# Supplementary material for: An electrochemiluminescence device powered by streaming potential for the detection of amines in flowing solution
Source: Nat Commun. 2025 Sep 8;16:8217. doi: 10.1038/s41467-025-63548-2 (PMC12417550; doi:10.1038/s41467-025-63548-2)
Supplement: Supplementary file 6 — Source Data [file 41467_2025_63548_MOESM6_ESM.zip]

Archive with 24 entries (23 files):
- Source Data/
- Source Data/Figure 2.xlsx
- Source Data/Figure 3.xlsx
- Source Data/Figure 4.xlsx
- Source Data/Figure 5.xlsx
- Source Data/Supplementary Fig.10.xlsx
- Source Data/Supplementary Fig.11.xlsx
- Source Data/Supplementary Fig.12.xlsx
- Source Data/Supplementary Fig.13.xlsx
- Source Data/Supplementary Fig.14.xlsx
- Source Data/Supplementary Fig.15.xlsx
- Source Data/Supplementary Fig.17.xlsx
- Source Data/Supplementary Fig.18.xlsx
- Source Data/Supplementary Fig.19.xlsx
- Source Data/Supplementary Fig.2.xlsx
- Source Data/Supplementary Fig.20.xlsx
- Source Data/Supplementary Fig.21.xlsx
- Source Data/Supplementary Fig.22.xlsx
- Source Data/Supplementary Fig.3.xlsx
- Source Data/Supplementary Fig.5.xlsx
- Source Data/Supplementary Fig.6.xlsx
- Source Data/Supplementary Fig.7.xlsx
- Source Data/Supplementary Fig.8.xlsx
- Source Data/Supplementary Fig.9.xlsx
