# Supplementary material for: An electrochemiluminescence device powered by streaming potential for the detection of amines in flowing solution
Source: Nat Commun. 2025 Sep 8;16:8217. doi: 10.1038/s41467-025-63548-2 (PMC12417550; doi:10.1038/s41467-025-63548-2)
Supplement: Supplementary file 6 — Source Data [file 41467_2025_63548_MOESM6_ESM.zip › Source Data/Figure 2.xlsx]

## Sheet: b
Phenol resin			Cotton
Flow rate / mLmin-1	Pressure drop / Mpa		Flow rate / mLmin-1	Pressure drop / Mpa
0.05	0.7		0.1	0.3
0.1	1.3		0.2	0.5
0.15	2		0.3	0.7
0.2	2.7		0.4	0.9
0.25	3.4		0.5	1.1
0.3	4.1		0.6	1.4
			0.7	1.6
			0.8	1.8
			0.9	2
			1	2.2

## Sheet: c
Phenol resin			Cotton
Pressure drop / Mpa	Estr/V		Pressure drop / Mpa	Estr/V
0.7	1.12		0.3	0.160353
1.3	2.51		0.5	0.39546
2	3.9		0.7	0.63394
2.7	5.51		0.9	0.879777
3.4	7.08		1.1	1.04698
4.1	8.85		1.4	1.28058
			1.6	1.51153
			1.8	1.74342
			2	1.9835
			2.2	2.22294
