# Supplementary material for: An electrochemiluminescence device powered by streaming potential for the detection of amines in flowing solution
Source: Nat Commun. 2025 Sep 8;16:8217. doi: 10.1038/s41467-025-63548-2 (PMC12417550; doi:10.1038/s41467-025-63548-2)
Supplement: Supplementary file 6 — Source Data [file 41467_2025_63548_MOESM6_ESM.zip › Source Data/Figure 3.xlsx]

## Sheet: c
No electrolyte				Electrolyte
Time / s	ECL intensity			Time / s	ECL intensity
Column 1	0.000578758			Column 1	0.000865223
0				0
0.005				0.005
0.01				0.01
0.015				0.015
0.02				0.02
0.025				0.025
0.03				0.03
0.035				0.035
0.04				0.04
0.045				0.045
0.05				0.05
0.055				0.055
0.06				0.06
0.065				0.065
0.07				0.07
0.075				0.075
0.08				0.08
0.085				0.085
0.09				0.09
0.095				0.095
0.1	-3.04584e-05			0.1	1.08494e-05
0.105	-6.67888e-05			0.105	7.65231e-06
0.11	-6.59169e-05			0.11	0.000107924
0.115	-6.38097e-05			0.115	8.27837e-05
0.12	-6.0104e-05			0.12	6.12643e-06
0.125	-5.56717e-05			0.125	4.48547e-05
0.13	0.000105999			0.13	-1.95229e-05
0.135	0.000100913			0.135	-9.21111e-05
0.14	0.00010222			0.14	-8.49903e-05
0.145	0.000114355			0.145	-4.99678e-05
0.15	9.74975e-05			0.15	-4.21204e-05
0.155	0.000288087			0.155	-4.03765e-05
0.16	0.000339095			0.16	-3.02767e-05
0.165	0.000275371			0.165	-6.23928e-05
0.17	0.000235481			0.17	-0.000107443
0.175	0.000236788			0.175	-0.000134327
0.18	0.000239404			0.18	-0.000113473
0.185	0.000196316			0.185	-0.000106498
0.19	0.00019559			0.19	-0.00012677
0.195	0.000197988			0.195	-8.40457e-05
0.2	0.000236207			0.2	6.70772e-06
0.205	0.000239986			0.205	-1.65438e-05
0.21	0.000239332			0.21	-3.5145e-05
0.215	0.000252628			0.215	-7.05308e-05
0.22	0.000254372			0.22	-4.66254e-05
0.225	0.0002543			0.225	3.7298e-05
0.23	0.000242747			0.23	2.98139e-05
0.235	7.91869e-05			0.235	-3.39215e-06
0.24	0.000147198			0.24	-9.13236e-06
0.245	0.000174082			0.245	-1.47273e-05
0.25	0.000165508			0.25	3.32289e-05
0.255	0.000159695			0.255	1.89147e-05
0.26	-2.47908e-05			0.26	0.000147525
0.265	-4.20841e-05			0.265	0.000144691
0.27	-4.3392e-05			0.27	0.000146144
0.275	-4.25201e-05			0.275	0.000152465
0.28	-4.42639e-05			0.28	0.000145199
0.285	-4.60078e-05			0.285	2.8288e-05
0.29	-4.16481e-05			0.29	0.000124564
0.295	7.61594e-06			0.295	0.000154137
0.3	5.72676e-06			0.3	0.000144327
0.305	-5.53811e-05			0.305	4.61626e-05
0.31	-3.27835e-05			0.31	1.86968e-05
0.315	1.47367e-05			0.315	1.5645e-05
0.32	3.18363e-06			0.32	5.61898e-05
0.325	1.58509e-06			0.325	2.83607e-05
0.33	-8.44212e-06			0.33	-5.73065e-05
0.335	-5.17237e-06			0.335	-8.77515e-05
0.34	3.05768e-05			0.34	-7.58351e-05
0.345	-3.51813e-05			0.345	-4.77153e-05
0.35	-6.0104e-05			0.35	-3.4709e-05
0.355	-5.57444e-05			0.355	-7.43818e-05
0.36	-5.28379e-05			0.36	-3.12213e-05
0.365	-1.59988e-05			0.365	-0.000121975
0.37	-4.36827e-05			0.37	-0.000113255
0.375	-3.30015e-05			0.375	-0.000123864
0.38	3.98047e-05			0.38	-0.000138251
0.385	3.89328e-05			0.385	-7.08215e-05
0.39	4.24205e-05			0.39	-8.0994e-05
0.395	3.82062e-05			0.395	-0.000153946
0.4	-6.18963e-06			0.4	-0.000172401
0.405	-6.33495e-06			0.405	-0.000216725
0.41	-4.08246e-06			0.41	-0.00017836
0.415	-3.4818e-05			0.415	-0.000135853
0.42	-8.1103e-05			0.42	-0.000137379
0.425	-6.77091e-06			0.425	-0.000160921
0.43	-9.16872e-06			0.43	-0.000107733
0.435	3.43552e-05			0.435	-9.02219e-05
0.44	6.74885e-05			0.44	-7.91775e-05
0.445	4.73615e-05			0.445	-7.96134e-05
0.45	5.25204e-05			0.45	-9.16025e-05
0.455	5.55721e-05			0.455	-5.04038e-05
0.46	7.88963e-05			0.46	-9.44363e-05
0.465	0.000105127			0.465	-7.93955e-05
0.47	6.08037e-05			0.47	-0.000120667
0.475	6.55993e-05			0.475	-0.00013658
0.48	0.000170013			0.48	-0.000137597
0.485	0.000157733			0.485	-0.000129168
0.49	0.00016173			0.49	-0.000179813
0.495	0.000177788			0.495	-0.000187442
0.5	0.000248414			0.5	-0.000207497
0.505	0.000247397			0.505	2.07313e-05
0.51	0.000245871			0.51	9.23749e-05
0.515	0.00026578			0.515	4.81971e-05
0.52	0.000263818			0.52	9.03286e-06
0.525	0.000262874			0.525	1.26659e-05
0.53	0.000199368			0.53	3.83879e-05
0.535	0.0002038			0.535	4.74705e-05
0.54	0.000192465			0.54	8.72887e-05
0.545	0.000166889			0.545	8.96865e-05
0.55	0.000155118			0.55	8.88872e-05
0.555	0.000159986			0.555	0.00012064
0.56	0.00015519			0.56	6.85421e-05
0.565	0.000221239			0.565	0.000124564
0.57	0.000213174			0.57	8.54721e-05
0.575	0.000216952			0.575	0.00014084
0.58	0.000203074			0.58	0.000175426
0.585	7.16302e-05			0.585	0.000175644
0.59	9.86843e-06			0.59	0.000172665
0.595	3.32895e-06			0.595	0.000157116
0.6	-1.86873e-05			0.6	0.000181312
0.605	-9.15662e-05			0.605	0.000160894
0.61	-9.20748e-05			0.61	-8.35371e-05
0.615	-8.70612e-05			0.615	-0.000154018
0.62	-0.000103628			0.62	-0.000148351
0.625	-9.74517e-05			0.625	-0.000153437
0.63	-9.86143e-05			0.63	-2.95618e-06
0.635	-0.000102756			0.635	-4.38643e-05
0.64	-0.000108714			0.64	-0.000111148
0.645	-0.000136979			0.645	6.12643e-06
0.65	-0.000146861			0.65	1.54879e-06
0.655	-0.000140322			0.655	-6.22593e-06
0.66	-0.000152965			0.66	-3.07853e-05
0.665	-9.49086e-05			0.665	-2.19933e-05
0.67	-0.000182756			0.67	-6.96589e-05
0.675	-0.000191838			0.675	-8.27379e-05
0.68	-0.000198886			0.68	-4.6916e-05
0.685	-0.000206152			0.685	5.36467e-05
0.69	-0.00020528			0.69	5.69164e-05
0.695	-0.000194672			0.695	6.07674e-05
0.7	-0.000189949			0.7	8.2711e-05
0.705	-0.000184354			0.705	6.11307e-05
0.71	-0.000176071			0.71	9.41188e-05
0.715	-0.000170694			0.715	9.24476e-05
0.72	-0.0001542			0.72	9.82604e-05
0.725	-0.000140104			0.725	0.00015203
0.73	-0.000141412			0.73	0.00016598
0.735	-0.00013836			0.735	5.47366e-05
0.74	-0.000100285			0.74	5.42279e-05
0.745	-9.27288e-05			0.745	5.98955e-05
0.75	-9.49086e-05			0.75	-0.000114273
0.755	-9.06943e-05			0.755	-0.000111802
0.76	-0.000100431			0.76	-0.000112674
0.765	-7.49995e-05			0.765	-8.24472e-05
0.77	-0.000137706			0.77	-8.44817e-05
0.775	-0.000150349			0.775	-4.18298e-05
0.78	-0.000157324			0.78	-5.48361e-05
0.785	5.41916e-05			0.785	-4.16118e-05
0.79	5.96411e-05			0.79	-0.000130549
0.795	9.91687e-05			0.795	-0.000123573
0.8	8.87055e-05			0.8	-0.000107152
0.805	0.000143056			0.805	-0.000128805
0.81	0.000187524			0.81	-3.62349e-05
0.815	0.000187306			0.815	-4.11758e-05
0.82	0.000176625			0.82	1.5645e-05
0.825	0.000157733			0.825	9.61415e-06
0.83	0.000136516			0.83	8.13305e-05
0.835	0.000183528			0.835	0.000148324
0.84	0.000182511			0.84	0.000119623
0.845	0.000141021			0.845	0.000167361
0.85	0.000151194			0.85	0.000172883
0.855	0.000152865			0.855	0.000186616
0.86	0.000182874			0.86	0.000210304
0.865	0.000179604			0.865	0.000218078
0.87	0.000228796			0.87	0.000194173
0.875	0.000235699			0.875	0.000234064
0.88	0.000241875			0.88	0.000219459
0.885	0.000273845			0.885	0.000288196
0.89	6.53814e-05			0.89	0.000180077
0.895	7.22841e-05			0.895	0.000132774
0.9	3.76976e-05			0.9	0.00011846
0.905	4.76521e-05			0.905	0.000131466
0.91	6.52603e-06			0.91	0.00014876
0.915	-4.30287e-05			0.915	5.86603e-05
0.92	-2.53721e-05			0.92	5.11762e-05
0.925	-1.83967e-05			0.925	-5.93528e-06
0.93	-2.25383e-05			0.93	0.000169541
0.935	1.05224e-05			0.935	3.75886e-05
0.94	-3.8887e-05			0.94	5.77883e-05
0.945	-3.9105e-05			0.945	6.26566e-05
0.95	-3.51813e-05			0.95	1.89874e-05
0.955	-4.81876e-05			0.955	0.000178042
0.96	-2.26837e-05			0.96	0.000166416
0.965	-5.87235e-05			0.965	0.000143456
0.97	-5.28379e-05			0.97	0.000138006
0.975	-0.000123682			0.975	0.000174046
0.98	-0.000128987			0.98	0.000144836
0.985	-0.000114527			0.985	0.00022905
0.99	-0.000143809			0.99	0.000234282
0.995	-0.00014192			0.995	0.000254917
1	-0.000141121			1	0.000289141
1.005	-8.35735e-05			1.005	0.000293064
1.01	-4.68071e-05			1.01	0.00026044
1.015	5.36346e-06			1.015	0.000281366
1.02	4.05556e-06			1.02	0.000276134
1.025	-1.22931e-05			1.025	0.0003339
1.03	-7.86083e-06			1.03	0.000511047
1.035	2.96565e-06			1.035	0.000376624
1.04	-2.73339e-05			1.04	0.000566197
1.045	-5.02705e-06			1.045	0.000468322
1.05	1.94597e-05			1.05	0.000453645
1.055	1.0595e-05			1.055	0.000448123
1.06	2.02105e-06			1.06	0.000287469
1.065	-2.54448e-05			1.065	0.000289795
1.07	-2.39189e-05			1.07	0.00030142
1.075	1.36711e-06			1.075	0.000291974
1.08	3.11097e-06			1.08	0.000227016
1.085	1.32835e-05			1.085	0.000216916
1.09	-4.15512e-06			1.09	0.000117806
1.095	-5.3177e-06			1.095	6.35285e-05
1.1	1.79338e-05			1.1	4.39101e-05
1.105	3.2684e-05			1.105	8.23359e-06
1.11	-3.21296e-05			1.11	2.21845e-05
1.115	-7.43456e-05			1.115	1.94234e-05
1.12	-0.000134145			1.12	-1.54539e-05
1.125	-0.000132547			1.125	1.23026e-05
1.13	-0.00013618			1.13	-6.13755e-05
1.135	-0.000144754			1.135	-0.000227842
1.14	-0.000151148			1.14	-0.0002734
1.145	-0.000128478			1.145	-0.000345334
1.15	-0.000150857			1.15	-0.000323027
1.155	-0.000176216			1.155	-0.000252837
1.16	-0.000167933			1.16	-0.000254799
1.165	-0.000154491			1.165	-0.000243536
1.17	-0.000146353			1.17	-0.000240412
1.175	-8.64799e-05			1.175	-0.000221084
1.18	-0.000115617			1.18	-0.000114999
1.185	-8.37188e-05			1.185	-0.000109986
1.19	-9.55625e-05			1.19	-0.00011638
1.195	-0.000108496			1.195	-0.000129531
1.2	-6.77334e-05			1.2	-0.000146607
1.205	-9.27288e-05			1.205	-0.000143192
1.21	-0.000117215			1.21	-0.000121829
1.215	-0.000114309			1.215	0.000271266
1.22	-0.000107552			1.22	0.000278823
1.225	-0.000103265			1.225	0.000291466
1.23	-0.000109223			1.23	0.000307088
1.235	-7.98678e-05			1.235	0.000303237
1.24	-5.47271e-05			1.24	0.000295244
1.245	-5.6253e-05			1.245	0.000311593
1.25	-7.6598e-05			1.25	0.000220113
1.255	-5.54537e-05			1.255	0.000363109
1.26	-5.71976e-05			1.26	0.000290521
1.265	-5.5599e-05			1.265	0.000300258
1.27	-6.68615e-05			1.27	0.000308105
1.275	-7.63801e-05			1.275	0.000297424
1.28	-0.000136471			1.28	0.000427414
1.285	-0.000129858			1.285	0.000330194
1.29	-0.000134218			1.29	0.000328668
1.295	-0.000128551			1.295	0.000334481
1.3	-0.0001045			1.3	0.000378877
1.305	-6.81694e-05			1.305	0.000390721
1.31	-7.43456e-05			1.31	0.000386652
1.315	-7.60894e-05			1.315	0.000363037
1.32	-7.43456e-05			1.32	2.98865e-05
1.325	-8.24109e-05			1.325	3.91145e-05
1.33	8.92868e-05			1.33	9.92777e-05
1.335	0.000108106			1.335	0.000100368
1.34	9.46637e-05			1.34	0.000204999
1.345	7.4682e-05			1.345	0.000202384
1.35	0.000197043			1.35	0.000189014
1.355	0.000185926			1.355	0.000165108
1.36	0.000164563			1.36	-5.86262e-06
1.365	0.000187597			1.365	1.94234e-05
1.37	0.000181058			1.37	2.015e-05
1.375	0.000184618			1.375	-1.31287e-05
1.38	0.000188178			1.38	5.73524e-05
1.385	0.000186216			1.385	2.24025e-05
1.39	0.000198714			1.39	0.000281511
1.395	0.000167543			1.395	0.0002741
1.4	0.000162747			1.4	0.000297569
1.405	0.000152647			1.405	0.000273737
1.41	9.96773e-05			1.41	0.00031261
1.415	0.000107379			1.415	0.000308832
1.42	0.000128451			1.42	0.00036093
1.425	0.000154536			1.425	0.000293137
1.43	0.000321511			1.43	0.000361148
1.435	0.000179459			1.435	0.000376624
1.44	0.00016638			1.44	0.000326779
1.445	0.000291938			1.445	0.000278532
1.45	0.000287869			1.45	0.000288559
1.455	0.000175971			1.455	0.000362891
1.46	0.000183528			1.46	0.000361293
1.465	0.000349703			1.465	0.000448559
1.47	0.000326234			1.47	0.000458295
1.475	0.000332991			1.475	0.000536115
1.48	0.000331393			1.48	0.000574335
1.485	0.000390248			1.485	0.000570411
1.49	0.000388868			1.49	0.000451465
1.495	0.00036954			1.495	0.000275408
1.5	0.000472064			1.5	0.000281148
1.505	0.000475697			1.505	0.00026945
1.51	0.000478822			1.51	0.000250049
1.515	0.000470393			1.515	0.000215244
1.52	0.000553299			1.52	0.000222583
1.525	0.000541819			1.525	0.000174482
1.53	0.000518931			1.53	0.000189232
1.535	0.000471846			1.535	0.000144909
1.54	0.000429194			1.54	5.00136e-05
1.545	0.000461383			1.545	6.00408e-05
1.55	0.000336116			1.55	0.000299313
1.555	0.000339168			1.555	0.000287179
1.56	0.000326597			1.56	0.000236679
1.565	0.000320276			1.565	0.000405616
1.57	0.000179314			1.57	0.000326561
1.575	0.00018578			1.575	0.000560093
1.58	0.000186943			1.58	0.00046963
1.585	0.000188251			1.585	0.000473336
1.59	0.000129832			1.59	0.000467814
1.595	0.000132956			1.595	0.000453863
1.6	0.000135935			1.6	0.000400602
1.605	5.52815e-05			1.605	0.000407651
1.61	5.15758e-05			1.61	0.000387959
1.615	0.000114791			1.615	0.000435552
1.62	9.90234e-05			1.62	0.000429376
1.625	5.89145e-05			1.625	0.000441293
1.63	5.39736e-05			1.63	0.000449067
1.635	0.000114427			1.635	0.000430902
1.64	-7.71551e-06			1.64	0.0003929
1.645	7.97925e-06			1.645	0.00052587
1.65	-2.55901e-05			1.65	0.000549921
1.655	-4.34647e-05			1.655	0.000281439
1.66	-4.33193e-05			1.66	0.000394136
1.665	-3.21296e-05			1.665	0.000394644
1.67	-2.29016e-05			1.67	0.000258696
1.675	-4.35373e-05			1.675	0.000532991
1.68	-4.21568e-05			1.68	0.000267415
1.685	-5.04401e-05			1.685	0.000334118
1.69	-4.81876e-05			1.69	0.000323073
1.695	-4.76063e-05			1.695	0.000336225
1.7	-4.49905e-05			1.7	0.000338623
1.705	-4.46999e-05			1.705	0.000337169
1.71	-5.88688e-05			1.71	0.000346107
1.715	-5.40732e-05			1.715	0.000372337
1.72	-0.000118887			1.72	0.000318205
1.725	-0.000117215			1.725	0.000483363
1.73	-0.000162919			1.73	0.000514099
1.735	-0.000165535			1.735	0.000502473
1.74	-0.000231802			1.74	0.000541347
1.745	-0.000234345			1.745	0.000541347
1.75	-0.00022984			1.75	0.000452555
1.755	-0.000227297			1.755	0.000425961
1.76	-0.000225553			1.76	0.000394208
1.765	-0.000220685			1.765	0.000298441
1.77	-0.000215526			1.77	0.0003238
1.775	-0.000174908			1.775	0.000347851
1.78	-0.00017578			1.78	0.000138587
1.785	-0.000189513			1.785	0.000144327
1.79	-0.000163137			1.79	8.77973e-05
1.795	-0.000162919			1.795	0.000118678
1.8	-0.000165826			1.8	5.47366e-05
1.805	-0.00016648			1.805	7.64622e-05
1.81	-0.000166988			1.81	5.23388e-05
1.815	-0.000128841			1.815	3.87512e-05
1.82	-0.000124409			1.82	9.90479e-06
1.825	-0.000129495			1.825	7.26112e-05
1.83	-0.00013618			1.83	-5.04764e-05
1.835	-0.000147515			1.835	-5.00404e-05
1.84	-0.000146425			1.84	-3.86327e-05
1.845	-0.000143809			1.845	-4.93138e-05
1.85	9.51723e-05			1.85	-4.3501e-05
1.855	7.56992e-05			1.855	-8.27379e-05
1.86	0.000101058			1.86	-7.74336e-05
1.865	0.000134046			1.865	-7.16207e-05
1.87	0.000124527			1.87	-6.08669e-05
1.875	0.000148869			1.875	-0.000100249
1.88	0.000151703			1.88	-0.000155399
1.885	0.000152284			1.885	-0.000215707
1.89	0.000167107			1.89	-0.000191875
1.895	0.000149813			1.895	-0.000190494
1.9	0.000151703			1.9	-0.000241865
1.905	0.000172847			1.905	-0.000154817
1.91	0.000169068			1.91	-0.000170948
1.915	0.000169795			1.915	-0.000177633
1.92	0.000127724			1.92	-0.000175163
1.925	0.000159913			1.925	-0.000169132
1.93	0.000159477			1.93	-0.000227406
1.935	0.000173719			1.935	-0.000241793
1.94	0.000186725			1.94	-0.000268386
1.945	0.000199441			1.945	-0.000266788
1.95	0.000225381			1.95	-0.000276161
1.955	-1.18572e-05			1.955	-0.00028677
1.96	2.45702e-06			1.96	-0.000272019
1.965	-2.35556e-05			1.965	-0.000279431
1.97	-5.75609e-05			1.97	-0.000271874
1.975	-6.20659e-05			1.975	-0.000283573
1.98	-9.93409e-05			1.98	-0.000289821
1.985	-0.00014984			1.985	-0.000283936
1.99	-0.000144972			1.99	-0.000182865
1.995	-0.000136979			1.995	-0.000215707
2	-0.000142501			2	-0.000223482
2.005	-0.000132547			2.005	-0.000217161
2.01	-0.000154055			2.01	-0.000303845
2.015	-0.000148242			2.015	-0.000309513
2.02	-0.000151729			2.02	-0.000307115
2.025	-0.000149986			2.025	-0.000276888
2.03	-0.000128115			2.03	-0.000273836
2.035	-0.000122738			2.035	-0.000274708
2.04	-0.000126371			2.04	-0.000310966
2.045	-0.00012499			2.045	-0.000334072
2.05	-0.000137052			2.05	-0.000333709
2.055	-0.000154418			2.055	-0.000309295
2.06	-9.28014e-05			2.06	-0.000184899
2.065	-0.000105517			2.065	-8.75335e-05
2.07	-9.28741e-05			2.07	-8.28105e-05
2.075	1.05224e-05			2.075	-8.06307e-05
2.08	4.5327e-05			2.08	-8.25925e-05
2.085	4.27838e-05			2.085	-8.23745e-05
2.09	9.0958e-05			2.09	-7.93228e-05
2.095	9.28472e-05			2.095	-0.000157579
2.1	7.97682e-05			2.1	-0.000134036
2.105	7.29381e-05			2.105	-4.67707e-05
2.11	9.96046e-05			2.11	-5.23656e-05
2.115	0.000101784			2.115	8.98318e-05
2.12	0.000107307			2.12	9.75338e-05
2.125	0.000116389			2.125	9.65892e-05
2.13	0.000201475			2.13	8.92505e-05
2.135	0.000277479			2.135	8.08218e-05
2.14	0.000288378			2.14	0.000118315
2.145	0.000277697			2.145	0.00055537
2.15	0.000274063			2.15	0.00057666
2.155	0.000274209			2.155	0.000586469
2.16	0.000260621			2.16	0.000547377
2.165	0.000205181			2.165	0.000481983
2.17	0.000206779			2.17	0.000377932
2.175	0.000196316			2.175	0.000371901
2.18	0.000101421			2.18	0.000448631
2.185	7.17029e-05			2.185	0.000468904
2.19	7.26474e-05			2.19	0.000470575
2.195	2.78157e-05			2.195	0.000500729
2.2	2.25841e-05			2.2	0.000474717
2.205	2.46913e-05			2.205	0.000486924
2.21	3.23933e-05			2.21	0.000432428
2.215	1.66986e-05			2.215	0.000454299
2.22	1.74978e-05			2.22	0.000299168
2.225	6.67135e-06			2.225	0.000294954
2.23	1.94839e-06			2.23	0.000516787
2.235	-8.67706e-05			2.235	0.000531537
2.24	-0.000233255			2.24	0.000554208
2.245	-0.000243137			2.245	0.000522309
2.25	-0.000235798			2.25	9.23749e-05
2.255	-0.000235362			2.255	0.000208996
2.26	-0.000234635			2.26	0.00018727
2.265	-0.000200848			2.265	0.000194754
2.27	-0.00020855			2.27	0.000177243
2.275	-0.000211093			2.275	0.000160604
2.28	-0.000192637			2.28	0.000170267
2.285	-0.000196125			2.285	8.63441e-05
2.29	-0.00019242			2.29	6.91234e-05
2.295	-0.00019024			2.295	6.20753e-05
2.3	-0.000191184			2.3	0.000146507
2.305	-0.000194091			2.305	0.000146871
2.31	-0.000201575			2.31	0.000113229
2.315	-0.000173382			2.315	8.11125e-05
2.32	-0.00019954			2.32	4.24569e-05
2.325	-0.000203537			2.325	0.000107779
2.33	-0.000183628			2.33	0.000126526
2.335	-0.000161975			2.335	-6.84963e-05
2.34	-0.000158632			2.34	1.27386e-05
2.345	-0.000148096			2.345	4.16458e-06
2.35	-0.000149114			2.35	-2.95618e-06
2.355	-0.000135163			2.355	3.78792e-05
2.36	-0.000140685			2.36	2.15305e-05
2.365	-0.000146498			2.365	3.91871e-05
2.37	-0.000152892			2.37	4.12943e-05
2.375	-0.00014955			2.375	2.26931e-05
2.38	-0.000148968			2.38	0.000128923
2.385	-0.000169604			2.385	0.000153846
2.39	0.000232647			2.39	0.000142584
2.395	0.000236643			2.395	0.000143674
2.4	0.000283873			2.4	0.000186035
2.405	0.000280894			2.405	7.18119e-05
2.41	0.00028162			2.41	0.000176153
2.415	0.000286706			2.415	0.000174191
2.42	0.000292737			2.42	0.00017608
2.425	0.000341275			2.425	0.000219604
2.43	0.000352392			2.43	0.000176952
2.435	0.00033568			2.435	0.000152247
2.44	0.000314972			2.44	0.000186107
2.445	0.000331175			2.445	9.33195e-05
2.45	0.000570883			2.45	0.00012173
2.455	0.000572482			2.455	0.000116426
2.46	0.000559766			2.46	8.37283e-05
2.465	0.000564634			2.465	-3.63075e-05
2.47	0.000566451			2.47	-2.13394e-05
2.475	0.000545597			2.475	-3.24565e-05
2.48	0.000542691			2.48	-4.72067e-05
2.485	0.000540874			2.485	-0.000149586
2.49	0.000557586			2.49	-0.00017182
2.495	0.000150831			2.495	-0.000168623
2.5	0.000192829			2.5	-0.000187079
2.505	0.000143637			2.505	-0.000230603
2.51	0.00014945			2.51	-0.000226243
2.515	0.000154391			2.515	-0.000248768
2.52	0.000146326			2.52	-0.00025974
2.525	0.000109559			2.525	-0.000258359
2.53	0.000259168			2.53	-0.000286842
2.535	0.000253064			2.535	-0.000285171
2.54	0.000252846			2.54	-0.000285389
2.545	0.000252483			2.545	-0.000348822
2.55	0.000242456			2.55	-0.000368658
2.555	6.16757e-05			2.555	-0.000414653
2.56	9.77881e-05			2.56	-0.000390457
2.565	9.42277e-05			2.565	-0.000369167
2.57	0.000110867			2.57	-0.000293309
2.575	0.000115154			2.575	-0.000276815
2.58	0.000112175			2.58	-0.000286552
2.585	0.000158169			2.585	-0.000289531
2.59	0.000173573			2.59	-0.000264826
2.595	0.000158751			2.595	-0.000190203
2.6	0.000161948			2.6	-0.000106135
2.605	0.000139786			2.605	-8.41184e-05
2.61	0.000140367			2.61	2.58175e-05
2.615	0.000144872			2.615	1.47731e-05
2.62	0.000149377			2.62	4.5654e-05
2.625	0.000158024			2.625	6.91961e-05
2.63	0.000158823			2.63	7.25385e-05
2.635	-3.83784e-05			2.635	6.41825e-05
2.64	-3.8887e-05			2.64	3.56994e-05
2.645	-4.54992e-05			2.645	4.73252e-05
2.65	-8.87808e-06			2.65	8.2929e-05
2.655	-1.80334e-05			2.655	7.42824e-05
2.66	-7.92138e-05			2.66	6.89054e-05
2.665	-0.000116562			2.665	0.000147089
2.67	-0.000107624			2.67	0.00011846
2.675	-0.000122665			2.675	5.29927e-05
2.68	-0.000124046			2.68	2.13852e-05
2.685	-0.000124118			2.685	2.8288e-05
2.69	-0.000171784			2.69	3.94778e-05
2.695	-0.000190603			2.695	7.29018e-05
2.7	-0.000187479			2.7	6.19909e-06
2.705	-0.000185662			2.705	-7.09668e-05
2.71	-0.000204845			2.71	-9.14572e-05
2.715	-0.000167134			2.715	-0.000170948
2.72	-0.000174763			2.72	-0.000172692
2.725	-0.000151439			2.725	-0.000252401
2.73	-0.000108932			2.73	-0.000263663
2.735	-3.21053e-06			2.735	-0.000262792
2.74	-5.24504e-06			2.74	-0.00021578
2.745	-1.54176e-05			2.745	-0.000160848
2.75	-1.29471e-05			2.75	-0.000168114
2.755	-3.70705e-05			2.755	-0.000161793
2.76	-3.24202e-05			2.76	-0.000137669
2.765	-3.10397e-05			2.765	-0.000131057
2.77	-3.21296e-05			2.77	-0.000204518
2.775	-4.25927e-05			2.775	-0.000201248
2.78	-4.54992e-05			2.78	-7.83782e-05
2.785	-4.48452e-05			2.785	-8.82601e-05
2.79	-4.39006e-05			2.79	8.49635e-05
2.795	-3.66345e-05			2.795	0.000184727
2.8	-3.27109e-05			2.8	0.000137933
2.805	-3.48907e-05			2.805	0.000121003
2.81	-4.30287e-05			2.81	0.000140985
2.815	-5.09487e-05			2.815	0.000138006
2.82	-9.34554e-05			2.82	0.00011054
2.825	-9.54172e-05			2.825	0.00011708
2.83	-0.000143155			2.83	8.56175e-05
2.835	-0.000187624			2.835	0.000113229
2.84	-0.000266824			2.84	0.000105745
2.845	-0.000263918			2.845	0.000124927
2.85	-0.000254835			2.85	0.000137643
2.855	-0.000248732			2.855	0.000157842
2.86	-0.000240012			2.86	0.000121367
2.865	-0.000231148			2.865	0.000104873
2.87	-0.000179704			2.87	9.56447e-05
2.875	-0.000154781			2.875	0.000126308
2.88	-0.000153473			2.88	0.000160531
2.885	-0.000151003			2.885	3.35196e-05
2.89	-0.000145408			2.89	2.48729e-05
2.895	-0.00013618			2.895	-0.000134254
2.9	-0.000143373			2.9	-0.000247242
2.905	-0.000145263			2.905	-0.000225008
2.91	-0.00014984			2.91	-0.000195217
2.915	-4.81876e-05			2.915	-0.000211784
2.92	-1.8324e-05			2.92	-0.000206843
2.925	-7.42486e-06			2.925	-0.00018657
2.93	-4.95439e-06			2.93	-0.000185626
2.935	2.17848e-05			2.935	-0.000196234
2.94	2.7961e-05			2.94	-0.000227914
2.945	4.69982e-05			2.945	-0.000213309
2.95	9.96046e-05			2.95	-0.000237215
2.955	8.83422e-05			2.955	-0.000297305
2.96	0.000103528			2.96	-0.000302828
2.965	8.31106e-05			2.965	-0.000300793
2.97	0.000118569			2.97	-0.000304717
2.975	6.67619e-05			2.975	-0.000301592
2.98	5.43369e-05			2.98	-0.000289167
2.985	5.17211e-05			2.985	-0.000197033
2.99	0.000105708			2.99	-0.000184899
2.995	0.000107379			2.995	-0.000185844
3	9.47364e-05			3	-0.000203936
3.005	0.000107379			3.005	-0.000198414
3.01	0.000107016			3.01	-0.000226534
3.015	0.000313373			3.015	-0.000260394
3.02	0.000213537			3.02	-8.99313e-05
3.025	0.000274499			3.025	-3.71068e-05
3.03	0.000309885			3.03	-5.1421e-05
3.035	0.000308941			3.035	-4.03765e-05
3.04	0.000296516			3.04	-3.45637e-05
3.045	0.000296225			3.045	-2.35192e-05
3.05	0.000242601			3.05	-3.31831e-05
3.055	0.000271666			3.055	-3.34011e-05
3.06	0.000283219			3.06	-1.21115e-05
3.065	0.000284018			3.065	-6.44391e-06
3.07	0.000278205			3.07	5.69046e-06
3.075	0.000232792			3.075	-2.52022e-06
3.08	0.000226035			3.08	6.51271e-05
3.085	0.000303491			3.085	2.92935e-06
3.09	0.000319186			3.09	-0.000126988
3.095	0.000293101			3.095	-0.00014588
3.1	0.000287869			3.1	-6.16662e-05
3.105	0.000288959			3.105	-5.75245e-05
3.11	0.000281548			3.11	-4.00132e-05
3.115	0.000293101			3.115	2.48003e-05
3.12	9.19752e-05			3.12	3.14124e-05
3.125	9.00134e-05			3.125	-0.000112384
3.13	8.95048e-05			3.13	-5.65073e-05
3.135	6.05131e-05			3.135	-5.67979e-05
3.14	5.92052e-05			3.14	-5.89051e-05
3.145	6.04404e-05			3.145	-5.74519e-05
3.15	0.000301529			3.15	-5.72339e-05
3.155	0.000535933			3.155	-1.15302e-05
3.16	0.000457823			3.16	-5.67253e-05
3.165	0.000460366			3.165	0.000110831
3.17	0.000440748			3.17	0.000190903
3.175	0.000449612			3.175	0.000218369
3.18	0.000444671			3.18	0.00021568
3.185	0.000450048			3.185	0.000153846
3.19	0.000360603			3.19	0.000248741
3.195	0.000425271			3.195	0.000294227
3.2	0.000404635			3.2	0.000300403
3.205	0.000425852			3.205	0.000285944
3.21	0.000474826			3.21	0.000288341
3.215	0.000470393			3.215	0.000263637
3.22	0.000471338			3.22	0.00019955
3.225	0.000477296			3.225	0.000194899
3.23	0.000485797			3.23	0.000172084
3.235	0.000407033			3.235	6.73796e-05
3.24	0.000399912			3.24	0.000135318
3.245	0.000445325			3.245	0.000327288
3.25	0.000442709			3.25	0.000361366
3.255	0.000233083			3.255	0.000377787
3.26	4.78217e-06			3.26	0.000353881
3.265	3.61959e-06			3.265	0.000410339
3.27	-2.19328e-06			3.27	0.000243292
3.275	-8.36945e-06			3.275	0.000256589
3.28	-1.25838e-05			3.28	0.000256298
3.285	-7.78817e-06			3.285	0.000280494
3.29	-5.24504e-06			3.29	0.000275771
3.295	2.06222e-05			3.295	0.000175935
3.3	-3.70705e-05			3.3	0.000132992
3.305	-1.37464e-05			3.305	0.00016787
3.31	-4.05582e-05			3.31	0.000204709
3.315	-8.68432e-05			3.315	0.000194463
3.32	-8.43728e-05			3.32	0.000192865
3.325	-9.46906e-05			3.325	0.000214736
3.33	1.1031e-05			3.33	0.000217642
3.335	5.72676e-06			3.335	0.000204273
3.34	-2.84723e-06			3.34	0.000202965
3.345	-7.57018e-06			3.345	0.000135681
3.35	-4.88416e-05			3.35	-1.31287e-05
3.355	-4.60078e-05			3.355	-4.92412e-05
3.36	-8.5608e-05			3.36	-3.82812e-06
3.365	2.21481e-05			3.365	-6.95253e-06
3.37	4.25658e-05			3.37	-4.13938e-05
3.375	4.43097e-05			3.375	-5.1857e-05
3.38	7.30834e-05			3.38	-0.00011747
3.385	7.3592e-05			3.385	-0.000153873
3.39	6.80698e-05			3.39	-0.000150095
3.395	6.94504e-05			3.395	-0.000146243
3.4	4.5327e-05			3.4	-0.000144282
3.405	3.89328e-05			3.405	-9.55988e-05
3.41	1.21936e-05			3.41	-0.000130258
3.415	2.66531e-05			3.415	-0.000234599
3.42	3.02135e-05			3.42	-0.000231983
3.425	2.94869e-05			3.425	-0.000180903
3.43	3.59537e-05			3.43	-0.000149949
3.435	-7.92865e-05			3.435	-0.000103737
3.44	-8.0885e-05			3.44	-9.21838e-05
3.445	-8.95317e-05			3.445	-9.24744e-05
3.45	-9.48359e-05			3.45	-8.68069e-05
3.455	-9.78877e-05			3.455	-0.000147188
3.46	-9.46179e-05			3.46	-7.36552e-05
3.465	-5.32012e-05			3.465	-0.000137887
3.47	-0.000153328			3.47	-9.18205e-05
3.475	-0.000175853			3.475	-0.00010381
3.48	-0.000142792			3.48	-0.000108678
3.485	-0.000156525			3.485	-0.000105626
3.49	-0.00011598			3.49	-0.000100176
3.495	-0.000104572			3.495	-0.000124591
3.5	-9.95589e-05			3.5	-0.000103592
3.505	-9.97769e-05			3.505	-3.79061e-05
3.51	-0.00010668			3.51	-6.20295e-05
3.515	-0.000109223			3.515	-6.35554e-05
3.52	-0.000112928			3.52	-5.28016e-05
3.525	-0.000117288			3.525	-3.79061e-05
3.53	-0.000116126			3.53	-8.43364e-05
3.535	-0.000124046			3.535	-0.000138687
3.54	-0.000126371			3.54	-0.000173637
3.545	-0.000121793			3.545	-0.000158378
3.55	-0.00011489			3.55	-0.000163319
3.555	-8.91684e-05			3.555	-0.000165353
3.56	-8.10304e-05			3.56	-0.000150894
3.565	-7.02765e-05			3.565	-0.000218032
3.57	-5.18207e-05			3.57	-0.000205462
3.575	-5.16754e-05			3.575	-0.000267733
3.58	5.74613e-05			3.58	-0.000254654
3.585	2.85423e-05			3.585	-0.000246734
3.59	4.97593e-05			3.59	-0.000283355
3.595	8.41521e-06			3.595	-0.000302682
3.6	-8.85382e-07			3.6	-0.00028677
3.605	-6.91624e-06			3.605	-0.000246298
3.61	6.34922e-05			3.61	-0.000310893
3.615	7.94049e-05			3.615	-0.000329567
3.62	7.84603e-05			3.62	-0.000338577
3.625	6.42914e-05			3.625	-0.000273109
3.63	6.59626e-05			3.63	-0.000242374
3.635	8.7325e-05			3.635	-0.000181339
3.64	0.000127724			3.64	-0.000157942
3.645	0.000133465			3.645	-0.000158378
3.65	0.000132956			3.65	-0.000147624
3.655	0.000143928			3.655	2.4437e-05
3.66	0.000121185			3.66	1.87694e-05
3.665	0.000115372			3.665	6.5781e-05
3.67	9.77155e-05			3.67	5.88782e-05
3.675	4.98319e-05			3.675	7.29018e-05
3.68	5.44096e-05			3.68	0.000108506
3.685	-5.41458e-05			3.685	0.000139314
3.69	-5.42185e-05			3.69	0.000145926
3.695	-5.79968e-05			3.695	0.000145199
3.7	-5.59623e-05			3.7	0.000149995
3.705	-5.76335e-05			3.705	0.000144327
3.71	-3.43094e-05			3.71	8.81606e-05
3.715	-0.000102102			3.715	8.50362e-05
3.72	-0.000120776			3.72	7.69708e-05
3.725	-0.000116707			3.725	8.49635e-05
3.73	-9.20022e-05			3.73	1.23026e-05
3.735	-8.79331e-05			3.735	-3.20205e-05
3.74	-0.000106462			3.74	-3.57263e-05
3.745	-0.000144681			3.745	-5.9777e-05
3.75	-0.000144972			3.75	-4.72793e-05
3.755	-7.40549e-05			3.755	-8.62982e-05
3.76	-2.38462e-05			3.76	-0.000219922
3.765	-1.10579e-05			3.765	-0.000216725
3.77	-1.03313e-05			3.77	-0.000253782
3.775	3.1594e-05			3.775	-0.000248187
3.78	2.35287e-05			3.78	-0.000237796
3.785	1.20483e-05			3.785	-0.00027914
3.79	3.9829e-06			3.79	-0.000311983
3.795	0.000313228			3.795	-0.000326225
3.8	0.000299931			3.8	-0.000339231
3.805	0.000294844			3.805	-0.000297959
3.81	0.000303564			3.81	-0.000286624
3.815	0.000285617			3.815	-0.000260248
3.82	0.000305889			3.82	-0.000238886
3.825	0.000300439			3.825	-0.000224572
3.83	0.000297824			3.83	-0.000210476
3.835	0.00034607			3.835	-0.000212801
3.84	0.000352755			3.84	-0.000145808
3.845	0.000349631			3.845	-0.000195871
3.85	0.000353337			3.85	-0.000189331
3.855	0.000355807			3.855	-0.000198269
3.86	0.000324708			3.86	-0.000193255
3.865	0.000269776			3.865	-0.000223845
3.87	0.000262801			3.87	-0.000225081
3.875	0.000272247			3.875	-0.000247315
3.88	0.000228868			3.88	-0.000251529
3.885	0.000227125			3.885	-0.000249422
3.89	0.000226761			3.89	-0.000240412
3.895	0.000241802			3.895	-0.000260902
3.9	-6.88233e-05			3.9	-0.000250803
3.905	-7.97951e-05			3.905	-0.000212365
3.91	-2.49361e-05			3.91	-0.000166298
3.915	-3.39461e-05			3.915	-0.000171965
3.92	-4.15755e-05			3.92	-0.000155617
3.925	-6.37371e-05			3.925	-0.000167824
3.93	-5.81422e-05			3.93	-0.000173419
3.935	-5.34192e-05			3.935	-0.000158596
3.94	-0.000112638			3.94	-0.000136725
3.945	-6.21385e-05			3.945	-5.71612e-05
3.95	-4.33193e-05			3.95	-4.48815e-05
3.955	-4.16481e-05			3.955	-5.01131e-05
3.96	-4.57172e-05			3.96	-7.00222e-05
3.965	-6.0758e-05			3.965	-6.60985e-05
3.97	-6.78061e-05			3.97	-4.86599e-05
3.975	-4.84056e-05			3.975	-3.74701e-05
3.98	-5.65436e-05			3.98	-3.68888e-05
3.985	-5.08761e-05			3.985	0.000195263
3.99	-5.27653e-05			3.99	0.000233555
3.995	-5.13847e-05			3.995	0.000281075
4	-6.11939e-05			4	0.000384472
4.005	-3.5472e-05			4.005	0.000432791
4.01	-2.56627e-05			4.01	0.000391665
4.015	-7.42729e-05			4.015	0.000325834
4.02	-6.69341e-05			4.02	0.000314209
4.025	-6.22112e-05			4.025	0.000335353
4.03	-6.61349e-05			4.03	0.000323655
4.035	-6.37371e-05			4.035	0.000322855
4.04	-6.0322e-05			4.04	0.000315299
4.045	-4.14302e-05			4.045	0.0003331
4.05	-9.73064e-05			4.05	0.000214227
4.055	0.000207143			4.055	0.000222293
4.06	0.000219786			4.06	0.000243728
4.065	0.000224073			4.065	0.000334844
4.07	0.000192974			4.07	0.000342183
4.075	0.000194354			4.075	0.000359767
4.08	0.000170594			4.08	0.000343564
4.085	0.000165944			4.085	0.000395371
4.09	0.000156498			4.09	0.000241911
4.095	0.00015192			4.095	0.000161475
4.1	0.000147416			4.1	0.000107634
4.105	0.000161657			4.105	1.86968e-05
4.11	0.000137388			4.11	-4.24111e-05
4.115	0.000123801			4.115	-2.43912e-05
4.12	0.000122057			4.12	-4.12485e-05
4.125	0.000188614			4.125	-3.95046e-05
4.13	0.000186216			4.13	-0.000108968
4.135	0.00018578			4.135	-0.000108169
4.14	0.000182583			4.14	-0.000119359
4.145	0.000171321			4.145	-0.000133019
4.15	0.000144509			4.15	-0.000173855
4.155	0.000140658			4.155	-0.000153582
4.16	-0.000173818			4.16	-0.000183809
4.165	-0.000192855			4.165	-0.000197978
4.17	-0.000153837			4.17	-0.000238813
4.175	-0.00010668			4.175	-0.000249277
4.18	-0.000106098			4.18	-0.000297015
4.185	-0.000102683			4.185	-0.000291783
4.19	-0.000100503			4.19	-0.000340393
4.195	-7.7688e-05			4.195	-0.000419376
4.2	-6.88233e-05			4.2	-0.000427369
4.205	3.38465e-05			4.205	-0.000417196
4.21	2.44006e-05			4.21	-0.000406442
4.215	1.70619e-05			4.215	-0.00040884
4.22	1.62626e-05			4.22	-0.000396778
4.225	6.962e-06			4.225	-0.000400993
4.23	-6.57716e-05			4.23	-0.000327678
4.235	-4.23021e-05			4.235	-0.000312492
4.24	-2.69706e-05			4.24	-0.000303336
4.245	-2.68253e-05			4.245	-0.000229658
4.25	-2.68253e-05			4.25	-0.000235762
4.255	2.65804e-05			4.255	-0.000161866
4.26	6.70526e-05			4.26	-0.000184754
4.265	5.02679e-05			4.265	-0.000110422
4.27	4.96139e-05			4.27	-4.11032e-05
4.275	6.962e-06			4.275	-7.85962e-05
4.28	1.32835e-05			4.28	-5.62893e-05
4.285	1.60446e-05			4.285	-4.93865e-05
4.29	2.06949e-05			4.29	-2.27199e-05
4.295	3.45005e-05			4.295	-2.48998e-05
4.3	1.88057e-05			4.3	1.1576e-05
4.305	6.48001e-05			4.305	4.08583e-05
4.31	-3.65619e-05			4.31	7.03587e-05
4.315	-2.40642e-05			4.315	0.000100949
4.32	5.58144e-06			4.32	0.000118823
4.325	1.4882e-05			4.325	9.40461e-05
4.33	5.50635e-05			4.33	0.000320675
4.335	6.41461e-05			4.335	0.000241112
4.34	4.25658e-05			4.34	0.000234354
4.345	2.87603e-05			4.345	0.000251502
4.35	2.3674e-05			4.35	0.00018291
4.355	2.96322e-05			4.355	0.000187415
4.36	-2.15937e-05			4.36	0.000128342
4.365	-3.5472e-05			4.365	0.000111121
4.37	-2.59534e-05			4.37	4.17303e-05
4.375	-2.6898e-05			4.375	2.02226e-05
4.38	-2.91505e-05			4.38	4.72525e-05
4.385	-8.1321e-05			4.385	3.16304e-05
4.39	-6.64255e-05			4.39	3.41009e-05
4.395	-7.56534e-05			4.395	-2.22958e-06
4.4	-9.45453e-05			4.4	3.55541e-05
4.405	-4.15028e-05			4.405	6.70772e-06
4.41	-5.55264e-05			4.41	-1.26201e-05
4.415	-5.47998e-05			4.415	-3.33284e-05
4.42	-7.39822e-05			4.42	-3.9432e-05
4.425	-8.64799e-05			4.425	-3.70341e-05
4.43	-9.45453e-05			4.43	-3.64529e-05
4.435	-0.000127461			4.435	-0.000265189
4.44	-0.00013945			4.44	-0.000251529
4.445	-9.86143e-05			4.445	-0.000256906
4.45	-8.27742e-05			4.45	-0.000248405
4.455	-7.7252e-05			4.455	-0.000251892
4.46	-8.41548e-05			4.46	-0.00026301
4.465	-8.9895e-05			4.465	-0.00022261
4.47	-0.000120485			4.47	-0.000212656
4.475	-0.000126734			4.475	-9.92319e-05
4.48	-0.000129059			4.48	-0.000115363
4.485	-0.000127533			4.485	-0.000143628
4.49	-0.00012608			4.49	-9.63981e-05
4.495	-0.000139813			4.495	-7.77243e-05
4.5	-0.000110531			4.5	-6.24655e-05
4.505	-0.000106389			4.505	6.91961e-05
4.51	-0.000138214			4.51	0.000253319
4.515	-0.000170185			4.515	0.000242928
4.52	-0.000164009			4.52	0.000239005
4.525	-0.000157833			4.525	0.000202238
4.53	-0.000173092			4.53	0.000197079
4.535	-0.000170694			4.535	0.000192938
4.54	-0.000162556			4.54	0.000189305
4.545	-0.000161684			4.545	0.000175572
4.55	-0.000175635			4.55	0.000176589
4.555	-0.000193945			4.555	0.000155953
4.56	-0.000195617			4.56	0.00023588
4.565	-0.000144463			4.565	0.000260803
4.57	-0.00014846			4.57	0.000209577
4.575	-0.000113001			4.575	0.000214736
4.58	-0.000110313			4.58	0.000525216
4.585	-0.000110531			4.585	0.000649103
4.59	-0.000112638			4.59	0.000652808
4.595	-0.000111911			4.595	0.000587414
4.6	-9.56352e-05			4.6	0.000642127
4.605	-0.000124046			4.605	0.000786504
4.61	-0.00011351			4.61	0.00067141
4.615	-0.00014163			4.615	0.000484017
4.62	-0.000142429			4.62	0.000493899
4.625	-0.000146643			4.625	0.000540547
4.63	-0.000128987			4.63	0.000547232
4.635	-0.000108496			4.635	0.000597586
4.64	-4.98588e-05			4.64	0.000597804
4.645	-6.00314e-05			4.645	0.00064467
4.65	-5.18933e-05			4.65	0.00065259
4.655	-7.30377e-05			4.655	0.000696841
4.66	-1.35284e-05			4.66	0.000686886
4.665	-2.02132e-05			4.665	0.000611537
4.67	1.37921e-05			4.67	0.000588649
4.675	2.37467e-05			4.675	0.00061517
4.68	-6.84358e-06			4.68	0.000622291
4.685	-6.04431e-06			4.685	0.000199695
4.69	-2.77457e-06			4.69	8.83786e-05
4.695	-1.9753e-06			4.695	0.000106689
4.7	-1.61199e-06			4.7	0.000116353
4.705	6.37102e-05			4.705	9.5572e-05
4.71	6.40735e-05			4.71	-3.20932e-05
4.715	6.79972e-05			4.715	-7.11121e-05
4.72	7.43913e-05			4.72	-7.73609e-05
4.725	8.2166e-05			4.725	-7.45998e-05
4.73	9.88054e-05			4.73	-0.00013687
4.735	7.99862e-05			4.735	-0.000147333
4.74	6.10217e-05			4.74	-0.000196815
4.745	-8.36945e-06			4.745	4.38257e-06
4.75	2.38436e-06			4.75	2.02953e-05
4.755	1.85151e-05			4.755	3.29383e-05
4.76	1.11037e-05			4.76	-1.66891e-05
4.765	-2.84965e-05			4.765	6.78038e-06
4.77	-1.83967e-05			4.77	5.39982e-06
4.775	-7.48542e-05			4.775	7.66075e-05
4.78	-7.83419e-05			4.78	4.43461e-05
4.785	-6.85327e-05			4.785	0.000101893
4.79	-6.97679e-05			4.79	0.000108578
4.795	-5.50178e-05			4.795	0.000105599
4.8	-5.05128e-05			4.8	7.67528e-05
4.805	1.43977e-06			4.805	0.000302801
4.81	-5.32012e-05			4.81	0.000255426
4.815	-5.18207e-05			4.815	0.000223818
4.82	-6.65708e-05			4.82	0.000220549
4.825	-1.47636e-05			4.825	0.000268796
4.83	-3.1185e-05			4.83	0.000262837
4.835	-4.49179e-05			4.835	0.00025826
4.84	-4.64438e-05			4.84	0.000258114
4.845	-4.87689e-05			4.845	0.000284563
4.85	-2.54448e-05			4.85	0.000145708
4.855	-2.87872e-05			4.855	9.20116e-05
4.86	-4.58625e-05			4.86	7.20299e-05
4.865	-2.25383e-05			4.865	9.34648e-05
4.87	-3.63439e-05			4.87	0.000151448
4.875	0.00012787			4.875	0.000201439
4.88	9.84421e-05			4.88	0.000220331
4.885	9.89507e-05			4.885	0.000223455
4.89	9.4809e-05			4.89	0.000136117
4.895	9.45184e-05			4.895	0.000527032
4.9	8.7107e-05			4.9	0.000500947
4.905	7.95502e-05			4.905	0.000507559
4.91	2.50546e-05			4.91	0.000283836
4.915	-4.88173e-06			4.915	0.000270103
4.92	-1.28018e-05			4.92	0.000332592
4.925	-5.681e-06			4.925	0.000342328
4.93	-5.77062e-05			4.93	0.000345598
4.935	-4.65164e-05			4.935	0.000338913
4.94	-4.78243e-05			4.94	0.000431338
4.945	-4.33193e-05			4.945	0.000433881
4.95	-4.45546e-05			4.95	0.000396097
4.955	-2.20297e-05			4.955	0.000389558
4.96	-3.06764e-05			4.96	0.000383019
4.965	-3.64892e-05			4.965	0.000397914
4.97	-6.42457e-05			4.97	0.000384399
4.975	-6.26471e-05			4.975	0.000298659
4.98	-0.00019736			4.98	0.000278241
4.985	-0.000192274			4.985	0.000234282
4.99	-0.000193582			4.99	0.000330049
4.995	-0.000167642			4.995	0.000339495
5	-0.000168805			5	4.40554e-05
5.005	-0.000144173			5.005	2.87966e-05
5.01	-0.000151947			5.01	5.03043e-05
5.015	-0.000149186			5.015	4.74705e-05
5.02	-0.000123973			5.02	6.83242e-05
5.025	-0.000115399			5.025	1.98593e-05
5.03	-8.9677e-05			5.03	2.10219e-05
5.035	-8.88777e-05			5.035	-1.99588e-05
5.04	-8.91684e-05			5.04	9.46883e-06
5.045	-8.09577e-05			5.045	-7.11848e-05
5.05	-5.67616e-05			5.05	-6.52266e-05
5.055	7.97925e-06			5.055	-6.71158e-05
5.06	-9.67735e-06			5.06	-0.000115145
5.065	-5.24504e-06			5.065	-9.67614e-05
5.07	2.04532e-07			5.07	-9.59621e-05
5.075	1.19029e-05			5.075	-0.000110785
5.08	6.74401e-06			5.08	-3.89233e-05
5.085	-2.83512e-05			5.085	-5.58533e-05
5.09	-3.64892e-05			5.09	-9.01493e-05
5.095	-4.36827e-05			5.095	-0.000194926
5.1	-5.74882e-05			5.1	-0.000201175
5.105	-5.47271e-05			5.105	-0.000295489
5.11	-8.19023e-05			5.11	-0.000301375
5.115	-6.30105e-05			5.115	-0.000274054
5.12	-6.19932e-05			5.12	-0.000272746
5.125	-8.90231e-05			5.125	-0.000165571
5.13	-9.22201e-05			5.13	-0.000157942
5.135	-0.000126589			5.135	-0.000157288
5.14	-9.38187e-05			5.14	-0.000164191
5.145	-8.64799e-05			5.145	-0.000183737
5.15	-9.54899e-05			5.15	-0.000181484
5.155	-0.000117361			5.155	-0.000174799
5.16	-0.000174763			5.16	-0.000167388
5.165	-0.00019489			5.165	-0.000150603
5.17	-0.000197869			5.17	-0.000113691
5.175	-0.000187842			5.175	-9.29104e-05
5.18	-0.000195544			5.18	-8.86234e-05
5.185	-4.45546e-05			5.185	-0.000144863
5.19	3.08674e-05			5.19	-0.000160994
5.195	4.0604e-05			5.195	-0.000179086
5.2	5.7098e-05			5.2	-0.00016964
5.205	3.33379e-05			5.205	-0.000152274
5.21	3.44278e-05			5.21	-7.77243e-05
5.215	2.99955e-05			5.215	-7.89595e-05
5.22	2.64351e-05			5.22	-0.000142828
5.225	3.6535e-05			5.225	-0.000137887
5.23	3.50091e-05			5.23	-0.000258069
5.235	3.83515e-05			5.235	-0.000267515
5.24	4.896e-05			5.24	-0.000256397
5.245	1.62626e-05			5.245	-0.000254072
5.25	7.25264e-06			5.25	-0.000205535
5.255	5.6541e-06			5.255	-0.000214254
5.26	1.94839e-06			5.26	-0.00018083
5.265	-4.49416e-07			5.265	-5.81058e-05
5.27	-3.28319e-06			5.27	-2.08425e-06
5.275	-5.681e-06			5.275	-3.12213e-05
5.28	-1.39643e-05			5.28	-3.63802e-05
5.285	1.01591e-05			5.285	5.03651e-06
5.29	-0.00014192			5.29	-1.00043e-05
5.295	-0.000218141			5.295	-1.35647e-05
5.3	-0.000192637			5.3	1.04016e-06
5.305	-0.000202519			5.305	8.74222e-06
5.31	-0.000203101			5.31	-2.44756e-06
5.315	-0.000206661			5.315	-5.80331e-05
5.32	-0.000120267			5.32	1.9932e-05
5.325	-0.000104355			5.325	9.70252e-05
5.33	-0.000115326			5.33	8.90325e-05
5.335	-6.92593e-05			5.335	8.56901e-05
5.34	-5.57444e-05			5.34	0.000117298
5.345	-5.34192e-05			5.345	0.000100949
5.35	-5.51631e-05			5.35	0.000210086
5.355	-5.79968e-05			5.355	0.000179641
5.36	-5.10214e-05			5.36	0.000179713
5.365	-4.50632e-05			5.365	0.000160386
5.37	-4.04129e-05			5.37	5.58991e-05
5.375	-2.29016e-05			5.375	1.91327e-05
5.38	-1.81787e-05			5.38	2.49456e-05
5.385	-2.39189e-05			5.385	0.000100731
5.39	-5.34192e-05			5.39	9.77518e-05
5.395	-4.98588e-05			5.395	0.000115118
5.4	-5.05854e-05			5.4	0.000139677
5.405	-7.94318e-05			5.405	0.000135172
5.41	-7.62347e-05			5.41	0.00015014
5.415	-5.66163e-05			5.415	0.000142075
5.42	-5.28379e-05			5.42	0.000186979
5.425	-0.000104718			5.425	0.000212556
5.43	-0.000120849			5.43	0.000147743
5.435	-0.000111693			5.435	0.000146943
5.44	-0.000151148			5.44	0.000156898
5.445	-0.000168441			5.445	0.000174482
5.45	-0.000169023			5.45	0.00015123
5.455	-9.8469e-05			5.455	3.72253e-05
5.46	3.29746e-05			5.46	1.65896e-05
5.465	4.0822e-05			5.465	5.04496e-05
5.47	4.76521e-05			5.47	3.3011e-05
5.475	4.25658e-05			5.475	7.289e-06
5.48	4.55449e-05			5.48	2.08766e-05
5.485	6.61806e-05			5.485	-8.04245e-06
5.49	9.70615e-05			5.49	-6.90776e-05
5.495	0.000111666			5.495	-6.65345e-05
5.5	0.000115735			5.5	-7.91775e-05
5.505	0.000116607			5.505	-7.92501e-05
5.51	0.000123437			5.51	0.000177243
5.515	0.000127361			5.515	0.000170122
5.52	0.000115735			5.52	0.000169977
5.525	0.000121258			5.525	0.000174482
5.53	8.57991e-05			5.53	0.00010262
5.535	8.94321e-05			5.535	0.000117952
5.54	8.51451e-05			5.54	0.00011737
5.545	8.36192e-05			5.545	0.000110249
5.55	0.000106435			5.55	0.000145708
5.555	9.5027e-05			5.555	0.000241475
5.56	2.28747e-05			5.56	0.000245544
5.565	8.76883e-05			5.565	0.000252447
5.57	7.95502e-05			5.57	0.000223891
5.575	6.87964e-05			5.575	0.000514535
5.58	7.99862e-05			5.58	0.000518749
5.585	7.45366e-05			5.585	0.00052042
5.59	5.48455e-05			5.59	0.00052478
5.595	2.35287e-05			5.595	0.00047973
5.6	1.69892e-05			5.6	0.000447541
5.605	7.97925e-06			5.605	0.000452991
5.61	8.12457e-06			5.61	0.000455825
5.615	7.39796e-06			5.615	0.000190176
5.62	3.54693e-06			5.62	0.000265671
5.625	1.05224e-05			5.625	0.000347996
5.63	-8.85382e-07			5.63	0.000274899
5.635	2.92689e-05			5.635	0.000248669
5.64	8.61624e-05			5.64	0.000225708
5.645	7.62805e-05			5.645	0.000242565
5.65	6.82151e-05			5.65	0.00025252
5.655	5.00499e-05			5.655	0.000158496
5.66	5.13578e-05			5.66	6.34559e-05
5.665	5.44822e-05			5.665	7.79154e-05
5.67	-0.00013945			5.67	7.0286e-05
5.675	-0.000145626			5.675	7.0068e-05
5.68	-0.000137851			5.68	-0.000228932
5.685	-0.000150639			5.685	-0.000224354
5.69	-0.000102538			5.69	-0.00027885
5.695	-0.000106171			5.695	-0.000279867
5.7	-9.47633e-05			5.7	-0.000275653
5.705	-9.20748e-05			5.705	-0.000247678
5.71	-7.93592e-05			5.71	-0.000253273
5.715	-6.4827e-05			5.715	-0.000160412
5.72	-7.38369e-05			5.72	-8.8914e-05
5.725	-4.73884e-05			5.725	-0.000118342
5.73	-2.44275e-05			5.73	-0.000190712
5.735	-1.34557e-05			5.735	-0.000204009
5.74	-4.04856e-05			5.74	-0.000209604
5.745	-9.83963e-05			5.745	-0.000188241
5.75	-8.25562e-05			5.75	-0.000157797
5.755	-7.68887e-05			5.755	-0.000176906
5.76	-8.00858e-05			5.76	-0.000175235
5.765	-8.26289e-05			5.765	-0.000123791
5.77	-8.32102e-05			5.77	-0.000143192
5.775	-8.33555e-05			5.775	-0.000146098
5.78	-7.747e-05			5.78	-0.000123573
5.785	-8.95317e-05			5.785	-2.46091e-05
5.79	-8.42274e-05			5.79	3.6862e-05
5.795	-0.000144972			5.795	5.19755e-05
5.8	-0.000124482			5.8	8.2929e-05
5.805	-0.000138432			5.805	8.43822e-05
5.81	8.40552e-05			5.81	7.38464e-05
5.815	7.54812e-05			5.815	6.5781e-05
5.82	6.19663e-05			5.82	1.51364e-05
5.825	0.000116607			5.825	-4.20477e-05
5.83	9.33558e-05			5.83	0.00014331
5.835	6.40008e-05			5.835	0.000233991
5.84	6.2039e-05			5.84	0.000309122
5.845	7.81697e-05			5.845	0.000364999
5.85	7.27201e-05			5.85	0.000349595
5.855	6.1167e-05			5.855	0.000326634
5.86	6.16757e-05			5.86	0.000367542
5.865	7.41007e-05			5.865	0.000367978
5.87	0.000132883			5.87	0.000320385
5.875	0.000142838			5.875	0.000318932
5.88	0.000143782			5.88	0.000319658
5.885	0.000151557			5.885	0.000334554
5.89	0.000185998			5.89	0.000319876
5.895	0.000181421			5.895	0.000269958
5.9	0.000176843			5.9	0.000315735
5.905	0.000161294			5.905	0.000341892
5.91	0.000175899			5.91	0.000363545
5.915	1.38648e-05			5.915	0.000380257
5.92	1.27749e-05			5.92	0.000388468
5.925	1.00138e-05			5.925	0.000334772
5.93	-4.46272e-05			5.93	0.000323873
5.935	-3.93957e-05			5.935	8.37283e-05
5.94	-1.23658e-05			5.94	2.16032e-05
5.945	-1.81787e-05			5.945	-9.49567e-06
5.95	-3.569e-05			5.95	-6.47179e-05
5.955	-3.49633e-05			5.955	-1.98862e-05
5.96	-3.18389e-05			5.96	1.09947e-05
5.965	3.00682e-05			5.965	-1.86509e-05
5.97	5.19391e-05			5.97	-2.08308e-05
5.975	2.64351e-05			5.975	-1.83603e-05
5.98	1.82971e-05			5.98	-1.70524e-05
5.985	0.000459276			5.985	-1.44366e-05
5.99	0.000441329			5.99	-4.59714e-05
5.995	0.000410884			5.995	-0.00012539
6	0.000453609			6	-0.000147333
6.005	0.000458041			6.005	-0.000194708
6.01	0.000452373			6.01	-0.000261338
6.015	0.000443			6.015	-0.000278486
6.02	0.000437696			6.02	-0.000318958
6.025	0.000434789			6.025	-0.000319758
6.03	0.000439004			6.03	-0.000327605
6.035	0.000462255			6.035	-0.000219704
6.04	0.000473009			6.04	-2.9986e-05
6.045	0.000440312			6.045	-6.60258e-05
6.05	0.000443363			6.05	-8.77515e-05
6.055	0.000615061			6.055	-9.37096e-05
6.06	0.000614189			6.06	-0.000137234
6.065	0.000607068			6.065	-0.000158596
6.07	0.000573354			6.07	-3.11486e-05
6.075	0.000540729			6.075	-3.16572e-05
6.08	0.000514208			6.08	-3.25292e-05
6.085	0.000512827			6.085	-3.18026e-05
6.09	9.64802e-05			6.09	2.34924e-05
6.095	0.0001052			6.095	4.10763e-05
6.1	0.000104691			6.1	0.000103492
6.105	0.000111666			6.105	0.000122457
6.11	0.000110358			6.11	0.000116789
6.115	0.00012024			6.115	0.000117734
6.12	0.000124382			6.12	0.000178987
6.125	7.82423e-05			6.125	0.000189159
6.13	8.58717e-05			6.13	0.000187997
6.135	8.68163e-05			6.135	0.000193228
6.14	6.60353e-05			6.14	9.31015e-05
6.145	4.9396e-05			6.145	-9.65434e-05
6.15	0.000115372			6.15	-8.31012e-05
6.155	0.000110431			6.155	-0.000101848
6.16	-6.5045e-05			6.16	-8.68069e-05
6.165	-6.83874e-05			6.165	-7.91775e-05
6.17	4.27354e-06			6.17	-7.20567e-05
6.175	-2.66073e-05			6.175	-0.000206043
6.18	-2.86418e-05			6.18	-0.000209095
6.185	-3.46e-05			6.185	-0.00018439
6.19	-3.69252e-05			6.19	-0.000141012
6.195	-6.72248e-05			6.195	-5.83238e-05
6.2	-7.57988e-05			6.2	-9.01493e-05
6.205	-7.71793e-05			6.205	-0.000157143
6.21	-0.000100649			6.21	-0.000173491
6.215	-9.16388e-05			6.215	-0.000146461
6.22	-9.86143e-05			6.22	-0.000111657
6.225	-9.07669e-05			6.225	-9.42183e-05
6.23	-0.000106898			6.23	-0.000101484
6.235	-0.000114527			6.235	0.000141348
6.24	-0.000123973			6.24	0.000129214
6.245	-0.000134945			6.245	0.000120858
6.25	-0.000129858			6.25	0.000130159
6.255	-0.000196053			6.255	0.000169468
6.26	-0.000193364			6.26	0.000172665
6.265	-0.000185735			6.265	0.000161766
6.27	-0.000181738			6.27	0.00017717
6.275	-0.000246988			6.275	0.000155953
6.28	-0.000218723			6.28	0.000164963
6.285	-0.000220394			6.285	0.000207906
6.29	-0.000195617			6.29	0.000210158
6.295	-0.000195907			6.295	0.000164164
6.3	-0.000184717			6.3	2.18212e-05
6.305	-0.00018152			6.305	2.57449e-05
6.31	-0.000183555			6.31	0.000137279
6.315	-0.000187915			6.315	0.000137933
6.32	-0.0001643			6.32	9.47727e-05
6.325	-0.00016786			6.325	8.89599e-05
6.33	-0.00018261			6.33	5.13215e-05
6.335	-0.000163065			6.335	4.71072e-05
6.34	-0.00015311			6.34	-0.000199213
6.345	-0.000148169			6.345	-0.000173055
6.35	-0.000139014			6.35	-0.000170004
6.355	-0.000141993			6.355	-0.000190058
6.36	-0.000121502			6.36	-0.000244045
6.365	-0.000111911			6.365	-8.74608e-05
6.37	-0.00011678			6.37	-6.10122e-05
6.375	-0.000105226			6.375	-8.25925e-05
6.38	-5.2184e-05			6.38	0.000100513
6.385	-5.74882e-05			6.385	0.000111485
6.39	-5.47998e-05			6.39	9.09217e-05
6.395	-7.48542e-05			6.395	6.38192e-05
6.4	-6.28651e-05			6.4	6.44731e-05
6.405	-6.65708e-05			6.405	6.35285e-05
6.41	-2.59534e-05			6.41	0.000213791
6.415	-2.51541e-05			6.415	0.00011737
6.42	8.12457e-06			6.42	0.000115336
6.425	-1.46183e-05			6.425	0.000120713
6.43	3.50818e-05			6.43	0.000134446
6.435	3.90781e-05			6.435	0.000148396
6.44	2.27294e-05			6.44	0.000150504
6.445	2.51272e-05			6.445	0.000164019
6.45	5.23751e-05			6.45	0.000140912
6.455	6.29835e-05			6.455	0.000157188
6.46	5.52088e-05			6.46	0.000159296
6.465	2.89056e-05			6.465	0.000227016
6.47	1.64806e-05			6.47	6.87601e-05
6.475	1.95323e-05			6.475	4.63079e-05
6.48	7.97925e-06			6.48	4.64532e-05
6.485	-4.71704e-05			6.485	-0.000135054
6.49	-6.99859e-05			6.49	-0.000104827
6.495	-5.12394e-05			6.495	-0.000107879
6.5	-4.15755e-05			6.5	-0.000111294
6.505	-5.05128e-05			6.505	-0.000109404
6.51	-5.88688e-05			6.51	-4.42276e-05
6.515	-7.00586e-05			6.515	-0.000199722
6.52	-6.96953e-05			6.52	-0.000138759
6.525	-7.95045e-05			6.525	-0.000138396
6.53	-8.56807e-05			6.53	-0.000139341
6.535	-0.00012608			6.535	2.11672e-05
6.54	-0.000129205			6.54	4.23724e-06
6.545	-0.000133782			6.545	3.02498e-05
6.55	-0.000142647			6.55	1.86241e-05
6.555	-0.000162338			6.555	1.97867e-05
6.56	-0.000171275			6.56	0.000341239
6.565	-0.000140903			6.565	0.000342764
6.57	-4.22294e-05			6.57	0.000278387
6.575	-4.04129e-05			6.575	0.000295099
6.58	0.000143492			6.58	0.000305489
6.585	0.000132229			6.585	0.000304036
6.59	0.000168342			6.59	0.000295607
6.595	0.00019341			6.595	0.000442164
6.6	0.000174591			6.6	0.00044696
6.605	0.000186144			6.605	0.000492736
6.61	0.000190794			6.61	0.000497169
6.615	0.00021172			6.615	0.000468322
6.62	0.000203655			6.62	0.000500802
6.625	0.000199441			6.625	0.000425089
6.63	0.000155408			6.63	0.000431265
6.635	0.000158823			6.635	0.000724815
6.64	0.000157297			6.64	0.000533427
6.645	0.000246307			6.645	0.000517804
6.65	0.000243473			6.65	0.000624543
6.655	0.000243037			6.655	0.00062171
6.66	0.00023846			6.66	0.00061982
6.665	0.000240785			6.665	0.000294445
6.67	0.000260113			6.67	0.000332301
6.675	0.000169286			6.675	0.000329322
6.68	0.000179023			6.68	0.00036696
6.685	-1.08399e-05			6.685	0.000352428
6.69	-1.04766e-05			6.69	0.000355625
6.695	-4.54992e-05			6.695	0.000359476
6.7	1.82971e-05			6.7	0.000181385
6.705	2.71617e-05			6.705	0.000162565
6.71	5.04132e-05			6.71	0.00010916
6.715	4.98319e-05			6.715	0.000119841
6.72	3.47185e-05			6.72	0.000101385
6.725	1.40101e-05			6.725	0.000123619
6.73	1.68439e-05			6.73	0.000145563
6.735	4.66348e-05			6.735	0.00017935
6.74	4.896e-05			6.74	-0.000102284
6.745	4.20572e-05			6.745	-2.80969e-05
6.75	-4.32467e-05			6.75	4.76885e-05
6.755	1.0813e-05			6.755	-8.5499e-05
6.76	1.1685e-05			6.76	-6.55172e-05
6.765	9.28714e-06			6.765	-3.74701e-05
6.77	4.78217e-06			6.77	9.32468e-05
6.775	-1.67255e-05			6.775	5.69164e-05
6.78	-2.14484e-05			6.78	6.09854e-05
6.785	-3.15483e-05			6.785	6.28746e-05
6.79	-2.79879e-05			6.79	7.58082e-05
6.795	-1.62895e-05			6.795	0.000103783
6.8	-7.86083e-06			6.8	0.000142002
6.805	-9.06943e-05			6.805	0.000130377
6.81	-9.42546e-05			6.81	0.000127179
6.815	-0.000111548			6.815	0.000141421
6.82	-0.000119105			6.82	0.000150576
6.825	-0.000120703			6.825	0.000138224
6.83	-0.000122883			6.83	8.47455e-05
6.835	-0.000109949			6.835	7.61715e-05
6.84	-0.000129205			6.84	3.70073e-05
6.845	-0.000137561			6.845	2.63988e-05
6.85	-0.000133637			6.85	-5.20023e-05
6.855	-0.000133419			6.855	-0.000136289
6.86	-0.000184064			6.86	-0.000129604
6.865	-0.000189586			6.865	-0.000144136
6.87	-0.000176943			6.87	-0.000164118
6.875	-0.000170476			6.875	-0.000309367
6.88	-0.000194236			6.88	-0.000312492
6.885	-3.06037e-05			6.885	-0.000226824
6.89	-2.84239e-05			6.89	-0.000281029
6.895	-2.18117e-05			6.895	-0.000297959
6.9	-1.99952e-05			6.9	-0.000334581
6.905	-3.56173e-05			6.905	-0.000312564
6.91	-4.66617e-05			6.91	-0.000268096
6.915	-4.97135e-05			6.915	-0.000253564
6.92	-7.47815e-05			6.92	-0.000238886
6.925	-6.64255e-05			6.925	-0.000217524
6.93	-5.91594e-05			6.93	-0.000218904
6.935	-4.17935e-05			6.935	-0.000118923
6.94	-5.59623e-05			6.94	-0.000131857
6.945	-5.32012e-05			6.945	-7.33646e-05
6.95	-5.77062e-05			6.95	7.63169e-05
6.955	-3.27109e-05			6.955	0.000393336
6.96	8.5848e-07			6.96	0.000412156
6.965	2.45702e-06			6.965	0.000411574
6.97	1.11037e-05			6.97	0.000421529
6.975	-1.53933e-06			6.975	0.000469558
6.98	-6.04431e-06			6.98	0.000524199
6.985	1.43007e-05			6.985	0.000528631
6.99	-0.000155508			6.99	0.000467596
6.995	-0.000137561			6.995	0.000463963
7	-0.00012281			7	0.000470648
7.005	-3.1403e-05			7.005	0.00047043
7.01	-2.17391e-05			7.01	0.000389049
7.015	-4.59109e-06			7.015	0.000350321
7.02	5.78246e-05			7.02	0.000339713
7.025	6.61806e-05			7.025	0.000365289
7.03	6.31289e-05			7.03	0.000320457
7.035	6.41461e-05			7.035	0.000311375
7.04	5.07039e-05			7.04	0.000214591
7.045	5.67347e-05			7.045	0.000219241
7.05	4.80154e-05			7.05	0.000250776
7.055	7.4464e-05			7.055	0.000339495
7.06	4.88147e-05			7.06	1.37558e-05
7.065	1.19029e-05			7.065	-2.17027e-05
7.07	1.0595e-05			7.07	5.94595e-05
7.075	3.41372e-05			7.075	4.25295e-05
7.08	6.61806e-05			7.08	-1.35647e-05
7.085	6.51634e-05			7.085	-6.84237e-05
7.09	0.000114936			7.09	-4.59714e-05
7.095	0.000132738			7.095	2.93779e-05
7.1	0.000118206			7.1	0.000127034
7.105	0.000100404			7.105	0.000172157
7.11	3.76492e-06			7.11	0.000172738
7.115	-1.61199e-06			7.115	0.00018371
7.12	-1.41097e-05			7.12	0.00025746
7.125	-8.03764e-05			7.125	0.000256443
7.13	-4.09942e-05			7.13	0.000234572
7.135	-3.85964e-05			7.135	0.000231012
7.14	1.49547e-05			7.14	0.000266543
7.145	1.5318e-05			7.145	0.000266252
7.15	1.11037e-05			7.15	0.000260803
7.155	2.22934e-05			7.155	0.000173174
7.16	-1.34509e-08			7.16	-5.32375e-05
7.165	-1.68465e-06			7.165	-4.21204e-05
7.17	-2.04796e-06			7.17	-4.58261e-05
7.175	3.18363e-06			7.175	-0.000106861
7.18	0.000100622			7.18	-0.000106062
7.185	8.51451e-05			7.185	-7.98314e-05
7.19	9.72068e-05			7.19	-7.48178e-05
7.195	2.50546e-05			7.195	-4.44456e-05
7.2	9.06916e-06			7.2	-0.00010875
7.205	4.3462e-06			7.205	-0.000199286
7.21	4.22515e-07			7.21	-0.000244554
7.215	7.6886e-06			7.215	-0.000216579
7.22	4.43097e-05			7.22	-0.000216507
7.225	3.49364e-05			7.225	-0.000290403
7.23	3.6753e-05			7.23	-0.000289821
7.235	-1.27291e-05			7.235	-0.000244917
7.24	-1.59988e-05			7.24	-0.000192746
7.245	0.000122275			7.245	-0.000188169
7.25	0.000126126			7.25	-0.000168042
7.255	0.000148651			7.255	-0.000169568
7.26	0.000140367			7.26	-0.000172256
7.265	0.000137534			7.265	-0.000184826
7.27	0.000160059			7.27	-0.000155907
7.275	0.000158823			7.275	-0.000157288
7.28	0.000173791			7.28	-0.000173637
7.285	6.10944e-05			7.285	-7.83782e-05
7.29	5.98591e-05			7.29	-2.27926e-05
7.295	5.12851e-05			7.295	-1.3492e-05
7.3	5.73887e-05			7.3	-5.78152e-05
7.305	6.02224e-05			7.305	-9.31284e-05
7.31	6.10944e-05			7.31	-8.5281e-05
7.315	5.7752e-05			7.315	-9.58895e-05
7.32	5.40463e-05			7.32	-6.3846e-05
7.325	2.37467e-05			7.325	-6.3846e-05
7.33	3.29019e-05			7.33	-7.04582e-05
7.335	3.44278e-05			7.335	-6.75517e-05
7.34	3.02135e-05			7.34	-0.000138832
7.345	2.83243e-05			7.345	-0.000183954
7.35	-0.000162483			7.35	-0.000201466
7.355	-0.000169822			7.355	-0.000205462
7.36	-0.000192202			7.36	-0.000206697
7.365	-0.000169168			7.365	-0.000205026
7.37	-0.000151729			7.37	-0.000117324
7.375	-0.000170621			7.375	-7.73609e-05
7.38	-0.000166262			7.38	-3.39824e-05
7.385	-0.000182828			7.385	-4.03765e-05
7.39	-0.000196924			7.39	-0.000129604
7.395	-0.000177233			7.395	-0.000210112
7.4	-0.000167352			7.4	-0.000219631
7.405	-0.000172656			7.405	-0.000197687
7.41	-0.000123464			7.41	-0.000128369
7.415	-0.000120994			7.415	-0.000145662
7.42	-0.000111475			7.42	-4.29197e-05
7.425	-0.000112638			7.425	-6.61712e-05
7.43	-0.000123392			7.43	-1.42913e-05
7.435	-0.000124482			7.435	-1.65438e-05
7.44	-0.000126153			7.44	-1.95229e-05
7.445	-0.000106534			7.445	-2.01159e-06
7.45	-7.42729e-05			7.45	-2.59288e-06
7.455	-7.97225e-05			7.455	2.40895e-07
7.46	0.000109922			7.46	2.77067e-05
7.465	0.000119296			7.465	2.60355e-05
7.47	0.000129614			7.47	7.06493e-05
7.475	0.00011123			7.475	-1.90869e-05
7.48	0.000109705			7.48	-9.24018e-05
7.485	0.000140658			7.485	-0.000135926
7.49	0.000142402			7.49	-0.000138396
7.495	0.000252701			7.495	-0.000138033
7.5	0.000218551			7.5	-0.000138977
7.505	0.00020707			7.505	-7.82329e-05
7.51	0.000205326			7.51	-9.21111e-05
7.515	0.000155408			7.515	-0.00015598
7.52	0.000153301			7.52	-0.000137234
7.525	0.000331175			7.525	-0.000206625
7.53	0.000340694			7.53	-0.000227042
7.535	0.000347596			7.535	-0.000271584
7.54	0.000348178			7.54	-0.000248187
7.545	0.000345562			7.545	-0.000241211
7.55	0.000327251			7.55	-0.000197905
7.555	0.00029499			7.555	-0.000206479
7.56	0.000304508			7.56	-0.000171602
7.565	0.000115227			7.565	-0.000199504
7.57	0.000136008			7.57	-0.000187878
7.575	9.975e-05			7.575	-0.000214472
7.58	0.000140004			7.58	-0.000158596
7.585	0.000174445			7.585	-5.03311e-05
7.59	0.000143782			7.59	5.18184e-06
7.595	0.000139786			7.595	4.38257e-06
7.6	8.22387e-05			7.6	3.13556e-07
7.605	9.15393e-05			7.605	3.98411e-05
7.61	0.000130122			7.61	0.000119623
7.615	0.000129832			7.615	9.74612e-05
7.62	0.000133247			7.62	9.79698e-05
7.625	0.000140295			7.625	9.5136e-05
7.63	-4.49905e-05			7.63	8.06765e-05
7.635	-5.42911e-05			7.635	9.5136e-05
7.64	-5.29106e-05			7.64	8.27837e-05
7.645	-5.38552e-05			7.645	5.89509e-05
7.65	-4.43366e-05			7.65	5.66258e-05
7.655	-4.45546e-05			7.655	-2.08425e-06
7.66	-4.51359e-05			7.66	2.32744e-05
7.665	-2.47908e-05			7.665	-2.33012e-05
7.67	-2.37009e-05			7.67	-3.93593e-05
7.675	-4.60078e-05			7.675	-5.26562e-05
7.68	-4.00496e-05			7.68	0.000199695
7.685	-5.05128e-05			7.685	0.000146507
7.69	-8.20476e-05			7.69	5.67711e-05
7.695	-7.86325e-05			7.695	1.54997e-05
7.7	-7.21657e-05			7.7	2.65441e-05
7.705	-8.58986e-05			7.705	3.27203e-05
7.71	-6.0322e-05			7.71	-7.0252e-06
7.715	-8.89504e-05			7.715	-0.0001538
7.72	-6.72974e-05			7.72	-0.00012568
7.725	-3.75065e-05			7.725	-0.000107806
7.73	-6.67399e-07			7.73	-8.57896e-05
7.735	3.11097e-06			7.735	-8.15026e-05
7.74	2.06222e-05			7.74	-6.23201e-05
7.745	2.78157e-05			7.745	-3.0422e-05
7.75	3.98047e-05			7.75	-2.28653e-05
7.755	3.10854e-05			7.755	-2.66436e-05
7.76	4.77974e-05			7.76	-2.86055e-05
7.765	4.91053e-05			7.765	-4.42276e-05
7.77	2.30927e-05			7.77	-4.92412e-05
7.775	2.71617e-05			7.775	-3.0204e-05
7.78	4.76521e-05			7.78	-3.07126e-05
7.785	5.688e-05			7.785	-0.000271366
7.79	2.87603e-05			7.79	-0.000162011
7.795	2.3674e-05			7.795	-0.000162955
7.8	1.46641e-05			7.8	-0.000177415
7.805	6.30805e-06			7.805	0.000191339
7.81	-2.16664e-05			7.81	0.000190758
7.815	-5.50904e-05			7.815	0.000187488
7.82	-6.62075e-05			7.82	0.00023261
7.825	-9.02583e-05			7.825	0.000212629
7.83	-0.000116126			7.83	0.000190031
7.835	-0.00016677			7.835	0.000154064
7.84	-9.8251e-05			7.84	0.000248305
7.845	-0.000119105			7.845	0.000197443
7.85	0.000168051			7.85	0.000217424
7.855	0.000180912			7.855	0.000267342
7.86	0.000180404			7.86	0.00027083
7.865	0.000182511			7.865	0.000307887
7.87	0.000207869			7.87	0.000320893
7.875	0.000194645			7.875	0.00033419
7.88	0.000189995			7.88	0.000366307
7.885	0.000163474			7.885	0.000371683
7.89	0.000141312			7.89	0.000510175
7.895	0.000146398			7.895	0.000436642
7.9	0.000149159			7.9	0.00044369
7.905	0.000147779			7.905	0.000448849
7.91	0.000147779			7.91	0.000117225
7.915	0.000136153			7.915	0.000110032
7.92	0.000129832			7.92	0.000122457
7.925	0.000130776			7.925	0.000412664
7.93	0.000132883			7.93	0.000420076
7.935	0.000131212			7.935	0.000422183
7.94	0.000145672			7.94	0.000445507
7.945	0.000181203			7.945	0.000344726
7.95	0.000194427			7.95	0.000350975
7.955	-9.73064e-05			7.955	0.000301057
7.96	-0.00012252			7.96	0.000261312
7.965	-0.000126734			7.965	0.000309413
7.97	-0.000146425			7.97	0.00028994
7.975	-0.000171566			7.975	0.000282456
7.98	-2.92231e-05			7.98	0.000543381
7.985	-2.82059e-05			7.985	0.000555806
7.99	-1.53449e-05			7.99	0.000555007
7.995	-9.09606e-06			7.995	0.000644234
8	5.53542e-05			8	0.000611174
8.005	8.76156e-05			8.005	0.000586324
8.01	9.13213e-05			8.01	0.000597296
8.015	9.76428e-05			8.015	0.000599185
8.02	9.75701e-05			8.02	0.000688049
8.025	0.00010222			8.025	0.000684125
8.03	0.000148433			8.03	0.000378005
8.035	0.000159041			8.035	0.000369504
8.04	0.000158242			8.04	0.000368559
8.045	0.000168197			8.045	0.000352937
8.05	8.6453e-05			8.05	0.000430829
8.055	9.15393e-05			8.055	0.000459748
8.06	0.000112756			8.06	0.000513953
8.065	0.000120022			8.065	0.00049637
8.07	0.00012816			8.07	0.000506469
8.075	0.000129032			8.075	0.000497387
8.08	0.000136226			8.08	0.000489757
8.085	1.66259e-05			8.085	0.000263637
8.09	4.03133e-05			8.09	0.000198315
8.095	2.4328e-05			8.095	0.000230358
8.1	1.66259e-05			8.1	-1.97409e-05
8.105	-5.05854e-05			8.105	1.33199e-05
8.11	-8.72792e-05			8.11	1.41918e-05
8.115	-1.05493e-05			8.115	4.28928e-05
8.12	-1.09126e-05			8.12	3.00319e-05
8.125	1.54633e-05			8.125	-5.29469e-05
8.13	1.88057e-05			8.13	-5.51994e-05
8.135	-1.14212e-05			8.135	-5.1857e-05
8.14	-1.61442e-05			8.14	4.89237e-05
8.145	-1.8542e-05			8.145	9.20116e-05
8.15	-3.31468e-05			8.15	0.000247651
8.155	-6.02493e-05			8.155	0.000240894
8.16	-7.95771e-05			8.16	0.000213283
8.165	-0.000111984			8.165	0.000161112
8.17	-0.000111475			8.17	0.00015668
8.175	0.000110649			8.175	0.000110831
8.18	0.000128596			8.18	0.00010807
8.185	0.000119005			8.185	0.000130304
8.19	0.000104691			8.19	9.78245e-05
8.195	7.88236e-05			8.195	9.72432e-05
8.2	8.03495e-05			8.2	0.000103347
8.205	8.282e-05			8.205	9.57173e-05
8.21	8.60897e-05			8.21	5.8297e-05
8.215	0.000131648			8.215	5.8297e-05
8.22	5.86966e-05			8.22	1.9496e-05
8.225	7.72251e-05			8.225	5.76312e-06
8.23	5.89872e-05			8.23	1.02681e-05
8.235	0.000257061			8.235	1.31019e-05
8.24	0.000242601			8.24	-1.36373e-05
8.245	0.000235553			8.245	-0.000114999
8.25	0.000272756			8.25	-0.00015242
8.255	0.00026796			8.255	-0.000290548
8.26	0.00033212			8.26	-0.000370984
8.265	0.000384217			8.265	0.00023341
8.27	0.000408413			8.27	0.000228323
8.275	0.000424181			8.275	0.000232029
8.28	0.000195953			8.28	0.000256516
8.285	0.000178514			8.285	0.000261529
8.29	0.000188687			8.29	0.00023341
8.295	0.000188614			8.295	0.000214736
8.3	0.000190503			8.3	0.000215462
8.305	0.00018222			8.305	0.000178696
8.31	0.000181784			8.31	0.000267124
8.315	0.000185272			8.315	0.000403364
8.32	0.000139423			8.32	0.000403654
8.325	0.000148651			8.325	0.00042894
8.33	0.00012896			8.33	0.000465489
8.335	0.000125763			8.335	0.000508795
8.34	-6.89686e-05			8.34	0.000531973
8.345	-7.38369e-05			8.345	0.000533717
8.35	-7.2311e-05			8.35	0.000826831
8.355	-0.000109877			8.355	0.000843398
8.36	-0.000105517			8.36	0.000826395
8.365	-0.00016648			8.365	0.00087704
8.37	-0.000171275			8.37	0.000304763
8.375	-0.000179631			8.375	0.000306361
8.38	-0.00014955			8.38	0.000318132
8.385	-5.69069e-05			8.385	0.000281439
8.39	-4.62984e-05			8.39	0.000325762
8.395	-4.20115e-05			8.395	0.00033964
8.4	-4.80423e-05			8.4	0.000355698
8.405	-3.76518e-05			8.405	0.000368486
8.41	-1.33831e-05			8.41	0.000365071
8.415	-7.57018e-06			8.415	0.000277442
8.42	-1.12759e-05			8.42	0.000158133
8.425	5.24477e-05			8.425	0.000156534
8.43	3.73343e-05			8.43	0.000129941
8.435	3.92961e-05			8.435	6.67256e-05
8.44	2.97049e-05			8.44	1.95687e-05
8.445	2.47639e-05			8.445	4.22389e-05
8.45	3.66803e-05			8.45	3.80972e-05
8.455	6.12397e-05			8.455	-0.00025974
8.46	6.5236e-05			8.46	-0.00028706
8.465	6.26202e-05			8.465	-0.000286406
8.47	6.17483e-05			8.47	-0.000331383
8.475	7.56265e-05			8.475	-0.000363282
8.48	6.48727e-05			8.48	-0.000343954
8.485	1.15396e-05			8.485	-0.000310748
8.49	8.14394e-05			8.49	-0.000302828
8.495	7.58445e-05			8.495	-0.000356742
8.5	6.50181e-05			8.5	-0.000350639
8.505	6.66166e-05			8.505	-0.000167751
8.51	6.08764e-05			8.51	-0.00016746
8.515	5.89145e-05			8.515	-0.00016717
8.52	5.04132e-05			8.52	-0.000157361
8.525	6.66166e-05			8.525	-0.000129531
8.53	5.70254e-05			8.53	-0.000103083
8.535	6.1167e-05			8.535	-0.000111148
8.54	5.79699e-05			8.54	-0.000103737
8.545	6.46548e-05			8.545	-9.22564e-05
8.55	6.48727e-05			8.55	-2.28653e-05
8.555	8.77609e-05			8.555	-1.95229e-05
8.56	6.21116e-05			8.56	-1.76337e-05
8.565	5.89872e-05			8.565	3.76613e-05
8.57	5.55721e-05			8.57	6.37465e-05
8.575	0.000123655			8.575	0.000127325
8.58	8.45638e-05			8.58	0.000151666
8.585	8.14394e-05			8.585	0.000189087
8.59	8.32559e-05			8.59	0.00014905
8.595	3.73343e-05			8.595	0.000162129
8.6	3.45731e-05			8.6	0.000174264
8.605	3.26113e-05			8.605	0.000194827
8.61	4.75068e-05			8.61	6.08401e-05
8.615	5.52088e-05			8.615	4.36921e-05
8.62	3.88601e-05			8.62	9.25202e-05
8.625	5.67347e-05			8.625	0.00011737
8.63	6.77065e-05			8.63	0.000117734
8.635	2.31654e-05			8.635	8.98318e-05
8.64	5.89145e-05			8.64	0.000113083
8.645	7.06129e-05			8.645	0.000109741
8.65	7.14849e-05			8.65	9.70252e-05
8.655	6.87238e-05			8.655	-2.66436e-05
8.66	3.60264e-05			8.66	1.77522e-05
8.665	3.92961e-05			8.665	1.78975e-05
8.67	4.15486e-05			8.67	-9.49567e-06
8.675	5.43369e-05			8.675	-2.35192e-05
8.68	-8.80542e-06			8.68	-5.89051e-05
8.685	1.13943e-05			8.685	-4.25564e-05
8.69	1.90237e-05			8.69	-9.57442e-05
8.695	2.68711e-05			8.695	-8.4845e-05
8.7	-5.66163e-05			8.7	-0.000105408
8.705	-4.46272e-05			8.705	-0.000113982
8.71	-3.75791e-05			8.71	-0.000153437
8.715	-4.86963e-05			8.715	-0.000205898
8.72	-6.08306e-05			8.72	-0.000199504
8.725	-3.76755e-07			8.725	-0.000246951
8.73	-1.28744e-05			8.73	-0.000275725
8.735	-3.42367e-05			8.735	-0.00032528
8.74	-3.75791e-05			8.74	-0.000326297
8.745	-6.01767e-05			8.745	-0.000183664
8.75	-4.84056e-05			8.75	-0.00017865
8.755	-9.16872e-06			8.755	-0.000178578
8.76	-7.78817e-06			8.76	-8.04127e-05
8.765	4.75068e-05			8.765	-6.3628e-05
8.77	0.000121185			8.77	-6.32647e-05
8.775	0.000131503			8.775	-8.65889e-05
8.78	0.000146689			8.78	-7.50358e-05
8.785	0.000138696			8.785	-0.000107152
8.79	0.000168487			8.79	-0.000155907
8.795	0.00015955			8.795	-0.000156634
8.8	0.000144582			8.8	-0.000170149
8.805	0.000119441			8.805	-0.000139413
8.81	0.000104909			8.81	-0.000143119
8.815	0.000102874			8.815	-0.000144282
8.82	0.000104037			8.82	-9.63254e-05
8.825	0.000188324			8.825	5.80063e-05
8.83	0.000135426			8.83	0.000148614
8.835	0.000132375			8.835	0.000141494
8.84	0.00017212			8.84	0.000147452
8.845	0.000170812			8.845	0.000302002
8.85	0.000150685			8.85	0.000139023
8.855	0.000125254			8.855	0.000132338
8.86	8.55084e-05			8.86	0.000275771
8.865	8.98681e-05			8.865	0.000211611
8.87	3.5881e-05			8.87	0.000176516
8.875	-3.60533e-05			8.875	0.000187851
8.88	-3.44547e-05			8.88	0.000188287
8.885	-5.90868e-05			8.885	0.000158351
8.89	-4.53539e-05			8.89	0.00026945
8.895	-0.000109877			8.895	0.000276861
8.9	-6.94046e-05			8.9	0.000281584
8.905	-6.37371e-05			8.905	0.000322928
8.91	-6.26471e-05			8.91	0.000284926
8.915	-5.45091e-05			8.915	0.000319077
8.92	-5.85781e-05			8.92	0.000332011
8.925	-6.0104e-05			8.925	0.000289577
8.93	-0.000142865			8.93	0.00014331
8.935	-0.000145699			8.935	6.32379e-05
8.94	-0.000152674			8.94	6.44731e-05
8.945	-0.000185589			8.945	8.06765e-05
8.95	-0.000187551			8.95	-5.02584e-05
8.955	-0.000182247			8.955	-5.26562e-05
8.96	-0.000182756			8.96	-2.163e-05
8.965	-0.000157978			8.965	-0.0001538
8.97	-0.000161975			8.97	-0.000186425
8.975	-0.000117361			8.975	-0.000213673
8.98	-0.000123028			8.98	-0.000197033
8.985	-0.000105808			8.985	-0.000202192
8.99	-0.00010777			8.99	-6.58079e-05
8.995	-0.000121139			8.995	-0.000158814
9	-0.000127388			9	2.70528e-05
9.005	-0.000160449			9.005	2.79247e-05
9.01	-0.00014657			9.01	-1.76337e-05
9.015	-0.00015202			9.015	2.36377e-05
9.02	-3.63439e-05			9.02	-5.06335e-06
9.025	-4.17208e-05			9.025	-4.26408e-06
9.03	-1.98499e-05			9.03	7.14486e-05
9.035	-2.14484e-05			9.035	6.2366e-05
9.04	1.15396e-05			9.04	7.9296e-05
9.045	3.98774e-05			9.045	8.14031e-05
9.05	2.88329e-05			9.05	6.53451e-05
9.055	2.99955e-05			9.055	5.8297e-05
9.06	8.7107e-05			9.06	0.000262329
9.065	9.1176e-05			9.065	0.000254118
9.07	6.46548e-05			9.07	0.000266543
9.075	6.51634e-05			9.075	0.000267706
9.08	2.8397e-05			9.08	0.000270539
9.085	3.43552e-05			9.085	0.000271048
9.09	9.65045e-06			9.09	0.000265816
9.095	2.18575e-05			9.095	0.000170049
9.1	2.33834e-05			9.1	0.00015014
9.105	3.33379e-05			9.105	-3.93593e-05
9.11	3.37739e-05			9.11	0.000113737
9.115	4.50363e-05			9.115	0.000110395
9.12	4.4455e-05			9.12	7.30471e-05
9.125	-8.42274e-05			9.125	7.52269e-05
9.13	-7.42002e-05			9.13	9.54267e-05
9.135	-9.4182e-05			9.135	-8.49019e-07
9.14	-6.58442e-05			9.14	7.87147e-05
9.145	-0.000104572			9.145	5.05222e-05
9.15	-0.000126007			9.15	6.26566e-05
9.155	-0.000129713			9.155	5.68437e-05
9.16	-0.000134945			9.16	3.83879e-05
9.165	-0.000195326			9.165	-0.00016826
9.17	-0.000181956			9.17	-4.27744e-05
9.175	-0.00014984			9.175	-7.2638e-05
9.18	-0.000151293			9.18	-4.12485e-05
9.185	0.000148142			9.185	-4.36463e-05
9.19	0.000282783			9.19	6.11307e-05
9.195	0.000304944			9.195	0.000117588
9.2	0.000293464			9.2	0.000109523
9.205	0.00029637			9.205	0.000151957
9.21	0.000300294			9.21	0.000145563
9.215	0.000302765			9.215	-7.3885e-06
9.22	0.000309159			9.22	0.000214663
9.225	0.00033568			9.225	0.000229341
9.23	0.000340839			9.23	0.000223092
9.235	0.00033815			9.235	0.000196207
9.24	0.00033815			9.24	0.000283909
9.245	0.000307052			9.245	0.000260149
9.25	0.000316352			9.25	0.000267488
9.255	0.000315989			9.255	0.000257606
9.26	0.000316352			9.26	0.000261312
9.265	0.000338078			9.265	0.000283691
9.27	0.000347378			9.27	0.00032162
9.275	0.000340476			9.275	0.000209577
9.28	0.000311411			9.28	0.000223891
9.285	0.000314826			9.285	0.00019381
9.29	1.04497e-05			9.29	0.000188578
9.295	-0.000128187			9.295	4.80518e-05
9.3	-0.000155217			9.3	2.13126e-05
9.305	-0.000133927			9.305	3.51181e-05
9.31	-0.000137851			9.31	1.25206e-05
9.315	8.65983e-05			9.315	1.74615e-05
9.32	9.62622e-05			9.32	5.23388e-05
9.325	6.10217e-05			9.325	-0.000165644
9.33	3.6317e-05			9.33	-0.000134763
9.335	4.15486e-05			9.335	-0.000135344
9.34	3.87148e-05			9.34	-0.000138323
9.345	4.4673e-05			9.345	-0.000215199
9.35	5.84059e-05			9.35	-0.00025291
9.355	5.3465e-05			9.355	-0.000264172
9.36	5.59354e-05			9.36	-0.000264027
9.365	5.23024e-05			9.365	-0.000259594
9.37	0.000127434			9.37	-0.000281175
9.375	0.000127361			9.375	-0.000292074
9.38	0.000119368			9.38	-0.000324117
9.385	0.00011341			9.385	-0.000330802
9.39	0.000111085			9.39	6.37465e-05
9.395	0.000108179			9.395	0.000128342
9.4	0.000108469			9.4	0.000134736
9.405	0.000107743			9.405	0.00013539
9.41	8.84875e-05			9.41	0.000123619
9.415	0.000101276			9.415	0.000218369
9.42	-0.000130367			9.42	0.000212556
9.425	-0.000145917			9.425	0.000335934
9.43	-0.000146062			9.43	0.00042756
9.435	-0.000145771			9.435	0.000416661
9.44	-0.000141266			9.44	0.000628467
9.445	-0.000135017			9.445	0.000657023
9.45	-0.000121866			9.45	0.000649466
9.455	-0.00013509			9.455	0.00066022
9.46	-8.35008e-05			9.46	0.000710429
9.465	-8.80058e-05			9.465	0.000757585
9.47	-6.11213e-05			9.47	0.000783017
9.475	-0.000160231			9.475	0.000813462
9.48	-7.94318e-05			9.48	0.000791009
9.485	-7.60894e-05			9.485	0.000797767
9.49	-6.65708e-05			9.49	0.000800383
9.495	-6.64982e-05			9.495	0.00040627
9.5	-6.83147e-05			9.5	0.000352719
9.505	-6.95499e-05			9.505	0.000356134
9.51	-6.51903e-05			9.51	0.000378441
9.515	-6.74428e-05			9.515	0.000486124
9.52	-7.33283e-05			9.52	0.000406997
9.525	-2.96591e-05			9.525	0.000449649
9.53	-2.80606e-05			9.53	0.000354826
9.535	-2.45728e-05			9.535	0.000264727
9.54	-2.49361e-05			9.54	0.000257751
9.545	-3.24202e-05			9.545	0.000283328
9.55	-3.81604e-05			9.55	0.000288559
9.555	-5.89414e-05			9.555	0.000283037
9.56	-3.80151e-05			9.56	0.000258478
9.565	-9.60712e-05			9.565	0.000219386
9.57	-5.3177e-06			9.57	0.000165835
9.575	-2.7116e-05			9.575	0.000136698
9.58	0.000131648			9.58	0.000253464
9.585	8.73976e-05			9.585	0.000307161
9.59	0.000167397			9.59	0.000441874
9.595	0.000164346			9.595	0.000463018
9.6	0.000162456			9.6	0.00047399
9.605	0.000165653			9.605	0.000470502
9.61	0.000169141			9.61	0.000462946
9.615	0.000167761			9.615	0.000432283
9.62	0.000167761			9.62	0.000290158
9.625	0.000160858			9.625	0.000256807
9.63	0.000112756			9.63	0.000242928
9.635	0.000133319			9.635	0.000169613
9.64	0.000135572			9.64	0.000167434
9.645	0.00013005			9.645	0.000163655
9.65	0.000130921			9.65	0.000153555
9.655	0.000142911			9.655	0.000139096
9.66	0.000145018			9.66	0.000202674
9.665	0.000128378			9.665	0.000192792
9.67	0.000132956			9.67	0.000201366
9.675	4.61989e-05			9.675	0.000201366
9.68	4.8306e-05			9.68	0.000238496
9.685	-0.000111039			9.685	0.000100804
9.69	-0.000155072			9.69	5.03769e-05
9.695	-0.000213709			9.695	-9.86506e-05
9.7	-0.000216034			9.7	-0.00012321
9.705	-0.000189731			9.705	-0.000113328
9.71	-0.000178905			9.71	-8.41911e-05
9.715	-0.000179123			9.715	-7.37279e-05
9.72	-0.00018479			9.72	-8.94953e-05
9.725	-0.000193509			9.725	-8.21566e-05
9.73	-0.000193219			9.73	-6.98769e-05
9.735	-0.000192056			9.735	-9.7706e-05
9.74	-0.000210657			9.74	-8.11393e-05
9.745	-0.000206298			9.745	-7.65617e-05
9.75	-0.000195544			9.75	-3.39824e-05
9.755	2.67984e-05			9.755	-0.000260539
9.76	9.08127e-05			9.76	-0.000273836
9.765	8.15847e-05			9.765	-0.00031983
9.77	0.000125254			9.77	-0.000317796
9.775	0.000123655			9.775	-0.000320993
9.78	0.000121621			9.78	-0.000281393
9.785	0.000111448			9.785	-0.000314744
9.79	0.000118496			9.79	-0.000109768
9.795	0.000120022			9.795	-9.63254e-05
9.8	9.68435e-05			9.8	-6.28288e-05
9.805	0.000110576			9.805	-6.12302e-05
9.81	8.47092e-05			9.81	-8.44817e-05
9.815	7.00317e-05			9.815	-0.000113546
9.82	6.07311e-05			9.82	-0.000104972
9.825	0.000104328			9.825	-5.47634e-05
9.83	0.000117915			9.83	-4.21931e-05
9.835	0.000149959			9.835	-2.87508e-05
9.84	0.000152284			9.84	-2.30224e-06
9.845	0.000148505			9.845	-5.49932e-06
9.85	0.000143564			9.85	8.69253e-05
9.855	0.00016965			9.855	7.47183e-05
9.86	-6.23565e-05			9.86	8.88145e-05
9.865	-2.45002e-05			9.865	9.99317e-05
9.87	-1.89053e-05			9.87	0.000100586
9.875	-6.29378e-05			9.875	9.90597e-05
9.88	-2.34829e-05			9.88	8.51088e-05
9.885	-2.55174e-05			9.885	5.08855e-05
9.89	-6.18963e-06			9.89	5.8079e-05
9.895	8.97954e-05			9.895	-0.000139413
9.9	0.000102148			9.9	-0.000150022
9.905	0.000112175			9.905	-0.000159395
9.91	9.79334e-05			9.91	-0.00016172
9.915	0.000135644			9.915	-0.000160412
9.92	0.000139641			9.92	-0.000165789
9.925	0.00019014			9.925	-0.000174945
9.93	0.000149159			9.93	-0.000191221
9.935	0.000141966			9.935	-0.000208296
9.94	0.000113701			9.94	-0.000182792
9.945	0.000111303			9.945	-0.000140213
9.95	0.000111884			9.95	-0.000137524
9.955	0.000117116			9.955	-0.000169204
9.96	8.31106e-05			9.96	-0.000112747
9.965	0.000176407			9.965	-0.000111076
9.97	6.79972e-05			9.97	-0.000125462
9.975	6.77792e-05			9.975	-9.93045e-05
9.98	7.33014e-05			9.98	-9.2983e-05
[truncated: 71,246 more rows]

## Sheet: d
10 mM				5 mM				1 mM				0 mM
Time / s	ECL intensity			Time / s	ECL intensity			Time / s	ECL intensity			Time / s	ECL intensity
0				0				0				0
0.005				0.005				0.005				0.005
0.01				0.01				0.01				0.01
0.015				0.015				0.015				0.015
0.02				0.02				0.02				0.02
0.025				0.025				0.025				0.025
0.03				0.03				0.03				0.03
0.035				0.035				0.035				0.035
0.04				0.04				0.04				0.04
0.045				0.045				0.045				0.045
0.05				0.05				0.05				0.05
0.055				0.055				0.055				0.055
0.06				0.06				0.06				0.06
0.065				0.065				0.065				0.065
0.07				0.07				0.07				0.07
0.075				0.075				0.075				0.075
0.08				0.08				0.08				0.08
0.085				0.085				0.085				0.085
0.09				0.09				0.09				0.09
0.095				0.095				0.095				0.095
0.1	-0.000124666			0.1	-3.04584e-05			0.1	-7.60844e-06			0.1	0.000654721
0.105	-3.79092e-05			0.105	-6.67888e-05			0.105	-0.000126482			0.105	0.00066126
0.11	-4.5578e-06			0.11	-6.59169e-05			0.11	-0.00013382			0.11	0.000693812
0.115	-2.7228e-05			0.115	-6.38097e-05			0.115	-0.000131786			0.115	0.000702604
0.12	-1.80727e-05			0.12	-6.0104e-05			0.12	-0.00012481			0.12	0.000713649
0.125	8.66649e-06			0.125	-5.56717e-05			0.125	-0.000117326			0.125	0.000700134
0.13	-4.04917e-06			0.13	0.000105999			0.13	-0.000109116			0.13	0.000695411
0.135	-1.54569e-05			0.135	0.000100913			0.135	-0.000116382			0.135	0.000699262
0.14	-3.66013e-05			0.14	0.00010222			0.14	-8.58642e-05			0.14	0.000659661
0.145	-3.93624e-05			0.145	0.000114355			0.145	-0.000126845			0.145	0.000644766
0.15	-6.42851e-05			0.15	9.74975e-05			0.15	-0.000123357			0.15	0.000623331
0.155	-0.00010047			0.155	0.000288087			0.155	-0.000121686			0.155	0.00063205
0.16	-9.94529e-05			0.16	0.000339095			0.16	-0.000197689			0.16	0.000645493
0.165	-7.83813e-05			0.165	0.000275371			0.165	-0.000208443			0.165	0.000646655
0.17	-2.22144e-05			0.17	0.000235481			0.17	-0.000213311			0.17	0.000619625
0.175	-9.13544e-06			0.175	0.000236788			0.175	-0.000203793			0.175	0.00050533
0.18	-5.72037e-06			0.18	0.000239404			0.18	-0.000207135			0.18	-0.00014375
0.185	5.49515e-05			0.185	0.000196316			0.185	-0.000172621			0.185	-0.000137501
0.19	5.43702e-05			0.19	0.00019559			0.19	-0.000190932			0.19	-0.000139608
0.195	5.38616e-05			0.195	0.000197988			0.195	-0.000177708			0.195	-0.000135685
0.2	0.000112281			0.2	0.000236207			0.2	-0.000135564			0.2	-0.00012326
0.205	9.76034e-05			0.205	0.000239986			0.205	-0.00015155			0.205	-7.40683e-05
0.21	7.28593e-06			0.21	0.000239332			0.21	-0.000147626			0.21	-6.019e-05
0.215	-2.85359e-05			0.215	0.000252628			0.215	-0.0001368			0.215	-9.62298e-05
0.22	-2.96258e-05			0.22	0.000254372			0.22	-0.000134184			0.22	-9.84097e-05
0.225	-3.46394e-05			0.225	0.0002543			0.225	-0.000106137			0.225	-0.000108364
0.23	-6.30498e-05			0.23	0.000242747			0.23	-0.000110496			0.23	-0.000115848
0.235	-5.66557e-05			0.235	7.91869e-05			0.235	-8.96426e-05			0.235	-0.000119336
0.24	-9.9347e-06			0.24	0.000147198			0.24	-9.07325e-05			0.24	0.000239827
0.245	-1.26958e-05			0.245	0.000174082			0.245	8.93939e-05			0.245	0.000233578
0.25	5.03344e-06			0.25	0.000165508			0.25	0.000112936			0.25	0.000250363
0.255	4.88812e-06			0.255	0.000159695			0.255	0.000105888			0.255	0.000242443
0.26	6.7773e-06			0.26	-2.47908e-05			0.26	0.000142582			0.26	0.00023801
0.265	3.33712e-05			0.265	-4.20841e-05			0.265	0.000183199			0.265	0.000236848
0.27	1.34621e-05			0.27	-4.3392e-05			0.27	0.000192209			0.27	0.000228564
0.275	-4.18328e-05			0.275	-4.25201e-05			0.275	0.000195115			0.275	0.000227256
0.28	7.06795e-06			0.28	-4.42639e-05			0.28	0.000191555			0.28	0.00033029
0.285	6.12335e-06			0.285	-4.60078e-05			0.285	0.000190538			0.285	0.000291271
0.29	3.69316e-05			0.29	-4.16481e-05			0.29	0.00016547			0.29	0.00028088
0.295	3.09007e-05			0.295	7.61594e-06			0.295	0.000172809			0.295	0.000326802
0.3	8.96107e-05			0.3	5.72676e-06			0.3	0.000164525			0.3	0.000329781
0.305	3.91114e-05			0.305	-5.53811e-05			0.305	0.000132482			0.305	0.000380062
0.31	5.76399e-05			0.31	-3.27835e-05			0.31	0.000139748			0.31	0.000352161
0.315	9.8984e-05			0.315	1.47367e-05			0.315	0.000176151			0.315	0.000321716
0.32	0.000110101			0.32	3.18363e-06			0.32	0.000175206			0.32	0.000319391
0.325	0.000125215			0.325	1.58509e-06			0.325	0.000195333			0.325	0.000314522
0.33	0.000119111			0.33	-8.44212e-06			0.33	0.000160965			0.33	0.000318083
0.335	0.000123834			0.335	-5.17237e-06			0.335	0.00011141			0.335	0.000321352
0.34	0.000132117			0.34	3.05768e-05			0.34	9.13557e-05			0.34	0.000333051
0.345	8.9974e-05			0.345	-3.51813e-05			0.345	8.89579e-05			0.345	-1.23792e-05
0.35	0.000106977			0.35	-6.0104e-05			0.35	-0.000132585			0.35	-1.36871e-05
0.355	9.25898e-05			0.355	-5.57444e-05			0.355	-0.000135782			0.355	-3.06171e-05
0.36	0.000100655			0.36	-5.28379e-05			0.36	5.32087e-05			0.36	-2.80739e-05
0.365	9.9202e-05			0.365	-1.59988e-05			0.365	4.71779e-05			0.365	-2.44797e-07
0.37	0.000138947			0.37	-4.36827e-05			0.37	1.32885e-06			0.37	0.000309218
0.375	0.000134007			0.375	-3.30015e-05			0.375	4.56916e-07			0.375	0.000321498
0.38	0.000130809			0.38	3.98047e-05			0.38	3.18464e-05			0.38	0.000337919
0.385	6.19996e-05			0.385	3.89328e-05			0.385	6.3018e-05			0.385	0.000236775
0.39	5.80759e-05			0.39	4.24205e-05			0.39	0.000126451			0.39	0.000234159
0.395	-2.78819e-05			0.395	3.82062e-05			0.395	0.000252808			0.395	0.000257774
0.4	-2.03252e-05			0.4	-6.18963e-06			0.4	0.000348285			0.4	0.000217665
0.405	-7.29317e-05			0.405	-6.33495e-06			0.405	0.000339202			0.405	0.000276448
0.41	-3.0861e-05			0.41	-4.08246e-06			0.41	0.000338112			0.41	0.000205168
0.415	-5.42973e-06			0.415	-3.4818e-05			0.415	0.000336877			0.415	0.000179809
0.42	-7.60956e-06			0.42	-8.1103e-05			0.42	0.000297785			0.42	0.000263224
0.425	-8.04552e-06			0.425	-6.77091e-06			0.425	0.000304615			0.425	0.000265839
0.43	1.23722e-05			0.43	-9.16872e-06			0.43	0.000337458			0.43	0.000266493
0.435	1.65865e-05			0.435	3.43552e-05			0.435	0.000339711			0.435	0.000264967
0.44	1.44794e-05			0.44	6.74885e-05			0.44	0.000402635			0.44	0.000267947
0.445	1.64412e-05			0.445	4.73615e-05			0.445	0.000411572			0.445	0.000257919
0.45	1.73131e-05			0.45	5.25204e-05			0.45	0.000412444			0.45	0.000235976
0.455	1.18636e-05			0.455	5.55721e-05			0.455	0.000416949			0.455	0.000231035
0.46	1.10643e-05			0.46	7.88963e-05			0.46	0.000384833			0.46	0.000238374
0.465	3.94747e-05			0.465	0.000105127			0.465	0.000217713			0.465	0.000238955
0.47	0.000257821			0.47	6.08037e-05			0.47	0.000196859			0.47	0.000208655
0.475	0.000191554			0.475	6.55993e-05			0.475	0.000201728			0.475	-0.000111561
0.48	0.000199183			0.48	0.000170013			0.48	0.000214589			0.48	-0.00011098
0.485	0.000223307			0.485	0.000157733			0.485	0.000192064			0.485	-0.000122097
0.49	0.00022229			0.49	0.00016173			0.49	0.000166632			0.49	-0.000129145
0.495	0.000224687			0.495	0.000177788			0.495	0.000102981			0.495	-0.000134595
0.5	0.000223888			0.5	0.000248414			0.5	-4.00152e-05			0.5	-0.000156248
0.505	0.000227884			0.505	0.000247397			0.505	-0.000144574			0.505	-0.000163296
0.51	0.000216331			0.51	0.000245871			0.51	-0.000146827			0.51	-0.000214086
0.515	0.000175714			0.515	0.00026578			0.515	-0.000155328			0.515	-0.000204495
0.52	0.000164815			0.52	0.000263818			0.52	-0.000160342			0.52	-0.000198464
0.525	0.000143961			0.525	0.000262874			0.525	-0.000163902			0.525	-0.000265166
0.53	0.00014011			0.53	0.000199368			0.53	-0.000167608			0.53	-0.000269671
0.535	0.000137494			0.535	0.0002038			0.535	-0.000223266			0.535	-0.000228182
0.54	0.00015268			0.54	0.000192465			0.54	-0.000183956			0.54	-0.00022513
0.545	0.000155514			0.545	0.000166889			0.545	-0.000226318			0.545	-0.000224767
0.55	0.000147231			0.55	0.000155118			0.55	-0.00024194			0.55	-0.000214376
0.555	0.000198166			0.555	0.000159986			0.555	-0.000121468			0.555	-0.000162133
0.56	0.00018654			0.56	0.00015519			0.56	-0.000123866			0.56	-3.22883e-05
0.565	0.000180437			0.565	0.000221239			0.565	-0.000120088			0.565	-3.39595e-05
0.57	0.000144833			0.57	0.000213174			0.57	-0.00013382			0.57	0.000231979
0.575	-7.27864e-05			0.575	0.000216952			0.575	-9.53102e-05			0.575	0.000229945
0.58	-7.15511e-05			0.58	0.000203074			0.58	-7.1768e-05			0.58	0.000229654
0.585	-7.48209e-05			0.585	7.16302e-05			0.585	-9.12411e-05			0.585	0.000225658
0.59	-9.79271e-05			0.59	9.86843e-06			0.59	-7.45291e-05			0.59	0.00023118
0.595	-9.40034e-05			0.595	3.32895e-06			0.595	-7.72902e-05			0.595	0.000279427
0.6	-9.3858e-05			0.6	-1.86873e-05			0.6	-5.57394e-06			0.6	0.000295412
0.605	-8.1651e-05			0.605	-9.15662e-05			0.605	3.30817e-05			0.605	0.00029316
0.61	-7.97618e-05			0.61	-9.20748e-05			0.61	3.03932e-05			0.61	0.000299118
0.615	-7.60561e-05			0.615	-8.70612e-05			0.615	3.686e-05			0.615	0.000285894
0.62	-3.69646e-05			0.62	-0.000103628			0.62	3.76593e-05			0.62	0.000287347
0.625	-2.06159e-05			0.625	-9.74517e-05			0.625	3.50435e-05			0.625	0.000286402
0.63	3.6205e-05			0.63	-9.86143e-05			0.63	6.50525e-05			0.63	0.000296357
0.635	5.88025e-05			0.635	-0.000102756			0.635	0.0001226			0.635	0.000385076
0.64	2.34166e-05			0.64	-0.000108714			0.64	0.000124489			0.64	0.000350271
0.645	0.000120928			0.645	-0.000136979			0.645	7.58789e-05			0.645	0.000478954
0.65	0.000116059			0.65	-0.000146861			0.65	5.30634e-05			0.65	0.000479608
0.655	0.00013466			0.655	-0.000140322			0.655	0.000104289			0.655	0.000528436
0.66	0.000107413			0.66	-0.000152965			0.66	1.53524e-05			0.66	0.000542823
0.665	0.000123907			0.665	-9.49086e-05			0.665	1.46258e-05			0.665	0.000416756
0.67	0.000126958			0.67	-0.000182756			0.67	1.42625e-05			0.67	0.000425039
0.675	0.000153044			0.675	-0.000191838			0.675	1.25186e-05			0.675	0.000197901
0.68	0.000165832			0.68	-0.000198886			0.68	-3.10779e-05			0.68	0.000204005
0.685	0.00017041			0.685	-0.000206152			0.685	-1.87256e-05			0.685	0.000202842
0.69	0.000183271			0.69	-0.00020528			0.69	2.16012e-05			0.69	0.00019732
0.695	0.000182544			0.695	-0.000194672			0.695	-3.46677e-06			0.695	0.000190926
0.7	0.00018298			0.7	-0.000189949			0.7	6.56043e-06			0.7	0.000194559
0.705	0.000182907			0.705	-0.000184354			0.705	-6.94429e-05			0.705	0.000189473
0.71	0.000164451			0.71	-0.000176071			0.71	-8.94973e-05			0.71	0.000181625
0.715	0.000218221			0.715	-0.000170694			0.715	-8.0778e-05			0.715	0.000182279
0.72	0.000262398			0.72	-0.0001542			0.72	-6.87889e-05			0.72	0.000189037
0.725	0.000223815			0.725	-0.000140104			0.725	-5.72358e-05			0.725	0.000185186
0.73	0.000181599			0.73	-0.000141412			0.73	-5.65092e-05			0.73	0.000178646
0.735	0.000112644			0.735	-0.00013836			0.735	-5.30942e-05			0.735	0.000155177
0.74	9.64409e-05			0.74	-0.000100285			0.74	-0.000110278			0.74	7.24888e-05
0.745	0.000129938			0.745	-9.27288e-05			0.745	-0.000121541			0.745	6.9001e-05
0.75	2.15275e-05			0.75	-9.49086e-05			0.75	-0.000109188			0.75	-4.83463e-05
0.755	2.94475e-05			0.755	-9.06943e-05			0.755	-9.53828e-05			0.755	-5.43045e-05
0.76	3.88934e-05			0.76	-0.000100431			0.76	-5.0551e-05			0.76	-0.000112724
0.765	1.81851e-05			0.765	-7.49995e-05			0.765	-1.06602e-05			0.765	-0.000164676
0.77	-4.88788e-07			0.77	-0.000137706			0.77	1.6079e-05			0.77	-0.000167292
0.775	-4.63046e-06			0.775	-0.000150349			0.775	2.49436e-05			0.775	-0.000134377
0.78	-2.52662e-05			0.78	-0.000157324			0.78	2.26912e-05			0.78	-0.000177392
0.785	-3.9435e-05			0.785	5.41916e-05			0.785	1.84768e-05			0.785	-0.000149272
0.79	-1.87267e-05			0.79	5.96411e-05			0.79	-2.0978e-05			0.79	-0.000148909
0.795	-1.44397e-05			0.795	9.91687e-05			0.795	-3.9754e-06			0.795	-0.000143459
0.8	2.10915e-05			0.8	8.87055e-05			0.8	-4.77467e-06			0.8	-0.00014048
0.805	6.67952e-05			0.805	0.000143056			0.805	-8.04441e-06			0.805	-0.000182769
0.81	6.45427e-05			0.81	0.000187524			0.81	1.53524e-05			0.81	-0.000191125
0.815	6.77398e-05			0.815	0.000187306			0.815	4.36902e-05			0.815	-0.000112361
0.82	2.34499e-06			0.82	0.000176625			0.82	3.74413e-05			0.82	-0.000112942
0.825	9.61108e-06			0.825	0.000157733			0.825	8.01659e-05			0.825	-0.000115412
0.83	0.000150864			0.83	0.000136516			0.83	7.42077e-05			0.83	-0.000115122
0.835	0.000144542			0.835	0.000183528			0.835	7.8858e-05			0.835	-9.64478e-05
0.84	0.000243361			0.84	0.000182511			0.84	5.0157e-05			0.84	-6.22972e-05
0.845	0.000238566			0.845	0.000141021			0.845	4.20916e-05			0.845	-6.19339e-05
0.85	0.000208339			0.85	0.000151194			0.85	5.18282e-05			0.85	-6.27332e-05
0.855	0.000221854			0.855	0.000152865			0.855	7.864e-05			0.855	-1.30331e-05
0.86	0.00021684			0.86	0.000182874			0.86	0.000234861			0.86	-5.2584e-06
0.865	0.000182689			0.865	0.000179604			0.865	0.00013488			0.865	-5.69436e-06
0.87	0.000190537			0.87	0.000228796			0.87	7.84947e-05			0.87	1.23982e-05
0.875	0.000193007			0.875	0.000235699			0.875	8.66327e-05			0.875	3.60857e-05
0.88	0.000265959			0.88	0.000241875			0.88	9.47708e-05			0.88	-6.49363e-06
0.885	0.000264941			0.885	0.000273845			0.885	9.04111e-05			0.885	-6.78428e-06
0.89	0.000263488			0.89	6.53814e-05			0.89	0.000107559			0.89	-1.28151e-05
0.895	0.0002305			0.895	7.22841e-05			0.895	0.000114244			0.895	-8.89144e-06
0.9	0.000235514			0.9	3.76976e-05			0.9	5.71324e-05			0.9	-5.83969e-06
0.905	0.000287394			0.905	4.76521e-05			0.905	5.74957e-05			0.905	-8.01951e-06
0.91	0.000347557			0.91	6.52603e-06			0.91	6.42532e-05			0.91	0.000325857
0.915	0.000349591			0.915	-4.30287e-05			0.915	4.92124e-05			0.915	0.000323823
0.92	0.000372625			0.92	-2.53721e-05			0.92	1.69215e-06			0.92	0.000256539
0.925	0.000379528			0.925	-1.83967e-05			0.925	1.83747e-06			0.925	0.000269763
0.93	0.000337094			0.93	-2.25383e-05			0.93	-6.26127e-05			0.93	0.000264023
0.935	0.000194097			0.935	1.05224e-05			0.935	-8.77102e-06			0.935	0.000262061
0.94	0.000197948			0.94	-3.8887e-05			0.94	4.10017e-05			0.94	0.000259155
0.945	8.96107e-05			0.945	-3.9105e-05			0.945	2.94486e-05			0.945	0.000226167
0.95	0.000114606			0.95	-3.51813e-05			0.95	5.97482e-05			0.95	0.000222243
0.955	0.000137785			0.955	-4.81876e-05			0.955	6.22913e-05			0.955	0.00021861
0.96	0.000126014			0.96	-2.26837e-05			0.96	3.3009e-05			0.96	0.000150672
0.965	0.000169029			0.965	-5.87235e-05			0.965	-0.000133094			0.965	0.000157211
0.97	0.000168157			0.97	-5.28379e-05			0.97	-0.000129606			0.97	0.000153578
0.975	0.000193879			0.975	-0.000123682			0.975	-0.000134474			0.975	0.000136067
0.98	0.000191917			0.98	-0.000128987			0.98	-0.000162304			0.98	0.000123715
0.985	0.00013219			0.985	-0.000114527			0.985	-9.3639e-05			0.985	0.000125895
0.99	0.000137712			0.99	-0.000143809			0.99	-7.23493e-05			0.99	0.00012386
0.995	0.00019664			0.995	-0.00014192			0.995	-8.76081e-05			0.995	9.79201e-05
1	0.000205941			1	-0.000141121			1	-4.16137e-05			1	9.82107e-05
1.005	0.000194896			1.005	-8.35735e-05			1.005	-3.66001e-05			1.005	9.12353e-05
1.01	0.000103852			1.01	-4.68071e-05			1.01	-4.37936e-05			1.01	0.000136794
1.015	-6.229e-06			1.015	5.36346e-06			1.015	-6.29761e-05			1.015	-0.000202969
1.02	-1.008e-05			1.02	4.05556e-06			1.02	-6.15955e-05			1.02	-0.00019454
1.025	-3.28955e-05			1.025	-1.22931e-05			1.025	-5.57826e-05			1.025	-0.000197664
1.03	-3.87084e-05			1.03	-7.86083e-06			1.03	-5.80351e-05			1.03	-0.000121516
1.035	-4.51752e-05			1.035	2.96565e-06			1.035	-5.01877e-05			1.035	-0.000116793
1.04	-3.82725e-05			1.04	-2.73339e-05			1.04	-0.000104683			1.04	-0.00010989
1.045	-3.89264e-05			1.045	-5.02705e-06			1.045	-0.000124302			1.045	-0.000122969
1.05	-3.31862e-05			1.05	1.94597e-05			1.05	-0.000102068			1.05	4.00093e-05
1.055	-5.38945e-05			1.055	1.0595e-05			1.055	-0.000115001			1.055	3.73209e-05
1.06	-3.68192e-05			1.06	2.02105e-06			1.06	-0.000108825			1.06	4.30611e-05
1.065	0.000124488			1.065	-2.54448e-05			1.065	-0.000114783			1.065	5.05452e-05
1.07	7.90749e-05			1.07	-2.39189e-05			1.07	-7.44565e-05			1.07	4.37877e-05
1.075	8.46698e-05			1.075	1.36711e-06			1.075	-7.06781e-05			1.075	5.35243e-05
1.08	8.6777e-05			1.08	3.11097e-06			1.08	-2.23586e-05			1.08	5.43235e-05
1.085	0.000108357			1.085	1.32835e-05			1.085	-2.76629e-05			1.085	0.000110418
1.09	0.00010843			1.09	-4.15512e-06			1.09	-0.000119434			1.09	9.98819e-05
1.095	9.81121e-05			1.095	-5.3177e-06			1.095	-0.000103012			1.095	9.79927e-05
1.1	8.29986e-05			1.1	1.79338e-05			1.1	-0.000103376			1.1	0.000102934
1.105	9.01194e-05			1.105	3.2684e-05			1.105	-0.000151695			1.105	0.000251671
1.11	7.33347e-05			1.11	-3.21296e-05			1.11	-0.000158525			1.11	0.00025276
1.115	8.05281e-05			1.115	-7.43456e-05			1.115	-0.000139197			1.115	0.000220717
1.12	8.61957e-05			1.12	-0.000134145			1.12	-6.68271e-05			1.12	0.000229872
1.125	9.93473e-05			1.125	-0.000132547			1.125	-2.78082e-05			1.125	0.000297592
1.13	9.57142e-05			1.13	-0.00013618			1.13	-2.62823e-05			1.13	0.000294976
1.135	9.47697e-05			1.135	-0.000144754			1.135	-1.7563e-05			1.135	0.000204223
1.14	8.86661e-05			1.14	-0.000151148			1.14	-1.00789e-05			1.14	0.000207347
1.145	8.71403e-05			1.145	-0.000128478			1.145	-1.7127e-05			1.145	0.000197611
1.15	8.15454e-05			1.15	-0.000150857			1.15	-5.45474e-05			1.15	0.000193179
1.155	7.74764e-05			1.155	-0.000176216			1.155	-6.90069e-05			1.155	4.24072e-05
1.16	9.52056e-05			1.16	-0.000167933			1.16	-7.44565e-05			1.16	5.81019e-05
1.165	9.24445e-05			1.165	-0.000154491			1.165	-1.02242e-05			1.165	5.86105e-05
1.17	-7.51115e-05			1.17	-0.000146353			1.17	-1.47292e-05			1.17	5.50501e-05
1.175	-1.30591e-05			1.175	-8.64799e-05			1.175	-4.91705e-05			1.175	0.000197175
1.18	-1.49483e-05			1.18	-0.000115617			1.18	-2.35212e-05			1.18	0.000205458
1.185	-2.7446e-05			1.185	-8.37188e-05			1.185	-7.46018e-05			1.185	0.000200881
1.19	-4.73551e-05			1.19	-9.55625e-05			1.19	-8.15046e-05			1.19	0.000131271
1.195	-6.24685e-05			1.195	-0.000108496			1.195	-4.87345e-05			1.195	0.00013534
1.2	-6.07247e-05			1.2	-6.77334e-05			1.2	-8.08506e-05			1.2	0.000142607
1.205	-0.000102432			1.205	-9.27288e-05			1.205	-7.77989e-05			1.205	0.000143696
1.21	-0.000113767			1.21	-0.000117215			1.21	-8.32484e-05			1.21	-6.13033e-06
1.215	-0.000112314			1.215	-0.000114309			1.215	-8.04147e-05			1.215	-5.6217e-06
1.22	-0.000109843			1.22	-0.000107552			1.22	-6.92975e-05			1.22	-1.42684e-05
1.225	-0.000112968			1.225	-0.000103265			1.225	-3.68908e-05			1.225	-1.12893e-05
1.23	-0.000105338			1.23	-0.000109223			1.23	-8.88433e-05			1.23	-9.0199e-05
1.235	-5.88355e-05			1.235	-7.98678e-05			1.235	-7.88161e-05			1.235	-9.30328e-05
1.24	-3.49301e-05			1.24	-5.47271e-05			1.24	5.98935e-05			1.24	-8.34415e-05
1.245	-2.87539e-05			1.245	-5.6253e-05			1.245	8.20551e-05			1.245	-8.39502e-05
1.25	-2.41036e-05			1.25	-7.6598e-05			1.25	0.00012042			1.25	-7.85732e-05
1.255	-1.00074e-05			1.255	-5.54537e-05			1.255	0.000135606			1.255	-6.43317e-05
1.26	1.54572e-06			1.26	-5.71976e-05			1.26	0.000144325			1.26	-6.9636e-05
1.265	-1.50936e-05			1.265	-5.5599e-05			1.265	0.000136115			1.265	-8.2279e-05
1.27	-5.42579e-05			1.27	-6.68615e-05			1.27	5.98209e-05			1.27	-4.24608e-05
1.275	-5.2078e-05			1.275	-7.63801e-05			1.275	8.6996e-05			1.275	-5.13254e-05
1.28	-0.000108245			1.28	-0.000136471			1.28	8.40896e-05			1.28	-0.000156974
1.285	-0.000105338			1.285	-0.000129858			1.285	0.000102255			1.285	-0.000157846
1.29	-0.000124085			1.29	-0.000134218			1.29	0.000148685			1.29	-0.000167074
1.295	-0.000117763			1.295	-0.000128551			1.295	0.000180511			1.295	-0.000161334
1.3	-0.000105992			1.3	-0.0001045			1.3	0.000156968			1.3	0.000126113
1.305	-9.9017e-05			1.305	-6.81694e-05			1.305	0.000149775			1.305	0.000127929
1.31	-8.41941e-05			1.31	-7.43456e-05			1.31	0.000148104			1.31	0.000114559
1.315	6.19269e-05			1.315	-7.60894e-05			1.315	0.000166124			1.315	0.000106785
1.32	6.41794e-05			1.32	-7.43456e-05			1.32	0.000223744			1.32	0.000114341
1.325	5.52421e-05			1.325	-8.24109e-05			1.325	0.000194244			1.325	0.000148928
1.33	6.54873e-05			1.33	8.92868e-05			1.33	9.2373e-05			1.33	0.000151834
1.335	6.29442e-05			1.335	0.000108106			1.335	0.000110175			1.335	0.000158374
1.34	0.000218656			1.34	9.46637e-05			1.34	9.63693e-05			1.34	0.000167093
1.345	0.00019773			1.345	7.4682e-05			1.345	-3.0206e-05			1.345	0.000157357
1.35	0.000197948			1.35	0.000197043			1.35	-6.7481e-05			1.35	0.000150527
1.355	0.000468901			1.355	0.000185926			1.355	-0.000100542			1.355	0.000235976
1.36	0.000495131			1.36	0.000164563			1.36	-0.000107517			1.36	0.00024455
1.365	0.000525285			1.365	0.000187597			1.365	-0.000117544			1.365	0.000256975
1.37	0.000514822			1.37	0.000181058			1.37	-0.000104465			1.37	0.000255158
1.375	0.000513878			1.375	0.000184618			1.375	-9.40023e-05			1.375	0.000240989
1.38	0.000514532			1.38	0.000188178			1.38	-0.000110569			1.38	0.000353686
1.385	0.000662542			1.385	0.000186216			1.385	-6.55918e-05			1.385	0.000317792
1.39	0.000670099			1.39	0.000198714			1.39	-0.00010323			1.39	0.00030464
1.395	0.000661379			1.395	0.000167543			1.395	-0.000153584			1.395	0.000312633
1.4	0.000654041			1.4	0.000162747			1.4	-0.000171604			1.4	0.000316048
1.405	0.000695893			1.405	0.000152647			1.405	-0.000163539			1.405	3.63036e-05
1.41	0.000686738			1.41	9.96773e-05			1.41	-0.000146463			1.41	2.54772e-05
1.415	0.000677873			1.415	0.000107379			1.415	-0.000144502			1.415	7.37967e-05
1.42	0.000534513			1.42	0.000128451			1.42	-0.000157145			1.42	8.21527e-05
1.425	0.000541271			1.425	0.000154536			1.425	-0.000191586			1.425	7.7357e-05
1.43	0.000547665			1.43	0.000321511			1.43	-0.000184392			1.43	6.19529e-05
1.435	0.000534877			1.435	0.000179459			1.435	-0.000161504			1.435	9.97366e-05
1.44	0.000527756			1.44	0.00016638			1.44	-0.000121759			1.44	0.000112743
1.445	0.000326776			1.445	0.000291938			1.445	-0.000136218			1.445	0.000162443
1.45	0.000338402			1.45	0.000287869			1.45	-0.000158089			1.45	0.000171453
1.455	0.000336004			1.455	0.000175971			1.455	-0.000153294			1.455	0.000180318
1.46	6.69405e-05			1.46	0.000183528			1.46	-0.000153003			1.46	0.000137375
1.465	2.92295e-05			1.465	0.000349703			1.465	-0.000159833			1.465	0.000120518
1.47	1.25175e-05			1.47	0.000326234			1.47	-0.000131859			1.47	9.93006e-05
1.475	3.71496e-05			1.475	0.000332991			1.475	-0.000119216			1.475	9.55223e-05
1.48	3.96927e-05			1.48	0.000331393			1.48	-7.08234e-05			1.48	7.13989e-05
1.485	3.93294e-05			1.485	0.000390248			1.485	-4.77173e-05			1.485	-3.51947e-05
1.49	-0.000115729			1.49	0.000388868			1.49	-6.05782e-05			1.49	-3.9845e-05
1.495	-0.00011493			1.495	0.00036954			1.495	-4.22677e-05			1.495	-3.25789e-05
1.5	-9.46573e-05			1.5	0.000472064			1.5	-4.59007e-05			1.5	2.60584e-05
1.505	-7.8236e-05			1.505	0.000475697			1.505	-5.84711e-05			1.505	2.22074e-05
1.51	-0.00011413			1.51	0.000478822			1.51	-7.59824e-05			1.51	1.63219e-05
1.515	-0.000109189			1.515	0.000470393			1.515	-8.32484e-05			1.515	2.21348e-05
1.52	-0.000114784			1.52	0.000553299			1.52	-8.84074e-05			1.52	-1.49223e-05
1.525	-0.000119071			1.525	0.000541819			1.525	-9.65454e-05			1.525	-1.68841e-05
1.53	-0.00010512			1.53	0.000518931			1.53	-0.000120887			1.53	0.000404186
1.535	-0.00011166			1.535	0.000471846			1.535	-9.59641e-05			1.535	0.000549072
1.54	-0.000100616			1.54	0.000429194			1.54	-8.60096e-05			1.54	0.000532432
1.545	-9.95983e-05			1.545	0.000461383			1.545	-0.000116164			1.545	0.000523786
1.55	-9.56019e-05			1.55	0.000336116			1.55	-0.00010185			1.55	0.000485493
1.555	-1.16786e-05			1.555	0.000339168			1.555	-9.3639e-05			1.555	0.000474449
1.56	-8.62681e-06			1.56	0.000326597			1.56	-5.17863e-05			1.56	0.000512596
1.565	-1.8218e-05			1.565	0.000320276			1.565	-3.70361e-05			1.565	0.000469363
1.57	-2.79546e-05			1.57	0.000179314			1.57	-1.94522e-05			1.57	0.000468709
1.575	-5.55658e-05			1.575	0.00018578			1.575	-2.01355e-06			1.575	0.000470162
1.58	0.000249101			1.58	0.000186943			1.58	-1.54558e-05			1.58	0.000484621
1.585	0.00028456			1.585	0.000188251			1.585	4.65966e-05			1.585	0.000487891
1.59	0.000289574			1.59	0.000129832			1.59	2.0366e-05			1.59	0.000489417
1.595	0.000293425			1.595	0.000132956			1.595	-7.09982e-06			1.595	0.000491306
1.6	0.000288048			1.6	0.000135935			1.6	5.64058e-05			1.6	0.000496174
1.605	0.000278892			1.605	5.52815e-05			1.605	6.03295e-05			1.605	0.000441388
1.61	0.00072721			1.61	5.15758e-05			1.61	6.11288e-05			1.61	0.000536574
1.615	0.000719871			1.615	0.000114791			1.615	6.96301e-05			1.615	0.00072462
1.62	0.000790425			1.62	9.90234e-05			1.62	0.000161473			1.62	0.000729343
1.625	0.000800525			1.625	5.89145e-05			1.625	0.000156024			1.625	0.000728907
1.63	0.000804812			1.63	5.39736e-05			1.63	0.000160166			1.63	0.00072571
1.635	0.000822105			1.635	0.000114427			1.635	0.000161982			1.635	0.000303332
1.64	0.000833658			1.64	-7.71551e-06			1.64	0.00013735			1.64	0.000137448
1.645	0.000831551			1.645	7.97925e-06			1.645	0.000100947			1.645	0.000190417
1.65	0.000820361			1.65	-2.55901e-05			1.65	8.03112e-05			1.65	0.000225949
1.655	0.000832278			1.655	-4.34647e-05			1.655	0.000226287			1.655	0.000205822
1.66	0.000734331			1.66	-4.33193e-05			1.66	0.000218149			1.66	0.000213669
1.665	0.000738545			1.665	-3.21296e-05			1.665	0.000222363			1.665	0.000166875
1.67	0.000738909			1.67	-2.29016e-05			1.67	0.000212263			1.67	0.000164768
1.675	0.000744067			1.675	-4.35373e-05			1.675	0.000208703			1.675	0.000163315
1.68	0.000812732			1.68	-4.21568e-05			1.68	0.000180729			1.68	0.000165495
1.685	0.000490481			1.685	-5.04401e-05			1.685	0.000166778			1.685	0.00020197
1.69	0.000447393			1.69	-4.81876e-05			1.69	7.43531e-05			1.69	0.000359063
1.695	0.000434532			1.695	-4.76063e-05			1.695	7.28998e-05			1.695	0.000356157
1.7	0.000433297			1.7	-4.49905e-05			1.7	7.5007e-05			1.7	0.000359863
1.705	0.000430536			1.705	-4.46999e-05			1.705	-1.08055e-05			1.705	0.000345621
1.71	0.000435549			1.71	-5.88688e-05			1.71	-1.64731e-05			1.71	0.00034969
1.715	-1.21872e-05			1.715	-5.40732e-05			1.715	-1.59644e-05			1.715	0.000257265
1.72	-1.30591e-05			1.72	-0.000118887			1.72	2.69055e-05			1.72	7.24161e-05
1.725	-8.47028e-05			1.725	-0.000117215			1.725	-6.02149e-05			1.725	6.99456e-05
1.73	-8.35402e-05			1.73	-0.000162919			1.73	-5.16409e-05			1.73	7.35787e-05
1.735	-8.52114e-05			1.735	-0.000165535			1.735	-3.81987e-05			1.735	0.000142607
1.74	-0.000114421			1.74	-0.000231802			1.74	7.86833e-06			1.74	0.000163751
1.745	-0.000115584			1.745	-0.000234345			1.745	2.07293e-05			1.745	0.00016237
1.75	-0.000116674			1.75	-0.00022984			1.75	2.98846e-05			1.75	7.52499e-05
1.755	-7.27864e-05			1.755	-0.000227297			1.755	3.10472e-05			1.755	3.07087e-05
1.76	-8.46301e-05			1.76	-0.000225553			1.76	-4.2631e-05			1.76	3.02001e-05
1.765	-8.27409e-05			1.765	-0.000220685			1.765	-4.01605e-05			1.765	2.64218e-05
1.77	-9.39307e-05			1.77	-0.000215526			1.77	-9.28397e-05			1.77	2.66397e-05
1.775	-9.90896e-05			1.775	-0.000174908			1.775	-0.000102722			1.775	6.14443e-05
1.78	-4.43033e-05			1.78	-0.00017578			1.78	-0.000102504			1.78	0.000103006
1.785	-0.000106283			1.785	-0.000189513			1.785	-0.000113112			1.785	0.000118919
1.79	-0.000107082			1.79	-0.000163137			1.79	-0.000112385			1.79	8.49864e-05
1.795	-0.000101996			1.795	-0.000162919			1.795	-0.00014174			1.795	-8.30782e-05
1.8	-7.72914e-05			1.8	-0.000165826			1.8	3.87492e-05			1.8	-7.82099e-05
1.805	-7.32223e-05			1.805	-0.00016648			1.805	3.11198e-05			1.805	-1.89186e-05
1.81	-7.54748e-05			1.81	-0.000166988			1.81	2.4217e-05			1.81	-1.8846e-05
1.815	-9.16056e-05			1.815	-0.000128841			1.815	6.01115e-05			1.815	-3.27242e-05
1.82	-0.000110134			1.82	-0.000124409			1.82	5.96755e-05			1.82	-3.4904e-05
1.825	-9.77091e-05			1.825	-0.000129495			1.825	2.28365e-05			1.825	-4.39867e-05
1.83	-0.000100979			1.83	-0.00013618			1.83	9.94937e-05			1.83	-2.24064e-05
1.835	-0.000113476			1.835	-0.000147515			1.835	9.557e-05			1.835	-2.52401e-05
1.84	-0.000112532			1.84	-0.000146425			1.84	8.07472e-05			1.84	-9.09983e-05
1.845	-0.000112823			1.845	-0.000143809			1.845	3.29363e-05			1.845	-0.000110835
1.85	-0.000122414			1.85	9.51723e-05			1.85	1.47711e-05			1.85	-0.000115558
1.855	-0.000129753			1.855	7.56992e-05			1.855	2.40717e-05			1.855	-0.000119191
1.86	-0.000167464			1.86	0.000101058			1.86	2.74141e-05			1.86	-0.000113015
1.865	-0.000168917			1.865	0.000134046			1.865	-4.10325e-05			1.865	-0.000106911
1.87	-0.000139053			1.87	0.000124527			1.87	-3.56556e-05			1.87	-0.000107928
1.875	-0.000138399			1.875	0.000148869			1.875	-2.88981e-05			1.875	-0.000105748
1.88	-0.000134548			1.88	0.000151703			1.88	-2.84621e-05			1.88	-0.00013147
1.885	-0.000187227			1.885	0.000152284			1.885	-7.09982e-06			1.885	-0.000133796
1.89	-0.000189552			1.89	0.000167107			1.89	-6.08257e-06			1.89	-0.00015385
1.895	-0.000191805			1.895	0.000149813			1.895	5.8077e-05			1.895	-0.000168455
1.9	-0.000164557			1.9	0.000151703			1.9	5.96029e-05			1.9	-0.000157047
1.905	-0.000179235			1.905	0.000172847			1.905	-9.13138e-05			1.905	-0.00010088
1.91	-0.000183086			1.91	0.000169068			1.91	-6.64638e-05			1.91	-0.000149999
1.915	-0.000188463			1.915	0.000169795			1.915	-2.2068e-05			1.915	-0.000145058
1.92	-0.00018621			1.92	0.000127724			1.92	-5.25129e-05			1.92	-0.000137792
1.925	-0.000179525			1.925	0.000159913			1.925	-5.1205e-05			1.925	-0.000120862
1.93	-0.00020067			1.93	0.000159477			1.93	-4.60461e-05			1.93	-0.000119554
1.935	-0.000171169			1.935	0.000173719			1.935	-0.000127572			1.935	-0.000144913
1.94	-0.000147554			1.94	0.000186725			1.94	-0.000120959			1.94	-5.41592e-05
1.945	-0.000146247			1.945	0.000199441			1.945	-0.000102576			1.945	-5.39412e-05
1.95	-7.7364e-05			1.95	0.000225381			1.95	-0.000102068			1.95	-5.51038e-05
1.955	-6.85721e-05			1.955	-1.18572e-05			1.955	-9.2985e-05			1.955	-3.43228e-05
1.96	-6.73368e-05			1.96	2.45702e-06			1.96	-0.000107663			1.96	-2.63301e-05
1.965	-6.83541e-05			1.965	-2.35556e-05			1.965	-0.00011551			1.965	-2.53128e-05
1.97	-6.98799e-05			1.97	-5.75609e-05			1.97	-0.000126336			1.97	-1.83374e-05
1.975	-9.0443e-05			1.975	-6.20659e-05			1.975	-0.000101486			1.975	2.62038e-05
1.98	-8.49208e-05			1.98	-9.93409e-05			1.98	-0.000101123			1.98	2.44599e-05
1.985	-8.44848e-05			1.985	-0.00014984			1.985	-0.00010541			1.985	1.61766e-05
1.99	-8.39035e-05			1.99	-0.000144972			1.99	-0.000141159			1.99	9.88647e-05
1.995	-8.53567e-05			1.995	-0.000136979			1.995	-0.000139633			1.995	0.000106131
2	-8.5502e-05			2	-0.000142501			2	-0.000186427			2	0.000116739
2.005	-0.00011275			2.005	-0.000132547			2.005	-0.000187807			2.005	0.000107003
2.01	-0.000121251			2.01	-0.000154055			2.01	-0.000109988			2.01	4.98186e-05
2.015	-8.76819e-05			2.015	-0.000148242			2.015	-0.000130187			2.015	3.33972e-05
2.02	-6.5157e-05			2.02	-0.000151729			2.02	-0.000160487			2.02	3.54317e-05
2.025	4.59748e-06			2.025	-0.000149986			2.025	-0.000158816			2.025	3.70302e-05
2.03	5.40795e-05			2.03	-0.000128115			2.03	-0.000162158			2.03	1.90103e-05
2.035	5.80032e-05			2.035	-0.000122738			2.035	-0.000172476			2.035	1.45054e-05
2.04	2.64684e-05			2.04	-0.000126371			2.04	-0.000166227			2.04	1.99549e-05
2.045	5.90537e-06			2.045	-0.00012499			2.045	-0.000139561			2.045	-4.44953e-05
2.05	-2.23265e-06			2.05	-0.000137052			2.05	-0.000152204			2.05	0.000243169
2.055	-8.34675e-05			2.055	-0.000154418			2.055	-0.000141087			2.055	0.000255885
2.06	-9.19689e-05			2.06	-9.28014e-05			2.06	-7.6491e-05			2.06	0.000343587
2.065	-8.6592e-05			2.065	-0.000105517			2.065	-7.97607e-05			2.065	0.000342497
2.07	-8.91351e-05			2.07	-9.28741e-05			2.07	-6.85709e-05			2.07	0.000340825
2.075	-7.78726e-05			2.075	1.05224e-05			2.075	-3.3839e-05			2.075	0.000350489
2.08	-8.2305e-05			2.08	4.5327e-05			2.08	1.82588e-05			2.08	0.000311107
2.085	-7.78726e-05			2.085	4.27838e-05			2.085	1.6733e-05			2.085	0.000317501
2.09	-8.12877e-05			2.09	9.0958e-05			2.09	1.84042e-05			2.09	0.000311688
2.095	-8.76092e-05			2.095	9.28472e-05			2.095	2.75594e-05			2.095	0.000183733
2.1	-7.98345e-05			2.1	7.97682e-05			2.1	1.73142e-05			2.1	0.000183079
2.105	-2.04705e-05			2.105	7.29381e-05			2.105	4.88923e-06			2.105	0.000179736
2.11	1.75311e-05			2.11	9.96046e-05			2.11	2.72688e-05			2.11	0.000177556
2.115	6.9411e-05			2.115	0.000101784			2.115	-8.21585e-05			2.115	0.000174141
2.12	3.5551e-05			2.12	0.000107307			2.12	0.000163508			2.12	0.000179954
2.125	4.32531e-05			2.125	0.000116389			2.125	0.000164089			2.125	0.000179736
2.13	1.51333e-05			2.13	0.000201475			2.13	0.000164307			2.13	0.000181698
2.135	-2.57021e-05			2.135	0.000277479			2.135	0.000247722			2.135	0.000178428
2.14	-2.27957e-05			2.14	0.000288378			2.14	0.00024932			2.14	0.000187947
2.145	-1.87267e-05			2.145	0.000277697			2.145	0.000320238			2.145	0.000209164
2.15	-1.18239e-05			2.15	0.000274063			2.15	0.000290737			2.15	0.000176539
2.155	-1.10246e-05			2.155	0.000274209			2.155	0.000337603			2.155	-8.01718e-05
2.16	1.98563e-05			2.16	0.000260621			2.16	0.00033615			2.16	-8.80192e-05
2.165	0.000141491			2.165	0.000205181			2.165	0.00029982			2.165	-0.000192215
2.17	0.00013793			2.17	0.000206779			2.17	0.000348648			2.17	-0.000126093
2.175	0.000129066			2.175	0.000196316			2.175	0.000349738			2.175	-0.000130235
2.18	0.000124197			2.18	0.000101421			2.18	0.000327649			2.18	-0.000143823
2.185	0.000248883			2.185	7.17029e-05			2.185	0.000251573			2.185	-9.15795e-05
2.19	0.000298801			2.19	7.26474e-05			2.19	0.000273444			2.19	-9.80464e-05
2.195	0.000303088			2.195	2.78157e-05			2.195	0.0004014			2.195	-7.23971e-05
2.2	0.000315804			2.2	2.25841e-05			2.2	0.000396023			2.2	-6.15706e-05
2.205	0.000421453			2.205	2.46913e-05			2.205	0.000609137			2.205	5.20477e-06
2.21	0.000478419			2.21	3.23933e-05			2.21	0.000619382			2.21	6.14936e-06
2.215	0.000425595			2.215	1.66986e-05			2.215	0.000604778			2.215	2.67124e-05
2.22	0.000381272			2.22	1.74978e-05			2.22	0.000643651			2.22	4.02273e-05
2.225	0.000406776			2.225	6.67135e-06			2.225	0.000467739			2.225	3.92101e-05
2.23	0.000379964			2.23	1.94839e-06			2.23	0.000471154			2.23	3.54317e-05
2.235	0.00036376			2.235	-8.67706e-05			2.235	0.000470355			2.235	2.7875e-05
2.24	0.000358529			2.24	-0.000233255			2.24	0.000417603			2.24	3.15807e-05
2.245	0.000359619			2.245	-0.000243137			2.245	0.000431336			2.245	7.13989e-05
2.25	0.000352789			2.25	-0.000235798			2.25	0.000352572			2.25	4.57496e-05
2.255	0.000345159			2.255	-0.000235362			2.255	0.000370737			2.255	7.28521e-05
2.26	0.000355114			2.26	-0.000234635			2.26	0.000528484			2.26	4.30611e-05
2.265	0.000340872			2.265	-0.000200848			2.265	0.000522308			2.265	4.62582e-05
2.27	0.000221563			2.27	-0.00020855			2.27	0.000489101			2.27	5.73753e-05
2.275	0.000280346			2.275	-0.000211093			2.275	0.000443616			2.275	-8.31016e-06
2.28	0.000301199			2.28	-0.000192637			2.28	0.000428575			2.28	-4.74977e-06
2.285	0.000433733			2.285	-0.000196125			2.285	0.000434751			2.285	-8.52814e-06
2.29	0.000298293			2.29	-0.00019242			2.29	0.000430827			2.29	-3.99903e-05
2.295	0.000234061			2.295	-0.00019024			2.295	0.000477766			2.295	6.94863e-06
2.3	0.000241908			2.3	-0.000191184			2.3	0.000353371			2.3	1.0945e-05
2.305	0.000254769			2.305	-0.000194091			2.305	0.000356568			2.305	1.04364e-05
2.31	0.000146504			2.31	-0.000201575			2.31	0.000143962			2.31	-5.95361e-05
2.315	2.3562e-05			2.315	-0.000173382			2.315	0.000134734			2.315	-6.29512e-05
2.32	3.94747e-05			2.32	-0.00019954			2.32	0.000157986			2.32	-7.58848e-05
2.325	3.72949e-05			2.325	-0.000203537			2.325	0.000118022			2.325	-8.66386e-05
2.33	3.06101e-05			2.33	-0.000183628			2.33	4.32542e-05			2.33	0.000195722
2.335	5.73493e-05			2.335	-0.000161975			2.335	9.58607e-05			2.335	0.000202988
2.34	0.000106105			2.34	-0.000158632			2.34	9.61513e-05			2.34	0.000211707
2.345	0.000102181			2.345	-0.000148096			2.345	6.91941e-05			2.345	0.000211344
2.35	0.000110319			2.35	-0.000149114			2.35	4.83404e-05			2.35	0.00017109
2.355	0.000117585			2.355	-0.000135163			2.355	8.23458e-05			2.355	0.000171962
2.36	0.000118166			2.36	-0.000140685			2.36	0.000154135			2.36	0.000149001
2.365	0.000113661			2.365	-0.000146498			2.365	4.68146e-05			2.365	0.000147402
2.37	9.76034e-05			2.37	-0.000152892			2.37	3.86765e-05			2.37	0.00015227
2.375	0.000157403			2.375	-0.00014955			2.375	4.35448e-05			2.375	0.000138102
2.38	0.000131827			2.38	-0.000148968			2.38	4.87764e-05			2.38	0.000139627
2.385	0.0001311			2.385	-0.000169604			2.385	5.22641e-05			2.385	0.000185331
2.39	0.000200346			2.39	0.000232647			2.39	3.43169e-05			2.39	0.00018613
2.395	0.000204052			2.395	0.000236643			2.395	4.07111e-05			2.395	0.000161208
2.4	0.000211027			2.4	0.000283873			2.4	-1.96702e-05			2.4	0.000131635
2.405	0.00020347			2.405	0.000280894			2.405	-2.47564e-05			2.405	0.000112089
2.41	0.000182689			2.41	0.00028162			2.41	-8.40771e-06			2.41	0.000108311
2.415	0.000182471			2.415	0.000286706			2.415	2.102e-05			2.415	0.00010446
2.42	0.000190973			2.42	0.000292737			2.42	4.73232e-05			2.42	0.000101698
2.425	0.000207975			2.425	0.000341275			2.425	4.91397e-05			2.425	9.901e-05
2.43	0.000212626			2.43	0.000352392			2.43	4.9503e-05			2.43	0.000254214
2.435	0.000212117			2.435	0.00033568			2.435	6.98481e-05			2.435	-3.31602e-05
2.44	0.000191118			2.44	0.000314972			2.44	1.14287e-05			2.44	-3.17796e-05
2.445	0.000115115			2.445	0.000331175			2.445	-7.05659e-07			2.445	-3.40321e-05
2.45	0.00011199			2.45	0.000570883			2.45	3.79932e-06			2.45	-3.58486e-05
2.455	9.91293e-05			2.455	0.000572482			2.455	6.22913e-05			2.455	-3.63573e-05
2.46	9.76761e-05			2.46	0.000559766			2.46	3.74413e-05			2.46	-3.51947e-05
2.465	0.000106105			2.465	0.000564634			2.465	-5.62912e-05			2.465	9.12846e-06
2.47	0.000103126			2.47	0.000566451			2.47	-0.000161141			2.47	2.7343e-06
2.475	0.000255278			2.475	0.000545597			2.475	-0.000153512			2.475	-1.04173e-05
2.48	0.00036921			2.48	0.000542691			2.48	-0.00012561			2.48	6.32608e-05
2.485	0.000340218			2.485	0.000540874			2.485	-0.000107227			2.485	6.09357e-05
2.49	0.00032961			2.49	0.000557586			2.49	-7.77262e-05			2.49	3.81202e-05
2.495	0.00011991			2.495	0.000150831			2.495	-4.82985e-05			2.495	5.50501e-05
2.5	0.000188502			2.5	0.000192829			2.5	-5.4838e-05			2.5	5.7448e-05
2.505	0.000189156			2.505	0.000143637			2.505	-5.20769e-05			2.505	4.24072e-05
2.51	0.000237112			2.51	0.00014945			2.51	-3.39117e-05			2.51	3.65943e-05
2.515	0.000237112			2.515	0.000154391			2.515	-5.11323e-05			2.515	0.000110054
2.52	0.000241763			2.52	0.000146326			2.52	-7.74356e-05			2.52	0.000136285
2.525	0.000269882			2.525	0.000109559			2.525	-0.000112603			2.525	0.00013505
2.53	0.000257966			2.53	0.000259168			2.53	-0.000140215			2.53	0.000134759
2.535	0.000283979			2.535	0.000253064			2.535	-0.000116527			2.535	-2.39323e-05
2.54	0.000266031			2.54	0.000252846			2.54	-0.000121177			2.54	-2.10258e-05
2.545	0.000263634			2.545	0.000252483			2.545	-0.000133966			2.545	-2.70567e-05
2.55	0.000263997			2.55	0.000242456			2.55	-0.000129606			2.55	-3.83918e-05
2.555	0.00025862			2.555	6.16757e-05			2.555	-0.000135855			2.555	0.000206766
2.56	0.000260219			2.56	9.77881e-05			2.56	-0.000189188			2.56	0.000241861
2.565	0.000271336			2.565	9.42277e-05			2.565	-0.000110496			2.565	0.000420607
2.57	0.000266831			2.57	0.000110867			2.57	-8.04873e-05			2.57	0.000441606
2.575	0.00027199			2.575	0.000115154			2.575	-7.51104e-05			2.575	0.000446983
2.58	0.00013902			2.58	0.000112175			2.58	-7.11867e-05			2.58	0.000534103
2.585	9.76034e-05			2.585	0.000158169			2.585	-7.53284e-05			2.585	0.000460062
2.59	9.41157e-05			2.59	0.000173573			2.59	-9.85799e-05			2.59	0.000455412
2.595	8.77942e-05			2.595	0.000158751			2.595	-0.000122122			2.595	0.000425911
2.6	0.000151808			2.6	0.000161948			2.6	-0.000139561			2.6	0.000404767
2.605	0.000140328			2.605	0.000139786			2.605	-0.000122921			2.605	0.000481352
2.61	0.000144688			2.61	0.000140367			2.61	-0.000140651			2.61	0.000483531
2.615	9.25898e-05			2.615	0.000144872			2.615	-0.000163175			2.615	0.000489417
2.62	0.000111627			2.62	0.000149377			2.62	-0.000162739			2.62	0.000419445
2.625	0.000113734			2.625	0.000158024			2.625	-0.000159324			2.625	0.000619407
2.63	7.84209e-05			2.63	0.000158823			2.63	-0.000112821			2.63	0.000619335
2.635	6.41794e-05			2.635	-3.83784e-05			2.635	-0.000114347			2.635	0.000614975
2.64	3.35892e-05			2.64	-3.8887e-05			2.64	-0.000130115			2.64	0.000618099
2.645	3.48244e-05			2.645	-4.54992e-05			2.645	-0.000145664			2.645	0.000616646
2.65	3.32259e-05			2.65	-8.87808e-06			2.65	-0.000140287			2.65	0.000619335
2.655	4.34711e-05			2.655	-1.80334e-05			2.655	-0.000130623			2.655	0.00063096
2.66	7.15908e-05			2.66	-7.92138e-05			2.66	-0.000113185			2.66	0.000462823
2.665	0.000245614			2.665	-0.000116562			2.665	-3.20952e-05			2.665	0.000437392
2.67	0.000229483			2.67	-0.000107624			2.67	-0.000129315			2.67	0.000255376
2.675	0.000233334			2.675	-0.000122665			2.675	-0.00013571			2.675	0.000189836
2.68	0.000232244			2.68	-0.000124046			2.68	-0.000139052			2.68	0.000193687
2.685	0.000223525			2.685	-0.000124118			2.685	-0.000131931			2.685	0.000106494
2.69	0.00011279			2.69	-0.000171784			2.69	-0.000170805			2.69	0.000104242
2.695	0.000118021			2.695	-0.000190603			2.695	-0.000145955			2.695	0.000106058
2.7	0.000127031			2.7	-0.000187479			2.7	-0.000145591			2.7	0.000144278
2.705	6.72312e-05			2.705	-0.000185662			2.705	-0.000150096			2.705	0.000162734
2.71	2.14548e-05			2.71	-0.000204845			2.71	-0.000162086			2.71	7.85196e-05
2.715	2.45792e-05			2.715	-0.000167134			2.715	-0.000121032			2.715	7.45959e-05
2.72	2.7195e-05			2.72	-0.000174763			2.72	-9.08778e-05			2.72	7.55405e-05
2.725	1.42614e-05			2.725	-0.000151439			2.725	-9.05145e-05			2.725	8.46958e-05
2.73	8.23052e-06			2.73	-0.000108932			2.73	-9.55281e-05			2.73	-0.000139608
2.735	7.64923e-06			2.735	-3.21053e-06			2.735	-0.000142467			2.735	-8.55487e-05
2.74	4.90659e-05			2.74	-5.24504e-06			2.74	-0.000133239			2.74	-4.62391e-05
2.745	6.5124e-05			2.745	-1.54176e-05			2.745	-0.000136218			2.745	-4.29694e-05
2.75	0.000131754			2.75	-1.29471e-05			2.75	-0.000137018			2.75	-4.25334e-05
2.755	0.000355332			2.755	-3.70705e-05			2.755	-0.000129025			2.755	-4.92909e-05
2.76	0.000343052			2.76	-3.24202e-05			2.76	-0.000120959			2.76	-5.11801e-05
2.765	0.000325831			2.765	-3.10397e-05			2.765	-0.000136654			2.765	-0.000127983
2.77	0.000214297			2.77	-3.21296e-05			2.77	-0.000137163			2.77	-0.000139681
2.775	0.000256004			2.775	-4.25927e-05			2.775	-3.51469e-05			2.775	-0.000137719
2.78	0.000246994			2.78	-4.54992e-05			2.78	-4.98244e-05			2.78	-0.000132851
2.785	0.000247939			2.785	-4.48452e-05			2.785	-1.41479e-05			2.785	-0.000134522
2.79	0.000241254			2.79	-4.39006e-05			2.79	-1.85802e-05			2.79	-0.000137501
2.795	0.000216186			2.795	-3.66345e-05			2.795	2.57429e-05			2.795	-0.000134813
2.8	0.000239147			2.8	-3.27109e-05			2.8	3.654e-06			2.8	-0.000131107
2.805	0.000238348			2.805	-3.48907e-05			2.805	5.29577e-07			2.805	-0.000141207
2.81	0.000233843			2.81	-4.30287e-05			2.81	1.54251e-05			2.81	-0.000154649
2.815	0.000230718			2.815	-5.09487e-05			2.815	1.34632e-05			2.815	-0.000152542
2.82	0.000281944			2.82	-9.34554e-05			2.82	-1.68364e-05			2.82	-0.000138591
2.825	0.000287103			2.825	-9.54172e-05			2.825	-3.4057e-05			2.825	-0.000127474
2.83	0.000279546			2.83	-0.000143155			2.83	2.82134e-05			2.83	-0.000140553
2.835	0.000275913			2.835	-0.000187624			2.835	7.92213e-05			2.835	-9.98629e-05
2.84	0.000286522			2.84	-0.000266824			2.84	0.000438021			2.84	-0.000146657
2.845	0.000318202			2.845	-0.000263918			2.845	0.00048961			2.845	-0.000141207
2.85	0.000331208			2.85	-0.000254835			2.85	0.000494987			2.85	-0.00014731
2.855	0.00028674			2.855	-0.000248732			2.855	0.00052921			2.855	-0.000145639
2.86	6.58506e-05			2.86	-0.000240012			2.86	0.000526594			2.86	-0.000139899
2.865	7.90022e-05			2.865	-0.000231148			2.865	0.000510246			2.865	-0.000139245
2.87	7.05009e-05			2.87	-0.000179704			2.87	0.000546431			2.87	-0.000133723
2.875	1.72405e-05			2.875	-0.000154781			2.875	0.000472171			2.875	-0.000134522
2.88	-1.92353e-05			2.88	-0.000153473			2.88	0.000377494			2.88	-0.000131688
2.885	-1.68375e-05			2.885	-0.000151003			2.885	0.000396822			2.885	-0.000137574
2.89	-1.98144e-07			2.89	-0.000145408			2.89	0.000742761			2.89	-0.000142297
2.895	-2.59595e-06			2.895	-0.00013618			2.895	0.000798201			2.895	-0.000142733
2.9	8.59382e-06			2.9	-0.000143373			2.9	0.000774078			2.9	-0.000140771
2.905	-1.13879e-05			2.905	-0.000145263			2.905	0.000819563			2.905	-0.000134377
2.91	-9.71672e-06			2.91	-0.00014984			2.91	0.000813169			2.91	-0.000156102
2.915	-1.48756e-05			2.915	-4.81876e-05			2.915	0.00080336			2.915	-0.000161116
2.92	-2.03252e-05			2.92	-1.8324e-05			2.92	0.000818546			2.92	-0.000103278
2.925	-3.31135e-05			2.925	-7.42486e-06			2.925	0.000809536			2.925	-0.000115194
2.93	-4.0307e-05			2.93	-4.95439e-06			2.93	0.00080118			2.93	-0.000134885
2.935	-4.10336e-05			2.935	2.17848e-05			2.935	0.00074029			2.935	-0.000137065
2.94	-3.59473e-05			2.94	2.7961e-05			2.94	0.000728156			2.94	-0.00017514
2.945	-4.28501e-05			2.945	4.69982e-05			2.945	0.000378948			2.945	-0.000171725
2.95	-0.000110643			2.95	9.96046e-05			2.95	0.000318203			2.95	-0.000220407
2.955	6.91204e-05			2.955	8.83422e-05			2.955	0.000309484			2.955	-0.000210598
2.96	4.65955e-05			2.96	0.000103528			2.96	0.000283253			2.96	-0.000201806
2.965	4.68135e-05			2.965	8.31106e-05			2.965	0.000275188			2.965	-0.000195703
2.97	4.55056e-05			2.97	0.000118569			2.97	0.000295097			2.97	-0.00019919
2.975	4.40523e-05			2.975	6.67619e-05			2.975	0.000262763			2.975	-5.29966e-05
2.98	3.38798e-05			2.98	5.43369e-05			2.98	0.000299166			2.98	-3.09804e-05
2.985	3.11914e-05			2.985	5.17211e-05			2.985	0.000292408			2.985	-5.2584e-06
2.99	3.11914e-05			2.99	0.000105708			2.99	0.000265669			2.99	-9.76338e-06
2.995	3.58022e-06			2.995	0.000107379			2.995	-0.000112676			2.995	-1.62302e-05
3	2.6977e-05			3	9.47364e-05			3	-0.000133166			3	0.00030791
3.005	2.48699e-05			3.005	0.000107379			3.005	-0.000143048			3.005	0.000308491
3.01	2.03649e-05			3.01	0.000107016			3.01	-0.000184974			3.01	0.000303914
3.015	2.07282e-05			3.015	0.000313373			3.015	-0.000179233			3.015	0.000306965
3.02	3.66409e-05			3.02	0.000213537			3.02	-0.000160342			3.02	0.000312342
3.025	4.26718e-05			3.025	0.000274499			3.025	-0.000156055			3.025	0.000258501
3.03	-8.99011e-06			3.03	0.000309885			3.03	-0.000129897			3.03	0.000351434
3.035	4.62322e-05			3.035	0.000308941			3.035	-0.000121395			3.035	0.000350417
3.04	5.87298e-05			3.04	0.000296516			3.04	-0.000111078			3.04	0.000352597
3.045	9.05553e-05			3.045	0.000296225			3.045	-0.000144066			3.045	0.000348891
3.05	0.000115042			3.05	0.000242601			3.05	-0.00015046			3.05	0.000648544
3.055	0.000123471			3.055	0.000271666			3.055	-0.00015867			3.055	0.000655157
3.06	-8.49934e-05			3.06	0.000283219			3.06	-0.000158598			3.06	0.000651378
3.065	-8.04884e-05			3.065	0.000284018			3.065	-0.000166663			3.065	0.000643894
3.07	-8.53567e-05			3.07	0.000278205			3.07	-0.000171895			3.07	0.000634811
3.075	-9.20415e-05			3.075	0.000232792			3.075	-0.000135274			3.075	0.000652904
3.08	-8.39035e-05			3.08	0.000226035			3.08	-0.000132731			3.08	0.000507074
3.085	-1.66195e-05			3.085	0.000303491			3.085	-0.000167244			3.085	0.000494794
3.09	1.74585e-05			3.09	0.000319186			3.09	-0.000169424			3.09	0.000472632
3.095	1.83304e-05			3.095	0.000293101			3.095	-0.000162957			3.095	0.000487092
3.1	3.96927e-05			3.1	0.000287869			3.1	-0.000161214			3.1	0.000512886
3.105	1.81124e-05			3.105	0.000288959			3.105	-0.000209024			3.105	0.00020633
3.11	1.22995e-05			3.11	0.000281548			3.11	-0.000200232			3.11	0.00020524
3.115	2.17454e-05			3.115	0.000293101			3.115	-0.000198416			3.115	0.000199573
3.12	1.79671e-05			3.12	9.19752e-05			3.12	-0.000192676			3.12	0.000196085
3.125	1.67318e-05			3.125	9.00134e-05			3.125	-0.000206336			3.125	0.000359209
3.13	2.2908e-05			3.13	8.95048e-05			3.13	-0.000204011			3.13	0.000360735
3.135	0.000228248			3.135	6.05131e-05			3.135	-0.000224356			3.135	0.000266857
3.14	0.000174115			3.14	5.92052e-05			3.14	-0.000229587			3.14	0.000275067
3.145	0.000194242			3.145	6.04404e-05			3.145	-0.000250659			3.145	0.000273832
3.15	0.000171572			3.15	0.000301529			3.15	-0.00026025			3.15	0.000265767
3.155	0.000143816			3.155	0.000535933			3.155	-0.000253566			3.155	-5.40372e-06
3.16	0.000254914			3.16	0.000457823			3.16	-0.000245646			3.16	8.73842e-05
3.165	0.000258983			3.165	0.000460366			3.165	-0.000250877			3.165	8.69483e-05
3.17	0.000275623			3.17	0.000440748			3.17	-0.000260396			3.17	0.000101117
3.175	0.000425813			3.175	0.000449612			3.175	-0.000247026			3.175	0.000101262
3.18	0.000446521			3.18	0.000444671			3.18	-0.000299633			3.18	8.71663e-05
3.185	0.00044158			3.185	0.000450048			3.185	-0.000223702			3.185	8.06268e-05
3.19	0.000366812			3.19	0.000360603			3.19	-0.000207717			3.19	6.78385e-05
3.195	0.000346394			3.195	0.000425271			3.195	-0.00019551			3.195	5.28703e-05
3.2	0.00034545			3.2	0.000404635			3.2	-0.000186572			3.2	7.02363e-05
3.205	0.00034			3.205	0.000425852			3.205	-0.000187226			3.205	6.26795e-05
3.21	0.000361435			3.21	0.000474826			3.21	-0.000183738			3.21	4.56042e-05
3.215	0.000360999			3.215	0.000470393			3.215	-0.000187226			3.215	4.77841e-05
3.22	0.000374369			3.22	0.000471338			3.22	-0.000193838			3.22	5.48322e-05
3.225	0.000373206			3.225	0.000477296			3.225	-0.000197181			3.225	6.13716e-05
3.23	0.000360927			3.23	0.000485797			3.23	-0.000160051			3.23	-7.56668e-05
3.235	0.000341671			3.235	0.000407033			3.235	-0.000182576			3.235	-8.38048e-05
3.24	0.000141854			3.24	0.000399912			3.24	-0.000186282			3.24	-6.33871e-05
3.245	0.000145051			3.245	0.000445325			3.245	-0.000189987			3.245	-5.12527e-05
3.25	0.00013575			3.25	0.000442709			3.25	-0.000161504			3.25	-4.7547e-05
3.255	0.000122962			3.255	0.000233083			3.255	-0.000151913			3.255	-3.67206e-05
3.26	0.000143598			3.26	4.78217e-06			3.26	-0.00015075			3.26	-7.03626e-05
3.265	2.87209e-05			3.265	3.61959e-06			3.265	-0.000147263			3.265	-0.000157338
3.27	5.80032e-05			3.27	-2.19328e-06			3.27	-0.000139197			3.27	-8.80192e-05
3.275	3.36618e-05			3.275	-8.36945e-06			3.275	0.000115479			3.275	-0.000101025
3.28	-7.09699e-05			3.28	-1.25838e-05			3.28	0.000106905			3.28	-8.15523e-05
3.285	-8.90624e-05			3.285	-7.78817e-06			3.285	0.000137423			3.285	-2.20431e-05
3.29	-9.16782e-05			3.29	-5.24504e-06			3.29	6.06928e-05			3.29	-1.94999e-05
3.295	-8.47028e-05			3.295	2.06222e-05			3.295	3.24277e-05			3.295	-1.20885e-05
3.3	-9.42213e-05			3.3	-3.70705e-05			3.3	4.84858e-05			3.3	-1.04407e-06
3.305	1.95656e-05			3.305	-1.37464e-05			3.305	9.2373e-05			3.305	-1.4341e-05
3.31	8.37584e-06			3.31	-4.05582e-05			3.31	0.000149848			3.31	-2.23337e-05
3.315	-1.28411e-05			3.315	-8.68432e-05			3.315	0.000156024			3.315	-1.22338e-05
3.32	-7.31891e-06			3.32	-8.43728e-05			3.32	0.000160747			3.32	-1.08533e-05
3.325	-2.26504e-05			3.325	-9.46906e-05			3.325	0.000159148			3.325	-1.75381e-05
3.33	-1.70555e-05			3.33	1.1031e-05			3.33	0.000159076			3.33	-2.45862e-05
3.335	-1.27685e-05			3.335	5.72676e-06			3.335	0.000112064			3.335	-5.56124e-05
3.34	-7.60956e-06			3.34	-2.84723e-06			3.34	0.000114026			3.34	-4.06443e-05
3.345	-6.08368e-06			3.345	-7.57018e-06			3.345	0.00013626			3.345	-5.41592e-05
3.35	1.64412e-05			3.35	-4.88416e-05			3.35	0.000171791			3.35	-6.31691e-05
3.355	-4.26715e-06			3.355	-4.60078e-05			3.355	0.000195551			3.355	-6.70928e-05
3.36	3.30805e-05			3.36	-8.5608e-05			3.36	0.000205651			3.36	-6.95633e-05
3.365	1.85484e-05			3.365	2.21481e-05			3.365	0.000207904			3.365	-6.28785e-05
3.37	7.92929e-05			3.37	4.25658e-05			3.37	0.000200129			3.37	-6.48403e-05
3.375	5.11005e-05			3.375	4.43097e-05			3.375	0.000204561			3.375	-0.000138882
3.38	8.32166e-05			3.38	7.30834e-05			3.38	-3.3839e-05			3.38	-0.000116284
3.385	3.72949e-05			3.385	7.3592e-05			3.385	-3.00607e-05			3.385	-0.000134449
3.39	5.6332e-05			3.39	6.80698e-05			3.39	-7.28579e-05			3.39	-0.000199118
3.395	6.84664e-05			3.395	6.94504e-05			3.395	-4.97518e-05			3.395	-0.000204204
3.4	0.000115841			3.4	4.5327e-05			3.4	-1.55285e-05			3.4	-0.00020682
3.405	0.000117658			3.405	3.89328e-05			3.405	-4.45202e-05			3.405	-0.000216629
3.41	6.92262e-06			3.41	1.21936e-05			3.41	-9.64001e-05			3.41	-0.000230144
3.415	6.33075e-05			3.415	2.66531e-05			3.415	-0.000134256			3.415	-0.000230435
3.42	9.20085e-05			3.42	3.02135e-05			3.42	-1.03696e-05			3.42	-0.000194613
3.425	8.86661e-05			3.425	2.94869e-05			3.425	-3.24879e-06			3.425	-0.000197446
3.43	8.2272e-05			3.43	3.59537e-05			3.43	2.92739e-06			3.43	-0.000142442
3.435	7.87116e-05			3.435	-7.92865e-05			3.435	1.76481e-06			3.435	-0.000139245
3.44	7.98015e-05			3.44	-8.0885e-05			3.44	1.02661e-05			3.44	-0.000134667
3.445	0.000125869			3.445	-8.95317e-05			3.445	3.07271e-06			3.445	-0.000146657
3.45	0.00014338			3.45	-9.48359e-05			3.45	7.10106e-05			3.45	-0.000157774
3.455	0.000121945			3.455	-9.78877e-05			3.455	4.10744e-05			3.455	-0.000126311
3.46	0.000210155			3.46	-9.46179e-05			3.46	-3.39411e-06			3.46	-0.000117447
3.465	0.000186976			3.465	-5.32012e-05			3.465	2.74868e-05			3.465	-0.000109963
3.47	0.00018189			3.47	-0.000153328			3.47	2.09473e-05			3.47	-7.90092e-05
3.475	0.00011744			3.475	-0.000175853			3.475	2.32724e-05			3.475	-3.9409e-05
3.48	0.000114388			3.48	-0.000142792			3.48	3.38083e-05			3.48	-3.70839e-05
3.485	8.88115e-05			3.485	-0.000156525			3.485	3.62787e-05			3.485	-6.00447e-05
3.49	9.86207e-05			3.49	-0.00011598			3.49	4.80498e-05			3.49	-5.88095e-05
3.495	7.68951e-05			3.495	-0.000104572			3.495	7.23912e-05			3.495	-5.25606e-05
3.5	7.46426e-05			3.5	-9.95589e-05			3.5	8.62694e-05			3.5	-4.30421e-05
3.505	4.02013e-05			3.505	-9.97769e-05			3.505	4.9939e-05			3.505	-4.35507e-05
3.51	9.05553e-05			3.51	-0.00010668			3.51	5.7859e-05			3.51	-2.25517e-05
3.515	8.21993e-05			3.515	-0.000109223			3.515	5.61878e-05			3.515	-2.88732e-05
3.52	3.32259e-05			3.52	-0.000112928			3.52	3.57701e-05			3.52	3.82655e-05
3.525	1.59326e-05			3.525	-0.000117288			3.525	-4.02332e-05			3.525	-5.33106e-06
3.53	1.99289e-05			3.53	-0.000116126			3.53	5.13922e-05			3.53	-6.13033e-06
3.535	2.90115e-05			3.535	-0.000124046			3.535	4.29635e-05			3.535	-5.72836e-05
3.54	2.84303e-05			3.54	-0.000126371			3.54	5.29181e-05			3.54	-3.17458e-07
3.545	4.92113e-05			3.545	-0.000121793			3.545	0.000107995			3.545	4.29884e-05
3.55	-7.79431e-07			3.55	-0.00011489			3.55	0.000121873			3.55	4.22618e-05
3.555	-3.48574e-05			3.555	-8.91684e-05			3.555	4.04931e-05			3.555	4.64762e-05
3.56	-3.47847e-05			3.56	-8.10304e-05			3.56	4.44168e-05			3.56	1.93736e-05
3.565	-0.000105338			3.565	-7.02765e-05			3.565	0.000100729			3.565	8.03855e-06
3.57	-8.31769e-05			3.57	-5.18207e-05			3.57	9.85491e-05			3.57	-6.08102e-07
3.575	-6.879e-05			3.575	-5.16754e-05			3.575	0.000144108			3.575	1.39241e-05
3.58	-6.62469e-05			3.58	5.74613e-05			3.58	0.000186251			3.58	-2.00812e-05
3.585	-7.00253e-05			3.585	2.85423e-05			3.585	0.00017557			3.585	-1.65208e-05
3.59	-7.88899e-05			3.59	4.97593e-05			3.59	0.000164235			3.59	-2.02265e-05
3.595	-4.82997e-05			3.595	8.41521e-06			3.595	0.000360346			3.595	-2.17524e-05
3.6	-4.56112e-05			3.6	-8.85382e-07			3.6	0.000352572			3.6	-2.08078e-05
3.605	-3.84178e-05			3.605	-6.91624e-06			3.605	0.000310937			3.605	-1.44137e-05
3.61	-4.88809e-05			3.61	6.34922e-05			3.61	0.000337894			3.61	-1.71748e-05
3.615	-0.000103885			3.615	7.94049e-05			3.615	0.000334188			3.615	-3.25062e-05
3.62	-8.63013e-05			3.62	7.84603e-05			3.62	0.000327068			3.62	3.51411e-05
3.625	-9.24048e-05			3.625	6.42914e-05			3.625	0.000337022			3.625	-3.88277e-05
3.63	-0.000109843			3.63	6.59626e-05			3.63	0.000283253			3.63	-3.81738e-05
3.635	-0.000116892			3.635	8.7325e-05			3.635	0.00017557			3.635	-3.81738e-05
3.64	-0.000121033			3.64	0.000127724			3.64	0.000182182			3.64	-3.73019e-05
3.645	-8.49208e-05			3.645	0.000133465			3.645	0.000174116			3.645	-9.53579e-05
3.65	-6.52297e-05			3.65	0.000132956			3.65	0.000169902			3.65	-5.56851e-05
3.655	-6.27592e-05			3.655	0.000143928			3.655	0.000249466			3.655	-5.93908e-05
3.66	-4.89536e-05			3.66	0.000121185			3.66	0.000270102			3.66	-5.75016e-05
3.665	-2.77366e-05			3.665	0.000115372			3.665	0.000322054			3.665	-6.00447e-05
3.67	-4.74277e-05			3.67	9.77155e-05			3.67	0.000274897			3.67	-5.6339e-05
3.675	-8.54294e-05			3.675	4.98319e-05			3.675	0.000237767			3.675	-5.72109e-05
3.68	-9.71278e-05			3.68	5.44096e-05			3.68	0.000186106			3.68	-0.000114395
3.685	-9.37854e-05			3.685	-5.41458e-05			3.685	0.000159148			3.685	-0.00012217
3.69	-9.14602e-05			3.69	-5.42185e-05			3.69	0.000156242			3.69	-2.42462e-06
3.695	-8.96437e-05			3.695	-5.79968e-05			3.695	0.000201655			3.695	6.99794e-07
3.7	-0.000130915			3.7	-5.59623e-05			3.7	-6.0099e-06			3.7	4.55082e-06
3.705	-0.000118199			3.705	-5.76335e-05			3.705	0.000146869			3.705	3.47778e-05
3.71	-0.000135638			3.71	-3.43094e-05			3.71	0.000146287			3.71	6.25342e-05
3.715	-8.07791e-05			3.715	-0.000102102			3.715	0.000120711			3.715	8.47685e-05
3.72	-7.46029e-05			3.72	-0.000120776			3.72	0.000304761			3.72	8.97821e-05
3.725	-8.68099e-05			3.725	-0.000116707			3.725	0.000564596			3.725	2.2934e-05
3.73	-5.69463e-05			3.73	-9.20022e-05			3.73	0.000555005			3.73	1.9083e-05
3.735	-3.83119e-06			3.735	-8.79331e-05			3.735	0.00068376			3.735	1.18169e-05
3.74	1.62959e-05			3.74	-0.000106462			3.74	0.000681508			3.74	1.4796e-05
3.745	1.26628e-05			3.745	-0.000144681			3.745	0.000712388			3.745	1.29795e-05
3.75	0.000174479			3.75	-0.000144972			3.75	0.000766957			3.75	1.48687e-05
3.755	0.000131391			3.755	-7.40549e-05			3.755	0.000701489			3.755	-7.06532e-05
3.76	0.000139456			3.76	-2.38462e-05			3.76	0.000712824			3.76	-6.41864e-05
3.765	0.000192426			3.765	-1.10579e-05			3.765	0.000683179			3.765	-6.52763e-05
3.77	0.000185741			3.77	-1.03313e-05			3.77	0.000847392			3.77	-7.3923e-05
3.775	0.000189447			3.775	3.1594e-05			3.775	0.000841362			3.775	-5.03808e-05
3.78	0.000192426			3.78	2.35287e-05			3.78	0.000903923			3.78	-4.36234e-05
3.785	0.000249392			3.785	1.20483e-05			3.785	0.000903923			3.785	-1.28151e-05
3.79	0.000244742			3.79	3.9829e-06			3.79	0.000890044			3.79	-7.14758e-06
3.795	0.000240673			3.795	0.000313228			3.795	0.000897746			3.795	-0.000130816
3.8	0.000240527			3.8	0.000299931			3.8	0.000886557			3.8	-0.000130889
3.805	0.000249537			3.805	0.000294844			3.805	0.000881616			3.805	-0.000134813
3.81	0.000248738			3.81	0.000303564			3.81	0.000729609			3.81	-0.000171579
3.815	0.000249392			3.815	0.000285617			3.815	0.000732443			3.815	-0.000149345
3.82	0.000194024			3.82	0.000305889			3.82	0.000735713			3.82	-0.000112724
3.825	0.000191554			3.825	0.000300439			3.825	0.000567721			3.825	-0.000109817
3.83	0.000186758			3.83	0.000297824			3.83	0.000308902			3.83	-4.15162e-05
3.835	0.000158275			3.835	0.00034607			3.835	0.000312172			3.835	-1.63755e-05
3.84	0.000112935			3.84	0.000352755			3.84	0.000188285			3.84	1.75571e-05
3.845	9.68768e-05			3.845	0.000349631			3.845	0.000188213			3.845	1.36334e-05
3.85	0.000106105			3.85	0.000353337			3.85	0.000170847			3.85	1.46507e-05
3.855	-9.05156e-05			3.855	0.000355807			3.855	0.000118313			3.855	1.69758e-05
3.86	-8.70279e-05			3.86	0.000324708			3.86	0.000124271			3.86	1.87924e-05
3.865	-9.19689e-05			3.865	0.000269776			3.865	2.5089e-05			3.865	2.97642e-05
3.87	-0.000142614			3.87	0.000262801			3.87	2.4653e-05			3.87	2.69304e-05
3.875	3.72222e-05			3.875	0.000272247			3.875	-0.000196963			3.875	2.83836e-05
3.88	3.37345e-05			3.88	0.000228868			3.88	-0.000161722			3.88	8.18387e-06
3.885	6.78851e-05			3.885	0.000227125			3.885	-0.00023402			3.885	9.56442e-06
3.89	5.71313e-05			3.89	0.000226761			3.89	-0.000235546			3.89	-2.48768e-05
3.895	8.84482e-05			3.895	0.000241802			3.895	-0.00013709			3.895	2.24981e-05
3.9	9.28078e-05			3.9	-6.88233e-05			3.9	-0.000147408			3.9	3.32519e-05
3.905	0.000108503			3.905	-7.97951e-05			3.905	-0.000117399			3.905	3.74662e-05
3.91	9.89113e-05			3.91	-2.49361e-05			3.91	-0.000120959			3.91	3.51411e-05
3.915	9.52783e-05			3.915	-3.39461e-05			3.915	-9.54555e-05			3.915	3.79748e-05
3.92	0.000106323			3.92	-4.15755e-05			3.92	-6.68997e-05			3.92	5.56807e-06
3.925	0.000107122			3.925	-6.37371e-05			3.925	-6.97335e-05			3.925	-4.88549e-05
3.93	0.00054207			3.93	-5.81422e-05			3.93	-8.70268e-05			3.93	-5.76469e-05
3.935	0.00054672			3.935	-5.34192e-05			3.935	-6.47926e-05			3.935	-0.000105094
3.94	0.000549845			3.94	-0.000112638			3.94	-6.42113e-05			3.94	-0.000119554
3.945	0.000547883			3.945	-6.21385e-05			3.945	-7.08234e-05			3.945	-0.000145058
3.95	0.0005497			3.95	-4.33193e-05			3.95	-7.06054e-05			3.95	-0.000145639
3.955	0.000530953			3.955	-4.16481e-05			3.955	-8.63729e-05			3.955	-0.000145349
3.96	0.000531171			3.96	-4.57172e-05			3.96	-5.78898e-05			3.96	-0.000146221
3.965	0.000730698			3.965	-6.0758e-05			3.965	5.94576e-05			3.965	-0.000129799
3.97	0.000729027			3.97	-6.78061e-05			3.97	6.61424e-05			3.97	-0.000144186
3.975	0.000728881			3.975	-4.84056e-05			3.975	0.000103199			3.975	-0.00014266
3.98	0.000530808			3.98	-5.65436e-05			3.98	0.000115697			3.98	-0.000114468
3.985	0.000545776			3.985	-5.08761e-05			3.985	7.34085e-05			3.985	-0.000115921
3.99	0.000510899			3.99	-5.27653e-05			3.99	9.59333e-05			3.99	-0.000128273
3.995	0.000461707			3.995	-5.13847e-05			3.995	0.000300474			3.995	-0.000131616
4	0.000431771			4	-6.11939e-05			4	0.000211755			4	-0.00018444
4.005	0.000444051			4.005	-3.5472e-05			4.005	0.000206378			4.005	-0.000193087
4.01	0.000429664			4.01	-2.56627e-05			4.01	0.000172809			4.01	-0.000199772
4.015	0.000444995			4.015	-7.42729e-05			4.015	0.000180947			4.015	-0.000194322
4.02	0.000436639			4.02	-6.69341e-05			4.02	0.000347921			4.02	-0.000135321
4.025	0.000428719			4.025	-6.22112e-05			4.025	0.000385269			4.025	-0.000164894
4.03	0.000423996			4.03	-6.61349e-05			4.03	0.000391445			4.03	-0.000167946
4.035	-1.66195e-05			4.035	-6.37371e-05			4.035	0.000394134			4.035	-0.000163223
4.04	-1.59656e-05			4.04	-6.0322e-05			4.04	0.000373498			4.04	-0.000126675
4.045	4.88812e-06			4.045	-4.14302e-05			4.045	0.000372844			4.045	-8.43861e-05
4.05	3.87087e-06			4.05	-9.73064e-05			4.05	0.000376332			4.05	0.00012139
4.055	-5.61449e-07			4.055	0.000207143			4.055	0.000436713			4.055	0.00013505
4.06	1.20815e-05			4.06	0.000219786			4.06	0.000432353			4.06	0.000297956
4.065	1.24449e-05			4.065	0.000224073			4.065	0.000394061			4.065	0.000341116
4.07	-0.00017473			4.07	0.000192974			4.07	0.000283326			4.07	0.000320626
4.075	-0.000174512			4.075	0.000194354			4.075	0.000274461			4.075	0.000318737
4.08	-0.000172695			4.08	0.000170594			4.08	0.000294661			4.08	0.000311761
4.085	2.21088e-05			4.085	0.000165944			4.085	0.000313916			4.085	0.000322733
4.09	2.07282e-05			4.09	0.000156498			4.09	0.000319584			4.09	0.000328546
4.095	4.59415e-05			4.095	0.00015192			4.095	0.00029982			4.095	0.000481497
4.1	4.80487e-05			4.1	0.000147416			4.1	0.000100366			4.1	0.000548054
4.105	0.000129502			4.105	0.000161657			4.105	0.000104653			4.105	0.000576465
4.11	0.000113226			4.11	0.000137388			4.11	0.0001226			4.11	0.000591796
4.115	0.000109956			4.115	0.000123801			4.115	0.000137205			4.115	0.000600879
4.12	9.52783e-05			4.12	0.000122057			4.12	0.00014062			4.12	0.000599716
4.125	9.64409e-05			4.125	0.000188614			4.125	-3.94339e-05			4.125	0.000541515
4.13	9.54236e-05			4.13	0.000186216			4.13	-0.000107299			4.13	0.000540643
4.135	9.54236e-05			4.135	0.00018578			4.135	-0.000100614			4.135	0.000541297
4.14	9.97106e-05			4.14	0.000182583			4.14	-8.23038e-05			4.14	0.00061047
4.145	0.000100583			4.145	0.000171321			4.145	-5.03331e-05			4.145	0.000559099
4.15	0.000110246			4.15	0.000144509			4.15	-5.4838e-05			4.15	0.000515139
4.155	0.000129284			4.155	0.000140658			4.155	7.36264e-05			4.155	0.000305803
4.16	0.00013219			4.16	-0.000173818			4.16	2.5089e-05			4.16	0.000294831
4.165	0.000170773			4.165	-0.000192855			4.165	2.43624e-05			4.165	0.000161353
4.17	0.000168085			4.17	-0.000153837			4.17	3.20644e-05			4.17	0.000108819
4.175	0.000156604			4.175	-0.00010668			4.175	1.29546e-05			4.175	0.0001195
4.18	0.000163144			4.18	-0.000106098			4.18	2.31998e-05			4.18	0.000172688
4.185	0.000162417			4.185	-0.000102683			4.185	-1.82896e-05			4.185	0.000185404
4.19	-2.78819e-05			4.19	-0.000100503			4.19	2.85473e-06			4.19	0.000146676
4.195	-3.84178e-05			4.195	-7.7688e-05			4.195	3.21803e-06			4.195	0.000146385
4.2	-6.05067e-05			4.2	-6.88233e-05			4.2	1.41172e-05			4.2	2.83109e-05
4.205	-6.03614e-05			4.205	3.38465e-05			4.205	9.61219e-06			4.205	-2.68387e-05
4.21	-0.000142541			4.21	2.44006e-05			4.21	-1.3276e-05			4.21	4.94553e-05
4.215	-6.61016e-05			4.215	1.70619e-05			4.215	-2.40298e-05			4.215	4.73481e-05
4.22	-3.87811e-05			4.22	1.62626e-05			4.22	-6.53739e-05			4.22	2.89649e-05
4.225	-3.25322e-05			4.225	6.962e-06			4.225	-2.28672e-05			4.225	2.88922e-05
4.23	-4.84844e-06			4.23	-6.57716e-05			4.23	-2.75902e-05			4.23	2.53318e-05
4.235	-1.22599e-05			4.235	-4.23021e-05			4.235	-1.99608e-05			4.235	2.59858e-05
4.24	-8.33617e-06			4.24	-2.69706e-05			4.24	-3.08599e-05			4.24	3.66669e-05
4.245	-8.69947e-06			4.245	-2.68253e-05			4.245	-4.88072e-05			4.245	-3.41774e-05
4.25	2.56691e-05			4.25	-2.68253e-05			4.25	-7.10414e-05			4.25	-4.18068e-05
4.255	-7.10093e-06			4.255	2.65804e-05			4.255	-7.11141e-05			4.255	-4.09349e-05
4.26	-2.54115e-05			4.26	6.70526e-05			4.26	-0.000201032			4.26	-3.22883e-05
4.265	-2.83906e-05			4.265	5.02679e-05			4.265	-0.000206845			4.265	-3.48314e-05
4.27	-7.69281e-05			4.27	4.96139e-05			4.27	-0.000172621			4.27	8.5931e-05
4.275	-4.99709e-05			4.275	6.962e-06			4.275	-0.000168334			4.275	0.000150745
4.28	-5.38219e-05			4.28	1.32835e-05			4.28	-0.000154238			4.28	0.000145222
4.285	-2.65741e-05			4.285	1.60446e-05			4.285	-0.000160923			4.285	0.00010148
4.29	-2.62834e-05			4.29	2.06949e-05			4.29	-0.000177926			4.29	9.69755e-05
4.295	5.37889e-05			4.295	3.45005e-05			4.295	-0.000221086			4.295	9.44324e-05
4.3	0.000112862			4.3	1.88057e-05			4.3	5.74231e-05			4.3	9.15259e-05
4.305	0.000112862			4.305	6.48001e-05			4.305	0.000105379			4.305	5.96278e-05
4.31	0.000113226			4.31	-3.65619e-05			4.31	0.000540327			4.31	5.89012e-05
4.315	0.0001109			4.315	-2.40642e-05			4.315	0.000577094			4.315	-5.02355e-05
4.32	4.40523e-05			4.32	5.58144e-06			4.32	0.000579128			4.32	-4.87823e-05
4.325	6.38888e-05			4.325	1.4882e-05			4.325	0.000582035			4.325	-3.92637e-05
4.33	6.1273e-05			4.33	5.50635e-05			4.33	0.000523252			4.33	-4.48586e-05
4.335	3.07554e-05			4.335	6.41461e-05			4.335	0.000516931			4.335	9.79927e-05
4.34	3.88208e-05			4.34	4.25658e-05			4.34	0.000512789			4.34	0.000100536
4.345	4.07099e-05			4.345	2.87603e-05			4.345	0.000578983			4.345	9e-05
4.35	6.43974e-05			4.35	2.3674e-05			4.35	0.000757729			4.35	9.07993e-05
4.355	4.11459e-05			4.355	2.96322e-05			4.355	0.000779818			4.355	9.42144e-05
4.36	6.41794e-05			4.36	-2.15937e-05			4.36	0.000785994			4.36	0.000120663
4.365	0.000106105			4.365	-3.5472e-05			4.365	0.000784032			4.365	0.000116376
4.37	0.000113153			4.37	-2.59534e-05			4.37	0.000779454			4.37	0.000115286
4.375	0.00011417			4.375	-2.6898e-05			4.375	0.000758092			4.375	-4.11529e-05
4.38	0.000242271			4.38	-2.91505e-05			4.38	0.000753732			4.38	-0.000106838
4.385	0.000241617			4.385	-8.1321e-05			4.385	0.000748646			4.385	-7.79193e-05
4.39	0.000205941			4.39	-6.64255e-05			4.39	0.000826975			4.39	-8.2279e-05
4.395	0.000212844			4.395	-7.56534e-05			4.395	0.000840708			4.395	-8.04624e-05
4.4	0.00012754			4.4	-9.45453e-05			4.4	0.000827629			4.4	-7.63208e-05
4.405	9.4479e-05			4.405	-4.15028e-05			4.405	0.000576222			4.405	-7.67567e-05
4.41	0.000140982			4.41	-5.55264e-05			4.41	0.000515114			4.41	-5.90275e-05
4.415	0.000137858			4.415	-5.47998e-05			4.415	8.61241e-05			4.415	-6.63662e-05
4.42	0.000139383			4.42	-7.39822e-05			4.42	5.94576e-05			4.42	-6.28785e-05
4.425	0.000275841			4.425	-8.64799e-05			4.425	4.91397e-05			4.425	0.000104678
4.43	0.000231735			4.43	-9.45453e-05			4.43	3.99844e-05			4.43	0.000102934
4.435	0.000234569			4.435	-0.000127461			4.435	0.000111119			4.435	0.000107003
4.44	0.000255132			4.44	-0.00013945			4.44	0.000111483			4.44	3.10721e-05
4.445	0.00025535			4.445	-9.86143e-05			4.445	0.000215751			4.445	3.17987e-05
4.45	0.000261599			4.45	-8.27742e-05			4.45	0.000188213			4.45	3.52137e-05
4.455	0.000242635			4.455	-7.7252e-05			4.455	3.91125e-05			4.455	3.45598e-05
4.46	0.000226649			4.46	-8.41548e-05			4.46	5.61584e-06			4.46	7.00183e-05
4.465	0.000203688			4.465	-8.9895e-05			4.465	1.54683e-06			4.465	5.86832e-05
4.47	0.000166777			4.47	-0.000120485			4.47	2.75594e-05			4.47	0.00016237
4.475	0.00023733			4.475	-0.000126734			4.475	2.73414e-05			4.475	0.000164623
4.48	0.000238348			4.48	-0.000129059			4.48	3.27184e-05			4.48	0.000207783
4.485	0.000120855			4.485	-0.000127533			4.485	5.13195e-05			4.485	0.000334286
4.49	0.00020427			4.49	-0.00012608			4.49	5.45893e-05			4.49	0.000299699
4.495	0.000209792			4.495	-0.000139813			4.495	-2.33032e-05			4.495	0.000300281
4.5	0.000206449			4.5	-0.000110531			4.5	-2.81715e-05			4.5	0.00029999
4.505	0.00021219			4.505	-0.000106389			4.505	-3.39844e-05			4.505	0.000297738
4.51	0.000201436			4.51	-0.000138214			4.51	-2.10507e-05			4.51	0.000298174
4.515	0.000151445			4.515	-0.000170185			4.515	8.59494e-06			4.515	0.000287565
4.52	0.000320309			4.52	-0.000164009			4.52	5.59698e-05			4.52	0.000297084
4.525	0.000322416			4.525	-0.000157833			4.525	0.000269448			4.525	0.000298755
4.53	0.000176005			4.53	-0.000173092			4.53	0.00027061			4.53	0.000120082
4.535	0.000183561			4.535	-0.000170694			4.535	0.000282527			4.535	0.000123642
4.54	0.000183561			4.54	-0.000162556			4.54	0.000221564			4.54	0.00012604
4.545	0.000173098			4.545	-0.000161684			4.545	0.000256587			4.545	6.18076e-05
4.55	0.00043257			4.55	-0.000175635			4.55	0.0001622			4.55	5.70847e-05
4.555	0.000433951			4.555	-0.000193945			4.555	0.00011933			4.555	6.85651e-05
4.56	0.000430899			4.56	-0.000195617			4.56	9.28816e-05			4.56	7.416e-05
4.565	0.0004495			4.565	-0.000144463			4.565	9.14284e-05			4.565	4.27705e-05
4.57	0.00052405			4.57	-0.00014846			4.57	8.84493e-05			4.57	3.14354e-05
4.575	0.000546502			4.575	-0.000113001			4.575	0.000113953			4.575	-7.47222e-05
4.58	0.000472025			4.58	-0.000110313			4.58	0.000114244			4.58	-7.14525e-05
4.585	0.00047544			4.585	-0.000110531			4.585	0.000119911			4.585	-0.000108655
4.59	0.000440272			4.59	-0.000112638			4.59	9.48434e-05			4.59	-0.000231815
4.595	0.000372988			4.595	-0.000111911			4.595	8.8086e-05			4.595	-0.000206529
4.6	0.000397257			4.6	-9.56352e-05			4.6	8.43076e-05			4.6	-0.0001593
4.605	0.000393987			4.605	-0.000124046			4.605	7.69688e-05			4.605	-0.000163005
4.61	0.00038941			4.61	-0.00011351			4.61	0.000119693			4.61	-0.000165694
4.615	0.000365141			4.615	-0.00014163			4.615	7.84947e-05			4.615	-0.000116066
4.62	0.00037059			4.62	-0.000142429			4.62	5.90943e-05			4.62	-0.000120935
4.625	0.000207103			4.625	-0.000146643			4.625	2.4871e-05			4.625	-0.000125585
4.63	0.000240673			4.63	-0.000128987			4.63	-0.000175528			4.63	-0.000128419
4.635	0.000262398			4.635	-0.000108496			4.635	-0.00017858			4.635	-0.00013118
4.64	0.000258911			4.64	-4.98588e-05			4.64	-0.000187008			4.64	-0.000128128
4.645	0.000257167			4.645	-6.00314e-05			4.645	-0.000140069			4.645	-0.000128419
4.65	0.000241327			4.65	-5.18933e-05			4.65	-0.000170006			4.65	-0.000129436
4.655	-2.43942e-05			4.655	-7.30377e-05			4.655	-0.000169642			4.655	-0.000128128
4.66	-3.5148e-05			4.66	-1.35284e-05			4.66	-0.000108244			4.66	-5.69436e-06
4.665	-1.27685e-05			4.665	-2.02132e-05			4.665	-0.000112603			4.665	-4.74977e-06
4.67	-3.20236e-05			4.67	1.37921e-05			4.67	-0.000124375			4.67	-6.85694e-06
4.675	-8.36129e-05			4.675	2.37467e-05			4.675	-0.000120451			4.675	-1.15072e-05
4.68	-8.70279e-05			4.68	-6.84358e-06			4.68	-9.08778e-05			4.68	-1.57216e-05
4.685	-6.84267e-05			4.685	-6.04431e-06			4.685	-5.80351e-05			4.685	0.000136794
4.69	-7.14785e-05			4.69	-2.77457e-06			4.69	-8.09233e-05			4.69	0.000140645
4.695	-6.74821e-05			4.695	-1.9753e-06			4.695	-7.83802e-05			4.695	0.000142897
4.7	-7.99072e-05			4.7	-1.61199e-06			4.7	-6.99515e-05			4.7	0.00039692
4.705	-0.000118199			4.705	6.37102e-05			4.705	-6.66818e-05			4.705	0.000347946
4.71	-0.000120379			4.71	6.40735e-05			4.71	-7.31486e-05			4.71	0.000362914
4.715	-0.000101487			4.715	6.79972e-05			4.715	2.63242e-05			4.715	0.000369309
4.72	-8.41941e-05			4.72	7.43913e-05			4.72	0.000109884			4.72	0.000317501
4.725	-8.64466e-05			4.725	8.2166e-05			4.725	0.000102763			4.725	0.000316557
4.73	-8.40488e-05			4.73	9.88054e-05			4.73	0.00014171			4.73	0.000317065
4.735	-0.000123867			4.735	7.99862e-05			4.735	0.000147014			4.735	0.000319536
4.74	-0.00015017			4.74	6.10217e-05			4.74	0.000160311			4.74	0.000322152
4.745	-0.000163104			4.745	-8.36945e-06			4.745	0.000159148			4.745	0.000322152
4.75	-0.000164412			4.75	2.38436e-06			4.75	0.000113009			4.75	0.000317792
4.755	-0.000153513			4.755	1.85151e-05			4.755	0.000108504			4.755	0.000316702
4.76	-0.000148717			4.76	1.11037e-05			4.76	0.000153917			4.76	0.000316847
4.765	-0.000133095			4.765	-2.84965e-05			4.765	9.81132e-05			4.765	0.000182207
4.77	-0.000156492			4.77	-1.83967e-05			4.77	0.000243944			4.77	0.000169709
4.775	-0.000104176			4.775	-7.48542e-05			4.775	0.000256296			4.775	0.000265839
4.78	-0.000109916			4.78	-7.83419e-05			4.78	0.000257313			4.78	0.000301807
4.785	9.07733e-05			4.785	-6.85327e-05			4.785	0.000230138			4.785	0.000309581
4.79	8.1836e-05			4.79	-6.97679e-05			4.79	0.000269448			4.79	0.000160626
4.795	8.00195e-05			4.795	-5.50178e-05			4.795	0.000271627			4.795	0.000214178
4.8	0.000253388			4.8	-5.05128e-05			4.8	0.000443252			4.8	0.000217956
4.805	0.000256731			4.805	1.43977e-06			4.805	0.000438384			4.805	-3.96997e-05
4.81	0.000293425			4.81	-5.32012e-05			4.81	0.00046258			4.81	-4.32601e-05
4.815	0.000292625			4.815	-5.18207e-05			4.815	0.000470573			4.815	-5.84462e-05
4.82	0.00027119			4.82	-6.65708e-05			4.82	0.000352136			4.82	-5.51764e-05
4.825	0.000260582			4.825	-1.47636e-05			4.825	0.000346468			4.825	-5.95361e-05
4.83	0.000264578			4.83	-3.1185e-05			4.83	0.000342254			4.83	-5.80829e-05
4.835	0.000257675			4.835	-4.49179e-05			4.835	0.000287249			4.835	-5.87368e-05
4.84	0.0002709			4.84	-4.64438e-05			4.84	0.000284997			4.84	-5.67023e-05
4.845	0.000279256			4.845	-4.87689e-05			4.845	0.000271119			4.845	-6.24425e-05
4.85	0.000288992			4.85	-2.54448e-05			4.85	0.000332009			4.85	-6.84007e-05
4.855	0.000286958			4.855	-2.87872e-05			4.855	0.000328376			4.855	-6.74561e-05
4.86	0.000277657			4.86	-4.58625e-05			4.86	0.000320383			4.86	0.000172543
4.865	0.000271336			4.865	-2.25383e-05			4.865	0.000293934			4.865	0.000171162
4.87	0.000280055			4.87	-3.63439e-05			4.87	0.000358748			4.87	0.000167239
4.875	0.000278384			4.875	0.00012787			4.875	0.000252954			4.875	0.00019049
4.88	0.00022723			4.88	9.84421e-05			4.88	0.000252372			4.88	9.75568e-05
4.885	0.000212844			4.885	9.89507e-05			4.885	0.0002616			4.885	0.000103806
4.89	-1.13153e-05			4.89	9.4809e-05			4.89	0.000208848			4.89	0.000100463
4.895	-2.75913e-05			4.895	9.45184e-05			4.895	0.00013299			4.895	0.000105114
4.9	-2.83179e-05			4.9	8.7107e-05			4.9	0.000204271			4.9	4.29158e-05
4.905	-0.000170661			4.905	7.95502e-05			4.905	0.00020042			4.905	3.85561e-05
4.91	-8.55747e-05			4.91	2.50546e-05			4.91	0.00020151			4.91	1.4796e-05
4.915	-9.33494e-05			4.915	-4.88173e-06			4.915	0.000217059			4.915	1.66852e-05
4.92	-7.83813e-05			4.92	-1.28018e-05			4.92	0.000248885			4.92	3.86288e-05
4.925	-7.2859e-05			4.925	-5.681e-06			4.925	0.000231882			4.925	2.75843e-05
4.93	-7.51115e-05			4.93	-5.77062e-05			4.93	0.000161619			4.93	3.76115e-05
4.935	-8.36129e-05			4.935	-4.65164e-05			4.935	0.000212336			4.935	3.72482e-05
4.94	-8.2087e-05			4.94	-4.78243e-05			4.94	0.000226941			4.94	4.45143e-05
4.945	-8.23776e-05			4.945	-4.33193e-05			4.945	0.000206233			4.945	4.06633e-05
4.95	-5.96348e-05			4.95	-4.45546e-05			4.95	0.000215388			4.95	4.11719e-05
4.955	-4.40853e-05			4.955	-2.20297e-05			4.955	0.000218076			4.955	4.66215e-05
4.96	5.08825e-05			4.96	-3.06764e-05			4.96	0.000220401			4.96	4.8438e-05
4.965	6.16363e-05			4.965	-3.64892e-05			4.965	0.000348575			4.965	-0.000186111
4.97	6.09097e-05			4.97	-6.42457e-05			4.97	0.000316895			4.97	-0.000188291
4.975	3.43158e-05			4.975	-6.26471e-05			4.975	0.000252954			4.975	-0.000188655
4.98	3.86028e-05			4.98	-0.00019736			4.98	0.000213571			4.98	-0.000202387
4.985	4.37617e-05			4.985	-0.000192274			4.985	0.000236968			4.985	-0.000201951
4.99	0.000220037			4.99	-0.000193582			4.99	0.000224035			4.99	-0.000239662
4.995	0.000221999			4.995	-0.000167642			4.995	0.000222799			4.995	-0.000238137
5	0.000225414			5	-0.000168805			5	0.000223599			5	-7.05805e-05
5.005	0.000245832			5.005	-0.000144173			5.005	0.000148976			5.005	-6.4477e-05
5.01	0.000236095			5.01	-0.000151947			5.01	-1.93795e-05			5.01	-4.66751e-05
5.015	0.000151155			5.015	-0.000149186			5.015	-1.40753e-05			5.015	-2.94545e-05
5.02	0.000131754			5.02	-0.000123973			5.02	-3.34031e-05			5.02	-3.40321e-05
5.025	0.0001109			5.025	-0.000115399			5.025	-6.84256e-05			5.025	-5.66297e-05
5.03	0.000104797			5.03	-8.9677e-05			5.03	-5.22222e-05			5.03	-4.83463e-05
5.035	0.000106977			5.035	-8.88777e-05			5.035	-1.60371e-05			5.035	-3.15123e-06
5.04	0.000111409			5.04	-8.91684e-05			5.04	-3.92886e-05			5.04	-6.80763e-07
5.045	0.000142944			5.045	-8.09577e-05			5.045	-5.62912e-05			5.045	9.93733e-05
5.05	0.00013684			5.05	-5.67616e-05			5.05	-5.37481e-05			5.05	9.8792e-05
5.055	0.000110682			5.055	7.97925e-06			5.055	-2.37686e-06			5.055	9.69755e-05
5.06	8.83755e-05			5.06	-9.67735e-06			5.06	-5.21496e-05			5.06	0.000125895
5.065	-3.39522e-06			5.065	-5.24504e-06			5.065	-5.30215e-05			5.065	0.000122407
5.07	-1.87993e-05			5.07	2.04532e-07			5.07	-0.000181704			5.07	0.000113615
5.075	3.10482e-07			5.075	1.19029e-05			5.075	-0.000162739			5.075	0.000118846
5.08	5.32408e-06			5.08	6.74401e-06			5.08	-0.000162449			5.08	0.000127566
5.085	2.99894e-06			5.085	-2.83512e-05			5.085	-2.67909e-05			5.085	0.000127784
5.09	9.61108e-06			5.09	-3.64892e-05			5.09	-4.59734e-05			5.09	0.000125095
5.095	-0.000145084			5.095	-4.36827e-05			5.095	-3.8998e-05			5.095	0.000136866
5.1	-0.000149589			5.1	-5.74882e-05			5.1	-3.00607e-05			5.1	0.000132652
5.105	-0.000150388			5.105	-5.47271e-05			5.105	1.87675e-05			5.105	-5.30693e-05
5.11	-0.000176619			5.11	-8.19023e-05			5.11	8.84493e-05			5.11	-5.86642e-05
5.115	-0.000197763			5.115	-6.30105e-05			5.115	9.74592e-05			5.115	-1.70295e-05
5.12	-0.000202341			5.12	-6.19932e-05			5.12	9.78225e-05			5.12	0.00018722
5.125	-0.000158526			5.125	-8.90231e-05			5.125	7.27545e-05			5.125	0.000193978
5.13	-0.000137527			5.13	-9.22201e-05			5.13	0.000126524			5.13	0.000213088
5.135	-0.00014087			5.135	-0.000126589			5.135	0.00020943			5.135	0.000227111
5.14	-0.000136583			5.14	-9.38187e-05			5.14	0.000163799			5.14	0.000177411
5.145	-0.000104321			5.145	-8.64799e-05			5.145	0.000148685			5.145	0.000172107
5.15	-0.000134839			5.15	-9.54899e-05			5.15	0.000149048			5.15	6.27522e-05
5.155	9.01194e-05			5.155	-0.000117361			5.155	0.000150574			5.155	6.44961e-05
5.16	9.20085e-05			5.16	-0.000174763			5.16	9.81858e-05			5.16	6.98003e-05
5.165	0.000103271			5.165	-0.00019489			5.165	8.77227e-05			5.165	4.00093e-05
5.17	9.96379e-05			5.17	-0.000197869			5.17	8.68507e-05			5.17	4.0736e-05
5.175	0.000104361			5.175	-0.000187842			5.175	8.90306e-05			5.175	6.13716e-05
5.18	8.88115e-05			5.18	-0.000195544			5.18	8.93212e-05			5.18	5.81019e-05
5.185	0.000112644			5.185	-4.45546e-05			5.185	9.75319e-05			5.185	4.67668e-05
5.19	0.000128702			5.19	3.08674e-05			5.19	-3.82713e-05			5.19	4.15352e-05
5.195	0.000127758			5.195	4.0604e-05			5.195	-1.32033e-05			5.195	3.25979e-05
5.2	0.000101164			5.2	5.7098e-05			5.2	-1.66911e-05			5.2	1.9519e-05
5.205	0.000105741			5.205	3.33379e-05			5.205	-2.34485e-05			5.205	2.62764e-05
5.21	0.000124924			5.21	3.44278e-05			5.21	-6.98788e-05			5.21	6.95823e-05
5.215	0.00012863			5.215	2.99955e-05			5.215	-0.000119797			5.215	0.000110418
5.22	0.000139601			5.22	2.64351e-05			5.22	-0.000124447			5.22	4.81474e-05
5.225	0.000132335			5.225	3.6535e-05			5.225	-0.000120887			5.225	-0.000165912
5.23	9.65135e-05			5.23	3.50091e-05			5.23	-0.000115873			5.23	-0.000167801
5.235	9.17179e-05			5.235	3.83515e-05			5.235	-0.000164847			5.235	-0.000180444
5.24	0.000103707			5.24	4.896e-05			5.24	-0.000254147			5.24	-0.000192796
5.245	0.000155224			5.245	1.62626e-05			5.245	-0.0001461			5.245	-0.000180516
5.25	0.000137858			5.25	7.25264e-06			5.25	-0.000106064			5.25	-0.000175648
5.255	0.000133789			5.255	5.6541e-06			5.255	-9.37116e-05			5.255	-0.000171216
5.26	-9.39307e-05			5.26	1.94839e-06			5.26	-4.78626e-05			5.26	-0.000168019
5.265	-8.24503e-05			5.265	-4.49416e-07			5.265	-4.38662e-05			5.265	-0.000168019
5.27	-2.03252e-05			5.27	-3.28319e-06			5.27	-3.95066e-05			5.27	-0.000166202
5.275	-1.95986e-05			5.275	-5.681e-06			5.275	-3.62368e-05			5.275	-0.000164967
5.28	-1.8218e-05			5.28	-1.39643e-05			5.28	-4.16137e-05			5.28	-0.000180008
5.285	-1.38584e-05			5.285	1.01591e-05			5.285	-3.25311e-05			5.285	4.79294e-05
5.29	2.12368e-05			5.29	-0.00014192			5.29	3.88945e-05			5.29	0.000175013
5.295	2.19967e-06			5.295	-0.000218141			5.295	3.82406e-05			5.295	0.000177992
5.3	-1.18239e-05			5.3	-0.000192637			5.3	4.29635e-05			5.3	0.000198773
5.305	-1.0516e-05			5.305	-0.000202519			5.305	0.000100075			5.305	0.000211562
5.31	-1.35677e-05			5.31	-0.000203101			5.31	0.000220983			5.31	0.000208365
5.315	-3.30409e-05			5.315	-0.000206661			5.315	0.000211174			5.315	0.000178719
5.32	3.68589e-05			5.32	-0.000120267			5.32	0.000237113			5.32	0.000141735
5.325	2.42886e-05			5.325	-0.000104355			5.325	0.000239947			5.325	0.000143842
5.33	3.24266e-05			5.33	-0.000115326			5.33	0.00023101			5.33	0.000141662
5.335	2.52332e-05			5.335	-6.92593e-05			5.335	0.000229557			5.335	0.000178937
5.34	1.477e-05			5.34	-5.57444e-05			5.34	0.000230138			5.34	0.000179664
5.345	8.81181e-06			5.345	-5.34192e-05			5.345	0.000494406			5.345	0.000172398
5.35	-4.88809e-05			5.35	-5.51631e-05			5.35	0.000382435			5.35	0.000158301
5.355	-6.9008e-05			5.355	-5.79968e-05			5.355	0.000337022			5.355	0.00016673
5.36	-6.37764e-05			5.36	-5.10214e-05			5.36	0.000331645			5.36	0.000168183
5.365	-5.2296e-05			5.365	-4.50632e-05			5.365	0.000284416			5.365	0.000211198
5.37	-6.36311e-05			5.37	-4.04129e-05			5.37	0.000278167			5.37	0.000204368
5.375	-0.000124012			5.375	-2.29016e-05			5.375	0.000288267			5.375	0.000197683
5.38	-0.000127209			5.38	-1.81787e-05			5.38	0.000281873			5.38	0.000199064
5.385	-4.89536e-05			5.385	-2.39189e-05			5.385	0.000347994			5.385	0.000413341
5.39	-5.09155e-05			5.39	-5.34192e-05			5.39	0.000314207			5.39	0.000517537
5.395	-0.000108027			5.395	-4.98588e-05			5.395	0.000237113			5.395	0.000397864
5.4	-9.82177e-05			5.4	-5.05854e-05			5.4	0.000239802			5.4	0.00039801
5.405	-3.32589e-05			5.405	-7.94318e-05			5.405	0.000221491			5.405	0.000392778
5.41	-3.10064e-05			5.41	-7.62347e-05			5.41	0.000165615			5.41	0.000426638
5.415	-1.85087e-05			5.415	-5.66163e-05			5.415	4.87038e-05			5.415	0.000423877
5.42	-1.54569e-05			5.42	-5.28379e-05			5.42	5.61152e-05			5.42	0.000412324
5.425	-7.99798e-05			5.425	-0.000104718			5.425	8.37695e-06			5.425	0.000412614
5.43	-3.09337e-05			5.43	-0.000120849			5.43	2.49142e-06			5.43	0.000447201
5.435	-3.63106e-05			5.435	-0.000111693			5.435	8.63421e-05			5.435	0.000446474
5.44	-3.20236e-05			5.44	-0.000151148			5.44	8.93212e-05			5.44	0.000422424
5.445	-2.64287e-05			5.445	-0.000168441			5.445	8.11832e-05			5.445	0.000421915
5.45	0.000147086			5.45	-0.000169023			5.45	-0.000187662			5.45	0.000421479
5.455	0.000167358			5.455	-9.8469e-05			5.455	-0.000180396			5.455	0.000421334
5.46	0.000169901			5.46	3.29746e-05			5.46	-0.000174656			5.46	0.000449817
5.465	0.000163725			5.465	4.0822e-05			5.465	-0.000181559			5.465	0.00044771
5.47	0.000164306			5.47	4.76521e-05			5.47	-0.000127281			5.47	0.000398809
5.475	0.000165178			5.475	4.25658e-05			5.475	-0.000120233			5.475	0.000496974
5.48	0.000189883			5.48	4.55449e-05			5.48	-0.00012699			5.48	0.0004985
5.485	0.000240382			5.485	6.61806e-05			5.485	-0.000127935			5.485	0.00049959
5.49	0.000168811			5.49	9.70615e-05			5.49	-0.000185846			5.49	0.00030573
5.495	0.000169392			5.495	0.000111666			5.495	-0.000167898			5.495	-2.19704e-05
5.5	0.000201726			5.5	0.000115735			5.5	-0.000136945			5.5	-2.43682e-05
5.505	0.000221054			5.505	0.000116607			5.505	-0.00011115			5.505	-1.53583e-05
5.51	0.00016358			5.51	0.000123437			5.51	-0.000117544			5.51	-2.45862e-05
5.515	0.000277366			5.515	0.000127361			5.515	-0.000120959			5.515	-7.05805e-05
5.52	0.000296186			5.52	0.000115735			5.52	-0.000103957			5.52	-6.17886e-05
5.525	0.000299746			5.525	0.000121258			5.525	-0.000103012			5.525	-5.12527e-05
5.53	0.000333533			5.53	8.57991e-05			5.53	-9.89432e-05			5.53	-5.1834e-05
5.535	0.000292625			5.535	8.94321e-05			5.535	-9.7054e-05			5.535	-3.19249e-05
5.54	0.000353733			5.54	8.51451e-05			5.54	-0.000154456			5.54	-3.25062e-05
5.545	0.000351699			5.545	8.36192e-05			5.545	-0.000150024			5.545	-4.53672e-05
5.55	0.000394641			5.55	0.000106435			5.55	-0.000142685			5.55	-6.31691e-05
5.555	0.000219892			5.555	9.5027e-05			5.555	-0.000145156			5.555	-6.00447e-05
5.56	0.000200419			5.56	2.28747e-05			5.56	-0.000149152			5.56	-5.94634e-05
5.565	0.00020427			5.565	8.76883e-05			5.565	-0.000153947			5.565	-8.98357e-05
5.57	0.000244378			5.57	7.95502e-05			5.57	-0.000154238			5.57	-8.57667e-05
5.575	0.000229192			5.575	6.87964e-05			5.575	9.1501e-05			5.575	-7.64661e-05
5.58	0.000228684			5.58	7.99862e-05			5.58	0.000112355			5.58	-0.000172814
5.585	0.000209937			5.585	7.45366e-05			5.585	0.00010567			5.585	-0.00017543
5.59	0.000194388			5.59	5.48455e-05			5.59	0.000108722			5.59	-0.000175794
5.595	0.00018625			5.595	2.35287e-05			5.595	0.000102327			5.595	-0.00018662
5.6	0.000201073			5.6	1.69892e-05			5.6	9.76772e-05			5.6	-0.000186983
5.605	0.000169465			5.605	7.97925e-06			5.605	8.22004e-05			5.605	-0.000185094
5.61	0.000143162			5.61	8.12457e-06			5.61	6.22187e-05			5.61	-0.000194685
5.615	0.000138947			5.615	7.39796e-06			5.615	5.97482e-05			5.615	-0.000191561
5.62	3.83848e-05			5.62	3.54693e-06			5.62	6.05475e-05			5.62	-0.00015494
5.625	1.79671e-05			5.625	1.05224e-05			5.625	6.44712e-05			5.625	-0.000153632
5.63	2.25447e-05			5.63	-8.85382e-07			5.63	6.27273e-05			5.63	-0.000155739
5.635	-1.53843e-05			5.635	2.92689e-05			5.635	6.07655e-05			5.635	-0.000157483
5.64	-2.54841e-05			5.64	8.61624e-05			5.64	6.81769e-05			5.64	-0.000207764
5.645	-7.79453e-05			5.645	7.62805e-05			5.645	3.94032e-05			5.645	-0.000202024
5.65	1.70951e-05			5.65	6.82151e-05			5.65	4.9503e-05			5.65	-0.000183932
5.655	-2.82453e-05			5.655	5.00499e-05			5.655	9.58607e-05			5.655	-0.000174268
5.66	-3.68587e-06			5.66	5.13578e-05			5.66	0.000103635			5.66	-0.000177319
5.665	3.15547e-05			5.665	5.44822e-05			5.665	0.000116787			5.665	4.08086e-05
5.67	3.24993e-05			5.67	-0.00013945			5.67	0.000126233			5.67	3.51411e-05
5.675	-3.10458e-06			5.675	-0.000145626			5.675	0.00015893			5.675	3.16533e-05
5.68	1.20089e-05			5.68	-0.000137851			5.68	-0.000129679			5.68	2.48232e-05
5.685	1.91297e-05			5.685	-0.000150639			5.685	-0.00015511			5.685	5.45415e-05
5.69	3.70769e-05			5.69	-0.000102538			5.69	-0.000138253			5.69	5.39602e-05
5.695	6.19601e-06			5.695	-0.000106171			5.695	-0.000127717			5.695	7.53225e-05
5.7	1.81124e-05			5.7	-9.47633e-05			5.7	-0.000117326			5.7	0.000112598
5.705	8.15786e-06			5.705	-9.20748e-05			5.705	-0.000116382			5.705	0.000115213
5.71	5.90205e-05			5.71	-7.93592e-05			5.71	-0.000139197			5.71	0.000116158
5.715	0.000117803			5.715	-6.4827e-05			5.715	-1.06896e-06			5.715	0.000121753
5.72	0.000138875			5.72	-7.38369e-05			5.72	-5.06531e-06			5.72	0.00012059
5.725	0.000123253			5.725	-4.73884e-05			5.725	-4.04806e-06			5.725	8.28066e-05
5.73	0.000133353			5.73	-2.44275e-05			5.73	-3.12232e-05			5.73	7.22708e-05
5.735	0.00016932			5.735	-1.34557e-05			5.735	-3.90706e-05			5.735	6.95823e-05
5.74	0.000168375			5.74	-4.04856e-05			5.74	-1.34213e-05			5.74	6.82744e-05
5.745	0.00024387			5.745	-9.83963e-05			5.745	-2.12687e-05			5.745	6.09357e-05
5.75	0.000238711			5.75	-8.25562e-05			5.75	-2.72995e-05			5.75	5.99911e-05
5.755	0.000142653			5.755	-7.68887e-05			5.755	-4.49561e-05			5.755	4.42237e-05
5.76	0.000140619			5.76	-8.00858e-05			5.76	-8.86253e-05			5.76	5.15624e-05
5.765	0.000133789			5.765	-8.26289e-05			5.765	-0.000101995			5.765	5.93371e-05
5.77	0.000113734			5.77	-8.32102e-05			5.77	-0.000114856			5.77	-0.000126675
5.775	0.000106686			5.775	-8.33555e-05			5.775	-4.12072e-06			5.775	-0.000101752
5.78	0.000108285			5.78	-7.747e-05			5.78	-2.86074e-05			5.78	-0.000103932
5.785	9.74581e-05			5.785	-8.95317e-05			5.785	-3.93613e-05			5.785	-0.000111416
5.79	8.9974e-05			5.79	-8.42274e-05			5.79	-3.81987e-05			5.79	-0.000139463
5.795	8.25626e-05			5.795	-0.000144972			5.795	-2.6137e-05			5.795	-9.72471e-05
5.8	9.35344e-05			5.8	-0.000124482			5.8	-1.89435e-05			5.8	-0.000119554
5.805	8.41612e-05			5.805	-0.000138432			5.805	-3.54376e-05			5.805	-0.000155884
5.81	0.000128121			5.81	8.40552e-05			5.81	-4.51741e-05			5.81	-0.000162133
5.815	7.26807e-05			5.815	7.54812e-05			5.815	-4.36483e-05			5.815	-4.94362e-05
5.82	9.90172e-06			5.82	6.19663e-05			5.82	-0.000183811			5.82	-5.51038e-05
5.825	-1.04433e-05			5.825	0.000116607			5.825	-8.36844e-05			5.825	1.18507e-07
5.83	-1.48756e-05			5.83	9.33558e-05			5.83	-5.86164e-05			5.83	3.3649e-07
5.835	-3.39855e-05			5.835	6.40008e-05			5.835	-5.58553e-05			5.835	1.86237e-06
5.84	-4.57565e-05			5.84	6.2039e-05			5.84	-4.47382e-05			5.84	7.67524e-06
5.845	-3.41308e-05			5.845	7.81697e-05			5.845	-6.87889e-05			5.845	1.10176e-05
5.85	-0.000112241			5.85	7.27201e-05			5.85	-6.85709e-05			5.85	5.85872e-06
5.855	-0.000115075			5.855	6.1167e-05			5.855	-6.42113e-05			5.855	-4.67711e-06
5.86	-0.000117473			5.86	6.16757e-05			5.86	7.57336e-05			5.86	-8.98745e-07
5.865	-0.000115584			5.865	7.41007e-05			5.865	0.000130738			5.865	5.03272e-05
5.87	-0.00012968			5.87	0.000132883			5.87	0.000345959			5.87	4.48776e-05
5.875	-0.000147554			5.875	0.000142838			5.875	0.000345959			5.875	1.0509e-05
5.88	-0.000139852			5.88	0.000143782			5.88	0.000228467			5.88	-1.60122e-05
5.885	-7.20598e-05			5.885	0.000151557			5.885	0.000230429			5.885	2.03182e-05
5.89	-1.15332e-05			5.89	0.000185998			5.89	0.000232245			5.89	2.19894e-05
5.895	-1.61109e-05			5.895	0.000181421			5.895	0.000228757			5.895	1.67579e-05
5.9	-3.79818e-05			5.9	0.000176843			5.9	0.000197513			5.9	-2.21884e-05
5.905	-4.76457e-05			5.905	0.000161294			5.905	0.000181019			5.905	-1.61575e-05
5.91	-4.55385e-05			5.91	0.000175899			5.91	0.000204125			5.91	-2.81466e-05
5.915	-8.97164e-05			5.915	1.38648e-05			5.915	0.000326196			5.915	9.34644e-06
5.92	-9.61105e-05			5.92	1.27749e-05			5.92	0.000376622			5.92	-0.000103133
5.925	-6.92987e-05			5.925	1.00138e-05			5.925	0.000388975			5.925	6.34788e-05
5.93	-7.38763e-05			5.93	-4.46272e-05			5.93	0.00032496			5.93	1.06543e-05
5.935	-7.18418e-05			5.935	-3.93957e-05			5.935	0.000315151			5.935	7.82056e-06
5.94	-7.11878e-05			5.94	-1.23658e-05			5.94	0.000315297			5.94	1.26888e-05
5.945	-6.43577e-05			5.945	-1.81787e-05			5.945	0.00036536			5.945	6.0767e-06
5.95	-7.40943e-05			5.95	-3.569e-05			5.95	0.000375242			5.95	1.64439e-06
5.955	-7.3731e-05			5.955	-3.49633e-05			5.955	0.000374443			5.955	1.28342e-05
5.96	-4.37947e-05			5.96	-3.18389e-05			5.96	0.00037328			5.96	2.11175e-05
5.965	-4.36494e-05			5.965	3.00682e-05			5.965	0.000245687			5.965	1.44327e-05
5.97	-4.42306e-05			5.97	5.19391e-05			5.97	0.000189957			5.97	-4.51492e-05
5.975	-4.48119e-05			5.975	2.64351e-05			5.975	3.56248e-05			5.975	-4.67478e-05
5.98	-3.78365e-05			5.98	1.82971e-05			5.98	5.05203e-05			5.98	-4.10802e-05
5.985	-4.37947e-05			5.985	0.000459276			5.985	0.000122818			5.985	-2.84372e-05
5.99	-0.00011384			5.99	0.000441329			5.99	0.000155588			5.99	-6.4695e-05
5.995	-0.000179017			5.995	0.000410884			5.995	0.000330628			5.995	-5.64843e-05
6	-0.000172041			6	0.000453609			6	0.000342835			6	-4.84916e-05
6.005	-0.000173785			6.005	0.000458041			6.005	0.000527757			6.005	-4.4132e-05
6.01	-0.000172913			6.01	0.000452373			6.01	0.00052892			6.01	-5.2052e-05
6.015	-0.000139126			6.015	0.000443			6.015	0.0006297			6.015	-5.83735e-05
6.02	-0.000106283			6.02	0.000437696			6.02	0.000509519			6.02	-9.41227e-05
6.025	-8.28862e-05			6.025	0.000434789			6.025	0.000459093			6.025	-9.29601e-05
6.03	-0.000107373			6.03	0.000439004			6.03	0.000441727			6.03	-0.00019236
6.035	-0.000104539			6.035	0.000462255			6.035	0.000427267			6.035	-0.000141716
6.04	-0.000105847			6.04	0.000473009			6.04	0.000458366			6.04	-0.000122896
6.045	-0.000106864			6.045	0.000440312			6.045	0.000454733			6.045	-0.000106766
6.05	-0.000121687			6.05	0.000443363			6.05	0.000406559			6.05	-0.000113232
6.055	-0.000117691			6.055	0.000615061			6.055	0.000397113			6.055	-0.000109381
6.06	-0.000120016			6.06	0.000614189			6.06	0.000397113			6.06	4.95279e-05
6.065	-0.000141233			6.065	0.000607068			6.065	0.000416586			6.065	4.44417e-05
6.07	-4.35767e-05			6.07	0.000573354			6.07	0.000421309			6.07	4.52409e-05
6.075	-4.20508e-05			6.075	0.000540729			6.075	0.00041506			6.075	6.92917e-05
6.08	-4.7791e-05			6.08	0.000514208			6.08	0.000374152			6.08	6.95097e-05
6.085	-2.91898e-05			6.085	0.000512827			6.085	0.000358893			6.085	6.57313e-05
6.09	-2.66467e-05			6.09	9.64802e-05			6.09	0.000379238			6.09	4.91646e-05
6.095	-2.7228e-05			6.095	0.0001052			6.095	0.000339856			6.095	4.48776e-05
6.1	3.30079e-05			6.1	0.000104691			6.1	0.000172881			6.1	3.94281e-05
6.105	6.556e-05			6.105	0.000111666			6.105	0.000235588			6.105	4.99639e-05
6.11	6.77398e-05			6.11	0.000110358			6.11	8.63421e-05			6.11	4.75661e-05
6.115	6.18543e-05			6.115	0.00012024			6.115	0.000142872			6.115	5.10538e-05
6.12	4.4343e-05			6.12	0.000124382			6.12	2.84314e-05			6.12	5.89738e-05
6.125	9.24777e-06			6.125	7.82423e-05			6.125	2.8286e-05			6.125	5.99184e-05
6.13	-6.5923e-06			6.13	8.58717e-05			6.13	0.000112645			6.13	5.56314e-05
6.135	2.41765e-06			6.135	8.68163e-05			6.135	0.000124198			6.135	-1.36871e-05
6.14	2.63563e-06			6.14	6.60353e-05			6.14	0.000137786			6.14	-7.11618e-05
6.145	1.1137e-05			6.145	4.9396e-05			6.145	8.93212e-05			6.145	-8.9763e-05
6.15	1.22995e-05			6.15	0.000115372			6.15	9.01205e-05			6.15	-8.35868e-05
6.155	-1.62562e-05			6.155	0.000110431			6.155	0.00013379			6.155	6.82018e-05
6.16	-2.22871e-05			6.16	-6.5045e-05			6.16	0.000139675			6.16	0.000102062
6.165	-1.87993e-05			6.165	-6.83874e-05			6.165	0.000139239			6.165	0.000179518
6.17	-2.42489e-05			6.17	4.27354e-06			6.17	0.00022309			6.17	0.000205095
6.175	-0.000119871			6.175	-2.66073e-05			6.175	0.000214225			6.175	0.00024128
6.18	-0.000122486			6.18	-2.86418e-05			6.18	0.00022556			6.18	0.000220862
6.185	-0.000118345			6.185	-3.46e-05			6.185	0.000242999			6.185	0.000229654
6.19	-0.000138835			6.19	-3.69252e-05			6.19	0.000326123			6.19	0.000222025
6.195	-0.000136655			6.195	-6.72248e-05			6.195	0.000248231			6.195	0.000250217
6.2	-0.00011493			6.2	-7.57988e-05			6.2	0.000244234			6.2	0.000275794
6.205	-0.000175674			6.205	-7.71793e-05			6.205	0.000233626			6.205	0.000279645
6.21	-0.000187809			6.21	-0.000100649			6.21	0.00015973			6.21	0.000265839
6.215	-0.000185265			6.215	-9.16388e-05			6.215	0.000126814			6.215	0.00026257
6.22	-0.000181923			6.22	-9.86143e-05			6.22	0.000114026			6.22	0.000264096
6.225	-0.00019849			6.225	-9.07669e-05			6.225	0.000183853			6.225	0.000310817
6.23	-0.000198708			6.23	-0.000106898			6.23	0.000180729			6.23	0.00034395
6.235	-0.000171024			6.235	-0.000114527			6.235	9.45528e-05			6.235	0.000396048
6.24	-0.000175311			6.24	-0.000123973			6.24	8.03839e-05			6.24	0.000394377
6.245	-0.000160197			6.245	-0.000134945			6.245	4.63059e-05			6.245	0.000400553
6.25	-0.000161651			6.25	-0.000129858			6.25	4.42714e-05			6.25	0.000403532
6.255	-0.000165574			6.255	-0.000196053			6.255	4.48527e-05			6.255	0.00042642
6.26	-0.000119507			6.26	-0.000193364			6.26	-3.68476e-06			6.26	0.000281825
6.265	-0.000107736			6.265	-0.000185735			6.265	-3.17613e-06			6.265	0.000242152
6.27	-7.83813e-05			6.27	-0.000181738			6.27	2.09502e-08			6.27	8.32919e-06
6.275	-7.8018e-05			6.275	-0.000246988			6.275	-8.27398e-05			6.275	-1.49223e-05
6.28	-5.14241e-05			6.28	-0.000218723			6.28	-5.45474e-05			6.28	-4.435e-05
6.285	-4.54659e-05			6.285	-0.000220394			6.285	-6.07962e-05			6.285	2.89649e-05
6.29	-4.53932e-05			6.29	-0.000195617			6.29	-9.3639e-05			6.29	3.93554e-05
6.295	-4.70644e-05			6.295	-0.000195907			6.295	-4.85892e-05			6.295	5.91918e-05
6.3	-4.98982e-05			6.3	-0.000184717			6.3	-7.02421e-05			6.3	3.40511e-05
6.305	-3.76912e-05			6.305	-0.00018152			6.305	-6.7481e-05			6.305	1.61766e-05
6.31	-3.33315e-05			6.31	-0.000183555			6.31	-7.18407e-05			6.31	3.44871e-05
6.315	-3.9217e-05			6.315	-0.000187915			6.315	-5.77445e-05			6.315	3.20166e-05
6.32	-4.35767e-05			6.32	-0.0001643			6.32	-5.5274e-05			6.32	5.17804e-05
6.325	-4.21235e-05			6.325	-0.00016786			6.325	-9.46562e-05			6.325	4.98186e-05
6.33	-4.66285e-05			6.33	-0.00018261			6.33	-0.00016739			6.33	5.35009e-06
6.335	-5.31679e-05			6.335	-0.000163065			6.335	-0.00016194			6.335	-2.86552e-05
6.34	-8.49934e-05			6.34	-0.00015311			6.34	-0.000156854			6.34	-8.14797e-05
6.345	-8.55747e-05			6.345	-0.000148169			6.345	-0.000153221			6.345	-8.30056e-05
6.35	-7.11878e-05			6.35	-0.000139014			6.35	-7.11867e-05			6.35	-8.72199e-05
6.355	-6.16693e-05			6.355	-0.000141993			6.355	-5.78171e-05			6.355	-9.12889e-05
6.36	-4.8227e-05			6.36	-0.000121502			6.36	-5.38208e-05			6.36	-0.000136629
6.365	-9.24775e-05			6.365	-0.000111911			6.365	-6.10869e-05			6.365	-0.000126675
6.37	-0.000102795			6.37	-0.00011678			6.37	-7.03875e-05			6.37	-0.000120353
6.375	-0.000132223			6.375	-0.000105226			6.375	-7.83075e-05			6.375	-7.23971e-05
6.38	-0.000135638			6.38	-5.2184e-05			6.38	-8.85527e-05			6.38	-6.92e-05
6.385	-0.00011493			6.385	-5.74882e-05			6.385	-0.000132803			6.385	-7.49402e-05
6.39	-8.36855e-05			6.39	-5.47998e-05			6.39	-7.42385e-05			6.39	-0.000148618
6.395	-8.46301e-05			6.395	-7.48542e-05			6.395	-6.94429e-05			6.395	-0.000170853
6.4	-8.44121e-05			6.4	-6.28651e-05			6.4	-0.00019551			6.4	-0.000180153
6.405	-8.66646e-05			6.405	-6.65708e-05			6.405	-0.000170587			6.405	-0.000102987
6.41	-0.00011602			6.41	-2.59534e-05			6.41	-0.000164193			6.41	-0.000104513
6.415	-0.000116092			6.415	-2.51541e-05			6.415	-0.000142903			6.415	-0.00010306
6.42	-0.000130116			6.42	8.12457e-06			6.42	-0.000155982			6.42	-0.000101607
6.425	-0.000130406			6.425	-1.46183e-05			6.425	-0.000129606			6.425	-0.000103278
6.43	-0.000138181			6.43	3.50818e-05			6.43	-0.000133893			6.43	-0.000109527
6.435	-0.000136655			6.435	3.90781e-05			6.435	-0.000118053			6.435	-0.000111707
6.44	-0.000130479			6.44	2.27294e-05			6.44	-0.000117544			6.44	-0.000110762
6.445	-0.0001275			6.445	2.51272e-05			6.445	-0.000113911			6.445	-0.000108437
6.45	-0.000124812			6.45	5.23751e-05			6.45	-6.3848e-05			6.45	-0.000110181
6.455	-0.000130261			6.455	6.29835e-05			6.455	-0.000143121			6.455	-0.000102842
6.46	-0.000139126			6.46	5.52088e-05			6.46	-0.000126264			6.46	-2.2793e-06
6.465	1.78944e-05			6.465	2.89056e-05			6.465	-8.49196e-05			6.465	6.55133e-05
6.47	2.66864e-05			6.47	1.64806e-05			6.47	-6.66818e-05			6.47	5.77386e-05
6.475	7.3916e-05			6.475	1.95323e-05			6.475	-6.56645e-05			6.475	5.46142e-05
6.48	7.91476e-05			6.48	7.97925e-06			6.48	-6.00696e-05			6.48	6.29468e-06
6.485	9.09186e-05			6.485	-4.71704e-05			6.485	-6.97335e-05			6.485	5.7134e-06
6.49	4.38344e-05			6.49	-6.99859e-05			6.49	-3.87073e-05			6.49	5.42275e-06
6.495	8.23052e-06			6.495	-5.12394e-05			6.495	-7.06781e-05			6.495	1.87924e-05
6.5	1.82577e-05			6.5	-4.15755e-05			6.5	-5.60733e-05			6.5	2.13355e-05
6.505	2.04376e-05			6.505	-5.05128e-05			6.505	-6.3412e-05			6.505	1.31975e-05
6.51	2.02196e-05			6.51	-5.88688e-05			6.51	-8.40477e-05			6.51	-6.35324e-05
6.515	1.60052e-05			6.515	-7.00586e-05			6.515	-9.23311e-05			6.515	-6.5131e-05
6.52	2.39253e-05			6.52	-6.96953e-05			6.52	-0.00010759			6.52	-8.12617e-05
6.525	2.21088e-05			6.525	-7.95045e-05			6.525	-0.000107517			6.525	-7.38503e-05
6.53	4.33257e-05			6.53	-8.56807e-05			6.53	-0.000139052			6.53	-6.76741e-05
6.535	5.2699e-05			6.535	-0.00012608			6.535	-0.000141813			6.535	-6.20792e-05
6.54	5.51695e-05			6.54	-0.000129205			6.54	-0.00016056			6.54	-8.01951e-06
6.545	5.11731e-05			6.545	-0.000133782			6.545	-0.000103521			6.545	3.75155e-06
6.55	5.01559e-05			6.55	-0.000142647			6.55	-0.000102286			6.55	4.85107e-05
6.555	5.33529e-05			6.555	-0.000162338			6.555	-0.000155255			6.555	5.11991e-05
6.56	2.91569e-05			6.56	-0.000171275			6.56	-0.00016194			6.56	4.72754e-05
6.565	2.39253e-05			6.565	-0.000140903			6.565	-3.44203e-05			6.565	-4.66025e-05
6.57	-0.000119144			6.57	-4.22294e-05			6.57	-2.45384e-05			6.57	-1.28151e-05
6.575	-0.000115584			6.575	-4.04129e-05			6.575	-3.15865e-05			6.575	-1.40504e-05
6.58	-0.000161651			6.58	0.000143492			6.58	2.04387e-05			6.58	-1.17252e-05
6.585	-0.000170515			6.585	0.000132229			6.585	2.13833e-05			6.585	-1.60122e-05
6.59	-0.000177781			6.59	0.000168342			6.59	2.37811e-05			6.59	-1.49223e-05
6.595	-0.000180615			6.595	0.00019341			6.595	4.10017e-05			6.595	-1.68115e-05
6.6	-0.000184248			6.6	0.000174591			6.6	5.81497e-05			6.6	1.12356e-05
6.605	-0.000192386			6.605	0.000186144			6.605	7.56609e-05			6.605	1.28342e-05
6.61	-0.000187881			6.61	0.000190794			6.61	8.03839e-05			6.61	0.000175159
6.615	-0.000164194			6.615	0.00021172			6.615	0.000211464			6.615	0.000180608
6.62	-0.00016383			6.62	0.000203655			6.62	0.000213717			6.62	0.000182352
6.625	-0.000171751			6.625	0.000199441			6.625	0.000295896			6.625	0.000175667
6.63	-0.000173058			6.63	0.000155408			6.63	0.000298657			6.63	0.000167384
6.635	-0.000165284			6.635	0.000158823			6.635	0.000294879			6.635	0.000142534
6.64	-0.000170879			6.64	0.000157297			6.64	0.000343053			6.64	0.000141807
6.645	-0.000169353			6.645	0.000246307			6.645	0.000344143			6.645	0.000137084
6.65	-0.000169207			6.65	0.000243473			6.65	0.000422326			6.65	0.000120808
6.655	-0.00013898			6.655	0.000243037			6.655	0.000414769			6.655	7.59765e-05
6.66	-0.000103595			6.66	0.00023846			6.66	0.000415278			6.66	0.000112234
6.665	-0.000101487			6.665	0.000240785			6.665	0.000464033			6.665	0.000107657
6.67	-9.87263e-05			6.67	0.000260113			6.67	0.000371827			6.67	0.000104314
6.675	-7.59108e-05			6.675	0.000169286			6.675	0.000343198			6.675	6.99794e-07
6.68	-9.22595e-05			6.68	0.000179023			6.68	0.000342908			6.68	4.7688e-06
6.685	-8.68826e-05			6.685	-1.08399e-05			6.685	0.000290156			6.685	2.371e-06
6.69	-1.5021e-05			6.69	-1.04766e-05			6.69	0.00029517			6.69	1.18507e-07
6.695	9.82906e-06			6.695	-4.54992e-05			6.695	0.000299602			6.695	-9.61805e-06
6.7	1.29535e-05			6.7	1.82971e-05			6.7	0.000260438			6.7	-5.18574e-06
6.705	1.44067e-05			6.705	2.71617e-05			6.705	0.000208848			6.705	-4.39867e-05
6.71	2.42886e-05			6.71	5.04132e-05			6.71	0.000204198			6.71	0.000165713
6.715	1.81851e-05			6.715	4.98319e-05			6.715	0.000206596			6.715	8.83782e-06
6.72	-1.008e-05			6.72	3.47185e-05			6.72	9.93484e-05			6.72	2.30794e-05
6.725	-6.66496e-06			6.725	1.40101e-05			6.725	0.000100656			6.725	2.20621e-05
6.73	-1.36072e-06			6.73	1.68439e-05			6.73	4.89944e-05			6.73	2.16261e-05
6.735	4.59748e-06			6.735	4.66348e-05			6.735	4.71052e-05			6.735	2.12628e-05
6.74	4.08885e-06			6.74	4.896e-05			6.74	5.67691e-05			6.74	2.2716e-05
6.745	8.15786e-06			6.745	4.20572e-05			6.745	3.94464e-06			6.745	0.000126766
6.75	7.72584e-05			6.75	-4.32467e-05			6.75	1.18647e-05			6.75	7.48866e-05
6.755	8.08914e-05			6.755	1.0813e-05			6.755	-0.000128444			6.755	7.85923e-05
6.76	4.17999e-05			6.76	1.1685e-05			6.76	-0.000131277			6.76	0.000198047
6.765	4.90659e-05			6.765	9.28714e-06			6.765	-0.000108898			6.765	0.000170872
6.77	4.84847e-05			6.77	4.78217e-06			6.77	-0.000151404			6.77	0.000176902
6.775	6.44701e-05			6.775	-1.67255e-05			6.775	-0.000207499			6.775	0.000290689
6.78	6.36708e-05			6.78	-2.14484e-05			6.78	-0.000146681			6.78	0.000292143
6.785	9.59322e-05			6.785	-3.15483e-05			6.785	-0.000122994			6.785	0.00028633
6.79	9.22265e-05			6.79	-2.79879e-05			6.79	-0.000118998			6.79	0.000281316
6.795	2.50878e-05			6.795	-1.62895e-05			6.795	-6.74084e-05			6.795	0.000347292
6.8	2.77763e-05			6.8	-7.86083e-06			6.8	0.000115479			6.8	0.000442623
6.805	0.00011773			6.805	-9.06943e-05			6.805	0.000119693			6.805	0.000440516
6.81	0.000118094			6.81	-9.42546e-05			6.81	0.000137713			6.81	0.000464058
6.815	0.000104942			6.815	-0.000111548			6.815	0.000107123			6.815	0.00025247
6.82	0.000103344			6.82	-0.000119105			6.82	0.000107559			6.82	0.000249854
6.825	0.000111336			6.825	-0.000120703			6.825	7.98026e-05			6.825	0.000229436
6.83	0.000168157			6.83	-0.000122883			6.83	9.07018e-05			6.83	0.000221371
6.835	0.000173825			6.835	-0.000109949			6.835	7.89307e-05			6.835	0.000227256
6.84	0.000163725			6.84	-0.000129205			6.84	7.94393e-05			6.84	0.000237938
6.845	0.000144324			6.845	-0.000137561			6.845	7.82041e-05			6.845	0.000237865
6.85	0.000138875			6.85	-0.000133637			6.85	9.12104e-05			6.85	0.000134105
6.855	7.90022e-05			6.855	-0.000133419			6.855	8.59788e-05			6.855	0.000138756
6.86	9.44063e-05			6.86	-0.000184064			6.86	9.85491e-05			6.86	0.000198047
6.865	0.000116423			6.865	-0.000189586			6.865	0.000104289			6.865	8.88375e-05
6.87	7.74037e-05			6.87	-0.000176943			6.87	8.29997e-05			6.87	7.93189e-05
6.875	7.44246e-05			6.875	-0.000170476			6.875	8.91032e-05			6.875	0.000102643
6.88	5.91658e-05			6.88	-0.000194236			6.88	9.52067e-05			6.88	-1.33238e-05
6.885	1.22995e-05			6.885	-3.06037e-05			6.885	1.11381e-05			6.885	-1.25972e-05
6.89	2.05829e-05			6.89	-2.84239e-05			6.89	3.94464e-06			6.89	-7.58355e-06
6.895	1.79671e-05			6.895	-2.18117e-05			6.895	1.37539e-05			6.895	-3.15123e-06
6.9	1.58599e-05			6.9	-1.99952e-05			6.9	-3.00607e-05			6.9	-8.89144e-06
6.905	-1.0952e-05			6.905	-3.56173e-05			6.905	-0.000188679			6.905	-9.67385e-05
6.91	-6.26865e-05			6.91	-4.66617e-05			6.91	-9.50195e-05			6.91	-5.64117e-05
6.915	-5.21507e-05			6.915	-4.97135e-05			6.915	-9.58188e-05			6.915	-7.89366e-05
6.92	-2.22871e-05			6.92	-7.47815e-05			6.92	-4.65547e-05			6.92	-6.99993e-05
6.925	-9.49874e-06			6.925	-6.64255e-05			6.925	5.29577e-07			6.925	-6.81101e-05
6.93	-1.42944e-05			6.93	-5.91594e-05			6.93	1.95667e-05			6.93	-6.60029e-05
6.935	-7.58381e-05			6.935	-4.17935e-05			6.935	1.23006e-05			6.935	-5.93908e-05
6.94	-7.81633e-05			6.94	-5.59623e-05			6.94	-7.3178e-06			6.94	-6.43317e-05
6.945	-7.27864e-05			6.945	-5.32012e-05			6.945	2.05113e-05			6.945	-7.39956e-05
6.95	-8.20143e-05			6.95	-5.77062e-05			6.95	2.55976e-05			6.95	-7.01446e-05
6.955	-7.76547e-05			6.955	-3.27109e-05			6.955	2.38537e-05			6.955	-7.27604e-05
6.96	-8.37582e-05			6.96	8.5848e-07			6.96	2.38537e-05			6.96	-6.46224e-05
6.965	-9.53113e-05			6.965	2.45702e-06			6.965	0.00031675			6.965	0.000161789
6.97	-7.16238e-05			6.97	1.11037e-05			6.97	0.000314134			6.97	0.000153869
6.975	-7.93985e-05			6.975	-1.53933e-06			6.975	0.000363253			6.975	0.000158592
6.98	5.82212e-05			6.98	-6.04431e-06			6.98	0.000354025			6.98	0.000132289
6.985	5.53148e-05			6.985	1.43007e-05			6.985	0.000340147			6.985	0.000177629
6.99	5.74219e-05			6.99	-0.000155508			6.99	0.000335569			6.99	0.000174359
6.995	2.42159e-05			6.995	-0.000137561			6.995	0.000315151			6.995	0.000169128
7	2.87209e-05			7	-0.00012281			7	0.000326486			7	0.000173633
7.005	2.69044e-05			7.005	-3.1403e-05			7.005	0.000310065			7.005	0.000120518
7.01	2.28354e-05			7.01	-2.17391e-05			7.01	0.000317404			7.01	0.000136285
7.015	-2.30863e-05			7.015	-4.59109e-06			7.015	0.000263998			7.015	9.43597e-05
7.02	-3.59473e-05			7.02	5.78246e-05			7.02	0.000256877			7.02	9.0436e-05
7.025	1.21542e-05			7.025	6.61806e-05			7.025	0.000217495			7.025	8.03361e-05
7.03	1.69104e-06			7.03	6.31289e-05			7.03	0.000170774			7.03	9.64669e-05
7.035	2.85361e-06			7.035	6.41461e-05			7.035	0.000158494			7.035	9.54496e-05
7.04	5.81486e-05			7.04	5.07039e-05			7.04	0.000154425			7.04	0.000113978
7.045	5.47335e-05			7.045	5.67347e-05			7.045	0.000156751			7.045	0.000114923
7.05	6.38161e-05			7.05	4.80154e-05			7.05	0.000127904			7.05	0.000197829
7.055	6.5778e-05			7.055	7.4464e-05			7.055	0.000140039			7.055	0.000195794
7.06	6.68679e-05			7.06	4.88147e-05			7.06	0.000136551			7.06	0.00019514
7.065	9.4697e-05			7.065	1.19029e-05			7.065	0.000139239			7.065	0.000185622
7.07	8.67043e-05			7.07	1.0595e-05			7.07	-0.000166082			7.07	-9.19429e-05
7.075	5.08825e-05			7.075	3.41372e-05			7.075	-0.000164265			7.075	-7.96632e-05
7.08	4.15819e-05			7.08	6.61806e-05			7.08	-0.00021244			7.08	-7.96632e-05
7.085	-6.70462e-05			7.085	6.51634e-05			7.085	-0.000152276			7.085	-7.42136e-05
7.09	-4.09609e-05			7.09	0.000114936			7.09	-0.000147263			7.09	-0.00011534
7.095	-4.19449e-06			7.095	0.000132738			7.095	-0.000139197			7.095	-7.79193e-05
7.1	1.70951e-05			7.1	0.000118206			7.1	-0.000142394			7.1	-6.49857e-05
7.105	1.24449e-05			7.105	0.000100404			7.105	-0.000165937			7.105	-1.67388e-05
7.11	8.66649e-06			7.11	3.76492e-06			7.11	-7.155e-05			7.11	-2.54581e-05
7.115	1.89843e-05			7.115	-1.61199e-06			7.115	-4.93885e-05			7.115	-4.4132e-05
7.12	2.57418e-05			7.12	-1.41097e-05			7.12	-8.52103e-05			7.12	-4.59485e-05
7.125	2.66864e-05			7.125	-8.03764e-05			7.125	-3.92159e-05			7.125	-3.94817e-05
7.13	-4.69918e-05			7.13	-4.09942e-05			7.13	6.6433e-05			7.13	-3.73019e-05
7.135	-4.69918e-05			7.135	-3.85964e-05			7.135	6.36719e-05			7.135	-5.16887e-05
7.14	-4.22688e-05			7.14	1.49547e-05			7.14	5.72777e-05			7.14	-3.81738e-05
7.145	-9.52386e-05			7.145	1.5318e-05			7.145	6.02568e-05			7.145	-4.15162e-05
7.15	-5.77456e-05			7.15	1.11037e-05			7.15	6.04022e-05			7.15	-4.39867e-05
7.155	-6.13786e-05			7.155	2.22934e-05			7.155	0.000186759			7.155	-0.000129218
7.16	-5.69463e-05			7.16	-1.34509e-08			7.16	0.000195551			7.16	-0.000137429
7.165	-5.68736e-05			7.165	-1.68465e-06			7.165	0.000221419			7.165	-0.000133505
7.17	-8.74639e-05			7.17	-2.04796e-06			7.17	0.000221201			7.17	-0.000133214
7.175	9.0846e-05			7.175	3.18363e-06			7.175	0.000223962			7.175	-0.000140626
7.18	9.76034e-05			7.18	0.000100622			7.18	0.000258548			7.18	-0.00012326
7.185	0.000122744			7.185	8.51451e-05			7.185	0.000297277			7.185	-8.00991e-05
7.19	0.00010189			7.19	9.72068e-05			7.19	0.000237186			7.19	-8.62753e-05
7.195	0.000151082			7.195	2.50546e-05			7.195	0.000235515			7.195	-9.18702e-05
7.2	0.000115187			7.2	9.06916e-06			7.2	0.000229775			7.2	-0.000129363
7.205	9.48423e-05			7.205	4.3462e-06			7.205	0.000260583			7.205	-0.000142442
7.21	0.00012071			7.21	4.22515e-07			7.21	0.000265233			7.21	-0.000191125
7.215	0.000227594			7.215	7.6886e-06			7.215	0.000168522			7.215	-0.000132415
7.22	0.000249101			7.22	4.43097e-05			7.22	0.000126669			7.22	-0.000120789
7.225	0.000261962			7.225	3.49364e-05			7.225	0.000121873			7.225	-0.000115776
7.23	0.000263198			7.23	3.6753e-05			7.23	9.84765e-05			7.23	-0.00011999
7.235	0.000299673			7.235	-1.27291e-05			7.235	-6.51853e-06			7.235	-0.000119336
7.24	0.00029684			7.24	-1.59988e-05			7.24	-6.22789e-06			7.24	-0.00012246
7.245	0.000292989			7.245	0.000122275			7.245	4.03477e-05			7.245	-0.000131107
7.25	0.000303379			7.25	0.000126126			7.25	3.42442e-05			7.25	-0.000109599
7.255	0.000264723			7.255	0.000148651			7.255	3.17011e-05			7.255	-0.000105676
7.26	0.000259056			7.26	0.000140367			7.26	-8.9134e-05			7.26	-9.79737e-05
7.265	0.000280927			7.265	0.000137534			7.265	-0.000121759			7.265	-8.67113e-05
7.27	0.000287612			7.27	0.000160059			7.27	-0.000153076			7.27	-8.28602e-05
7.275	0.000281944			7.275	0.000158823			7.275	-0.000147117			7.275	-8.60573e-05
7.28	0.00010407			7.28	0.000173791			7.28	-0.000149515			7.28	-8.42408e-05
7.285	0.000113444			7.285	6.10944e-05			7.285	-0.000154819			7.285	-0.000118391
7.29	0.000167358			7.29	5.98591e-05			7.29	-0.000179887			7.29	-0.000160099
7.295	0.000211899			7.295	5.12851e-05			7.295	-0.000174511			7.295	-0.000161697
7.3	0.000136622			7.3	5.73887e-05			7.3	-0.000174365			7.3	-0.000167873
7.305	0.00013546			7.305	6.02224e-05			7.305	-0.000176618			7.305	-0.000169254
7.31	0.000147376			7.31	6.10944e-05			7.31	-0.000164847			7.31	-0.000168455
7.315	0.000128484			7.315	5.7752e-05			7.315	-0.000170006			7.315	-0.000160535
7.32	2.53058e-05			7.32	5.40463e-05			7.32	-0.00016986			7.32	-0.000219463
7.325	8.37584e-06			7.325	2.37467e-05			7.325	-0.000173639			7.325	-0.000228618
7.33	-8.84479e-06			7.33	3.29019e-05			7.33	-0.000180396			7.33	-0.000162133
7.335	-9.78938e-06			7.335	3.44278e-05			7.335	-0.000205973			7.335	-0.0001593
7.34	-5.06248e-05			7.34	3.02135e-05			7.34	-0.000200596			7.34	-0.000162787
7.345	-5.09155e-05			7.345	2.83243e-05			7.345	-0.000176618			7.345	-0.000163441
7.35	-1.85814e-05			7.35	-0.000162483			7.35	-0.000189624			7.35	-0.000130017
7.355	-2.20691e-05			7.355	-0.000169822			7.355	-0.000185119			7.355	-0.00016504
7.36	-5.13909e-06			7.36	-0.000192202			7.36	-0.000169279			7.36	-0.000167583
7.365	-4.63046e-06			7.365	-0.000169168			7.365	-5.80351e-05			7.365	-0.000174994
7.37	-3.21689e-05			7.37	-0.000151729			7.37	-4.44475e-05			7.37	-0.000178627
7.375	-3.18783e-05			7.375	-0.000170621			7.375	-2.1414e-05			7.375	-0.000181534
7.38	-3.11517e-05			7.38	-0.000166262			7.38	-3.18772e-05			7.38	-2.02265e-05
7.385	-1.99619e-05			7.385	-0.000182828			7.385	-1.95248e-05			7.385	-2.34963e-05
7.39	1.60052e-05			7.39	-0.000196924			7.39	-5.04057e-05			7.39	-2.15344e-05
7.395	-6.12333e-05			7.395	-0.000177233			7.395	-5.89797e-05			7.395	-2.10985e-05
7.4	-7.89626e-05			7.4	-0.000167352			7.4	-6.64638e-05			7.4	-1.98632e-05
7.405	-7.09699e-05			7.405	-0.000172656			7.405	-7.27126e-05			7.405	9.67575e-05
7.41	-7.19145e-05			7.41	-0.000123464			7.41	-4.76446e-05			7.41	0.000117539
7.415	-9.36401e-05			7.415	-0.000120994			7.415	-8.52103e-05			7.415	0.000210036
7.42	-3.16603e-05			7.42	-0.000111475			7.42	-6.7917e-05			7.42	0.000233651
7.425	-2.81726e-05			7.425	-0.000112638			7.425	-6.3848e-05			7.425	0.000239827
7.43	-4.12516e-05			7.43	-0.000123392			7.43	-5.44021e-05			7.43	0.000237284
7.435	-3.48574e-05			7.435	-0.000124482			7.435	-2.80988e-05			7.435	0.000164623
7.44	-3.46788e-06			7.44	-0.000126153			7.44	-2.54104e-05			7.44	0.00016019
7.445	2.19967e-06			7.445	-0.000106534			7.445	-3.79807e-05			7.445	0.000161789
7.45	7.28593e-06			7.45	-7.42729e-05			7.45	-1.98881e-05			7.45	0.000167529
7.455	-1.00074e-05			7.455	-7.97225e-05			7.455	-5.71632e-05			7.455	0.000165131
7.46	-1.8436e-05			7.46	0.000109922			7.46	-3.68908e-05			7.46	0.000168546
7.465	-3.5366e-05			7.465	0.000119296			7.465	-5.40388e-05			7.465	0.000171671
7.47	-3.63833e-05			7.47	0.000129614			7.47	-0.000145228			7.47	0.000178356
7.475	-4.03796e-05			7.475	0.00011123			7.475	-0.000112458			7.475	0.000188674
7.48	-5.82542e-05			7.48	0.000109705			7.48	-0.000129897			7.48	0.000182715
7.485	-5.67283e-05			7.485	0.000140658			7.485	-8.68815e-05			7.485	2.08269e-05
7.49	-6.23232e-05			7.49	0.000142402			7.49	-9.2549e-05			7.49	4.67668e-05
7.495	-0.000110643			7.495	0.000252701			7.495	-5.8907e-05			7.495	4.01547e-05
7.5	-0.000102141			7.5	0.000218551			7.5	0.000134371			7.5	0.000126839
7.505	-0.000132586			7.505	0.00020707			7.505	0.000135461			7.505	0.000130617
7.51	-0.000139344			7.51	0.000205326			7.51	0.000213426			7.51	2.27887e-05
7.515	-0.000140942			7.515	0.000155408			7.515	0.000191918			7.515	9.20112e-06
7.52	-0.000139562			7.52	0.000153301			7.52	0.000190175			7.52	-8.64206e-05
7.525	-0.000162741			7.525	0.000331175			7.525	0.00017448			7.525	-0.000118537
7.53	-0.000155184			7.53	0.000340694			7.53	0.000175424			7.53	-0.000113959
7.535	-0.000158817			7.535	0.000347596			7.535	0.000151955			7.535	-0.000111925
7.54	-0.00016136			7.54	0.000348178			7.54	0.000129939			7.54	-0.000109018
7.545	-0.000192023			7.545	0.000345562			7.545	0.000130883			7.545	-0.000106112
7.55	-0.000192532			7.55	0.000327251			7.55	0.000144616			7.55	-0.000105894
7.555	-0.000185338			7.555	0.00029499			7.555	0.000105597			7.555	-0.000108582
7.56	-0.000201469			7.56	0.000304508			7.56	0.000105961			7.56	-0.000117084
7.565	-0.000200597			7.565	0.000115227			7.565	0.000142073			7.565	-8.72926e-05
7.57	-0.000194057			7.57	0.000136008			7.57	0.000471663			7.57	-9.0417e-05
7.575	-0.000170951			7.575	9.975e-05			7.575	0.000454951			7.575	-9.4268e-05
7.58	-0.000174657			7.58	0.000140004			7.58	0.000407867			7.58	-9.28874e-05
7.585	-0.000165138			7.585	0.000174445			7.585	0.000405614			7.585	-9.20882e-05
7.59	-0.000156928			7.59	0.000143782			7.59	0.000408085			7.59	-8.34415e-05
7.595	-0.000137891			7.595	0.000139786			7.595	0.000410773			7.595	-0.000107347
7.6	-0.000145157			7.6	8.22387e-05			7.6	0.000395732			7.6	-9.17249e-05
7.605	-0.000151696			7.605	9.15393e-05			7.605	0.000204707			7.605	-0.000185966
7.61	-0.00014196			7.61	0.000130122			7.61	0.000237767			7.61	-0.000188001
7.615	-0.000101342			7.615	0.000129832			7.615	0.000370664			7.615	-0.000139536
7.62	-7.83813e-05			7.62	0.000133247			7.62	0.000369429			7.62	-0.000145567
7.625	-6.83541e-05			7.625	0.000140295			7.625	0.000370664			7.625	-0.000139463
7.63	-9.87263e-05			7.63	-4.49905e-05			7.63	0.000377349			7.63	-0.00014128
7.635	-8.21596e-05			7.635	-5.42911e-05			7.635	0.00041833			7.635	-0.000150144
7.64	-7.22778e-05			7.64	-5.29106e-05			7.64	0.000418693			7.64	-0.000155666
7.645	-7.22778e-05			7.645	-5.38552e-05			7.645	0.000429156			7.645	-0.000103714
7.65	-7.07519e-05			7.65	-4.43366e-05			7.65	0.000419202			7.65	-0.000105458
7.655	-5.08428e-05			7.655	-4.45546e-05			7.655	0.000400891			7.655	-9.66658e-05
7.66	-6.39218e-05			7.66	-4.51359e-05			7.66	0.000398421			7.66	-5.94634e-05
7.665	-6.5157e-05			7.665	-2.47908e-05			7.665	0.000405033			7.665	-8.64933e-05
7.67	-3.72552e-05			7.67	-2.37009e-05			7.67	0.000342617			7.67	-0.000118101
7.675	-4.56112e-05			7.675	-4.60078e-05			7.675	1.52797e-05			7.675	-0.000117374
7.68	-2.51935e-05			7.68	-4.00496e-05			7.68	6.0518e-06			7.68	-0.000118464
7.685	-1.80001e-05			7.685	-5.05128e-05			7.685	6.92374e-06			7.685	-0.000134449
7.69	-1.57476e-05			7.69	-8.20476e-05			7.69	1.84042e-05			7.69	-0.000130889
7.695	-2.39583e-05			7.695	-7.86325e-05			7.695	-1.78536e-05			7.695	-8.22063e-05
7.7	-2.12698e-05			7.7	-7.21657e-05			7.7	-2.05421e-05			7.7	-8.29329e-05
7.705	2.08009e-05			7.705	-8.58986e-05			7.705	-4.40116e-05			7.705	-9.09256e-05
7.71	2.04376e-05			7.71	-6.0322e-05			7.71	-5.15683e-05			7.71	-8.23516e-05
7.715	1.0265e-05			7.715	-8.89504e-05			7.715	-8.34664e-05			7.715	-8.36595e-05
7.72	-3.11517e-05			7.72	-6.72974e-05			7.72	-0.000290477			7.72	-0.000132342
7.725	-5.76003e-05			7.725	-3.75065e-05			7.725	-0.000292512			7.725	-0.000123042
7.73	2.88662e-05			7.73	-6.67399e-07			7.73	-0.000285464			7.73	-0.000128273
7.735	1.57873e-05			7.735	3.11097e-06			7.735	-0.00029382			7.735	-0.000127619
7.74	1.76764e-05			7.74	2.06222e-05			7.74	-0.000313947			7.74	-0.000126747
7.745	1.01197e-05			7.745	2.78157e-05			7.745	-0.000310314			7.745	-0.000119772
7.75	3.80215e-05			7.75	3.98047e-05			7.75	-0.000308207			7.75	-0.000172669
7.755	3.89661e-05			7.755	3.10854e-05			7.755	-0.000305373			7.755	-0.000171507
7.76	2.74857e-05			7.76	4.77974e-05			7.76	-0.000310168			7.76	-0.000177247
7.765	3.48244e-05			7.765	4.91053e-05			7.765	-0.000309151			7.765	-0.000213069
7.77	3.81668e-05			7.77	2.30927e-05			7.77	-0.000311694			7.77	-0.000212778
7.775	2.06555e-05			7.775	2.71617e-05			7.775	-0.00030966			7.775	-0.000219535
7.78	4.73947e-05			7.78	4.76521e-05			7.78	-0.000302466			7.78	-0.000208346
7.785	2.26174e-05			7.785	5.688e-05			7.785	-0.000290405			7.785	-0.000202605
7.79	2.3562e-05			7.79	2.87603e-05			7.79	-0.000289387			7.79	-0.000196793
7.795	2.84303e-05			7.795	2.3674e-05			7.795	-0.000304864			7.795	8.28066e-05
7.8	2.91569e-05			7.8	1.46641e-05			7.8	-0.00031293			7.8	2.46052e-05
7.805	5.54207e-06			7.805	6.30805e-06			7.805	-0.000300432			7.805	2.02456e-05
7.81	-3.38401e-05			7.81	-2.16664e-05			7.81	-0.000299269			7.81	1.77024e-05
7.815	1.95656e-05			7.815	-5.50904e-05			7.815	-0.00030283			7.815	1.63219e-05
7.82	1.54239e-05			7.82	-6.62075e-05			7.82	-0.000254365			7.82	2.14808e-05
7.825	2.18181e-05			7.825	-9.02583e-05			7.825	-0.000247389			7.825	2.14082e-05
7.83	2.18908e-05			7.83	-0.000116126			7.83	-0.000211786			7.83	1.37788e-05
7.835	-6.88627e-05			7.835	-0.00016677			7.835	-0.000221595			7.835	1.57406e-05
7.84	-6.98799e-05			7.84	-9.8251e-05			7.84	-7.08961e-05			7.84	1.24709e-05
7.845	-9.84357e-05			7.845	-0.000119105			7.845	-2.977e-05			7.845	1.29795e-05
7.85	-6.36311e-05			7.85	0.000168051			7.85	-3.66001e-05			7.85	9.4191e-06
7.855	-9.14602e-05			7.855	0.000180912			7.855	-4.68453e-05			7.855	1.04364e-05
7.86	-8.1215e-05			7.86	0.000180404			7.86	-6.30055e-06			7.86	8.25653e-06
7.865	-9.21868e-05			7.865	0.000182511			7.865	1.47711e-05			7.865	4.26018e-06
7.87	-9.34221e-05			7.87	0.000207869			7.87	1.6515e-05			7.87	4.11486e-06
7.875	6.7773e-06			7.875	0.000194645			7.875	5.50253e-05			7.875	2.95228e-06
7.88	-1.50604e-06			7.88	0.000189995			7.88	5.95302e-05			7.88	0.000139991
7.885	-3.1515e-05			7.885	0.000163474			7.885	6.89035e-05			7.885	0.000245422
7.89	-5.25867e-05			7.89	0.000141312			7.89	9.42621e-05			7.89	0.000250217
7.895	-4.45213e-05			7.895	0.000146398			7.895	9.49887e-05			7.895	0.000247456
7.9	-4.69191e-05			7.9	0.000149159			7.9	9.97117e-05			7.9	-3.02537e-05
7.905	-4.394e-05			7.905	0.000147779			7.905	9.70959e-05			7.905	-1.74654e-05
7.91	-4.46666e-05			7.91	0.000147779			7.91	7.49343e-05			7.91	-9.25475e-06
7.915	-4.59745e-05			7.915	0.000136153			7.915	7.63149e-05			7.915	8.76515e-06
7.92	-8.31769e-05			7.92	0.000129832			7.92	8.08199e-05			7.92	-1.11673e-06
7.925	-7.61288e-05			7.925	0.000130776			7.925	3.22824e-05			7.925	5.76659e-05
7.93	-8.31042e-05			7.93	0.000132883			7.93	1.91308e-05			7.93	6.9437e-05
7.935	-7.29317e-05			7.935	0.000131212			7.935	-1.85076e-05			7.935	6.99456e-05
7.94	-6.9662e-05			7.94	0.000145672			7.94	2.0584e-05			7.94	8.86921e-05
7.945	-6.63922e-05			7.945	0.000181203			7.945	-0.000108389			7.945	9.29065e-05
7.95	-6.68282e-05			7.95	0.000194427			7.95	-0.000174293			7.95	9.58856e-05
7.955	0.000135605			7.955	-9.73064e-05			7.955	-0.000172258			7.955	9.34151e-05
7.96	0.000187558			7.96	-0.00012252			7.96	-0.000141813			7.96	9.23252e-05
7.965	0.000192426			7.965	-0.000126734			7.965	-0.000182794			7.965	9.19619e-05
7.97	0.000211245			7.97	-0.000146425			7.97	-0.000194492			7.97	9.22525e-05
7.975	0.000201581			7.975	-0.000171566			7.975	-0.000189479			7.975	9.0218e-05
7.98	0.000106759			7.98	-2.92231e-05			7.98	-0.000216218			7.98	0.000219118
7.985	0.000104579			7.985	-2.82059e-05			7.985	-0.000197617			7.985	0.000366329
7.99	0.000103198			7.99	-1.53449e-05			7.99	-0.000212149			7.99	0.000245494
7.995	0.000105596			7.995	-9.09606e-06			7.995	-0.000217453			7.995	0.000261916
8	9.48423e-05			8	5.53542e-05			8	-0.000208661			8	0.000265549
8.005	8.77942e-05			8.005	8.76156e-05			8.005	-1.94089e-06			8.005	0.000315104
8.01	8.26353e-05			8.01	9.13213e-05			8.01	2.85473e-06			8.01	0.000308201
8.015	7.62411e-05			8.015	9.76428e-05			8.015	1.41898e-05			8.015	0.000302969
8.02	7.70404e-05			8.02	9.75701e-05			8.02	1.25913e-05			8.02	0.000284877
8.025	0.000110682			8.025	0.00010222			8.025	0.000161255			8.025	0.000294904
8.03	0.000110973			8.03	0.000148433			8.03	0.000171428			8.03	0.000233578
8.035	0.000112063			8.035	0.000159041			8.035	0.000197949			8.035	0.000212579
8.04	0.00013655			8.04	0.000158242			8.04	0.000202963			8.04	0.000211562
8.045	0.00012783			8.045	0.000168197			8.045	0.00016656			8.045	0.000193832
8.05	0.000132263			8.05	8.6453e-05			8.05	0.000158785			8.05	0.000197175
8.055	0.000127176			8.055	9.15393e-05			8.055	0.000164525			8.055	0.000194704
8.06	-0.000111805			8.06	0.000112756			8.06	0.000158276			8.06	0.000199355
8.065	-0.000146683			8.065	0.000120022			8.065	0.000127105			8.065	0.000200953
8.07	-0.000144866			8.07	0.00012816			8.07	0.000158058			8.07	0.000203133
8.075	-0.00012285			8.075	0.000129032			8.075	0.000159221			8.075	0.00021098
8.08	-0.000101633			8.08	0.000136226			8.08	0.000154643			8.08	0.000209963
8.085	-0.000111442			8.085	1.66259e-05			8.085	0.000159439			8.085	0.000117611
8.09	-0.00011602			8.09	4.03133e-05			8.09	0.00025012			8.09	-0.000162642
8.095	0.000185305			8.095	2.4328e-05			8.095	0.000288921			8.095	-0.00014157
8.1	0.000187994			8.1	1.66259e-05			8.1	0.000268285			8.1	-0.00016395
8.105	0.000205214			8.105	-5.05854e-05			8.105	0.000265233			8.105	-0.000168309
8.11	0.000228102			8.11	-8.72792e-05			8.11	6.16374e-05			8.11	-0.000196139
8.115	0.000239728			8.115	-1.05493e-05			8.115	0.000102763			8.115	-1.97906e-05
8.12	0.00024387			8.12	-1.09126e-05			8.12	9.46254e-05			8.12	3.40511e-05
8.125	0.000244742			8.125	1.54633e-05			8.125	9.95664e-05			8.125	4.54589e-05
8.13	0.000199111			8.13	1.88057e-05			8.13	-4.82985e-05			8.13	6.69665e-05
8.135	0.000191336			8.135	-1.14212e-05			8.135	-5.90524e-05			8.135	6.22436e-05
8.14	0.000199837			8.14	-1.61442e-05			8.14	-8.21585e-05			8.14	6.79838e-05
8.145	0.000170192			8.145	-1.8542e-05			8.145	-9.08052e-05			8.145	6.72572e-05
8.15	0.000177312			8.15	-3.31468e-05			8.15	-7.89614e-05			8.15	7.43053e-05
8.155	0.000171718			8.155	-6.02493e-05			8.155	-0.000100324			8.155	7.47413e-05
8.16	0.000176876			8.16	-7.95771e-05			8.16	-0.000108752			8.16	7.52499e-05
8.165	0.000183271			8.165	-0.000111984			8.165	-6.67544e-05			8.165	0.000300789
8.17	0.000164669			8.17	-0.000111475			8.17	8.03112e-05			8.17	0.000299336
8.175	0.000146068			8.175	0.000110649			8.175	4.31815e-05			8.175	0.000297302
8.18	0.000100728			8.18	0.000128596			8.18	4.03477e-05			8.18	0.000293887
8.185	9.18632e-05			8.185	0.000119005			8.185	0.000104289			8.185	0.000303114
8.19	0.000101164			8.19	0.000104691			8.19	8.69234e-05			8.19	0.000327456
8.195	0.000180364			8.195	7.88236e-05			8.195	6.6651e-05			8.195	0.000359136
8.2	-9.21142e-05			8.2	8.03495e-05			8.2	3.04659e-05			8.2	0.000338646
8.205	-9.33494e-05			8.205	8.282e-05			8.205	1.76049e-05			8.205	0.000336829
8.21	-0.000108172			8.21	8.60897e-05			8.21	3.01026e-05			8.21	0.000336248
8.215	-0.000128808			8.215	0.000131648			8.215	0.000307522			8.215	0.000311398
8.22	-9.73458e-05			8.22	5.86966e-05			8.22	0.000271918			8.22	0.000133451
8.225	-9.16782e-05			8.225	7.72251e-05			8.225	0.000303308			8.225	8.93461e-05
8.23	-8.6374e-05			8.23	5.89872e-05			8.23	0.000317622			8.23	0.000157502
8.235	-9.13876e-05			8.235	0.000257061			8.235	0.000315369			8.235	0.000138102
8.24	-5.17874e-05			8.24	0.000242601			8.24	0.000321909			8.24	0.0001397
8.245	-5.91261e-05			8.245	0.000235553			8.245	0.000368339			8.245	0.000140499
8.25	-2.83906e-05			8.25	0.000272756			8.25	0.000390937			8.25	0.000168692
8.255	-1.90173e-05			8.255	0.00026796			8.255	0.00037873			8.255	0.000158083
8.26	-2.22144e-05			8.26	0.00033212			8.26	0.000389629			8.26	0.000158156
8.265	-2.30137e-05			8.265	0.000384217			8.265	0.000401981			8.265	0.000160336
8.27	-1.79274e-05			8.27	0.000408413			8.27	0.000365651			8.27	-6.4913e-05
8.275	-1.14274e-06			8.275	0.000424181			8.275	0.000255061			8.275	5.48322e-05
8.28	8.23052e-06			8.28	0.000195953			8.28	0.000266468			8.28	5.59221e-05
8.285	1.33894e-05			8.285	0.000178514			8.285	0.000304179			8.285	5.2943e-05
8.29	1.36801e-05			8.29	0.000188687			8.29	0.000236169			8.29	4.19712e-05
8.295	6.7773e-06			8.295	0.000188614			8.295	0.000277004			8.295	-2.05172e-05
8.3	-7.03886e-05			8.3	0.000190503			8.3	0.000183417			8.3	-5.75016e-05
8.305	-9.72004e-05			8.305	0.00018222			8.305	0.000181092			8.305	-5.40865e-05
8.31	-9.8799e-05			8.31	0.000181784			8.31	0.00018131			8.31	-5.38685e-05
8.315	-9.8799e-05			8.315	0.000185272			8.315	0.000200783			8.315	-4.50766e-05
8.32	-8.30316e-05			8.32	0.000139423			8.32	-8.25218e-05			8.32	0.000283714
8.325	-0.000122704			8.325	0.000148651			8.325	-5.1423e-05			8.325	0.000315612
8.33	-0.00011711			8.33	0.00012896			8.33	0.000124198			8.33	0.000304204
8.335	-0.000126628			8.335	0.000125763			8.335	0.000119984			8.335	0.000345912
8.34	-0.000128227			8.34	-6.89686e-05			8.34	0.000131392			8.34	0.000358627
8.345	-0.000169571			8.345	-7.38369e-05			8.345	0.000136478			8.345	0.000364949
8.35	-0.000169716			8.35	-7.2311e-05			8.35	9.9857e-05			8.35	0.000380062
8.355	-0.000200379			8.355	-0.000109877			8.355	0.000233771			8.355	0.00035325
8.36	-0.000210261			8.36	-0.000105517			8.36	0.000233117			8.36	0.000357029
8.365	-0.000208226			8.365	-0.00016648			8.365	0.000230501			8.365	0.000350126
8.37	-0.000194784			8.37	-0.000171275			8.37	0.000224252			8.37	0.000343441
8.375	-0.000204157			8.375	-0.000179631			8.375	0.000219675			8.375	0.000344313
8.38	-0.000210115			8.38	-0.00014955			8.38	0.000190828			8.38	0.000230018
8.385	-0.000224793			8.385	-5.69069e-05			8.385	0.000186832			8.385	0.000392633
8.39	-0.000216655			8.39	-4.62984e-05			8.39	0.000189811			8.39	0.000392342
8.395	-0.000221087			8.395	-4.20115e-05			8.395	0.000191046			8.395	0.000431361
8.4	-0.00022225			8.4	-4.80423e-05			8.4	0.000154643			8.4	0.000432378
8.405	-0.000211569			8.405	-3.76518e-05			8.405	0.000152536			8.405	0.000479244
8.41	-0.000208517			8.41	-1.33831e-05			8.41	0.000140547			8.41	0.000482442
8.415	-0.000210987			8.415	-7.57018e-06			8.415	0.000143526			8.415	0.000486656
8.42	-9.13544e-06			8.42	-1.12759e-05			8.42	0.00011497			8.42	0.000478881
8.425	-2.06159e-05			8.425	5.24477e-05			8.425	0.000116569			8.425	0.000178864
8.43	-2.58474e-05			8.43	3.73343e-05			8.43	0.000114753			8.43	0.000145295
8.435	-3.42761e-05			8.435	3.92961e-05			8.435	-6.68997e-05			8.435	0.000147184
8.44	-2.69374e-05			8.44	2.97049e-05			8.44	-7.264e-05			8.44	2.97642e-05
8.445	-2.43942e-05			8.445	2.47639e-05			8.445	-8.61549e-05			8.445	1.18896e-05
8.45	-4.48514e-06			8.45	3.66803e-05			8.45	-9.94518e-05			8.45	1.34881e-05
8.455	3.72554e-06			8.455	6.12397e-05			8.455	-0.000110278			8.455	1.15989e-05
8.46	2.89389e-05			8.46	6.5236e-05			8.46	-0.000232131			8.46	8.61983e-06
8.465	4.34711e-05			8.465	6.26202e-05			8.465	-0.000231331			8.465	8.76515e-06
8.47	4.03466e-05			8.47	6.17483e-05			8.47	-0.000191441			8.47	9.63709e-06
8.475	3.87481e-05			8.475	7.56265e-05			8.475	-0.000189406			8.475	1.61039e-05
8.48	9.30258e-05			8.48	6.48727e-05			8.48	-0.000178725			8.48	0.000102062
8.485	8.62683e-05			8.485	1.15396e-05			8.485	-0.000136582			8.485	9.27612e-05
8.49	9.75308e-05			8.49	8.14394e-05			8.49	-9.16044e-05			8.49	-7.20338e-05
8.495	8.93927e-05			8.495	7.58445e-05			8.495	-0.00011333			8.495	-6.20066e-05
8.5	9.03373e-05			8.5	6.50181e-05			8.5	-0.000113039			8.5	-7.15978e-05
8.505	8.83028e-05			8.505	6.66166e-05			8.505	-0.000119724			8.505	-6.55669e-05
8.51	0.000113661			8.51	6.08764e-05			8.51	-0.000114493			8.51	-0.000104441
8.515	0.000107485			8.515	5.89145e-05			8.515	-0.000106645			8.515	-0.000107129
8.52	0.000108721			8.52	5.04132e-05			8.52	-0.000113257			8.52	-0.00011207
8.525	4.22358e-05			8.525	6.66166e-05			8.525	-9.42202e-05			8.525	-3.29656e-06
8.53	6.01831e-05			8.53	5.70254e-05			8.53	-9.51648e-05			8.53	7.05996e-05
8.535	0.000138221			8.535	6.1167e-05			8.535	-0.000134329			8.535	8.98547e-05
8.54	0.00013793			8.54	5.79699e-05			8.54	-0.000120596			8.54	8.85468e-05
8.545	0.000145196			8.545	6.46548e-05			8.545	-0.000127572			8.545	9.61762e-05
8.55	0.000148321			8.55	6.48727e-05			8.55	-0.000133966			8.55	9.16712e-05
8.555	0.000245105			8.555	8.77609e-05			8.555	-0.000128879			8.555	9.40691e-05
8.56	0.000231517			8.56	6.21116e-05			8.56	-0.000116745			8.56	8.83288e-05
8.565	0.000208266			8.565	5.89872e-05			8.565	-0.000101268			8.565	9.19619e-05
8.57	0.000201			8.57	5.55721e-05			8.57	-9.60368e-05			8.57	9.40691e-05
8.575	0.000212553			8.575	0.000123655			8.575	-0.000135855			8.575	0.000114487
8.58	0.000411426			8.58	8.45638e-05			8.58	-0.000135782			8.58	0.000111217
8.585	0.000355259			8.585	8.14394e-05			8.585	-0.000135274			8.585	2.57678e-05
8.59	0.000352643			8.59	8.32559e-05			8.59	-0.000170151			8.59	3.80475e-05
8.595	0.000345014			8.595	3.73343e-05			8.595	-0.000203938			8.595	3.66669e-05
8.6	0.000340436			8.6	3.45731e-05			8.6	-0.000223193			8.6	1.71938e-05
8.605	0.000376694			8.605	3.26113e-05			8.605	-0.000199143			8.605	-6.20299e-06
8.61	0.00039079			8.61	4.75068e-05			8.61	-0.000188897			8.61	-1.84334e-06
8.615	0.00036703			8.615	5.52088e-05			8.615	-0.000183303			8.615	2.3806e-05
8.62	0.000391299			8.62	3.88601e-05			8.62	-0.00018541			8.62	2.25707e-05
8.625	0.000393842			8.625	5.67347e-05			8.625	-0.000179379			8.625	2.17715e-05
8.63	0.000257239			8.63	6.77065e-05			8.63	-0.000189261			8.63	-8.6348e-05
8.635	0.000282598			8.635	2.31654e-05			8.635	-0.000189406			8.635	-0.000189454
8.64	0.000203688			8.64	5.89145e-05			8.64	-0.000171822			8.64	-0.000211325
8.645	0.000207539			8.645	7.06129e-05			8.645	-0.000172185			8.645	-0.000210671
8.65	0.000200055			8.65	7.14849e-05			8.65	-0.000175382			8.65	-0.000219172
8.655	0.00020238			8.655	6.87238e-05			8.655	-0.000163902			8.655	-0.000206166
8.66	8.68496e-05			8.66	3.60264e-05			8.66	-0.000165646			8.66	-0.000209
8.665	9.24445e-05			8.665	3.92961e-05			8.665	-0.000157871			8.665	-0.000214812
8.67	0.000106541			8.67	4.15486e-05			8.67	-0.000199579			8.67	-0.00021721
8.675	0.000111264			8.675	5.43369e-05			8.675	-9.73447e-05			8.675	-0.000220843
8.68	0.000211536			8.68	-8.80542e-06			8.68	0.000182981			8.68	-0.000197011
8.685	3.05374e-05			8.685	1.13943e-05			8.685	0.00018923			8.685	-0.000195267
8.69	3.23539e-05			8.69	1.90237e-05			8.69	0.000204561			8.69	-0.000173832
8.695	3.43158e-05			8.695	2.68711e-05			8.695	0.000187268			8.695	-0.000176084
8.7	3.30805e-05			8.7	-5.66163e-05			8.7	0.000172518			8.7	-0.000171652
8.705	4.60142e-05			8.705	-4.46272e-05			8.705	0.000172373			8.705	-0.000140916
8.71	9.32043e-06			8.71	-3.75791e-05			8.71	0.000152827			8.71	-0.000135321
8.715	-5.28225e-08			8.715	-4.86963e-05			8.715	0.000143744			8.715	-0.00014157
8.72	1.36074e-05			8.72	-6.08306e-05			8.72	0.000138658			8.72	-0.000169617
8.725	3.10482e-07			8.725	-3.76755e-07			8.725	0.000154716			8.725	-0.000140117
8.73	2.53058e-05			8.73	-1.28744e-05			8.73	0.000149993			8.73	-0.000141134
8.735	3.29352e-05			8.735	-3.42367e-05			8.735	0.000131973			8.735	-0.000138591
8.74	-6.3411e-07			8.74	-3.75791e-05			8.74	0.000169902			8.74	-0.000137792
8.745	4.16151e-06			8.745	-6.01767e-05			8.745	0.000155515			8.745	-0.000134813
8.75	2.37821e-07			8.75	-4.84056e-05			8.75	0.000121365			8.75	-0.000130526
8.755	-5.79303e-06			8.755	-9.16872e-06			8.755	0.000125288			8.755	-0.000126602
8.76	8.74309e-05			8.76	-7.78817e-06			8.76	0.000118386			8.76	-0.000128273
8.765	9.12819e-05			8.765	4.75068e-05			8.765	0.000118022			8.765	-0.000137574
8.77	0.000102254			8.77	0.000121185			8.77	0.00010567			8.77	-0.00014157
8.775	0.000131391			8.775	0.000131503			8.775	0.000155661			8.775	-0.000136629
8.78	0.000114824			8.78	0.000146689			8.78	5.19008e-05			8.78	-0.000134958
8.785	4.45215e-06			8.785	0.000138696			8.785	-0.000154965			8.785	8.02635e-05
8.79	-2.43216e-05			8.79	0.000168487			8.79	-0.000156709			8.79	8.00455e-05
8.795	-2.83906e-05			8.795	0.00015955			8.795	-0.000154165			8.795	5.30883e-05
8.8	-1.90173e-05			8.8	0.000144582			8.8	-0.00011689			8.8	4.58949e-05
8.805	-1.12426e-05			8.805	0.000119441			8.805	-0.000108898			8.805	0.000120009
8.81	2.54512e-05			8.81	0.000104909			8.81	-9.51648e-05			8.81	9.89373e-05
8.815	3.24993e-05			8.815	0.000102874			8.815	-0.000104611			8.815	9.59582e-05
8.82	3.58417e-05			8.82	0.000104037			8.82	-9.57461e-05			8.82	9.16712e-05
8.825	0.000179347			8.825	0.000188324			8.825	-2.02514e-05			8.825	9.29065e-05
8.83	0.000196931			8.83	0.000135426			8.83	-1.61824e-05			8.83	0.000160045
8.835	0.000171282			8.835	0.000132375			8.835	-8.11707e-06			8.835	0.000159319
8.84	0.000164451			8.84	0.00017212			8.84	-7.60844e-06			8.84	0.000163024
8.845	0.000149992			8.845	0.000170812			8.845	-1.21134e-05			8.845	0.00016564
8.85	0.000155006			8.85	0.000150685			8.85	2.56702e-05			8.85	0.000169927
8.855	0.000163144			8.855	0.000125254			8.855	2.69055e-05			8.855	0.000169346
8.86	0.000165614			8.86	8.55084e-05			8.86	4.63059e-05			8.86	0.000165713
8.865	6.66499e-05			8.865	8.98681e-05			8.865	5.22641e-05			8.865	0.000157502
8.87	6.90477e-05			8.87	3.5881e-05			8.87	6.71596e-05			8.87	0.000163388
8.875	6.38888e-05			8.875	-3.60533e-05			8.875	6.10561e-05			8.875	0.000169346
8.88	2.09462e-05			8.88	-3.44547e-05			8.88	1.57884e-05			8.88	0.000164986
8.885	2.3344e-05			8.885	-5.90868e-05			8.885	1.19373e-05			8.885	0.000158447
8.89	0.000121291			8.89	-4.53539e-05			8.89	-5.71632e-05			8.89	-9.86277e-05
8.895	0.000122817			8.895	-0.000109877			8.895	6.54884e-05			8.895	-9.11436e-05
8.9	0.000138366			8.9	-6.94046e-05			8.9	5.33541e-05			8.9	-8.00265e-05
8.905	0.000238275			8.905	-6.37371e-05			8.905	3.05385e-05			8.905	-7.7556e-05
8.91	0.000235151			8.91	-6.26471e-05			8.91	3.84586e-05			8.91	-0.00015058
8.915	0.000185305			8.915	-5.45091e-05			8.915	2.34904e-05			8.915	-0.000147674
8.92	0.000169538			8.92	-5.85781e-05			8.92	3.03205e-05			8.92	-0.000153341
8.925	0.000164597			8.925	-6.0104e-05			8.925	3.19917e-05			8.925	-0.000113741
8.93	2.34166e-05			8.93	-0.000142865			8.93	-2.5701e-05			8.93	-0.000115485
8.935	1.4004e-06			8.935	-0.000145699			8.935	-3.60915e-05			8.935	-0.000210671
8.94	6.34134e-06			8.94	-0.000152674			8.94	-3.50016e-05			8.94	-0.000201298
8.945	3.71496e-05			8.945	-0.000185589			8.945	-3.39844e-05			8.945	-0.000206602
8.95	4.08553e-05			8.95	-0.000187551			8.95	-5.55646e-05			8.95	-0.000151815
8.955	5.08098e-05			8.955	-0.000182247			8.955	-9.64727e-05			8.955	-0.00016177
8.96	7.3044e-05			8.96	-0.000182756			8.96	-9.88705e-05			8.96	-0.000165185
8.965	6.86117e-05			8.965	-0.000157978			8.965	-0.000107445			8.965	-0.000157047
8.97	7.34073e-05			8.97	-0.000161975			8.97	-0.000104393			8.97	-0.000155303
8.975	8.01648e-05			8.975	-0.000117361			8.975	2.56408e-06			8.975	-0.000156466
8.98	7.37707e-05			8.98	-0.000123028			8.98	4.26002e-05			8.98	-0.000164967
8.985	0.000244596			8.985	-0.000105808			8.985	4.36175e-05			8.985	-0.000123042
8.99	0.000270827			8.99	-0.00010777			8.99	4.16556e-05			8.99	-3.42501e-05
8.995	0.000186032			8.995	-0.000121139			8.995	4.41261e-05			8.995	-5.98501e-06
9	0.000193007			9	-0.000127388			9	-8.51376e-05			9	1.98823e-05
9.005	0.000228393			9.005	-0.000160449			9.005	-6.39206e-05			9.005	1.15263e-05
9.01	0.000350245			9.01	-0.00014657			9.01	-8.36117e-05			9.01	1.71938e-05
9.015	0.000344505			9.015	-0.00015202			9.015	-0.000101196			9.015	2.15535e-05
9.02	0.00035911			9.02	-3.63439e-05			9.02	-9.56008e-05			9.02	1.35608e-05
9.025	0.000377639			9.025	-4.17208e-05			9.025	-9.11685e-05			9.025	7.7479e-06
9.03	0.000395586			9.03	-1.98499e-05			9.03	-0.000105555			9.03	1.21802e-05
9.035	0.000369936			9.035	-2.14484e-05			9.035	-0.000120596			9.035	2.87469e-05
9.04	0.000365722			9.04	1.15396e-05			9.04	-0.000109697			9.04	3.50684e-05
9.045	0.000360127			9.045	3.98774e-05			9.045	-0.000117835			9.045	2.47506e-05
9.05	0.00032881			9.05	2.88329e-05			9.05	-9.21131e-05			9.05	2.78023e-05
9.055	0.000320091			9.055	2.99955e-05			9.055	-9.61094e-05			9.055	-2.93092e-05
9.06	0.000306213			9.06	8.7107e-05			9.06	-9.32756e-05			9.06	-2.6766e-05
9.065	0.000280273			9.065	9.1176e-05			9.065	-8.76808e-05			9.065	-3.23609e-05
9.07	0.000314133			9.07	6.46548e-05			9.07	-6.79897e-05			9.07	-3.93364e-05
9.075	0.000310064			9.075	6.51634e-05			9.075	-7.72176e-05			9.075	-3.77378e-05
9.08	0.000313116			9.08	2.8397e-05			9.08	-0.000208298			9.08	-3.65026e-05
9.085	0.000319147			9.085	3.43552e-05			9.085	-0.000230968			9.085	-2.90185e-05
9.09	0.000145051			9.09	9.65045e-06			9.09	-0.000229152			9.09	-7.11618e-05
9.095	0.00011853			9.095	2.18575e-05			9.095	-0.000224283			9.095	-0.000152397
9.1	0.000101818			9.1	2.33834e-05			9.1	-0.000233293			9.1	-0.00018553
9.105	9.62955e-05			9.105	3.33379e-05			9.105	-0.000221159			9.105	-0.000223532
9.11	0.00011417			9.11	3.37739e-05			9.11	-0.000243611			9.11	-0.000229781
9.115	-0.000118781			9.115	4.50363e-05			9.115	-8.90613e-05			9.115	-0.000228545
9.12	-0.00011631			9.12	4.4455e-05			9.12	-8.17226e-05			9.12	-0.00023305
9.125	-0.000124085			9.125	-8.42274e-05			9.125	-9.02965e-05			9.125	-0.000215975
9.13	-0.000136655			9.13	-7.42002e-05			9.13	-9.37116e-05			9.13	-0.000184949
9.135	-4.85903e-05			9.135	-9.4182e-05			9.135	-7.66363e-05			9.135	-0.000226148
9.14	-2.49755e-05			9.14	-6.58442e-05			9.14	-8.57189e-05			9.14	-0.000241552
9.145	-1.58929e-05			9.145	-0.000104572			9.145	-9.95971e-05			9.145	-0.000249036
9.15	4.16151e-06			9.15	-0.000126007			9.15	-0.000100905			9.15	-0.000224331
9.155	7.28593e-06			9.155	-0.000129713			9.155	-0.000130187			9.155	-0.000168891
9.16	1.97109e-05			9.16	-0.000134945			9.16	-0.000117181			9.16	-0.000165258
9.165	1.65865e-05			9.165	-0.000195326			9.165	-0.000112894			9.165	-0.000162133
9.17	3.50424e-05			9.17	-0.000181956			9.17	-0.000120233			9.17	-0.00013336
9.175	5.32408e-06			9.175	-0.00014984			9.175	-0.000120596			9.175	-0.00013038
9.18	-3.61321e-06			9.18	-0.000151293			9.18	-0.000122921			9.18	-0.000132197
9.185	-1.16786e-05			9.185	0.000148142			9.185	-8.47743e-05			9.185	-0.000134086
9.19	-1.29138e-05			9.19	0.000282783			9.19	-9.02239e-05			9.19	-0.00013801
9.195	-8.33617e-06			9.195	0.000304944			9.195	-8.81167e-05			9.195	-0.000138882
9.2	-9.97414e-07			9.2	0.000293464			9.2	-6.87163e-05			9.2	-0.000140916
9.205	1.19362e-05			9.205	0.00029637			9.205	-6.4066e-05			9.205	-0.000137283
9.21	8.95713e-06			9.21	0.000300294			9.21	-7.47471e-05			9.21	-7.74833e-05
9.215	-6.0216e-05			9.215	0.000302765			9.215	-7.64183e-05			9.215	-6.56396e-05
9.22	-5.98527e-05			9.22	0.000309159			9.22	-0.0002261			9.22	-7.35596e-05
9.225	-5.83995e-05			9.225	0.00033568			9.225	-0.000227044			9.225	-8.1407e-05
9.23	-5.90535e-05			9.23	0.000340839			9.23	-0.000194274			9.23	4.91646e-05
9.235	-2.38129e-05			9.235	0.00033815			9.235	-0.000180759			9.235	3.05634e-05
9.24	-0.000125466			9.24	0.00033815			9.24	-0.000181922			9.24	4.66215e-05
9.245	-0.00014799			9.245	0.000307052			9.245	-0.000131423			9.245	4.64762e-05
9.25	-0.000154094			9.25	0.000316352			9.25	-0.00013353			9.25	5.16351e-05
9.255	-0.000178581			9.255	0.000315989			9.255	-9.73447e-05			9.255	3.49231e-05
9.26	-0.000185701			9.26	0.000316352			9.26	-9.18224e-05			9.26	-1.68115e-05
9.265	-0.000199943			9.265	0.000338078			9.265	-0.00010541			9.265	-1.66662e-05
9.27	-0.00018403			9.27	0.000347378			9.27	-0.00010185			9.27	4.8656e-05
9.275	-0.000199652			9.275	0.000340476			9.275	-0.000100033			9.275	2.75843e-05
9.28	-0.000194784			9.28	0.000311411			9.28	-0.000114856			9.28	2.14808e-05
9.285	-0.000183449			9.285	0.000314826			9.285	-8.79714e-05			9.285	1.85017e-05
9.29	-0.000189044			9.29	1.04497e-05			9.29	-0.000110569			9.29	1.94463e-05
9.295	-0.000195729			9.295	-0.000128187			9.295	-0.000100469			9.295	2.78023e-05
9.3	-0.000201832			9.3	-0.000155217			9.3	-9.83619e-05			9.3	4.77114e-05
9.305	-0.000212659			9.305	-0.000133927			9.305	4.9285e-05			9.305	4.61855e-05
9.31	-0.000163976			9.31	-0.000137851			9.31	6.22913e-05			9.31	4.51683e-05
9.315	-0.000154966			9.315	8.65983e-05			9.315	6.86128e-05			9.315	-8.09217e-06
9.32	-0.000145593			9.32	9.62622e-05			9.32	6.46165e-05			9.32	3.60623e-06
9.325	-0.000121542			9.325	6.10217e-05			9.325	7.53703e-05			9.325	2.29833e-06
9.33	-6.10153e-05			9.33	3.6317e-05			9.33	9.69506e-05			9.33	0.000153215
9.335	8.72856e-05			9.335	4.15486e-05			9.335	0.000115116			9.335	6.0767e-06
9.34	4.99379e-05			9.34	3.87148e-05			9.34	9.07744e-05			9.34	-1.40737e-06
9.345	4.05646e-05			9.345	4.4673e-05			9.345	8.3799e-05			9.345	1.94463e-05
9.35	4.0274e-05			9.35	5.84059e-05			9.35	4.05657e-05			9.35	1.98823e-05
9.355	3.67863e-05			9.355	5.3465e-05			9.355	3.57701e-05			9.355	1.91557e-05
9.36	8.33619e-05			9.36	5.59354e-05			9.36	1.0382e-06			9.36	1.18896e-05
9.365	0.000101164			9.365	5.23024e-05			9.365	8.59494e-06			9.365	2.80696e-06
9.37	0.000111409			9.37	0.000127434			9.37	3.05385e-05			9.37	-6.08102e-07
9.375	9.70948e-05			9.375	0.000127361			9.375	1.84768e-05			9.375	-6.33145e-05
9.38	9.09186e-05			9.38	0.000119368			9.38	2.5089e-05			9.38	-5.16887e-05
9.385	8.93201e-05			9.385	0.00011341			9.385	2.37811e-05			9.385	5.19257e-05
9.39	8.97561e-05			9.39	0.000111085			9.39	1.04841e-05			9.39	5.27977e-05
9.395	9.11366e-05			9.395	0.000108179			9.395	8.2022e-07			9.395	5.85379e-05
9.4	8.90294e-05			9.4	0.000108469			9.4	-3.42354e-07			9.4	5.41056e-05
9.405	9.0628e-05			9.405	0.000107743			9.405	-1.47292e-05			9.405	3.17987e-05
9.41	9.41884e-05			9.41	8.84875e-05			9.41	-0.000189987			9.41	3.13627e-05
9.415	3.43158e-05			9.415	0.000101276			9.415	-0.000206191			9.415	3.41238e-05
9.42	2.85029e-05			9.42	-0.000130367			9.42	-0.000103593			9.42	3.08541e-05
9.425	4.06373e-05			9.425	-0.000145917			9.425	-6.45019e-05			9.425	1.4796e-05
9.43	2.39253e-05			9.43	-0.000146062			9.43	-6.18135e-05			9.43	0.000211126
9.435	-4.01616e-05			9.435	-0.000145771			9.435	-3.52196e-05			9.435	7.17622e-05
9.44	-0.000191587			9.44	-0.000141266			9.44	-9.08778e-05			9.44	0.000124732
9.445	-0.000167391			9.445	-0.000135017			9.445	-7.83802e-05			9.445	0.00012386
9.45	-0.000159616			9.45	-0.000121866			9.45	-8.12139e-05			9.45	0.000146748
9.455	-0.000145375			9.455	-0.00013509			9.455	-7.93974e-05			9.455	0.000147257
9.46	-0.000150025			9.46	-8.35008e-05			9.46	-7.5837e-05			9.46	0.000141081
9.465	-0.000190933			9.465	-8.80058e-05			9.465	-7.50378e-05			9.465	0.000140281
9.47	-0.000195147			9.47	-6.11213e-05			9.47	-9.06599e-05			9.47	0.000140935
9.475	-0.000199071			9.475	-0.000160231			9.475	-0.000100978			9.475	0.000143769
9.48	-0.000200016			9.48	-7.94318e-05			9.48	3.7514e-05			9.48	0.000148201
9.485	-0.000198853			9.485	-7.60894e-05			9.485	2.34178e-05			9.485	0.000133669
9.49	-0.000199943			9.49	-6.65708e-05			9.49	1.13561e-05			9.49	3.25253e-05
9.495	-0.000192968			9.495	-6.64982e-05			9.495	5.61584e-06			9.495	5.22164e-05
9.5	-0.000159907			9.5	-6.83147e-05			9.5	2.32724e-05			9.5	4.31338e-05
9.505	-0.000156928			9.505	-6.95499e-05			9.505	7.21732e-05			9.505	0.000153288
9.51	-0.000144575			9.51	-6.51903e-05			9.51	7.17373e-05			9.51	0.000158011
9.515	-0.000139271			9.515	-6.74428e-05			9.515	8.19824e-05			9.515	0.000158592
9.52	-0.000103086			9.52	-7.33283e-05			9.52	7.98026e-05			9.52	0.00015554
9.525	-0.000105193			9.525	-2.96591e-05			9.525	-2.66456e-05			9.525	0.000230163
9.53	-0.000123576			9.53	-2.80606e-05			9.53	-6.70451e-05			9.53	0.00023663
9.535	-0.000104249			9.535	-2.45728e-05			9.535	-8.40477e-05			9.535	4.72028e-05
9.54	1.97109e-05			9.54	-2.49361e-05			9.54	-0.000124447			9.54	3.99367e-05
9.545	2.07282e-05			9.545	-3.24202e-05			9.545	-0.000113185			9.545	-1.27425e-05
9.55	-8.40883e-06			9.55	-3.81604e-05			9.55	-9.7054e-05			9.55	-1.06353e-05
9.555	-5.61449e-07			9.555	-5.89414e-05			9.555	-9.13138e-05			9.555	-6.52763e-05
9.56	-1.29138e-05			9.56	-3.80151e-05			9.56	-9.08778e-05			9.56	-6.56396e-05
9.565	-1.39311e-05			9.565	-9.60712e-05			9.565	-5.08417e-05			9.565	-6.78921e-05
9.57	-1.29138e-05			9.57	-5.3177e-06			9.57	-4.67e-05			9.57	-5.6775e-05
9.575	-2.20691e-05			9.575	-2.7116e-05			9.575	-2.67183e-05			9.575	-4.47133e-05
9.58	-1.19692e-05			9.58	0.000131648			9.58	-4.14684e-05			9.58	-3.30149e-05
9.585	-1.24778e-05			9.585	8.73976e-05			9.585	-0.0001857			9.585	-4.17342e-05
9.59	-1.38584e-05			9.59	0.000167397			9.59	-0.000113766			9.59	-3.83918e-05
9.595	-1.54569e-05			9.595	0.000164346			9.595	-0.000117036			9.595	-3.9845e-05
9.6	-2.03979e-05			9.6	0.000162456			9.6	-0.000123648			9.6	-5.56124e-05
9.605	-5.42579e-05			9.605	0.000165653			9.605	-0.000118126			9.605	5.04725e-05
9.61	-2.84632e-05			9.61	0.000169141			9.61	-0.000161286			9.61	-5.86642e-05
9.615	-1.64742e-05			9.615	0.000167761			9.615	-0.000136654			9.615	-3.77378e-05
9.62	-2.13425e-05			9.62	0.000167761			9.62	-3.66728e-05			9.62	-8.6008e-06
9.625	-5.51298e-05			9.625	0.000160858			9.625	4.63786e-05			9.625	-8.96411e-06
9.63	-5.24413e-05			9.63	0.000112756			9.63	6.11288e-05			9.63	-7.71927e-05
9.635	-5.16421e-05			9.635	0.000133319			9.635	7.072e-05			9.635	-3.35235e-05
9.64	-7.83086e-05			9.64	0.000135572			9.64	7.34811e-05			9.64	-3.54853e-05
9.645	-0.000168917			9.645	0.00013005			9.645	7.72595e-05			9.645	-3.38868e-05
9.65	-0.000130988			9.65	0.000130921			9.65	0.000102255			9.65	-1.61575e-05
9.655	-0.000123358			9.655	0.000142911			9.655	7.973e-05			9.655	4.0082e-05
9.66	-0.000110061			9.66	0.000145018			9.66	0.00011904			9.66	2.88196e-05
9.665	-9.80724e-05			9.665	0.000128378			9.665	0.000112355			9.665	2.34427e-05
9.67	-9.05883e-05			9.67	0.000132956			9.67	6.30906e-05			9.67	2.62764e-05
9.675	-7.09699e-05			9.675	4.61989e-05			9.675	9.41895e-05			9.675	1.92283e-05
9.68	-4.37947e-05			9.68	4.8306e-05			9.68	0.000141128			9.68	1.0509e-05
9.685	-4.76457e-05			9.685	-0.000111039			9.685	0.000146578			9.685	1.64439e-06
9.69	-4.51026e-05			9.69	-0.000155072			9.69	0.00017804			9.69	7.02129e-06
9.695	-3.74732e-05			9.695	-0.000213709			9.695	0.000159221			9.695	8.25653e-06
9.7	-3.34042e-05			9.7	-0.000216034			9.7	0.00022309			9.7	1.04364e-05
9.705	-1.33498e-05			9.705	-0.000189731			9.705	0.000229411			9.705	3.60623e-06
9.71	-1.4367e-05			9.71	-0.000178905			9.71	0.000215533			9.71	-9.90636e-05
9.715	-4.28501e-05			9.715	-0.000179123			9.715	0.000191628			9.715	-9.78284e-05
9.72	-6.24685e-05			9.72	-0.00018479			9.72	0.000396096			9.72	-0.00011781
9.725	-4.78637e-05			9.725	-0.000193509			9.725	0.000290083			9.725	-0.000144913
9.73	4.81546e-06			9.73	-0.000193219			9.73	0.000251355			9.73	-3.54853e-05
9.735	3.65288e-06			9.735	-0.000192056			9.735	0.000227886			9.735	-3.44681e-05
9.74	5.12458e-05			9.74	-0.000210657			9.74	0.000221927			9.74	-8.88911e-05
9.745	5.10278e-05			9.745	-0.000206298			9.745	0.000279838			9.745	-3.91184e-05
9.75	2.61051e-05			9.75	-0.000195544			9.75	0.000271264			9.75	-3.47587e-05
9.755	-9.78938e-06			9.755	2.67984e-05			9.755	0.000243653			9.755	-2.89459e-05
9.76	-6.73763e-06			9.76	9.08127e-05			9.76	0.000275115			9.76	-8.36595e-05
9.765	-2.98438e-05			9.765	8.15847e-05			9.765	0.000239584			9.765	-8.14797e-05
9.77	-4.56839e-05			9.77	0.000125254			9.77	0.000246341			9.77	-7.3487e-05
9.775	-4.63378e-05			9.775	0.000123655			9.775	0.000253317			9.775	-7.10892e-05
9.78	-4.90263e-05			9.78	0.000121621			9.78	0.000242054			9.78	-7.3705e-05
9.785	-7.72187e-05			9.785	0.000111448			9.785	0.000176805			9.785	-8.03898e-05
9.79	-7.87446e-05			9.79	0.000118496			9.79	0.000174916			9.79	-8.62026e-05
9.795	-7.93985e-05			9.795	0.000120022			9.795	0.000155588			9.795	-5.31419e-05
9.8	-9.22595e-05			9.8	9.68435e-05			9.8	0.000104435			9.8	-5.15434e-05
9.805	-9.0443e-05			9.805	0.000110576			9.805	5.34267e-05			9.805	-5.29966e-05
9.81	-3.25322e-05			9.81	8.47092e-05			9.81	5.65511e-05			9.81	-4.79103e-05
9.815	-2.73733e-05			9.815	7.00317e-05			9.815	4.92124e-05			9.815	-4.81283e-05
9.82	-2.64287e-05			9.82	6.07311e-05			9.82	9.76045e-05			9.82	-3.80285e-05
9.825	-2.93352e-05			9.825	0.000104328			9.825	-0.000124447			9.825	-4.3478e-05
9.83	-2.59201e-05			9.83	0.000117915			9.83	-0.000123067			9.83	-4.50039e-05
9.835	-8.17963e-05			9.835	0.000149959			9.835	-0.000120741			9.835	-0.00015385
9.84	-8.19417e-05			9.84	0.000152284			9.84	-0.000115583			9.84	-0.000157265
9.845	-0.000127791			9.845	0.000148505			9.845	-0.000117326			9.845	-0.000152615
9.85	-1.44397e-05			9.85	0.000143564			9.85	-0.000173275			9.85	-0.000193741
9.855	-2.65741e-05			9.855	0.00016965			9.855	-0.000149007			9.855	-0.000189817
9.86	-2.97711e-05			9.86	-6.23565e-05			9.86	-0.00014719			9.86	-0.00021256
9.865	-2.90445e-05			9.865	-2.45002e-05			9.865	-0.000127862			9.865	-0.00021147
9.87	-3.04251e-05			9.87	-1.89053e-05			9.87	-0.000134547			9.87	-0.000196647
9.875	-3.65286e-05			9.875	-6.29378e-05			9.875	-0.000145882			9.875	-0.000195921
9.88	2.93022e-05			9.88	-2.34829e-05			9.88	-0.000134547			9.88	-0.000196793
9.885	1.18636e-05			9.885	-2.55174e-05			9.885	-0.000144502			9.885	-5.84462e-05
9.89	1.68772e-05			9.89	-6.18963e-06			9.89	-0.000142249			9.89	-5.64117e-05
9.895	1.46247e-05			9.895	8.97954e-05			9.895	-0.000149443			9.895	-5.74289e-05
9.9	5.61141e-05			9.9	0.000102148			9.9	-0.000153221			9.9	-8.83098e-05
9.905	6.78125e-05			9.905	0.000112175			9.905	-9.67634e-05			9.905	-9.405e-05
9.91	6.49787e-05			9.91	9.79334e-05			9.91	-5.89797e-05			9.91	-9.57212e-05
9.915	-1.92353e-05			9.915	0.000135644			9.915	-6.05782e-05			9.915	-6.9636e-05
9.92	-1.9308e-05			9.92	0.000139641			9.92	-5.86164e-05			9.92	-7.04352e-05
9.925	3.01015e-05			9.925	0.00019014			9.925	-0.000111659			9.925	-7.58355e-06
9.93	7.04283e-05			9.93	0.000149159			9.93	5.13195e-05			9.93	-9.18209e-06
9.935	5.13184e-05			9.935	0.000141966			9.935	5.47346e-05			9.935	-1.07806e-05
9.94	7.93655e-05			9.94	0.000113701			9.94	4.1583e-05			9.94	-1.30331e-05
9.945	7.76943e-05			9.945	0.000111303			9.945	5.91669e-05			9.945	-2.00086e-05
9.95	7.52965e-05			9.95	0.000111884			9.95	9.30269e-05			9.95	-1.20885e-05
9.955	-3.88537e-05			9.955	0.000117116			9.955	9.56427e-05			9.955	4.35697e-05
9.96	1.9275e-05			9.96	8.31106e-05			9.96	6.34539e-05			9.96	3.77569e-05
9.965	1.55693e-05			9.965	0.000176407			9.965	6.05475e-05			9.965	5.6358e-05
9.97	7.53692e-05			9.97	6.79972e-05			9.97	1.66603e-05			9.97	5.64307e-05
9.975	0.000247648			9.975	6.77792e-05			9.975	6.77409e-05			9.975	4.64762e-05
9.98	0.000285287			9.98	7.33014e-05			9.98	7.1156e-05			9.98	4.13899e-05
9.985	0.000250409			9.985	4.62715e-05			9.985	6.94848e-05			9.985	3.45598e-05
[truncated: 70,022 more rows]
