# Supplementary material for: An electrochemiluminescence device powered by streaming potential for the detection of amines in flowing solution
Source: Nat Commun. 2025 Sep 8;16:8217. doi: 10.1038/s41467-025-63548-2 (PMC12417550; doi:10.1038/s41467-025-63548-2)
Supplement: Supplementary file 6 — Source Data [file 41467_2025_63548_MOESM6_ESM.zip › Source Data/Figure 4.xlsx]

## Sheet: c
Time / s ECL intensity
Column 1	0.00146707
0
0.005
0.01
0.015
0.02
0.025
0.03
0.035
0.04
0.045
0.05
0.055
0.06
0.065
0.07
0.075
0.08
0.085
0.09
0.095
0.1	0.000313991
0.105	0.000153701
0.11	0.000171431
0.115	0.000219242
0.12	0.000240894
0.125	0.000225636
0.13	0.000291757
0.135	0.000294954
0.14	0.000260949
0.145	8.77253e-05
0.15	0.000103856
0.155	8.23484e-05
0.16	-5.86138e-05
0.165	-0.000134326
0.17	-0.000103373
0.175	-0.000257995
0.18	-0.000255525
0.185	-0.000234744
0.19	-0.000183155
0.195	0.000320095
0.2	0.00021648
0.205	0.000280858
0.21	0.000337388
0.215	0.000318642
0.22	0.000477478
0.225	0.000386652
0.23	0.000408886
0.235	0.000376044
0.24	0.000484744
0.245	0.000468323
0.25	0.000481983
0.255	0.000464399
0.26	0.000460912
0.265	0.000453355
0.27	0.000391884
0.275	0.00054825
0.28	0.000546797
0.285	0.000547959
0.29	0.000512065
0.295	0.000512646
0.3	-2.95494e-05
0.305	-4.07392e-05
0.31	-0.000116161
0.315	-7.40179e-05
0.32	-7.03848e-05
0.325	-0.000271946
0.33	-0.000245062
0.335	-0.00036408
0.34	-0.000344462
0.345	-0.000436596
0.35	-0.000431364
0.355	-0.000554306
0.36	-0.000518267
0.365	-0.000497631
0.37	-0.000495742
0.375	-0.000504461
0.38	-0.000683933
0.385	-0.000632344
0.39	-0.000462608
0.395	-0.000456941
0.4	-0.00050606
0.405	-0.000509693
0.41	-0.000508675
0.415	-0.000315979
0.42	-0.000412618
0.425	7.8134e-05
0.43	5.60451e-05
0.435	5.56092e-05
0.44	7.88606e-05
0.445	5.00869e-05
0.45	4.03504e-05
0.455	3.87518e-05
0.46	3.52641e-05
0.465	0.00054389
0.47	0.000503346
0.475	0.000612192
0.48	0.000768558
0.485	0.000758967
0.49	0.000705343
0.495	0.000572373
0.5	0.000574408
0.505	0.000607105
0.51	0.000684998
0.515	0.000695606
0.52	0.000495789
0.525	0.00050974
0.53	4.5582e-05
0.535	0.000475299
0.54	0.000513228
0.545	0.000540984
0.55	0.000564526
0.555	0.000641111
0.56	0.000640529
0.565	0.000588504
0.57	0.000308033
0.575	0.000358314
0.58	0.000333464
0.585	0.000165763
0.59	0.000162857
0.595	0.000343492
0.6	0.000295826
0.605	0.000277806
0.61	0.000318496
0.615	0.000250631
0.62	0.000239151
0.625	0.000235808
0.63	0.00031094
0.635	0.00029292
0.64	-0.000137524
0.645	-0.000205679
0.65	-7.25647e-05
0.655	-9.97398e-05
0.66	-3.1148e-05
0.665	2.21851e-05
0.67	6.24393e-05
0.675	-0.000150602
0.68	-0.000195216
0.685	4.83431e-05
0.69	5.21214e-05
0.695	6.08407e-05
0.7	-9.66881e-05
0.705	-0.000100902
0.71	9.41194e-05
0.715	3.2067e-05
0.72	7.27571e-05
0.725	9.19396e-05
0.73	0.000113157
0.735	2.58182e-05
0.74	3.13404e-05
0.745	2.42196e-05
0.75	5.12495e-05
0.755	-0.00012677
0.76	0.000288851
0.765	0.000155009
0.77	0.000212702
0.775	0.000190613
0.78	0.00014876
0.785	0.000648086
0.79	0.000345526
0.795	0.000346834
0.8	0.000385199
0.805	0.000365435
0.81	0.00036994
0.815	0.000203983
0.82	0.000271848
0.825	0.000325908
0.83	0.000314863
0.835	0.000404672
0.84	0.000399441
0.845	0.000408305
0.85	0.000409032
0.855	0.000396825
0.86	0.000672936
0.865	0.000258624
0.87	0.000302366
0.875	0.000608704
0.88	0.000602019
0.885	0.000815642
0.89	0.000523836
0.895	0.000544472
0.9	0.000544617
0.905	0.000507415
0.91	0.000517297
0.915	0.000525289
0.92	0.000499422
0.925	0.000987413
0.93	0.000933208
0.935	0.000982472
0.94	0.000885833
0.945	0.00102011
0.95	0.000999474
0.955	0.00119217
0.96	0.00139417
0.965	0.00112852
0.97	0.00110876
0.975	0.00106516
0.98	0.000659712
0.985	0.00106981
0.99	0.000966486
0.995	0.000853716
1	0.000802273
1.005	0.000827123
1.01	0.000916641
1.015	0.000922454
1.02	0.000933789
1.025	0.000925215
1.03	0.000406125
1.035	0.00036776
1.04	0.000522237
1.045	0.000528196
1.05	0.000771464
1.055	0.000770447
1.06	0.000615243
1.065	0.00045103
1.07	0.000434754
1.075	0.000441439
1.08	0.000458877
1.085	0.000536624
1.09	0.000124056
1.095	1.36112e-05
1.1	-5.36728e-05
1.105	7.05773e-05
1.11	4.73258e-05
1.115	-3.34731e-05
1.12	-1.64763e-06
1.125	-2.70789e-05
1.13	7.13039e-05
1.135	3.07591e-05
1.14	3.94784e-05
1.145	-0.000162664
1.15	-0.000183009
1.155	-0.000545442
1.16	-0.000549366
1.165	-0.000582063
1.17	-0.000571018
1.175	-0.000139994
1.18	-0.000130112
1.185	-0.000130984
1.19	-0.000163536
1.195	-0.000109476
1.2	-9.37817e-05
1.205	-3.76874e-05
1.21	-0.00013607
1.215	1.41924e-05
1.22	0.000101531
1.225	8.38016e-05
1.23	9.25209e-05
1.235	0.000212411
1.24	0.000201076
1.245	0.00019163
1.25	0.000176081
1.255	0.000185817
1.26	0.000187707
1.265	0.00019163
1.27	0.000231739
1.275	0.000317915
1.28	0.000155155
1.285	0.000160967
1.29	0.000126381
1.295	0.000131903
1.3	0.000160531
1.305	0.000211103
1.31	0.000238424
1.315	0.00024787
1.32	0.000375898
1.325	0.000278823
1.33	0.000328233
1.335	0.000348869
1.34	0.000138879
1.345	0.000196281
1.35	0.000207034
1.355	0.000382293
1.36	0.000397261
1.365	0.000406852
1.37	0.000418478
1.375	0.000375753
1.38	0.000224328
1.385	-3.14386e-05
1.39	-5.25103e-05
1.395	0.000339423
1.4	0.000280277
1.405	0.000188433
1.41	0.000273156
1.415	0.000500294
1.42	0.000478205
1.425	0.000201948
1.43	0.000224328
1.435	0.000229559
1.44	0.000216044
1.445	0.000215754
1.45	0.000159224
1.455	0.000140477
1.46	-2.6643e-05
1.465	-4.16111e-05
1.47	-4.13205e-05
1.475	3.41015e-05
1.48	2.36384e-05
1.485	3.30843e-05
1.49	2.23305e-05
1.495	0.000405108
1.5	9.92057e-05
1.505	9.42648e-05
1.51	9.65899e-05
1.515	-1.55985e-05
1.52	-0.000339666
1.525	-0.000331092
1.53	-0.000246515
1.535	-0.000268168
1.54	3.51188e-05
1.545	2.13132e-05
1.55	2.50916e-05
1.555	7.31931e-05
1.56	7.4501e-05
1.565	7.0432e-05
1.57	6.88334e-05
1.575	4.48553e-05
1.58	-9.05905e-06
1.585	0.000169832
1.59	0.000204128
1.595	0.000203837
1.6	-1.95222e-05
1.605	-0.000112092
1.61	-2.09754e-05
1.615	-1.28374e-05
1.62	-2.86775e-05
1.625	7.59542e-05
1.63	8.32203e-05
1.635	0.000111558
1.64	0.000155591
1.645	-0.000142464
1.65	-0.000131565
1.655	7.13039e-05
1.66	4.16583e-05
1.665	4.77618e-05
1.67	8.01685e-05
1.675	7.65355e-05
1.68	0.000230286
1.685	0.000187416
1.69	2.30571e-05
1.695	5.32193e-07
1.7	0.000118098
1.705	-5.07664e-05
1.71	-5.36728e-05
1.715	-4.3791e-05
1.72	-4.13205e-05
1.725	-7.77963e-05
1.73	-0.000205243
1.735	-1.47266e-05
1.74	-7.12568e-05
1.745	-9.85773e-05
1.75	-0.0001134
1.755	-0.000122991
1.76	-0.000332836
1.765	-0.00033705
1.77	-0.00034606
1.775	-0.000342282
1.78	-0.000355216
1.785	-0.000476123
1.79	-0.000470892
1.795	-0.000360447
1.8	-0.000382681
1.805	-0.000222246
1.81	-0.000180248
1.815	-0.000166588
1.82	-0.000251456
1.825	-0.000188386
1.83	-8.65156e-05
1.835	2.68354e-05
1.84	-0.000177923
1.845	-0.000239394
1.85	-0.000226751
1.855	-0.000274417
1.86	-0.000267441
1.865	-0.000209022
1.87	-0.000223845
1.875	-0.000123573
1.88	-0.00010221
1.885	0.00010778
1.89	0.000151958
1.895	0.000196862
1.9	0.000124056
1.905	0.000186544
1.91	-5.5562e-05
1.915	-8.86954e-05
1.92	-9.49442e-05
1.925	-0.00011994
1.93	-0.0001833
1.935	-0.000256978
1.94	-0.000209458
1.945	-0.000224135
1.95	-0.000132437
1.955	-0.000163245
1.96	-0.000160484
1.965	-0.000168913
1.97	-0.000212946
1.975	7.68261e-05
1.98	-2.08301e-05
1.985	-4.39363e-05
1.99	0.000214882
1.995	0.00016896
2	0.000126381
2.005	6.82522e-05
2.01	4.25302e-05
2.015	6.78103e-06
2.02	1.1722e-05
2.025	5.79343e-05
2.03	0.000203837
2.035	0.000284055
2.04	0.000296117
2.045	0.00029103
2.05	0.000309777
2.055	0.000370231
2.06	0.000566561
2.065	0.000574989
2.07	0.000581383
2.075	0.000578913
2.08	0.000495644
2.085	0.000496661
2.09	0.000477914
2.095	2.81433e-05
2.1	-1.37093e-05
2.105	2.97419e-05
2.11	5.57545e-05
2.115	2.68354e-05
2.12	2.69808e-05
2.125	7.84247e-05
2.13	3.59907e-05
2.135	-9.13112e-05
2.14	-0.000146679
2.145	-0.000102356
2.15	-0.000177196
2.155	-0.000192165
2.16	-0.000280665
2.165	-0.000485424
2.17	-0.000429766
2.175	-0.000432963
2.18	-0.000444879
2.185	-0.00064644
2.19	-0.00059674
2.195	-0.000588457
2.2	-0.000600809
2.205	-0.000585987
2.21	-0.000488766
2.215	-0.000495306
2.22	-0.000393145
2.225	-0.000306533
2.23	-0.000270202
2.235	-0.000261919
2.24	-0.000259158
2.245	-0.000297523
2.25	-0.000352454
2.255	-3.34731e-05
2.26	-2.14114e-05
2.265	-8.63702e-05
2.27	-1.86503e-05
2.275	-0.000100902
2.28	-8.15746e-05
2.285	-6.92223e-05
2.29	3.32296e-05
2.295	-1.25468e-05
2.3	-3.97219e-05
2.305	0.000454227
2.31	0.000453646
2.315	0.000323292
2.32	0.000322129
2.325	0.000226653
2.33	0.000143819
2.335	0.000111849
2.34	9.92057e-05
2.345	0.000470794
2.35	0.000531974
2.355	0.000508287
2.36	0.000260077
2.365	0.000247725
2.37	0.000244818
2.375	0.000321693
2.38	0.000373864
2.385	0.000479949
2.39	0.000491575
2.395	0.000387524
2.4	0.00045786
2.405	0.000457279
2.41	-1.58892e-05
2.415	6.05442e-06
2.42	3.33749e-05
2.425	5.48825e-05
2.43	8.59814e-05
2.435	8.64174e-05
2.44	3.01778e-05
2.445	3.81705e-05
2.45	-0.000320048
2.455	-0.000370038
2.46	-0.00034388
2.465	-0.0004613
2.47	-0.000392563
2.475	-0.000302754
2.48	-0.000359575
2.485	-0.000425115
2.49	-0.000417413
2.495	-0.000411019
2.5	-0.000345915
2.505	-0.00041596
2.51	-0.000366696
2.515	-0.000371056
2.52	-0.00015409
2.525	-0.000194635
2.53	-0.000106715
2.535	-8.25919e-05
2.54	-1.77784e-05
2.545	5.98235e-05
2.55	7.59542e-05
2.555	6.70896e-05
2.56	0.000102403
2.565	0.000134955
2.57	0.000114755
2.575	5.18308e-05
2.58	2.65448e-05
2.585	-5.32369e-05
2.59	5.89516e-05
2.595	-1.95222e-05
2.6	2.65448e-05
2.605	-2.94041e-05
2.61	-3.46357e-05
2.615	-7.25647e-05
2.62	6.05442e-06
2.625	-0.000241138
2.63	-9.37817e-05
2.635	-0.00018766
2.64	-0.000250003
2.645	-0.000295634
2.65	-0.000381664
2.655	-0.000382972
2.66	-0.000391546
2.665	-0.000426859
2.67	-0.000431655
2.675	-0.000418576
2.68	-0.000373962
2.685	-0.000186933
2.69	-0.000183445
2.695	-0.000238813
2.7	-0.000225589
2.705	-0.0003029
2.71	-0.000285897
2.715	-0.000199867
2.72	-0.00020161
2.725	-0.000291129
2.73	-0.000290547
2.735	-0.000423953
2.74	-0.000436014
2.745	-0.000429911
2.75	-0.000440955
2.755	-0.000422354
2.76	-0.00026933
2.765	-0.00015627
2.77	-0.000155543
2.775	-0.000216433
2.78	-0.000241574
2.785	-0.000215561
2.79	-0.000460719
2.795	-0.000413344
2.8	-0.00037992
2.805	-0.00037091
2.81	-0.000340247
2.815	-0.000347949
2.82	-0.000431655
2.825	-0.000415669
2.83	-0.000299121
2.835	-0.000292727
2.84	-0.000267296
2.845	-0.000268168
2.85	-0.000248259
2.855	-0.000238522
2.86	-0.000233727
2.865	-0.000372654
2.87	-0.00018577
2.875	-0.000171529
2.88	-0.00015845
2.885	-9.77053e-05
2.89	-0.000181701
2.895	-2.43178e-05
2.9	-3.12933e-05
2.905	-7.3146e-05
2.91	-4.08845e-05
2.915	-5.99217e-05
2.92	-4.93132e-05
2.925	-3.9286e-05
2.93	-2.37424e-06
2.935	-9.7996e-05
2.94	-0.000102646
2.945	-0.000137088
2.95	-0.000127932
2.955	-0.000153073
2.96	-9.46536e-05
2.965	-0.000109622
2.97	-0.000135489
2.975	-0.00043863
2.98	-0.000400847
2.985	-0.000391837
2.99	-0.000447786
2.995	-0.000399975
3	-0.000444443
3.005	-0.000493126
3.01	-0.000536723
3.015	-0.000181847
3.02	-0.000186788
3.025	-0.000196815
3.03	-0.000206697
3.035	-0.000258867
3.04	-1.48719e-05
3.045	6.27299e-05
3.05	8.49642e-05
3.055	8.3075e-05
3.06	0.000177825
3.065	9.23756e-05
3.07	8.7144e-05
3.075	9.29569e-05
3.08	0.000163729
3.085	0.00046905
3.09	0.000476316
3.095	0.000540257
3.1	0.000610012
3.105	0.000490412
3.11	0.000497969
3.115	0.000507124
3.12	7.79887e-05
3.125	9.58633e-05
3.13	8.14764e-05
3.135	7.94419e-05
3.14	0.000127398
3.145	-7.85229e-05
3.15	-0.000136361
3.155	-0.000158595
3.16	3.72927e-06
3.165	-9.13112e-05
3.17	-4.20471e-05
3.175	4.18036e-05
3.18	3.09044e-05
3.185	6.49039e-06
3.19	-0.000271656
3.195	-0.000264244
3.2	-0.000343735
3.205	-0.000452581
3.21	-0.000364807
3.215	-0.00036844
3.22	-0.000375415
3.225	-0.000344462
3.23	-0.000331528
3.235	-0.000336905
3.24	-0.000337341
3.245	-0.000261192
3.25	-0.000308131
3.255	-0.000311038
3.26	-0.000242591
3.265	-0.000418721
3.27	-0.000410002
3.275	-0.000450401
3.28	-0.000515506
3.285	-0.000436305
3.29	-0.000332255
3.295	-0.000380502
3.3	-0.000407386
3.305	-0.000379484
3.31	-0.000376433
3.315	-0.000385007
3.32	-0.000390965
3.325	-0.000406805
3.33	-0.000456214
3.335	-0.000486296
3.34	-0.000474815
3.345	-0.00047903
3.35	-0.000609093
3.355	-0.000604442
3.36	-0.000583225
3.365	-0.000652253
3.37	-0.000649492
3.375	-0.000648911
3.38	-0.000593834
3.385	-0.000583807
3.39	-0.000656904
3.395	-0.000727094
3.4	-0.00075921
3.405	-0.000685387
3.41	-0.000602553
3.415	-0.000598775
3.42	-0.000668529
3.425	-0.000604152
3.43	-0.000462463
3.435	-0.00047685
3.44	-0.000468857
3.445	-0.000475833
3.45	-0.000431364
3.455	-0.000430347
3.46	-0.000446187
3.465	-0.000335597
3.47	-0.000307114
3.475	-0.00025131
3.48	-0.000262936
3.485	-0.000324698
3.49	-0.000321065
3.495	-0.00032092
3.5	-0.000396051
3.505	-0.000375997
3.51	-0.000423807
3.515	-0.00051536
3.52	-0.000469874
3.525	-0.000473653
3.53	-0.00053803
3.535	-0.000633071
3.54	-0.000612435
3.545	-0.000590492
3.55	-0.000542535
3.555	-0.000565351
3.56	-0.000437904
3.565	-0.000414798
3.57	-0.00056041
3.575	-0.000589765
3.58	-0.000642081
3.585	2.50916e-05
3.59	3.51188e-05
3.595	0.000596497
3.6	0.000574408
3.605	0.00129041
3.61	0.00132311
3.615	0.00179656
3.62	0.00178479
3.625	0.00175035
3.63	0.00179075
3.635	0.00180049
3.64	0.00183159
3.645	0.00179046
3.65	0.00176924
3.655	0.00171344
3.66	0.00169222
3.665	0.00156347
3.67	0.00189756
3.675	0.00190861
3.68	0.00192009
3.685	0.00193113
3.69	0.00135871
3.695	0.00134389
3.7	0.000788467
3.705	0.000800965
3.71	0.000189886
3.715	0.000132194
3.72	-0.00024884
3.725	-0.00024666
3.73	-0.000234744
3.735	-0.000280665
3.74	-0.000286769
3.745	-0.000356814
3.75	-0.000329784
3.755	-0.000345043
3.76	-0.000346787
3.765	-0.000258577
3.77	-0.000225443
3.775	-0.000225879
3.78	0.000236099
3.785	0.000368778
3.79	0.000362674
3.795	0.000396679
3.8	0.000398859
3.805	0.000361512
3.81	0.000358605
3.815	0.000273737
3.82	0.000278969
3.825	0.000153411
3.83	0.000217207
3.835	0.000283619
3.84	0.000297425
3.845	0.000573972
3.85	0.000632391
3.855	0.00102055
3.86	0.00102156
3.865	0.00102069
3.87	0.000931464
3.875	0.000898621
3.88	0.000540112
3.885	8.36563e-05
3.89	0.000179133
3.895	0.000179133
3.9	0.00014164
3.905	0.000203837
3.91	0.000203983
3.915	0.000243656
3.92	0.000226217
3.925	0.00023668
3.93	0.000269378
3.935	0.000214155
3.94	0.000119405
3.945	0.000124201
3.95	-0.00014508
3.955	-0.000194199
3.96	-0.000601827
3.965	-0.000592671
3.97	-0.000589329
3.975	-0.000517831
3.98	-0.000474379
3.985	-0.000485279
3.99	-0.000491963
3.995	-0.000573634
4	-0.000526695
4.005	-0.000552127
4.01	-0.000496032
4.015	-0.000482517
4.02	-0.000521173
4.025	-0.00053556
4.03	-0.000540065
4.035	-0.000572181
4.04	-0.000568112
4.045	-0.000381519
4.05	-0.000395034
4.055	-0.000397504
4.06	-0.000393435
4.065	-0.00035725
4.07	-0.000343009
4.075	-0.000265261
4.08	-0.000121393
4.085	-0.000163681
4.09	-0.000125462
4.095	-0.000135053
4.1	-0.000292582
4.105	-0.000337777
4.11	-0.00039329
4.115	-0.000494434
4.12	-0.00051507
4.125	-0.000512308
4.13	-0.000507368
4.135	-0.000496759
4.14	-0.000495887
4.145	-0.000470892
4.15	-0.000657194
4.155	-0.00064397
4.16	-0.00062159
4.165	-0.00063496
4.17	-0.000655741
4.175	-0.000597612
4.18	-0.000672598
4.185	-0.000890872
4.19	-0.000753252
4.195	-0.000748747
4.2	-0.000718084
4.205	-0.000655305
4.21	-0.000616504
4.215	-0.000567821
4.22	-0.000581772
4.225	-0.000452145
4.23	-0.000463044
4.235	-0.000455342
4.24	-0.000468421
4.245	-0.00047002
4.25	-0.000487022
4.255	-0.000483535
4.26	-0.000465805
4.265	-0.000486296
4.27	-0.000453744
4.275	-0.000180975
4.28	-0.000255234
4.285	-0.000247677
4.29	-0.000240266
4.295	-0.000344026
4.3	-1.94416e-07
4.305	-2.47538e-05
4.31	2.69808e-05
4.315	-1.69064e-05
4.32	-6.54439e-05
4.325	-6.58799e-05
4.33	-0.00018766
4.335	-0.000158305
4.34	-0.000167605
4.345	-0.000125026
4.35	-9.90132e-05
4.355	-5.91951e-05
4.36	-9.64033e-06
4.365	-3.39091e-05
4.37	-2.92588e-05
4.375	0.000422547
4.38	0.000601002
4.385	0.000620039
4.39	0.000615243
4.395	0.000959075
4.4	0.000924052
4.405	0.000703163
4.41	0.000695897
4.415	0.000663054
4.42	0.000661165
4.425	0.000837004
4.43	0.000852263
4.435	0.000852409
4.44	0.000827704
4.445	0.000824071
4.45	0.000883362
4.455	0.00089804
4.46	0.000849357
4.465	0.0007921
4.47	0.000990319
4.475	0.000981745
4.48	0.00054142
4.485	9.71712e-05
4.49	8.10405e-05
4.495	8.35109e-05
4.5	0.00015065
4.505	0.000333028
4.51	0.000282892
4.515	0.000314718
4.52	0.000230286
4.525	0.000247289
4.53	0.000176372
4.535	0.00017332
4.54	0.000198751
4.545	0.000212993
4.55	0.0002547
4.555	0.00015966
4.56	0.000130014
4.565	0.000144546
4.57	0.00017797
4.575	-2.56257e-05
4.58	2.3929e-05
4.585	3.33749e-05
4.59	2.18945e-05
4.595	7.4501e-05
4.6	7.42103e-05
4.605	-0.000331237
4.61	-0.000395615
4.615	-0.000464207
4.62	-0.000504897
4.625	-0.000499084
4.63	-0.000502717
4.635	-0.000491673
4.64	-0.000503008
4.645	-0.000197105
4.65	0.000103129
4.655	6.60723e-05
4.66	5.56092e-05
4.665	4.25302e-05
4.67	2.30571e-05
4.675	1.2588e-06
4.68	-4.26343e-06
4.685	2.7562e-05
4.69	-2.12661e-05
4.695	2.78527e-05
4.7	7.13039e-05
4.705	6.17127e-05
4.71	6.09861e-05
4.715	-4.16111e-05
4.72	0.000189015
4.725	0.000194101
4.73	0.000223601
4.735	0.000227525
4.74	0.000103275
4.745	0.000104147
4.75	-0.000213527
4.755	-0.000515506
4.76	-0.000500683
4.765	-0.000453308
4.77	-0.000409711
4.775	-0.000353762
4.78	-0.000351001
4.785	-0.000347223
4.79	-0.000280665
4.795	-0.000274417
4.8	-0.000255379
4.805	-0.000351583
4.81	-0.000293454
4.815	-0.000241429
4.82	-0.000252037
4.825	-0.000435143
4.83	-0.000428312
4.835	-0.000464788
4.84	-0.000437468
4.845	-0.000437758
4.85	-0.000422064
4.855	-0.000441246
4.86	-0.000257123
4.865	-0.000284589
4.87	-3.95766e-05
4.875	1.986e-05
4.88	-3.94313e-05
4.885	-5.45448e-05
4.89	0.000214155
4.895	0.000121585
4.9	0.000196281
4.905	0.00013263
4.91	0.000128706
4.915	0.000194973
4.92	0.000175209
4.925	0.000187852
4.93	0.000387669
4.935	0.000395662
4.94	0.000388251
4.945	0.000359622
4.95	0.000417315
4.955	0.000444636
4.96	0.00046934
4.965	0.000337533
4.97	0.000502328
4.975	0.000334336
4.98	0.000227525
4.985	0.000289577
4.99	0.000290013
4.995	4.15129e-05
5	-1.21167e-06
5.005	-6.47173e-05
5.01	-6.68971e-05
5.015	-6.70424e-05
5.02	-0.000199867
5.025	-0.000206406
5.03	-0.00016993
5.035	-0.000439357
5.04	-0.000437758
5.045	-0.000432817
5.05	-0.000409421
5.055	-0.000458103
5.06	-0.000496468
5.065	-0.000485715
5.07	-0.000511291
5.075	-0.000647603
5.08	-0.00074119
5.085	-0.000600664
5.09	4.01992e-06
5.095	8.16218e-05
5.1	5.50279e-05
5.105	3.74439e-05
5.11	2.16039e-05
5.115	4.45647e-05
5.12	3.62814e-05
5.125	3.74439e-05
5.13	1.04141e-05
5.135	0.000161694
5.14	0.000157625
5.145	0.000168379
5.15	0.000445508
5.155	0.000409758
5.16	0.00041746
5.165	0.000412955
5.17	0.000386652
5.175	0.000369359
5.18	0.000351775
5.185	0.000306725
5.19	0.000186253
5.195	-0.000482372
5.2	-0.000556632
5.205	-0.000551981
5.21	-0.000478594
5.215	-0.000448222
5.22	-0.000478012
5.225	-0.000448222
5.23	-0.000437758
5.235	-0.000277032
5.24	-0.000469729
5.245	-0.00044299
5.25	-0.000452291
5.255	-0.000672017
5.26	-0.000683643
5.265	-0.000485569
5.27	-0.000473653
5.275	-0.000481355
5.28	-0.000486732
5.285	-0.000489202
5.29	-0.000475978
5.295	-0.00047685
5.3	-0.000244335
5.305	-0.000239975
5.31	-0.000200739
5.315	-0.000260175
5.32	-0.000179376
5.325	0.00037866
5.33	0.000362674
5.335	0.000363255
5.34	0.000649103
5.345	0.000704035
5.35	0.000667705
5.355	0.000676279
5.36	0.00065201
5.365	0.000710865
5.37	0.000498841
5.375	0.000490848
5.38	0.000658985
5.385	0.00064736
5.39	0.000733681
5.395	0.000728013
5.4	0.000698949
5.405	0.000898185
5.41	0.000892953
5.415	0.000920274
5.42	0.000972735
5.425	0.000900219
5.43	0.000363546
5.435	0.000361221
5.44	0.000360204
5.445	-8.5789e-05
5.45	-4.93132e-05
5.455	-4.93132e-05
5.46	1.21579e-05
5.465	0.000133502
5.47	0.000275772
5.475	0.000656224
5.48	0.000657096
5.485	0.000589085
5.49	0.000934661
5.495	0.000856332
5.5	0.000858367
5.505	0.000919257
5.51	0.000572809
5.515	0.000656805
5.52	0.000611756
5.525	0.000698077
5.53	0.000668286
5.535	0.00067468
5.54	0.000657096
5.545	0.000685143
5.55	0.00132049
5.555	0.00125844
5.56	0.00130349
5.565	0.00122937
5.57	0.00116107
5.575	0.0011121
5.58	0.000726124
5.585	0.00103174
5.59	0.00102026
5.595	0.000680784
5.6	0.000692555
5.605	0.000695897
5.61	0.000658985
5.615	0.000638786
5.62	0.000567433
5.625	0.000546797
5.63	0.000468032
5.635	0.000505525
5.64	0.000484454
5.645	0.000574263
5.65	0.000583709
5.655	-5.1057e-05
5.66	-9.16018e-05
5.665	-0.000128659
5.67	-3.4345e-05
5.675	-0.000106715
5.68	-0.00011805
5.685	-0.000104535
5.69	-0.000380647
5.695	-0.000286188
5.7	0.000170704
5.705	0.000190032
5.71	0.000622945
5.715	0.000615098
5.72	0.000542147
5.725	0.000534444
5.73	0.000545198
5.735	0.000476025
5.74	0.000460912
5.745	0.000488813
5.75	0.000541565
5.755	0.000514826
5.76	0.000506107
5.765	0.000515117
5.77	0.000507124
5.775	0.00042182
5.78	0.000418042
5.785	0.000298733
5.79	0.000647069
5.795	0.000609285
5.8	0.00042647
5.805	-2.83868e-05
5.81	1.24486e-05
5.815	-0.000330366
5.82	-0.000225443
5.825	-0.000203064
5.83	-9.68334e-05
5.835	-8.01214e-05
5.84	-6.50079e-05
5.845	-9.56708e-05
5.85	-2.82415e-05
5.855	-4.61161e-05
5.86	0.000228687
5.865	0.000254264
5.87	0.000264582
5.875	0.000492882
5.88	0.000476025
5.885	0.000643436
5.89	0.000626724
5.895	0.000318351
5.9	0.000339568
5.905	0.000392756
5.91	0.000405399
5.915	0.000342329
5.92	0.000262111
5.925	0.00015966
5.93	0.00015094
5.935	7.50823e-05
5.94	4.89244e-05
5.945	4.93603e-05
5.95	0.000604344
5.955	0.000510176
5.96	0.000487651
5.965	0.000226072
5.97	0.000220985
5.975	0.000200931
5.98	-2.67883e-05
5.985	6.94147e-05
5.99	-9.77053e-05
5.995	-4.2919e-05
6	-6.03576e-05
6.005	-6.90769e-05
6.01	-0.000103373
6.015	-0.00011122
6.02	-0.000121538
6.025	-0.000135344
6.03	-7.99761e-05
6.035	-8.14293e-05
6.04	-8.37545e-05
6.045	-8.78235e-05
6.05	-0.000107006
6.055	-0.00067318
6.06	-0.000563026
6.065	-0.000643389
6.07	-0.000656904
6.075	-0.0006011
6.08	-0.000414798
6.085	-0.00040913
6.09	-0.000390965
6.095	-0.000393145
6.1	-0.000425261
6.105	-0.000447931
6.11	-0.000452
6.115	-0.000418721
6.12	-0.000290111
6.125	-0.000259884
6.13	-0.000233581
6.135	-0.000292727
6.14	-0.000296796
6.145	-0.000329058
6.15	-0.00031191
6.155	-0.000270493
6.16	-0.000259594
6.165	-0.000357395
6.17	-0.000359139
6.175	-0.000263518
6.18	-0.000332109
6.185	-0.00012924
6.19	-0.000122119
6.195	-0.000233872
6.2	-0.000140575
6.205	-8.07027e-05
6.21	-2.27193e-05
6.215	-3.31825e-05
6.22	-7.35819e-05
6.225	-0.000200303
6.23	-0.000199867
6.235	0.000531393
6.24	0.00058676
6.245	0.000582837
6.25	0.000591992
6.255	0.000810701
6.26	0.000855751
6.265	0.00114233
6.27	0.00125713
6.275	0.00125902
6.28	0.00115119
6.285	0.00115177
6.29	0.000860837
6.295	0.000859965
6.3	0.001039
6.305	0.000942944
6.31	0.000873771
6.315	0.000829302
6.32	0.000833807
6.325	0.000820728
6.33	0.000804016
6.335	0.000766814
6.34	4.0205e-05
6.345	-9.20437e-06
6.35	-4.8506e-07
6.355	1.18673e-05
6.36	0.00013481
6.365	6.20033e-05
6.37	-0.000220648
6.375	-0.000341265
6.38	-0.000187369
6.385	-0.00010003
6.39	-0.000101774
6.395	-0.000170366
6.4	-6.61705e-05
6.405	-0.00014261
6.41	-4.23377e-05
6.415	-6.26828e-05
6.42	-4.27737e-05
6.425	-3.73968e-05
6.43	2.0296e-05
6.435	0.000125654
6.44	0.00013728
6.445	0.000116499
6.45	0.0001553
6.455	0.0001553
6.46	0.000283764
6.465	-6.31188e-05
6.47	-5.99217e-05
6.475	3.01778e-05
6.48	4.34021e-05
6.485	-1.28374e-05
6.49	-0.000100176
6.495	-9.55255e-05
6.5	-0.000111075
6.505	-0.000216433
6.51	-0.000316415
6.515	-0.000405497
6.52	-0.000401283
6.525	-8.54983e-05
6.53	-2.50444e-05
6.535	0.000100078
6.54	-3.53682e-06
6.545	0.000134083
6.55	0.000125945
6.555	0.000126381
6.56	0.000115772
6.565	-8.33244e-06
6.57	0.000381275
6.575	0.000425889
6.58	0.000351484
6.585	0.000383455
6.59	0.000463673
6.595	0.000598531
6.6	0.000583273
6.605	0.000749085
6.61	0.000753154
6.615	0.00118185
6.62	0.00140594
6.625	0.00144198
6.63	0.00108434
6.635	0.00112184
6.64	0.0012208
6.645	0.00122167
6.65	0.00119333
6.655	0.00119159
6.66	0.00114102
6.665	0.00159762
6.67	0.00187765
6.675	0.00147686
6.68	0.0014241
6.685	0.00139795
6.69	0.00140492
6.695	0.00125277
6.7	0.0011166
6.705	0.00121644
6.71	0.00106952
6.715	0.00105194
6.72	0.000611901
6.725	0.00041281
6.73	0.000381711
6.735	0.000380258
6.74	0.000286235
6.745	9.1649e-05
6.75	9.70259e-05
6.755	-1.4e-05
6.76	0.000241912
6.765	0.000251648
6.77	-0.000197687
6.775	-0.000508821
6.78	-0.000261483
6.785	-0.000209312
6.79	-0.00010221
6.795	-0.000150893
6.8	-7.79416e-05
6.805	-6.8641e-05
6.81	-0.000160339
6.815	-0.000188967
6.82	-0.000170076
6.825	-0.000161356
6.83	-0.000180393
6.835	-0.00017676
6.84	-9.14565e-05
6.845	-6.92223e-05
6.85	-0.000143482
6.855	-0.000136216
6.86	-0.00013825
6.865	-0.000149585
6.87	0.000253973
6.875	0.000249468
6.88	0.000245399
6.885	-4.8506e-07
6.89	-4.6988e-05
6.895	-0.00013142
6.9	-0.000109331
6.905	-0.000152492
6.91	-0.000111802
6.915	-0.000116016
6.92	4.36928e-05
6.925	0.000144982
6.93	0.000146726
6.935	0.000168088
6.94	0.000159805
6.945	0.00011926
6.95	9.19396e-05
6.955	7.71168e-05
6.96	0.0001258
6.965	0.000174918
6.97	-6.8641e-05
6.975	-0.000482227
6.98	-0.000307841
6.985	-0.000268022
6.99	-0.000257995
6.995	-0.000272382
7	-0.000244626
7.005	-0.000275579
7.01	-0.000223118
7.015	-0.000256106
7.02	3.84612e-05
7.025	-0.000126479
7.03	-0.000226606
7.035	-0.0001926
7.04	-0.000234598
7.045	-0.00021498
7.05	-0.00025102
7.055	-0.000243172
7.06	-0.000240411
7.065	-0.000298249
7.07	-0.000328476
7.075	-0.000330802
7.08	-0.000314525
7.085	-0.000419302
7.09	-0.000451128
7.095	-0.000465805
7.1	-6.73331e-05
7.105	-0.000115144
7.11	-0.000109912
7.115	-0.00023082
7.12	-0.000239394
7.125	-0.000529747
7.13	-0.000454616
7.135	-0.000469293
7.14	-0.000502572
7.145	-0.000491963
7.15	-0.000453017
7.155	-0.000463916
7.16	-0.000401573
7.165	-0.000398957
7.17	-0.000395034
7.175	-0.000184026
7.18	-2.86775e-05
7.185	-2.73696e-05
7.19	-8.62249e-05
7.195	-8.66609e-05
7.2	-7.32913e-05
7.205	-0.000461882
7.21	-0.000452145
7.215	-0.000460429
7.22	-0.000156706
7.225	-0.000161502
7.23	-0.000161066
7.235	-0.000206842
7.24	-0.000207714
7.245	-0.000186642
7.25	0.000284055
7.255	0.000234064
7.26	0.000248451
7.265	0.000209069
7.27	0.000240458
7.275	0.000227961
7.28	0.000817241
7.285	0.000669448
7.29	0.000687759
7.295	0.00067933
7.3	0.00090487
7.305	0.000906614
7.31	0.000917658
7.315	0.000926232
7.32	0.000969683
7.325	0.000691683
7.33	0.000686887
7.335	0.000803435
7.34	0.000775243
7.345	0.000883507
7.35	0.000870574
7.355	0.000497678
7.36	0.000534154
7.365	0.000535462
7.37	0.000567723
7.375	0.00063181
7.38	0.000768413
7.385	-5.29462e-05
7.39	-2.31553e-05
7.395	-5.91951e-05
7.4	6.92635e-06
7.405	-0.000143482
7.41	4.0641e-05
7.415	8.7144e-05
7.42	9.01957e-05
7.425	0.000165036
7.43	0.000145273
7.435	0.000206017
7.44	8.39469e-05
7.445	8.36563e-05
7.45	-3.08573e-05
7.455	-4.96038e-05
7.46	-0.000112383
7.465	-0.000144935
7.47	-0.00016063
7.475	-0.000227623
7.48	-0.00033676
7.485	-0.000415524
7.49	-0.000362046
7.495	-0.000395034
7.5	-0.000355942
7.505	-0.000420901
7.51	-0.000436886
7.515	-0.000618829
7.52	-0.000686695
7.525	-0.000476123
7.53	-0.000588021
7.535	-0.000541518
7.54	-0.000555614
7.545	-0.000548639
7.55	-0.00054922
7.555	-0.000543989
7.56	-0.000527567
7.565	-0.000568112
7.57	-0.00057625
7.575	-0.00057407
7.58	-0.00054239
7.585	-0.000521028
7.59	-0.000569129
7.595	-0.000529166
7.6	-0.000521464
7.605	-0.000543407
7.61	-0.000502863
7.615	-0.000478884
7.62	-0.000497922
7.625	-0.000437468
7.63	-0.00066635
7.635	-0.000619847
7.64	-0.000662717
7.645	1.5355e-05
7.65	7.46463e-05
7.655	0.000200786
7.66	0.000200786
7.665	0.000240168
7.67	0.000241912
7.675	0.00024133
7.68	0.00025034
7.685	0.000323873
7.69	0.000568304
7.695	0.000556097
7.7	0.000487506
7.705	0.000488087
7.71	0.000512646
7.715	0.000631955
7.72	0.0005529
7.725	0.000593154
7.73	0.000535026
7.735	0.000577896
7.74	0.000960383
7.745	0.000952245
7.75	0.000326489
7.755	0.000273737
7.76	0.000152829
7.765	0.000225926
7.77	0.000261385
7.775	0.000316026
7.78	0.000319804
7.785	0.00032242
7.79	0.000603763
7.795	0.000350176
7.8	0.000356716
7.805	0.000340876
7.81	0.000332593
7.815	0.000294082
7.82	0.000130741
7.825	0.000127834
7.83	0.000452628
7.835	0.000456843
7.84	0.000414845
7.845	-8.33244e-06
7.85	2.87246e-05
7.855	-6.71878e-05
7.86	-7.76509e-05
7.865	-2.06848e-05
7.87	-9.47989e-05
7.875	-0.000161938
7.88	-0.000218468
7.885	-0.000214253
7.89	-0.000216288
7.895	-0.000603861
7.9	-0.000594997
7.905	-0.000594561
7.91	-0.000542535
7.915	-0.000403898
7.92	-0.000104245
7.925	1.46284e-05
7.93	0.000216916
7.935	-0.000115725
7.94	-7.03848e-05
7.945	-1.55985e-05
7.95	3.00266e-06
7.955	-3.17292e-05
7.96	0.000104728
7.965	0.00013728
7.97	7.0432e-05
7.975	8.24937e-05
7.98	6.38925e-05
7.985	0.000131903
7.99	0.000164891
7.995	0.000265744
8	0.000269378
8.005	0.000305417
8.01	0.000630212
8.015	0.00058211
8.02	0.00059112
8.025	0.000297279
8.03	0.000180731
8.035	-3.59436e-05
8.04	1.55003e-05
8.045	-2.98401e-05
8.05	0.000309777
8.055	0.000288705
8.06	0.000318642
8.065	0.000193374
8.07	0.000164891
8.075	0.000293646
8.08	0.000294082
8.085	0.00029292
8.09	0.000331866
8.095	0.000314573
8.1	0.000201512
8.105	0.000197007
8.11	0.000177534
8.115	-7.21287e-05
8.12	-8.84047e-05
8.125	-0.000240121
8.13	-0.000207423
8.135	-3.82746e-06
8.14	3.07591e-05
8.145	-4.40816e-05
8.15	-2.51957e-06
8.155	-0.000328476
8.16	-0.000344462
8.165	-0.000354634
8.17	-0.000260756
8.175	-0.000266279
8.18	-0.000300284
8.185	-0.00028488
8.19	-0.000272818
8.195	-0.000247387
8.2	-0.00025349
8.205	-0.000252037
8.21	-0.000232855
8.215	-0.000211056
8.22	-0.000277904
8.225	-0.00023765
8.23	-0.000227042
8.235	-0.000226315
8.24	-0.000443281
8.245	-0.000437468
8.25	-0.000347223
8.255	-0.000397795
8.26	-0.000403026
8.265	-0.000395906
8.27	-0.000408258
8.275	-0.000492545
8.28	-0.000406224
8.285	-0.00048586
8.29	-0.000455342
8.295	-0.00035478
8.3	-0.00023736
8.305	-0.000230239
8.31	-0.000113981
8.315	-9.82866e-05
8.32	-0.000148568
8.325	-0.000139122
8.33	-0.000101774
8.335	0.000182766
8.34	0.000190468
8.345	0.000283328
8.35	0.000267198
8.355	0.000292193
8.36	0.000305999
8.365	0.000459604
8.37	0.000538949
8.375	0.000981018
8.38	0.000965905
8.385	0.000887431
8.39	0.000905742
8.395	0.000902981
8.4	0.000792245
8.405	0.000542001
8.41	0.000518023
8.415	0.000405399
8.42	0.000495062
8.425	0.000499422
8.43	0.000541275
8.435	0.000508432
8.44	0.000248451
8.445	0.000203837
8.45	0.00012827
8.455	0.000114464
8.46	-1.94416e-07
8.465	-1.05123e-05
8.47	-0.000186497
8.475	-0.00027122
8.48	-0.000720264
8.485	-0.00068684
8.49	-0.000585405
8.495	-0.000622608
8.5	-0.000683788
8.505	-0.000675795
8.51	-0.000486151
8.515	-0.000479175
8.52	-0.000487022
8.525	-0.00056477
8.53	-0.000530038
8.535	-0.00059427
8.54	-0.000542535
8.545	-0.000513762
8.55	-0.000448367
8.555	-0.000449675
8.56	-0.000407677
8.565	-0.000392709
8.57	-0.000281537
8.575	-0.000293018
8.58	-0.000268022
8.585	-0.000248695
8.59	-0.000265843
8.595	-0.00035042
8.6	-0.000230384
8.605	-0.000109331
8.61	-0.000113691
8.615	-0.000308858
8.62	-0.000142319
8.625	-0.000139413
8.63	-0.000152056
8.635	-0.000191438
8.64	5.7789e-05
8.645	-3.31825e-05
8.65	-9.17472e-05
8.655	6.12767e-05
8.66	7.58089e-05
8.665	0.000132484
8.67	0.000164601
8.675	4.93603e-05
8.68	8.37957e-06
8.685	1.15766e-05
8.69	1.52097e-05
8.695	9.54214e-06
8.7	1.69477e-06
8.705	-0.00011122
8.71	-0.000178359
8.715	-0.000137088
8.72	-9.42176e-05
8.725	-0.000273254
8.73	-0.00026686
8.735	-0.000297232
8.74	-0.000277032
8.745	-0.000517104
8.75	-0.000361464
8.755	-0.00031002
8.76	-0.000528439
8.765	-0.000487458
8.77	-0.000494725
8.775	-0.000532944
8.78	-0.000438049
8.785	-0.000189839
8.79	-0.000212074
8.795	-0.000194199
8.8	-0.000207859
8.805	-0.000225153
8.81	-0.000231401
8.815	-0.0002827
8.82	-0.000326151
8.825	-0.000333417
8.83	-0.000306387
8.835	-0.000308131
8.84	-0.000296796
8.845	-0.000301301
8.85	-0.00029418
8.855	-0.000387477
8.86	-0.000440229
8.865	-0.000359139
8.87	-0.000329784
8.875	-0.000408258
8.88	-0.000369457
8.885	-0.000457377
8.89	-0.000703552
8.895	-0.000699774
8.9	-0.000738139
8.905	-0.000630891
8.91	-0.000575669
8.915	-0.000572181
8.92	-0.000505188
8.925	-0.000484988
8.93	-0.000517249
8.935	-0.000423517
8.94	-0.000382536
8.945	-0.000391255
8.95	-0.000262791
8.955	-0.000281973
8.96	-0.000353326
8.965	-0.000339666
8.97	-0.000399393
8.975	-0.000486441
8.98	-0.000419448
8.985	-0.00038864
8.99	-0.000369166
8.995	-0.000344898
9	-0.000183445
9.005	-0.000164117
9.01	-0.000225007
9.015	-0.000278631
9.02	-0.00024201
9.025	-0.000221665
9.03	0.0005234
9.035	0.000519622
9.04	0.000503055
9.045	0.000529358
9.05	0.000591411
9.055	0.000491865
9.06	0.000511484
9.065	0.00101212
9.07	0.00108798
9.075	0.00107461
9.08	0.00117212
9.085	0.00121455
9.09	0.00114131
9.095	0.00111297
9.1	0.00111718
9.105	0.000967067
9.11	0.000948466
9.115	0.000912426
9.12	0.000898621
9.125	0.000878131
9.13	0.00101313
9.135	0.000315299
9.14	0.00031806
9.145	0.000228397
9.15	0.000161258
9.155	9.87697e-05
9.16	5.58998e-05
9.165	6.15673e-05
9.17	-0.000385733
9.175	-0.000473362
9.18	-0.000407095
9.185	-0.000484552
9.19	-0.00039576
9.195	-0.00023518
9.2	-0.00022152
9.205	0.000267634
9.21	0.00039915
9.215	0.000397697
9.22	0.000384472
9.225	0.000406561
9.23	0.000393482
9.235	0.000212993
9.24	0.000136989
9.245	0.000182475
9.25	0.000208197
9.255	0.000211249
9.26	0.000208052
9.265	0.000222148
9.27	0.000215899
9.275	0.000179714
9.28	0.000178551
9.285	0.000296843
9.29	0.000281585
9.295	6.01141e-05
9.3	-9.17472e-05
9.305	0.000279695
9.31	-0.000126188
9.315	-0.000273399
9.32	-0.00011558
9.325	-9.20437e-06
9.33	-1.37093e-05
9.335	-1.42906e-05
9.34	-5.71606e-05
9.345	-4.64067e-05
9.35	-6.66065e-05
9.355	0.000107053
9.36	0.000124782
9.365	0.000133792
9.37	0.000130014
9.375	0.000124492
9.38	0.00011243
9.385	0.000189741
9.39	9.9787e-05
9.395	0.00018262
9.4	0.000198751
9.405	0.000283619
9.41	-9.32004e-05
9.415	-0.000203354
9.42	-0.000201174
9.425	-0.000355797
9.43	-0.000455778
9.435	-0.000411746
9.44	-0.000407967
9.445	-0.000399684
9.45	-0.000392127
9.455	-0.000418285
9.46	-0.000629438
9.465	-0.000649783
9.47	-0.000656613
9.475	-0.000637721
9.48	-0.000645423
9.485	-0.000448367
9.49	-0.000476995
9.495	-0.000553435
9.5	-0.000633797
9.505	-0.000519865
9.51	-0.000613452
9.515	-0.000610255
9.52	-0.000607058
9.525	-0.000246951
9.53	-0.000244626
9.535	-0.0002532
9.54	-0.000220648
9.545	-0.000148423
9.55	7.72621e-05
9.555	7.27571e-05
9.56	0.000321548
9.565	0.000309777
9.57	0.000312538
9.575	0.000311666
9.58	0.000349305
9.585	0.000372701
9.59	0.000183783
9.595	0.000165327
9.6	0.000143529
9.605	0.000146726
9.61	8.48188e-05
9.615	0.000109814
9.62	0.000608123
9.625	0.000608268
9.63	0.00024351
9.635	0.000422111
9.64	0.00050291
9.645	0.000434027
9.65	0.000398278
9.655	0.000173756
9.66	0.00020747
9.665	1.27392e-05
9.67	5.82249e-05
9.675	5.61904e-05
9.68	9.74618e-05
9.685	6.40378e-05
9.69	4.63086e-05
9.695	7.88606e-05
9.7	6.69443e-05
9.705	7.4501e-05
9.71	0.000104001
9.715	6.06954e-05
9.72	3.17764e-05
9.725	-0.000467695
9.73	-0.000455342
9.735	-0.000443135
9.74	-0.000534397
9.745	-0.000588457
9.75	-0.000578285
9.755	-0.00058773
9.76	-0.000590346
9.765	-0.000204808
9.77	-0.000255815
9.775	-0.000284735
9.78	-0.000227914
9.785	-0.000263227
9.79	8.90332e-05
9.795	0.000171576
9.8	0.000128706
9.805	0.000101821
9.81	0.000281003
9.815	0.000258478
9.82	0.000248451
9.825	0.000263129
9.83	0.000259205
9.835	0.000298878
9.84	0.00030876
9.845	0.000248306
9.85	0.000303964
9.855	0.000380694
9.86	0.00047617
9.865	0.000492737
9.87	0.000197443
9.875	0.000207761
9.88	0.000233919
9.885	0.000230286
9.89	0.000221131
9.895	-0.000119068
9.9	-3.62342e-05
9.905	2.81433e-05
9.91	7.84247e-05
9.915	-4.24831e-05
9.92	0.000227525
9.925	0.000325326
9.93	0.000313846
9.935	0.000312683
9.94	0.000262257
9.945	0.000242348
9.95	0.000322565
9.955	0.000332447
9.96	0.000297134
9.965	0.000179423
9.97	0.000160822
9.975	2.69808e-05
9.98	4.97963e-05
9.985	8.97598e-05
[truncated: 70,771 more rows]

## Sheet: d
Wavelength / nm	Intensity / a.u.
197.3	-5.38
198.09	-2.38
198.89	2.62
199.69	-1.38
200.49	-8.38
201.29	-11.38
202.08	-0.38
202.88	-19.38
203.68	-4.38
204.48	10.62
205.27	-11.38
206.07	-2.38
206.87	-3.38
207.67	-2.38
208.46	-9.38
209.26	5.62
210.06	10.62
210.85	1.62
211.65	7.62
212.45	6.62
213.24	0.62
214.04	-1.38
214.84	3.62
215.63	3.62
216.43	6.62
217.23	-3.38
218.02	18.62
218.82	11.62
219.62	9.62
220.41	3.62
221.21	-6.38
222	5.62
222.8	8.62
223.6	-14.38
224.39	-10.38
225.19	-9.38
225.98	1.62
226.78	-7.38
227.57	-12.38
228.37	-16.38
229.17	-17.38
229.96	-3.38
230.76	-5.38
231.55	-7.38
232.35	7.62
233.14	-13.38
233.94	16.62
234.73	6.62
235.53	-4.38
236.32	0.62
237.12	0.62
237.91	15.62
238.71	3.62
239.5	4.62
240.29	0.62
241.09	-5.38
241.88	0.62
242.68	6.62
243.47	1.62
244.27	-5.38
245.06	3.62
245.85	1.62
246.65	-13.38
247.44	-10.38
248.24	14.62
249.03	-11.38
249.82	4.62
250.62	-4.38
251.41	-26.38
252.2	-10.38
253	-3.38
253.79	-16.38
254.58	-9.38
255.38	7.62
256.17	2.62
256.96	-0.38
257.76	-4.38
258.55	-14.38
259.34	-16.38
260.13	0.62
260.93	7.62
261.72	8.62
262.51	-0.38
263.31	-6.38
264.1	-2.38
264.89	-22.38
265.68	-7.38
266.47	2.62
267.27	5.62
268.06	-19.38
268.85	-7.38
269.64	-5.38
270.43	-5.38
271.23	4.62
272.02	-7.38
272.81	-13.38
273.6	-0.38
274.39	-17.38
275.18	-8.38
275.98	-7.38
276.77	-9.38
277.56	-23.38
278.35	1.62
279.14	-11.38
279.93	-2.38
280.72	-10.38
281.51	-0.38
282.31	3.62
283.1	-16.38
283.89	1.62
284.68	-11.38
285.47	-5.38
286.26	-19.38
287.05	4.62
287.84	-0.38
288.63	13.62
289.42	-5.38
290.21	-4.38
291	15.62
291.79	8.62
292.58	26.62
293.37	1.62
294.16	0.62
294.95	-26.38
295.74	-7.38
296.53	2.62
297.32	-9.38
298.11	-1.38
298.9	-6.38
299.69	-5.38
300.48	5.62
301.27	-4.38
302.06	-4.38
302.84	11.62
303.63	2.62
304.42	2.62
305.21	-8.38
306	3.62
306.79	-5.38
307.58	-21.38
308.37	-11.38
309.16	-4.38
309.94	6.62
310.73	-2.38
311.52	0.62
312.31	-0.38
313.1	-6.38
313.89	-1.38
314.67	-10.38
315.46	-0.38
316.25	-6.38
317.04	17.62
317.83	18.62
318.61	0.62
319.4	18.62
320.19	8.62
320.98	24.62
321.76	11.62
322.55	11.62
323.34	19.62
324.13	27.62
324.91	18.62
325.7	16.62
326.49	17.62
327.27	14.62
328.06	-7.38
328.85	15.62
329.63	17.62
330.42	13.62
331.21	1.62
331.99	13.62
332.78	18.62
333.57	-0.38
334.35	7.62
335.14	8.62
335.93	19.62
336.71	8.62
337.5	22.62
338.28	16.62
339.07	17.62
339.86	9.62
340.64	5.62
341.43	25.62
342.21	-4.38
343	1.62
343.78	-8.38
344.57	-7.38
345.35	3.62
346.14	8.62
346.93	2.62
347.71	14.62
348.5	-6.38
349.28	6.62
350.07	-3.38
350.85	-23.38
351.64	13.62
352.42	-7.38
353.2	-23.38
353.99	14.62
354.77	4.62
355.56	2.62
356.34	-2.38
357.13	-8.38
357.91	-6.38
358.7	9.62
359.48	4.62
360.26	-9.38
361.05	-8.38
361.83	-5.38
362.62	9.62
363.4	1.62
364.18	-2.38
364.97	-9.38
365.75	11.62
366.53	5.62
367.32	1.62
368.1	6.62
368.88	-8.38
369.67	6.62
370.45	-3.38
371.23	-1.38
372.02	3.62
372.8	-9.38
373.58	-18.38
374.36	-2.38
375.15	5.62
375.93	2.62
376.71	24.62
377.49	1.62
378.28	10.62
379.06	-12.38
379.84	-2.38
380.62	1.62
381.41	-5.38
382.19	4.62
382.97	-0.38
383.75	10.62
384.53	-1.38
385.32	7.62
386.1	-6.38
386.88	-1.38
387.66	1.62
388.44	-1.38
389.22	-13.38
390	15.62
390.79	4.62
391.57	-1.38
392.35	-11.38
393.13	-6.38
393.91	4.62
394.69	-0.38
395.47	0.62
396.25	26.62
397.03	13.62
397.81	-2.38
398.59	11.62
399.37	12.62
400.16	17.62
400.94	22.62
401.72	-0.38
402.5	-0.38
403.28	0.62
404.06	8.62
404.84	6.62
405.62	-18.38
406.4	-12.38
407.18	-4.38
407.96	10.62
408.73	0.62
409.51	12.62
410.29	-1.38
411.07	-7.38
411.85	-9.38
412.63	10.62
413.41	5.62
414.19	24.62
414.97	9.62
415.75	-7.38
416.53	3.62
417.31	10.62
418.08	-0.38
418.86	-1.38
419.64	-17.38
420.42	17.62
421.2	-2.38
421.98	-8.38
422.76	-11.38
423.53	8.62
424.31	-21.38
425.09	-5.38
425.87	-13.38
426.65	4.62
427.42	3.62
428.2	15.62
428.98	9.62
429.76	-6.38
430.53	14.62
431.31	5.62
432.09	2.62
432.87	2.62
433.64	5.62
434.42	6.62
435.2	7.62
435.98	-9.38
436.75	-5.38
437.53	-7.38
438.31	-5.38
439.08	3.62
439.86	21.62
440.64	8.62
441.41	8.62
442.19	-8.38
442.97	-18.38
443.74	-2.38
444.52	14.62
445.29	8.62
446.07	6.62
446.85	6.62
447.62	0.62
448.4	-10.38
449.17	12.62
449.95	14.62
450.73	8.62
451.5	3.62
452.28	-2.38
453.05	-13.38
453.83	15.62
454.6	-4.38
455.38	1.62
456.15	-15.38
456.93	-12.38
457.7	-3.38
458.48	-5.38
459.25	-2.38
460.03	0.62
460.8	11.62
461.58	20.62
462.35	5.62
463.13	15.62
463.9	-6.38
464.68	-9.38
465.45	1.62
466.22	-6.38
467	-0.38
467.77	-14.38
468.55	25.62
469.32	20.62
470.09	-8.38
470.87	-3.38
471.64	9.62
472.42	-3.38
473.19	-5.38
473.96	-2.38
474.74	0.62
475.51	13.62
476.28	-7.38
477.06	19.62
477.83	-6.38
478.6	0.62
479.38	-24.38
480.15	-3.38
480.92	11.62
481.69	5.62
482.47	-17.38
483.24	-0.38
484.01	-27.38
484.78	-5.38
485.56	-17.38
486.33	-8.38
487.1	-18.38
487.87	-5.38
488.64	-7.38
489.42	-16.38
490.19	-10.38
490.96	-8.38
491.73	8.62
492.5	4.62
493.28	6.62
494.05	5.62
494.82	5.62
495.59	-16.38
496.36	-6.38
497.13	-4.38
497.9	-5.38
498.67	0.62
499.45	-22.38
500.22	-11.38
500.99	0.62
501.76	-4.38
502.53	-11.38
503.3	2.62
504.07	12.62
504.84	5.62
505.61	13.62
506.38	-8.38
507.15	6.62
507.92	7.62
508.69	10.62
509.46	6.62
510.23	-7.38
511	-10.38
511.77	4.62
512.54	-16.38
513.31	10.62
514.08	-9.38
514.85	-7.38
515.62	0.62
516.39	4.62
517.16	12.62
517.93	-3.38
518.7	16.62
519.47	-7.38
520.24	7.62
521	8.62
521.77	-2.38
522.54	6.62
523.31	-6.38
524.08	9.62
524.85	8.62
525.62	-1.38
526.38	-16.38
527.15	-13.38
527.92	12.62
528.69	14.62
529.46	9.62
530.23	6.62
530.99	-8.38
531.76	-1.38
532.53	-2.38
533.3	1.62
534.06	11.62
534.83	-13.38
535.6	26.62
536.37	-7.38
537.13	-3.38
537.9	-6.38
538.67	20.62
539.44	5.62
540.2	2.62
540.97	2.62
541.74	32.62
542.5	-13.38
543.27	18.62
544.04	15.62
544.8	9.62
545.57	9.62
546.34	5.62
547.1	9.62
547.87	12.62
548.63	6.62
549.4	16.62
550.17	12.62
550.93	11.62
551.7	14.62
552.46	24.62
553.23	23.62
554	36.62
554.76	23.62
555.53	16.62
556.29	38.62
557.06	34.62
557.82	52.62
558.59	31.62
559.35	20.62
560.12	37.62
560.88	31.62
561.65	41.62
562.41	56.62
563.18	46.62
563.94	58.62
564.71	60.62
565.47	55.62
566.24	47.62
567	31.62
567.76	55.62
568.53	58.62
569.29	58.62
570.06	58.62
570.82	45.62
571.58	67.62
572.35	69.62
573.11	89.62
573.88	76.62
574.64	74.62
575.4	64.62
576.17	84.62
576.93	68.62
577.69	80.62
578.46	72.62
579.22	96.62
579.98	92.62
580.75	84.62
581.51	73.62
582.27	105.62
583.03	75.62
583.8	71.62
584.56	98.62
585.32	101.62
586.08	98.62
586.85	108.62
587.61	108.62
588.37	98.62
589.13	115.62
589.89	107.62
590.66	94.62
591.42	96.62
592.18	103.62
592.94	114.62
593.7	107.62
594.47	111.62
595.23	117.62
595.99	121.62
596.75	107.62
597.51	110.62
598.27	110.62
599.03	106.62
599.79	132.62
600.56	121.62
601.32	138.62
602.08	139.62
602.84	128.62
603.6	131.62
604.36	128.62
605.12	129.62
605.88	131.62
606.64	122.62
607.4	104.62
608.16	141.62
608.92	112.62
609.68	136.62
610.44	126.62
611.2	129.62
611.96	127.62
612.72	122.62
613.48	143.62
614.24	138.62
615	142.62
615.76	113.62
616.52	135.62
617.28	132.62
618.04	126.62
618.79	123.62
619.55	120.62
620.31	144.62
621.07	133.62
621.83	140.62
622.59	151.62
623.35	131.62
624.11	133.62
624.86	125.62
625.62	132.62
626.38	113.62
627.14	131.62
627.9	148.62
628.66	126.62
629.41	147.62
630.17	115.62
630.93	123.62
631.69	120.62
632.44	117.62
633.2	136.62
633.96	123.62
634.72	123.62
635.47	114.62
636.23	140.62
636.99	108.62
637.75	134.62
638.5	97.62
639.26	123.62
640.02	138.62
640.77	113.62
641.53	102.62
642.29	120.62
643.04	99.62
643.8	134.62
644.56	100.62
645.31	125.62
646.07	118.62
646.82	127.62
647.58	110.62
648.34	125.62
649.09	109.62
649.85	116.62
650.6	120.62
651.36	126.62
652.12	113.62
652.87	109.62
653.63	119.62
654.38	106.62
655.14	113.62
655.89	116.62
656.65	113.62
657.4	101.62
658.16	88.62
658.91	82.62
659.67	96.62
660.42	87.62
661.18	105.62
661.93	94.62
662.69	97.62
663.44	106.62
664.19	110.62
664.95	108.62
665.7	97.62
666.46	82.62
667.21	97.62
667.96	91.62
668.72	99.62
669.47	87.62
670.23	88.62
670.98	100.62
671.73	99.62
672.49	77.62
673.24	89.62
673.99	82.62
674.75	76.62
675.5	66.62
676.25	96.62
677	79.62
677.76	93.62
678.51	87.62
679.26	102.62
680.02	88.62
680.77	57.62
681.52	85.62
682.27	78.62
683.03	74.62
683.78	62.62
684.53	79.62
685.28	80.62
686.03	66.62
686.79	69.62
687.54	81.62
688.29	67.62
689.04	63.62
689.79	78.62
690.54	78.62
691.3	65.62
692.05	68.62
692.8	84.62
693.55	64.62
694.3	70.62
695.05	69.62
695.8	64.62
696.55	65.62
697.3	63.62
698.05	55.62
698.81	42.62
699.56	70.62
700.31	52.62
701.06	69.62
701.81	29.62
702.56	58.62
703.31	48.62
704.06	49.62
704.81	41.62
705.56	44.62
706.31	59.62
707.06	56.62
707.81	49.62
708.56	28.62
709.31	55.62
710.05	45.62
710.8	40.62
711.55	43.62
712.3	38.62
713.05	48.62
713.8	35.62
714.55	41.62
715.3	52.62
716.05	53.62
716.8	27.62
717.54	55.62
718.29	43.62
719.04	31.62
719.79	46.62
720.54	35.62
721.29	38.62
722.03	63.62
722.78	54.62
723.53	42.62
724.28	34.62
725.03	22.62
725.77	16.62
726.52	26.62
727.27	7.62
728.02	38.62
728.76	32.62
729.51	33.62
730.26	32.62
731	42.62
731.75	23.62
732.5	40.62
733.25	33.62
733.99	33.62
734.74	30.62
735.49	22.62
736.23	19.62
736.98	33.62
737.72	13.62
738.47	46.62
739.22	16.62
739.96	31.62
740.71	27.62
741.46	32.62
742.2	18.62
742.95	23.62
743.69	2.62
744.44	26.62
745.18	39.62
745.93	24.62
746.67	30.62
747.42	14.62
748.16	31.62
748.91	18.62
749.66	30.62
750.4	25.62
751.14	24.62
751.89	17.62
752.63	21.62
753.38	19.62
754.12	28.62
754.87	26.62
755.61	42.62
756.36	22.62
757.1	41.62
757.85	-2.38
758.59	20.62
759.33	11.62
760.08	18.62
760.82	12.62
761.56	10.62
762.31	11.62
763.05	12.62
763.8	7.62
764.54	21.62
765.28	34.62
766.03	28.62
766.77	12.62
767.51	21.62
768.25	23.62
769	28.62
769.74	14.62
770.48	14.62
771.23	14.62
771.97	21.62
772.71	12.62
773.45	12.62
774.2	25.62
774.94	11.62
775.68	9.62
776.42	6.62
777.16	19.62
777.91	15.62
778.65	22.62
779.39	-17.38
780.13	15.62
780.87	15.62
781.61	14.62
782.35	10.62
783.1	4.62
783.84	23.62
784.58	20.62
785.32	9.62
786.06	14.62
786.8	-4.38
787.54	-10.38
788.28	18.62
789.02	5.62
789.76	13.62
790.5	-2.38
791.24	10.62
791.99	-1.38
792.73	-14.38
793.47	22.62
794.21	6.62
794.95	12.62
795.69	15.62
796.43	-5.38
797.16	-0.38
797.9	19.62
798.64	4.62
799.38	-6.38
800.12	-1.38
800.86	18.62
801.6	4.62
802.34	13.62
803.08	22.62
803.82	25.62
804.56	-8.38
805.3	-7.38
806.03	34.62
806.77	2.62
807.51	-7.38
808.25	6.62
808.99	-4.38
809.73	11.62
810.47	2.62
811.2	6.62
811.94	2.62
812.68	2.62
813.42	27.62
814.15	-14.38
814.89	16.62
815.63	18.62
816.37	-4.38
817.1	10.62
817.84	9.62
818.58	7.62
819.32	-4.38
820.05	8.62
820.79	-1.38
821.53	19.62
822.26	-2.38
823	-10.38
823.74	-13.38
824.47	-10.38
825.21	23.62
825.95	-0.38
826.68	-8.38
827.42	-4.38
828.16	-5.38
828.89	9.62
829.63	4.62
830.36	27.62
831.1	20.62
831.84	-2.38
832.57	4.62
833.31	27.62
834.04	-5.38
834.78	21.62
835.51	12.62
836.25	-15.38
836.98	-7.38
837.72	-3.38
838.45	-17.38
839.19	-27.38
839.92	8.62
840.66	-1.38
841.39	8.62
842.13	-17.38
842.86	9.62
843.6	5.62
844.33	9.62
845.06	-2.38
845.8	2.62
846.53	13.62
847.27	-4.38
848	4.62
848.73	11.62
849.47	12.62
850.2	-0.38
850.93	-1.38
851.67	-9.38
852.4	12.62
853.13	-7.38
853.87	9.62
854.6	23.62
855.33	11.62
856.07	-4.38
856.8	12.62
857.53	7.62
858.26	-9.38
859	3.62
859.73	-1.38
860.46	-1.38
861.19	7.62
861.93	3.62
862.66	-9.38
863.39	6.62
864.12	-4.38
864.85	-21.38
865.59	20.62
866.32	7.62
867.05	-21.38
867.78	-6.38
868.51	6.62
869.24	5.62
869.98	-21.38
870.71	34.62
871.44	1.62
872.17	2.62
872.9	18.62
873.63	-11.38
874.36	-2.38
875.09	10.62
875.82	-7.38
876.55	-17.38
877.28	-20.38
878.01	1.62
878.74	-3.38
879.47	-3.38
880.2	-16.38
880.93	-5.38
881.66	-25.38
882.39	-5.38
883.12	-6.38
883.85	5.62
884.58	14.62
885.31	21.62
886.04	21.62
886.77	-6.38
887.5	-28.38
888.23	13.62
888.96	-8.38
889.69	-12.38
890.41	10.62
891.14	-0.38
891.87	3.62
892.6	16.62
893.33	8.62
894.06	5.62
894.79	-2.38
895.51	8.62
896.24	-4.38
896.97	-10.38
897.7	-6.38
898.43	2.62
899.15	-11.38
899.88	10.62
900.61	0.62
901.34	-21.38
902.06	-17.38
902.79	-15.38
903.52	16.62
904.25	-3.38
904.97	-0.38
905.7	11.62
906.43	-6.38
907.15	-6.38
907.88	0.62
908.61	10.62
909.33	2.62
910.06	22.62
910.79	-15.38
911.51	-8.38
912.24	-11.38
912.97	4.62
913.69	-7.38
914.42	3.62
915.14	7.62
915.87	-1.38
916.59	1.62
917.32	-4.38
918.05	-3.38
918.77	17.62
919.5	4.62
920.22	7.62
920.95	-17.38
921.67	-7.38
922.4	1.62
923.12	-15.38
923.85	4.62
924.57	0.62
925.3	-12.38
926.02	5.62
926.74	-1.38
927.47	-7.38
928.19	12.62
928.92	22.62
929.64	-12.38
930.37	0.62
931.09	3.62
931.81	-23.38
932.54	-5.38
933.26	-11.38
933.98	-2.38
934.71	-11.38
935.43	-2.38
936.15	-18.38
936.88	-17.38
937.6	-22.38
938.32	6.62
939.05	-5.38
939.77	9.62
940.49	-4.38
941.21	8.62
941.94	-9.38
942.66	10.62
943.38	3.62
944.1	-14.38
944.83	-5.38
945.55	-0.38
946.27	-3.38
946.99	-6.38
947.71	-1.38
948.44	-11.38
949.16	-2.38
949.88	1.62
950.6	9.62
951.32	0.62
952.04	5.62
952.76	-6.38
953.49	-0.38
954.21	-2.38
954.93	-10.38
955.65	-17.38
956.37	-19.38
957.09	-10.38
957.81	-0.38
958.53	-7.38
959.25	6.62
959.97	15.62
960.69	1.62
961.41	4.62
962.13	-16.38
962.85	-6.38
963.57	3.62
964.29	4.62
965.01	-4.38
965.73	9.62
966.45	-1.38
967.17	-7.38
967.89	0.62
968.61	10.62
969.33	14.62
970.05	18.62
970.77	-12.38
971.49	-4.38
972.2	19.62
972.92	-26.38
973.64	0.62
974.36	1.62
975.08	-17.38
975.8	3.62
976.52	5.62
977.23	5.62
977.95	-7.38
978.67	-12.38
979.39	3.62
980.11	-0.38
980.82	-11.38
981.54	-6.38
982.26	4.62
982.98	2.62
983.69	-5.38
984.41	8.62
985.13	-21.38
985.84	1.62
986.56	11.62
987.28	-2.38
988	0.62
988.71	3.62
989.43	4.62
