# Supplementary material for: An electrochemiluminescence device powered by streaming potential for the detection of amines in flowing solution
Source: Nat Commun. 2025 Sep 8;16:8217. doi: 10.1038/s41467-025-63548-2 (PMC12417550; doi:10.1038/s41467-025-63548-2)
Supplement: Supplementary file 6 — Source Data [file 41467_2025_63548_MOESM6_ESM.zip › Source Data/Figure 5.xlsx]

## Sheet: a
TPrA/mM	Integrated ECL intensity	STD(Area)
0	0	0.0565685
0.01	0.1475	0.119548
0.05	0.6375	0.138173
0.1	3.228	1.19598
0.25	61.57	8.95727
0.5	91.264	21.2827
0.75	70.126	3.85345
1	45.135	7.53367

## Sheet: b
TPrA			DBAE			TEOA
Time /s	ECL intensity		Time /s	ECL intensity		Time /s	ECL intensity
0			0			0
0.005			0.005			0.005
0.01			0.01			0.01
0.015			0.015			0.015
0.02			0.02			0.02
0.025			0.025			0.025
0.03			0.03			0.03
0.035			0.035			0.035
0.04			0.04			0.04
0.045			0.045			0.045
0.05			0.05			0.05
0.055			0.055			0.055
0.06			0.06			0.06
0.065			0.065			0.065
0.07			0.07			0.07
0.075			0.075			0.075
0.08			0.08			0.08
0.085			0.085			0.085
0.09			0.09			0.09
0.095			0.095			0.095
0.1	-7.60844e-06		0.1	0.00030059		0.1	6.36723e-05
0.105	-0.000126482		0.105	0.000302479		0.105	-7.77884e-07
0.11	-0.00013382		0.11	0.000341498		0.11	-6.32562e-07
0.115	-0.000131786		0.115	0.000347383		0.115	-1.16044e-05
0.12	-0.00012481		0.12	0.000407401		0.12	-3.63817e-05
0.125	-0.000117326		0.125	0.000401806		0.125	-2.0469e-05
0.13	-0.000109116		0.13	0.00043603		0.13	-1.32756e-05
0.135	-0.000116382		0.135	0.000524022		0.135	-7.00964e-05
0.14	-8.58642e-05		0.14	0.000529108		0.14	-7.60546e-05
0.145	-0.000126845		0.145	0.000534485		0.145	-8.08502e-05
0.15	-0.000123357		0.15	0.000254886		0.15	-8.63724e-05
0.155	-0.000121686		0.155	0.000270508		0.155	-5.21491e-05
0.16	-0.000197689		0.16	0.000314904		0.16	-5.52736e-05
0.165	-0.000208443		0.165	0.000338446		0.165	-4.73535e-05
0.17	-0.000213311		0.17	0.000330962		0.17	-5.39657e-05
0.175	-0.000203793		0.175	0.000387347		0.175	-5.8398e-05
0.18	-0.000207135		0.18	0.000140445		0.18	-6.2685e-05
0.185	-0.000172621		0.185	0.000140518		0.185	-4.41093e-06
0.19	-0.000190932		0.19	0.000146621		0.19	-0.000121831
0.195	-0.000177708		0.195	0.000149746		0.195	-0.000120741
0.2	-0.000135564		0.2	0.000271525		0.2	-0.000118125
0.205	-0.00015155		0.205	0.000309963		0.205	-0.000156926
0.21	-0.000147626		0.21	0.000300953		0.21	-0.000144501
0.215	-0.0001368		0.215	0.00032653		0.215	-0.000141159
0.22	-0.000134184		0.22	0.000463859		0.22	-0.000141813
0.225	-0.000106137		0.225	0.00041227		0.225	-0.000137816
0.23	-0.000110496		0.23	0.000413868		0.23	-0.000149878
0.235	-8.96426e-05		0.235	0.000430217		0.235	-0.000140577
0.24	-9.07325e-05		0.24	0.000337865		0.24	-0.000107589
0.245	8.93939e-05		0.245	0.000287583		0.245	-7.56186e-05
0.25	0.000112936		0.25	0.000303351		0.25	-9.37112e-05
0.255	0.000105888		0.255	0.000302915		0.255	-8.76803e-05
0.26	0.000142582		0.26	0.000297029		0.26	-0.000131568
0.265	0.000183199		0.265	0.000262298		0.265	-0.000125827
0.27	0.000192209		0.27	0.000230036		0.27	-0.000106863
0.275	0.000195115		0.275	0.000276757		0.275	-8.7535e-05
0.28	0.000191555		0.28	0.000274577		0.28	-9.69083e-05
0.285	0.000190538		0.285	0.000297175		0.285	-9.30572e-05
0.29	0.00016547		0.29	0.000293687		0.29	-0.000140214
0.295	0.000172809		0.295	0.000296375		0.295	-9.21853e-05
0.3	0.000164525		0.3	0.000426656		0.3	-8.31027e-05
0.305	0.000132482		0.305	0.000315049		0.305	-9.13134e-05
0.31	0.000139748		0.31	0.0003088		0.31	-0.000101922
0.315	0.000176151		0.315	0.000393814		0.315	-8.7753e-05
0.32	0.000175206		0.32	0.000347238		0.32	-9.73442e-05
0.325	0.000195333		0.325	0.000254232		0.325	-9.75622e-05
0.33	0.000160965		0.33	0.000322679		0.33	-9.28392e-05
0.335	0.00011141		0.335	0.000479263		0.335	-8.12862e-05
0.34	9.13557e-05		0.34	0.000432833		0.34	-9.32752e-05
0.345	8.89579e-05		0.345	0.00043385		0.345	-0.000115219
0.35	-0.000132585		0.35	0.00042731		0.35	-0.000123502
0.355	-0.000135782		0.355	0.000408927		0.355	-0.000130841
0.36	5.32087e-05		0.36	0.00041009		0.36	-0.000136363
0.365	4.71779e-05		0.365	0.000425276		0.365	-0.000137453
0.37	1.32885e-06		0.37	0.000417501		0.37	-0.000138325
0.375	4.56916e-07		0.375	0.000414086		0.375	-0.000168043
0.38	3.18464e-05		0.38	0.000393959		0.38	-0.000183883
0.385	6.3018e-05		0.385	0.000492705		0.385	-0.000180032
0.39	0.000126451		0.39	0.000428255		0.39	-2.17042e-05
0.395	0.000252808		0.395	0.000444967		0.395	-3.04235e-05
0.4	0.000348285		0.4	0.000435448		0.4	-0.000144719
0.405	0.000339202		0.405	0.000309164		0.405	-0.000155255
0.41	0.000338112		0.41	0.000305821		0.41	-6.15951e-05
0.415	0.000336877		0.415	0.000281335		0.415	-5.89066e-05
0.42	0.000297785		0.42	0.000212525		0.42	-8.68811e-05
0.425	0.000304615		0.425	0.00020257		0.425	-4.30665e-05
0.43	0.000337458		0.43	0.000158174		0.43	-2.82437e-05
0.435	0.000339711		0.435	9.53228e-05		0.435	2.85771e-05
0.44	0.000402635		0.44	-6.43859e-05		0.44	3.20648e-05
0.445	0.000411572		0.445	-5.88637e-05		0.445	0.000115262
0.45	0.000412444		0.45	-4.44066e-06		0.45	0.000113663
0.455	0.000416949		0.455	-1.67955e-06		0.455	9.77503e-05
0.46	0.000384833		0.46	-1.38891e-06		0.46	9.91309e-05
0.465	0.000217713		0.465	-6.47517e-06		0.465	0.000222364
0.47	0.000196859		0.47	-2.5803e-05		0.47	0.000225779
0.475	0.000201728		0.475	-1.82462e-05		0.475	0.000223526
0.48	0.000214589		0.48	-8.21903e-06		0.48	0.000223526
0.485	0.000192064		0.485	2.83294e-05		0.485	0.000238058
0.49	0.000166632		0.49	-0.00012731		0.49	0.000237477
0.495	0.000102981		0.495	-0.000123169		0.495	7.97304e-05
0.5	-4.00152e-05		0.5	-0.000132687		0.5	7.83498e-05
0.505	-0.000144574		0.505	-8.28418e-05		0.505	8.67785e-05
0.51	-0.000146827		0.51	-3.96085e-05		0.51	8.51073e-05
0.515	-0.000155328		0.515	2.06273e-05		0.515	-5.2102e-06
0.52	-0.000160342		0.52	2.60769e-05		0.52	3.79975e-06
0.525	-0.000163902		0.525	1.21987e-05		0.525	1.20104e-05
0.53	-0.000167608		0.53	8.56564e-06		0.53	-2.0251e-05
0.535	-0.000223266		0.535	3.763e-05		0.535	-3.49285e-05
0.54	-0.000183956		0.54	3.41423e-05		0.54	-2.15589e-05
0.545	-0.000226318		0.545	6.95281e-05		0.545	1.92765e-05
0.55	-0.00024194		0.55	5.26708e-05		0.55	-6.13771e-05
0.555	-0.000121468		0.555	-9.67225e-06		0.555	-6.13771e-05
0.56	-0.000123866		0.56	-8.58234e-06		0.56	-5.87613e-05
0.565	-0.000120088		0.565	-1.00356e-05		0.565	-4.97513e-05
0.57	-0.00013382		0.57	-1.01082e-05		0.57	-0.00016303
0.575	-9.53102e-05		0.575	-7.56508e-06		0.575	-0.000159106
0.58	-7.1768e-05		0.58	-1.11981e-05		0.58	-0.000157507
0.585	-9.12411e-05		0.585	2.17899e-05		0.585	-9.26213e-05
0.59	-7.45291e-05		0.59	-3.34324e-05		0.59	-0.000105991
0.595	-7.72902e-05		0.595	-1.81009e-05		0.595	-8.39746e-05
0.6	-5.57394e-06		0.6	-3.71406e-06		0.6	-6.77712e-05
0.605	3.30817e-05		0.605	4.54047e-05		0.605	-6.12318e-05
0.61	3.03932e-05		0.61	1.59019e-06		0.61	-5.19312e-05
0.615	3.686e-05		0.615	-4.57847e-05		0.615	-3.82709e-05
0.62	3.76593e-05		0.62	-4.74559e-05		0.62	-3.98694e-05
0.625	3.50435e-05		0.625	-6.36593e-05		0.625	-2.82437e-05
0.63	6.50525e-05		0.63	-6.52578e-05		0.63	-3.16588e-05
0.635	0.0001226		0.635	-6.06075e-05		0.635	-3.82709e-05
0.64	0.000124489		0.64	-7.15793e-05		0.64	-4.02328e-05
0.645	7.58789e-05		0.645	-3.01626e-05		0.645	-0.000118271
0.65	5.30634e-05		0.65	-5.82824e-05		0.65	-0.00015184
0.655	0.000104289		0.655	-2.64569e-05		0.655	-0.000143266
0.66	1.53524e-05		0.66	-1.30873e-05		0.66	-8.7971e-05
0.665	1.46258e-05		0.665	6.74911e-06		0.665	-8.85523e-05
0.67	1.42625e-05		0.67	1.46692e-05		0.67	-6.66087e-05
0.675	1.25186e-05		0.675	2.05547e-05		0.675	-7.04597e-05
0.68	-3.10779e-05		0.68	7.25072e-05		0.68	-7.35114e-05
0.685	-1.87256e-05		0.685	7.01094e-05		0.685	-7.41654e-05
0.69	2.16012e-05		0.69	2.94193e-05		0.69	-0.000137235
0.695	-3.46677e-06		0.695	2.74575e-05		0.695	-0.000135346
0.7	6.56043e-06		0.7	1.55411e-05		0.7	-0.000157144
0.705	-6.94429e-05		0.705	3.82113e-05		0.705	-0.000170368
0.71	-8.94973e-05		0.71	1.56137e-05		0.71	-0.000170296
0.715	-8.0778e-05		0.715	1.19807e-05		0.715	-0.000149587
0.72	-6.87889e-05		0.72	1.69943e-05		0.72	-0.000157435
0.725	-5.72358e-05		0.725	-2.0862e-05		0.725	-0.000147262
0.73	-5.65092e-05		0.73	-2.44951e-05		0.73	-0.00016877
0.735	-5.30942e-05		0.735	-1.24334e-05		0.735	-8.58638e-05
0.74	-0.000110278		0.74	7.54838e-06		0.74	-8.47012e-05
0.745	-0.000121541		0.745	5.65945e-05		0.745	-7.64179e-05
0.75	-0.000109188		0.75	1.32886e-05		0.75	-6.53008e-05
0.755	-9.53828e-05		0.755	1.59019e-06		0.755	-8.99328e-05
0.76	-5.0551e-05		0.76	3.02186e-05		0.76	0.000164671
0.765	-1.06602e-05		0.765	3.90106e-05		0.765	0.000109449
0.77	1.6079e-05		0.77	5.35427e-05		0.77	0.000119839
0.775	2.49436e-05		0.775	4.03911e-05		0.775	9.01936e-05
0.78	2.26912e-05		0.78	3.98825e-05		0.78	0.000104871
0.785	1.84768e-05		0.785	-2.3335e-06		0.785	0.000106833
0.79	-2.0978e-05		0.79	-8.87298e-06		0.79	0.000108504
0.795	-3.9754e-06		0.795	-1.6575e-05		0.795	0.000110902
0.8	-4.77467e-06		0.8	-9.59959e-06		0.8	0.000107995
0.805	-8.04441e-06		0.805	-7.20178e-06		0.805	0.000112791
0.81	1.53524e-05		0.81	-4.36049e-05		0.81	0.000116134
0.815	4.36902e-05		0.815	-7.22333e-05		0.815	0.000112646
0.82	3.74413e-05		0.82	-6.99081e-05		0.82	8.35814e-05
0.825	8.01659e-05		0.825	-3.51762e-05		0.825	8.16922e-05
0.83	7.42077e-05		0.83	-5.50127e-05		0.83	0.000148686
0.835	7.8858e-05		0.835	-3.69201e-05		0.835	0.000149122
0.84	5.0157e-05		0.84	-2.0862e-05		0.84	6.11292e-05
0.845	4.20916e-05		0.845	-4.25876e-05		0.845	7.31183e-05
0.85	5.18282e-05		0.85	-0.000101152		0.85	7.12291e-05
0.855	7.864e-05		0.855	-0.000110671		0.855	7.24643e-05
0.86	0.000234861		0.86	-9.65747e-05		0.86	8.48167e-05
0.865	0.00013488		0.865	-0.00015216		0.865	-0.000177344
0.87	7.84947e-05		0.87	-0.000116702		0.87	-0.00017807
0.875	8.66327e-05		0.875	-0.000157683		0.875	-0.000189551
0.88	9.47708e-05		0.88	-0.000144095		0.88	-0.000176763
0.885	9.04111e-05		0.885	-0.000142424		0.885	-0.000194928
0.89	0.000107559		0.89	-0.00016088		0.89	-0.000195436
0.895	0.000114244		0.895	-0.000160008		0.895	-0.000193765
0.9	5.71324e-05		0.9	-0.000142932		0.9	-0.000194928
0.905	5.74957e-05		0.905	2.28798e-05		0.905	-0.000195364
0.91	6.42532e-05		0.91	1.56137e-05		0.91	-4.46651e-05
0.915	4.92124e-05		0.915	4.84565e-05		0.915	-4.94607e-05
0.92	1.69215e-06		0.92	4.77299e-05		0.92	-4.33572e-05
0.925	1.83747e-06		0.925	4.76572e-05		0.925	-4.03781e-05
0.93	-6.26127e-05		0.93	1.48871e-05		0.93	-3.7181e-05
0.935	-8.77102e-06		0.935	1.43058e-05		0.935	-0.000109915
0.94	4.10017e-05		0.94	8.12967e-06		0.94	-0.000113984
0.945	2.94486e-05		0.945	-1.39592e-05		0.945	-0.0001057
0.95	5.97482e-05		0.95	-1.316e-05		0.95	-0.000113766
0.955	6.22913e-05		0.955	4.78025e-05		0.955	-9.16767e-05
0.96	3.3009e-05		0.96	0.000376666		0.96	-0.000101123
0.965	-0.000133094		0.965	0.00036395		0.965	-8.23034e-05
0.97	-0.000129606		0.97	0.00041009		0.97	-5.81073e-05
0.975	-0.000134474		0.975	0.000368382		0.975	-6.08684e-05
0.98	-0.000162304		0.98	0.000386112		0.98	-6.26123e-05
0.985	-9.3639e-05		0.985	0.000401806		0.985	-7.25669e-05
0.99	-7.23493e-05		0.99	0.000392143		0.99	0.000106833
0.995	-8.76081e-05		0.995	0.000410671		0.995	0.000165616
1	-4.16137e-05		1	0.000435666		1	0.000159657
1.005	-3.66001e-05		1.005	0.000435594		1.005	0.000161474
1.01	-4.37936e-05		1.01	0.000263678		1.01	0.000165398
1.015	-6.29761e-05		1.015	0.000263751		1.015	1.60068e-05
1.02	-6.15955e-05		1.02	0.000242897		1.02	1.18651e-05
1.025	-5.57826e-05		1.025	0.000255831		1.025	0.000171792
1.03	-5.80351e-05		1.03	0.000255395		1.03	0.000171937
1.035	-5.01877e-05		1.035	0.000243624		1.035	0.000185161
1.04	-0.000104683		1.04	0.000255104		1.04	0.000219821
1.045	-0.000124302		1.045	0.000248637		1.045	0.000228395
1.05	-0.000102068		1.05	0.000241008		1.05	0.000227741
1.055	-0.000115001		1.055	0.000288237		1.055	0.000224544
1.06	-0.000108825		1.06	0.00022604		1.06	0.000226796
1.065	-0.000114783		1.065	-8.96719e-05		1.065	0.000226433
1.07	-7.44565e-05		1.07	-7.43405e-05		1.07	0.000193808
1.075	-7.06781e-05		1.075	-8.77101e-05		1.075	0.000217423
1.08	-2.23586e-05		1.08	-9.96264e-05		1.08	0.000220111
1.085	-2.76629e-05		1.085	-9.7156e-05		1.085	0.000262255
1.09	-0.000119434		1.09	-0.00012513		1.09	0.000264289
1.095	-0.000103012		1.095	-0.000121207		1.095	0.000122237
1.1	-0.000103376		1.1	-0.000123968		1.1	6.17105e-05
1.105	-0.000151695		1.105	-0.000145766		1.105	0.00115678
1.11	-0.000158525		1.11	-0.00015325		1.11	0.00115591
1.115	-0.000139197		1.115	-0.00016088		1.115	0.00123795
1.12	-6.68271e-05		1.12	-0.000156665		1.12	0.00122603
1.125	-2.78082e-05		1.125	-0.000168582		1.125	0.00123104
1.13	-2.62823e-05		1.13	-0.00016335		1.13	0.00108805
1.135	-1.7563e-05		1.135	-0.000137991		1.135	0.00108427
1.14	-1.00789e-05		1.14	-0.000131161		1.14	0.00106843
1.145	-1.7127e-05		1.145	-0.000141915		1.145	0.00104002
1.15	-5.45474e-05		1.15	-0.000154631		1.15	0.00113266
1.155	-6.90069e-05		1.155	-0.000130435		1.155	0.00112627
1.16	-7.44565e-05		1.16	-0.000174467		1.16	0.00112488
1.165	-1.02242e-05		1.165	-0.000178464		1.165	0.00109894
1.17	-1.47292e-05		1.17	-0.000193359		1.17	0.00110323
1.175	-4.91705e-05		1.175	-0.000191325		1.175	0.00112888
1.18	-2.35212e-05		1.18	-0.000222496		1.18	0.00107417
1.185	-7.46018e-05		1.185	-0.000217264		1.185	0.00107395
1.19	-8.15046e-05		1.19	-0.000231942		1.19	0.00103588
1.195	-4.87345e-05		1.195	-0.000234848		1.195	0.00104743
1.2	-8.08506e-05		1.2	-0.000206947		1.2	0.0010071
1.205	-7.77989e-05		1.205	-0.000207964		1.205	0.0011028
1.21	-8.32484e-05		1.21	-0.000189871		1.21	1.70967e-05
1.215	-8.04147e-05		1.215	-0.000185076		1.215	1.41903e-05
1.22	-6.92975e-05		1.22	-6.97628e-05		1.22	-7.43834e-05
1.225	-3.68908e-05		1.225	-1.20701e-05		1.225	-6.58821e-05
1.23	-8.88433e-05		1.23	1.278e-05		1.23	-6.12318e-05
1.235	-7.88161e-05		1.235	1.79389e-05		1.235	-2.0251e-05
1.24	5.98935e-05		1.24	-4.51333e-06		1.24	-1.51647e-05
1.245	8.20551e-05		1.245	-1.46157e-06		1.245	6.56087e-06
1.25	0.00012042		1.25	-5.96654e-06		1.25	6.02673e-07
1.255	0.000135606		1.255	8.05701e-06		1.255	-9.58183e-05
1.26	0.000144325		1.26	3.988e-06		1.26	-5.53462e-05
1.265	0.000136115		1.265	5.94283e-05		1.265	-5.27304e-05
1.27	5.98209e-05		1.27	5.73938e-05		1.27	-4.58276e-05
1.275	8.6996e-05		1.275	5.99369e-05		1.275	-1.32756e-05
1.28	8.40896e-05		1.28	8.83473e-05		1.28	-4.29939e-05
1.285	0.000102255		1.285	9.15444e-05		1.285	-4.52464e-05
1.29	0.000148685		1.29	0.000103751		1.29	-4.28485e-05
1.295	0.000180511		1.295	0.000120536		1.295	-4.1468e-05
1.3	0.000156968		1.3	0.000125768		1.3	-5.63635e-05
1.305	0.000149775		1.305	0.00010208		1.305	-5.4111e-05
1.31	0.000148104		1.31	0.000101136		1.31	-0.000146826
1.315	0.000166124		1.315	7.66489e-05		1.315	-0.000151331
1.32	0.000223744		1.32	9.74299e-05		1.32	-8.7971e-05
1.325	0.000194244		1.325	-7.92839e-06		1.325	-7.2447e-06
1.33	9.2373e-05		1.33	-6.51852e-05		1.33	6.14198e-05
1.335	0.000110175		1.335	-9.09798e-05		1.335	0.000390065
1.34	9.63693e-05		1.34	-0.0001082		1.34	0.000329757
1.345	-3.0206e-05		1.345	-0.00010137		1.345	0.000342472
1.35	-6.7481e-05		1.35	-4.54941e-05		1.35	0.000328739
1.355	-0.000100542		1.355	0.000204532		1.355	0.000361001
1.36	-0.000107517		1.36	0.000231053		1.36	0.000361219
1.365	-0.000117544		1.365	0.000274723		1.365	0.00032547
1.37	-0.000104465		1.37	0.000207657		1.37	0.000363907
1.375	-9.40023e-05		1.375	0.000211435		1.375	0.000371101
1.38	-0.000110569		1.38	0.00021841		1.38	0.000334552
1.385	-6.55918e-05		1.385	0.000178592		1.385	0.000340292
1.39	-0.00010323		1.39	0.000238029		1.39	0.000346251
1.395	-0.000153584		1.395	0.000226476		1.395	0.000340728
1.4	-0.000171604		1.4	0.000276902		1.4	0.000331791
1.405	-0.000163539		1.405	0.000281625		1.405	0.000333535
1.41	-0.000146463		1.41	0.000274868		1.41	0.000343998
1.415	-0.000144502		1.415	0.00029732		1.415	0.000369066
1.42	-0.000157145		1.42	0.00034019		1.42	0.000387231
1.425	-0.000191586		1.425	0.000321589		1.425	0.000326341
1.43	-0.000184392		1.43	0.000316067		1.43	0.000273008
1.435	-0.000161504		1.435	0.000312724		1.435	0.000197804
1.44	-0.000121759		1.44	0.00031098		1.44	-0.000141958
1.445	-0.000136218		1.445	0.000314759		1.445	-0.000131785
1.45	-0.000158089		1.45	0.000301389		1.45	-0.000146027
1.455	-0.000153294		1.455	0.000237229		1.455	-0.000151622
1.46	-0.000153003		1.46	1.44487e-06		1.46	1.63701e-05
1.465	-0.000159833		1.465	-1.73016e-05		1.465	2.08024e-05
1.47	-0.000131859		1.47	-7.07801e-05		1.47	2.1529e-05
1.475	-0.000119216		1.475	-2.83461e-05		1.475	-2.0251e-05
1.48	-7.08234e-05		1.48	-1.24334e-05		1.48	-3.94335e-05
1.485	-4.77173e-05		1.485	-1.95541e-05		1.485	-3.58004e-05
1.49	-6.05782e-05		1.49	-2.76922e-05		1.49	-3.49285e-05
1.495	-4.22677e-05		1.495	-9.03258e-05		1.495	-3.46379e-05
1.5	-4.59007e-05		1.5	-8.46583e-05		1.5	-2.46107e-05
1.505	-5.84711e-05		1.505	-0.000150852		1.505	-1.56734e-05
1.51	-7.59824e-05		1.51	-0.00015761		1.51	-1.34935e-05
1.515	-8.32484e-05		1.515	-0.000132905		1.515	-1.1895e-05
1.52	-8.84074e-05		1.52	-0.000158845		1.52	-4.16133e-05
1.525	-9.65454e-05		1.525	-0.000191179		1.525	-6.21763e-05
1.53	-0.000120887		1.53	-0.000200625		1.53	-6.32663e-05
1.535	-9.59641e-05		1.535	-0.000198736		1.535	-8.45559e-05
1.54	-8.60096e-05		1.54	-0.000191978		1.54	-7.77984e-05
1.545	-0.000116164		1.545	-0.000170761		1.545	-7.11136e-05
1.55	-0.00010185		1.55	-0.000177083		1.55	-7.54006e-05
1.555	-9.3639e-05		1.555	-0.00017701		1.555	-7.91063e-05
1.56	-5.17863e-05		1.56	-0.000111252		1.56	-7.26395e-05
1.565	-3.70361e-05		1.565	-0.000117501		1.565	-0.000256254
1.57	-1.94522e-05		1.57	-0.000128836		1.57	-0.0002548
1.575	-2.01355e-06		1.575	-0.000138137		1.575	-0.00025916
1.58	-1.54558e-05		1.58	-0.00017454		1.58	-0.00024114
1.585	4.65966e-05		1.585	-0.000189145		1.585	-0.000209605
1.59	2.0366e-05		1.59	-0.000181806		1.59	-0.000200668
1.595	-7.09982e-06		1.595	-0.000181225		1.595	-0.000202557
1.6	5.64058e-05		1.6	-0.000175412		1.6	-0.00020728
1.605	6.03295e-05		1.605	-0.000179989		1.605	-0.00017916
1.61	6.11288e-05		1.61	-0.000164949		1.61	-0.000182285
1.615	6.96301e-05		1.615	-0.000169744		1.615	-0.000187444
1.62	0.000161473		1.62	-0.00019721		1.62	-0.000199796
1.625	0.000156024		1.625	-0.000178173		1.625	-0.000195
1.63	0.000160166		1.63	-0.000176284		1.63	-0.000186644
1.635	0.000161982		1.635	-0.000163568		1.635	-0.000181195
1.64	0.00013735		1.64	-0.000160516		1.64	-0.000185555
1.645	0.000100947		1.645	-0.000156593		1.645	-0.000186717
1.65	8.03112e-05		1.65	-0.000179699		1.65	-0.000182139
1.655	0.000226287		1.655	-0.000191034		1.655	-0.000158016
1.66	0.000218149		1.66	-0.000188636		1.66	-0.000148134
1.665	0.000222363		1.665	-0.000243059		1.665	-0.000155982
1.67	0.000212263		1.67	-0.000250252		1.67	-0.000172185
1.675	0.000208703		1.675	-0.000250979		1.675	-0.00017313
1.68	0.000180729		1.68	-0.000249163		1.68	-0.000173493
1.685	0.000166778		1.685	-0.000248945		1.685	-0.000140505
1.69	7.43531e-05		1.69	-0.000252868		1.69	-0.000164483
1.695	7.28998e-05		1.695	-0.000245675		1.695	-0.000171458
1.7	7.5007e-05		1.7	-0.000243495		1.7	-0.000174001
1.705	-1.08055e-05		1.705	-0.000227146		1.705	-0.000171095
1.71	-1.64731e-05		1.71	-0.000227946		1.71	-0.00019689
1.715	-1.59644e-05		1.715	-0.000244948		1.715	-0.000199433
1.72	2.69055e-05		1.72	-0.000232451		1.72	-0.000200305
1.725	-6.02149e-05		1.725	-0.000224676		1.725	-0.000199215
1.73	-5.16409e-05		1.73	-0.000236447		1.73	-0.000199215
1.735	-3.81987e-05		1.735	-0.000192269		1.735	-0.000204156
1.74	7.86833e-06		1.74	-0.000183622		1.74	-0.000207643
1.745	2.07293e-05		1.745	-0.000182823		1.745	-0.000202267
1.75	2.98846e-05		1.75	-0.000186965		1.75	-0.000194928
1.755	3.10472e-05		1.755	-0.000182024		1.755	-0.000201104
1.76	-4.2631e-05		1.76	-9.49035e-05		1.76	-0.000231258
1.765	-4.01605e-05		1.765	-8.88e-05		1.765	-0.000240486
1.77	-9.28397e-05		1.77	-7.2088e-05		1.77	-0.000235909
1.775	-0.000102722		1.775	-3.22698e-05		1.775	-0.000240849
1.78	-0.000102504		1.78	4.94737e-05		1.78	-7.02417e-05
1.785	-0.000113112		1.785	5.44873e-05		1.785	-6.42835e-05
1.79	-0.000112385		1.79	4.46054e-05		1.79	-0.000106717
1.795	-0.00014174		1.795	3.83566e-05		1.795	-0.000107226
1.8	3.87492e-05		1.8	3.50142e-05		1.8	-0.000110496
1.805	3.11198e-05		1.805	4.05364e-05		1.805	-0.000107589
1.81	2.4217e-05		1.81	1.69216e-05		1.81	-0.000106717
1.815	6.01115e-05		1.815	1.40152e-05		1.815	-3.15134e-05
1.82	5.96755e-05		1.82	2.20806e-05		1.82	3.03936e-05
1.825	2.28365e-05		1.825	2.15719e-05		1.825	4.15834e-05
1.83	9.94937e-05		1.83	2.16446e-05		1.83	4.7469e-05
1.835	9.557e-05		1.835	1.11814e-05		1.835	7.98031e-05
1.84	8.07472e-05		1.84	-3.05986e-05		1.84	7.617e-05
1.845	3.29363e-05		1.845	-4.78919e-05		1.845	7.78412e-05
1.85	1.47711e-05		1.85	-5.50853e-05		1.85	0.00018211
1.855	2.40717e-05		1.855	-3.35777e-05		1.855	0.000181383
1.86	2.74141e-05		1.86	-2.99446e-05		1.86	0.00018022
1.865	-4.10325e-05		1.865	-0.000106747		1.865	0.000183635
1.87	-3.56556e-05		1.87	-6.58391e-05		1.87	0.000192355
1.875	-2.88981e-05		1.875	-0.000101152		1.875	0.000195915
1.88	-2.84621e-05		1.88	-0.000138282		1.88	0.000196569
1.885	-7.09982e-06		1.885	-0.00021632		1.885	2.50894e-05
1.89	-6.08257e-06		1.89	-0.000219008		1.89	2.32002e-05
1.895	5.8077e-05		1.895	-0.000213413		1.895	4.54344e-05
1.9	5.96029e-05		1.9	-0.000186311		1.9	0.000150284
1.905	-9.13138e-05		1.905	-0.000108491		1.905	0.00014745
1.91	-6.64638e-05		1.91	-0.000101879		1.91	0.000191265
1.915	-2.2068e-05		1.915	-0.000107328		1.915	0.000194317
1.92	-5.25129e-05		1.92	-0.000113868		1.92	0.000107269
1.925	-5.1205e-05		1.925	-0.00011801		1.925	0.000134444
1.93	-4.60461e-05		1.93	-0.000124767		1.93	0.000126451
1.935	-0.000127572		1.935	-0.000124258		1.935	0.000119767
1.94	-0.000120959		1.94	-0.00010791		1.94	8.50346e-05
1.945	-0.000102576		1.945	-0.00011365		1.945	8.55433e-05
1.95	-0.000102068		1.95	-0.000102024		1.95	8.43807e-05
1.955	-9.2985e-05		1.955	-7.24513e-05		1.955	-2.64998e-05
1.96	-0.000107663		1.96	-3.59755e-05		1.96	-3.53645e-05
1.965	-0.00011551		1.965	7.3304e-06		1.965	-3.32573e-05
1.97	-0.000126336		1.97	3.6247e-06		1.97	-2.98422e-05
1.975	-0.000101486		1.975	-1.7229e-05		1.975	-3.86342e-05
1.98	-0.000101123		1.98	-4.44315e-07		1.98	0.000103563
1.985	-0.00010541		1.985	7.83903e-06		1.985	0.000102255
1.99	-0.000141159		1.99	9.53228e-05		1.99	0.000102764
1.995	-0.000139633		1.995	9.44508e-05		1.995	0.000100293
2	-0.000186427		2	9.78659e-05		2	0.000297277
2.005	-0.000187807		2.005	0.000127512		2.005	0.00019141
2.01	-0.000109988		2.01	3.8066e-05		2.01	0.000357876
2.015	-0.000130187		2.015	2.43331e-05		2.015	0.000327213
2.02	-0.000160487		2.02	9.32156e-05		2.02	0.000323726
2.025	-0.000158816		2.025	9.86652e-05		2.025	0.000353735
2.03	-0.000162158		2.03	0.000102153		2.03	0.000283108
2.035	-0.000172476		2.035	9.80839e-05		2.035	0.000307014
2.04	-0.000166227		2.04	0.000313596		2.04	0.000306432
2.045	-0.000139561		2.045	0.000326166		2.045	0.000308758
2.05	-0.000152204		2.05	0.000329872		2.05	0.000313408
2.055	-0.000141087		2.055	0.000358137		2.055	0.000331282
2.06	-7.6491e-05		2.06	0.00041009		2.06	0.000330846
2.065	-7.97607e-05		2.065	0.000403478		2.065	0.000345742
2.07	-6.85709e-05		2.07	0.000359445		2.07	0.000363762
2.075	-3.3839e-05		2.075	0.000355957		2.075	0.0003517
2.08	1.82588e-05		2.08	0.000333433		2.08	0.000347994
2.085	1.6733e-05		2.085	0.000330381		2.085	0.000205652
2.09	1.84042e-05		2.09	0.000351598		2.09	0.000519983
2.095	2.75594e-05		2.095	0.000258519		2.095	0.000518094
2.1	1.73142e-05		2.1	0.00025554		2.1	0.000520855
2.105	4.88923e-06		2.105	0.000543495		2.105	0.000295751
2.11	2.72688e-05		2.11	0.000489145		2.11	0.000307086
2.115	-8.21585e-05		2.115	0.000491034		2.115	0.000142437
2.12	0.000163508		2.12	0.000505566		2.12	0.000140984
2.125	0.000164089		2.125	0.000451216		2.125	0.000161765
2.13	0.000164307		2.13	0.000445839		2.13	0.00013488
2.135	0.000247722		2.135	0.000451361		2.135	0.000182691
2.14	0.00024932		2.14	0.000477664		2.14	0.000155879
2.145	0.000320238		2.145	0.0002599		2.145	0.000171864
2.15	0.000290737		2.15	0.000234178		2.15	0.000171356
2.155	0.000337603		2.155	0.000221971		2.155	0.000164962
2.16	0.00033615		2.16	0.000204532		2.16	0.000144835
2.165	0.00029982		2.165	0.00012555		2.165	0.000146651
2.17	0.000348648		2.17	6.81476e-05		2.17	0.000133281
2.175	0.000349738		2.175	9.10358e-05		2.175	0.000107051
2.18	0.000327649		2.18	9.80112e-05		2.18	0.00011003
2.185	0.000251573		2.185	0.000153597		2.185	0.000112718
2.19	0.000273444		2.19	0.000158974		2.19	0.000106833
2.195	0.0004014		2.195	0.000130781		2.195	-0.000205391
2.2	0.000396023		2.2	0.000135868		2.2	-0.000202775
2.205	0.000609137		2.205	0.00013267		2.205	-0.000210477
2.21	0.000619382		2.21	-0.000150198		2.21	-0.000214256
2.215	0.000604778		2.215	-0.000120044		2.215	-0.00022886
2.22	0.000643651		2.22	-0.000113287		2.22	-0.000148715
2.225	0.000467739		2.225	-0.000114159		2.225	-0.000155691
2.23	0.000471154		2.23	-0.000116411		2.23	-0.000171604
2.235	0.000470355		2.235	-0.000111252		2.235	-0.000171168
2.24	0.000417603		2.24	-0.000125276		2.24	-0.000239687
2.245	0.000431336		2.245	-0.00014068		2.245	-0.00023787
2.25	0.000352572		2.25	-0.000141552		2.25	-0.000251095
2.255	0.000370737		2.255	-0.000136901		2.255	-0.000245936
2.26	0.000528484		2.26	-0.000127092		2.26	-0.000237289
2.265	0.000522308		2.265	-0.000148745		2.265	-0.000235763
2.27	0.000489101		2.27	-0.000144022		2.27	-0.000189478
2.275	0.000443616		2.275	-0.000144894		2.275	-0.000165427
2.28	0.000428575		2.28	-9.672e-05		2.28	-0.000151186
2.285	0.000434751		2.285	-9.81732e-05		2.285	-0.000149951
2.29	0.000430827		2.29	-0.000154776		2.29	-2.15589e-05
2.295	0.000477766		2.295	-0.000151143		2.295	-3.03509e-05
2.3	0.000353371		2.3	-0.000144822		2.3	-4.02328e-05
2.305	0.000356568		2.305	-0.000144386		2.305	-4.34298e-05
2.31	0.000143962		2.31	-7.96447e-05		2.31	-3.2458e-05
2.315	0.000134734		2.315	-8.69834e-05		2.315	9.73143e-05
2.32	0.000157986		2.32	-0.000109218		2.32	9.7823e-05
2.325	0.000118022		2.325	-5.65385e-05		2.325	1.83319e-05
2.33	4.32542e-05		2.33	-6.58391e-05		2.33	1.46262e-05
2.335	9.58607e-05		2.335	-7.69562e-05		2.335	9.83061e-06
2.34	9.61513e-05		2.34	-6.03896e-05		2.34	3.94507e-06
2.345	6.91941e-05		2.345	-5.83551e-05		2.345	3.21847e-06
2.35	4.83404e-05		2.35	-6.80916e-05		2.35	4.96233e-06
2.355	8.23458e-05		2.355	-6.99808e-05		2.355	2.05118e-05
2.36	0.000154135		2.36	-7.2088e-05		2.36	1.57888e-05
2.365	4.68146e-05		2.365	-4.12797e-05		2.365	1.25917e-05
2.37	3.86765e-05		2.37	-4.26603e-05		2.37	1.53528e-05
2.375	4.35448e-05		2.375	-4.78192e-05		2.375	-2.74444e-05
2.38	4.87764e-05		2.38	-3.16885e-05		2.38	-5.20038e-05
2.385	5.22641e-05		2.385	-9.83185e-05		2.385	-5.99965e-05
2.39	3.43169e-05		2.39	-0.000102533		2.39	-5.97059e-05
2.395	4.07111e-05		2.395	-0.000104131		2.395	-0.000187298
2.4	-1.96702e-05		2.4	-7.10707e-05		2.4	-0.000179669
2.405	-2.47564e-05		2.405	0.000145749		2.405	-0.000110423
2.41	-8.40771e-06		2.41	0.000159918		2.41	-0.000108461
2.415	2.102e-05		2.415	0.000110727		2.415	-9.52371e-05
2.42	4.73232e-05		2.42	0.000116903		2.42	-0.000177417
2.425	4.91397e-05		2.425	0.000162098		2.425	-0.000178143
2.43	4.9503e-05		2.43	0.000139937		2.43	-0.000176835
2.435	6.98481e-05		2.435	0.000148874		2.435	-0.000183738
2.44	1.14287e-05		2.44	0.000160572		2.44	-0.000183447
2.445	-7.05659e-07		2.445	0.000142262		2.445	-0.000176327
2.45	3.79932e-06		2.45	0.000141826		2.45	-0.000168043
2.455	6.22913e-05		2.455	0.000144514		2.455	-0.000157871
2.46	3.74413e-05		2.46	0.000199954		2.46	-0.000176835
2.465	-5.62912e-05		2.465	0.000202062		2.465	-0.000178506
2.47	-0.000161141		2.47	0.000167039		2.47	-0.000178797
2.475	-0.000153512		2.475	0.0001605		2.475	-0.000184319
2.48	-0.00012561		2.48	0.000157666		2.48	-0.000189624
2.485	-0.000107227		2.485	0.000278065		2.485	-0.000188679
2.49	-7.77262e-05		2.49	0.000269128		2.49	-0.000123793
2.495	-4.82985e-05		2.495	0.000268692		2.495	-0.000122267
2.5	-5.4838e-05		2.5	0.000272543		2.5	-0.000125827
2.505	-5.20769e-05		2.505	0.000234396		2.505	-7.66359e-05
2.51	-3.39117e-05		2.51	1.01642e-05		2.51	-0.000135128
2.515	-5.11323e-05		2.515	-1.04715e-05		2.515	-0.000145082
2.52	-7.74356e-05		2.52	-2.00628e-05		2.52	-0.000174365
2.525	-0.000112603		2.525	-1.30147e-05		2.525	-0.000212294
2.53	-0.000140215		2.53	-5.52306e-05		2.53	-0.000206118
2.535	-0.000116527		2.535	-8.24785e-05		2.535	-0.000207208
2.54	-0.000121177		2.54	-8.66201e-05		2.54	-0.0002059
2.545	-0.000133966		2.545	-9.05438e-05		2.545	-0.000209024
2.55	-0.000129606		2.55	-9.19244e-05		2.55	-0.000206554
2.555	-0.000135855		2.555	-9.3087e-05		2.555	-0.000212294
2.56	-0.000189188		2.56	-8.78554e-05		2.56	-0.000203865
2.565	-0.000110496		2.565	-0.000138064		2.565	-0.00019718
2.57	-8.04873e-05		2.57	-0.00014424		2.57	-0.000190423
2.575	-7.51104e-05		2.575	-0.000127746		2.575	-0.000192821
2.58	-7.11867e-05		2.58	-0.000119027		2.58	-0.000148207
2.585	-7.53284e-05		2.585	-0.00011612		2.585	-0.000144428
2.59	-9.85799e-05		2.59	-0.000251197		2.59	-0.0001461
2.595	-0.000122122		2.595	-0.000186747		2.595	-0.000215346
2.6	-0.000139561		2.6	-0.000184349		2.6	-0.000222757
2.605	-0.000122921		2.605	-0.000187473		2.605	-0.000218034
2.61	-0.000140651		2.61	-3.74287e-05		2.61	-0.000267225
2.615	-0.000163175		2.615	1.75756e-05		2.615	-0.000265918
2.62	-0.000162739		2.62	3.09452e-05		2.62	-0.000256181
2.625	-0.000159324		2.625	4.78752e-05		2.625	-0.000141885
2.63	-0.000112821		2.63	5.8411e-05		2.63	-0.000145082
2.635	-0.000114347		2.635	5.15809e-05		2.635	7.96577e-05
2.64	-0.000130115		2.64	0.000217902		2.64	7.70419e-05
2.645	-0.000145664		2.645	0.000251253		2.645	8.22735e-05
2.65	-0.000140287		2.65	0.000243406		2.65	9.25187e-05
2.655	-0.000130623		2.655	0.000281189		2.655	9.7387e-05
2.66	-0.000113185		2.66	0.000287002		2.66	0.000133572
2.665	-3.20952e-05		2.665	0.000293178		2.665	0.000116424
2.67	-0.000129315		2.67	0.000295213		2.67	0.000115698
2.675	-0.00013571		2.675	0.000294559		2.675	0.000111919
2.68	-0.000139052		2.68	0.000293033		2.68	0.000108867
2.685	-0.000131931		2.685	0.000292016		2.685	6.75234e-05
2.69	-0.000170805		2.69	0.00028257		2.69	9.00482e-05
2.695	-0.000145955		2.695	0.000286348		2.695	9.28094e-05
2.7	-0.000145591		2.7	0.000224659		2.7	0.000109594
2.705	-0.000150096		2.705	0.000241299		2.705	0.000114535
2.71	-0.000162086		2.71	0.000273778		2.71	0.000123908
2.715	-0.000121032		2.715	0.000121117		2.715	0.000131538
2.72	-9.08778e-05		2.72	0.000117848		2.72	0.000120203
2.725	-9.05145e-05		2.725	0.000141608		2.725	0.000118604
2.73	-9.55281e-05		2.73	0.000117412		2.73	8.15941e-06
2.735	-0.000142467		2.735	9.2053e-05		2.735	4.30838e-06
2.74	-0.000133239		2.74	9.56134e-05		2.74	-0.000225155
2.745	-0.000136218		2.745	-6.96902e-05		2.745	-0.000206263
2.75	-0.000137018		2.75	-0.000113359		2.75	-0.000200523
2.755	-0.000129025		2.755	-7.5285e-05		2.755	-0.000206336
2.76	-0.000120959		2.76	-8.63295e-05		2.76	-0.000213747
2.765	-0.000136654		2.765	-9.33049e-05		2.765	-0.000212584
2.77	-0.000137163		2.77	-9.6938e-05		2.77	-0.000214401
2.775	-3.51469e-05		2.775	-8.33504e-05		2.775	-0.000218906
2.78	-4.98244e-05		2.78	-4.2297e-05		2.78	-0.000222176
2.785	-1.41479e-05		2.785	-5.5158e-05		2.785	-0.000221958
2.79	-1.85802e-05		2.79	-6.21334e-05		2.79	-1.34209e-05
2.795	2.57429e-05		2.795	-2.10073e-05		2.795	-1.53827e-05
2.8	3.654e-06		2.8	-2.52217e-05		2.8	-4.8724e-07
2.805	5.29577e-07		2.805	-2.9e-05		2.805	-1.00785e-05
2.81	1.54251e-05		2.81	-4.73106e-05		2.81	-7.89865e-06
2.815	1.34632e-05		2.815	-7.6375e-05		2.815	-1.17497e-05
2.82	-1.68364e-05		2.82	-6.61298e-05		2.82	-2.0687e-05
2.825	-3.4057e-05		2.825	-0.0001082		2.825	-1.54554e-05
2.83	2.82134e-05		2.83	-0.000143804		2.83	-1.37842e-05
2.835	7.92213e-05		2.835	-0.000136901		2.835	2.14564e-05
2.84	0.000438021		2.84	-0.000128473		2.84	2.23283e-05
2.845	0.00048961		2.845	-0.000132251		2.845	1.93492e-05
2.85	0.000494987		2.85	-0.000139009		2.85	1.84046e-05
2.855	0.00052921		2.855	-0.000135884		2.855	1.44809e-05
2.86	0.000526594		2.86	-0.000162914		2.86	1.20831e-05
2.865	0.000510246		2.865	-0.000180062		2.865	4.87042e-05
2.87	0.000546431		2.87	-8.71288e-05		2.87	2.25463e-05
2.875	0.000472171		2.875	-8.87273e-05		2.875	2.02938e-05
2.88	0.000377494		2.88	-0.000106457		2.88	1.89132e-05
2.885	0.000396822		2.885	-0.000143804		2.885	2.95944e-05
2.89	0.000742761		2.89	-0.000153468		2.89	3.43173e-05
2.895	0.000798201		2.895	-0.000145257		2.895	-0.000169061
2.9	0.000774078		2.9	-0.000174467		2.9	-0.000105119
2.905	0.000819563		2.905	-0.00015761		2.905	-0.000121758
2.91	0.000813169		2.91	-0.000156302		2.91	-0.00012263
2.915	0.00080336		2.915	-0.000159499		2.915	-0.000113838
2.92	0.000818546		2.92	-0.000162623		2.92	-0.000115291
2.925	0.000809536		2.925	-0.00016989		2.925	-0.000113112
2.93	0.00080118		2.93	-0.000149617		2.93	-0.000102285
2.935	0.00074029		2.935	-0.000150198		2.935	-0.000102721
2.94	0.000728156		2.94	-0.000145403		2.94	-0.000133384
2.945	0.000378948		2.945	-0.000136974		2.945	-0.000131495
2.95	0.000318203		2.95	-0.0001385		2.95	-0.000125246
2.955	0.000309484		2.955	-0.00014642		2.955	-0.000142539
2.96	0.000283253		2.96	-0.000142351		2.96	-0.000146027
2.965	0.000275188		2.965	-0.000151506		2.965	-4.35025e-05
2.97	0.000295097		2.97	-0.000124694		2.97	-8.11408e-05
2.975	0.000262763		2.975	-0.000217264		2.975	-9.07321e-05
2.98	0.000299166		2.98	-0.000205057		2.98	-6.92971e-05
2.985	0.000292408		2.985	-0.000202151		2.985	-3.11501e-05
2.99	0.000265669		2.99	-0.000205784		2.99	-3.21674e-05
2.995	-0.000112676		2.995	-0.000201715		2.995	-3.52918e-05
3	-0.000133166		3	-0.000182387		3	-4.16133e-05
3.005	-0.000143048		3.005	-0.000166402		3.005	-0.000130405
3.01	-0.000184974		3.01	-0.00015216		3.01	-0.000135055
3.015	-0.000179233		3.015	-2.52943e-05		3.015	-0.00012263
3.02	-0.000160342		3.02	5.94984e-06		3.02	-0.000109987
3.025	-0.000156055		3.025	7.91169e-06		3.025	-0.000115437
3.03	-0.000129897		3.03	6.45599e-07		3.03	-5.52009e-05
3.035	-0.000121395		3.035	-2.84188e-05		3.035	-6.2249e-05
3.04	-0.000111078		3.04	2.70215e-05		3.04	-4.82981e-05
3.045	-0.000144066		3.045	2.1136e-05		3.045	-4.00148e-05
3.05	-0.00015046		3.05	4.54047e-05		3.05	-4.30665e-05
3.055	-0.00015867		3.055	6.48778e-05		3.055	-4.06687e-05
3.06	-0.000158598		3.06	7.24346e-05		3.06	-4.37931e-05
3.065	-0.000166663		3.065	8.22438e-05		3.065	-2.41747e-05
3.07	-0.000171895		3.07	0.000115377		3.07	-0.000125609
3.075	-0.000135274		3.075	7.54137e-05		3.075	-0.000129024
3.08	-0.000132731		3.08	0.000133978		3.08	-6.71899e-05
3.085	-0.000167244		3.085	0.000116685		3.085	-6.6754e-05
3.09	-0.000169424		3.09	0.000171326		3.09	-0.000108534
3.095	-0.000162957		3.095	0.000188692		3.095	-0.000114565
3.1	-0.000161214		3.1	0.000194868		3.1	-0.000121904
3.105	-0.000209024		3.105	0.000171181		3.105	-9.93061e-05
3.11	-0.000200232		3.11	0.000146476		3.11	-0.000101995
3.115	-0.000198416		3.115	0.000116976		3.115	5.88041e-05
3.12	-0.000192676		3.12	-8.43701e-06		3.12	4.97214e-05
3.125	-0.000206336		3.125	-2.30419e-05		3.125	2.87951e-05
3.13	-0.000204011		3.13	-2.60936e-05		3.13	2.80685e-05
3.135	-0.000224356		3.135	-2.67476e-05		3.135	-3.07142e-05
3.14	-0.000229587		3.14	-1.17068e-05		3.14	-3.18767e-05
3.145	-0.000250659		3.145	-3.54669e-05		3.145	-4.40111e-05
3.15	-0.00026025		3.15	-9.96289e-06		3.15	-4.93154e-05
3.155	-0.000253566		3.155	-5.14523e-05		3.155	-4.72809e-05
3.16	-0.000245646		3.16	-7.34959e-07		3.16	-5.42563e-05
3.165	-0.000250877		3.165	2.89809e-06		3.165	-4.83708e-05
3.17	-0.000260396		3.17	-4.94929e-06		3.17	-6.40655e-05
3.175	-0.000247026		3.175	-3.77194e-05		3.175	-6.01418e-05
3.18	-0.000299633		3.18	-2.5585e-05		3.18	-6.07958e-05
3.185	-0.000223702		3.185	-8.05893e-05		3.185	-0.000120232
3.19	-0.000207717		3.19	-8.4077e-05		3.19	-0.000124156
3.195	-0.00019551		3.195	-0.000126148		3.195	-0.000116672
3.2	-0.000186572		3.2	-8.37864e-05		3.2	-0.000120305
3.205	-0.000187226		3.205	-8.63295e-05		3.205	-0.000114565
3.21	-0.000183738		3.21	-7.81915e-05		3.21	-6.72626e-05
3.215	-0.000187226		3.215	-5.26148e-05		3.215	0.000158495
3.22	-0.000193838		3.22	2.75276e-06		3.22	5.28459e-05
3.225	-0.000197181		3.225	4.06066e-06		3.225	0.000155516
3.23	-0.000160051		3.23	-1.05442e-05		3.23	0.000175279
3.235	-0.000182576		3.235	2.58589e-05		3.235	0.000174916
3.24	-0.000186282		3.24	6.58224e-05		3.24	0.000198386
3.245	-0.000189987		3.245	5.65218e-05		3.245	0.000229412
3.25	-0.000161504		3.25	0.000136158		3.25	0.000225415
3.255	-0.000151913		3.255	0.000327402		3.255	0.000223454
3.26	-0.00015075		3.26	0.000336848		3.26	0.000226723
3.265	-0.000147263		3.265	0.000330962		3.265	0.000232827
3.27	-0.000139197		3.27	0.000391707		3.27	0.000262182
3.275	0.000115479		3.275	0.000381389		3.275	0.000258985
3.28	0.000106905		3.28	0.000394104		3.28	0.000251355
3.285	0.000137423		3.285	0.000384949		3.285	0.000252445
3.29	6.06928e-05		3.29	0.000386257		3.29	0.000254988
3.295	3.24277e-05		3.295	0.000388146		3.295	0.000236533
3.3	4.84858e-05		3.3	0.000377683		3.3	0.000247868
3.305	9.2373e-05		3.305	0.000333505		3.305	0.000251137
3.31	0.000149848		3.31	0.000377102		3.31	0.000259711
3.315	0.000156024		3.315	0.000367801		3.315	0.000190611
3.32	0.000160747		3.32	0.000356684		3.32	-3.2676e-05
3.325	0.000159148		3.325	0.000310544		3.325	-6.6754e-05
3.33	0.000159076		3.33	0.000305022		3.33	-0.000172912
3.335	0.000112064		3.335	0.000320644		3.335	-0.000195654
3.34	0.000114026		3.34	0.000290054		3.34	-0.000195364
3.345	0.00013626		3.345	0.000288528		3.345	-0.000220577
3.35	0.000171791		3.35	0.000306693		3.35	-0.000246662
3.355	0.000195551		3.355	0.00020228		3.355	-0.00024797
3.36	0.000205651		3.36	-1.34506e-05		3.36	-0.000250586
3.365	0.000207904		3.365	-1.83189e-05		3.365	-0.000244119
3.37	0.000200129		3.37	-8.26965e-05		3.37	-0.000252984
3.375	0.000204561		3.375	-0.00014969		3.375	-0.000288733
3.38	-3.3839e-05		3.38	-0.000134213		3.38	-0.000252185
3.385	-3.00607e-05		3.385	-0.000133414		3.385	-0.000251385
3.39	-7.28579e-05		3.39	-0.000128909		3.39	-0.000222394
3.395	-4.97518e-05		3.395	-0.000119608		3.395	-0.000224428
3.4	-1.55285e-05		3.4	0.000151054		3.4	-0.000108607
3.405	-4.45202e-05		3.405	0.000148075		3.405	-0.0001259
3.41	-9.64001e-05		3.41	0.000150981		3.41	-0.000127862
3.415	-0.000134256		3.415	0.000104551		3.415	-0.000127644
3.42	-1.03696e-05		3.42	0.000108474		3.42	-0.000135709
3.425	-3.24879e-06		3.425	0.000110291		3.425	-0.000136072
3.43	2.92739e-06		3.43	0.000100482		3.43	-0.000157725
3.435	1.76481e-06		3.435	0.000187602		3.435	-0.00016085
3.44	1.02661e-05		3.44	0.000175104		3.44	-0.000164338
3.445	3.07271e-06		3.445	0.000169074		3.445	-0.000169496
3.45	7.10106e-05		3.45	0.000128383		3.45	-0.000169351
3.455	4.10744e-05		3.455	0.000101426		3.455	-0.000174728
3.46	-3.39411e-06		3.46	9.75026e-05		3.46	-0.000169569
3.465	2.74868e-05		3.465	0.000104841		3.465	-0.00016412
3.47	2.09473e-05		3.47	0.000108547		3.47	-0.000118343
3.475	2.32724e-05		3.475	0.000115232		3.475	-0.000114928
3.48	3.38083e-05		3.48	0.000157157		3.48	-0.000118053
3.485	3.62787e-05		3.485	0.000153597		3.485	-0.0001562
3.49	4.80498e-05		3.49	0.000143061		3.49	-8.84796e-05
3.495	7.23912e-05		3.495	0.000238901		3.495	-4.1032e-05
3.5	8.62694e-05		3.5	0.00022713		3.5	-5.06233e-05
3.505	4.9939e-05		3.505	-3.8228e-05		3.505	-0.00016303
3.51	5.7859e-05		3.51	-3.67021e-05		3.51	-0.0001655
3.515	5.61878e-05		3.515	-4.51308e-05		3.515	-0.000166881
3.52	3.57701e-05		3.52	-4.29534e-06		3.52	-0.000182067
3.525	-4.02332e-05		3.525	-2.04285e-06		3.525	-7.39474e-05
3.53	5.13922e-05		3.53	-1.38866e-05		3.53	-7.39474e-05
3.535	4.29635e-05		3.535	-1.77376e-05		3.535	5.19739e-05
3.54	5.29181e-05		3.54	-0.000107256		3.54	4.97941e-05
3.545	0.000107995		3.545	-0.0001082		3.545	8.409e-05
3.55	0.000121873		3.55	-0.000102678		3.55	9.09928e-05
3.555	4.04931e-05		3.555	-9.83912e-05		3.555	9.2664e-05
3.56	4.44168e-05		3.56	-9.17791e-05		3.56	0.000175134
3.565	0.000100729		3.565	-7.97174e-05		3.565	0.000182764
3.57	9.85491e-05		3.57	-8.26238e-05		3.57	0.000180656
3.575	0.000144108		3.575	-8.67655e-05		3.575	0.000123254
3.58	0.000186251		3.58	-9.51941e-05		3.58	0.000125797
3.585	0.00017557		3.585	-6.05349e-05		3.585	0.000140112
3.59	0.000164235		3.59	-5.63205e-05		3.59	0.000149049
3.595	0.000360346		3.595	-3.40137e-05		3.595	8.28548e-05
3.6	0.000352572		3.6	-0.000133704		3.6	8.59537e-06
3.605	0.000310937		3.605	-0.000128037		3.605	1.7024e-05
3.61	0.000337894		3.61	-0.000130507		3.61	1.79686e-05
3.615	0.000334188		3.615	-0.000104713		3.615	2.49441e-05
3.62	0.000327068		3.62	-0.000111979		3.62	3.13382e-05
3.625	0.000337022		3.625	-0.00014068		3.625	4.08568e-05
3.63	0.000283253		3.63	1.18354e-05		3.63	-1.45835e-05
3.635	0.00017557		3.635	0.000353269		3.635	-6.80874e-06
3.64	0.000182182		3.64	0.000429272		3.64	-0.000125682
3.645	0.000174116		3.645	0.000435158		3.645	-0.000108461
3.65	0.000169902		3.65	0.000451942		3.65	-0.000136145
3.655	0.000249466		3.655	0.000451143		3.655	-0.000134547
3.66	0.000270102		3.66	0.000500989		3.66	-0.000138107
3.665	0.000322054		3.665	0.000499027		3.665	-0.000182503
3.67	0.000274897		3.67	0.000484204		3.67	-0.000192312
3.675	0.000237767		3.675	0.00048137		3.675	2.33455e-05
3.68	0.000186106		3.68	0.000492415		3.68	3.30094e-05
3.685	0.000159148		3.685	0.000498155		3.685	3.25008e-05
3.69	0.000156242		3.69	0.000419608		3.69	2.63973e-05
3.695	0.000201655		3.695	0.000410308		3.695	1.91312e-05
3.7	-6.0099e-06		3.7	0.000389163		3.7	1.89859e-05
3.705	0.000146869		3.705	0.000391271		3.705	9.21554e-05
3.71	0.000146287		3.71	0.000385022		3.71	9.23734e-05
3.715	0.000120711		3.715	0.000377174		3.715	0.000129503
3.72	0.000304761		3.72	0.000350363		3.72	0.000127541
3.725	0.000564596		3.725	0.000357992		3.725	0.000150429
3.73	0.000555005		3.73	0.000349491		3.73	0.000154644
3.735	0.00068376		3.735	0.000209037		3.735	0.000109521
3.74	0.000681508		3.74	-0.000131016		3.74	0.000106542
3.745	0.000712388		3.745	0.000119083		3.745	0.000103708
3.75	0.000766957		3.75	0.000118865		3.75	9.38266e-05
3.755	0.000701489		3.755	9.76479e-05		3.755	0.000128994
3.76	0.000712824		3.76	9.2271e-05		3.76	0.000124635
3.765	0.000683179		3.765	4.69306e-05		3.765	0.000355333
3.77	0.000847392		3.77	4.89651e-05		3.77	0.00032329
3.775	0.000841362		3.775	0.000240863		3.775	0.000353153
3.78	0.000903923		3.78	0.000298701		3.78	0.000170339
3.785	0.000903923		3.785	0.000572051		3.785	0.000162709
3.79	0.000890044		3.79	0.000568926		3.79	0.000161619
3.795	0.000897746		3.795	0.00057721		3.795	0.000411863
3.8	0.000886557		3.8	0.000586728		3.8	0.000412009
3.805	0.000881616		3.805	0.000587746		3.805	0.000411718
3.81	0.000729609		3.81	0.000614412		3.81	0.00036616
3.815	0.000732443		3.815	0.000616011		3.815	0.000370301
3.82	0.000735713		3.82	0.00065394		3.82	0.00032903
3.825	0.000567721		3.825	0.000678717		3.825	0.000331064
3.83	0.000308902		3.83	0.000673122		3.83	0.000309411
3.835	0.000312172		3.835	0.000704366		3.835	0.000304907
3.84	0.000188285		3.84	0.000690997		3.84	0.000305052
3.845	0.000188213		3.845	0.000709089		3.845	0.000300692
3.85	0.000170847		3.85	0.00038415		3.85	0.000303017
3.855	0.000118313		3.855	0.000393596		3.855	0.000300256
3.86	0.000124271		3.86	0.000393523		3.86	0.00037764
3.865	2.5089e-05		3.865	0.000400063		3.865	0.000397404
3.87	2.4653e-05		3.87	0.000402533		3.87	0.0001731
3.875	-0.000196963		3.875	0.000403478		3.875	0.000167359
3.88	-0.000161722		3.88	0.000213179		3.88	0.000132918
3.885	-0.00023402		3.885	0.000157375		3.885	9.89129e-05
3.89	-0.000235546		3.89	-0.000131016		3.89	0.000100511
3.895	-0.00013709		3.895	-0.00013385		3.895	0.000102546
3.9	-0.000147408		3.9	-0.000114885		3.9	-0.000110786
3.905	-0.000117399		3.905	-0.00011474		3.905	-0.000109697
3.91	-0.000120959		3.91	2.94193e-05		3.91	-0.000108025
3.915	-9.54555e-05		3.915	2.60744e-06		3.915	-0.000137308
3.92	-6.68997e-05		3.92	5.0055e-05		3.92	-0.000144719
3.925	-6.97335e-05		3.925	2.86927e-05		3.925	-0.000149515
3.93	-8.70268e-05		3.93	1.22713e-05		3.93	-0.00014966
3.935	-6.47926e-05		3.935	7.47572e-06		3.935	-0.000156345
3.94	-6.42113e-05		3.94	-2.34778e-05		3.94	-0.000155255
3.945	-7.08234e-05		3.945	-2.29692e-05		3.945	-0.000151695
3.95	-7.06054e-05		3.95	-3.61935e-05		3.95	-0.000141885
3.955	-8.63729e-05		3.955	-3.45949e-05		3.955	-5.79149e-06
3.96	-5.78898e-05		3.96	-3.75014e-05		3.96	-9.20655e-06
3.965	5.94576e-05		3.965	3.26139e-06		3.965	-0.000120741
3.97	6.61424e-05		3.97	2.43331e-05		3.97	-0.000145591
3.975	0.000103199		3.975	5.10723e-05		3.975	-0.000126699
3.98	0.000115697		3.98	5.17262e-05		3.98	-0.000107953
3.985	7.34085e-05		3.985	5.14356e-05		3.985	-0.000104538
3.99	9.59333e-05		3.99	5.20895e-05		3.99	-0.000102648
3.995	0.000300474		3.995	5.25255e-05		3.995	-0.000108607
4	0.000211755		4	0.000114651		4	-0.000110569
4.005	0.000206378		4.005	9.29976e-05		4.005	-9.32752e-05
4.01	0.000172809		4.01	8.16625e-05		4.01	-5.026e-05
4.015	0.000180947		4.015	-6.63478e-05		4.015	-4.68449e-05
4.02	0.000347921		4.02	-6.22061e-05		4.02	-4.77168e-05
4.025	0.000385269		4.025	-4.21517e-05		4.025	0.00012587
4.03	0.000391445		4.03	-5.53033e-05		4.03	0.00014171
4.035	0.000394134		4.035	1.03095e-05		4.035	0.000139167
4.04	0.000373498		4.04	9.43757e-06		4.04	0.000142073
4.045	0.000372844		4.045	1.76482e-05		4.045	0.000151955
4.05	0.000376332		4.05	1.47418e-05		4.05	0.000152973
4.055	0.000436713		4.055	9.36491e-06		4.055	0.000149194
4.06	0.000432353		4.06	5.37607e-05		4.06	1.24464e-05
4.065	0.000394061		4.065	6.95281e-05		4.065	1.7024e-05
4.07	0.000283326		4.07	3.17445e-05		4.07	1.34637e-05
4.075	0.000274461		4.075	2.68035e-05		4.075	1.62248e-05
4.08	0.000294661		4.08	-5.82122e-06		4.08	-1.50194e-05
4.085	0.000313916		4.085	1.04548e-05		4.085	-3.16588e-05
4.09	0.000319584		4.09	1.80842e-05		4.09	-2.86797e-05
4.095	0.00029982		4.095	8.27499e-06		4.095	-2.19949e-05
4.1	0.000100366		4.1	2.25892e-05		4.1	-1.92338e-05
4.105	0.000104653		4.105	-2.36958e-05		4.105	-1.82165e-05
4.11	0.0001226		4.11	-2.97267e-05		4.11	-7.0823e-05
4.115	0.000137205		4.115	-3.13252e-05		4.115	-0.000101777
4.12	0.00014062		4.12	-3.48856e-05		4.12	-0.000103666
4.125	-3.94339e-05		4.125	-3.88819e-05		4.125	-0.000102576
4.13	-0.000107299		4.13	-0.000106239		4.13	-0.000271367
4.135	-0.000100614		4.135	-8.82187e-05		4.135	-0.000280813
4.14	-8.23038e-05		4.14	-0.000165021		4.14	-0.000276308
4.145	-5.03331e-05		4.145	-0.000110744		4.145	-0.000274855
4.15	-5.4838e-05		4.15	-7.50671e-05		4.15	-0.000283647
4.155	7.36264e-05		4.155	-7.92087e-05		4.155	-0.000274419
4.16	2.5089e-05		4.16	-8.01533e-05		4.16	-0.000191295
4.165	2.43624e-05		4.165	-0.000124186		4.165	-0.000189696
4.17	3.20644e-05		4.17	-0.000148382		4.17	-0.000180686
4.175	1.29546e-05		4.175	-0.000126656		4.175	-0.000121686
4.18	2.31998e-05		4.18	-0.000153105		4.18	-0.000121104
4.185	-1.82896e-05		4.185	-0.000148382		4.185	-0.000113402
4.19	2.85473e-06		4.19	-0.000162478		4.19	-0.000112676
4.195	3.21803e-06		4.195	-0.000175993		4.195	-0.000111876
4.2	1.41172e-05		4.2	-0.000171997		4.2	-0.000112312
4.205	9.61219e-06		4.205	-0.000185802		4.205	-0.0001057
4.21	-1.3276e-05		4.21	-0.000200262		4.21	-0.000104247
4.215	-2.40298e-05		4.215	-0.00020048		4.215	-0.000105918
4.22	-6.53739e-05		4.22	-0.000198373		4.22	-1.54554e-05
4.225	-2.28672e-05		4.225	-0.000188418		4.225	-1.13864e-05
4.23	-2.75902e-05		4.23	-0.000154049		4.23	-8.77058e-06
4.235	-1.99608e-05		4.235	-0.000158264		4.235	-5.06488e-06
4.24	-3.08599e-05		4.24	-0.000148164		4.24	-4.41093e-06
4.245	-4.88072e-05		4.245	-1.46157e-06		4.245	-6.73608e-06
4.25	-7.10414e-05		4.25	-5.41407e-05		4.25	-8.69792e-06
4.255	-7.11141e-05		4.255	-9.99897e-05		4.255	-1.2113e-05
4.26	-0.000201032		4.26	-9.25783e-05		4.26	-2.80984e-05
4.265	-0.000206845		4.265	-6.47492e-05		4.265	-0.000114855
4.27	-0.000172621		4.27	-5.0871e-05		4.27	-0.000116381
4.275	-0.000168334		4.275	-5.68292e-05		4.275	-0.000125101
4.28	-0.000154238		4.28	-7.89907e-05		4.28	-0.000177562
4.285	-0.000160923		4.285	-7.21606e-05		4.285	-0.000171458
4.29	-0.000177926		4.29	-5.09436e-05		4.29	-0.000167026
4.295	-0.000221086		4.295	-4.21517e-05		4.295	-0.000153293
4.3	5.74231e-05		4.3	-3.67021e-05		4.3	-0.000155982
4.305	0.000105379		4.305	-3.85913e-05		4.305	-0.000162303
4.31	0.000540327		4.31	-3.801e-05		4.31	-0.000162739
4.315	0.000577094		4.315	-3.96085e-05		4.315	-0.000165282
4.32	0.000579128		4.32	-3.64115e-05		4.32	-0.000167244
4.325	0.000582035		4.325	-1.24334e-05		4.325	-5.84706e-05
4.33	0.000523252		4.33	-1.86822e-05		4.33	-6.43562e-05
4.335	0.000516931		4.335	-5.61026e-05		4.335	-6.71899e-05
4.34	0.000512789		4.34	-4.84005e-05		4.34	-7.43834e-05
4.345	0.000578983		4.345	-2.64569e-05		4.345	-8.1893e-06
4.35	0.000757729		4.35	-0.000130798		4.35	-1.05144e-05
4.355	0.000779818		4.355	-0.000108418		4.355	9.91309e-05
4.36	0.000785994		4.36	-0.000110162		4.36	0.000103491
4.365	0.000784032		4.365	-0.000109508		4.365	0.000109594
4.37	0.000779454		4.37	-0.000124041		4.37	0.000109013
4.375	0.000758092		4.375	-0.000139881		4.375	0.000108431
4.38	0.000753732		4.38	-0.000117428		4.38	0.000176515
4.385	0.000748646		4.385	-9.39589e-05		4.385	0.000193445
4.39	0.000826975		4.39	-9.99897e-05		4.39	0.000191192
4.395	0.000840708		4.395	-0.000126366		4.395	0.000188867
4.4	0.000827629		4.4	-0.000115902		4.4	0.000168522
4.405	0.000576222		4.405	-9.83912e-05		4.405	0.000162201
4.41	0.000515114		4.41	-9.99897e-05		4.41	0.000160384
4.415	8.61241e-05		4.415	-0.000101588		4.415	0.000148104
4.42	5.94576e-05		4.42	-8.84367e-05		4.42	0.000190393
4.425	4.91397e-05		4.425	5.73186e-06		4.425	0.000198095
4.43	3.99844e-05		4.43	-9.52693e-06		4.43	-1.31302e-05
4.435	0.000111119		4.435	-1.07622e-05		4.435	-1.51647e-05
4.44	0.000111483		4.44	1.6413e-05		4.44	-2.01057e-05
4.445	0.000215751		4.445	1.40879e-05		4.445	-2.70811e-05
4.45	0.000188213		4.45	-3.32144e-05		4.45	-9.24033e-05
4.455	3.91125e-05		4.455	0.000151562		4.455	-7.1041e-05
4.46	5.61584e-06		4.46	0.000128093		4.46	-0.000179814
4.465	1.54683e-06		4.465	0.000148946		4.465	-0.000180614
4.47	2.75594e-05		4.47	0.000165295		4.47	-0.000182357
4.475	2.73414e-05		4.475	0.000152362		4.475	-0.000118271
4.48	3.27184e-05		4.48	0.000159337		4.48	-0.000118779
4.485	5.13195e-05		4.485	0.000185422		4.485	-0.000183229
4.49	5.45893e-05		4.49	0.000222988		4.49	-0.000207643
4.495	-2.33032e-05		4.495	0.000233524		4.495	-0.000215564
4.5	-2.81715e-05		4.5	0.000229963		4.5	-0.000219342
4.505	-3.39844e-05		4.505	0.00020584		4.505	-0.000207208
4.51	-2.10507e-05		4.51	0.000188619		4.51	-0.000193184
4.515	8.59494e-06		4.515	0.000192688		4.515	-0.000192094
4.52	5.59698e-05		4.52	0.000231344		4.52	-0.00018025
4.525	0.000269448		4.525	0.000227275		4.525	-0.00022094
4.53	0.00027061		4.53	0.000151417		4.53	-0.00020401
4.535	0.000282527		4.535	0.000252052		4.535	-0.000207135
4.54	0.000221564		4.54	0.000258301		4.54	-0.000156708
4.545	0.000256587		4.545	0.000247184		4.545	-7.88884e-05
4.55	0.0001622		4.55	0.000255031		4.55	-6.07231e-05
4.555	0.00011933		4.555	0.000260554		4.555	-5.92699e-05
4.56	9.28816e-05		4.56	9.40149e-05		4.56	-7.37294e-05
4.565	9.14284e-05		4.565	0.000104769		4.565	1.7678e-05
4.57	8.84493e-05		4.57	9.31429e-05		4.57	1.7678e-05
4.575	0.000113953		4.575	6.88015e-05		4.575	1.49169e-05
4.58	0.000114244		4.58	6.97461e-05		4.58	-5.05506e-05
4.585	0.000119911		4.585	6.72756e-05		4.585	-5.07686e-05
4.59	9.48434e-05		4.59	4.78025e-05		4.59	-5.65815e-05
4.595	8.8086e-05		4.595	2.41151e-05		4.595	-5.8616e-05
4.6	8.43076e-05		4.6	1.2126e-05		4.6	-3.42019e-05
4.605	7.69688e-05		4.605	1.77936e-05		4.605	-1.5528e-05
4.61	0.000119693		4.61	1.78662e-05		4.61	-1.87978e-05
4.615	7.84947e-05		4.615	3.61041e-05		4.615	-2.72991e-05
4.62	5.90943e-05		4.62	8.12992e-05		4.62	-2.42474e-05
4.625	2.4871e-05		4.625	4.47508e-05		4.625	-2.64272e-05
4.63	-0.000175528		4.63	4.50414e-05		4.63	-2.71538e-05
4.635	-0.00017858		4.635	1.78662e-05		4.635	-4.84434e-05
4.64	-0.000187008		4.64	-8.77827e-05		4.64	-4.82255e-05
4.645	-0.000140069		4.645	-8.93813e-05		4.645	-9.69083e-05
4.65	-0.000170006		4.65	-0.000103913		4.65	-0.000138834
4.655	-0.000169642		4.655	-0.000115539		4.655	-0.000151331
4.66	-0.000108244		4.66	-0.000115321		4.66	-0.000157653
4.665	-0.000112603		4.665	-0.000175775		4.665	-0.000145446
4.67	-0.000124375		4.67	-0.000186529		4.67	-0.000222975
4.675	-0.000120451		4.675	-0.000193141		4.675	-0.000226027
4.68	-9.08778e-05		4.68	-0.000187473		4.68	-0.000207353
4.685	-5.80351e-05		4.685	-0.000184131		4.685	-0.000168116
4.69	-8.09233e-05		4.69	-0.000179771		4.69	-0.000165791
4.695	-7.83802e-05		4.695	-0.000187183		4.695	-0.000163611
4.7	-6.99515e-05		4.7	-0.000224022		4.7	-0.000165427
4.705	-6.66818e-05		4.705	-0.000210144		4.705	-0.00018788
4.71	-7.31486e-05		4.71	-0.000215375		4.71	-0.000185918
4.715	2.63242e-05		4.715	-0.000217192		4.715	-0.000171313
4.72	0.000109884		4.72	-0.000200334		4.72	-0.000162957
4.725	0.000102763		4.725	-0.00024226		4.725	-0.000164701
4.73	0.00014171		4.73	-0.000247782		4.73	-0.000161358
4.735	0.000147014		4.735	-0.000254249		4.735	-0.000162666
4.74	0.000160311		4.74	-0.000247927		4.74	5.30013e-07
4.745	0.000159148		4.745	-0.000213849		4.745	-5.12747e-08
4.75	0.000113009		4.75	-0.000206656		4.75	1.69259e-06
4.755	0.000108504		4.755	-0.000206511		4.755	0.000199984
4.76	0.000153917		4.76	-0.000203677		4.76	0.000204344
4.765	9.81132e-05		4.765	-0.00020513		4.765	0.000207178
4.77	0.000243944		4.77	-0.000142133		4.77	0.000296986
4.775	0.000256296		4.775	-9.99171e-05		4.775	0.00028151
4.78	0.000257313		4.78	-0.000101443		4.78	0.000278022
4.785	0.000230138		4.785	-0.000103259		4.785	0.000259639
4.79	0.000269448		4.79	-0.000111833		4.79	0.000221201
4.795	0.000271627		4.795	-0.000115176		4.795	0.000218004
4.8	0.000443252		4.8	-0.000126584		4.8	0.000208703
4.805	0.000438384		4.805	-0.000112415		4.805	0.000243653
4.81	0.00046258		4.81	-0.0001183		4.81	0.000249757
4.815	0.000470573		4.815	-9.2433e-05		4.815	0.000231519
4.82	0.000352136		4.82	-8.94539e-05		4.82	0.000212264
4.825	0.000346468		4.825	-4.20063e-05		4.825	0.000206233
4.83	0.000342254		4.83	-4.65113e-05		4.83	0.000221056
4.835	0.000287249		4.835	-4.28056e-05		4.835	0.000209721
4.84	0.000284997		4.84	-1.05442e-05		4.84	0.000206814
4.845	0.000271119		4.845	-2.3335e-06		4.845	6.28731e-05
4.85	0.000332009		4.85	-3.88819e-05		4.85	7.10837e-05
4.855	0.000328376		4.855	-4.62933e-05		4.855	7.09384e-05
4.86	0.000320383		4.86	7.62104e-06		4.86	-0.000154964
4.865	0.000293934		4.865	6.82178e-06		4.865	-0.000146172
4.87	0.000358748		4.87	-6.62298e-07		4.87	0.000179203
4.875	0.000252954		4.875	-6.70017e-05		4.875	7.47168e-05
4.88	0.000252372		4.88	-5.18156e-05		4.88	7.28276e-05
4.885	0.0002616		4.885	1.51753e-06		4.885	7.31909e-05
4.89	0.000208848		4.89	3.11607e-06		4.89	7.22463e-05
4.895	0.00013299		4.895	6.09517e-06		4.895	7.21737e-05
4.9	0.000204271		4.9	4.93259e-06		4.9	0.000202382
4.905	0.00020042		4.905	4.20598e-06		4.905	0.00020616
4.91	0.00020151		4.91	5.89923e-05		4.91	0.000177314
4.915	0.000217059		4.915	5.44873e-05		4.915	0.000381418
4.92	0.000248885		4.92	0.000193197		4.92	0.000379529
4.925	0.000231882		4.925	0.000234468		4.925	0.000380401
4.93	0.000161619		4.93	0.00015752		4.93	0.000382726
4.935	0.000212336		4.935	0.000177502		4.935	0.000367032
4.94	0.000226941		4.94	0.00017881		4.94	0.000365651
4.945	0.000206233		4.945	0.000177938		4.945	0.000371537
4.95	0.000215388		4.95	0.000176412		4.95	0.000353807
4.955	0.000218076		4.955	0.000168783		4.955	0.000355115
4.96	0.000220401		4.96	0.000167984		4.96	0.000355479
4.965	0.000348575		4.965	0.000115014		4.965	0.000353662
4.97	0.000316895		4.97	0.000117412		4.97	0.000346469
4.975	0.000252954		4.975	0.000182225		4.975	2.01485e-05
4.98	0.000213571		4.98	0.00018455		4.98	9.46259e-05
4.985	0.000236968		4.985	0.000144369		4.985	9.15741e-05
4.99	0.000224035		4.99	9.05271e-05		4.99	9.78956e-05
4.995	0.000222799		4.995	8.18078e-05		4.995	0.000173536
5	0.000223599		5	0.000109637		5	0.000237259
5.005	0.000148976		5.005	0.000115014		5.005	0.00010894
5.01	-1.93795e-05		5.01	0.000134342		5.01	0.000132046
5.015	-1.40753e-05		5.015	7.80295e-05		5.015	0.000134953
5.02	-3.34031e-05		5.02	0.000139719		5.02	-1.32029e-05
5.025	-6.84256e-05		5.025	-1.6575e-05		5.025	-1.40748e-05
5.03	-5.22222e-05		5.03	-6.03896e-05		5.03	-1.29849e-05
5.035	-1.60371e-05		5.035	-6.65657e-05		5.035	0.000312245
5.04	-3.92886e-05		5.04	-8.42223e-05		5.04	0.000358748
5.045	-5.62912e-05		5.045	-5.70472e-05		5.045	0.00037081
5.05	-5.37481e-05		5.05	-9.11251e-05		5.05	0.000376623
5.055	-2.37686e-06		5.055	-7.68836e-05		5.055	0.000372191
5.06	-5.21496e-05		5.06	-5.88637e-05		5.06	0.000359402
5.065	-5.30215e-05		5.065	-4.39682e-05		5.065	0.00035606
5.07	-0.000181704		5.07	-4.45495e-05		5.07	0.000353081
5.075	-0.000162739		5.075	-5.07257e-05		5.075	0.00035032
5.08	-0.000162449		5.08	-8.34957e-05		5.08	0.000356496
5.085	-2.67909e-05		5.085	-3.60482e-05		5.085	0.000297059
5.09	-4.59734e-05		5.09	-5.05077e-05		5.09	0.000302218
5.095	-3.8998e-05		5.095	-5.62479e-05		5.095	0.000314498
5.1	-3.00607e-05		5.1	-2.44951e-05		5.1	0.000245107
5.105	1.87675e-05		5.105	-4.50581e-05		5.105	0.00017993
5.11	8.84493e-05		5.11	-4.89091e-05		5.11	0.000178549
5.115	9.74592e-05		5.115	-7.00535e-05		5.115	0.000167214
5.12	9.78225e-05		5.12	-8.15339e-05		5.12	0.00016409
5.125	7.27545e-05		5.125	-0.000135739		5.125	0.000190974
5.13	0.000126524		5.13	-6.88182e-05		5.13	0.000201292
5.135	0.00020943		5.135	-6.64931e-05		5.135	0.000202164
5.14	0.000163799		5.14	-5.72651e-05		5.14	-0.00012917
5.145	0.000148685		5.145	-4.80372e-05		5.145	-0.000175673
5.15	0.000149048		5.15	-7.36865e-05		5.15	-0.000176181
5.155	0.000150574		5.155	-6.99808e-05		5.155	-0.000184537
5.16	9.81858e-05		5.16	-9.16337e-05		5.16	-0.000184973
5.165	8.77227e-05		5.165	-0.000109		5.165	-0.000179887
5.17	8.68507e-05		5.17	-8.69108e-05		5.17	-0.000172912
5.175	8.90306e-05		5.175	-9.18517e-05		5.175	-0.000141885
5.18	8.93212e-05		5.18	-9.41769e-05		5.18	-0.000134183
5.185	9.75319e-05		5.185	-0.000107764		5.185	-0.000135419
5.19	-3.82713e-05		5.19	-0.000153468		5.19	-4.04762e-06
5.195	-1.32033e-05		5.195	-0.000112269		5.195	-3.46634e-06
5.2	-1.66911e-05		5.2	-7.49217e-05		5.2	-1.87978e-05
5.205	-2.34485e-05		5.205	-6.50399e-05		5.205	5.30013e-07
5.21	-6.98788e-05		5.21	-6.3732e-05		5.21	8.88857e-05
5.215	-0.000119797		5.215	-6.8019e-05		5.215	9.36813e-05
5.22	-0.000124447		5.22	7.18533e-05		5.22	8.9249e-05
5.225	-0.000120887		5.225	9.51774e-05		5.225	0.000136479
5.23	-0.000115873		5.23	9.11084e-05		5.23	5.62609e-05
5.235	-0.000164847		5.235	3.23984e-05		5.235	5.21193e-05
5.24	-0.000254147		5.24	2.89107e-05		5.24	4.96488e-05
5.245	-0.0001461		5.245	5.76117e-05		5.245	5.88767e-05
5.25	-0.000106064		5.25	4.1917e-05		5.25	7.87858e-05
5.255	-9.37116e-05		5.255	3.56682e-05		5.255	7.54434e-05
5.26	-4.78626e-05		5.26	3.39243e-05		5.26	7.82045e-05
5.265	-4.38662e-05		5.265	9.43055e-05		5.265	8.13289e-05
5.27	-3.95066e-05		5.27	0.000129183		5.27	8.27822e-05
5.275	-3.62368e-05		5.275	0.000107166		5.275	0.000180511
5.28	-4.16137e-05		5.28	0.00011218		5.28	0.000149412
5.285	-3.25311e-05		5.285	0.000142552		5.285	0.000539165
5.29	3.88945e-05		5.29	0.000123733		5.29	0.00053248
5.295	3.82406e-05		5.295	0.000165949		5.295	0.000377131
5.3	4.29635e-05		5.3	0.000127947		5.3	0.000374879
5.305	0.000100075		5.305	0.000109492		5.305	0.000375024
5.31	0.000220983		5.31	7.78115e-05		5.31	0.000356278
5.315	0.000211174		5.315	6.78569e-05		5.315	0.000270538
5.32	0.000237113		5.32	7.19259e-05		5.32	0.000288921
5.325	0.000239947		5.325	-2.42771e-05		5.325	0.000283762
5.33	0.00023101		5.33	-4.2079e-05		5.33	0.000232827
5.335	0.000229557		5.335	3.67581e-05		5.335	0.000226505
5.34	0.000230138		5.34	3.42149e-05		5.34	0.000238785
5.345	0.000494406		5.345	8.16625e-05		5.345	0.000239003
5.35	0.000382435		5.35	5.34701e-05		5.35	0.000235806
5.355	0.000337022		5.355	9.00912e-05		5.355	0.000219167
5.36	0.000331645		5.36	9.75752e-05		5.36	0.000212482
5.365	0.000284416		5.365	0.000121408		5.365	0.000227595
5.37	0.000278167		5.37	6.3134e-05		5.37	0.000227595
5.375	0.000288267		5.375	3.08725e-05		5.375	0.000232754
5.38	0.000281873		5.38	1.6195e-05		5.38	0.000125579
5.385	0.000347994		5.385	1.62677e-05		5.385	0.000152827
5.39	0.000314207		5.39	-5.16727e-06		5.39	-0.000204156
5.395	0.000237113		5.395	2.39697e-05		5.395	-0.000199433
5.4	0.000239802		5.4	-1.75196e-05		5.4	-0.000190132
5.405	0.000221491		5.405	-1.54851e-05		5.405	-0.000189914
5.41	0.000165615		5.41	-2.99446e-05		5.41	-0.000189042
5.415	4.87038e-05		5.415	-3.45223e-05		5.415	-0.000196672
5.42	5.61152e-05		5.42	-3.20518e-05		5.42	-0.000200886
5.425	8.37695e-06		5.425	-2.33325e-05		5.425	-0.000225445
5.43	2.49142e-06		5.43	-6.62751e-05		5.43	-0.000206844
5.435	8.63421e-05		5.435	-5.50127e-05		5.435	-0.000195872
5.44	8.93212e-05		5.44	-0.000130653		5.44	-0.00019362
5.445	8.11832e-05		5.445	-0.000139953		5.445	-0.000209387
5.45	-0.000187662		5.45	-0.000182896		5.45	-0.000211712
5.455	-0.000180396		5.455	-0.000142496		5.455	-0.000214837
5.46	-0.000174656		5.46	-0.000170398		5.46	-0.000217743
5.465	-0.000181559		5.465	-0.000115467		5.465	-0.000214982
5.47	-0.000127281		5.47	-0.000112051		5.47	-0.000232203
5.475	-0.000120233		5.475	-0.000107328		5.475	-0.000230314
5.48	-0.00012699		5.48	-0.000111325		5.48	-0.000234455
5.485	-0.000127935		5.485	-0.000110453		5.485	-0.000226317
5.49	-0.000185846		5.49	-0.000113941		5.49	-0.000225881
5.495	-0.000167898		5.495	-0.000123605		5.495	-0.000266935
5.5	-0.000136945		5.5	-0.000104785		5.5	-0.000271876
5.505	-0.00011115		5.505	-7.187e-05		5.505	-0.000255164
5.51	-0.000117544		5.51	-7.25966e-05		5.51	-0.000252039
5.515	-0.000120959		5.515	-7.1434e-05		5.515	-0.000170586
5.52	-0.000103957		5.52	-6.3514e-05		5.52	-0.000173348
5.525	-0.000103012		5.525	-4.14251e-05		5.525	-0.000165355
5.53	-9.89432e-05		5.53	-3.15432e-05		5.53	-0.000151695
5.535	-9.7054e-05		5.535	-3.11799e-05		5.535	-0.000157653
5.54	-0.000154456		5.54	-3.88093e-05		5.54	-0.000166372
5.545	-0.000150024		5.545	-1.79556e-05		5.545	-0.000166953
5.55	-0.000142685		5.55	-6.62049e-06		5.55	-0.000135491
5.555	-0.000145156		5.555	-1.37413e-05		5.555	-0.000133675
5.56	-0.000149152		5.56	-6.51125e-05		5.56	-0.000133529
5.565	-0.000153947		5.565	-6.67111e-05		5.565	-0.000135419
5.57	-0.000154238		5.57	-0.00012484		5.57	-0.000130841
5.575	9.1501e-05		5.575	-0.000122733		5.575	-0.000130768
5.58	0.000112355		5.58	-0.000108491		5.58	-0.000133529
5.585	0.00010567		5.585	-9.11978e-05		5.585	-0.000130478
5.59	0.000108722		5.59	-9.43949e-05		5.59	-7.5328e-05
5.595	0.000102327		5.595	-8.8364e-05		5.595	-9.53824e-05
5.6	9.76772e-05		5.6	-8.15339e-05		5.6	-8.64451e-05
5.605	8.22004e-05		5.605	-0.000103042		5.605	-5.73807e-05
5.61	6.22187e-05		5.61	-0.000145693		5.61	-4.45197e-05
5.615	5.97482e-05		5.615	-0.000155503		5.615	-4.63363e-05
5.62	6.05475e-05		5.62	-0.000145403		5.62	-0.00012917
5.625	6.44712e-05		5.625	-0.000137119		5.625	-0.000122703
5.63	6.27273e-05		5.63	-0.00011721		5.63	-0.000124374
5.635	6.07655e-05		5.635	-6.64931e-05		5.635	-0.000136072
5.64	6.81769e-05		5.64	-5.65385e-05		5.64	-0.000150314
5.645	3.94032e-05		5.645	-6.78736e-05		5.645	-0.000148207
5.65	4.9503e-05		5.65	-9.31596e-05		5.65	-0.000140287
5.655	9.58607e-05		5.655	-7.84095e-05		5.655	-0.000171749
5.66	0.000103635		5.66	-7.1434e-05		5.66	-0.000172621
5.665	0.000116787		5.665	-6.40226e-05		5.665	-0.000170514
5.67	0.000126233		5.67	-5.84277e-05		5.67	-0.000138979
5.675	0.00015893		5.675	-6.03896e-05		5.675	-0.000137017
5.68	-0.000129679		5.68	-3.26331e-05		5.68	-0.000139924
5.685	-0.00015511		5.685	-4.368e-06		5.685	-0.00014065
5.69	-0.000138253		5.69	3.16718e-05		5.69	6.18558e-05
5.695	-0.000127717		5.695	3.82839e-05		5.695	4.0904e-06
5.7	-0.000117326		5.7	3.34883e-05		5.7	1.31003e-05
5.705	-0.000116382		5.705	4.01731e-05		5.705	5.32563e-06
5.71	-0.000139197		5.71	5.72484e-05		5.71	-2.10503e-05
5.715	-1.06896e-06		5.715	6.88015e-05		5.715	-5.20038e-05
5.72	-5.06531e-06		5.72	7.36698e-05		5.72	-5.55642e-05
5.725	-4.04806e-06		5.725	6.96008e-05		5.725	-5.4329e-05
5.73	-3.12232e-05		5.73	5.16536e-05		5.73	-5.46196e-05
5.735	-3.90706e-05		5.735	9.29225e-06		5.735	-5.99239e-05
5.74	-1.34213e-05		5.74	-5.96629e-05		5.74	-6.32663e-05
5.745	-2.12687e-05		5.745	-7.17973e-05		5.745	-5.67268e-05
5.75	-2.72995e-05		5.75	2.36064e-05		5.75	6.28004e-05
5.755	-4.49561e-05		5.755	2.33158e-05		5.755	0.000123981
5.76	-8.86253e-05		5.76	-6.76581e-06		5.76	0.000122019
5.765	-0.000101995		5.765	1.80116e-05		5.765	0.000123763
5.77	-0.000114856		5.77	4.54047e-05		5.77	0.000120711
5.775	-4.12072e-06		5.775	8.18078e-05		5.775	8.9249e-05
5.78	-2.86074e-05		5.78	8.39877e-05		5.78	8.33634e-05
5.785	-3.93613e-05		5.785	2.65855e-05		5.785	0.000124707
5.79	-3.81987e-05		5.79	-1.83189e-05		5.79	0.000126669
5.795	-2.6137e-05		5.795	-3.801e-05		5.795	-5.68721e-05
5.8	-1.89435e-05		5.8	-4.25876e-05		5.8	-4.67722e-05
5.805	-3.54376e-05		5.805	-3.95359e-05		5.805	-6.29756e-05
5.81	-4.51741e-05		5.81	-1.75196e-05		5.81	-5.14952e-05
5.815	-4.36483e-05		5.815	-6.15521e-05		5.815	9.03134e-06
5.82	-0.000183811		5.82	-6.51125e-05		5.82	2.09477e-05
5.825	-8.36844e-05		5.825	1.88083e-06		5.825	3.31548e-05
5.83	-5.86164e-05		5.83	-3.78672e-06		5.83	3.29368e-05
5.835	-5.58553e-05		5.835	-9.59959e-06		5.835	2.93764e-05
5.84	-4.47382e-05		5.84	-8.36435e-06		5.84	2.77779e-05
5.845	-6.87889e-05		5.845	5.62312e-05		5.845	3.96942e-05
5.85	-6.85709e-05		5.85	5.05636e-05		5.85	4.62337e-05
5.855	-6.42113e-05		5.855	-3.65568e-05		5.855	-5.3457e-05
5.86	7.57336e-05		5.86	-9.59959e-06		5.86	-0.000124447
5.865	0.000130738		5.865	-4.73131e-06		5.865	-0.000120668
5.87	0.000345959		5.87	-3.16158e-05		5.87	-0.000118416
5.875	0.000345959		5.875	-3.87366e-05		5.875	-0.000115073
5.88	0.000228467		5.88	-8.37137e-05		5.88	-5.92699e-05
5.885	0.000230429		5.885	-8.32777e-05		5.885	-5.52736e-05
5.89	0.000232245		5.89	-7.94994e-05		5.89	-9.21126e-05
5.895	0.000228757		5.895	-6.00989e-05		5.895	-9.67629e-05
5.9	0.000197513		5.9	-7.92814e-05		5.9	-0.00010679
5.905	0.000181019		5.905	-4.78919e-05		5.905	-0.000119215
5.91	0.000204125		5.91	-2.50037e-05		5.91	-0.000109915
5.915	0.000326196		5.915	-5.77011e-05		5.915	-6.08213e-06
5.92	0.000376622		5.92	7.76662e-05		5.92	-2.46107e-05
5.925	0.000388975		5.925	8.04273e-05		5.925	-4.05234e-05
5.93	0.00032496		5.93	1.80842e-05		5.93	-4.26306e-05
5.935	0.000315151		5.935	2.43331e-05		5.935	-5.12772e-05
5.94	0.000315297		5.94	3.41423e-05		5.94	-4.83708e-05
5.945	0.00036536		5.945	5.34701e-05		5.945	-4.32845e-05
5.95	0.000375242		5.95	-1.16341e-05		5.95	-5.24398e-05
5.955	0.000374443		5.955	-3.42341e-06		5.955	-6.10138e-05
5.96	0.00037328		5.96	1.88835e-05		5.96	-8.10682e-05
5.965	0.000245687		5.965	3.09452e-05		5.965	-8.15041e-05
5.97	0.000189957		5.97	4.65673e-05		5.97	-8.22308e-05
5.975	3.56248e-05		5.975	3.69034e-05		5.975	-8.59365e-05
5.98	5.05203e-05		5.98	2.87654e-05		5.98	-9.34205e-05
5.985	0.000122818		5.985	4.36609e-05		5.985	-0.000153729
5.99	0.000155588		5.99	4.30796e-05		5.99	-0.000154964
5.995	0.000330628		5.995	6.18261e-05		5.995	-0.000151695
6	0.000342835		6	0.000330671		6	-3.15861e-05
6.005	0.000527757		6.005	0.000323115		6.005	-4.92427e-05
6.01	0.00052892		6.01	0.000539063		6.01	-5.26578e-05
6.015	0.0006297		6.015	0.000513123		6.015	1.25662e-06
6.02	0.000509519		6.02	0.000518137		6.02	-0.000115582
6.025	0.000459093		6.025	0.000388146		6.025	-0.000110786
6.03	0.000441727		6.03	0.0003888		6.03	-0.000105337
6.035	0.000427267		6.035	0.000410889		6.035	-0.000112094
6.04	0.000458366		6.04	0.000407038		6.04	-0.000109333
6.045	0.000454733		6.045	0.000417501		6.045	-0.000110351
6.05	0.000406559		6.05	0.000397665		6.05	-7.9397e-05
6.055	0.000397113		6.055	0.000400644		6.055	-8.3248e-05
6.06	0.000397113		6.06	0.00039643		6.06	-1.71992e-05
6.065	0.000416586		6.065	0.000369908		6.065	-2.11956e-05
6.07	0.000421309		6.07	0.000519808		6.07	0.000100439
6.075	0.00041506		6.075	0.000505058		6.075	0.000105743
6.08	0.000374152		6.08	0.000524167		6.08	0.00010458
6.085	0.000358893		6.085	0.000507019		6.085	0.000100003
6.09	0.000379238		6.09	0.000508836		6.09	0.000106034
6.095	0.000339856		6.095	0.000503895		6.095	0.00010756
6.1	0.000172881		6.1	0.000474395		6.1	0.000102473
6.105	0.000235588		6.105	0.000183388		6.105	-1.70539e-05
6.11	8.63421e-05		6.11	0.000186294		6.11	0.000291246
6.115	0.000142872		6.115	-4.91271e-05		6.115	0.00030062
6.12	2.84314e-05		6.12	4.86018e-05		6.12	0.000235879
6.125	2.8286e-05		6.125	5.54319e-05		6.125	0.000248158
6.13	0.000112645		6.13	7.26526e-05		6.13	0.000301055
6.135	0.000124198		6.135	0.000101426		6.135	0.000296841
6.14	0.000137786		6.14	6.66944e-05		6.14	0.000292409
6.145	8.93212e-05		6.145	6.56044e-05		6.145	0.000295606
6.15	9.01205e-05		6.15	5.7975e-05		6.15	0.000299312
6.155	0.00013379		6.155	5.53593e-05		6.155	0.000268067
6.16	0.000139675		6.16	4.94737e-05		6.16	0.0002717
6.165	0.000139239		6.165	5.41967e-05		6.165	0.000218367
6.17	0.00022309		6.17	5.98642e-05		6.17	0.000250847
6.175	0.000214225		6.175	-0.000129272		6.175	0.000134662
6.18	0.00022556		6.18	-0.000135448		6.18	0.000126161
6.185	0.000242999		6.185	-0.000112923		6.185	0.000126088
6.19	0.000326123		6.19	-0.000114159		6.19	0.000131102
6.195	0.000248231		6.195	-8.10253e-05		6.195	0.000133427
6.2	0.000244234		6.2	-7.20153e-05		6.2	0.000143018
6.205	0.000233626		6.205	-6.14795e-05		6.205	0.000142001
6.21	0.00015973		6.21	0.000355013		6.21	0.000392608
6.215	0.000126814		6.215	0.000415685		6.215	9.89129e-05
6.22	0.000114026		6.22	0.000450707		6.22	9.06295e-05
6.225	0.000183853		6.225	0.000484422		6.225	9.12835e-05
6.23	0.000180729		6.23	0.000477955		6.23	0.000340801
6.235	9.45528e-05		6.235	0.000486384		6.235	0.000241692
6.24	8.03839e-05		6.24	0.000495466		6.24	0.000322854
6.245	4.63059e-05		6.245	0.000504549		6.245	0.000362745
6.25	4.42714e-05		6.25	0.00050157		6.25	0.000376768
6.255	4.48527e-05		6.255	0.000494594		6.255	0.000371537
6.26	-3.68476e-06		6.26	0.000500262		6.26	0.000366596
6.265	-3.17613e-06		6.265	0.000499826		6.265	0.000374298
6.27	2.09502e-08		6.27	0.00049583		6.27	0.000365578
6.275	-8.27398e-05		6.275	0.000491615		6.275	0.00033339
6.28	-5.45474e-05		6.28	0.0005387		6.28	0.000325615
6.285	-6.07962e-05		6.285	0.000545893		6.285	0.000334843
6.29	-9.3639e-05		6.29	0.00051058		6.29	0.00034269
6.295	-4.85892e-05		6.295	0.00055018		6.295	0.000347922
6.3	-7.02421e-05		6.3	0.000541388		6.3	0.000403943
6.305	-6.7481e-05		6.305	0.00053434		6.305	0.000392681
6.31	-7.18407e-05		6.31	0.000533395		6.31	0.000396459
6.315	-5.77445e-05		6.315	0.000118502		6.315	0.00014854
6.32	-5.5274e-05		6.32	5.83384e-05		6.32	0.000137786
6.325	-9.46562e-05		6.325	1.71396e-05		6.325	0.000143527
6.33	-0.00016739		6.33	-0.000111615		6.33	0.000157478
6.335	-0.00016194		6.335	-0.000115394		6.335	-0.000100759
6.34	-0.000156854		6.34	-0.000121425		6.34	-1.32756e-05
6.345	-0.000153221		6.345	-6.89635e-05		6.345	-9.1604e-05
6.35	-7.11867e-05		6.35	-4.37502e-05		6.35	-0.000121395
6.355	-5.78171e-05		6.355	-5.45767e-05		6.355	-0.000133893
6.36	-5.38208e-05		6.36	-8.94564e-06		6.36	-0.000134183
6.365	-6.10869e-05		6.365	5.58654e-06		6.365	-0.000131277
6.37	-7.03875e-05		6.37	1.22713e-05		6.37	-0.000136145
6.375	-7.83075e-05		6.375	2.85474e-05		6.375	-6.84978e-05
6.38	-8.85527e-05		6.38	4.86018e-05		6.38	-6.47195e-05
6.385	-0.000132803		6.385	4.54047e-05		6.385	-5.87613e-05
6.39	-7.42385e-05		6.39	4.02458e-05		6.39	-5.31664e-05
6.395	-6.94429e-05		6.395	4.78025e-05		6.395	-5.67268e-05
6.4	-0.00019551		6.4	5.68125e-05		6.4	-6.07958e-05
6.405	-0.000170587		6.405	2.08453e-05		6.405	-0.000109915
6.41	-0.000164193		6.41	2.94193e-05		6.41	-0.000116745
6.415	-0.000142903		6.415	2.56409e-05		6.415	-0.000122194
6.42	-0.000155982		6.42	2.51323e-05		6.42	-0.000105337
6.425	-0.000129606		6.425	4.5986e-05		6.425	-0.000105628
6.43	-0.000133893		6.43	4.06818e-05		6.43	-9.88701e-05
6.435	-0.000118053		6.435	3.2907e-05		6.435	-0.000107589
6.44	-0.000117544		6.44	3.50142e-05		6.44	-0.000113475
6.445	-0.000113911		6.445	5.68125e-05		6.445	-0.000206336
6.45	-6.3848e-05		6.45	-3.51762e-05		6.45	-0.000118343
6.455	-0.000143121		6.455	-1.17794e-05		6.455	-0.000128152
6.46	-0.000126264		6.46	5.00277e-07		6.46	-0.000131495
6.465	-8.49196e-05		6.465	-2.5149e-05		6.465	-0.000114492
6.47	-6.66818e-05		6.47	-9.89023e-06		6.47	-0.000110569
6.475	-6.56645e-05		6.475	-1.65024e-05		6.475	-0.000115364
6.48	-6.00696e-05		6.48	-3.26331e-05		6.48	-0.000153656
6.485	-6.97335e-05		6.485	-4.71653e-05		6.485	-0.000144356
6.49	-3.87073e-05		6.49	-7.47764e-05		6.49	-0.000119796
6.495	-7.06781e-05		6.495	-7.73922e-05		6.495	-0.000132803
6.5	-5.60733e-05		6.5	-6.08255e-05		6.5	-9.85795e-05
6.505	-6.3412e-05		6.505	-8.56029e-05		6.505	-9.32752e-05
6.51	-8.40477e-05		6.51	-9.30143e-05		6.51	-6.64633e-05
6.515	-9.23311e-05		6.515	-0.000107982		6.515	-5.50556e-05
6.52	-0.00010759		6.52	-0.000108055		6.52	-5.30211e-05
6.525	-0.000107517		6.525	-0.000111107		6.525	-6.80619e-05
6.53	-0.000139052		6.53	-0.000133123		6.53	-6.63907e-05
6.535	-0.000141813		6.535	-0.00013603		6.535	2.9667e-05
6.54	-0.00016056		6.54	-0.000129781		6.54	2.56707e-05
6.545	-0.000103521		6.545	-0.000107183		6.545	2.9667e-05
6.55	-0.000102286		6.55	-0.000150126		6.55	3.80957e-05
6.555	-0.000155255		6.555	-0.000155575		6.555	-2.01057e-05
6.56	-0.00016194		6.56	-0.000192487		6.56	-1.19677e-05
6.565	-3.44203e-05		6.565	-0.000191615		6.565	-7.97131e-06
6.57	-2.45384e-05		6.57	-0.000173523		6.57	-7.46269e-06
6.575	-3.15865e-05		6.575	-0.000132978		6.575	-4.19295e-06
6.58	2.04387e-05		6.58	-0.000131743		6.58	-2.59441e-06
6.585	2.13833e-05		6.585	-0.000128182		6.585	-3.48558e-05
6.59	2.37811e-05		6.59	-0.000131888		6.59	-4.35025e-05
6.595	4.10017e-05		6.595	-0.000135303		6.595	-6.36296e-05
6.6	5.81497e-05		6.6	-0.000134358		6.6	-7.15496e-05
6.605	7.56609e-05		6.605	-0.00015107		6.605	-0.000103666
6.61	8.03839e-05		6.61	-0.000175048		6.61	-0.00010352
6.615	0.000211464		6.615	-0.000167928		6.615	-0.000127571
6.62	0.000213717		6.62	-0.000141842		6.62	-0.000132439
6.625	0.000295896		6.625	-0.000128909		6.625	-0.000103956
6.63	0.000298657		6.63	-0.000127165		6.63	-3.25307e-05
6.635	0.000294879		6.635	-0.000134649		6.635	-3.47832e-05
6.64	0.000343053		6.64	-0.00013494		6.64	-0.000136072
6.645	0.000344143		6.645	-0.000130653		6.645	-0.000134183
6.65	0.000422326		6.65	-0.000147074		6.65	-0.000133529
6.655	0.000414769		6.655	-3.91726e-05		6.655	-0.000132149
6.66	0.000415278		6.66	-2.4931e-05		6.66	-0.000164774
6.665	0.000464033		6.665	9.42328e-05		6.665	-0.000173202
6.67	0.000371827		6.67	0.000181935		6.67	-0.000174292
6.675	0.000343198		6.675	0.000220154		6.675	-0.00018926
6.68	0.000342908		6.68	0.000147275		6.68	-0.000197834
6.685	0.000290156		6.685	0.000192979		6.685	-0.000198706
6.69	0.00029517		6.69	0.000272761		6.69	-0.000201104
6.695	0.000299602		6.695	0.000279736		6.695	-0.000147553
6.7	0.000260438		6.7	0.000293396		6.7	-0.000154383
6.705	0.000208848		6.705	0.000300372		6.705	-0.000147844
6.71	0.000204198		6.71	0.00032653		6.71	-0.000145518
6.715	0.000206596		6.715	0.000333069		6.715	-0.000151549
6.72	9.93484e-05		6.72	0.000343314		6.72	-0.000166663
6.725	0.000100656		6.725	0.000557737		6.725	-0.000169279
6.73	4.89944e-05		6.73	0.000575248		6.73	-0.000198706
6.735	4.71052e-05		6.735	0.000584549		6.735	-0.000275
6.74	5.67691e-05		6.74	0.000589635		6.74	-0.000278996
6.745	3.94464e-06		6.745	0.000589199		6.745	-0.000280668
6.75	1.18647e-05		6.75	0.000603513		6.75	-0.000276163
6.755	-0.000128444		6.755	0.000595666		6.755	-0.00027362
6.76	-0.000131277		6.76	0.000489871		6.76	-0.000279142
6.765	-0.000108898		6.765	0.000482605		6.765	-0.000202848
6.77	-0.000151404		6.77	0.000365258		6.77	-0.000192748
6.775	-0.000207499		6.775	0.000281553		6.775	-0.00019362
6.78	-0.000146681		6.78	0.000215359		6.78	-0.000197108
6.785	-0.000122994		6.785	0.00024762		6.785	-0.000100178
6.79	-0.000118998		6.79	0.000203805		6.79	0.000167359
6.795	-6.74084e-05		6.795	0.000122425		6.795	0.000171792
6.8	0.000115479		6.8	0.000110582		6.8	0.000117078
6.805	0.000119693		6.805	0.000139646		6.805	0.000119549
6.81	0.000137713		6.81	0.000134996		6.81	0.000120929
6.815	0.000107123		6.815	0.000105205		6.815	0.000115334
6.82	0.000107559		6.82	0.000117702		6.82	0.000117296
6.825	7.98026e-05		6.825	0.000108402		6.825	0.000115625
6.83	9.07018e-05		6.83	-9.33776e-05		6.83	0.00011686
6.835	7.89307e-05		6.835	-0.000123605		6.835	0.0001133
6.84	7.94393e-05		6.84	-0.000124694		6.84	0.000117296
6.845	7.82041e-05		6.845	-0.000120989		6.845	0.000126524
6.85	9.12104e-05		6.85	-0.000114449		6.85	0.000124199
6.855	8.59788e-05		6.855	-0.000126584		6.855	0.000119113
6.86	9.85491e-05		6.86	-0.000121643		6.86	0.000117078
6.865	0.000104289		6.865	-6.45312e-05		6.865	0.000181746
6.87	8.29997e-05		6.87	-6.83823e-05		6.87	0.000104435
6.875	8.91032e-05		6.875	-2.4931e-05		6.875	0.000153554
6.88	9.52067e-05		6.88	-2.71109e-05		6.88	0.000157623
6.885	1.11381e-05		6.885	-2.52217e-05		6.885	0.000157405
6.89	3.94464e-06		6.89	-5.75558e-05		6.89	6.50529e-05
6.895	1.37539e-05		6.895	-5.78464e-05		6.895	-0.000195945
6.9	-3.00607e-05		6.9	-5.5376e-05		6.9	-0.000198561
6.905	-0.000188679		6.905	-5.69745e-05		6.905	-0.000190278
6.91	-9.50195e-05		6.91	-0.00011038		6.91	-0.000189769
6.915	-9.58188e-05		6.915	-0.000115539		6.915	-0.00018352
6.92	-4.65547e-05		6.92	-0.000108418		6.92	-0.000184247
6.925	5.29577e-07		6.925	-0.00011147		6.925	-0.00011006
6.93	1.95667e-05		6.93	-0.000118155		6.93	-9.92334e-05
6.935	1.23006e-05		6.935	-0.000139372		6.935	-9.48011e-05
6.94	-7.3178e-06		6.94	-0.00013058		6.94	-8.81163e-05
6.945	2.05113e-05		6.945	-0.000121861		6.945	0.000208631
6.95	2.55976e-05		6.95	-9.99897e-05		6.95	0.000213572
6.955	2.38537e-05		6.955	-9.70107e-05		6.955	0.000211755
6.96	2.38537e-05		6.96	-0.000105657		6.96	0.000215025
6.965	0.00031675		6.965	-0.0001082		6.965	0.00021488
6.97	0.000314134		6.97	-0.000167201		6.97	0.000144762
6.975	0.000363253		6.975	-0.000165748		6.975	0.00014745
6.98	0.000354025		6.98	-0.000123968		6.98	9.05569e-05
6.985	0.000340147		6.985	-0.000125421		6.985	0.000126669
6.99	0.000335569		6.99	-0.000113069		6.99	0.000131247
6.995	0.000315151		6.995	-9.10525e-05		6.995	0.000129503
7	0.000326486		7	-7.53577e-05		7	0.000121292
7.005	0.000310065		7.005	-8.08799e-05		7.005	0.000164526
7.01	0.000317404		7.01	-7.68836e-05		7.01	0.000148104
7.015	0.000263998		7.015	-8.22605e-05		7.015	0.000146288
7.02	0.000256877		7.02	-8.15339e-05		7.02	0.000140184
7.025	0.000217495		7.025	-8.95992e-05		7.025	0.000134226
7.03	0.000170774		7.03	-0.000101225		7.03	6.13472e-05
7.035	0.000158494		7.035	-0.000101806		7.035	0.00013924
7.04	0.000154425		7.04	-0.000109944		7.04	0.000166778
7.045	0.000156751		7.045	-0.0001082		7.045	0.000163218
7.05	0.000127904		7.05	-0.000128037		7.05	-0.000134692
7.055	0.000140039		7.055	-0.000157319		7.055	-0.000143775
7.06	0.000136551		7.06	-0.000141479		7.06	-0.000129606
7.065	0.000139239		7.065	-0.00011939		7.065	-0.000135055
7.07	-0.000166082		7.07	-0.00011583		7.07	-0.000139488
7.075	-0.000164265		7.075	-8.63295e-05		7.075	-0.000129097
7.08	-0.00021244		7.08	-8.58935e-05		7.08	-0.000129388
7.085	-0.000152276		7.085	-0.000164295		7.085	-0.000116527
7.09	-0.000147263		7.09	-0.000161534		7.09	-0.000154456
7.095	-0.000139197		7.095	-0.000184349		7.095	-1.05144e-05
7.1	-0.000142394		7.1	-0.000201061		7.1	-9.71517e-06
7.105	-0.000165937		7.105	-0.000207964		7.105	-2.66707e-06
7.11	-7.155e-05		7.11	-0.000172287		7.11	-4.88794e-05
7.115	-4.93885e-05		7.115	-0.00015543		7.115	-1.94517e-05
7.12	-8.52103e-05		7.12	-0.000148019		7.12	-1.90158e-05
7.125	-3.92159e-05		7.125	-0.000141479		7.125	-1.67633e-05
7.13	6.6433e-05		7.13	-0.000140825		7.13	-1.10231e-05
7.135	6.36719e-05		7.135	-0.000144967		7.135	0.000203908
7.14	5.72777e-05		7.14	-0.00013385		7.14	0.000118168
7.145	6.02568e-05		7.145	-0.000130943		7.145	9.02662e-05
7.15	6.04022e-05		7.15	-0.000107183		7.15	9.05569e-05
7.155	0.000186759		7.155	-0.000100571		7.155	0.000124998
7.16	0.000195551		7.16	-1.63571e-05		7.16	0.00012369
7.165	0.000221419		7.165	-3.18338e-05		7.165	0.000111047
7.17	0.000221201		7.17	-9.59959e-06		7.17	0.000118677
7.175	0.000223962		7.175	-1.13435e-05		7.175	0.000121728
7.18	0.000258548		7.18	1.88083e-06		7.18	0.000206887
7.185	0.000297277		7.185	5.73186e-06		7.185	0.000204562
7.19	0.000237186		7.19	-1.89002e-05		7.19	0.00019577
7.195	0.000235515		7.195	-1.85369e-05		7.195	0.00022389
7.2	0.000229775		7.2	1.43785e-05		7.2	7.2101e-05
7.205	0.000260583		7.205	2.4769e-05		7.205	7.1665e-05
7.21	0.000265233		7.21	2.21532e-05		7.21	6.67968e-05
7.215	0.000168522		7.215	-1.64297e-05		7.215	7.55887e-05
7.22	0.000126669		7.22	-3.57575e-05		7.22	5.59703e-05
7.225	0.000121873		7.225	-3.16158e-05		7.225	7.29003e-05
7.23	9.84765e-05		7.23	-2.76922e-05		7.23	6.69421e-05
7.235	-6.51853e-06		7.235	-3.27784e-05		7.235	6.825e-05
7.24	-6.22789e-06		7.24	-1.09075e-05		7.24	-0.000150096
7.245	4.03477e-05		7.245	7.1708e-05		7.245	-0.000151477
7.25	3.42442e-05		7.25	6.79296e-05		7.25	-0.000156999
7.255	3.17011e-05		7.255	0.000105495		7.255	-0.000150169
7.26	-8.9134e-05		7.26	0.000103824		7.26	-4.56097e-05
7.265	-0.000121759		7.265	2.9274e-05		7.265	-4.21946e-05
7.27	-0.000153076		7.27	2.15719e-05		7.27	3.01757e-05
7.275	-0.000147117		7.275	-2.00628e-05		7.275	2.93764e-05
7.28	-0.000149515		7.28	0.00019574		7.28	2.70512e-05
7.285	-0.000154819		7.285	0.000160282		7.285	-6.27576e-05
7.29	-0.000179887		7.29	0.000178519		7.29	-3.60184e-05
7.295	-0.000174511		7.295	0.000176703		7.295	-4.00874e-05
7.3	-0.000174365		7.3	0.00018346		7.3	-7.19129e-05
7.305	-0.000176618		7.305	0.000153887		7.305	0.000299675
7.31	-0.000164847		7.31	0.000142625		7.31	0.000329466
7.315	-0.000170006		7.315	0.00013129		7.315	0.00033368
7.32	-0.00016986		7.32	0.000162098		7.32	0.000363108
7.325	-0.000173639		7.325	0.000207947		7.325	0.000367468
7.33	-0.000180396		7.33	0.000207657		7.33	0.000355115
7.335	-0.000205973		7.335	0.000208819		7.335	0.000361073
7.34	-0.000200596		7.34	0.000209982		7.34	0.000612335
7.345	-0.000176618		7.345	0.000200463		7.345	0.000618293
7.35	-0.000189624		7.35	0.00010753		7.35	0.000627158
7.355	-0.000185119		7.355	0.000113343		7.355	0.000627884
7.36	-0.000169279		7.36	4.40968e-05		7.36	0.000622435
7.365	-5.80351e-05		7.365	4.42421e-05		7.365	0.000487431
7.37	-4.44475e-05		7.37	4.30069e-05		7.37	0.000489102
7.375	-2.1414e-05		7.375	3.98825e-05		7.375	0.000427485
7.38	-3.18772e-05		7.38	3.8066e-05		7.38	0.000422399
7.385	-1.95248e-05		7.385	-0.000167928		7.385	0.00042298
7.39	-5.04057e-05		7.39	-0.000163931		7.39	0.000422254
7.395	-5.89797e-05		7.395	-0.000187619		7.395	0.0004014
7.4	-6.64638e-05		7.4	-0.000144386		7.4	0.000584215
7.405	-7.27126e-05		7.405	-0.000154122		7.405	0.000588938
7.41	-4.76446e-05		7.41	-0.000107764		7.41	0.000227959
7.415	-8.52103e-05		7.415	-0.000112487		7.415	0.000198458
7.42	-6.7917e-05		7.42	-0.000106965		7.42	0.000199258
7.425	-6.3848e-05		7.425	-0.000128182		7.425	0.00020616
7.43	-5.44021e-05		7.43	-0.000163059		7.43	0.000198168
7.435	-2.80988e-05		7.435	-0.000138718		7.435	0.000196206
7.44	-2.54104e-05		7.44	-0.000147074		7.44	0.000191919
7.445	-3.79807e-05		7.445	-0.000116847		7.445	-2.432e-05
7.45	-1.98881e-05		7.45	-0.00013167		7.45	-2.80257e-05
7.455	-5.71632e-05		7.455	-0.000111252		7.455	-3.06415e-05
7.46	-3.68908e-05		7.46	-0.000116266		7.46	-2.59186e-05
7.465	-5.40388e-05		7.465	-0.000121861		7.465	-2.56279e-05
7.47	-0.000145228		7.47	-0.000120916		7.47	-2.86797e-05
7.475	-0.000112458		7.475	-0.000125276		7.475	-3.14408e-05
7.48	-0.000129897		7.48	-0.000118518		7.48	0.000184798
7.485	-8.68815e-05		7.485	-0.000104349		7.485	0.000185961
7.49	-9.2549e-05		7.49	-0.000121134		7.49	0.000225706
7.495	-5.8907e-05		7.495	-0.000141988		7.495	0.000227305
7.5	0.000134371		7.5	-0.000119754		7.5	0.000224616
7.505	0.000135461		7.505	-0.000157392		7.505	4.17287e-05
7.51	0.000213426		7.51	-0.000149181		7.51	4.14381e-05
7.515	0.000191918		7.515	-0.000197065		7.515	3.92583e-05
7.52	0.000190175		7.52	-0.000198809		7.52	7.64607e-05
7.525	0.00017448		7.525	-0.000202442		7.525	7.19557e-05
7.53	0.000175424		7.53	-0.000185802		7.53	7.2319e-05
7.535	0.000151955		7.535	-0.000198373		7.535	6.99212e-05
7.54	0.000129939		7.54	-0.000238845		7.54	6.41083e-05
7.545	0.000130883		7.545	-0.000236302		7.545	5.72055e-05
7.55	0.000144616		7.55	-0.000218718		7.55	2.24009e-05
7.555	0.000105597		7.555	-0.000215884		7.555	1.96398e-05
7.56	0.000105961		7.56	-0.000219662		7.56	1.52075e-05
7.565	0.000142073		7.565	-0.000220316		7.565	3.99122e-05
7.57	0.000471663		7.57	-0.000215957		7.57	3.67878e-05
7.575	0.000454951		7.575	-0.000223441		7.575	6.3745e-05
7.58	0.000407867		7.58	-0.000228382		7.58	8.29275e-05
7.585	0.000405614		7.585	-0.000233395		7.585	-0.000147408
7.59	0.000408085		7.59	-0.000245602		7.59	-0.000154092
7.595	0.000410773		7.595	-0.000241969		7.595	-0.000192021
7.6	0.000395732		7.6	-0.000216538		7.6	-0.000190713
7.605	0.000204707		7.605	-0.000219662		7.605	-0.000187298
7.61	0.000237767		7.61	-0.000200916		7.61	-0.000186499
7.615	0.000370664		7.615	-0.000178173		7.615	-0.000185046
7.62	0.000369429		7.62	-0.0001781		7.62	-0.000186862
7.625	0.000370664		7.625	-0.000185366		7.625	-0.000223702
7.63	0.000377349		7.63	-0.000133268		7.63	-0.00022174
7.635	0.00041833		7.635	-0.000126947		7.635	-0.000250077
7.64	0.000418693		7.64	-0.000126656		7.64	-0.000247607
7.645	0.000429156		7.645	-0.000119971		7.645	-0.000235691
7.65	0.000419202		7.65	2.4769e-05		7.65	-0.000226826
7.655	0.000400891		7.655	-2.41318e-05		7.655	-0.000214256
7.66	0.000398421		7.66	-1.67955e-06		7.66	-0.000211277
7.665	0.000405033		7.665	9.6558e-05		7.665	-0.000213747
7.67	0.000342617		7.67	9.14717e-05		7.67	-0.000242448
7.675	1.52797e-05		7.675	0.000296666		7.675	-0.00015649
7.68	6.0518e-06		7.68	0.000301462		7.68	-0.000162303
7.685	6.92374e-06		7.685	0.000307929		7.685	-0.000176399
7.69	1.84042e-05		7.69	0.000425785		7.69	-0.000171531
7.695	-1.78536e-05		7.695	0.000432033		7.695	-0.000162884
7.7	-2.05421e-05		7.7	0.000429345		7.7	-0.000162812
7.705	-4.40116e-05		7.705	0.000406747		7.705	-0.00014857
7.71	-5.15683e-05		7.71	0.00038662		7.71	-5.89793e-05
7.715	-8.34664e-05		7.715	0.000363151		7.715	-5.98512e-05
7.72	-0.000290477		7.72	0.000349418		7.72	1.14291e-05
7.725	-0.000292512		7.725	0.000365767		7.725	8.08675e-06
7.73	-0.000285464		7.73	0.000425276		7.73	2.39268e-05
7.735	-0.00029382		7.735	0.000373323		7.735	2.55254e-05
7.74	-0.000313947		7.74	0.000348691		7.74	1.18651e-05
7.745	-0.000310314		7.745	0.000346511		7.745	1.44809e-05
7.75	-0.000308207		7.75	0.000339972		7.75	9.4673e-06
7.755	-0.000305373		7.755	0.000186585		7.755	6.63353e-06
7.76	-0.000310168		7.76	0.000205041		7.76	-1.46561e-05
7.765	-0.000309151		7.765	0.000185277		7.765	-1.76352e-05
7.77	-0.000311694		7.77	8.20258e-05		7.77	-1.12411e-05
7.775	-0.00030966		7.775	9.14717e-05		7.775	-8.69792e-06
7.78	-0.000302466		7.78	-4.15704e-05		7.78	-9.37112e-05
7.785	-0.000290405		7.785	-4.33142e-05		7.785	-4.0814e-05
7.79	-0.000289387		7.79	-4.82552e-05		7.79	-4.64089e-05
7.795	-0.000304864		7.795	-0.000165094		7.795	0.000173463
7.8	-0.00031293		7.8	-0.00017592		7.8	0.000166851
7.805	-0.000300432		7.805	-0.000169817		7.805	0.000161183
7.81	-0.000299269		7.81	-0.000142278		7.81	0.000149848
7.815	-0.00030283		7.815	-0.00014424		7.815	5.4735e-05
7.82	-0.000254365		7.82	-8.26965e-05		7.82	0.000292191
7.825	-0.000247389		7.825	-7.10707e-05		7.825	0.00021488
7.83	-0.000211786		7.83	-4.92724e-05		7.83	0.000325542
7.835	-0.000221595		7.835	-0.000108854		7.835	0.000309775
7.84	-7.08961e-05		7.84	-0.000101952		7.84	0.000312899
7.845	-2.977e-05		7.845	-0.000106602		7.845	0.000303381
7.85	-3.66001e-05		7.85	-0.000102533		7.85	0.000299239
7.855	-4.68453e-05		7.855	-9.19244e-05		7.855	0.00031566
7.86	-6.30055e-06		7.86	-2.02081e-05		7.86	0.00035715
7.865	1.47711e-05		7.865	-3.10346e-05		7.865	0.000362745
7.87	1.6515e-05		7.87	-3.16158e-05		7.87	0.00037081
7.875	5.50253e-05		7.875	-4.32416e-05		7.875	0.000370665
7.88	5.95302e-05		7.88	-4.78919e-05		7.88	0.000369793
7.885	6.89035e-05		7.885	-0.000100789		7.885	0.000371173
7.89	9.42621e-05		7.89	0.000556284		7.89	0.000298149
7.895	9.49887e-05		7.895	0.000562532		7.895	0.000302073
7.9	9.97117e-05		7.9	0.000564131		7.9	7.91491e-05
7.905	9.70959e-05		7.905	0.000566747		7.905	7.74052e-05
7.91	7.49343e-05		7.91	0.000560643		7.91	7.84952e-05
7.915	7.63149e-05		7.915	0.000535648		7.915	7.38449e-05
7.92	8.08199e-05		7.92	0.000539644		7.92	7.40628e-05
7.925	3.22824e-05		7.925	0.00050513		7.925	-0.000160051
7.93	1.91308e-05		7.93	0.000477955		7.93	-0.000156708
7.935	-1.85076e-05		7.935	0.000439808		7.935	-0.000243829
7.94	2.0584e-05		7.94	0.00045078		7.94	-0.000253347
7.945	-0.000108389		7.945	0.000518427		7.945	-0.000247316
7.95	-0.000174293		7.95	0.000536156		7.95	-0.000241285
7.955	-0.000172258		7.955	0.000531215		7.955	-0.000239687
7.96	-0.000141813		7.96	0.00052533		7.96	-0.000258797
7.965	-0.000182794		7.965	0.000469744		7.965	-0.000295055
7.97	-0.000194492		7.97	0.000513414		7.97	-0.000295636
7.975	-0.000189479		7.975	0.000514503		7.975	-0.000307116
7.98	-0.000216218		7.98	0.000506511		7.98	-0.000308787
7.985	-0.000197617		7.985	0.000532523		7.985	-0.000282847
7.99	-0.000212149		7.99	0.000561733		7.99	-0.000279723
7.995	-0.000217453		7.995	-8.77827e-05		7.995	-0.000231113
8	-0.000208661		8	-7.71742e-05		8	-0.000235327
8.005	-1.94089e-06		8.005	-7.53577e-05		8.005	-0.000238306
8.01	2.85473e-06		8.01	-6.95448e-05		8.01	-0.000231549
8.015	1.41898e-05		8.015	-2.47857e-05		8.015	-0.000225227
8.02	1.25913e-05		8.02	-1.95541e-05		8.02	-0.000157653
8.025	0.000161255		8.025	2.5205e-05		8.025	-0.000113693
8.03	0.000171428		8.03	-1.38891e-06		8.03	-8.67357e-05
8.035	0.000197949		8.035	-1.31625e-06		8.035	-8.21581e-05
8.04	0.000202963		8.04	1.05275e-05		8.04	-5.14225e-05
8.045	0.00016656		8.045	1.00915e-05		8.045	-4.37205e-05
8.05	0.000158785		8.05	-6.18428e-05		8.05	-5.62908e-05
8.055	0.000164525		8.055	-7.90634e-05		8.055	-5.33117e-05
8.06	0.000158276		8.06	-7.05621e-05		8.06	-5.71627e-05
8.065	0.000127105		8.065	-6.72197e-05		8.065	-4.87341e-05
8.07	0.000158058		8.07	-7.34685e-05		8.07	-4.50284e-05
8.075	0.000159221		8.075	-0.000120843		8.075	1.84046e-05
8.08	0.000154643		8.08	-0.000116774		8.08	2.50167e-05
8.085	0.000159439		8.085	-6.62024e-05		8.085	2.77779e-05
8.09	0.00025012		8.09	-7.84821e-05		8.09	4.30838e-06
8.095	0.000288921		8.095	-0.0001284		8.095	0.000293208
8.1	0.000268285		8.1	3.93739e-05		8.1	0.000242781
8.105	0.000265233		8.105	3.61768e-05		8.105	0.000244162
8.11	6.16374e-05		8.11	0.000125477		8.11	0.000247141
8.115	0.000102763		8.115	0.000119083		8.115	0.000250847
8.12	9.46254e-05		8.12	8.49322e-05		8.12	0.000258404
8.125	9.95664e-05		8.125	8.50776e-05		8.125	0.000190466
8.13	-4.82985e-05		8.13	5.05636e-05		8.13	0.000147087
8.135	-5.90524e-05		8.135	0.000100482		8.135	0.000118313
8.14	-8.21585e-05		8.14	9.72846e-05		8.14	0.000111992
8.145	-9.08052e-05		8.145	0.00011218		8.145	5.97486e-05
8.15	-7.89614e-05		8.15	0.000118647		8.15	6.38903e-05
8.155	-0.000100324		8.155	0.000139283		8.155	7.44261e-05
8.16	-0.000108752		8.16	0.000146476		8.16	7.58067e-05
8.165	-6.67544e-05		8.165	0.000142044		8.165	8.25642e-05
8.17	8.03112e-05		8.17	0.000143642		8.17	7.66786e-05
8.175	4.31815e-05		8.175	0.000165441		8.175	8.53253e-05
8.18	4.03477e-05		8.18	0.000168202		8.18	2.95944e-05
8.185	0.000104289		8.185	0.000193124		8.185	2.92311e-05
8.19	8.69234e-05		8.19	0.000147929		8.19	0.000114099
8.195	6.6651e-05		8.195	0.000148075		8.195	0.000114535
8.2	3.04659e-05		8.2	0.000153379		8.2	-0.000146826
8.205	1.76049e-05		8.205	-2.0644e-05		8.205	-0.000132803
8.21	3.01026e-05		8.21	0.00011574		8.21	-0.000129315
8.215	0.000307522		8.215	3.41423e-05		8.215	-0.000115655
8.22	0.000271918		8.22	3.68307e-05		8.22	-0.000115945
8.225	0.000303308		8.225	3.12358e-05		8.225	-0.000120814
8.23	0.000317622		8.23	3.18898e-05		8.23	-0.000120232
8.235	0.000315369		8.235	5.87743e-05		8.235	-0.000115437
8.24	0.000321909		8.24	1.37246e-05		8.24	-0.000114202
8.245	0.000368339		8.245	1.55411e-05		8.245	-9.6327e-05
8.25	0.000390937		8.25	-1.01809e-05		8.25	-9.57457e-05
8.255	0.00037873		8.255	-1.46859e-05		8.255	-9.62543e-05
8.26	0.000389629		8.26	-3.3505e-05		8.26	-0.000104174
8.265	0.000401981		8.265	-6.25719e-06		8.265	-6.34842e-05
8.27	0.000365651		8.27	-6.91114e-06		8.27	-5.67268e-05
8.275	0.000255061		8.275	3.04341e-06		8.275	-5.94152e-05
8.28	0.000266468		8.28	3.25437e-05		8.28	-7.60546e-05
8.285	0.000304179		8.285	3.13812e-05		8.285	-8.48465e-05
8.29	0.000236169		8.29	7.18508e-06		8.29	-8.68084e-05
8.295	0.000277004		8.295	8.56564e-06		8.295	-0.00017451
8.3	0.000183417		8.3	-1.60689e-06		8.3	-0.000176545
8.305	0.000181092		8.305	7.9092e-07		8.305	-0.000207934
8.31	0.00018131		8.31	1.08156e-06		8.31	-0.000219342
8.315	0.000200783		8.315	-0.000112269		8.315	-0.000223702
8.32	-8.25218e-05		8.32	-0.00010464		8.32	-0.00023758
8.325	-5.1423e-05		8.325	8.34765e-06		8.325	-0.000239687
8.33	0.000124198		8.33	8.59495e-05		8.33	-0.000246517
8.335	0.000119984		8.335	8.01366e-05		8.335	-0.000243538
8.34	0.000131392		8.34	4.17717e-05		8.34	-0.000249351
8.345	0.000136478		8.345	5.02003e-05		8.345	-0.000254074
8.35	9.9857e-05		8.35	4.71486e-05		8.35	-0.000269333
8.355	0.000233771		8.355	4.88924e-05		8.355	-0.000270931
8.36	0.000233117		8.36	4.555e-05		8.36	-0.000220214
8.365	0.000230501		8.365	0.000112253		8.365	-0.000225445
8.37	0.000224252		8.37	8.12265e-05		8.37	-0.000268461
8.375	0.000219675		8.375	8.74027e-05		8.375	-0.00027936
8.38	0.000190828		8.38	7.25799e-05		8.38	-0.000222176
8.385	0.000186832		8.385	6.35699e-05		8.385	-0.000225445
8.39	0.000189811		8.39	5.91376e-05		8.39	-0.00022065
8.395	0.000191046		8.395	6.69123e-05		8.395	-0.000214692
8.4	0.000154643		8.4	8.08632e-05		8.4	-0.000212657
8.405	0.000152536		8.405	8.37697e-05		8.405	-0.000213602
8.41	0.000140547		8.41	0.000338664		8.41	-0.000209533
8.415	0.000143526		8.415	0.000365258		8.415	-0.000211567
8.42	0.00011497		8.42	0.000327765		8.42	-0.00016332
8.425	0.000116569		8.425	0.000313814		8.425	-0.000162739
8.43	0.000114753		8.43	0.000196903		8.43	-0.00016223
8.435	-6.68997e-05		8.435	0.000149964		8.435	-0.000158307
8.44	-7.264e-05		8.44	0.00016951		8.44	-0.000157871
8.445	-8.61549e-05		8.445	0.00017445		8.445	-0.000156054
8.45	-9.94518e-05		8.45	0.000172416		8.45	-0.000150605
8.455	-0.000110278		8.455	0.000176703		8.455	-0.000101195
8.46	-0.000232131		8.46	0.000197629		8.46	-9.74169e-05
8.465	-0.000231331		8.465	0.000215795		8.465	-0.000151186
8.47	-0.000191441		8.47	0.000190509		8.47	-0.000148861
8.475	-0.000189406		8.475	0.000186875		8.475	-0.000147553
8.48	-0.000178725		8.48	0.000179173		8.48	-0.000108243
8.485	-0.000136582		8.485	0.000184986		8.485	-0.000166227
8.49	-9.16044e-05		8.49	0.000144224		8.49	-0.000156272
8.495	-0.00011333		8.495	0.000152144		8.495	-0.000138616
8.5	-0.000113039		8.5	0.000137321		8.5	-0.000141159
8.505	-0.000119724		8.505	0.000129982		8.505	-0.00014501
8.51	-0.000114493		8.51	0.000127439		8.51	-0.000145518
8.515	-0.000106645		8.515	-0.000119318		8.515	-0.000149733
8.52	-0.000113257		8.52	-0.000127456		8.52	-0.00015322
8.525	-9.42202e-05		8.525	-0.000111325		8.525	-0.00020372
8.53	-9.51648e-05		8.53	-0.000110162		8.53	-0.000184247
8.535	-0.000134329		8.535	-0.000105585		8.535	-0.000184755
8.54	-0.000120596		8.54	-0.000137047		8.54	-0.000187371
8.545	-0.000127572		8.545	-0.000147946		8.545	-0.00018897
8.55	-0.000133966		8.55	-0.00012593		8.55	-8.62526e-06
8.555	-0.000128879		8.555	-1.78103e-05		8.555	-7.68067e-06
8.56	-0.000116745		8.56	1.15447e-05		8.56	-2.83164e-05
8.565	-0.000101268		8.565	-1.43225e-05		8.565	-3.12228e-05
8.57	-9.60368e-05		8.57	-2.39138e-05		8.57	-3.31846e-05
8.575	-0.000135855		8.575	-6.91089e-05		8.575	-3.18767e-05
8.58	-0.000135782		8.58	-6.01716e-05		8.58	-3.34753e-05
8.585	-0.000135274		8.585	-1.52671e-05		8.585	-7.36568e-05
8.59	-0.000170151		8.59	1.75029e-05		8.59	-7.4456e-05
8.595	-0.000203938		8.595	1.2562e-05		8.595	-8.00509e-05
8.6	-0.000223193		8.6	4.64195e-06		8.6	-9.80708e-05
8.605	-0.000199143		8.605	6.16783e-06		8.605	-8.33207e-05
8.61	-0.000188897		8.61	5.22324e-06		8.61	-8.54278e-05
8.615	-0.000183303		8.615	4.83111e-05		8.615	-8.45559e-05
8.62	-0.00018541		8.62	3.73394e-05		8.62	-8.62998e-05
8.625	-0.000179379		8.625	1.6413e-05		8.625	-8.3248e-05
8.63	-0.000189261		8.63	3.40671e-06		8.63	-8.10682e-05
8.635	-0.000189406		8.635	-8.10105e-08		8.635	-2.22855e-05
8.64	-0.000171822		8.64	-3.27809e-06		8.64	-2.71538e-05
8.645	-0.000172185		8.645	9.36491e-06		8.645	-2.63545e-05
8.65	-0.000175382		8.65	2.46237e-05		8.65	-2.66452e-05
8.655	-0.000163902		8.655	-4.44066e-06		8.655	-0.000210259
8.66	-0.000165646		8.66	-0.000119172		8.66	-0.000213965
8.665	-0.000157871		8.665	-0.000150053		8.665	-0.00024332
8.67	-0.000199579		8.67	-0.000146711		8.67	-0.000237071
8.675	-9.73447e-05		8.675	-0.000161606		8.675	-0.000166009
8.68	0.000182981		8.68	-6.81643e-05		8.68	-0.000136436
8.685	0.00018923		8.685	-6.59118e-05		8.685	-0.000135491
8.69	0.000204561		8.69	8.68214e-05		8.69	-0.000127716
8.695	0.000187268		8.695	5.52866e-05		8.695	0.000108867
8.7	0.000172518		8.7	6.64764e-05		8.7	0.000175425
8.705	0.000172373		8.705	7.01821e-05		8.705	0.00019112
8.71	0.000152827		8.71	0.00010644		8.71	0.000184362
8.715	0.000143744		8.715	0.000131581		8.715	0.000194971
8.72	0.000138658		8.72	9.85198e-05		8.72	0.000192718
8.725	0.000154716		8.725	9.76479e-05		8.725	0.000248013
8.73	0.000149993		8.73	0.000102734		8.73	0.000305488
8.735	0.000131973		8.735	0.000172997		8.735	0.000305633
8.74	0.000169902		8.74	0.000173143		8.74	0.000256514
8.745	0.000155515		8.745	0.000204169		8.745	0.000261673
8.75	0.000121365		8.75	0.000226621		8.75	0.000259057
8.755	0.000125288		8.755	0.00025881		8.755	0.000311809
8.76	0.000118386		8.76	0.0003096		8.76	0.000309194
8.765	0.000118022		8.765	0.000313087		8.765	0.000309266
8.77	0.00010567		8.77	0.000313015		8.77	0.000309121
8.775	0.000155661		8.775	0.000329945		8.775	0.000304325
8.78	5.19008e-05		8.78	0.000347383		8.78	0.000233554
8.785	-0.000154965		8.785	0.0002591		8.785	0.000200856
8.79	-0.000156709		8.79	0.000250454		8.79	0.000197078
8.795	-0.000154165		8.795	5.13629e-05		8.795	0.000192573
8.8	-0.00011689		8.8	4.67126e-05		8.8	-4.36478e-05
8.805	-0.000108898		8.805	4.32975e-05		8.805	-9.45104e-05
8.81	-9.51648e-05		8.81	4.13357e-05		8.81	-8.81163e-05
8.815	-0.000104611		8.815	8.78362e-06		8.815	-9.68356e-05
8.82	-9.57461e-05		8.82	-4.80397e-06		8.82	-0.000107008
8.825	-2.02514e-05		8.825	-1.21427e-05		8.825	-0.000107444
8.83	-1.61824e-05		8.83	-3.13277e-06		8.83	-0.000161213
8.835	-8.11707e-06		8.835	-1.01809e-05		8.835	-0.000220068
8.84	-7.60844e-06		8.84	7.35245e-05		8.84	-0.000219415
8.845	-1.21134e-05		8.845	7.4905e-05		8.845	-0.000239978
8.85	2.56702e-05		8.85	6.49505e-05		8.85	-0.000239178
8.855	2.69055e-05		8.855	2.89107e-05		8.855	-0.000237362
8.86	4.63059e-05		8.86	1.15422e-06		8.86	-0.000194274
8.865	5.22641e-05		8.865	-1.90455e-05		8.865	-0.000184029
8.87	6.71596e-05		8.87	-2.67476e-05		8.87	-0.000184101
8.875	6.10561e-05		8.875	-2.74742e-05		8.875	-0.000180977
8.88	1.57884e-05		8.88	-5.37774e-05		8.88	-0.000185845
8.885	1.19373e-05		8.885	-6.32233e-05		8.885	-0.00018352
8.89	-5.71632e-05		8.89	-8.655e-06		8.89	-0.000180468
8.895	6.54884e-05		8.895	-9.59959e-06		8.895	-0.000143048
8.9	5.33541e-05		8.9	-2.98745e-06		8.9	-0.000143484
8.905	3.05385e-05		8.905	-1.38891e-06		8.905	-0.000142685
8.91	3.84586e-05		8.91	-1.09826e-06		8.91	-0.000155764
8.915	2.34904e-05		8.915	4.56929e-06		8.915	-0.000159978
8.92	3.03205e-05		8.92	-6.11187e-06		8.92	-0.000150023
8.925	3.19917e-05		8.925	-1.43952e-05		8.925	-0.000149587
8.93	-2.5701e-05		8.93	-2.11527e-05		8.93	-0.000146681
8.935	-3.60915e-05		8.935	-3.05259e-05		8.935	-0.000122122
8.94	-3.50016e-05		8.94	-2.28965e-05		8.94	-0.000113911
8.945	-3.39844e-05		8.945	-0.000122587		8.945	1.75327e-05
8.95	-5.55646e-05		8.95	-0.00012484		8.95	1.18651e-05
8.955	-9.64727e-05		8.955	-0.000148455		8.955	9.39464e-06
8.96	-9.88705e-05		8.96	-0.000144095		8.96	1.01939e-05
8.965	-0.000107445		8.965	-0.000162405		8.965	-4.1032e-05
8.97	-0.000104393		8.97	-0.000186674		8.97	-1.32029e-05
8.975	2.56408e-06		8.975	-0.000182751		8.975	-2.31574e-05
8.98	4.26002e-05		8.98	-0.000185948		8.98	-2.64998e-05
8.985	4.36175e-05		8.985	-0.000179481		8.985	-1.68359e-05
8.99	4.16556e-05		8.99	-0.000183986		8.99	-1.51647e-05
8.995	4.41261e-05		8.995	-0.000219735		8.995	-1.56734e-05
9	-8.51376e-05		9	-0.000227292		9	-2.37642e-06
9.005	-6.39206e-05		9.005	-0.000218645		9.005	-2.52175e-06
9.01	-8.36117e-05		9.01	-0.000210434		9.01	3.65443e-06
9.015	-0.000101196		9.015	-7.76829e-05		9.015	1.69259e-06
9.02	-9.56008e-05		9.02	-7.51397e-05		9.02	-1.5964e-05
9.025	-9.11685e-05		9.025	-6.89635e-05		9.025	-2.61365e-05
9.03	-0.000105555		9.03	-5.89388e-06		9.03	-1.79259e-05
9.035	-0.000120596		9.035	5.8847e-05		9.035	-2.95771e-06
9.04	-0.000109697		9.04	5.7975e-05		9.04	-2.61365e-05
9.045	-0.000117835		9.045	7.62856e-05		9.045	-1.95244e-05
9.05	-9.21131e-05		9.05	4.38062e-05		9.05	-0.000142394
9.055	-9.61094e-05		9.055	8.98005e-05		9.055	-0.000145954
9.06	-9.32756e-05		9.06	0.000126204		9.06	-0.000154892
9.065	-8.76808e-05		9.065	0.000199809		9.065	-0.00015431
9.07	-6.79897e-05		9.07	0.000195813		9.07	-0.000199941
9.075	-7.72176e-05		9.075	0.000236648		9.075	-0.000229006
9.08	-0.000208298		9.08	0.000232652		9.08	-0.000218179
9.085	-0.000230968		9.085	0.000240354		9.085	-0.000218761
9.09	-0.000229152		9.09	0.000260336		9.09	-0.000217089
9.095	-0.000224283		9.095	0.000261862		9.095	-0.000218543
9.1	-0.000233293		9.1	0.000279809		9.1	-0.000221158
9.105	-0.000221159		9.105	0.000288964		9.105	-0.000270858
9.11	-0.000243611		9.11	0.000304659		9.11	-0.000271222
9.115	-8.90613e-05		9.115	0.000297756		9.115	-0.000280232
9.12	-8.17226e-05		9.12	0.000163115		9.12	-0.000280813
9.125	-9.02965e-05		9.125	0.000163842		9.125	-0.000271004
9.13	-9.37116e-05		9.13	0.000159773		9.13	-0.000270277
9.135	-7.66363e-05		9.135	9.70666e-05		9.135	-0.000276235
9.14	-8.57189e-05		9.14	4.9837e-05		9.14	-0.000293601
9.145	-9.95971e-05		9.145	5.47053e-05		9.145	-0.000292657
9.15	-0.000100905		9.15	6.49505e-05		9.15	-0.000303992
9.155	-0.000130187		9.155	4.22803e-05		9.155	-0.000311985
9.16	-0.000117181		9.16	7.47572e-06		9.16	-0.00030639
9.165	-0.000112894		9.165	-2.86367e-05		9.165	-0.000297452
9.17	-0.000120233		9.17	-0.000117138		9.17	-0.000297162
9.175	-0.000120596		9.175	-0.000116774		9.175	-0.000291639
9.18	-0.000122921		9.18	-0.000156956		9.18	-0.000255745
9.185	-8.47743e-05		9.185	-0.000149326		9.185	-0.000216581
9.19	-9.02239e-05		9.19	-0.00015187		9.19	-0.000216072
9.195	-8.81167e-05		9.195	-0.000173377		9.195	-0.000216363
9.2	-6.87163e-05		9.2	-0.000174903		9.2	-0.000215709
9.205	-6.4066e-05		9.205	-0.000216465		9.205	-0.00020946
9.21	-7.47471e-05		9.21	-0.000101443		9.21	-0.0002059
9.215	-7.64183e-05		9.215	-0.000113432		9.215	-0.000206045
9.22	-0.0002261		9.22	0.000162607		9.22	-0.000203574
9.225	-0.000227044		9.225	0.000193415		9.225	-0.000200087
9.23	-0.000194274		9.23	0.000190145		9.23	-0.00021055
9.235	-0.000180759		9.235	0.000201553		9.235	-0.000203356
9.24	-0.000181922		9.24	0.000197048		9.24	-0.00021193
9.245	-0.000131423		9.245	0.000176921		9.245	-0.00015322
9.25	-0.00013353		9.25	0.000535648		9.25	-0.000154456
9.255	-9.73447e-05		9.255	0.00052998		9.255	-0.000119288
9.26	-9.18224e-05		9.26	0.000541679		9.26	-0.000122994
9.265	-0.00010541		9.265	0.000576774		9.265	-0.000127208
9.27	-0.00010185		9.27	0.000584621		9.27	-0.000127498
9.275	-0.000100033		9.275	0.00059523		9.275	-0.000129969
9.28	-0.000114856		9.28	0.000593486		9.28	-0.000124156
9.285	-8.79714e-05		9.285	0.000593413		9.285	-0.000165573
9.29	-0.000110569		9.29	0.000591524		9.29	-0.000203211
9.295	-0.000100469		9.295	0.000596029		9.295	-0.000203138
9.3	-9.83619e-05		9.3	0.00063156		9.3	-0.000205827
9.305	4.9285e-05		9.305	0.000726528		9.305	-0.000208297
9.31	6.22913e-05		9.31	0.000726601		9.31	-0.000207861
9.315	6.86128e-05		9.315	0.000716428		9.315	-0.00020946
9.32	6.46165e-05		9.32	0.000739244		9.32	-0.000209823
9.325	7.53703e-05		9.325	0.000470834		9.325	-0.000210768
9.33	9.69506e-05		9.33	0.000432615		9.33	-0.00020837
9.335	0.000115116		9.335	0.000447365		9.335	-0.000207571
9.34	9.07744e-05		9.34	0.000464731		9.34	-0.000211422
9.345	8.3799e-05		9.345	0.000461606		9.345	-0.000201758
9.35	4.05657e-05		9.35	0.000504331		9.35	-0.00026599
9.355	3.57701e-05		9.355	0.000157012		9.355	-0.000271585
9.36	1.0382e-06		9.36	0.000163479		9.36	-0.000277834
9.365	8.59494e-06		9.365	0.000154396		9.365	-0.000280668
9.37	3.05385e-05		9.37	0.000109419		9.37	-0.000277325
9.375	1.84768e-05		9.375	9.95371e-05		9.375	-0.000276308
9.38	2.5089e-05		9.38	0.000106149		9.38	-0.00015511
9.385	2.37811e-05		9.385	0.000104551		9.385	-0.000165137
9.39	1.04841e-05		9.39	0.00010317		9.39	-0.000155836
9.395	8.2022e-07		9.395	9.85925e-05		9.395	-0.000144428
9.4	-3.42354e-07		9.4	9.21983e-05		9.4	-0.000144574
9.405	-1.47292e-05		9.405	7.15626e-05		9.405	-0.00014966
9.41	-0.000189987		9.41	-1.7447e-05		9.41	-0.000145155
9.415	-0.000206191		9.415	-2.1734e-05		9.415	-0.000146754
9.42	-0.000103593		9.42	-0.000127674		9.42	-0.000148207
9.425	-6.45019e-05		9.425	-0.000159499		9.425	-0.000149369
9.43	-6.18135e-05		9.43	-0.000171779		9.43	-0.000147771
9.435	-3.52196e-05		9.435	-0.000165385		9.435	-0.000146754
9.44	-9.08778e-05		9.44	-0.000181297		9.44	-0.000123212
9.445	-7.83802e-05		9.445	-0.000207019		9.445	-0.00012372
9.45	-8.12139e-05		9.45	-0.00020266		9.45	-1.08777e-05
9.455	-7.93974e-05		9.455	-0.000244076		9.455	-2.44908e-06
9.46	-7.5837e-05		9.46	-0.000242114		9.46	-9.95866e-07
9.465	-7.50378e-05		9.465	-0.000253595		9.465	-3.28213e-05
9.47	-9.06599e-05		9.47	-0.000243277		9.47	8.70691e-05
9.475	-0.000100978		9.475	-0.000245239		9.475	8.03843e-05
9.48	3.7514e-05		9.48	-0.000236229		9.48	7.42808e-05
9.485	2.34178e-05		9.485	-0.00022751		9.485	-3.2894e-05
9.49	1.13561e-05		9.49	-0.000215012		9.49	-3.38386e-05
9.495	5.61584e-06		9.495	-0.000162478		9.495	-3.94335e-05
9.5	2.32724e-05		9.5	-0.000161461		9.5	-5.20038e-05
9.505	7.21732e-05		9.505	-0.000155648		9.505	-5.33117e-05
9.51	7.17373e-05		9.51	-0.000174177		9.51	2.20121e-06
9.515	8.19824e-05		9.515	-0.000178754		9.515	-4.70157e-06
9.52	7.98026e-05		9.52	-0.00017701		9.52	9.32198e-06
9.525	-2.66456e-05		9.525	-0.000172215		9.525	8.08675e-06
9.53	-6.70451e-05		9.53	-0.000171052		9.53	9.104e-06
9.535	-8.40477e-05		9.535	-0.000168945		9.535	4.74434e-06
9.54	-0.000124447		9.54	-0.000170979		9.54	-1.35917e-06
9.545	-0.000113185		9.545	-0.000174976		9.545	-2.36661e-05
9.55	-9.7054e-05		9.55	-0.000174612		9.55	-2.68631e-05
9.555	-9.13138e-05		9.555	-0.000175412		9.555	-0.00013847
9.56	-9.08778e-05		9.56	-0.00016909		9.56	-0.000143193
9.565	-5.08417e-05		9.565	-0.000187619		9.565	-0.000139342
9.57	-4.67e-05		9.57	-0.000168073		9.57	-0.00013818
9.575	-2.67183e-05		9.575	-0.000160734		9.575	-0.000253347
9.58	-4.14684e-05		9.58	-0.000114449		9.58	-0.00023649
9.585	-0.0001857		9.585	-9.03258e-05		9.585	-0.00015649
9.59	-0.000113766		9.59	-5.80644e-05		9.59	-0.000168407
9.595	-0.000117036		9.595	-4.6148e-05		9.595	-0.000169279
9.6	-0.000123648		9.6	-0.000101443		9.6	-0.000137017
9.605	-0.000118126		9.605	-0.000105221		9.605	-0.00014065
9.61	-0.000161286		9.61	-0.000116338		9.61	-0.000142176
9.615	-0.000136654		9.615	-6.2642e-05		9.615	-0.000198416
9.62	-3.66728e-05		9.62	-4.52761e-05		9.62	-0.000196962
9.625	4.63786e-05		9.625	8.09359e-05		9.625	-0.000211059
9.63	6.11288e-05		9.63	7.78841e-05		9.63	-0.000206844
9.635	7.072e-05		9.635	7.38878e-05		9.635	-0.000206408
9.64	7.34811e-05		9.64	9.99004e-05		9.64	-0.00019609
9.645	7.72595e-05		9.645	0.00012119		9.645	-0.000199651
9.65	0.000102255		9.65	0.000121408		9.65	-0.000202993
9.655	7.973e-05		9.655	0.000114723		9.655	-0.000202775
9.66	0.00011904		9.66	0.000132017		9.66	-0.000187734
9.665	0.000112355		9.665	0.000124242		9.665	-0.000164338
9.67	6.30906e-05		9.67	0.000128093		9.67	-0.000173638
9.675	9.41895e-05		9.675	8.64581e-05		9.675	-0.000136145
9.68	0.000141128		9.68	7.73755e-05		9.68	-0.000138979
9.685	0.000146578		9.685	3.13812e-05		9.685	-0.000154819
9.69	0.00017804		9.69	6.53113e-06		9.69	-0.000231331
9.695	0.000159221		9.695	-4.35322e-05		9.695	-0.000233656
9.7	0.00022309		9.7	-2.34052e-05		9.7	-0.000241721
9.705	0.000229411		9.705	-2.28965e-05		9.705	-0.000261267
9.71	0.000215533		9.71	-5.09461e-06		9.71	-0.000258724
9.715	0.000191628		9.715	0.000271235		9.715	-0.00025807
9.72	0.000396096		9.72	0.00026019		9.72	-0.000244192
9.725	0.000290083		9.725	0.000255903		9.725	-0.000233511
9.73	0.000251355		9.73	0.000179173		9.73	-0.000235109
9.735	0.000227886		9.735	0.000194214		9.735	-0.000237144
9.74	0.000221927		9.74	0.000192616		9.74	-0.000235836
9.745	0.000279838		9.745	0.000186658		9.745	-0.000243611
9.75	0.000271264		9.75	0.000162098		9.75	-0.000242957
9.755	0.000243653		9.755	0.000186294		9.755	-0.000142975
9.76	0.000275115		9.76	0.000193706		9.76	-0.000124011
9.765	0.000239584		9.765	0.000228365		9.765	-9.1822e-05
9.77	0.000246341		9.77	0.000237593		9.77	1.39723e-05
9.775	0.000253317		9.775	0.000273051		9.775	2.32002e-05
9.78	0.000242054		9.78	0.000270581		9.78	-1.11684e-05
9.785	0.000176805		9.785	0.00026782		9.785	-9.71517e-06
9.79	0.000174916		9.79	0.000296811		9.79	-5.28286e-06
9.795	0.000155588		9.795	0.000288601		9.795	-7.2447e-06
9.8	0.000104435		9.8	0.000291435		9.8	-7.89865e-06
9.805	5.34267e-05		9.805	0.000248201		9.805	-8.50545e-07
9.81	5.65511e-05		9.81	0.000248783		9.81	-1.00785e-05
9.815	4.92124e-05		9.815	0.000241662		9.815	-9.13389e-06
9.82	9.76045e-05		9.82	-2.81281e-05		9.82	-6.73608e-06
9.825	-0.000124447		9.825	-6.35866e-05		9.825	-2.33754e-05
9.83	-0.000123067		9.83	9.54681e-05		9.83	-4.33827e-06
9.835	-0.000120741		9.835	4.30069e-05		9.835	-4.77423e-06
9.84	-0.000115583		9.84	2.37518e-05		9.84	2.7825e-06
9.845	-0.000117326		9.845	2.09907e-05		9.845	1.83319e-05
9.85	-0.000173275		9.85	-8.10105e-08		9.85	1.97125e-05
9.855	-0.000149007		9.855	1.08156e-06		9.855	2.20376e-05
9.86	-0.00014719		9.86	-1.94088e-05		9.86	-7.17676e-05
9.865	-0.000127862		9.865	9.01638e-05		9.865	-5.70174e-05
9.87	-0.000134547		9.87	4.61313e-05		9.87	-0.000106717
9.875	-0.000145882		9.875	6.47325e-05		9.875	-0.000230895
9.88	-0.000134547		9.88	2.62222e-05		9.88	-0.000228424
9.885	-0.000144502		9.885	2.84747e-05		9.885	-0.000231113
9.89	-0.000142249		9.89	1.90288e-05		9.89	-0.000117035
9.895	-0.000149443		9.895	6.87289e-05		9.895	-0.000120523
9.9	-0.000153221		9.9	7.48324e-05		9.9	-0.000120886
9.905	-9.67634e-05		9.905	0.000114941		9.905	-9.06594e-05
9.91	-5.89797e-05		9.91	0.000141753		9.91	-9.32752e-05
9.915	-6.05782e-05		9.915	0.000145241		9.915	-0.000100541
9.92	-5.86164e-05		9.92	0.000166748		9.92	0.000573171
9.925	-0.000111659		9.925	0.000201262		9.925	0.000570191
9.93	5.13195e-05		9.93	0.000196975		9.93	0.000575714
9.935	5.47346e-05		9.935	2.51323e-05		9.935	0.000548757
9.94	4.1583e-05		9.94	5.42693e-05		9.94	0.000551445
9.945	5.91669e-05		9.945	8.7766e-05		9.945	0.000538584
9.95	9.30269e-05		9.95	8.7984e-05		9.95	0.000521581
9.955	9.56427e-05		9.955	9.19804e-05		9.955	0.000524415
9.96	6.34539e-05		9.96	8.79113e-05		9.96	0.000522889
9.965	6.05475e-05		9.965	7.9846e-05		9.965	0.000545269
9.97	1.66603e-05		9.97	-3.29964e-05		9.97	0.000513516
9.975	6.77409e-05		9.975	0.000191962		9.975	0.000512063
9.98	7.1156e-05		9.98	0.000180118		9.98	0.000509374
9.985	6.94848e-05		9.985	0.000220154		9.985	0.000508575
[truncated: 70,058 more rows]

## Sheet: c
Tap water			Distilled water
Time / s	ECL intensity / a.u.		Time / s	ECL intensity / a.u.
Column 1	0.000641564		Column 1
0			0
0.005			0.005
0.01			0.01
0.015			0.015
0.02			0.02
0.025			0.025
0.03			0.03
0.035			0.035
0.04			0.04
0.045			0.045
0.05			0.05
0.055			0.055
0.06			0.06
0.065			0.065
0.07			0.07
0.075			0.075
0.08			0.08
0.085			0.085
0.09			0.09
0.095			0.095
0.1	0.000102193		0.1	0.000487555
0.105	9.31826e-05		0.105	0.000485302
0.11	8.89683e-05		0.11	0.000489734
0.115	8.78057e-05		0.115	0.000406392
0.12	8.76604e-05		0.12	0.000366066
0.125	9.15841e-05		0.125	0.000364976
0.13	0.000115562		0.13	0.000372242
0.135	0.000123991		0.135	0.000371661
0.14	0.000126752		0.14	0.000420489
0.145	0.000132274		0.145	0.000416928
0.15	0.000135617		0.15	0.000419617
0.155	0.000212346		0.155	0.000544012
0.16	0.000219903		0.16	0.000516401
0.165	0.000188804		0.165	0.000523231
0.17	-9.93688e-05		0.17	0.000532459
0.175	-9.60264e-05		0.175	0.000521633
0.18	-8.49819e-05		0.18	0.000515238
0.185	-6.81246e-05		0.185	0.000504703
0.19	-9.35559e-05		0.19	0.000461615
0.195	-9.1812e-05		0.195	0.000469535
0.2	-0.000109105		0.2	0.000489807
0.205	0.000565188		0.205	0.000491042
0.21	0.000573181		0.21	0.000493368
0.215	0.000569402		0.215	0.000494385
0.22	0.000543535		0.22	0.000491115
0.225	0.000553271		0.225	0.000485302
0.23	0.000556469		0.23	0.000485883
0.235	0.000532781		0.235	0.000487627
0.24	0.000535252		0.24	0.000484866
0.245	0.000541355		0.245	0.000425066
0.25	0.000539902		0.25	0.00041562
0.255	0.000529729		0.255	0.000416129
0.26	0.000442536		0.26	0.000293768
0.265	0.00043963		0.265	0.000292823
0.27	0.00043527		0.27	0.000311933
0.275	0.000431637		0.275	0.000315421
0.28	0.000420447		0.28	0.000317455
0.285	0.000418994		0.285	0.00031513
0.29	0.000369149		0.29	0.000336638
0.295	0.000371329		0.295	0.000350734
0.3	0.000414053		0.3	0.000345866
0.305	0.000835632		0.305	0.000322251
0.31	0.000148696		0.31	0.000321307
0.315	0.00017122		0.315	0.000326393
0.32	0.00017558		0.32	0.000334531
0.325	0.000213945		0.325	0.000328936
0.33	0.000198541		0.33	0.000326538
0.335	0.000190112		0.335	0.000328718
0.34	0.000200866		0.34	0.000323268
0.345	0.000202901		0.345	0.000317746
0.35	0.000220049		0.35	0.000330534
0.355	0.000207696		0.355	0.00033751
0.36	0.000211329		0.36	0.000355457
0.365	0.000223536		0.365	0.000353641
0.37	0.000222955		0.37	0.000362069
0.375	0.000220775		0.375	0.000342451
0.38	0.000212928		0.38	0.000326538
0.385	0.000219613		0.385	0.000318473
0.39	0.000216706		0.39	0.00031702
0.395	0.000208132		0.395	0.000360543
0.4	0.000305643		0.4	0.000383504
0.405	0.000254199		0.405	0.000380017
0.41	-0.000162729		0.41	0.000384158
0.415	-0.000154446		0.415	0.000411551
0.42	-0.000169705		0.42	0.000412423
0.425	-0.00015619		0.425	0.000400652
0.43	-0.000187143		0.43	0.000466192
0.435	-0.000161566		0.435	0.0004776
0.44	-0.000162874		0.44	0.000473894
0.445	-0.000171594		0.445	0.000482832
0.45	-0.000187143		0.45	0.000486973
0.455	-0.000218242		0.455	0.000483558
0.46	-0.000223183		0.46	0.000518799
0.465	-0.000219986		0.465	0.000538635
0.47	-0.000223038		0.47	0.000543649
0.475	-0.000228705		0.475	0.000547137
0.48	-0.000185254		0.48	0.000543358
0.485	-0.000175372		0.485	0.000571115
0.49	-0.00016302		0.49	0.000598435
0.495	-0.000169414		0.495	0.0006073
0.5	-0.000164473		0.5	0.000621832
0.505	-0.000259949		0.505	0.000598871
0.51	-0.000149795		0.51	0.000600106
0.515	-1.56719e-06		0.515	0.000596982
0.52	1.15118e-05		0.52	0.00056552
0.525	2.66252e-05		0.525	0.000556074
0.53	1.89232e-05		0.53	0.000587681
0.535	1.61621e-05		0.535	0.000527954
0.54	4.67314e-07		0.54	0.000523812
0.545	5.6989e-06		0.545	0.000533258
0.55	4.10036e-06		0.55	0.000527881
0.555	1.00586e-05		0.555	0.000528608
0.56	3.66439e-06		0.56	0.000524684
0.565	1.19392e-06		0.565	0.00048988
0.57	1.71793e-05		0.57	0.000484721
0.575	1.71793e-05		0.575	0.000488281
0.58	2.48814e-05		0.58	0.000478399
0.585	-8.83328e-06		0.585	0.000493949
0.59	9.0413e-06		0.59	0.000470407
0.595	-8.83328e-06		0.595	0.000456528
0.6	-1.01412e-05		0.6	0.00045275
0.605	-2.43912e-06		0.605	0.000391933
0.61	-8.10667e-06		0.61	0.000410461
0.615	-0.000102711		0.615	0.000419035
0.62	-0.000257624		0.62	0.000417146
0.625	-0.000235245		0.625	0.000418163
0.63	-0.000250358		0.63	0.000421651
0.635	-0.00024687		0.635	0.000398036
0.64	-0.000237134		0.64	0.000398618
0.645	-0.000231902		0.645	0.00039048
0.65	-0.000228705		0.65	0.000381034
0.655	-0.000219259		0.655	0.000446719
0.66	-0.000206762		0.66	0.000440979
0.665	-0.000189032		0.665	0.000443885
0.67	-0.000180168		0.67	0.000434658
0.675	-0.00020153		0.675	0.000401233
0.68	-0.000193828		0.68	0.000397092
0.685	-0.000190195		0.685	0.000458563
0.69	-0.000163601		0.69	0.000461251
0.695	-8.52725e-05		0.695	0.000472005
0.7	-6.89965e-05		0.7	0.000460888
0.705	-6.17304e-05		0.705	0.000457618
0.71	-6.43462e-05		0.71	0.000453913
0.715	-6.10038e-05		0.715	0.000427028
0.72	-4.61895e-06		0.72	0.000416492
0.725	2.34282e-05		0.725	0.000419035
0.73	-2.33655e-05		0.73	0.000422668
0.735	-4.47278e-05		0.735	0.000459508
0.74	-5.51909e-05		0.74	0.000458272
0.745	-5.54816e-05		0.745	0.000458854
0.75	-6.34743e-05		0.75	0.000502087
0.755	1.22384e-05		0.755	0.000508045
0.76	3.80972e-06		0.76	0.000434004
0.765	1.33925e-06		0.765	0.00044047
0.77	0.000138814		0.77	0.000456892
0.775	0.000125299		0.775	0.000467355
0.78	0.000154799		0.78	0.00046285
0.785	0.000156979		0.785	0.000458781
0.79	0.000148405		0.79	0.000395639
0.795	0.000124863		0.795	0.000385175
0.8	2.69159e-05		0.8	0.000371152
0.805	2.5608e-05		0.805	0.000373768
0.81	0.000281374		0.81	0.000378999
0.815	0.000277887		0.815	0.000384158
0.82	0.000275852		0.82	0.000384086
0.825	0.000257542		0.825	0.000403486
0.83	0.000231238		0.83	0.000402469
0.835	0.000226152		0.835	0.000403849
0.84	0.00023647		0.84	0.000359163
0.845	0.000242719		0.845	0.00037573
0.85	0.000247514		0.85	0.000371733
0.855	0.000241411		0.855	0.000337437
0.86	0.000150003		0.86	0.000330316
0.865	0.000168895		0.865	0.000333586
0.87	0.000163373		0.87	0.00033097
0.875	4.76969e-05		0.875	0.000319853
0.88	6.16478e-05		0.88	0.000317673
0.885	5.4527e-05		0.885	0.000321452
0.89	4.21747e-05		0.89	0.000329372
0.895	0.000270621		0.895	0.000333368
0.9	0.00025478		0.9	0.000318109
0.905	0.000258559		0.905	0.000351243
0.91	0.000251438		0.91	0.000349208
0.915	-1.29023e-05		0.915	0.00035662
0.92	1.6598e-05		0.92	0.000380743
0.925	2.21203e-05		0.925	0.000378055
0.93	-1.71166e-05		0.93	0.000363377
0.935	-1.79886e-05		0.935	0.000366574
0.94	-4.03766e-06		0.94	0.000356983
0.945	8.24288e-05		0.945	0.000369626
0.95	8.21382e-05		0.95	0.000348482
0.955	6.41183e-05		0.955	0.000360471
0.96	7.05124e-05		0.96	0.000358146
0.965	0.000386151		0.965	0.000411115
0.97	0.00036072		0.97	0.00041533
0.975	0.000357378		0.975	0.000418454
0.98	0.00033151		0.98	0.000672622
0.985	0.000341392		0.985	0.000667754
0.99	0.000327151		0.99	0.000692822
0.995	0.000326133		0.995	0.000682141
1	0.000102193		1	0.000678798
1.005	0.000113092		1.005	0.000703503
1.01	0.000101321		1.01	0.000672331
1.015	0.000165989		1.015	0.00070096
1.02	0.000165117		1.02	0.00072145
1.025	0.000143464		1.025	0.000688535
1.03	0.000144481		1.03	0.000692168
1.035	0.000146952		1.035	0.000691368
1.04	0.000157415		1.04	0.000686863
1.045	0.000156107		1.045	0.000694929
1.05	7.77785e-05		1.05	0.000688389
1.055	7.1675e-05		1.055	0.000693839
1.06	0.000136343		1.06	0.000684829
1.065	0.000136924		1.065	0.000676182
1.07	-0.00016084		1.07	0.000623721
1.075	-0.000151975		1.075	0.000672477
1.08	-0.000157352		1.08	0.000706119
1.085	-0.000146308		1.085	0.00044047
1.09	-0.000160549		1.09	0.000445629
1.095	-0.000160113		1.095	0.000432114
1.1	-0.000159241		1.1	0.000436111
1.105	-0.000154591		1.105	0.000434149
1.11	-0.000152557		1.11	0.000432841
1.115	-0.000150086		1.115	0.000433568
1.12	-0.000214318		1.12	0.000410679
1.125	-0.00020836		1.125	0.000447664
1.13	-0.000217951		1.13	0.000454276
1.135	-0.000228124		1.135	0.000442578
1.14	-0.00023321		1.14	0.000445193
1.145	-0.00014747		1.145	0.000439671
1.15	-0.000143111		1.15	0.00045493
1.155	-0.000146017		1.155	0.000461106
1.16	-6.01319e-05		1.16	0.000475275
1.165	-1.34836e-05		1.165	0.000535366
1.17	-1.24663e-05		1.17	0.000543286
1.175	-9.26925e-06		1.175	0.000546337
1.18	-1.52274e-05		1.18	0.000615801
1.185	3.51907e-06		1.185	0.00057809
1.19	-9.12392e-06		1.19	0.000591678
1.195	-2.84517e-05		1.195	0.000595165
1.2	-3.26661e-05		1.2	0.000587173
1.205	-2.42374e-05		1.205	0.000685701
1.21	1.39822e-05		1.21	0.000715637
1.215	4.1884e-05		1.215	0.000707935
1.22	4.55171e-05		1.22	0.000732059
1.225	4.81329e-05		1.225	0.000726972
1.23	4.88595e-05		1.23	0.000663539
1.235	5.39457e-05		1.235	0.000664775
1.24	5.81601e-05		1.24	0.000683812
1.245	6.22291e-05		1.245	0.00067393
1.25	-3.16488e-05		1.25	0.000677418
1.255	-4.55997e-05		1.255	0.000697981
1.26	-4.40012e-05		1.26	0.000693258
1.265	-0.000121167		1.265	0.000671605
1.27	-0.000225508		1.27	0.000614057
1.275	-0.000231176		1.275	0.000615728
1.28	-0.000241784		1.28	0.000606791
1.285	-0.000231902		1.285	0.000502523
1.29	-0.000238151		1.29	0.000505793
1.295	-0.000236698		1.295	0.000504339
1.3	-0.000218097		1.3	0.000494457
1.305	-0.000180604		1.305	0.00060621
1.31	-0.000192229		1.31	0.00055324
1.315	-0.000184091		1.315	0.000530352
1.32	-0.000207198		1.32	0.000522577
1.325	-0.000203274		1.325	0.000497291
1.33	-0.000180168		1.33	0.000499253
1.335	-0.000179586		1.335	0.000508481
1.34	-0.000177988		1.34	0.000496201
1.345	-0.0001745		1.345	0.000487991
1.35	-0.000177116		1.35	0.000518726
1.355	-0.000180168		1.355	0.000551787
1.36	-8.89056e-05		1.36	0.000512114
1.365	-8.04769e-05		1.365	0.000507464
1.37	-9.73343e-05		1.37	0.000521197
1.375	-9.5881e-05		1.375	0.000525193
1.38	-9.21027e-05		1.38	0.000522577
1.385	0.000193455		1.385	0.00052403
1.39	0.000191711		1.39	0.000512405
1.395	0.000185317		1.395	0.000540452
1.4	0.000301719		1.4	0.000532241
1.405	0.000327441		1.405	0.000529771
1.41	0.00029082		1.41	0.000413368
1.415	0.000284862		1.415	0.000373695
1.42	0.000227169		1.42	0.000367446
1.425	0.000230802		1.425	0.000366647
1.43	0.000236761		1.43	0.000381106
1.435	0.000210748		1.435	0.000409735
1.44	0.000209876		1.44	0.00040058
1.445	0.000233999		1.445	0.000403559
1.45	0.000229204		1.45	0.000404939
1.455	0.000233709		1.455	0.000387428
1.46	0.000229059		1.46	0.00035691
1.465	0.000154072		1.465	0.000353859
1.47	0.000142301		1.47	0.000357346
1.475	0.000152038		1.475	0.000354803
1.48	0.000187932		1.48	0.000353859
1.485	0.000195634		1.485	0.000348191
1.49	-8.3238e-05		1.49	0.000355384
1.495	-9.2684e-05		1.495	0.000360761
1.5	0.000255362		1.5	0.000328137
1.505	0.000158723		1.505	0.00034078
1.51	0.000132565		1.51	0.000346592
1.515	0.000342845		1.515	0.000434803
1.52	0.000343717		1.52	0.000431242
1.525	0.000340811		1.525	0.000428263
1.53	0.000334707		1.53	0.00043146
1.535	0.000323227		1.535	0.000423758
1.54	0.000328895		1.54	0.000395348
1.545	0.000332237		1.545	0.000401815
1.55	0.000304335		1.55	0.000419108
1.555	0.000357523		1.555	0.00046423
1.56	0.00043963		1.56	0.000454639
1.565	0.000449802		1.565	0.00045057
1.57	0.000443844		1.57	0.000450934
1.575	0.000438613		1.575	0.000454785
1.58	0.000436723		1.58	0.000465466
1.585	0.000452273		1.585	0.00045711
1.59	0.000639738		1.59	0.000471424
1.595	0.000678684		1.595	0.000478399
1.6	0.000684933		1.6	0.000473894
1.605	0.000346188		1.605	0.000470697
1.61	0.000350112		1.61	0.000461978
1.615	0.000346188		1.615	0.000464376
1.62	0.000131838		1.62	0.000372605
1.625	0.000567368		1.625	0.000528099
1.63	0.000579865		1.63	0.000558036
1.635	0.000612853		1.635	0.000558326
1.64	0.000607912		1.64	0.00057562
1.645	0.000609656		1.645	0.000568717
1.65	0.000608348		1.65	0.000567409
1.655	0.000610528		1.655	0.00058492
1.66	0.000555015		1.66	0.00053987
1.665	0.000470002		1.665	0.000553821
1.67	0.000463317		1.67	0.000563122
1.675	0.000452418		1.675	0.000575111
1.68	0.000473635		1.68	0.000578453
1.685	0.000479884		1.685	0.000554039
1.69	0.000431637		1.69	0.000589425
1.695	0.000230802		1.695	0.000580488
1.7	0.000187496		1.7	0.000576782
1.705	0.000210893		1.705	0.000575474
1.71	0.000203046		1.71	0.000579398
1.715	0.000184881		1.715	0.000623285
1.72	0.000189676		1.72	0.000619216
1.725	0.000241266		1.725	0.000627572
1.73	-0.000159241		1.73	0.000475711
1.735	-0.00016549		1.735	0.000455511
1.74	-0.000193101		1.74	0.000454349
1.745	-0.000101694		1.745	0.000420925
1.75	-8.54179e-05		1.75	0.000424994
1.755	-8.91962e-05		1.755	0.000418599
1.76	-1.13123e-06		1.76	0.000389971
1.765	0.000165553		1.765	0.000380888
1.77	0.000166279		1.77	0.000460307
1.775	0.000165117		1.775	0.00050463
1.78	0.000192583		1.78	0.000503395
1.785	0.000180666		1.785	0.00049315
1.79	0.000245771		1.79	0.000504993
1.795	0.000239522		1.795	0.00047513
1.8	0.000244027		1.8	0.000470843
1.805	0.000269749		1.805	0.000457836
1.81	0.00024795		1.81	0.000456238
1.815	0.000304771		1.815	0.000461397
1.82	0.000296343		1.82	0.000412496
1.825	0.000296488		1.825	0.000414748
1.83	0.000251002		1.83	0.00042354
1.835	0.000288059		1.835	0.000428191
1.84	0.000302301		1.84	0.000420416
1.845	0.000283554		1.845	0.000417074
1.85	0.000200575		1.85	0.000466774
1.855	0.000175435		1.855	0.000469244
1.86	0.000178051		1.86	0.000487191
1.865	0.000159595		1.865	0.000486319
1.87	-1.13973e-07		1.87	0.000496565
1.875	5.6989e-06		1.875	0.000404213
1.88	2.93779e-06		1.88	0.000389026
1.885	-2.27842e-05		1.885	0.000378418
1.89	3.21993e-07		1.89	0.000378927
1.895	-7.48094e-05		1.895	0.000389244
1.9	-6.95778e-05		1.9	0.000384521
1.905	-5.99866e-05		1.905	0.000395929
1.91	-7.51e-05		1.91	0.000406974
1.915	-4.28386e-05		1.915	0.000479925
1.92	-0.000103874		1.92	0.000477745
1.925	-8.64351e-05		1.925	0.000477091
1.93	-4.50184e-05		1.93	0.000483558
1.935	2.21118e-06		1.935	0.000471787
1.94	-6.43462e-05		1.94	0.000453041
1.945	-7.0595e-05		1.945	0.00045384
1.95	-6.2893e-05		1.95	0.000587463
1.955	5.26378e-05		1.955	0.000550188
1.96	5.87414e-05		1.96	0.000561669
1.965	6.10665e-05		1.965	0.000547282
1.97	-6.79878e-06		1.97	0.000551424
1.975	-7.38006e-06		1.975	0.00055215
1.98	-1.56634e-05		1.98	0.000547645
1.985	-6.79878e-06		1.985	0.00051938
1.99	3.51907e-06		1.99	0.00053304
1.995	-3.09222e-05		1.995	0.000538272
2	-2.42374e-05		2	0.000519525
2.005	-2.58359e-05		2.005	0.00053522
2.01	-4.02228e-05		2.01	0.000537473
2.015	-1.85698e-05		2.015	0.000544811
2.02	-2.96143e-05		2.02	0.000501433
2.025	-2.27842e-05		2.025	0.000488281
2.03	1.28197e-05		2.03	0.000486174
2.035	1.09305e-05		2.035	0.000483486
2.04	-3.92055e-05		2.04	0.000484648
2.045	-3.19394e-05		2.045	0.000495257
2.05	-2.35108e-05		2.05	0.000497582
2.055	-2.75798e-05		2.055	0.000367301
2.06	-0.000154155		2.06	0.00035662
2.065	-0.000155899		2.065	0.000340416
2.07	-0.000154736		2.07	0.000339544
2.075	-0.000162148		2.075	0.000344122
2.08	-0.000162729		2.08	0.000342088
2.085	-0.000161131		2.085	0.000344122
2.09	-0.00016331		2.09	0.000341361
2.095	-0.00017668		2.095	0.000373114
2.1	-0.000167525		2.1	0.000389971
2.105	-7.40828e-05		2.105	0.000384594
2.11	-7.43734e-05		2.11	0.000382414
2.115	-7.66986e-05		2.115	0.000379435
2.12	-0.000113901		2.12	0.000373332
2.125	-9.35559e-05		2.125	0.000336711
2.13	-9.37012e-05		2.13	0.000348409
2.135	-0.000150813		2.135	0.000358872
2.14	-0.00012262		2.14	0.000358291
2.145	-5.22845e-05		2.145	0.000359453
2.15	-2.20576e-05		2.15	0.000363014
2.155	-4.40012e-05		2.155	0.000369989
2.16	-3.02041e-06		2.16	0.000371878
2.165	6.12636e-07		2.165	0.000373477
2.17	-4.90959e-06		2.17	0.000376965
2.175	-8.39732e-06		2.175	0.000394767
2.18	1.92138e-05		2.18	0.000383722
2.185	2.37188e-05		2.185	0.000375512
2.19	6.51355e-05		2.19	0.000410098
2.195	6.65887e-05		2.195	0.000417219
2.2	7.5308e-05		2.2	0.000385829
2.205	7.618e-05		2.205	0.000363595
2.21	-1.42187e-06		2.21	0.000372242
2.215	-1.56634e-05		2.215	0.000369263
2.22	5.78694e-05		2.22	0.000364104
2.225	7.44361e-05		2.225	0.000352987
2.23	3.3746e-05		2.23	0.000361488
2.235	4.6825e-05		2.235	0.000371951
2.24	5.39457e-05		2.24	0.000387137
2.245	-1.27655e-06		2.245	0.000377255
2.25	-7.26296e-05		2.25	0.000374422
2.255	-0.000115354		2.255	0.000377473
2.26	-0.000111866		2.26	0.000364031
2.265	0.000547749		2.265	0.000352696
2.27	0.000553853		2.27	0.000363522
2.275	0.000557776		2.275	0.000369553
2.28	0.000571437		2.28	0.000338963
2.285	0.000553271		2.285	0.000337437
2.29	0.000559084		2.29	0.000346229
2.295	0.000513889		2.295	0.000322033
2.3	0.000515633		2.3	0.00031048
2.305	0.000601518		2.305	0.000298564
2.31	0.000609075		2.31	0.00030147
2.315	0.000583789		2.315	0.000302051
2.32	0.000639447		2.32	0.000292896
2.325	0.000580011		2.325	0.000290353
2.33	0.000587858		2.33	0.000300889
2.335	0.000590619		2.335	0.000296456
2.34	0.00057289		2.34	0.000319853
2.345	0.000582626		2.345	0.00029573
2.35	0.000571437		2.35	0.000310262
2.355	0.000578121		2.355	0.000314622
2.36	0.000599048		2.36	0.000307356
2.365	0.000607331		2.365	0.000310843
2.37	-8.97775e-05		2.37	0.000344776
2.375	-9.98047e-05		2.375	0.000342015
2.38	-0.000118406		2.38	0.00033206
2.385	-0.000108524		2.385	0.00033097
2.39	-0.000104455		2.39	0.000333659
2.395	-0.000109396		2.395	0.000343904
2.4	-0.00011114		2.4	0.000334749
2.405	-0.000110849		2.405	0.00034979
2.41	-0.000196589		2.41	0.000390552
2.415	-0.000215772		2.415	0.000393313
2.42	-0.000195717		2.42	0.000388736
2.425	-0.00023321		2.425	0.000388954
2.43	-0.00024222		2.43	0.000408863
2.435	-0.000232338		2.435	0.000416856
2.44	-0.00022391		2.44	0.000415693
2.445	-0.000214028		2.445	0.00037602
2.45	-0.000218533		2.45	0.000383722
2.455	-0.000226961		2.455	0.000380089
2.46	-0.000193392		2.46	0.000381034
2.465	-0.000199495		2.465	0.000377764
2.47	-0.00019906		2.47	0.000388736
2.475	-0.000152557		2.475	0.000376819
2.48	-0.000155172		2.48	0.000385175
2.485	-0.000126835		2.485	0.00038147
2.49	-0.000152702		2.49	0.00039266
2.495	-0.000126544		2.495	0.000396365
2.5	-0.000146598		2.5	0.000390698
2.505	-0.000120004		2.505	0.000384521
2.51	-0.000120004		2.51	0.000372968
2.515	-0.000118406		2.515	0.000340489
2.52	-9.41372e-05		2.52	0.000339254
2.525	-9.77702e-05		2.525	0.000335621
2.53	-9.82062e-05		2.53	0.000337292
2.535	-0.000101985		2.535	0.00032494
2.54	-0.000136862		2.54	0.000312805
2.545	-0.000145872		2.545	0.00031375
2.55	-0.000155027		2.55	0.000350298
2.555	-0.000148342		2.555	0.000358945
2.56	-0.000142384		2.56	0.000354295
2.565	-0.000113756		2.565	0.000358582
2.57	-0.000110849		2.57	0.000364685
2.575	-0.000116371		2.575	0.000359163
2.58	-0.000132938		2.58	0.000341942
2.585	-0.000114918		2.585	0.000326029
2.59	-0.00010678		2.59	0.000340489
2.595	-9.16667e-05		2.595	0.000377691
2.6	-5.73708e-05		2.6	0.000374276
2.605	0.000295616		2.605	0.000362287
2.61	0.000275852		2.61	0.00037246
2.615	0.000266552		2.615	0.0003883
2.62	0.000268586		2.62	0.000386701
2.625	0.000260012		2.625	0.000377764
2.63	0.000264517		2.63	0.000391061
2.635	0.000676359		2.635	0.000395639
2.64	0.000682172		2.64	0.000388082
2.645	0.000743352		2.645	0.000382196
2.65	0.000736522		2.65	0.000382269
2.655	0.000730128		2.655	0.000418454
2.66	0.000711382		2.66	0.000400798
2.665	0.000702081		2.665	0.00042899
2.67	0.000635088		2.67	0.000414748
2.675	0.000619684		2.675	0.000416492
2.68	0.000624188		2.68	0.000419762
2.685	0.00062506		2.685	0.000414312
2.69	0.000625787		2.69	0.000417219
2.695	0.000602826		2.695	0.000409372
2.7	0.000633925		2.7	0.000380234
2.705	0.000569547		2.705	0.00037275
2.71	0.000234435		2.71	0.000383432
2.715	0.000225716		2.715	0.000444176
2.72	0.000231093		2.72	0.000426955
2.725	0.000226879		2.725	0.000418527
2.73	0.000223682		2.73	0.000434803
2.735	0.000630147		2.735	0.000425212
2.74	0.000217578		2.74	0.000419253
2.745	0.000227896		2.745	0.000418091
2.75	0.000182265		2.75	0.000421215
2.755	0.000179504		2.755	0.000425866
2.76	0.000185607		2.76	0.000414821
2.765	0.0001936		2.765	0.000414966
2.77	0.000217433		2.77	0.000387428
2.775	0.000216706		2.775	0.000397455
2.78	0.000208277		2.78	0.000397019
2.785	0.000211329		2.785	0.000387065
2.79	0.000355198		2.79	0.00042325
2.795	0.000348368		2.795	0.000430007
2.8	0.000354762		2.8	0.000442214
2.805	0.000318141		2.805	0.000427246
2.81	0.000394144		2.81	0.000444975
2.815	0.000397486		2.815	0.000443014
2.82	0.000399812		2.82	0.000377037
2.825	0.000408676		2.825	0.000372024
2.83	0.000436869		2.83	0.000377255
2.835	0.000497904		2.835	0.000377328
2.84	0.000165989		2.84	0.000377691
2.845	0.000167442		2.845	0.000387428
2.85	0.000157706		2.85	0.000392224
2.855	0.000145934		2.855	0.000399054
2.86	0.000156252		2.86	0.000386992
2.865	0.000186479		2.865	0.000319199
2.87	0.000189967		2.87	0.000326829
2.875	0.000170203		2.875	0.000327991
2.88	0.000162356		2.88	0.000320071
2.885	0.000201883		2.885	0.000344776
2.89	0.00019796		2.89	0.000353205
2.895	1.80513e-05		2.895	0.000336783
2.9	1.36916e-05		2.9	0.000331624
2.905	1.48542e-05		2.905	0.00031593
2.91	9.62259e-06		2.91	0.000325012
2.915	-7.1467e-05		2.915	0.000318618
2.92	-7.74252e-05		2.92	0.000314985
2.925	-6.47822e-05		2.925	0.00031513
2.93	-6.91418e-05		2.93	0.000340053
2.935	-9.41457e-06		2.935	0.000469825
2.94	-6.63807e-05		2.94	0.000454349
2.945	-0.000138896		2.945	0.000449916
2.95	-0.000144128		2.95	0.000442505
2.955	-0.000145		2.955	0.000450425
2.96	-0.000157497		2.96	0.000449408
2.965	-0.000166217		2.965	0.000470189
2.97	-0.000193683		2.97	0.000537545
2.975	-0.000194555		2.975	0.000545175
2.98	-0.00018787		2.98	0.000542196
2.985	-0.000149359		2.985	0.000550188
2.99	-0.000171594		2.99	0.000584775
2.995	3.65071e-05		2.995	0.000581651
3	4.2756e-05		3	0.000562686
3.005	6.09212e-05		3.005	0.0005568
3.01	5.88867e-05		3.01	0.000561596
3.015	5.16206e-05		3.015	0.000579107
3.02	4.97314e-05		3.02	0.00057373
3.025	8.25741e-05		3.025	0.000568572
3.03	5.96133e-05		3.03	0.000573004
3.035	6.77513e-05		3.035	0.000562904
3.04	-2.26389e-05		3.04	0.000432114
3.045	-1.53728e-05		3.045	0.000440252
3.05	-2.68532e-05		3.05	0.000454857
3.055	-1.01412e-05		3.055	0.000452968
3.06	-1.29023e-05		3.06	0.000435529
3.065	4.67314e-07		3.065	0.000425648
3.07	3.51907e-06		3.07	0.00043335
3.075	-3.31105e-06		3.075	0.000380162
3.08	-1.14491e-05		3.08	0.00036236
3.085	-2.20576e-05		3.085	0.000361415
3.09	-5.24298e-05		3.09	0.00035771
3.095	-5.025e-05		3.095	0.000303577
3.1	-0.000251666		3.1	0.000302197
3.105	-0.000244981		3.105	0.000316802
3.11	-0.000253555		3.11	0.000333078
3.115	-0.000242511		3.115	0.000341143
3.12	-0.000233646		3.12	0.000317383
3.125	-0.000222456		3.125	0.00031513
3.13	-0.00025777		3.13	0.000316584
3.135	-0.000252683		3.135	0.000315494
3.14	-0.000263001		3.14	0.000318182
3.145	-0.000254863		3.145	0.000311425
3.15	-0.000248324		3.15	0.000308373
3.155	-0.000253991		3.155	0.000306992
3.16	-0.000272302		3.16	0.000305321
3.165	-0.000258351		3.165	0.000326393
3.17	-0.000189904		3.17	0.000332206
3.175	-0.000193537		3.175	0.000316438
3.18	-0.000191648		3.18	0.000312297
3.185	-0.000158951		3.185	0.000314694
3.19	-0.000150377		3.19	0.000327119
3.195	-0.000158079		3.195	0.000330752
3.2	-0.00016331		3.2	0.000326102
3.205	-0.000164328		3.205	0.000321524
3.21	-0.000167234		3.21	0.000316656
3.215	-0.000168542		3.215	0.000348046
3.22	-0.000189759		3.22	0.000351824
3.225	-0.000189323		3.225	0.000348845
3.23	-0.000172756		3.23	0.000379145
3.235	-0.000109977		3.235	0.000386193
3.24	-3.97868e-05		3.24	0.00038503
3.245	1.09305e-05		3.245	0.000399054
3.25	7.15212e-06		3.25	0.000427319
3.255	-1.71166e-05		3.255	0.000436401
3.26	-1.69713e-05		3.26	0.000453404
3.265	3.51992e-05		3.265	0.000445048
3.27	4.04308e-05		3.27	0.000445775
3.275	-3.45552e-05		3.275	0.000445702
3.28	-2.78704e-05		3.28	0.00043938
3.285	-2.11856e-05		3.285	0.000432696
3.29	-3.93509e-05		3.29	0.000440034
3.295	1.68887e-05		3.295	0.000438073
3.3	1.61621e-05		3.3	0.000430661
3.305	0.000414198		3.305	0.000427028
3.31	0.000418267		3.31	0.000433858
3.315	0.000495579		3.315	0.000454857
3.32	0.00048933		3.32	0.000423758
3.325	0.000498776		3.325	0.000404213
3.33	0.000505606		3.33	0.000447954
3.335	0.000482936		3.335	0.000469389
3.34	0.000428876		3.34	0.000463359
3.345	0.000373218		3.345	0.000465248
3.35	0.000318577		3.35	0.000440325
3.355	0.000310584		3.355	0.000423032
3.36	0.00053002		3.36	0.000419544
3.365	0.000537577		3.365	0.000397891
3.37	0.000674615		3.37	0.000410534
3.375	0.000806713		3.375	0.000402759
3.38	0.000812235		3.38	0.000404503
3.385	0.000868474		3.385	0.000404067
3.39	0.00107469		3.39	0.000469462
3.395	0.00106451		3.395	0.000473095
3.4	0.00101278		3.4	0.000470407
3.405	0.00106902		3.405	0.000474258
3.41	0.000738702		3.41	0.000493222
3.415	0.000928492		3.415	0.000492496
3.42	0.000847257		3.42	0.00047404
3.425	0.000851617		3.425	0.000473604
3.43	0.000856994		3.43	0.000489008
3.435	0.000916721		3.435	0.000456092
3.44	0.000930527		3.44	0.000408718
3.445	0.00124762		3.445	0.000492641
3.45	0.00132449		3.45	0.000491478
3.455	0.00131926		3.455	0.000499035
3.46	0.00138088		3.46	0.000517564
3.465	0.00117307		3.465	0.00053849
3.47	0.00116638		3.47	0.00054067
3.475	0.000969618		3.475	0.000540234
3.48	0.00081238		3.48	0.000545756
3.485	0.000864987		3.485	0.000545829
3.49	0.000793052		3.49	0.000552659
3.495	0.000576959		3.495	0.000500125
3.5	0.000574198		3.5	0.000492714
3.505	0.000576232		3.505	0.000490461
3.51	0.00056824		3.51	0.000485447
3.515	0.000498921		3.515	0.000468953
3.52	0.000291111		3.52	0.000466338
3.525	0.000323808		3.525	0.000465684
3.53	0.000337323		3.53	0.000457182
3.535	0.000321193		3.535	0.000456165
3.54	0.000241266		3.54	0.000445193
3.545	0.000218886		3.545	0.000440979
3.55	-0.000103147		3.55	0.000362069
3.555	-0.000191212		3.555	0.000361415
3.56	-0.000186998		3.56	0.000348627
3.565	-0.000193683		3.565	0.000323777
3.57	-0.000185109		3.57	0.000351969
3.575	-0.000186126		3.575	0.000350952
3.58	-0.00015619		3.58	0.000348845
3.585	0.000184881		3.585	0.000344195
3.59	0.000135762		3.59	0.0003479
3.595	0.000145353		3.595	0.000352914
3.6	0.000144627		3.6	0.000354004
3.605	0.000152619		3.605	0.000362215
3.61	0.000156543		3.61	0.00035909
3.615	0.000129949		3.615	0.00036563
3.62	0.000129368		3.62	0.00035553
3.625	0.000350983		3.625	0.000353059
3.63	0.000826331		3.63	0.00037246
3.635	0.000807294		3.635	0.000377909
3.64	0.000813107		3.64	0.000374494
3.645	0.000826331		3.645	0.000373768
3.65	0.000849583		3.65	0.000422015
3.655	0.000899137		3.655	0.000421651
3.66	0.00088664		3.66	0.000418309
3.665	0.000890999		3.665	0.000423831
3.67	0.000914251		3.67	0.000428627
3.675	0.000957411		3.675	0.000381179
3.68	0.000996212		3.68	0.000376747
3.685	0.00098822		3.685	0.000372096
3.69	0.000737249		3.69	0.000365121
3.695	0.000730273		3.695	0.000387937
3.7	0.00072882		3.7	0.000364903
3.705	0.000742916		3.705	0.000442214
3.71	0.000743062		3.71	0.000435093
3.715	0.000726059		3.715	0.000438
3.72	0.000711672		3.72	0.000431606
3.725	0.000723443		3.725	0.000434367
3.73	0.000625496		3.73	0.00045057
3.735	0.000111203		3.735	0.000431751
3.74	0.000123991		3.74	0.000432187
3.745	0.000222664		3.745	0.000423177
3.75	0.000282392		3.75	0.000427173
3.755	0.000260739		3.755	0.000402033
3.76	0.000201593		3.76	0.000404067
3.765	0.000220485		3.765	0.000404285
3.77	0.000219031		3.77	0.000415911
3.775	0.000144772		3.775	0.000421579
3.78	0.000384843		3.78	0.000429208
3.785	0.00035171		3.785	0.000425575
3.79	0.000341102		3.79	0.000428917
3.795	0.000268005		3.795	0.000434367
3.8	0.000268441		3.8	0.00040741
3.805	0.000272364		3.805	0.00041671
3.81	0.000264372		3.81	0.00032959
3.815	0.000245625		3.815	0.000334894
3.82	0.000250566		3.82	0.000328791
3.825	0.000314217		3.825	0.000328355
3.83	0.000306079		3.83	0.000334095
3.835	0.00019142		3.835	0.00032632
3.84	0.00020043		3.84	0.000344195
3.845	0.000194472		3.845	0.000343977
3.85	9.52171e-05		3.85	0.000357782
3.855	8.91136e-05		3.855	0.000366066
3.86	8.7951e-05		3.86	0.000347392
3.865	0.00010539		3.865	0.000343904
3.87	0.000124281		3.87	0.000365484
3.875	0.000117161		3.875	0.000388227
3.88	0.000178051		3.88	0.000380961
3.885	-0.000107943		3.885	0.000363305
3.89	-0.000106635		3.89	0.000362142
3.895	-1.60994e-05		3.895	0.000382778
3.9	-2.81611e-05		3.9	0.000382705
3.905	-1.02865e-05		3.905	0.000390407
3.91	4.97229e-06		3.91	0.000413077
3.915	1.04945e-05		3.915	0.000472151
3.92	2.02311e-05		3.92	0.000471933
3.925	2.69159e-05		3.925	0.000470189
3.93	-3.45552e-05		3.93	0.000474403
3.935	-3.48459e-05		3.935	0.000475348
3.94	-3.25207e-05		3.94	0.000500561
3.945	-3.49912e-05		3.945	0.000476438
3.95	-3.06316e-05		3.95	0.000723121
3.955	-9.41457e-06		3.955	0.000755165
3.96	-6.47822e-05		3.96	0.000745356
3.965	-5.73708e-05		3.965	0.000851731
3.97	-6.57994e-05		3.97	0.00086263
3.975	-8.29474e-05		3.975	0.000851295
3.98	-7.80065e-05		3.98	0.000828044
3.985	-0.000132211		3.985	0.000826082
3.99	-0.000148923		3.99	0.00109042
3.995	-0.000104746		3.995	0.001099
4	-0.000171158		4	0.001078
4.005	-0.000168687		4.005	0.00107153
4.01	-6.44915e-05		4.01	0.00107509
4.015	-8.3674e-05		4.015	0.00106717
4.02	-5.4755e-05		4.02	0.00101398
4.025	-3.41193e-05		4.025	0.00100737
4.03	-4.06588e-05		4.03	0.00101522
4.035	-4.76342e-05		4.035	0.00102016
4.04	-4.87968e-05		4.04	0.00102263
4.045	-5.41737e-05		4.045	0.0009948
4.05	-4.89421e-05		4.05	0.000991894
4.055	0.000100739		4.055	0.000740415
4.06	8.15569e-05		4.06	0.000736927
4.065	7.79238e-05		4.065	0.000734166
4.07	7.87958e-05		4.07	0.000664048
4.075	0.000100739		4.075	0.000656782
4.08	9.23107e-05		4.08	0.000648935
4.085	9.6525e-05		4.085	0.000633603
4.09	0.000110767		4.09	0.000640288
4.095	0.00011251		4.095	0.000390988
4.1	5.88867e-05		4.1	0.000388808
4.105	4.43545e-05		4.105	0.000460089
4.11	0.000133001		4.11	0.000462341
4.115	1.00586e-05		4.115	0.000456238
4.12	9.04215e-05		4.12	0.000511678
4.125	5.88867e-05		4.125	0.000710624
4.13	4.72609e-05		4.13	0.000737
4.135	5.0458e-05		4.135	0.000749134
4.14	5.4963e-05		4.14	0.000744193
4.145	6.07759e-05		4.145	0.000738889
4.15	6.68794e-05		4.15	0.000768752
4.155	5.58349e-05		4.155	0.000778925
4.16	-8.51272e-05		4.16	0.000778344
4.165	-8.51272e-05		4.165	0.00073511
4.17	-8.52725e-05		4.17	0.000746954
4.175	-6.78339e-05		4.175	0.000718398
4.18	-9.38465e-05		4.18	0.000728861
4.185	-7.68439e-05		4.185	0.000726464
4.19	-7.53907e-05		4.19	0.000751895
4.195	-9.50091e-05		4.195	0.000756182
4.2	-9.12307e-05		4.2	0.000746445
4.205	-6.92871e-05		4.205	0.000733875
4.21	-8.06223e-05		4.21	0.000662304
4.215	-0.000156335		4.215	0.000763521
4.22	-0.000156771		4.22	0.000790623
4.225	-0.000231612		4.225	0.000731187
4.23	-0.000231612		4.23	0.00054096
4.235	-0.000225944		4.235	0.000529843
4.24	-0.000217661		4.24	0.000516837
4.245	-0.0002149		4.245	0.000508917
4.25	-0.000216643		4.25	0.000509353
4.255	-0.000189904		4.255	0.000481524
4.26	-0.00017203		4.26	0.000475202
4.265	-0.000183655		4.265	0.000470915
4.27	-0.000183219		4.27	0.00047651
4.275	-0.000193392		4.275	0.000478545
4.28	-0.00013599		4.28	0.000471642
4.285	-0.000131776		4.285	0.000505211
4.29	-3.44099e-05		4.29	0.000514439
4.295	1.45635e-05		4.295	0.000496637
4.3	1.16571e-05		4.3	0.000497582
4.305	1.19477e-05		4.305	0.000520252
4.31	9.62259e-06		4.31	0.000567918
4.315	7.0068e-06		4.315	0.000576419
4.32	2.19749e-05		4.32	0.000474694
4.325	2.86597e-05		4.325	0.000449989
4.33	0.000117742		4.33	0.00044374
4.335	0.000112801		4.335	0.000435239
4.34	0.000101902		4.34	0.00067531
4.345	9.53625e-05		4.345	0.000665937
4.35	9.60891e-05		4.35	0.000669643
4.355	9.27467e-05		4.355	0.000673349
4.36	8.24288e-05		4.36	0.000724211
4.365	0.000118905		4.365	0.000729951
4.37	0.000124717		4.37	0.000735764
4.375	0.000126461		4.375	0.000741868
4.38	0.000187061		4.38	0.000738162
4.385	0.000115708		4.385	0.000727408
4.39	0.000117742		4.39	0.000675456
4.395	7.15212e-06		4.395	0.000680905
4.4	-4.24026e-05		4.4	0.000673276
4.405	0.000314508		4.405	0.000741141
4.41	0.000403445		4.41	0.000714911
4.415	0.000393999		4.415	0.000674874
4.42	0.000390947		4.42	0.000678362
4.425	0.000369149		4.425	0.000675819
4.43	0.000381501		4.43	0.000677418
4.435	0.000283264		4.435	0.000683303
4.44	0.000280502		4.44	0.000681995
4.445	0.000280212		4.445	0.000423613
4.45	0.000280502		4.45	0.000430806
4.455	0.000304481		4.455	0.000438145
4.46	0.000311165		4.46	0.000434803
4.465	0.000291983		4.465	0.000379508
4.47	0.000247078		4.47	0.000373913
4.475	0.000251583		4.475	0.000374785
4.48	0.000244027		4.48	0.000363087
4.485	0.000250857		4.485	0.000404067
4.49	0.000249404		4.49	0.000417582
4.495	0.000238795		4.495	0.000425866
4.5	0.000231238		4.5	0.000413659
4.505	0.000225716		4.505	0.000411115
4.51	-0.000100386		4.51	0.000332351
4.515	-0.000200367		4.515	0.000372242
4.52	-0.000187579		4.52	0.000373986
4.525	-0.00017915		4.525	0.000361052
4.53	0.00029518		4.53	0.000361851
4.535	0.000296924		4.535	0.000711423
4.54	0.00030637		4.54	0.000723412
4.545	0.000323372		4.545	0.000718398
4.55	0.000323227		4.55	0.000725592
4.555	0.000332964		4.555	0.000728571
4.56	0.000332818		4.56	0.000726609
4.565	0.000324535		4.565	0.000722685
4.57	0.000368131		4.57	0.000754293
4.575	0.000368131		4.575	0.000759161
4.58	0.00035825		4.58	0.000864374
4.585	0.000371038		4.585	0.000865973
4.59	0.000317995		4.59	0.000894601
4.595	0.000318722		4.595	0.000899833
4.6	0.000321628		4.6	0.000905064
4.605	0.000336306		4.605	0.000903466
4.61	0.000342264		4.61	0.000909061
4.615	0.000304335		4.615	0.00091451
4.62	0.000312473		4.62	0.000876145
4.625	0.000298813		4.625	0.000874401
4.63	0.00035171		4.63	0.000878398
4.635	-0.000121312		4.635	0.000935654
4.64	-8.64351e-05		4.64	0.000579253
4.645	-8.04769e-05		4.645	0.00055869
4.65	-8.54179e-05		4.65	0.000562613
4.655	-8.25114e-05		4.655	0.000573948
4.66	-9.6753e-05		4.66	0.000572859
4.665	-0.000122911		4.665	0.000567191
4.67	-0.000117825		4.67	0.000572059
4.675	-0.000154446		4.675	0.000544448
4.68	-0.000160259		4.68	0.000539289
4.685	-0.000158951		4.685	0.000426447
4.69	-0.000157643		4.69	0.000431097
4.695	-0.000162584		4.695	0.00036345
4.7	-0.000170286		4.7	0.000368027
4.705	-0.00016084		4.705	0.000351606
4.71	-0.000141221		4.71	0.000353931
4.715	-0.000152266		4.715	0.000356983
4.72	-0.000147761		4.72	0.000353931
4.725	-0.000141657		4.725	0.000395493
4.73	-0.00012916		4.73	0.000399562
4.735	-0.000141803		4.735	0.00042899
4.74	-0.000104746		4.74	0.000372968
4.745	-0.000153138		4.745	0.000368173
4.75	-0.000155172		4.75	0.000366865
4.755	-0.000143256		4.755	0.000370571
4.76	-0.000149795		4.76	0.000358509
4.765	-0.00014747		4.765	0.00035335
4.77	-0.00013381		4.77	0.000383504
4.775	-0.000105182		4.775	0.000388155
4.78	-0.000118115		4.78	0.000447809
4.785	-0.000112157		4.785	0.000448681
4.79	-0.000107797		4.79	0.000449044
4.795	-0.000110849		4.795	0.00045384
4.8	-0.000113901		4.8	0.000444467
4.805	-0.000111721		4.805	0.000424267
4.81	-5.94053e-05		4.81	0.000426374
4.815	-8.13489e-05		4.815	0.000475784
4.82	-5.62082e-05		4.82	0.000465974
4.825	-5.21392e-05		4.825	0.000475275
4.83	-5.19939e-05		4.83	0.000439744
4.835	-7.46641e-05		4.835	0.000444103
4.84	-0.000122475		4.84	0.000440398
4.845	-0.000123783		4.845	0.000459072
4.85	-0.000123347		4.85	0.00046176
4.855	-0.000127416		4.855	0.000474476
4.86	-0.00014965		4.86	0.000474476
4.865	-0.000141076		4.865	0.000464812
4.87	-0.0001248		4.87	0.000466338
4.875	-0.000141512		4.875	0.000446356
4.88	-0.000176971		4.88	0.000441124
4.885	-7.78611e-05		4.885	0.000373477
4.89	-4.48731e-05		4.89	0.000371152
4.895	-5.59175e-05		4.895	0.000380888
4.9	-5.66442e-05		4.9	0.000376238
4.905	-4.99594e-05		4.905	0.000382996
4.91	-1.1885e-05		4.91	0.000390116
4.915	-7.23389e-05		4.915	0.000398182
4.92	-7.66986e-05		4.92	0.000348554
4.925	-8.64351e-05		4.925	0.000344485
4.93	-8.62898e-05		4.93	0.000329445
4.935	-9.31199e-05		4.935	0.000328137
4.94	-8.80337e-05		4.94	0.0003386
4.945	2.06585e-06		4.945	0.000330171
4.95	-1.92965e-05		4.95	0.000309535
4.955	-8.9786e-06		4.955	0.000317455
4.96	-9.70521e-06		4.96	0.000307574
4.965	-2.58444e-06		4.965	0.000301252
4.97	7.57958e-07		4.97	0.000326611
4.975	-1.94418e-05		4.975	0.000335548
4.98	-2.54e-05		4.98	0.000333223
4.985	-2.23482e-05		4.985	0.000329808
4.99	-0.000116807		4.99	0.000333223
4.995	-0.000157062		4.995	0.000340344
5	-0.000126108		5	0.000335984
5.005	-0.000126253		5.005	0.000335548
5.01	-0.000126689		5.01	0.000337001
5.015	-0.000143837		5.015	0.000340707
5.02	-0.000132211		5.02	0.000334603
5.025	-6.07132e-05		5.025	0.000326538
5.03	-6.07132e-05		5.03	0.00039186
5.035	-6.30383e-05		5.035	0.000402251
5.04	-6.47822e-05		5.04	0.000406901
5.045	-5.67895e-05		5.045	0.000386774
5.05	-0.000129596		5.05	0.000407918
5.055	-0.000150086		5.055	0.000526719
5.06	-0.000166507		5.06	0.000516328
5.065	-0.000160259		5.065	0.000512986
5.07	-0.000113901		5.07	0.000515529
5.075	-0.000122766		5.075	0.000502668
5.08	-0.000123492		5.08	0.000506955
5.085	-0.000113174		5.085	0.000498526
5.09	-0.000104455		5.09	0.000694638
5.095	-0.000106199		5.095	0.000699434
5.1	-0.000112884		5.1	0.000693112
5.105	-0.000133374		5.105	0.000711786
5.11	-0.00013381		5.11	0.000725083
5.115	-9.92234e-05		5.115	0.000721886
5.12	-0.000116953		5.12	0.000738307
5.125	-0.000123928		5.125	0.000756109
5.13	-0.000191212		5.13	0.000764175
5.135	-0.000199786		5.135	0.000714039
5.14	-0.000200222		5.14	0.000712149
5.145	-0.000197606		5.145	0.000721523
5.15	-0.000131049		5.15	0.000726028
5.155	-0.00015183		5.155	0.000690787
5.16	-0.000160549		5.16	0.000699724
5.165	-1.31929e-05		5.165	0.000967698
5.17	7.95224e-05		5.17	0.000973438
5.175	3.50539e-05		5.175	0.000975909
5.18	0.00013053		5.18	0.000995963
5.185	0.000142011		5.185	0.00103476
5.19	0.000150439		5.19	0.00103898
5.195	0.000147388		5.195	0.000889006
5.2	0.000172819		5.2	0.000898888
5.205	0.000183137		5.205	0.000920178
5.21	0.000191275		5.21	0.000899251
5.215	0.000181102		5.215	0.000888861
5.22	0.000145498		5.22	0.000886972
5.225	0.000163954		5.225	0.000864883
5.23	0.000165698		5.23	0.000840759
5.235	0.000276143		5.235	0.000857326
5.24	0.000274835		5.24	0.00104465
5.245	0.000592072		5.245	0.00103629
5.25	0.00060893		5.25	0.00101958
5.255	0.000540774		5.255	0.0010251
5.26	0.000542954		5.26	0.00103287
5.265	0.000553707		5.265	0.000903611
5.27	0.000415942		5.27	0.000638907
5.275	0.000387895		5.275	0.000874183
5.28	0.000386151		5.28	0.000875273
5.285	0.00029518		5.285	0.00123269
5.29	0.000290239		5.29	0.00126016
5.295	0.000272655		5.295	0.00125769
5.3	0.000262628		5.3	0.00121642
5.305	0.000240539		5.305	0.00119956
5.31	0.000254926		5.31	0.00118074
5.315	0.000286751		5.315	0.0012162
5.32	0.00028864		5.32	0.00121416
5.325	0.000287478		5.325	0.00122296
5.33	0.000268586		5.33	0.00122637
5.335	0.000259867		5.335	0.00123349
5.34	0.000366824		5.34	0.00121496
5.345	0.000369003		5.345	0.0010841
5.35	5.0022e-05		5.35	0.0010889
5.355	3.04036e-05		5.355	0.00110147
5.36	2.19749e-05		5.36	0.00110263
5.365	0.000116579		5.365	0.00108548
5.37	0.000844496		5.37	0.00109551
5.375	0.000854378		5.375	0.00109958
5.38	0.000830545		5.38	0.000880287
5.385	0.000834033		5.385	0.000870914
5.39	0.000888093		5.39	0.000499834
5.395	0.000875741		5.395	0.000432042
5.4	0.000871381		5.4	0.000433931
5.405	0.000884315		5.405	0.000429499
5.41	0.000888965		5.41	0.000433713
5.415	0.000870218		5.415	0.00043146
5.42	0.000825023		5.42	0.000410825
5.425	0.000831272		5.425	0.000410243
5.43	0.000830981		5.43	0.000408427
5.435	0.000821245		5.435	0.000408572
5.44	0.000829528		5.44	0.000406102
5.445	0.000645696		5.445	0.000446429
5.45	0.000651654		5.45	0.000496928
5.455	0.00064991		5.455	0.000494603
5.46	0.000647731		5.46	0.000512768
5.465	0.000659066		5.465	0.000495693
5.47	0.000624624		5.47	0.000503831
5.475	-9.07948e-05		5.475	0.000513713
5.48	-0.000112157		5.48	0.000512477
5.485	-0.000162293		5.485	0.00048988
5.49	-0.000169705		5.49	0.000504485
5.495	-0.000226961		5.495	0.000498308
5.5	-0.000223619		5.5	0.000490534
5.505	-0.000200949		5.505	0.000485956
5.51	-0.000146308		5.51	0.000487046
5.515	-0.000159096		5.515	0.000491696
5.52	-0.000172175		5.52	0.000490388
5.525	-0.000173338		5.525	0.000478617
5.53	-0.000175372		5.53	0.000480434
5.535	-0.000180749		5.535	0.000479853
5.54	-0.000179586		5.54	0.000479344
5.545	-0.00016767		5.545	0.000519453
5.55	-0.000155172		5.55	0.00048225
5.555	-0.000166507		5.555	0.000440979
5.56	-0.000137734		5.56	0.000445629
5.565	-0.000127416		5.565	0.000407628
5.57	-0.000128578		5.57	0.000416274
5.575	-0.000186126		5.575	0.000504267
5.58	-0.000189614		5.58	0.000500706
5.585	-0.000181476		5.585	0.000509062
5.59	-0.000126689		5.59	0.000514875
5.595	-6.82699e-05		5.595	0.000520397
5.6	-7.65532e-05		5.6	0.000525702
5.605	-5.49088e-06		5.605	0.000519816
5.61	3.08396e-05		5.61	0.000532895
5.615	1.03492e-05		5.615	0.000546919
5.62	2.27015e-05		5.62	0.00054641
5.625	4.75516e-05		5.625	0.000545465
5.63	0.000142883		5.63	0.000658017
5.635	0.000153201		5.635	0.000660052
5.64	0.000156252		5.64	0.000670805
5.645	0.000163228		5.645	0.00066739
5.65	0.000148405		5.65	0.00064472
5.655	9.27467e-05		5.655	0.000647917
5.66	9.04215e-05		5.66	0.000576855
5.665	0.000113818		5.665	0.000568354
5.67	0.000126171		5.67	0.000573585
5.675	0.000123119		5.675	0.00057017
5.68	0.000198977		5.68	0.000479344
5.685	0.000212492		5.685	0.000483922
5.69	0.000217287		5.69	0.000469535
5.695	0.000167878		5.695	0.00053631
5.7	0.000120358		5.7	0.000519598
5.705	0.000131112		5.705	0.00051255
5.71	6.84779e-05		5.71	0.000783067
5.715	1.95045e-05		5.715	0.000779288
5.72	-2.52546e-05		5.72	0.000769624
5.725	-2.42374e-05		5.725	0.000762068
5.73	-2.61266e-05		5.73	0.000766209
5.735	-0.000115645		5.735	0.000654021
5.74	-0.00012945		5.74	0.000640796
5.745	-0.000124655		5.745	0.000609407
5.75	-0.000121458		5.75	0.000619943
5.755	-0.000126399		5.755	0.000607009
5.76	-0.00012698		5.76	0.000602577
5.765	-0.000127125		5.765	0.000601996
5.77	-0.00016084		5.77	0.000607736
5.775	-0.000147616		5.775	0.000611296
5.78	-0.000148342		5.78	0.000630915
5.785	-0.000214318		5.785	0.000626482
5.79	-0.000232484		5.79	0.000612459
5.795	-0.000238006		5.795	0.00062997
5.8	-0.000233791		5.8	0.000563413
5.805	-0.000244545		5.805	0.000559126
5.81	-0.000232774		5.81	0.000551714
5.815	-0.000238151		5.815	0.000278364
5.82	-0.00023103		5.82	0.000271606
5.825	-0.000125527		5.825	0.00026325
5.83	-0.000123638		5.83	0.000265648
5.835	-0.00012262		5.835	0.000271606
5.84	-0.000132066		5.84	0.000275167
5.845	-0.000125236		5.845	0.000320943
5.85	-0.000127125		5.85	0.000336275
5.855	-0.000135845		5.855	0.000333659
5.86	-0.000141948		5.86	0.000327119
5.865	-0.000135845		5.865	0.000332714
5.87	-0.000127707		5.87	0.000346011
5.875	-5.94053e-05		5.875	0.000349281
5.88	-9.32652e-05		5.88	0.0003588
5.885	4.79875e-05		5.885	0.000335693
5.89	4.95861e-05		5.89	0.000339762
5.895	4.24653e-05		5.895	0.000330607
5.9	5.33644e-05		5.9	0.000321888
5.905	4.6825e-05		5.905	0.000325012
5.91	4.58077e-05		5.91	0.000333078
5.915	2.09577e-05		5.915	0.000340707
5.92	9.2892e-05		5.92	0.000351533
5.925	9.46358e-05		5.925	0.000348918
5.93	3.80972e-06		5.93	0.00035662
5.935	2.93779e-06		5.935	0.000360325
5.94	-7.96135e-06		5.94	0.000352987
5.945	-4.61895e-06		5.945	0.000354222
5.95	-5.05491e-06		5.95	0.00031513
5.955	2.79246e-06		5.955	0.000326538
5.96	7.29744e-06		5.96	0.000341288
5.965	1.95045e-05		5.965	0.000344195
5.97	0.000107424		5.97	0.000386047
5.975	0.00010786		5.975	0.000376529
5.98	3.28741e-05		5.98	0.000374567
5.985	0.000106698		5.985	0.00036563
5.99	-1.17397e-05		5.99	0.000398981
5.995	-2.20576e-05		5.995	0.000406029
6	-1.90058e-05		6	0.000413659
6.005	0.000156107		6.005	0.000405738
6.01	0.000160612		6.01	0.000401742
6.015	0.000184881		6.015	0.000404213
6.02	0.000186334		6.02	0.000414748
6.025	0.000116143		6.025	0.000405811
6.03	0.00011251		6.03	0.000408718
6.035	0.000141284		6.035	0.000411188
6.04	0.000138232		6.04	0.000410389
6.045	0.000149422		6.045	0.000411551
6.05	0.000152038		6.05	0.000405157
6.055	0.000216125		6.055	0.000402759
6.06	0.000229204		6.06	0.000394839
6.065	0.000230366		6.065	0.000461179
6.07	0.000232837		6.07	0.000475856
6.075	0.000141575		6.075	0.000432478
6.08	0.000134745		6.08	0.000430371
6.085	0.000134745		6.085	0.000424921
6.09	6.717e-05		6.09	0.000423032
6.095	9.18747e-05		6.095	0.000400144
6.1	9.72516e-05		6.1	0.000395421
6.105	9.78329e-05		6.105	0.000394258
6.11	-7.26296e-05		6.11	0.000394113
6.115	-8.62898e-05		6.115	0.000397092
6.12	-0.000116517		6.12	0.000389026
6.125	-0.000100677		6.125	0.000373404
6.13	2.24109e-05		6.13	0.000377473
6.135	2.66252e-05		6.135	0.000400725
6.14	-9.99586e-06		6.14	0.000420634
6.145	-1.34836e-05		6.145	0.000415039
6.15	-1.87152e-05		6.15	0.00041533
6.155	-2.78704e-05		6.155	0.000416856
6.16	-9.80609e-05		6.16	0.00045028
6.165	-0.000120004		6.165	0.000442723
6.17	-0.000114482		6.17	0.000351751
6.175	-0.000127707		6.175	0.000341579
6.18	8.70791e-05		6.18	0.000339108
6.185	9.53625e-05		6.185	0.000343105
6.19	9.39092e-05		6.19	0.000343686
6.195	0.000102483		6.195	0.000357201
6.2	5.24925e-05		6.2	0.000351824
6.205	0.000172819		6.205	0.000345866
6.21	0.000178051		6.21	0.000353132
6.215	0.000156834		6.215	0.000398327
6.22	0.000158577		6.22	0.000395711
6.225	0.000165408		6.225	0.000403123
6.23	0.00016875		6.23	0.000405811
6.235	4.60984e-05		6.235	0.000411043
6.24	3.63618e-05		6.24	0.000447301
6.245	3.59258e-05		6.245	0.000416856
6.25	3.92682e-05		6.25	0.000416202
6.255	3.66524e-05		6.255	0.000413513
6.26	3.20021e-05		6.26	0.000411769
6.265	3.3746e-05		6.265	0.000384376
6.27	0.000165117		6.27	0.000390916
6.275	0.000160757		6.275	0.000391497
6.28	0.000174272		6.28	0.000389462
6.285	-3.23754e-05		6.285	0.000405593
6.29	-3.13582e-05		6.29	0.000397891
6.295	-2.56906e-05		6.295	0.000403631
6.3	-4.18213e-05		6.3	0.000417655
6.305	-4.2112e-05		6.305	0.000420125
6.31	-0.00016767		6.31	0.000518436
6.315	-0.00016985		6.315	0.000514221
6.32	-0.000146889		6.32	0.000474403
6.325	-0.000132793		6.325	0.000640942
6.33	-0.000122184		6.33	0.000648135
6.335	-0.000130758		6.335	0.000652495
6.34	-0.000131776		6.34	0.000651478
6.345	-0.000128869		6.345	0.000584048
6.35	-4.89421e-05		6.35	0.000595093
6.355	-5.89693e-05		6.355	0.000653076
6.36	-6.42009e-05		6.36	0.000653149
6.365	-6.08585e-05		6.365	0.000686428
6.37	-5.99866e-05		6.37	0.000700015
6.375	-0.000152847		6.375	0.00069878
6.38	-0.000159677		6.38	0.000705537
6.385	-0.000160549		6.385	0.000703358
6.39	-0.000155754		6.39	0.0007362
6.395	-0.000156916		6.395	0.000741359
6.4	-0.000166362		6.4	0.000730969
6.405	-5.27205e-05		6.405	0.000698562
6.41	-4.37105e-05		6.41	0.000701178
6.415	-2.4964e-05		6.415	0.000607954
6.42	-4.15307e-05		6.42	0.000607082
6.425	-6.71073e-05		6.425	0.000601196
6.43	-1.46462e-05		6.43	0.000437346
6.435	-3.38286e-05		6.435	0.000440616
6.44	-3.8043e-05		6.44	0.000477963
6.445	-2.29295e-05		6.445	0.000470189
6.45	-9.85053e-06		6.45	0.000698489
6.455	-4.51637e-05		6.455	0.000705174
6.46	2.1103e-05		6.46	0.00068185
6.465	2.66252e-05		6.465	0.000675964
6.47	2.76425e-05		6.47	0.000637745
6.475	1.99404e-05		6.475	0.000619362
6.48	-2.54e-05		6.48	0.000615365
6.485	-1.92965e-05		6.485	0.000610134
6.49	-1.97324e-05		6.49	0.000617109
6.495	-2.64172e-05		6.495	0.00057591
6.5	-1.92965e-05		6.5	0.000578163
6.505	-2.03137e-05		6.505	0.000601705
6.51	-0.000124364		6.51	0.000602214
6.515	-0.000133229		6.515	0.000600688
6.52	-0.000159387		6.52	0.000596837
6.525	-9.83515e-05		6.525	0.000600688
6.53	-9.02135e-05		6.53	0.000605047
6.535	-0.000136426		6.535	0.000603376
6.54	-8.09129e-05		6.54	0.000593058
6.545	-7.29202e-05		6.545	0.000550188
6.55	-4.08041e-05		6.55	0.000585865
6.555	-5.46096e-05		6.555	0.000384449
6.56	-9.79155e-05		6.56	0.000370716
6.565	-0.000158079		6.565	0.000341143
6.57	-0.000144128		6.57	0.000365702
6.575	-0.000142529		6.575	0.000371152
6.58	-0.000129014		6.58	0.000375512
6.585	-0.000131194		6.585	0.000373986
6.59	-0.000124364		6.59	0.000371297
6.595	-0.000122766		6.595	0.000360035
6.6	-0.000108379		6.6	0.000341942
6.605	-0.000102275		6.605	0.000333659
6.61	9.26013e-05		6.61	0.000326247
6.615	8.60619e-05		6.615	0.000335548
6.62	8.3882e-05		6.62	0.00033751
6.625	0.000121375		6.625	0.000340998
6.63	6.87686e-05		6.63	0.000337219
6.635	6.3101e-05		6.635	0.000363377
6.64	4.46451e-05		6.64	0.000361706
6.645	-6.9526e-07		6.645	0.000410098
6.65	-4.18298e-06		6.65	0.000410171
6.655	-4.89421e-05		6.655	0.000385466
6.66	-5.12672e-05		6.66	0.000369335
6.665	-5.31564e-05		6.665	0.000363522
6.67	-5.56269e-05		6.67	0.00043335
6.675	-7.08857e-05		6.675	0.000415693
6.68	-7.21936e-05		6.68	0.000411697
6.685	-7.16123e-05		6.685	0.000404285
6.69	-4.82155e-05		6.69	0.000406828
6.695	-3.58631e-05		6.695	0.000415984
6.7	-4.40012e-05		6.7	0.000429426
6.705	-6.26023e-05		6.705	0.000435675
6.71	-7.1031e-05		6.71	0.000439235
6.715	-0.000266925		6.715	0.000466556
6.72	-0.000257915		6.72	0.000461179
6.725	-0.000256607		6.725	0.000458781
6.73	-0.000274917		6.73	0.000478835
6.735	-0.000274336		6.735	0.000479199
6.74	-0.000263001		6.74	0.000458127
6.745	-0.000250503		6.745	0.000455729
6.75	-0.00016767		6.75	0.000402687
6.755	-0.000170431		6.755	0.000426229
6.76	-0.000177552		6.76	0.000447518
6.765	-2.62719e-05		6.765	0.000444103
6.77	-2.48187e-05		6.77	0.000452241
6.775	8.60534e-06		6.775	0.000427173
6.78	-2.72977e-06		6.78	0.000432187
6.785	-9.85904e-07		6.785	0.000439816
6.79	7.58808e-06		6.79	0.000447301
6.795	-6.9526e-07		6.795	0.000481887
6.8	-1.76979e-05		6.8	0.000475566
6.805	-1.72619e-05		6.805	0.000463795
6.81	-1.79886e-05		6.81	0.000466338
6.815	-2.71438e-05		6.815	0.000468009
6.82	-2.91783e-05		6.82	0.000434875
6.825	-3.73164e-05		6.825	0.000451951
6.83	-4.18213e-05		6.83	0.00044948
6.835	-2.00316e-06		6.835	0.000494893
6.84	-4.04616e-07		6.84	0.000498454
6.845	-6.07217e-06		6.845	0.000565229
6.85	-9.12392e-06		6.85	0.000612822
6.855	-8.78883e-05		6.855	0.00061769
6.86	-9.00682e-05		6.86	0.000593276
6.865	0.000194763		6.865	0.000621178
6.87	5.72881e-05		6.87	0.000624084
6.875	0.000141865		6.875	0.000667318
6.88	0.000103355		6.88	0.000614857
6.885	0.000115853		6.885	0.000616528
6.89	0.00013024		6.89	0.000609698
6.895	0.000127188		6.895	0.000626991
6.9	0.000118614		6.9	0.000620742
6.905	0.000125444		6.905	0.00062561
6.91	0.000156543		6.91	0.000629461
6.915	0.000156252		6.915	0.000628662
6.92	0.000178341		6.92	0.000628008
6.925	0.000179068		6.925	0.000623866
6.93	0.000180957		6.93	0.000641523
6.935	0.000181684		6.935	0.000653512
6.94	0.000127479		6.94	0.000605483
6.945	0.00013271		6.945	0.000652277
6.95	0.000147678		6.95	0.000577218
6.955	0.000151747		6.955	0.000556873
6.96	0.000144336		6.96	0.00055215
6.965	0.000148841		6.965	0.00054859
6.97	-0.000123638		6.97	0.000492568
6.975	-0.000140204		6.975	0.000499689
6.98	-0.00023539		6.98	0.000481814
6.985	-0.000233791		6.985	0.000483122
6.99	-0.000232338		6.99	0.000499907
6.995	-0.000254136		6.995	0.00050928
7	-0.00019005		7	0.000491842
7.005	-0.000178714		7.005	0.000462632
7.01	-2.29295e-05		7.01	0.000458781
7.015	-4.76342e-05		7.015	0.000464085
7.02	-5.24298e-05		7.02	0.000469389
7.025	-6.75433e-05		7.025	0.000463577
7.03	-6.26023e-05		7.03	0.000522795
7.035	-6.68167e-05		7.035	0.000489662
7.04	2.50182e-06		7.04	0.00047978
7.045	8.31469e-06		7.045	0.000458563
7.05	-3.6017e-06		7.05	0.000407264
7.055	-2.35108e-05		7.055	0.000412496
7.06	-2.51093e-05		7.06	0.000388373
7.065	-6.65345e-06		7.065	0.000387355
7.07	2.25562e-05		7.07	0.000392151
7.075	3.81057e-05		7.075	0.000443958
7.08	4.87142e-05		7.08	0.000434875
7.085	5.84507e-05		7.085	0.000412278
7.09	6.10665e-05		7.09	0.000416274
7.095	6.25197e-05		7.095	0.000397019
7.1	6.36823e-05		7.1	0.000481451
7.105	-1.65353e-05		7.105	0.000480216
7.11	7.40001e-05		7.11	0.000478254
7.115	-3.83336e-05		7.115	0.000515602
7.12	-3.67351e-05		7.12	0.000512259
7.125	-2.75798e-05		7.125	0.000505502
7.13	-3.06316e-05		7.13	0.000508263
7.135	-3.64444e-05		7.135	0.000458272
7.14	2.45907e-05		7.14	0.000459798
7.145	-3.7607e-05		7.145	0.000466846
7.15	-2.54e-05		7.15	0.000468154
7.155	-1.75526e-05		7.155	0.000469317
7.16	0.000154363		7.16	0.00046285
7.165	0.000146806		7.165	0.000465175
7.17	0.00013271		7.17	0.000468735
7.175	0.000102919		7.175	0.000473822
7.18	9.2456e-05		7.18	0.000430225
7.185	8.94043e-05		7.185	0.000430734
7.19	0.000102919		7.19	0.000425284
7.195	0.00010539		7.195	0.000557382
7.2	9.33279e-05		7.2	0.000554693
7.205	9.04215e-05		7.205	0.000474112
7.21	8.8387e-05		7.21	0.000483631
7.215	-1.39195e-05		7.215	0.00048988
7.22	-6.82699e-05		7.22	0.000454639
7.225	-7.36468e-05		7.225	0.000482759
7.23	-7.5972e-05		7.23	0.000568644
7.235	-7.03044e-05		7.235	0.000574384
7.24	-7.40828e-05		7.24	0.000576492
7.245	-0.000132211		7.245	0.000575038
7.25	-0.000139768		7.25	0.000583903
7.255	-0.00016549		7.255	0.00061086
7.26	-0.000171158		7.26	0.000614929
7.265	-0.00033944		7.265	0.000613185
7.27	-0.00033944		7.27	0.000608753
7.275	-0.000346416		7.275	0.000603885
7.28	-0.000347724		7.28	0.000641523
7.285	-0.000355135		7.285	0.000627354
7.29	-0.000361093		7.29	0.000629825
7.295	-0.000386379		7.295	0.00063244
7.3	-0.000342201		7.3	0.000545393
7.305	-0.000329123		7.305	0.000602432
7.31	-0.000307615		7.31	0.000595311
7.315	-0.000301657		7.315	0.00061304
7.32	-0.000304273		7.32	0.000702849
7.325	-0.000293083		7.325	0.000703067
7.33	-0.000286543		7.33	0.000673131
7.335	-0.00029192		7.335	0.000587536
7.34	-0.000310521		7.34	0.000581287
7.345	-0.000236262		7.345	0.000571115
7.35	-0.000162729		7.35	0.000565665
7.355	-0.000153864		7.355	0.000549607
7.36	-0.000141803		7.36	0.000522432
7.365	-0.000132793		7.365	0.000513713
7.37	-0.000125236		7.37	0.000591024
7.375	-7.65532e-05		7.375	0.000600906
7.38	-7.82971e-05		7.38	0.000614566
7.385	-7.87331e-05		7.385	0.000588699
7.39	-7.98956e-05		7.39	0.000597709
7.395	3.22928e-05		7.395	0.000622995
7.4	3.81057e-05		7.4	0.000644793
7.405	2.64799e-05		7.405	0.000597418
7.41	3.4182e-05		7.41	0.000533258
7.415	3.85416e-05		7.415	0.000526065
7.42	4.13027e-05		7.42	0.00050107
7.425	4.75516e-05		7.425	0.000397528
7.43	4.47905e-05		7.43	0.000405593
7.435	0.000264808		7.435	0.000412932
7.44	0.000269313		7.44	0.000417655
7.445	0.000292273		7.445	0.000424558
7.45	0.000239812		7.45	0.000423976
7.455	0.000153491		7.455	0.000429135
7.46	0.000152329		7.46	0.000432332
7.465	0.000154218		7.465	0.000426592
7.47	0.000160321		7.47	0.000439162
7.475	0.000148986		7.475	0.000368681
7.48	9.62344e-05		7.48	0.000377546
7.485	0.000118759		7.485	0.000360689
7.49	0.00012152		7.49	0.000349644
7.495	0.00011251		7.495	0.000350298
7.5	-3.16573e-06		7.5	0.000324504
7.505	1.64527e-05		7.505	0.000318836
7.51	-1.75526e-05		7.51	0.000321234
7.515	-2.88877e-05		7.515	0.000327192
7.52	-4.55997e-05		7.52	0.000330534
7.525	-2.72891e-05		7.525	0.000324504
7.53	-1.72619e-05		7.53	0.000333514
7.535	-3.03409e-05		7.535	0.000326611
7.54	-0.000258351		7.54	0.000323922
7.545	-0.000252683		7.545	0.000322033
7.55	6.25197e-05		7.55	0.000321089
7.555	5.26378e-05		7.555	0.000330171
7.56	6.04852e-05		7.56	0.000351461
7.565	5.84507e-05		7.565	0.000377473
7.57	5.80147e-05		7.57	0.000382269
7.575	5.07487e-05		7.575	0.000368609
7.58	5.67069e-05		7.58	0.000384885
7.585	7.24016e-05		7.585	0.000361125
7.59	6.17931e-05		7.59	0.000376747
7.595	7.69066e-05		7.595	0.000372242
7.6	7.5308e-05		7.6	0.000368463
7.605	0.000213364		7.605	0.000366211
7.61	0.0001936		7.61	0.000447155
7.615	0.000188368		7.615	0.000453113
7.62	0.000185898		7.62	0.000454349
7.625	0.000190984		7.625	0.00045028
7.63	0.000183863		7.63	0.00048334
7.635	0.000171366		7.635	0.000489516
7.64	0.000177033		7.64	0.000487409
7.645	0.00036537		7.645	0.00048087
7.65	0.000360139		7.65	0.000476583
7.655	3.20021e-05		7.655	0.000566755
7.66	8.72244e-05		7.66	0.00059364
7.665	0.000175871		7.665	0.000565592
7.67	0.00018241		7.67	0.000656419
7.675	0.000180085		7.675	0.000661142
7.68	0.000177033		7.68	0.000666373
7.685	0.00018895		7.685	0.000646173
7.69	0.000188368		7.69	0.000652858
7.695	0.000181684		7.695	0.000668916
7.7	0.000184735		7.7	0.000666591
7.705	0.000190839		7.705	0.000681051
7.71	6.2665e-05		7.71	0.000736128
7.715	6.39729e-05		7.715	0.0006772
7.72	9.2892e-05		7.72	0.000664484
7.725	0.000101175		7.725	0.000659906
7.73	0.000108441		7.73	0.000661142
7.735	9.12934e-05		7.735	0.000632658
7.74	8.98402e-05		7.74	0.000629389
7.745	8.89683e-05		7.745	0.00062532
7.75	2.40094e-05		7.75	0.000929188
7.755	1.60167e-05		7.755	0.000942848
7.76	0.000121375		7.76	0.000865827
7.765	7.31282e-05		7.765	0.000828698
7.77	-4.47363e-06		7.77	0.000851804
7.775	-4.04616e-07		7.775	0.000735546
7.78	-4.61895e-06		7.78	0.000762794
7.785	-1.71251e-06		7.785	0.000754583
7.79	-9.99586e-06		7.79	0.000754075
7.795	-2.1331e-05		7.795	0.00075749
7.8	-2.88877e-05		7.8	0.000732931
7.805	-4.99594e-05		7.805	0.000769552
7.81	-3.47006e-05		7.81	0.000770787
7.815	-3.64444e-05		7.815	0.000721377
7.82	-3.52818e-05		7.82	0.000686355
7.825	-5.19939e-05		7.825	0.000695002
7.83	-5.025e-05		7.83	0.000704229
7.835	-6.15851e-05		7.835	0.000710188
7.84	-6.42009e-05		7.84	0.000711423
7.845	-5.59175e-05		7.845	0.000714329
7.85	-5.67895e-05		7.85	0.000715056
7.855	-0.000179296		7.855	0.000412569
7.86	-0.000172902		7.86	0.000401887
7.865	-0.000272738		7.865	0.000379944
7.87	-0.000238296		7.87	0.000380452
7.875	-0.000244691		7.875	0.000367228
7.88	-0.000256462		7.88	0.000365557
7.885	-0.00024658		7.885	0.000333078
7.89	-0.000244545		7.89	0.000342233
7.895	-0.000256026		7.895	0.000350371
7.9	-0.000256026		7.9	0.000351025
7.905	-0.000247597		7.905	0.000385757
7.91	-0.000250649		7.91	0.000706555
7.915	-0.000210104		7.915	0.000697399
7.92	-0.000214609		7.92	0.000696382
7.925	-0.000210831		7.925	0.000689988
7.93	-8.68796e-06		7.93	0.000686137
7.935	-1.71166e-05		7.935	0.000888643
7.94	-1.69713e-05		7.94	0.000881813
7.945	-1.56719e-06		7.945	0.000886972
7.95	-4.3283e-06		7.95	0.000876363
7.955	-1.27655e-06		7.955	0.000879851
7.96	5.71428e-05		7.96	0.000886972
7.965	5.99039e-05		7.965	0.000889587
7.97	5.87414e-05		7.97	0.00089322
7.975	1.747e-05		7.975	0.00090441
7.98	2.61893e-05		7.98	0.00102641
7.985	4.08668e-05		7.985	0.00102706
7.99	4.26106e-05		7.99	0.00103309
7.995	4.10121e-05		7.995	0.00103237
8	6.29557e-05		8	0.00102822
8.005	6.55715e-05		8.005	0.0010203
8.01	7.1239e-05		8.01	0.00100134
8.015	7.32735e-05		8.015	0.000647481
8.02	1.28197e-05		8.02	0.000662958
8.025	3.37375e-06		8.025	0.000656346
8.03	1.92053e-06		8.03	0.000658598
8.035	-0.000202547		8.035	0.000664847
8.04	-0.000183074		8.04	0.00044948
8.045	-0.00018133		8.045	0.000445484
8.05	-0.000190195		8.05	0.000467864
8.055	-0.000192229		8.055	0.000478617
8.06	-0.000193683		8.06	0.000475566
8.065	-0.000250213		8.065	0.000471206
8.07	-0.000247597		8.07	0.000466846
8.075	-0.000249922		8.075	0.000469389
8.08	-0.000256607		8.08	0.000472659
8.085	-0.000248905		8.085	0.000341506
8.09	-0.000258351		8.09	0.000337365
8.095	-0.000269105		8.095	0.000329735
8.1	-0.000278841		8.1	0.000328936
8.105	-0.000294972		8.105	0.000322324
8.11	-0.000278987		8.11	0.000329081
8.115	-0.000293228		8.115	0.000321234
8.12	-0.000230013		8.12	0.000320725
8.125	-0.000225072		8.125	0.000301179
8.13	-0.00018787		8.13	0.000304449
8.135	-0.000183365		8.135	0.0003083
8.14	-0.00019005		8.14	0.000302124
8.145	-0.000198333		8.145	0.000306484
8.15	-0.000132793		8.15	0.000340126
8.155	-0.000139768		8.155	0.000306847
8.16	-0.000146598		8.16	0.000303432
8.165	-4.38558e-05		8.165	0.000309317
8.17	-5.41737e-05		8.17	0.000313096
8.175	-6.14398e-05		8.175	0.00032385
8.18	-6.82699e-05		8.18	0.000327846
8.185	-3.01956e-05		8.185	0.00032305
8.19	-4.31292e-05		8.19	0.000331406
8.195	-4.77795e-05		8.195	0.000382051
8.2	-4.79248e-05		8.2	0.000388518
8.205	-3.84789e-05		8.205	0.000382923
8.21	-3.38286e-05		8.21	0.000586301
8.215	-1.72619e-05		8.215	0.000582304
8.22	-1.58087e-05		8.22	0.000569371
8.225	3.98495e-05		8.225	0.000561669
8.23	4.50811e-05		8.23	0.000553095
8.235	1.93591e-05		8.235	0.000555856
8.24	1.13664e-05		8.24	0.000552296
8.245	1.747e-05		8.245	0.000552804
8.25	1.07852e-05		8.25	0.000560216
8.255	-6.23117e-05		8.255	0.00053522
8.26	-6.37649e-05		8.26	0.000541469
8.265	-5.56269e-05		8.265	0.000550334
8.27	-0.000153719		8.27	0.000537836
8.275	-0.000137298		8.275	0.000535366
8.28	-0.000140059		8.28	0.000526864
8.285	-0.000135409		8.285	0.000518436
8.29	-0.000166362		8.29	0.000509426
8.295	-0.000117825		8.295	0.00050463
8.3	-0.000120731		8.3	0.000458708
8.305	-0.000117679		8.305	0.000463649
8.31	-0.000112738		8.31	0.000463504
8.315	-0.000121167		8.315	0.000266666
8.32	-0.00015619		8.32	0.000264268
8.325	-0.000147761		8.325	0.000274731
8.33	-0.000194555		8.33	0.000309245
8.335	-0.00020371		8.335	0.000341506
8.34	-0.000208505		8.34	0.000340053
8.345	-0.000202693		8.345	0.000364903
8.35	-0.000183365		8.35	0.000370498
8.355	-0.000188306		8.355	0.000533549
8.36	-0.000187724		8.36	0.000529771
8.365	-0.000180604		8.365	0.00052512
8.37	-7.80065e-05		8.37	0.000515456
8.375	-6.53635e-05		8.375	0.000532968
8.38	-6.88512e-05		8.38	0.000559416
8.385	-3.17941e-05		8.385	0.000570897
8.39	-1.69713e-05		8.39	0.00057482
8.395	-1.33383e-05		8.395	0.000577291
8.4	-6.95778e-05		8.4	0.000577581
8.405	-5.8388e-05		8.405	0.000572423
8.41	-1.69713e-05		8.41	0.000567845
8.415	-3.03409e-05		8.415	0.00057373
8.42	-3.90602e-05		8.42	0.000570097
8.425	-4.05134e-05		8.425	0.000586882
8.43	-3.74617e-05		8.43	0.00058383
8.435	-0.000100386		8.435	0.000557527
8.44	-9.90781e-05		8.44	0.000524975
8.445	-9.00682e-05		8.445	0.00051502
8.45	-9.13761e-05		8.45	0.000486029
8.455	-0.000114918		8.455	0.000484648
8.46	-0.000110559		8.46	0.000315712
8.465	-0.000108088		8.465	0.000307937
8.47	-0.000105327		8.47	0.000311861
8.475	-0.000210249		8.475	0.000312297
8.48	-0.000248469		8.48	0.00036919
8.485	-0.000252393		8.485	0.000338672
8.49	-0.000275935		8.49	0.000369408
8.495	-0.00029163		8.495	0.000375439
8.5	-0.000299477		8.5	0.000373913
8.505	-0.000288432		8.505	0.000373041
8.51	-0.000293373		8.51	0.000377328
8.515	-0.000281748		8.515	0.000377837
8.52	-0.000281893		8.52	0.000377546
8.525	-0.000274772		8.525	0.000375439
8.53	-0.000272156		8.53	0.000362723
8.535	-0.000278987		8.535	0.000766064
8.54	-0.000288868		8.54	0.0007859
8.545	-0.00028044		8.545	0.000793094
8.55	-0.000279132		8.55	0.000804138
8.555	-0.000274627		8.555	0.00081075
8.56	-0.000238732		8.56	0.000808643
8.565	-0.000225944		8.565	0.00080857
8.57	-0.000217079		8.57	0.000818888
8.575	-0.000223183		8.575	0.00102968
8.58	-0.00022885		8.58	0.0010304
8.585	-0.000182783		8.585	0.00096094
8.59	-0.000173919		8.59	0.000961522
8.595	-0.00017232		8.595	0.000938416
8.6	-0.0001745		8.6	0.000931803
8.605	-0.000167234		8.605	0.000973947
8.61	-0.000170867		8.61	0.000978088
8.615	-0.000150231		8.615	0.000979106
8.62	-0.000208651		8.62	0.00097976
8.625	-0.000182783		8.625	0.00097758
8.63	-0.000177843		8.63	0.000980123
8.635	-0.000175227		8.635	0.000980922
8.64	0.000551673		8.64	0.000612095
8.645	0.000557486		8.645	0.000589062
8.65	0.000560973		8.65	0.000590515
8.655	0.000569983		8.655	0.000642468
8.66	0.00055269		8.66	0.000643776
8.665	0.000518685		8.665	0.00063571
8.67	0.00049863		8.67	0.000703939
8.675	0.000479739		8.675	0.000703212
8.68	0.00048032		8.68	0.000487991
8.685	0.000485406		8.685	0.000478763
8.69	0.000461283		8.69	0.000476002
8.695	0.000452854		8.695	0.000478327
8.7	0.000468258		8.7	0.000461833
8.705	0.000472763		8.705	0.000460161
8.71	0.00046695		8.71	0.000429063
8.715	0.00045983		8.715	0.000434149
8.72	0.00043062		8.72	0.000430734
8.725	0.000453581		8.725	0.00042354
8.73	0.000514616		8.73	0.000423613
8.735	0.000516796		8.735	0.000426011
8.74	0.000515924		8.74	0.000423831
8.745	-0.000208069		8.745	0.000395711
8.75	-0.000208215		8.75	0.000394839
8.755	-0.000218533		8.755	0.000536019
8.76	-0.000192811		8.76	0.000481233
8.765	-0.000190921		8.765	0.000515166
8.77	-0.000195281		8.77	0.000525048
8.775	-0.000185835		8.775	0.000460234
8.78	-0.000174936		8.78	0.000460888
8.785	-0.000142239		8.785	0.000468009
8.79	-0.000138751		8.79	0.000532604
8.795	-0.000141367		8.795	0.000549462
8.8	-0.000147761		8.8	0.000553095
8.805	-0.000170867		8.805	0.000548009
8.81	-0.000159968		8.81	0.000551787
8.815	-0.000144564		8.815	0.000542486
8.82	-0.000143692		8.82	0.000531079
8.825	-0.000102275		8.825	0.000524975
8.83	-0.000119859		8.83	0.000528971
8.835	-0.000120731		8.835	0.000533622
8.84	-6.95778e-05		8.84	0.000528681
8.845	-6.11491e-05		8.845	0.000529843
8.85	-5.11219e-05		8.85	0.000520543
8.855	-5.69348e-05		8.855	0.000525411
8.86	-5.59175e-05		8.86	0.00038256
8.865	-9.995e-05		8.865	0.000383722
8.87	-9.42825e-05		8.87	0.000347392
8.875	-0.000106199		8.875	0.00039077
8.88	-0.000113029		8.88	0.000401088
8.885	-0.000112448		8.885	0.00046721
8.89	-0.000139187		8.89	0.000465902
8.895	-0.000135409		8.895	0.000412641
8.9	-0.000135845		8.9	0.000408136
8.905	1.77606e-05		8.905	0.000399708
8.91	3.24381e-05		8.91	0.000402977
8.915	2.09577e-05		8.915	0.0004481
8.92	7.29744e-06		8.92	0.000451733
8.925	9.0413e-06		8.925	0.000470334
8.93	-4.18298e-06		8.93	0.000478617
8.935	-7.08942e-06		8.935	0.000676255
8.94	-7.08857e-05		8.94	0.00066957
8.945	-0.000116662		8.945	0.000671677
8.95	-0.000113465		8.95	0.000676037
8.955	-0.000125672		8.955	0.000680251
8.96	-0.000125817		8.96	0.000677636
8.965	-0.000123056		8.965	0.00067531
8.97	-0.000116517		8.97	0.000727699
8.975	-0.000118261		8.975	0.000727844
8.98	-0.000109396		8.98	0.00068541
8.985	-0.000108233		8.985	0.000672477
8.99	-9.68983e-05		8.99	0.00061304
8.995	-4.31292e-05		8.995	0.00063324
9	-4.34199e-05		9	0.00063244
9.005	-1.11584e-05		9.005	0.000628807
9.01	-0.000156771		9.01	0.000634693
9.015	-0.000170867		9.015	0.000690642
9.02	-0.000176389		9.02	0.000641741
9.025	-0.000184382		9.025	0.000632295
9.03	-0.00018104		9.03	0.000625538
9.035	-0.000185981		9.035	0.000628589
9.04	-0.000180313		9.04	0.000429789
9.045	-0.000195572		9.045	0.000427246
9.05	-4.51637e-05		9.05	0.00043364
9.055	-6.21664e-05		9.055	0.000430371
9.06	-5.15579e-05		9.06	0.00049453
9.065	-5.09766e-05		9.065	0.000492641
9.07	-4.83608e-05		9.07	0.000496783
9.075	-4.54544e-05		9.075	0.000445993
9.08	-4.60357e-05		9.08	0.000444975
9.085	-3.17941e-05		9.085	0.000441633
9.09	-2.93237e-05		9.09	0.000441415
9.095	-3.8043e-05		9.095	0.000435384
9.1	-9.83515e-05		9.1	0.000424412
9.105	-0.000102421		9.105	0.000415766
9.11	-0.000129886		9.11	0.000415766
9.115	-0.000129596		9.115	0.000414676
9.12	-0.000136135		9.12	0.000368245
9.125	-0.00014064		9.125	0.000367301
9.13	-0.000131485		9.13	0.000372242
9.135	0.000168169		9.135	0.000368245
9.14	0.000147533		9.14	0.000378563
9.145	0.000151457		9.145	0.000380816
9.15	0.000190984		9.15	0.00038968
9.155	3.34554e-05		9.155	0.000386992
9.16	3.40367e-05		9.16	0.000383286
9.165	2.66252e-05		9.165	0.000313168
9.17	3.31647e-05		9.17	0.00031157
9.175	3.06942e-05		9.175	0.000309535
9.18	1.42729e-05		9.18	0.000304885
9.185	9.91323e-06		9.185	0.000298709
9.19	9.47727e-06		9.19	0.000297474
9.195	7.15212e-06		9.195	0.000375584
9.2	2.21118e-06		9.2	0.000375584
9.205	3.66439e-06		9.205	0.000378854
9.21	6.42551e-06		9.21	0.000390916
9.215	6.71615e-06		9.215	0.000403849
9.22	6.12636e-07		9.22	0.000402905
9.225	5.9032e-05		9.225	0.000395639
9.23	6.61528e-05		9.23	0.000406828
9.235	5.35098e-05		9.235	0.000438218
9.24	-0.000153138		9.24	0.000441052
9.245	-0.00012015		9.245	0.000425139
9.25	-0.000124945		9.25	0.000425357
9.255	-0.000157352		9.255	0.000422378
9.26	-0.000162438		9.26	0.000416638
9.265	-0.000164182		9.265	0.000425866
9.27	-0.000160404		9.27	0.000427609
9.275	-0.000164764		9.275	0.000431388
9.28	-0.000172611		9.28	0.000436038
9.285	-6.37649e-05		9.285	0.000438363
9.29	-5.17032e-05		9.29	0.000450643
9.295	-5.89693e-05		9.295	0.000459798
9.3	-6.20211e-05		9.3	0.000386265
9.305	6.12636e-07		9.305	0.000386338
9.31	3.51907e-06		9.31	0.000369989
9.315	-5.78152e-06		9.315	0.000432332
9.32	9.91323e-06		9.32	0.000420343
9.325	1.32556e-05		9.325	0.000415911
9.33	-3.17941e-05		9.33	0.000445048
9.335	-3.38286e-05		9.335	0.000439816
9.34	-4.09494e-05		9.34	0.000412423
9.345	-0.000123638		9.345	0.000406392
9.35	-0.000138896		9.35	0.000430806
9.355	-0.000127125		9.355	0.000438218
9.36	-0.000139623		9.36	0.000441052
9.365	-0.000137734		9.365	0.00043938
9.37	-0.000130613		9.37	0.000428845
9.375	-0.000133083		9.375	0.000428845
9.38	-0.000136716		9.38	0.000450425
9.385	-5.70801e-05		9.385	0.000448172
9.39	-0.000151249		9.39	0.000449844
9.395	-0.000162293		9.395	0.000477455
9.4	-0.000164182		9.4	0.000474258
9.405	-0.000141367		9.405	0.000479925
9.41	-0.000193247		9.41	0.000507972
9.415	-0.000192956		9.415	0.000519598
9.42	-0.000175081		9.42	0.000451079
9.425	-0.000184382		9.425	0.00046532
9.43	-0.000178279		9.43	0.000472804
9.435	-0.00019005		9.435	0.00044236
9.44	-0.000192811		9.44	0.000431388
9.445	-0.00018787		9.445	0.000426519
9.45	-0.000201821		9.45	0.000435239
9.455	-0.000215626		9.455	0.000410461
9.46	-0.000229141		9.46	0.000403123
9.465	-0.000137443		9.465	0.000397382
9.47	-0.000113174		9.47	0.0003984
9.475	-0.0001046		9.475	0.000399562
9.48	-0.000109687		9.48	0.0005568
9.485	-0.000109687		9.485	0.000531006
9.49	-0.000179586		9.49	0.000563267
9.495	-0.000182493		9.495	0.00055651
9.5	-0.000178279		9.5	0.000521487
9.505	-0.00014747		9.505	0.000517418
9.51	-0.000159241		9.51	0.000509353
9.515	-0.000119133		9.515	0.000488935
9.52	-0.00011361		9.52	0.000479344
9.525	-0.000117243		9.525	0.000479344
9.53	-0.000120731		9.53	0.000462414
9.535	-5.3883e-05		9.535	0.000458127
9.54	-9.85053e-06		9.54	0.000455584
9.545	-5.34556e-06		9.545	0.000462995
9.55	7.5744e-05		9.55	0.000470915
9.555	0.000129368		9.555	0.000470189
9.56	0.000173982		9.56	0.000497437
9.565	0.0001734		9.565	0.000499035
9.57	0.000381065		9.57	0.000498454
9.575	0.000375979		9.575	0.000517564
9.58	0.000364644		9.58	0.000518436
9.585	0.000406206		9.585	0.000358945
9.59	0.000431928		9.59	0.000363232
9.595	0.000437159		9.595	0.000348191
9.6	0.000437886		9.6	0.000360543
9.605	0.000440792		9.605	0.000358364
9.61	0.000419285		9.61	0.000361633
9.615	0.000418413		9.615	0.000361415
9.62	0.000368277		9.62	0.000347537
9.625	0.000363191		9.625	0.000346447
9.63	0.000361883		9.63	0.000346375
9.635	0.000368713		9.635	0.000351969
9.64	0.00042597		9.64	0.000353713
9.645	0.000414198		9.645	0.000356329
9.65	0.000428585		9.65	0.000355675
9.655	0.000354907		9.655	0.000348845
9.66	0.000297069		9.66	0.000337801
9.665	0.000249113		9.665	0.000306992
9.67	0.000246933		9.67	0.000304594
9.675	-4.50184e-05		9.675	0.000346738
9.68	-5.78067e-05		9.68	0.000339617
9.685	8.89598e-06		9.685	0.000335403
9.69	-2.74345e-05		9.69	0.00033751
9.695	-4.26933e-05		9.695	0.000347174
9.7	-5.86787e-05		9.7	0.000324358
9.705	-5.99866e-05		9.705	0.000317601
9.71	-5.69348e-05		9.71	0.000321524
9.715	-4.73436e-05		9.715	0.000329009
9.72	-5.25751e-05		9.72	0.000326611
9.725	-3.06316e-05		9.725	0.00034681
9.73	-2.81611e-05		9.73	0.000363886
9.735	-2.29295e-05		9.735	0.000385175
9.74	-1.91511e-05		9.74	0.000377982
9.745	-0.000151975		9.745	0.000377255
9.75	-0.000165636		9.75	0.000386411
9.755	-0.000163601		9.755	0.000384594
9.76	-0.000167379		9.76	0.000380743
9.765	-0.000166071		9.765	0.000458636
9.77	-0.000161421		9.77	0.000464884
9.775	-0.000139187		9.775	0.000464957
9.78	-0.000143837		9.78	0.000429281
9.785	-0.000143547		9.785	0.000490098
9.79	-0.000204436		9.79	0.000497872
9.795	-0.000106635		9.795	0.000500416
9.8	-9.16667e-05		9.8	0.000487773
9.805	-6.31836e-05		9.805	0.000490098
9.81	-5.75161e-05		9.81	0.000539653
9.815	-5.62082e-05		9.815	0.000588553
9.82	-7.93144e-05		9.82	0.000577146
9.825	-8.59992e-05		9.825	0.000580488
9.83	-0.000104455		9.83	0.000628299
9.835	-0.000119133		9.835	0.00063215
9.84	-0.000135409		9.84	0.000606937
9.845	-0.000151249		9.845	0.000607663
9.85	-0.000125963		9.85	0.000608462
9.855	-0.00012916		9.855	0.000601996
9.86	-0.00014064		9.86	0.000609698
9.865	-0.000130032		9.865	0.00061195
9.87	-0.00011114		9.87	0.000536237
9.875	-0.000109832		9.875	0.000530643
9.88	-0.000136716		9.88	0.000528463
9.885	-0.000141803		9.885	0.000541905
9.89	-0.000141221		9.89	0.000473095
9.895	-0.00014718		9.895	0.000475929
9.9	-0.000253701		9.9	0.000475566
9.905	-0.000229286		9.905	0.000478763
9.91	-0.00024222		9.91	0.000480652
9.915	-0.000242075		9.915	0.000431969
9.92	-0.00024876		9.92	0.000385466
9.925	-0.000224927		9.925	0.00056799
9.93	-0.000215626		9.93	0.000567409
9.935	-0.000122766		9.935	0.000529553
9.94	-0.000114482		9.94	0.00050899
9.945	-0.000117534		9.945	0.000521778
9.95	-0.000125381		9.95	0.00052294
9.955	-0.000146598		9.955	0.000541251
9.96	-0.000164618		9.96	0.000657363
9.965	-0.000166217		9.965	0.000657291
9.97	-0.000155899		9.97	0.000658235
9.975	-0.000166071		9.975	0.000665647
9.98	5.96133e-05		9.98	0.000671387
[truncated: 70,022 more rows]
