# Supplementary material for: An electrochemiluminescence device powered by streaming potential for the detection of amines in flowing solution
Source: Nat Commun. 2025 Sep 8;16:8217. doi: 10.1038/s41467-025-63548-2 (PMC12417550; doi:10.1038/s41467-025-63548-2)
Supplement: Supplementary file 6 — Source Data [file 41467_2025_63548_MOESM6_ESM.zip › Source Data/Supplementary Fig.10.xlsx]

## Sheet: a
Electrolyte free			0.5 mM Bu4NPF6
Time / s	ECL intensity		Time / s	ECL intensity
0			0
0.005			0.005
0.01			0.01
0.015			0.015
0.02			0.02
0.025			0.025
0.03			0.03
0.035			0.035
0.04			0.04
0.045			0.045
0.05			0.05
0.055			0.055
0.06			0.06
0.065			0.065
0.07			0.07
0.075			0.075
0.08			0.08
0.085			0.085
0.09			0.09
0.095	0.000792355		0.095	1.51858e-06
0.1	0.000730302		0.1	1.01652e-05
0.105	0.00072914		0.105	-3.04522e-05
0.11	0.000733209		0.11	-2.28228e-05
0.115	0.00086705		0.115	-3.33587e-05
0.12	0.000572192		0.12	-3.09608e-05
0.125	0.000583455		0.125	-0.000183258
0.13	0.000397806		0.13	-0.00010304
0.135	0.000402021		0.135	-0.000108199
0.14	0.00043014		0.14	-0.000109362
0.145	0.000426943		0.145	-0.000102023
0.15	0.000229887		0.15	-0.000101369
0.155	9.59001e-05		0.155	-0.000117427
0.16	9.61181e-05		0.16	-0.000118881
0.165	9.4011e-05		0.165	-0.000114666
0.17	0.000101858		0.17	-0.000111033
0.175	0.00010055		0.175	-0.00011067
0.18	9.58275e-05		0.18	-0.000117355
0.185	8.57276e-05		0.185	-0.000108417
0.19	9.46649e-05		0.19	-0.000105438
0.195	8.5001e-05		0.195	-0.000111106
0.2	3.85707e-05		0.2	-0.000110161
0.205	7.88248e-05		0.205	-9.83175e-05
0.21	7.65723e-05		0.21	-0.000103258
0.215	7.75169e-05		0.215	-0.000113722
0.22	-0.000104789		0.22	-0.000118735
0.225	-0.000110747		0.225	8.62412e-05
0.23	-0.000126878		0.23	8.0501e-05
0.235	-0.000121211		0.235	-4.2943e-06
0.24	-0.000120048		0.24	0.000163843
0.245	-0.000148967		0.245	0.000162099
0.25	-0.000146787		0.25	0.000157594
0.255	-0.000146279		0.255	0.000153525
0.26	2.02601e-05		0.26	0.000164715
0.265	1.63365e-05		0.265	0.000166604
0.27	1.61911e-05		0.27	0.000156722
0.275	1.66998e-05		0.275	0.000148948
0.28	1.85163e-05		0.28	0.00014873
0.285	4.82346e-05		0.285	0.000164497
0.29	5.9497e-05		0.29	0.000156868
0.295	5.21583e-05		0.295	0.000148294
0.3	4.53281e-05		0.3	0.000144443
0.305	6.92336e-05		0.305	0.000147349
0.31	2.33846e-05		0.31	0.000133616
0.315	0.000371067		0.315	0.000160937
0.32	0.000372956		0.32	0.000162971
0.325	0.000374991		0.325	0.000163116
0.33	0.000377388		0.33	-4.10607e-05
0.335	0.000383129		0.335	-4.14967e-05
0.34	0.00037906		0.34	-3.90989e-05
0.345	0.000391194		0.345	-0.000204184
0.35	0.000400495		0.35	-0.000206146
0.355	0.000405872		0.355	-0.000207745
0.36	0.000408415		0.36	-0.000206146
0.365	0.000229669		0.365	-0.000206946
0.37	0.00022807		0.37	-0.000211015
0.375	0.000477661		0.375	-0.000210506
0.38	0.000568559		0.38	-0.000205928
0.385	0.000564636		0.385	-0.00020324
0.39	0.000536225		0.39	-0.000204911
0.395	0.000536952		0.395	-0.000205492
0.4	0.000556934		0.4	-0.000201351
0.405	0.000776587		0.405	-0.000197645
0.41	0.000742437		0.41	-0.000197572
0.415	0.000742364		0.415	-0.00020106
0.42	0.000402747		0.42	-0.00023165
0.425	0.000390903		0.425	-0.000222568
0.43	0.000384146		0.43	-0.000197718
0.435	0.000387634		0.435	-0.000198808
0.44	0.000420549		0.44	-0.00019779
0.445	0.000417352		0.445	-0.00019205
0.45	0.000434355		0.45	-0.00019314
0.455	0.000430431		0.455	-0.000193503
0.46	0.000427307		0.46	-0.000191977
0.465	0.000435372		0.465	-0.000190161
0.47	0.000441185		0.47	-0.000193358
0.475	0.000451139		0.475	-0.00019641
0.48	0.000209324		0.48	-0.000193867
0.485	0.000109851		0.485	-0.00018878
0.49	0.000111668		0.49	-0.000191687
0.495	0.000116899		0.495	-0.000200261
0.5	0.000105055		0.5	-0.000204112
0.505	8.18766e-05		0.505	-0.000199389
0.51	-0.000138867		0.51	-0.00019423
0.515	-0.000128259		0.515	-0.000200697
0.52	-0.000124916		0.52	-0.000195465
0.525	-0.000130875		0.525	-0.000186528
0.53	-0.00012201		0.53	-0.000187908
0.535	-0.00011845		0.535	-0.000214284
0.54	-0.000126006		0.54	-0.000212395
0.545	-0.000161901		0.545	-0.000216319
0.55	-0.000158122		0.55	-0.000206364
0.555	-0.000184062		0.555	-0.000206582
0.56	-0.000184716		0.56	-0.000209053
0.565	-0.000187623		0.565	-0.000206728
0.57	3.08686e-05		0.57	-0.000209125
0.575	7.30846e-05		0.575	-0.000219879
0.58	6.74171e-05		0.58	-0.000178027
0.585	5.9279e-05		0.585	-0.000172359
0.59	6.28394e-05		0.59	-0.000179843
0.595	6.53826e-05		0.595	-0.000179625
0.6	5.88431e-05		0.6	-0.000177663
0.605	6.32754e-05		0.605	-0.000176501
0.61	0.000205909		0.61	-0.000178244
0.615	0.00020976		0.615	-0.000157681
0.62	0.000223929		0.62	-0.000159135
0.625	0.000219642		0.625	-0.000156374
0.63	0.000217752		0.63	-0.000161823
0.635	0.000219642		0.635	-0.000166546
0.64	0.000213175		0.64	-0.000166764
0.645	0.000217171		0.645	-0.000153612
0.65	0.000216299		0.65	-9.72276e-05
0.655	0.000221095		0.655	-9.84628e-05
0.66	0.000277407		0.66	-9.73002e-05
0.665	0.000273701		0.665	-5.59562e-05
0.67	0.000275155		0.67	-3.94622e-05
0.675	4.85252e-05		0.675	-3.86629e-05
0.68	3.62079e-06		0.68	-3.29954e-05
0.685	1.69904e-05		0.685	-7.66646e-05
0.69	6.58185e-05		0.69	-7.71732e-05
0.695	6.71264e-05		0.695	-8.0007e-05
0.7	6.38567e-05		0.7	-8.04429e-05
0.705	6.59638e-05		0.705	-7.87717e-05
0.71	7.09774e-05		0.71	-6.76546e-05
0.715	-6.70056e-05		0.715	-4.60017e-05
0.72	-6.73689e-05		0.72	-7.34675e-05
0.725	-8.01572e-05		0.725	-6.09698e-05
0.73	-8.11745e-05		0.73	-6.54748e-05
0.735	-8.03752e-05		0.735	-6.37309e-05
0.74	-7.63062e-05		0.74	-7.20143e-05
0.745	-7.32544e-05		0.745	-6.53295e-05
0.75	-8.45169e-05		0.75	-7.58653e-05
0.755	-7.8922e-05		0.755	-0.000135157
0.76	-8.36449e-05		0.76	-0.000152377
0.765	-0.000145915		0.765	-0.00015245
0.77	-0.00013429		0.77	-0.000158626
0.775	-0.000138286		0.775	-0.000178099
0.78	-0.000138359		0.78	-0.000176646
0.785	-0.000134072		0.785	-0.00017403
0.79	-0.000149112		0.79	-0.000171487
0.795	-0.000192564		0.795	-0.000166183
0.8	-0.000191546		0.8	-0.000164148
0.805	-0.000192128		0.805	-0.000162913
0.81	-0.000156088		0.81	-0.000125929
0.815	-0.000157759		0.815	-0.000139153
0.82	-0.000156233		0.82	-7.08517e-05
0.825	-0.000163136		0.825	-5.87173e-05
0.83	-0.000171201		0.83	-5.95166e-05
0.835	-0.000165606		0.835	-2.20236e-05
0.84	-0.000159866		0.84	-2.15876e-05
0.845	-0.000166987		0.845	-9.6712e-06
0.85	-0.000171274		0.85	-1.30136e-05
0.855	-0.00015805		0.855	2.48427e-05
0.86	-0.000160448		0.86	2.68772e-05
0.865	-0.000165098		0.865	3.09462e-05
0.87	-0.000165098		0.87	2.95657e-05
0.875	-0.000175997		0.875	-2.84108e-06
0.88	-0.000169457		0.88	-6.76477e-06
0.885	-0.000178758		0.885	-7.49138e-06
0.89	-0.000182246		0.89	-4.73026e-06
0.895	-0.000177378		0.895	-8.65395e-06
0.9	-0.000178322		0.9	-1.62107e-05
0.905	-0.000186315		0.905	-1.17057e-05
0.91	-0.000193581		0.91	-1.17057e-05
0.915	-0.000227078		0.915	-5.17419e-05
0.92	-0.000225261		0.92	-2.81997e-05
0.925	-0.000238413		0.925	-0.000118735
0.93	-0.0002419		0.93	-0.000119171
0.935	-0.000128549		0.935	-0.000123967
0.94	-0.000130221		0.94	-0.00016284
0.945	-0.000133563		0.945	-0.000162114
0.95	-0.000134508		0.95	-0.000109725
0.955	-0.000128259		0.955	-0.000113576
0.96	-9.88311e-05		0.96	-0.000156228
0.965	-0.000101156		0.965	-0.000143585
0.97	-0.000100502		0.97	-0.00014344
0.975	-4.01211e-05		0.975	-8.73457e-05
0.98	-3.99031e-05		0.98	-8.96709e-05
0.985	-4.4626e-05		0.985	-8.25501e-05
0.99	-4.34635e-05		0.99	-8.13149e-05
0.995	-2.82773e-05		0.995	-8.54565e-05
1	-1.91947e-05		1	-8.66918e-05
1.005	-1.84681e-05		1.005	-8.7491e-05
1.01	-1.70876e-05		1.01	-8.98162e-05
1.015	-3.75556e-07		1.015	-9.09788e-05
1.02	-4.48217e-07		1.02	-9.38852e-05
1.025	-3.20933e-06		1.025	-5.87173e-05
1.03	1.89522e-05		1.03	-6.22777e-05
1.035	3.65362e-05		1.035	-7.17236e-05
1.04	9.57548e-05		1.04	-7.47027e-05
1.045	9.3139e-05		1.045	-7.41214e-05
1.05	9.47376e-05		1.05	-7.67372e-05
1.055	0.00025619		1.055	-0.000137918
1.06	0.00025728		1.06	-0.000131306
1.065	0.000226908		1.065	-0.000128908
1.07	0.00022698		1.07	-0.000136174
1.075	0.000236208		1.075	-0.000141405
1.08	0.000176772		1.08	-0.000201205
1.085	0.000174592		1.085	-0.000198226
1.09	0.000207798		1.09	-0.000199825
1.095	0.000212376		1.095	-0.00020106
1.1	0.000203584		1.1	-0.000199825
1.105	0.000189342		1.105	-0.000199825
1.11	0.000186944		1.11	-0.000194666
1.115	0.000196027		1.115	-0.000182895
1.12	0.000188979		1.12	-0.00018304
1.125	0.000183384		1.125	-0.000175483
1.13	0.000182948		1.13	-0.000226201
1.135	0.000171613		1.135	-0.000106456
1.14	0.000159333		1.14	-9.75909e-05
1.145	-9.74881e-06		1.145	-4.81815e-05
1.15	6.81787e-06		1.15	-3.43759e-05
1.155	1.80427e-06		1.155	-5.16623e-06
1.16	-0.000158704		1.16	2.86211e-05
1.165	-0.000160956		1.165	2.12097e-05
1.17	-0.000160956		1.17	2.17183e-05
1.175	-0.000153181		1.175	4.50425e-05
1.18	-0.000160593		1.18	4.64957e-05
1.185	-0.000135307		1.185	7.89751e-05
1.19	-0.000140902		1.19	7.9629e-05
1.195	-0.00016844		1.195	7.58507e-05
1.2	-0.000167568		1.2	7.02558e-05
1.205	-0.000168513		1.205	7.48334e-05
1.21	-0.000174544		1.21	0.00010615
1.215	-0.00017418		1.215	0.000133253
1.22	-2.22465e-05		1.22	0.000117049
1.225	-2.37724e-05		1.225	0.000115959
1.23	-2.49349e-05		1.23	0.000106005
1.235	5.07401e-06		1.235	0.000103607
1.24	5.00135e-06		1.24	-1.701e-05
1.245	0.000147271		1.245	-1.21417e-05
1.25	0.000148071		1.25	-6.03885e-05
1.255	0.000131649		1.255	-2.28955e-05
1.26	0.000136663		1.26	-4.76002e-05
1.265	0.000150033		1.265	-7.43394e-05
1.27	0.000149669		1.27	-6.29316e-05
1.275	0.000176481		1.275	-3.82269e-05
1.28	0.000171758		1.28	-7.08517e-05
1.285	0.000169651		1.285	-6.98344e-05
1.29	0.000145164		1.29	-9.53384e-05
1.295	0.00015432		1.295	-9.70823e-05
1.3	0.000146109		1.3	-9.88988e-05
1.305	0.000158171		1.305	-9.78815e-05
1.31	0.0001557		1.31	-0.000104712
1.315	0.000167253		1.315	-0.00013116
1.32	0.000169724		1.32	-0.000164439
1.325	8.12577e-06		1.325	-0.000160007
1.33	1.66271e-05		1.33	-0.000159571
1.335	3.21765e-05		1.335	-0.000158335
1.34	0.000109488		1.34	-0.000162404
1.345	0.000109996		1.345	-0.000156737
1.35	-3.01665e-05		1.35	-0.000133195
1.355	-2.76234e-05		1.355	-0.000136101
1.36	-2.4281e-05		1.36	-0.000122804
1.365	-2.89313e-05		1.365	-0.000127963
1.37	-4.21556e-05		1.37	-0.000126801
1.375	0.00011748		1.375	-0.000135084
1.38	9.21218e-05		1.38	-0.000162622
1.385	8.65995e-05		1.385	-0.000155574
1.39	8.91427e-05		1.39	6.18271e-05
1.395	9.09592e-05		1.395	5.85574e-05
1.4	9.03052e-05		1.4	7.1273e-05
1.405	9.23398e-05		1.405	7.79578e-05
1.41	7.75896e-05		1.41	8.04283e-05
1.415	0.000102585		1.415	8.42067e-05
1.42	0.000102149		1.42	8.4352e-05
1.425	0.000100768		1.425	8.82757e-05
1.43	0.000102512		1.43	9.64137e-05
1.435	9.57548e-05		1.435	9.56871e-05
1.44	8.1368e-05		1.44	0.000168711
1.445	0.000258007		1.445	0.00017169
1.45	0.000324709		1.45	0.000170237
1.455	0.00032747		1.455	0.000132599
1.46	0.000398024		1.46	0.000133616
1.465	0.000390903		1.465	6.96745e-05
1.47	0.000394028		1.47	6.46609e-05
1.475	0.000397443		1.475	0.000150183
1.48	0.000238897		1.48	0.000149311
1.485	0.000237226		1.485	0.000153235
1.49	0.00023708		1.49	0.000172272
1.495	0.000272248		1.495	3.82123e-05
1.5	0.000270214		1.5	3.72677e-05
1.505	0.000267162		1.505	4.47518e-05
1.51	0.000267453		1.51	7.94111e-05
1.515	0.000274355		1.515	7.89751e-05
1.52	0.000251685		1.52	7.5996e-05
1.525	0.00024718		1.525	0.000176195
1.53	0.000244855		1.53	0.000176268
1.535	0.000250523		1.535	0.000163916
1.54	0.000314173		1.54	0.000312507
1.545	0.000317007		1.545	0.000246604
1.55	3.28305e-05		1.55	0.000246676
1.555	-2.86406e-05		1.555	0.000244787
1.56	-3.03118e-05		1.56	0.000245441
1.565	4.97605e-05		1.565	0.000328202
1.57	5.55733e-05		1.57	0.000347602
1.575	5.97877e-05		1.575	0.000348184
1.58	6.10956e-05		1.58	0.00025852
1.585	6.20402e-05		1.585	0.000270364
1.59	6.16769e-05		1.59	0.000273997
1.595	7.17041e-05		1.595	0.000305386
1.6	3.8716e-05		1.6	0.000222262
1.605	3.63182e-05		1.605	0.000253434
1.61	3.72628e-05		1.61	0.000239846
1.615	6.20402e-05		1.615	0.000200537
1.62	6.75624e-05		1.62	0.000212381
1.625	6.55279e-05		1.625	0.000217685
1.63	6.59638e-05		1.63	0.000144951
1.635	6.90883e-05		1.635	0.0001411
1.64	5.9715e-05		1.64	0.000137176
1.645	4.38749e-05		1.645	-7.05541e-06
1.65	4.62727e-05		1.65	-9.01725e-06
1.655	5.79711e-05		1.655	-1.05431e-05
1.66	5.33935e-05		1.66	-3.3497e-06
1.665	5.17223e-05		1.665	6.53577e-08
1.67	-0.000102827		1.67	-7.35401e-05
1.675	-9.72325e-05		1.675	-6.16237e-05
1.68	-8.51358e-06		1.68	-1.78092e-05
1.685	-1.01121e-05		1.685	-9.01725e-06
1.69	-1.1856e-05		1.69	-1.86085e-05
1.695	0.000273556		1.695	-3.00163e-05
1.7	0.000417279		1.7	-7.97163e-05
1.705	0.000413937		1.705	-7.76091e-05
1.71	0.000416916		1.71	-0.000110089
1.715	0.000420694		1.715	-0.000113649
1.72	0.000400059		1.72	-9.5847e-05
1.725	0.000389886		1.725	-0.000103258
1.73	0.000409359		1.73	-0.000102604
1.735	0.000412774		1.735	-0.000127382
1.74	0.000450195		1.74	-0.000127019
1.745	0.000450049		1.745	-0.000116846
1.75	0.000399913		1.75	-0.000121787
1.755	0.000401803		1.755	-0.000124403
1.76	0.000389595		1.76	-0.000126147
1.765	0.00038153		1.765	-9.80995e-05
1.77	0.000384219		1.77	-0.000102532
1.775	0.000389014		1.775	-3.34313e-05
1.78	0.00038727		1.78	-6.57654e-05
1.785	0.000286272		1.785	-9.69369e-05
1.79	0.000279878		1.79	-0.000106964
1.795	0.000307997		1.795	-0.000106383
1.8	3.26852e-05		1.8	-9.30859e-05
1.805	-5.90129e-05		1.805	-9.1778e-05
1.81	-5.43626e-05		1.81	-7.9353e-05
1.815	-4.47714e-05		1.815	-7.90624e-05
1.82	-4.61519e-05		1.82	-8.67644e-05
1.825	-1.22193e-05		1.825	-9.72276e-05
1.83	1.51739e-05		1.83	-4.70916e-05
1.835	0.000319986		1.835	-4.20053e-05
1.84	0.000312212		1.84	-4.73822e-05
1.845	0.00027065		1.845	-4.41125e-05
1.85	0.000273629		1.85	0.000176631
1.855	0.000280241		1.855	0.000182517
1.86	0.000276099		1.86	0.00018753
1.865	0.000285545		1.865	0.00019952
1.87	0.000292956		1.87	0.000163988
1.875	0.000297897		1.875	0.000181863
1.88	0.000294846		1.88	0.000101427
1.885	0.000288088		1.885	0.000104406
1.89	0.000295645		1.89	0.000120537
1.895	0.000304728		1.895	0.000123589
1.9	0.000276172		1.9	0.000137758
1.905	0.000264473		1.905	0.000192253
1.91	0.000208743		1.91	0.000193125
1.915	0.000208234		1.915	0.000178956
1.92	0.000259678		1.92	0.000189565
1.925	0.000252993		1.925	0.000201409
1.93	0.000216808		1.93	0.00019843
1.935	0.00019312		1.935	0.00014655
1.94	-0.000129131		1.94	0.00013536
1.945	-0.000126079		1.945	0.000139938
1.95	-0.000131601		1.95	0.000140592
1.955	-0.00011082		1.955	-8.42939e-05
1.96	-0.000117214		1.96	-8.77817e-05
1.965	-0.000118304		1.965	-8.53112e-05
1.97	-0.000128041		1.97	-9.1996e-05
1.975	-1.83228e-05		1.975	-8.48752e-05
1.98	-2.96579e-05		1.98	-0.000101079
1.985	-2.72601e-05		1.985	-8.94529e-05
1.99	-1.78142e-05		1.99	-8.76363e-05
1.995	-1.99213e-05		1.995	-0.000112995
2	-2.48623e-05		2	-0.000116701
2.005	-1.94127e-05		2.005	-0.000132831
2.01	-1.34545e-05		2.01	-0.000195102
2.015	-1.48351e-05		2.015	-0.000196846
2.02	-1.75235e-05		2.02	-0.000194085
2.025	-7.92126e-05		2.025	-0.000200188
2.03	-7.28911e-05		2.03	-0.000203748
2.035	-6.9912e-05		2.035	-0.000208907
2.04	-7.0784e-05		2.04	-0.000141987
2.045	-7.71781e-05		2.045	-0.000133049
2.05	-7.59429e-05		2.05	-0.000131378
2.055	-6.6061e-05		2.055	-0.000134648
2.06	-8.24097e-05		2.06	-0.000137627
2.065	-8.24097e-05		2.065	-0.00012077
2.07	0.000154901		2.07	-0.000114666
2.075	0.000151704		2.075	-0.000113576
2.08	3.43564e-05		2.08	-0.000120697
2.085	5.87704e-05		2.085	-0.000118372
2.09	0.00010382		2.09	-0.000104276
2.095	9.66267e-05		2.095	-0.000104784
2.1	8.85614e-05		2.1	-0.000105511
2.105	8.5001e-05		2.105	-9.81722e-05
2.11	8.20219e-05		2.11	-9.79542e-05
2.115	8.46377e-05		2.115	-0.000101224
2.12	9.01599e-05		2.12	-4.20053e-05
2.125	8.76168e-05		2.125	-3.94622e-05
2.13	8.82707e-05		2.13	-3.27774e-05
2.135	8.91427e-05		2.135	-2.11516e-05
2.14	9.00873e-05		2.14	-2.21689e-05
2.145	0.000105491		2.145	-6.52568e-05
2.15	0.000115301		2.15	-5.86446e-05
2.155	0.000118934		2.155	-3.21234e-05
2.16	0.000121186		2.16	-3.04522e-05
2.165	0.000114429		2.165	0.000152508
2.17	0.00035094		2.17	0.000134343
2.175	0.000126854		2.175	0.000141245
2.18	0.000131504		2.18	0.000140882
2.185	0.00013739		2.185	0.000145678
2.19	0.000111668		2.19	0.000145242
2.195	6.77804e-05		2.195	0.000127731
2.2	6.71264e-05		2.2	0.000140156
2.205	0.00018629		2.205	0.000167113
2.21	0.000192902		2.21	0.000224297
2.215	0.000195155		2.215	0.000226767
2.22	0.000189051		2.22	0.000228148
2.225	0.000184038		2.225	0.000167476
2.23	0.000188397		2.23	0.000165587
2.235	0.000188615		2.235	0.000156214
2.24	0.000186436		2.24	0.000142553
2.245	0.000184619		2.245	0.00014764
2.25	0.000169215		2.25	0.000121554
2.255	0.000165582		2.255	0.000104988
2.26	0.000166018		2.26	7.49061e-05
2.265	0.000159987		2.265	7.78125e-05
2.27	0.000169869		2.27	-9.88261e-05
2.275	-6.27913e-05		2.275	-6.83812e-05
2.28	-7.4417e-05		2.28	-9.41032e-05
2.285	-7.0348e-05		2.285	-8.69824e-05
2.29	-6.70056e-05		2.29	-8.16055e-05
2.295	2.99967e-05		2.295	-8.76363e-05
2.3	2.86161e-05		2.3	-9.59924e-05
2.305	3.00694e-05		2.305	-0.000115175
2.31	-7.63062e-05		2.31	-0.000143367
2.315	-7.39084e-05		2.315	-0.000204838
2.32	-7.74688e-05		2.32	-0.000208689
2.325	-7.8704e-05		2.325	-0.000202368
2.33	-7.47077e-05		2.33	-0.000200333
2.335	-7.07113e-05		2.335	-0.000208762
2.34	-7.76141e-05		2.34	-0.00021116
2.345	-7.0348e-05		2.345	-0.000171269
2.35	-7.0566e-05		2.35	-0.00016938
2.355	-7.1002e-05		2.355	-0.000168653
2.36	-7.18012e-05		2.36	-0.000166037
2.365	-7.33998e-05		2.365	-0.000173957
2.37	-6.95487e-05		2.37	-0.000154848
2.375	-7.21645e-05		2.375	-0.000159643
2.38	-7.15832e-05		2.38	-0.000182023
2.385	-7.25278e-05		2.385	-0.000173158
2.39	-7.73234e-05		2.39	-0.000182677
2.395	-7.69601e-05		2.395	-0.000196628
2.4	-0.000175779		2.4	-0.000194157
2.405	-0.000178104		2.405	-0.000177663
2.41	-0.000178177		2.41	-0.000130143
2.415	-0.000102537		2.415	-8.56745e-05
2.42	-0.00010508		2.42	-9.09788e-05
2.425	-0.000105661		2.425	-3.2632e-05
2.43	-0.000111401		2.43	-1.86085e-05
2.435	-0.000118595		2.435	-1.78819e-05
2.44	-0.000122519		2.44	-1.49028e-05
2.445	-0.000114017		2.445	-1.15604e-05
2.45	-0.000122737		2.45	-5.15239e-05
2.455	-0.000122083		2.455	-5.39217e-05
2.46	-0.000124989		2.46	-5.3631e-05
2.465	-0.000125788		2.465	-3.3068e-05
2.47	-0.000127677		2.47	-2.18782e-05
2.475	-0.00012775		2.475	-4.43962e-06
2.48	-0.000134798		2.48	-6.54678e-06
2.485	-0.000141192		2.485	5.29694e-06
2.49	-0.000139085		2.49	5.95089e-06
2.495	-0.000138431		2.495	3.48042e-06
2.5	-0.000140684		2.5	2.57147e-05
2.505	-0.000136251		2.505	2.86211e-05
2.51	-0.000138577		2.51	2.15003e-05
2.515	-0.000134871		2.515	-2.30408e-05
2.52	-0.0002124		2.52	-6.48935e-05
2.525	-0.000223445		2.525	-2.55113e-05
2.53	-0.000222282		2.53	-4.37492e-05
2.535	-0.000222645		2.535	-6.40942e-05
2.54	-0.000220611		2.54	-6.20597e-05
2.545	-0.000217777		2.545	-4.46211e-05
2.55	-0.000199321		2.55	-4.11334e-05
2.555	-0.000196851		2.555	6.38686e-06
2.56	-0.000199466		2.56	9.43861e-06
2.565	-0.000197795		2.565	1.08192e-05
2.57	-0.000193218		2.57	-5.52953e-06
2.575	-0.000190021		2.575	-8.79927e-06
2.58	-0.000192564		2.58	-5.09426e-05
2.585	-0.000190747		2.585	-3.12515e-05
2.59	-0.000186896		2.59	-3.71301e-06
2.595	-9.97757e-05		2.595	7.84007e-06
2.6	-0.000102682		2.6	8.05806e-06
2.605	-0.000104426		2.605	-6.03816e-06
2.61	-6.5625e-05		2.61	-8e-06
2.615	-5.7923e-05		2.615	-3.27704e-06
2.62	-6.35905e-05		2.62	-4.80292e-06
2.625	-6.51164e-05		2.625	-2.76842e-06
2.63	-4.92763e-05		2.63	-3.51025e-05
2.635	-4.1211e-05		2.635	-7.22322e-05
2.64	-3.24917e-05		2.64	5.31805e-05
2.645	-3.32909e-05		2.645	5.36891e-05
2.65	-2.96579e-05		2.65	3.81397e-05
2.655	-4.86951e-05		2.655	3.10916e-05
2.66	-4.73872e-05		2.66	-1.05431e-05
2.665	-4.96396e-05		2.665	-9.96185e-06
2.67	-4.5498e-05		2.67	-8.50863e-06
2.675	0.000147417		2.675	-7.78202e-06
2.68	0.000143493		2.68	-1.13424e-05
2.685	0.000141677		2.685	-6.83743e-06
2.69	0.000142984		2.69	-1.19237e-05
2.695	0.000136154		2.695	-6.27863e-05
2.7	4.40203e-05		2.7	7.54943e-06
2.705	4.3003e-05		2.705	8.78467e-06
2.71	6.28394e-05		2.71	3.77106e-06
2.715	2.44745e-05		2.715	5.01323e-07
2.72	1.69177e-05		2.72	-1.27956e-05
2.725	1.49559e-05		2.725	-6.40146e-06
2.73	1.8153e-05		2.73	-4.36696e-06
2.735	8.85238e-06		2.735	6.02355e-06
2.74	-2.48272e-06		2.74	2.39051e-06
2.745	-6.40641e-06		2.745	-0.000117718
2.75	-3.28199e-06		2.75	-0.000119317
2.755	-2.77337e-06		2.755	-9.47571e-05
2.76	-4.22658e-06		2.76	-8.96709e-05
2.765	-1.06207e-05		2.765	-9.1996e-05
2.77	-8.36826e-06		2.77	-5.60289e-05
2.775	0.000249433		2.775	-6.47482e-05
2.78	5.72445e-05		2.78	-6.85265e-05
2.785	5.62273e-05		2.785	-6.08245e-05
2.79	6.28394e-05		2.79	-5.56656e-05
2.795	0.000177426		2.795	-7.02704e-05
2.8	0.000181059		2.8	-6.97618e-05
2.805	0.000184619		2.805	-0.000149689
2.81	0.000323619		2.81	-0.000122078
2.815	0.000311194		2.815	-0.000123095
2.82	0.00031599		2.82	-0.000120915
2.825	0.000317153		2.825	-0.00011859
2.83	0.000316353		2.83	-0.000122804
2.835	0.000389232		2.835	-0.000128544
2.84	0.000391557		2.84	-0.000138499
2.845	0.00039054		2.845	-0.00013087
2.85	0.000389014		2.85	-0.000120334
2.855	0.000409287		2.855	-0.000114884
2.86	0.000402529		2.86	-0.000140897
2.865	0.000390758		2.865	-0.000140751
2.87	0.000392502		2.87	-0.000142495
2.875	0.000395554		2.875	-0.000187763
2.88	0.000136518		2.88	-0.000185874
2.885	0.000129251		2.885	-0.000183476
2.89	0.000132594		2.89	-0.000185583
2.895	0.000128525		2.895	-0.000192704
2.9	1.20495e-05		2.9	-0.000189943
2.905	6.45457e-06		2.905	-0.000182604
2.91	1.58629e-06		2.91	-0.000191687
2.915	-0.000131674		2.915	-0.000221187
2.92	-0.00013676		2.92	-0.000218789
2.925	-0.00014112		2.925	-0.000214502
2.93	-0.000131093		2.93	-0.000213558
2.935	-0.000130511		2.935	-0.00022017
2.94	-0.000207168		2.94	-0.000178971
2.945	-0.000211673		2.945	-0.000174175
2.95	-0.000152237		2.95	-0.000178027
2.955	-0.000148676		2.955	-0.000191759
2.96	-0.000171201		2.96	-0.000202441
2.965	-0.000173381		2.965	-0.000203676
2.97	-9.91944e-05		2.97	-0.000202586
2.975	-9.5852e-05		2.975	-0.000203894
2.98	-9.57793e-05		2.98	-0.000201569
2.985	-0.00010072		2.985	-0.000194884
2.99	-9.18556e-05		2.99	-0.000200624
2.995	-9.37448e-05		2.995	-0.000202223
3	-8.49528e-05		3	-0.000204766
3.005	-6.87495e-05		3.005	-0.000200842
3.01	-5.52345e-05		3.01	-0.000197572
3.015	-4.73145e-05		3.015	-0.000202877
3.02	-4.06297e-05		3.02	-0.000205638
3.025	-3.65607e-05		3.025	-0.000201133
3.03	-3.85952e-05		3.03	-0.00020106
3.035	-4.44807e-05		3.035	-0.00020106
3.04	-1.65789e-05		3.04	-0.000202005
3.045	-1.38905e-05		3.045	-0.000239207
3.05	7.46105e-05		3.05	-0.000242913
3.055	1.98242e-05		3.055	-0.000245456
3.06	4.19857e-05		3.06	-0.000246546
3.065	4.35116e-05		3.065	-0.000244802
3.07	4.63454e-05		3.07	-6.39489e-05
3.075	-1.43264e-05		3.075	-6.45302e-05
3.08	-1.44718e-05		3.08	-6.53295e-05
3.085	-1.22193e-05		3.085	-5.74094e-05
3.09	-1.12747e-05		3.09	-5.84993e-05
3.095	-1.54164e-05		3.095	-6.58381e-05
3.1	-1.25826e-05		3.1	-5.64648e-05
3.105	-2.3845e-05		3.105	1.14005e-05
3.11	-3.83772e-05		3.11	1.15458e-05
3.115	-3.92491e-05		3.115	2.46317e-06
3.12	-2.64608e-05		3.12	1.37983e-05
3.125	-3.51075e-05		3.125	1.48155e-05
3.13	-7.351e-06		3.13	1.42342e-05
3.135	3.77714e-05		3.135	1.04559e-05
3.14	3.55189e-05		3.14	1.2999e-05
3.145	8.85238e-06		3.145	2.04831e-05
3.15	8.05311e-06		3.15	2.16456e-05
3.155	-7.35451e-05		3.155	1.82306e-05
3.16	-7.40537e-05		3.16	3.93749e-05
3.165	-9.35268e-05		3.165	4.24993e-05
3.17	-9.41081e-05		3.17	4.6423e-05
3.175	-9.16376e-05		3.175	-0.000132904
3.18	-9.02571e-05		3.18	-0.000142132
3.185	-9.32362e-05		3.185	-0.000137046
3.19	-0.00010617		3.19	-0.00013334
3.195	-0.000104499		3.195	-7.26682e-05
3.2	-0.000105153		3.2	-6.29316e-05
3.205	-0.000109948		3.205	-6.99798e-05
3.21	-0.00010944		3.21	-0.000135011
3.215	-0.000104935		3.215	-0.000136682
3.22	-0.000107841		3.22	-0.000126583
3.225	-0.000126515		3.225	-0.000121569
3.23	-9.38551e-06		3.23	-0.000112632
3.235	-3.93218e-05		3.235	-0.000113649
3.24	-8.05205e-05		3.24	-0.000117137
3.245	-7.15106e-05		3.245	-0.000111832
3.25	-6.77322e-05		3.25	-0.000107763
3.255	-7.0566e-05		3.255	-0.000112123
3.26	-7.47803e-05		3.26	-0.00010958
3.265	-7.8268e-05		3.265	-0.000132977
3.27	-7.4417e-05		3.27	-0.000117791
3.275	-7.49983e-05		3.275	-0.000122659
3.28	-6.01755e-05		3.28	-0.000121351
3.285	-5.87223e-05		3.285	-0.000108999
3.29	-5.54525e-05		3.29	-0.000113576
3.295	-4.43354e-05		3.295	-0.000125929
3.3	-4.84771e-05		3.3	-0.000182314
3.305	-5.20878e-07		3.305	-0.000166546
3.31	6.89053e-06		3.31	-0.000162404
3.315	8.34375e-06		3.315	-0.000167709
3.32	6.30925e-06		3.32	-0.000145765
3.325	1.36831e-06		3.325	-0.000145038
3.33	4.49272e-06		3.33	-0.000146492
3.335	-0.000109803		3.335	-0.000153176
3.34	-0.000106824		3.34	-0.000158989
3.345	-0.000110384		3.345	-0.000153758
3.35	-0.000118377		3.35	-0.000159353
3.355	-0.000115543		3.355	-0.000163131
3.36	-0.000111183		3.36	-0.000157827
3.365	-9.57067e-05		3.365	-0.000155647
3.37	-9.06931e-05		3.37	-0.000149107
3.375	-9.76685e-05		3.375	-0.000170978
3.38	-8.19011e-05		3.38	-8.32767e-05
3.385	-8.2773e-05		3.385	-7.59379e-05
3.39	-9.08384e-05		3.39	-7.85537e-05
3.395	-9.22189e-05		3.395	-8.52385e-05
3.4	-9.36722e-05		3.4	-8.59651e-05
3.405	-9.40355e-05		3.405	-8.75637e-05
3.41	-0.0001425		3.41	-9.72276e-05
3.415	-0.000145697		3.415	-0.000109435
3.42	-0.000142791		3.42	-0.000106964
3.425	-0.0001433		3.425	-0.000122732
3.43	-0.000140248		3.43	-0.000126001
3.435	-0.000138504		3.435	-0.000137264
3.44	-0.000136905		3.44	-0.000136174
3.445	-0.00015151		3.445	-0.000129852
3.45	-0.000151147		3.45	-0.000127382
3.455	-0.000139667		3.455	-0.000136828
3.46	-0.000140248		3.46	-0.000128908
3.465	-0.000141919		3.465	-0.000125929
3.47	-0.000153327		3.47	-0.000124693
3.475	-0.000152527		3.475	-0.000131306
3.48	-0.000152237		3.48	-0.000134793
3.485	-0.000171928		3.485	-0.000214866
3.49	-0.000188059		3.49	-0.000217118
3.495	-0.000186678		3.495	-0.000218862
3.5	-5.90129e-05		3.5	-0.000211814
3.505	-6.30819e-05		3.505	-0.000201859
3.51	-5.99575e-05		3.51	-0.000207817
3.515	-6.01028e-05		3.515	-0.000167273
3.52	-5.62518e-05		3.52	-0.000157754
3.525	-5.05116e-05		3.525	-0.000107981
3.53	-4.94217e-05		3.53	-8.49479e-05
3.535	-2.67515e-05		3.535	-6.11151e-05
3.54	-3.25643e-05		3.54	-5.30498e-05
3.545	-3.60521e-05		3.545	-4.30952e-05
3.55	-2.66788e-05		3.55	1.42342e-05
3.555	-2.58795e-05		3.555	8.05806e-06
3.56	-4.17923e-05		3.56	1.09645e-05
3.565	-5.15288e-05		3.565	2.97179e-06
3.57	-5.12382e-05		3.57	1.44591e-06
3.575	-5.24008e-05		3.575	-3.70608e-07
3.58	-6.06114e-05		3.58	3.04445e-06
3.585	-6.43171e-05		3.585	1.61961e-05
3.59	-5.90129e-05		3.59	1.29263e-05
3.595	-5.96669e-05		3.595	-2.25286e-07
3.6	-5.7923e-05		3.6	1.30059e-06
3.605	-0.000188495		3.605	7.33145e-06
3.61	-0.000140902		3.61	4.20703e-06
3.615	-0.000137123		3.615	1.59124e-06
3.62	-0.00013785		3.62	-4.99253e-05
3.625	-0.000145915		3.625	-3.52478e-05
3.63	-0.000154126		3.63	-7.88444e-05
3.635	-0.000152673		3.635	-0.000108417
3.64	-0.000175343		3.64	-0.000138935
3.645	-0.000175198		3.645	-0.000135302
3.65	-0.000176796		3.65	-0.000136319
3.655	-0.000171201		3.655	-0.000189144
3.66	-0.000166842		3.66	-0.000188926
3.665	-0.000141338		3.665	-0.000177155
3.67	-0.000135815		3.67	-0.000168653
3.675	-0.000134508		3.675	-0.000177663
3.68	-0.000133563		3.68	-0.000183258
3.685	-0.000128985		3.685	-0.000179116
3.69	-0.000124989		3.69	-0.000151142
3.695	9.25577e-05		3.695	-0.000150633
3.7	9.12498e-05		3.7	-0.000143513
3.705	9.04506e-05		3.705	-0.000142205
3.71	9.26304e-05		3.71	-0.000145474
3.715	4.98331e-05		3.715	-0.000152014
3.72	6.52372e-05		3.72	-0.000142132
3.725	6.36387e-05		3.725	-0.000126583
3.73	6.56005e-05		3.73	-0.000143077
3.735	6.88703e-05		3.735	-0.00015136
3.74	6.8507e-05		3.74	-0.000157536
3.745	6.48013e-05		3.745	-8.01523e-05
3.75	7.80256e-05		3.75	-7.90624e-05
3.755	8.42017e-05		3.755	-9.07608e-05
3.76	8.23125e-05		3.76	-0.000101369
3.765	7.65723e-05		3.765	-9.76636e-05
3.77	5.64453e-05		3.77	-0.000106238
3.775	6.13862e-05		3.775	-0.000112196
3.78	7.01055e-05		3.78	-0.000100134
3.785	6.90883e-05		3.785	-8.91622e-05
3.79	6.99602e-05		3.79	-8.89442e-05
3.795	7.77349e-05		3.795	-0.000114594
3.8	-0.000139667		3.8	-7.28862e-05
3.805	-0.000137995		3.805	-6.35129e-05
3.81	-0.000136324		3.81	-6.79452e-05
3.815	-9.2001e-05		3.815	-7.5284e-05
3.82	-9.34542e-05		3.82	-7.31042e-05
3.825	-8.01572e-05		3.825	-7.56473e-05
3.83	-7.51436e-05		3.83	-8.40033e-05
3.835	-3.92491e-05		3.835	-7.71732e-05
3.84	-4.47714e-05		3.84	-7.17963e-05
3.845	-4.99303e-05		3.845	-6.2859e-05
3.85	-4.47714e-05		3.85	-0.00013116
3.855	-5.32e-05		3.855	-0.000129053
3.86	-5.8141e-05		3.86	-0.000127091
3.865	-6.42445e-05		3.865	-0.000111251
3.87	-5.95942e-05		3.87	-0.000112995
3.875	-6.5625e-05		3.875	-0.000116119
3.88	8.0278e-05		3.88	-0.000120334
3.885	6.71264e-05		3.885	-0.000125129
3.89	0.000140877		3.89	-0.000136973
3.895	0.000137607		3.895	-8.56018e-05
3.9	0.000159188		3.9	-9.33039e-05
3.905	0.000167471		3.905	-0.00013116
3.91	0.000169288		3.91	-0.000134793
3.915	0.000231485		3.915	-0.000137554
3.92	0.000188034		3.92	-0.000131596
3.925	0.000184982		3.925	-0.000125856
3.93	0.00015323		3.93	-0.000127963
3.935	0.000156281		3.935	-0.000133849
3.94	0.000125618		3.94	-0.000141623
3.945	0.000127072		3.945	-0.000140025
3.95	0.000129542		3.95	-0.000139444
3.955	0.000131431		3.955	-0.000149107
3.96	0.000132013		3.96	-0.0001571
3.965	0.000130487		3.965	-0.000152305
3.97	0.000131722		3.97	-0.000161823
3.975	0.000164274		3.975	-0.000142495
3.98	0.000166381		3.98	-0.000135011
3.985	1.35027e-05		3.985	-0.000130143
3.99	1.75717e-05		3.99	-2.88537e-05
3.995	-5.70511e-05		3.995	-2.5148e-05
4	-2.4063e-05		4	-8.21868e-05
4.005	-5.42899e-05		4.005	-7.44121e-05
4.01	-6.40992e-05		4.01	-7.9789e-05
4.015	-6.06841e-05		4.015	-8.67644e-05
4.02	-0.000121792		4.02	-7.27339e-06
4.025	-0.00012419		4.025	-2.11447e-06
4.03	-0.000124989		4.03	-5.15929e-07
4.035	-0.000125062		4.035	-1.38786e-06
4.04	-0.000129712		4.04	7.18613e-06
4.045	-0.000144607		4.045	2.12097e-05
4.05	-0.000146787		4.05	1.98291e-05
4.055	-0.000113872		4.055	1.2781e-05
4.06	-0.00011518		4.06	1.75766e-05
4.065	-0.000114889		4.065	2.51334e-05
4.07	-0.000112346		4.07	2.9275e-05
4.075	-0.000104499		4.075	2.46247e-05
4.08	-0.000124916		4.08	4.86098e-06
4.085	-0.000122954		4.085	7.69475e-06
4.09	-0.00011845		4.09	6.53218e-06
4.095	-0.000119612		4.095	-9.76636e-05
4.1	-3.89585e-05		4.1	-8.4076e-05
4.105	-6.97667e-05		4.105	-5.33404e-05
4.11	-7.33998e-05		4.11	-5.84993e-05
4.115	-7.06386e-05		4.115	-5.92986e-05
4.12	-7.22372e-05		4.12	-6.08245e-05
4.125	-7.5071e-05		4.125	-0.000132831
4.13	-7.63789e-05		4.13	-0.000140025
4.135	-7.06386e-05		4.135	-0.000153104
4.14	-7.02027e-05		4.14	-0.000154339
4.145	-7.25278e-05		4.145	-0.000151578
4.15	-6.221e-05		4.15	-0.000167055
4.155	-5.18921e-05		4.155	-0.000173812
4.16	-8.50982e-05		4.16	-0.000156882
4.165	-9.01844e-05		4.165	-0.000151142
4.17	-9.22189e-05		4.17	-0.000152886
4.175	-8.85132e-05		4.175	-0.000167345
4.18	-9.64333e-05		4.18	-0.000168653
4.185	-0.000107332		4.185	-0.000154266
4.19	-0.000106896		4.19	-0.000162332
4.195	-0.00010755		4.195	-0.000167999
4.2	-0.000108132		4.2	-0.000170252
4.205	-0.000188931		4.205	-0.000160951
4.21	-0.000187332		4.21	-0.000186964
4.215	-0.000182464		4.215	-0.000193721
4.22	-0.000188422		4.22	-0.000182677
4.225	-0.000195761		4.225	-0.000173522
4.23	-0.000193436		4.23	-0.000163058
4.235	-0.000185806		4.235	-0.000166982
4.24	-0.000188567		4.24	-0.00014235
4.245	-0.000191692		4.245	-0.000136319
4.25	-0.000172727		4.25	-0.000138644
4.255	-0.000171056		4.255	-9.91894e-05
4.26	-0.000178831		4.26	-9.74456e-05
4.265	-0.000171637		4.265	-0.000109725
4.27	-0.000170911		4.27	-6.90352e-05
4.275	-0.000166842		4.275	-6.80906e-05
4.28	-0.000178177		4.28	-5.4285e-05
4.285	-0.000179339		4.285	-3.90989e-05
4.29	-0.000183772		4.29	-5.45756e-05
4.295	-0.000165824		4.295	-3.85902e-05
4.3	-0.000168077		4.3	-3.3722e-05
4.305	-0.000171637		4.305	-2.54386e-05
4.31	-0.000154271		4.31	-4.66556e-05
4.315	-0.000153472		4.315	-4.62923e-05
4.32	-0.000155579		4.32	-4.43305e-05
4.325	-0.000158195		4.325	-5.13786e-05
4.33	-0.000161973		4.33	-2.02797e-05
4.335	-0.00011627		4.335	-3.81543e-05
4.34	-0.000118668		4.34	-3.61198e-05
4.345	-0.000118522		4.345	-3.7355e-05
4.35	-0.000121211		4.35	-4.65829e-05
4.355	-0.000145043		4.355	-5.44303e-05
4.36	-0.000136615		4.36	-9.61377e-05
4.365	-3.98304e-05		4.365	-9.17054e-05
4.37	-4.88404e-05		4.37	-3.05975e-05
4.375	-5.10202e-05		4.375	-8.09515e-05
4.38	-4.98576e-05		4.38	-8.82176e-05
4.385	-4.17196e-05		4.385	-8.91622e-05
4.39	-3.52528e-05		4.39	-0.000103476
4.395	-3.27823e-05		4.395	-0.000103549
4.4	-5.26914e-05		4.4	-0.000119026
4.405	-6.33726e-05		4.405	-0.000111614
4.41	-6.61337e-05		4.41	-0.000114012
4.415	-7.86313e-05		4.415	-0.000120842
4.42	-5.08749e-05		4.42	-0.000119171
4.425	-4.83318e-05		4.425	-8.07336e-05
4.43	-4.0993e-05		4.43	-6.35129e-05
4.435	-2.76961e-05		4.435	-0.000104348
4.44	-7.12199e-05		4.44	-0.000102895
4.445	-7.09293e-05		4.445	-9.94801e-05
4.45	-7.4199e-05		4.45	-0.000115611
4.455	-6.1992e-05		4.455	-0.000116047
4.46	-5.62518e-05		4.46	-4.91987e-05
4.465	-6.6715e-05		4.465	-4.32405e-05
4.47	-9.73779e-05		4.47	-4.48391e-05
4.475	-9.47621e-05		4.475	-0.000110452
4.48	7.52644e-05		4.48	-0.000117137
4.485	7.6645e-05		4.485	-0.000114303
4.49	7.57004e-05		4.49	-0.00011285
4.495	7.25033e-05		4.495	-0.000114884
4.5	7.26486e-05		4.5	-0.000115683
4.505	7.08321e-05		4.505	-0.000110597
4.51	8.27485e-05		4.51	-0.000117573
4.515	9.35023e-05		4.515	-0.000123531
4.52	8.87067e-05		4.52	-0.000101006
4.525	6.05869e-05		4.525	-4.6365e-05
4.53	6.13135e-05		4.53	-8.11695e-05
4.535	5.84071e-05		4.535	-1.592e-05
4.54	5.17223e-05		4.54	9.96108e-05
4.545	4.64907e-05		4.545	0.000105496
4.55	4.41656e-05		4.55	0.000137758
4.555	4.97605e-05		4.555	0.000134851
4.56	4.2567e-05		4.56	0.00013783
4.565	4.13318e-05		4.565	7.30896e-05
4.57	9.13225e-05		4.57	7.60687e-05
4.575	3.98786e-05		4.575	7.79578e-05
4.58	3.74808e-05		4.58	7.75219e-05
4.585	-0.000128985		4.585	8.74038e-05
4.59	-0.000130003		4.59	9.06735e-05
4.595	-0.000127895		4.595	8.17362e-05
4.6	-0.00012993		4.6	8.72584e-05
4.605	-0.000134435		4.605	0.00015556
4.61	-0.000135234		4.61	0.00015447
4.615	-0.000130221		4.615	0.000150473
4.62	-0.000134798		4.62	0.000160355
4.625	-0.000125062		4.625	0.000151636
4.63	-0.000125716		4.63	9.27807e-05
4.635	-0.000126224		4.635	0.00013318
4.64	-0.000130729		4.64	4.59144e-05
4.645	-0.000104571		4.645	-6.29316e-05
4.65	-8.05932e-05		4.65	-6.51115e-05
4.655	-6.71509e-05		4.655	-9.74456e-05
4.66	-7.36177e-05		4.66	-9.06881e-05
4.665	-7.61609e-05		4.665	-8.57472e-05
4.67	-5.10202e-05		4.67	-8.50932e-05
4.675	-9.9921e-05		4.675	-9.2214e-05
4.68	-0.000114744		4.68	-9.45391e-05
4.685	-8.03752e-05		4.685	-8.66191e-05
4.69	-8.05205e-05		4.69	-6.64194e-05
4.695	-5.26187e-05		4.695	-7.75365e-05
4.7	-5.20375e-05		4.7	-8.19688e-05
4.705	-5.71237e-05		4.705	-8.04429e-05
4.71	-5.28367e-05		4.71	-0.000133776
4.715	-3.83045e-05		4.715	-3.96075e-05
4.72	0.000213683		4.72	-3.49572e-05
4.725	0.000215791		4.725	-4.04068e-05
4.73	0.000205981		4.73	-4.52024e-05
4.735	0.000206781		4.735	-4.62923e-05
4.74	0.000207217		4.74	-8.87989e-05
4.745	0.000211794		4.745	-8.40033e-05
4.75	0.000183239		4.75	-8.66918e-05
4.755	0.000162312		4.755	-8.7273e-05
4.76	0.000150105		4.76	-8.86536e-05
4.765	0.000153448		4.765	-8.0007e-05
4.77	0.000155409		4.77	-8.42939e-05
4.775	0.000130487		4.775	-9.1778e-05
4.78	0.000128234		4.78	-9.46845e-05
4.785	0.000125255		4.785	-8.7709e-05
4.79	9.20491e-05		4.79	-8.95982e-05
4.795	8.95786e-05		4.795	-2.50753e-05
4.8	5.03418e-05		4.8	-2.00617e-05
4.805	4.61274e-05		4.805	-3.56769e-06
4.81	5.12137e-05		4.81	5.25992e-05
4.815	5.25942e-05		4.815	6.77127e-05
4.82	4.14045e-05		4.82	-2.82724e-05
4.825	-0.000214725		4.825	-2.66012e-05
4.83	-0.000218794		4.83	-3.24141e-05
4.835	-0.000214507		4.835	-4.06247e-05
4.84	-0.000216106		4.84	-4.02614e-05
4.845	-0.000214798		4.845	-2.9653e-05
4.85	-0.000223372		4.85	-3.21961e-05
4.855	-0.000222863		4.855	-3.60471e-05
4.86	-0.000224825		4.86	-4.186e-05
4.865	-0.000137414		4.865	-3.32133e-05
4.87	-0.000132182		4.87	6.84393e-05
4.875	-0.000121356		4.875	6.6986e-05
4.88	-0.000115834		4.88	0.000110074
4.885	-0.00010864		4.885	0.000108548
4.89	-8.7278e-05		4.89	0.000101718
4.895	-8.61881e-05		4.895	9.70677e-05
4.9	-8.20464e-05		4.9	0.000124461
4.905	-7.28185e-05		4.905	0.000127949
4.91	-7.32544e-05		4.91	0.000115669
4.915	-7.04933e-05		4.915	5.51423e-05
4.92	-6.88948e-05		4.92	4.30806e-05
4.925	-7.04933e-05		4.925	5.21632e-05
4.93	-6.57704e-05		4.93	4.88935e-05
4.935	-5.66151e-05		4.935	5.16546e-05
4.94	-6.28639e-05		4.94	5.87027e-05
4.945	-6.02481e-05		4.945	5.64502e-05
4.95	1.47379e-05		4.95	5.1364e-05
4.955	2.6073e-05		4.955	5.071e-05
4.96	2.6291e-05		4.96	0.000104479
4.965	3.4865e-05		4.965	0.000117703
4.97	-5.22554e-05		4.97	0.000109783
4.975	-5.71237e-05		4.975	-1.91171e-05
4.98	-6.96214e-05		4.98	-1.2069e-05
4.985	-7.55069e-05		4.985	-2.68918e-05
4.99	-8.05932e-05		4.99	-1.99891e-05
4.995	-9.33088e-05		4.995	-2.5366e-05
5	-9.44714e-05		5	-2.40581e-05
5.005	-8.93852e-05		5.005	-0.000137845
5.01	-9.1129e-05		5.01	-0.000135375
5.015	-8.84406e-05		5.015	-0.000134648
5.02	-8.64787e-05		5.02	9.60504e-05
5.025	-9.41808e-05		5.025	8.53693e-05
5.03	-9.25822e-05		5.03	8.02103e-05
5.035	-9.59246e-05		5.035	8.52239e-05
5.04	-0.000100357		5.04	0.000134633
5.045	-0.00010152		5.045	0.000136232
5.05	-0.000103772		5.05	0.00014328
5.055	-0.000177668		5.055	0.000130855
5.06	-0.000178685		5.06	0.000124388
5.065	-0.000176796		5.065	8.4352e-05
5.07	-0.000187405		5.07	8.11549e-05
5.075	-0.000177741		5.075	7.91931e-05
5.08	-0.000174834		5.08	9.16908e-05
5.085	-0.000176796		5.085	0.000257576
5.09	-0.000175852		5.09	0.000246313
5.095	-0.000170547		5.095	0.00024624
5.1	-0.000173672		5.1	0.000276685
5.105	-0.000175561		5.105	0.000287221
5.11	-0.000178685		5.11	0.000289038
5.115	-0.000176942		5.115	0.000280972
5.12	-0.000159503		5.12	0.000282716
5.125	-0.000164081		5.125	6.63321e-05
5.13	-0.000156887		5.13	6.27717e-05
5.135	-0.000158558		5.135	6.3135e-05
5.14	-0.000163136		5.14	5.49243e-05
5.145	-0.000151874		5.145	8.42136e-06
5.15	-0.000151728		5.15	5.58759e-06
5.155	-0.000150275		5.155	4.42501e-06
5.16	-0.000151365		5.16	1.56148e-05
5.165	-0.000149621		5.165	2.63686e-05
5.17	-0.000148458		5.17	2.07737e-05
5.175	-0.000144244		5.175	9.00265e-06
5.18	-0.000140175		5.18	1.7068e-05
5.185	-0.000143663		5.185	2.24449e-05
5.19	-0.000142355		5.19	-0.000147945
5.195	-9.67239e-05		5.195	-0.00015819
5.2	-0.000103191		5.2	-0.000139807
5.205	0.000216735		5.205	-0.000160225
5.21	0.000217026		5.21	-0.000152305
5.215	0.000215573		5.215	-0.000152958
5.22	0.000218697		5.22	-0.000154848
5.225	0.000221386		5.225	-0.000151941
5.23	0.000221821		5.23	-0.000163858
5.235	0.000223929		5.235	-0.000131451
5.24	0.000232212		5.24	-0.000134793
5.245	0.000273556		5.245	-0.000126728
5.25	0.000259169		5.25	-0.000124548
5.255	0.000267162		5.255	-0.000126219
5.26	0.00026738		5.26	-0.000128472
5.265	0.000261567		5.265	-9.88988e-05
5.27	0.000272175		5.27	-0.000104857
5.275	0.000272321		5.275	-0.000112704
5.28	0.000269778		5.28	-3.82269e-05
5.285	0.000253792		5.285	-3.69917e-05
5.29	0.000259315		5.29	-3.7573e-05
5.295	0.000262294		5.295	-3.85902e-05
5.3	0.000218043		5.3	-3.7137e-05
5.305	0.000221749		5.305	-4.71642e-05
5.31	-0.000100648		5.31	-4.36765e-05
5.315	-4.79684e-05		5.315	-6.30043e-05
5.32	-1.28006e-05		5.32	6.86572e-05
5.325	-1.81775e-05		5.325	7.91931e-05
5.33	-4.21556e-05		5.33	7.87571e-05
5.335	-3.66333e-05		5.335	7.94837e-05
5.34	-2.50803e-05		5.34	4.51878e-05
5.345	-2.94399e-05		5.345	4.77309e-05
5.35	-3.61247e-05		5.35	5.32531e-05
5.355	-3.25643e-05		5.355	5.06373e-05
5.36	-4.39721e-05		5.36	5.12913e-05
5.365	-4.62972e-05		5.365	5.41977e-05
5.37	-3.79412e-05		5.37	2.36802e-05
5.375	-4.63699e-05		5.375	5.20906e-05
5.38	-5.17468e-05		5.38	5.56509e-05
5.385	-5.30547e-05		5.385	2.31785e-06
5.39	-4.53527e-05		5.39	-2.91374e-06
5.395	-4.78958e-05		5.395	-5.38421e-06
5.4	-3.05298e-05		5.4	-2.33245e-06
5.405	-3.36542e-05		5.405	1.78673e-05
5.41	-3.27823e-05		5.41	1.15458e-05
5.415	-3.14018e-05		5.415	6.6775e-06
5.42	-8.63334e-05		5.42	1.09645e-05
5.425	-0.000126733		5.425	-0.000117355
5.43	-9.49074e-05		5.43	-1.43942e-05
5.435	-5.47986e-05		5.435	-2.28955e-05
5.44	-6.16287e-05		5.44	-1.86812e-05
5.445	-8.04479e-05		5.445	-9.52588e-06
5.45	-8.33543e-05		5.45	-9.16258e-06
5.455	-0.000111256		5.455	-2.44214e-05
5.46	-0.00011765		5.46	-3.03796e-05
5.465	-0.000110965		5.465	-3.66284e-05
5.47	-0.000103481		5.47	-4.13514e-05
5.475	-0.000105007		5.475	-4.1424e-05
5.48	-0.00010755		5.48	-6.7146e-05
5.485	-0.000105661		5.485	-6.27863e-05
5.49	-0.000103772		5.49	-7.82631e-05
5.495	-0.000103045		5.495	-8.11695e-05
5.5	-0.000104135		5.5	-6.99798e-05
5.505	-0.000123826		5.505	-6.08971e-05
5.51	-0.000117287		5.51	-7.74638e-05
5.515	-4.92763e-05		5.515	-8.62558e-05
5.52	-5.67604e-05		5.52	-6.70733e-05
5.525	-5.23281e-05		5.525	-6.6928e-05
5.53	-4.79684e-05		5.53	-6.43849e-05
5.535	-1.72329e-05		5.535	-0.000172868
5.54	-5.56705e-05		5.54	-0.000170688
5.545	-2.24645e-05		5.545	-0.000181369
5.55	-1.89767e-05		5.55	-0.000164948
5.555	-1.42538e-05		5.555	-0.000169816
5.56	-2.00667e-05		5.56	-0.000164584
5.565	-1.9558e-05		5.565	-0.000156737
5.57	-1.86861e-05		5.57	-0.000143803
5.575	-2.21738e-05		5.575	-0.000143731
5.58	-1.5925e-05		5.58	-0.000144602
5.585	1.48832e-05		5.585	-0.0001369
5.59	1.54645e-05		5.59	-0.000126292
5.595	1.82256e-05		5.595	-0.000129344
5.6	1.27761e-05		5.6	-0.000128254
5.605	5.36115e-05		5.605	-0.000135811
5.61	5.70992e-05		5.61	-0.000150633
5.615	5.521e-05		5.615	-0.00015572
5.62	1.8371e-05		5.62	6.44429e-05
5.625	2.10594e-05		5.625	4.75129e-05
5.63	9.58275e-05		5.63	7.19996e-05
5.635	9.77167e-05		5.635	7.62866e-05
5.64	3.25398e-05		5.64	7.62866e-05
5.645	3.10866e-05		5.645	8.67498e-05
5.65	-3.20933e-06		5.65	0.000144443
5.655	2.05731e-07		5.655	0.000110292
5.66	-9.53083e-06		5.66	0.000111091
5.665	-1.67243e-05		5.665	0.000109129
5.67	-1.32365e-05		5.67	0.000107386
5.675	-1.1202e-05		5.675	9.51785e-05
5.68	-1.62156e-05		5.68	9.42339e-05
5.685	-2.59522e-05		5.685	9.6559e-05
5.69	-6.64243e-05		5.69	9.03829e-05
5.695	-6.35905e-05		5.695	7.38888e-05
5.7	-5.90856e-05		5.7	7.40342e-05
5.705	-6.32999e-05		5.705	7.5996e-05
5.71	-0.000104208		5.71	8.18089e-05
5.715	-9.95577e-05		5.715	9.04555e-05
5.72	-0.000100938		5.72	9.27807e-05
5.725	-0.000137559		5.725	-0.00011997
5.73	-0.000133345		5.73	-0.000101079
5.735	-0.000209276		5.735	-0.000129707
5.74	-0.000209058		5.74	-0.000136828
5.745	-0.000210438		5.745	-0.000131669
5.75	-0.000170838		5.75	-0.000139226
5.755	2.40385e-05		5.755	-0.000198081
5.76	1.89522e-05		5.76	-0.000188344
5.765	2.55644e-05		5.765	-0.000182096
5.77	3.81347e-05		5.77	-0.00017868
5.775	4.22037e-05		5.775	-0.000182822
5.78	4.35843e-05		5.78	-0.000182967
5.785	4.36569e-05		5.785	-7.36128e-05
5.79	4.47469e-05		5.79	-7.71005e-05
5.795	5.44834e-05		5.795	-8.07336e-05
5.8	5.50647e-05		5.8	-8.00796e-05
5.805	7.82435e-05		5.805	-7.49207e-05
5.81	8.16586e-05		5.81	-7.69552e-05
5.815	8.05687e-05		5.815	-8.93075e-05
5.82	7.33753e-05		5.82	-9.59924e-05
5.825	7.51191e-05		5.825	-9.41758e-05
5.83	7.60637e-05		5.83	-2.9864e-06
5.835	7.92608e-05		5.835	-3.24867e-05
5.84	7.99147e-05		5.84	-3.25594e-05
5.845	7.53371e-05		5.845	0.000147494
5.85	9.15405e-05		5.85	0.00014546
5.855	5.41201e-05		5.855	0.000148366
5.86	-0.000138649		5.86	0.000175687
5.865	-0.000140538		5.865	0.000184043
5.87	-7.63062e-05		5.87	0.000187748
5.875	-8.28457e-05		5.875	0.00052257
5.88	-8.6842e-05		5.88	0.00055781
5.885	-4.69512e-05		5.885	0.000566094
5.89	-4.16469e-05		5.89	0.000455649
5.895	-4.17196e-05		5.895	0.000453106
5.9	-4.9349e-05		5.9	0.00045376
5.905	-5.28367e-05		5.905	0.000459282
5.91	-8.24097e-05		5.91	0.000474323
5.915	-7.52889e-05		5.915	0.000471853
5.92	-7.47803e-05		5.92	0.000475195
5.925	-5.47259e-05		5.925	0.000480136
5.93	-5.80683e-05		5.93	0.000474178
5.935	-5.75597e-05		5.935	0.000382334
5.94	-5.93762e-05		5.94	0.00039149
5.945	-6.1556e-05		5.945	0.000394178
5.95	4.52555e-05		5.95	0.000212235
5.955	0.000114429		5.955	0.000207294
5.96	0.000112757		5.96	0.000211872
5.965	0.000109851		5.965	0.000199955
5.97	0.000111159		5.97	0.000193271
5.975	4.79439e-05		5.975	0.000183607
5.98	0.000119006		5.98	-0.000151142
5.985	0.000135864		5.985	-0.000179916
5.99	9.27031e-05		5.99	-0.00017977
5.995	9.01599e-05		5.995	-0.000175701
6	9.00873e-05		6	-0.000176065
6.005	9.04506e-05		6.005	-0.000163422
6.01	9.29937e-05		6.01	-0.000167563
6.015	9.81526e-05		6.015	-0.000193067
6.02	9.45196e-05		6.02	-0.000189289
6.025	8.91427e-05		6.025	-0.000186964
6.03	8.22399e-05		6.03	-0.000187836
6.035	9.43743e-05		6.035	-0.000191614
6.04	9.61908e-05		6.04	-0.000196918
6.045	9.46649e-05		6.045	-0.000135738
6.05	9.51735e-05		6.05	-0.000135011
6.055	-5.24384e-06		6.055	-0.000137845
6.06	-8.08838e-05		6.06	-0.000135956
6.065	-8.24824e-05		6.065	-0.000140316
6.07	-7.63062e-05		6.07	-0.000126873
6.075	-7.52163e-05		6.075	-0.000136828
6.08	-7.62335e-05		6.08	-0.000136828
6.085	-0.000143808		6.085	-0.000135738
6.09	-0.000167859		6.09	-0.000131887
6.095	-0.000166333		6.095	-0.000137409
6.1	-0.000129276		6.1	-9.06881e-05
6.105	-0.000118086		6.105	-6.56201e-05
6.11	-0.000120266		6.11	-7.77545e-05
6.115	-0.000123245		6.115	-6.80906e-05
6.12	-0.00012528		6.12	-6.06792e-05
6.125	-0.000128477		6.125	-5.96619e-05
6.13	-0.000119394		6.13	-6.00252e-05
6.135	-0.00013131		6.135	-5.86446e-05
6.14	-0.000104789		6.14	-4.978e-05
6.145	-0.000106097		6.145	-4.40398e-05
6.15	-0.000105443		6.15	-0.00011067
6.155	0.000101059		6.155	-9.39578e-05
6.16	9.3139e-05		6.16	-9.14874e-05
6.165	8.59456e-05		6.165	-8.86536e-05
6.17	8.8634e-05		6.17	-9.11241e-05
6.175	8.82707e-05		6.175	-0.000110307
6.18	9.74987e-05		6.18	-0.00010166
6.185	9.3357e-05		6.185	-9.77362e-05
6.19	0.00010956		6.19	-9.96981e-05
6.195	0.000180041		6.195	-6.6492e-05
6.2	0.00017946		6.2	-3.20508e-05
6.205	0.000138043		6.205	-7.76091e-05
6.21	0.000149233		6.21	-2.56566e-05
6.215	0.000158025		6.215	-2.76911e-05
6.22	0.000159914		6.22	-3.59018e-05
6.225	0.000169796		6.225	-3.27774e-05
6.23	0.00017481		6.23	-2.12243e-05
6.235	0.000210196		6.235	-2.38401e-05
6.24	0.000207289		6.24	-2.81997e-05
6.245	0.000165727		6.245	1.08918e-05
6.25	0.000159188		6.25	7.9854e-06
6.255	0.000155191		6.255	2.93477e-05
6.26	-5.02209e-05		6.26	1.14731e-05
6.265	-2.84953e-05		6.265	1.03832e-05
6.27	3.76611e-06		6.27	4.49767e-06
6.275	1.10322e-05		6.275	2.09986e-06
6.28	7.39916e-06		6.28	6.82282e-06
6.285	-5.02585e-06		6.285	2.76038e-05
6.29	2.3129e-06		6.29	6.37163e-05
6.295	-1.55617e-05		6.295	5.87027e-05
6.3	-4.74598e-05		6.3	1.94658e-05
6.305	-3.61974e-05		6.305	-9.74386e-06
6.31	-3.2419e-05		6.31	-1.32316e-05
6.315	-5.41446e-05		6.315	-9.39578e-05
6.32	-5.47259e-05		6.32	-9.11967e-05
6.325	-5.63971e-05		6.325	-8.75637e-05
6.33	-5.97395e-05		6.33	-8.93802e-05
6.335	-6.88948e-05		6.335	-0.000102169
6.34	0.000130414		6.34	-9.73729e-05
6.345	0.000133902		6.345	0.000177503
6.35	0.000136736		6.35	0.000134561
6.355	0.000144583		6.355	0.000134415
6.36	0.000142839		6.36	0.000121627
6.365	0.000139787		6.365	0.000121845
6.37	0.000149451		6.37	0.000121336
6.375	0.000124165		6.375	0.000141681
6.38	0.00011501		6.38	0.000201045
6.385	0.000111304		6.385	0.000227639
6.39	0.000235845		6.39	0.000206204
6.395	0.000373247		6.395	0.000163262
6.4	0.000370195		6.4	0.000168421
6.405	0.000333937		6.405	0.000170165
6.41	0.000318751		6.41	0.000171327
6.415	0.000326308		6.415	0.000170818
6.42	0.000313084		6.42	0.000174379
6.425	0.000305236		6.425	0.000204824
6.43	0.00030371		6.43	0.00023585
6.435	0.000294846		6.435	0.000250092
6.44	0.000324055		6.44	0.00024842
6.445	7.91881e-05		6.445	0.000245587
6.45	0.000115228		6.45	-3.13242e-05
6.455	0.000111668		6.455	-2.56566e-05
6.46	0.000105564		6.46	1.22793e-06
6.465	0.000120314		6.465	-2.04181e-06
6.47	0.000121985		6.47	1.73656e-06
6.475	9.54642e-05		6.475	-8.06573e-07
6.48	8.8634e-05		6.48	-1.60654e-05
6.485	8.79801e-05		6.485	-7.1215e-05
6.49	9.24124e-05		6.49	-8.29134e-05
6.495	-2.95852e-05		6.495	-8.08789e-05
6.5	-0.00017418		6.5	-7.9789e-05
6.505	-0.000175052		6.505	-8.43666e-05
6.51	-0.000173381		6.51	-8.63285e-05
6.515	-0.000175924		6.515	-8.82176e-05
6.52	-0.000187841		6.52	-8.63285e-05
6.525	-0.000180429		6.525	-7.9789e-05
6.53	-0.000175125		6.53	-0.000111832
6.535	-9.41808e-05		6.535	-0.000128254
6.54	-9.59973e-05		6.54	-0.000142277
6.545	-0.000116706		6.545	-0.000127963
6.55	-2.29731e-05		6.55	-0.000125638
6.555	-5.79957e-05		6.555	-0.000126437
6.56	-3.96851e-05		6.56	-8.90896e-05
6.565	-4.42627e-05		6.565	-0.000103258
6.57	-5.05116e-05		6.57	-0.000104639
6.575	5.21933e-06		6.575	-0.000102241
6.58	8.05311e-06		6.58	-9.96981e-05
6.585	1.15032e-06		6.585	-6.95438e-05
6.59	5.43732e-06		6.59	-7.17963e-05
6.595	3.06506e-05		6.595	9.43792e-05
6.6	3.58096e-05		6.6	9.35799e-05
6.605	3.76261e-05		6.605	0.000100047
6.61	3.95879e-05		6.61	0.000100628
6.615	4.71447e-05		6.615	9.249e-05
6.62	6.18222e-05		6.62	8.87117e-05
6.625	6.3784e-05		6.625	9.09641e-05
6.63	6.94516e-05		6.63	9.54691e-05
6.635	7.19947e-05		6.635	0.000130928
6.64	-6.11577e-06		6.64	0.000115015
6.645	-1.19286e-05		6.645	0.000116468
6.65	-1.56343e-05		6.65	0.000102881
6.655	-9.91944e-05		6.655	0.000143135
6.66	-9.88311e-05		6.66	0.000150401
6.665	-2.64608e-05		6.665	0.000115451
6.67	-1.75235e-05		6.67	0.00010506
6.675	-1.07661e-05		6.675	0.000101936
6.68	8.68902e-05		6.68	0.000118212
6.685	8.35478e-05		6.685	0.000121554
6.69	9.40836e-05		6.69	8.85663e-05
6.695	0.000144292		6.695	7.92657e-05
6.7	0.0001557		6.7	-8.61831e-05
6.705	0.000152794		6.705	-8.97435e-05
6.71	0.000150105		6.71	-9.14147e-05
6.715	0.000155627		6.715	9.63411e-05
6.72	0.000163329		6.72	0.0001015
6.725	0.000149597		6.725	0.000207367
6.73	0.00015025		6.73	0.00020991
6.735	0.000149161		6.735	0.000203007
6.74	0.00014887		6.74	0.000171327
6.745	0.000139715		6.745	0.000171036
6.75	0.00027639		6.75	0.000174524
6.755	0.000278642		6.755	0.000171327
6.76	0.000274646		6.76	0.000129547
6.765	0.000274137		6.765	0.000142408
6.77	0.000378115		6.77	0.000137685
6.775	0.000384509		6.775	0.000134633
6.78	0.000378042		6.78	0.000146186
6.785	0.000357552		6.785	0.000124751
6.79	0.00037717		6.79	0.000181064
6.795	0.000374773		6.795	0.000186586
6.8	0.000322312		6.8	0.000195087
6.805	0.000283583		6.805	0.000173362
6.81	0.000290631		6.81	0.000202135
6.815	0.000295572		6.815	0.000201336
6.82	0.000309087		6.82	1.98291e-05
6.825	0.000297243		6.825	2.68772e-05
6.83	0.000309886		6.83	-8.06609e-05
6.835	0.000315263		6.835	-8.87989e-05
6.84	0.000333356		6.84	-8.65464e-05
6.845	0.000329941		6.845	-6.46028e-05
6.85	0.000339605		6.85	-5.01433e-05
6.855	0.000209614		6.855	-6.00252e-05
6.86	0.000230759		6.86	-6.14784e-05
6.865	0.000225091		6.865	-6.12604e-05
6.87	0.000222403		6.87	-7.1215e-05
6.875	3.80621e-05		6.875	-4.60017e-05
6.88	3.21039e-05		6.88	-4.51297e-05
6.885	2.44745e-05		6.885	-5.33404e-05
6.89	-0.000106388		6.89	-5.50843e-05
6.895	-0.000119612		6.895	-0.000120624
6.9	-0.000117868		6.9	-0.000121351
6.905	-0.000118595		6.905	-0.000115102
6.91	-0.000113073		6.91	-0.000112922
6.915	-0.000117214		6.915	-0.000141115
6.92	-0.000116851		6.92	-0.000140897
6.925	-0.000135888		6.925	-0.000146419
6.93	-0.000130221		6.93	-0.00014918
6.935	-0.000139521		6.935	-0.000143077
6.94	-0.000113945		6.94	-0.000136392
6.945	-0.000130366		6.945	-6.43122e-05
6.95	-0.000127314		6.95	-8.97435e-05
6.955	-0.0001231		6.955	-0.000102241
6.96	-0.000124262		6.96	-7.20143e-05
6.965	-0.000151728		6.965	-6.81632e-05
6.97	-0.000146497		6.97	-4.34585e-05
6.975	-0.000141992		6.975	-5.0216e-05
6.98	-0.000150057		6.98	-7.83358e-05
6.985	-0.000150856		6.985	-4.17873e-05
6.99	-0.000149258		6.99	-4.28772e-05
6.995	-0.000145915		6.995	-4.27319e-05
7	-0.000153981		7	-3.59018e-05
7.005	-0.000154417		7.005	4.74403e-05
7.01	-0.000155507		7.01	4.51878e-05
7.015	-0.000141338		7.015	3.77037e-05
7.02	-0.000144898		7.02	0.000162027
7.025	-0.000143372		7.025	0.00016348
7.03	-0.000138867		7.03	0.000168711
7.035	-0.000145043		7.035	0.00016457
7.04	-0.000144026		7.04	0.000175105
7.045	-0.000181374		7.045	0.000173652
7.05	-0.000177523		7.05	9.91748e-05
7.055	-0.000174326		7.055	9.88115e-05
7.06	-0.000181083		7.06	9.71403e-05
7.065	-0.000184498		7.065	7.46154e-05
7.07	-0.000184062		7.07	0.000144588
7.075	-0.00018319		7.075	0.000116904
7.08	-0.000194961		7.08	0.000114724
7.085	3.91144e-06		7.085	0.000119447
7.09	1.51363e-06		7.09	0.000101573
7.095	3.16679e-05		7.095	9.83756e-05
7.1	3.33391e-05		7.1	9.89568e-05
7.105	3.37024e-05		7.105	0.000100119
7.11	3.36297e-05		7.11	1.45249e-05
7.115	4.92518e-05		7.115	1.11098e-05
7.12	2.77442e-05		7.12	1.7504e-05
7.125	2.62183e-05		7.125	-6.96164e-05
7.13	2.70903e-05		7.13	-3.13172e-06
7.135	2.71629e-05		7.135	-1.03252e-05
7.14	2.81802e-05		7.14	-6.54678e-06
7.145	2.5637e-05		7.145	3.77106e-06
7.15	7.03962e-05		7.15	2.1068e-07
7.155	7.18494e-05		7.155	-5.60219e-06
7.16	6.31301e-05		7.16	9.84482e-05
7.165	6.55279e-05		7.165	0.00010586
7.17	7.13408e-05		7.17	0.000104988
7.175	7.73716e-05		7.175	3.93022e-05
7.18	7.69356e-05		7.18	3.60325e-05
7.185	8.18766e-05		7.185	4.87482e-05
7.19	6.94516e-05		7.19	4.40979e-05
7.195	7.61364e-05		7.195	2.78218e-05
7.2	7.01782e-05		7.2	3.378e-05
7.205	6.34207e-05		7.205	3.34167e-05
7.21	6.53099e-05		7.21	3.02196e-05
7.215	6.63998e-05		7.215	1.95385e-05
7.22	5.81165e-05		7.22	2.28809e-05
7.225	5.65179e-05		7.225	6.61868e-05
7.23	5.50647e-05		7.23	0.000111309
7.235	5.42654e-05		7.235	3.84303e-05
7.24	5.47014e-05		7.24	3.81397e-05
7.245	5.51374e-05		7.245	3.67591e-05
7.25	6.09502e-05		7.25	1.47429e-05
7.255	2.73082e-05		7.255	2.26629e-05
7.26	3.90067e-05		7.26	2.64413e-05
7.265	4.08232e-05		7.265	-7.21596e-05
7.27	4.20584e-05		7.27	-8.3422e-05
7.275	3.98786e-05		7.275	-4.86901e-05
7.28	3.54463e-05		7.28	-5.24685e-05
7.285	3.18132e-05		7.285	-4.5493e-05
7.29	9.36476e-05		7.29	-5.8354e-05
7.295	-9.12017e-05		7.295	-4.09154e-05
7.3	-0.000100357		7.3	-2.66012e-05
7.305	-0.00012884		7.305	-2.35494e-05
7.31	-0.000124844		7.31	-2.42034e-05
7.315	-0.00011983		7.315	-2.73278e-05
7.32	-0.000118885		7.32	-2.12243e-05
7.325	-0.00012448		7.325	-8.58129e-06
7.33	-0.000120629		7.33	8.31894e-05
7.335	-0.000117142		7.335	-7.30315e-09
7.34	-0.000128404		7.34	4.93364e-06
7.345	-0.000139303		7.345	2.22996e-05
7.35	-0.000141774		7.35	2.00471e-05
7.355	-0.000151147		7.355	1.7504e-05
7.36	-0.000154271		7.36	1.7504e-05
7.365	-0.000174398		7.365	2.59326e-05
7.37	-0.000172364		7.37	1.95385e-05
7.375	-0.000170693		7.375	1.43796e-05
7.38	-0.00017171		7.38	-7.49138e-06
7.385	-0.000176724		7.385	9.37289e-07
7.39	-0.000176724		7.39	4.57033e-06
7.395	-0.000234126		7.395	5.07896e-06
7.4	-0.000232818		7.4	-1.00345e-05
7.405	-0.0002326		7.405	-2.68918e-05
7.41	-0.000235579		7.41	-1.81725e-05
7.415	-0.000235506		7.415	0.000202862
7.42	-0.000241319		7.42	0.000208893
7.425	-0.000242845		7.425	0.000214851
7.43	-0.00023834		7.43	0.00020417
7.435	-3.57614e-05		7.435	6.40796e-05
7.44	-3.40902e-05		7.44	7.37435e-05
7.445	0.000100478		7.445	7.54147e-05
7.45	0.00010491		7.45	5.94293e-05
7.455	0.000104474		7.455	5.89933e-05
7.46	0.000113411		7.46	5.81214e-05
7.465	0.00010382		7.465	5.76128e-05
7.47	0.000103675		7.47	5.32531e-05
7.475	9.99691e-05		7.475	7.74492e-05
7.48	0.000100114		7.48	0.000110728
7.485	9.77893e-05		7.485	9.83756e-05
7.49	0.00010164		7.49	9.35073e-05
7.495	0.000105055		7.495	0.000132236
7.5	0.000109052		7.5	0.000138484
7.505	9.99691e-05		7.505	0.000137758
7.51	0.000102948		7.51	0.000162462
7.515	0.000112685		7.515	0.000144079
7.52	0.000113629		7.52	-7.41214e-05
7.525	0.000132521		7.525	-7.1433e-05
7.53	0.000131068		7.53	-7.39034e-05
7.535	0.000130995		7.535	-7.08517e-05
7.54	-6.75869e-05		7.54	-7.0779e-05
7.545	-7.69601e-05		7.545	-7.71732e-05
7.55	-0.000203608		7.55	-7.96436e-05
7.555	-0.000202809		7.555	-6.56201e-05
7.56	-0.000201138		7.56	-6.50388e-05
7.565	-0.000211819		7.565	-6.38762e-05
7.57	-0.000199902		7.57	-7.35401e-05
7.575	-9.73052e-05		7.575	-7.92077e-05
7.58	-9.45441e-05		7.58	-0.000100933
7.585	-0.0001029		7.585	-9.06154e-05
7.59	-9.06204e-05		7.59	-9.75909e-05
7.595	-8.83679e-05		7.595	-0.000111178
7.6	-8.91672e-05		7.6	-0.000140606
7.605	-8.01572e-05		7.605	-0.00012215
7.61	-6.85315e-05		7.61	-0.000124112
7.615	-6.14834e-05		7.615	-0.00015136
7.62	-6.03935e-05		7.62	-0.00014809
7.625	-5.82136e-05		7.625	-0.000125129
7.63	-6.45351e-05		7.63	-1.592e-05
7.635	-6.221e-05		7.635	-1.95531e-05
7.64	-6.48984e-05		7.64	-2.9653e-05
7.645	-7.08566e-05		7.645	-3.00889e-05
7.65	-5.94489e-05		7.65	-3.00163e-05
7.655	-5.32e-05		7.655	-3.36493e-05
7.66	-5.27641e-05		7.66	-4.44031e-05
7.665	-5.43626e-05		7.665	-3.85176e-05
7.67	-4.85497e-05		7.67	-3.93895e-05
7.675	-4.77505e-05		7.675	-2.22415e-05
7.68	-0.000148386		7.68	-2.0425e-05
7.685	-0.000147078		7.685	-1.75186e-05
7.69	-0.000137777		7.69	-5.42123e-05
7.695	-0.000142428		7.695	-5.56656e-05
7.7	-0.000146206		7.7	-4.46211e-05
7.705	-0.000143227		7.705	-6.00252e-05
7.71	-0.000156379		7.71	-8.52385e-05
7.715	-0.000154126		7.715	-8.91622e-05
7.72	-0.000165388		7.72	-8.48026e-05
7.725	-6.68603e-05		7.725	-9.10514e-05
7.73	-6.76596e-05		7.73	-0.000116919
7.735	-7.57249e-05		7.735	-0.000230415
7.74	-8.55341e-05		7.74	-0.000191832
7.745	-8.6842e-05		7.745	-0.000187545
7.75	-7.92126e-05		7.75	-0.000187908
7.755	-7.914e-05		7.755	-0.000189434
7.76	-8.44442e-05		7.76	-0.000187327
7.765	-8.47349e-05		7.765	-0.000190742
7.77	-7.94306e-05		7.77	-0.000196192
7.775	-7.53616e-05		7.775	-0.000189362
7.78	-7.02027e-05		7.78	-0.000201787
7.785	-7.28185e-05		7.785	-0.000199026
7.79	-6.59157e-05		7.79	-0.000200915
7.795	7.48285e-05		7.795	-0.000197645
7.8	6.90883e-05		7.8	-0.000190815
7.805	7.22127e-05		7.805	-0.000177518
7.81	7.50465e-05		7.81	-0.000179552
7.815	7.09048e-05		7.815	-0.000147509
7.82	6.4002e-05		7.82	-0.000139734
7.825	6.84343e-05		7.825	-0.00013879
7.83	-6.84238e-06		7.83	-0.000136755
7.835	-7.27834e-06		7.835	-0.00013879
7.84	-9.38551e-06		7.84	-0.000137191
7.845	-3.42731e-06		7.845	-0.000164948
7.85	-2.3374e-06		7.85	-0.000164221
7.855	-1.90144e-06		7.855	-0.000124693
7.86	-8.29559e-06		7.86	-0.000126728
7.865	-9.9668e-06		7.865	-0.000124039
7.87	-7.351e-06		7.87	-0.000122732
7.875	-7.71431e-06		7.875	-0.00012324
7.88	-1.32365e-05		7.88	-7.0561e-05
7.885	-2.28278e-05		7.885	-7.30315e-05
7.89	-2.14472e-05		7.89	-8.3422e-05
7.895	-1.93401e-05		7.895	-8.53839e-05
7.9	-0.000163209		7.9	-3.67011e-05
7.905	-0.000164662		7.905	2.29535e-05
7.91	-0.000123972		7.91	7.91273e-06
7.915	-0.000128259		7.915	8.712e-06
7.92	-0.000128549		7.92	-2.00617e-05
7.925	-0.000136179		7.925	3.19635e-05
7.93	-0.000140466		7.93	2.88391e-05
7.935	-0.000163863		7.935	2.97837e-05
7.94	-0.000169385		7.94	2.82578e-05
7.945	-0.000174544		7.945	2.72405e-05
7.95	9.14302e-06		7.95	2.06284e-05
7.955	7.54448e-06		7.955	1.90299e-05
7.96	4.23714e-07		7.96	-2.00617e-05
7.965	2.45822e-06		7.965	-1.94078e-05
7.97	9.07036e-06		7.97	-2.50753e-05
7.975	9.72431e-06		7.975	-2.26775e-05
7.98	1.59005e-05		7.98	-1.84632e-05
7.985	1.99695e-05		7.985	-3.60471e-05
7.99	1.93882e-05		7.99	-3.3068e-05
7.995	2.33846e-05		7.995	-2.31135e-05
8	0.000471848		8	0.00015011
8.005	0.000466325		8.005	0.000105496
8.01	0.000465817		8.01	4.54784e-05
8.015	0.000441475		8.015	5.12186e-05
8.02	0.000434863		8.02	5.38344e-05
8.025	0.000437624		8.025	5.67409e-05
8.03	0.000452011		8.03	-1.52625e-07
8.035	0.000458551		8.035	1.80922e-06
8.04	0.000461602		8.04	5.22428e-06
8.045	0.000461457		8.045	1.09645e-05
8.05	0.000482311		8.05	2.19363e-05
8.055	0.000301966		8.055	1.61961e-05
8.06	0.000308288		8.06	4.87482e-05
8.065	0.000331975		8.065	0.000111673
8.07	0.000351158		8.07	0.000113053
8.075	0.000349051		8.075	0.000111237
8.08	0.000361403		8.08	0.000104842
8.085	0.000350431		8.085	0.000127513
8.09	0.000345563		8.09	9.7213e-05
8.095	0.000347888		8.095	9.35799e-05
8.1	0.00034411		8.1	9.32166e-05
8.105	-0.000112564		8.105	-7.62286e-05
8.11	-0.000108713		8.11	-9.03248e-05
8.115	-0.000104789		8.115	-4.49844e-05
8.12	-0.000118668		8.12	6.25537e-05
8.125	-2.00667e-05		8.125	6.93112e-05
8.13	-1.70876e-05		8.13	6.42976e-05
8.135	-2.35544e-05		8.135	6.53875e-05
8.14	-2.31911e-05		8.14	6.55328e-05
8.145	-3.60521e-05		8.145	6.83666e-05
8.15	-3.40176e-05		8.15	8.21722e-05
8.155	-3.6706e-05		8.155	6.95292e-05
8.16	-3.95398e-05		8.16	7.38888e-05
8.165	-4.45534e-05		8.165	4.03922e-05
8.17	-6.63517e-05		8.17	2.82647e-06
8.175	-8.00846e-05		8.175	2.39051e-06
8.18	-8.11745e-05		8.18	5.51493e-06
8.185	-9.59973e-05		8.185	1.37256e-05
8.19	-9.39628e-05		8.19	5.18726e-05
8.195	-8.83679e-05		8.195	4.30079e-05
8.2	-8.2991e-05		8.2	9.44519e-05
8.205	-8.38629e-05		8.205	9.98288e-05
8.21	-8.58248e-05		8.21	9.89568e-05
8.215	0.000116754		8.215	9.44519e-05
8.22	0.000135864		8.22	4.7077e-05
8.225	0.000141531		8.225	-2.39854e-05
8.23	5.24489e-05		8.23	-2.9217e-05
8.235	5.521e-05		8.235	-2.82724e-05
8.24	0.000130995		8.24	-5.45687e-06
8.245	0.000129034		8.245	-7.78202e-06
8.25	0.000138552		8.25	-1.05431e-05
8.255	0.000134774		8.255	-2.32588e-05
8.26	0.000117408		8.26	-6.03816e-06
8.265	0.000115955		8.265	-6.98275e-06
8.27	0.000116826		8.27	-9.81652e-06
8.275	0.000388215		8.275	-2.48573e-05
8.28	0.000383056		8.28	-4.36696e-06
8.285	0.000379278		8.285	5.73984e-07
8.29	0.000383783		8.29	9.35799e-05
8.295	0.000390395		8.295	3.21088e-05
8.3	0.00038836		8.3	3.37074e-05
8.305	0.000386108		8.305	-1.82452e-05
8.31	0.000388796		8.31	-2.12243e-05
8.315	0.000419386		8.315	7.41068e-05
8.32	0.000217898		8.32	8.33347e-05
8.325	0.000197262		8.325	8.55146e-05
8.33	0.000288524		8.33	4.32986e-05
8.335	0.000289105		8.335	4.39525e-05
8.34	0.000280967		8.34	4.56964e-05
8.345	0.000201549		8.345	2.38981e-05
8.35	0.000204456		8.35	2.59326e-05
8.355	0.000205109		8.355	2.76038e-05
8.36	0.000209178		8.36	2.59326e-05
8.365	0.000209542		8.365	1.49608e-05
8.37	0.000260259		8.37	8.31168e-05
8.375	0.000261785		8.375	8.37707e-05
8.38	-1.35272e-05		8.38	7.49787e-05
8.385	-1.73055e-05		8.385	5.62322e-05
8.39	-1.56343e-05		8.39	5.57236e-05
8.395	-1.46898e-05		8.395	-4.04794e-05
8.4	-2.30458e-05		8.4	0.000111309
8.405	-2.34091e-05		8.405	0.00010724
8.41	-1.38905e-05		8.41	0.000109856
8.415	-1.24373e-05		8.415	0.000107531
8.42	-4.34635e-05		8.42	1.17638e-05
8.425	-4.8913e-05		8.425	1.52515e-05
8.43	-4.60793e-05		8.43	1.35076e-05
8.435	-0.000146424		8.435	3.58872e-05
8.44	-0.00015042		8.44	2.79671e-05
8.445	-0.000148822		8.445	2.95657e-05
8.45	-0.000149112		8.45	3.17455e-05
8.455	-0.000148822		8.455	3.46519e-05
8.46	-0.000153254		8.46	0.000128239
8.465	-0.000152891		8.465	0.000121046
8.47	-0.000151656		8.47	0.00011952
8.475	-0.000199394		8.475	4.74403e-05
8.48	-0.000203027		8.48	6.16818e-05
8.485	-0.000204262		8.485	6.19724e-05
8.49	-0.000202881		8.49	6.36436e-05
8.495	-0.000199539		8.495	5.63776e-05
8.5	-0.000204625		8.5	5.80488e-05
8.505	-0.00020666		8.505	-9.265e-05
8.51	-0.0002023		8.51	-7.97163e-05
8.515	-0.000210947		8.515	-7.87717e-05
8.52	-0.000214871		8.52	-8.16055e-05
8.525	-0.000212763		8.525	-8.35673e-05
8.53	-0.000204189		8.53	-8.68371e-05
8.535	-0.000198377		8.535	-8.74184e-05
8.54	-8.93125e-05		8.54	-9.14147e-05
8.545	-9.01118e-05		8.545	-8.67644e-05
8.55	-8.2773e-05		8.55	-8.7273e-05
8.555	-7.49256e-05		8.555	-8.78543e-05
8.56	-7.76868e-05		8.56	-9.01795e-05
8.565	-7.61609e-05		8.565	-0.00018166
8.57	-7.41264e-05		8.57	-0.000137264
8.575	-6.49711e-05		8.575	-5.4503e-05
8.58	-6.38812e-05		8.58	-4.55657e-05
8.585	-4.31728e-05		8.585	-5.75547e-05
8.59	-3.6924e-05		8.59	-5.52296e-05
8.595	-2.91869e-06		8.595	-5.44303e-05
8.6	-1.82877e-06		8.6	-4.08427e-05
8.605	-3.42731e-06		8.605	-4.1424e-05
8.61	2.78392e-07		8.61	-4.27319e-05
8.615	-1.57574e-07		8.615	-5.78454e-05
8.62	-3.93594e-06		8.62	-5.96619e-05
8.625	-1.2074e-05		8.625	-5.50116e-05
8.63	-1.25826e-05		8.63	-5.58109e-05
8.635	-1.74509e-05		8.635	-5.8572e-05
8.64	-2.69694e-05		8.64	-5.60289e-05
8.645	-0.000135234		8.645	-7.44847e-05
8.65	-0.000132255		8.65	-7.39761e-05
8.655	-9.81771e-05		8.655	-7.02704e-05
8.66	-0.00010508		8.66	-6.91078e-05
8.665	-0.000107187		8.665	-7.23049e-05
8.67	-0.000104208		8.67	-7.53567e-05
8.675	-0.000103336		8.675	-0.000113649
8.68	-0.000110965		8.68	-0.000195683
8.685	-0.000111765		8.685	-0.000170906
8.69	-0.000131746		8.69	-0.000173449
8.695	-0.000119685		8.695	-0.000183185
8.7	-0.000153254		8.7	-0.000185511
8.705	-0.000157759		8.705	-0.000186891
8.71	-0.000152164		8.71	-0.00018769
8.715	-8.88765e-05		8.715	-0.00017948
8.72	-9.35268e-05		8.72	-0.00017839
8.725	-9.46894e-05		8.725	-7.84084e-05
8.73	-8.2555e-05		8.73	-7.76818e-05
8.735	-7.52163e-05		8.735	-6.78726e-05
8.74	-7.5071e-05		8.74	-2.50753e-05
8.745	-7.36177e-05		8.745	-2.57293e-05
8.75	-7.40537e-05		8.75	-2.39854e-05
8.755	-7.21645e-05		8.755	-2.55043e-06
8.76	-0.00011547		8.76	-5.02091e-06
8.765	-0.000107332		8.765	6.46645e-07
8.77	-0.000105589		8.77	2.73132e-05
8.775	-0.000105225		8.775	3.26901e-05
8.78	-0.000107478		8.78	3.50153e-05
8.785	-0.000108786		8.785	3.0147e-05
8.79	-0.000110965		8.79	0.000338738
8.795	-0.000106533		8.795	0.000343824
8.8	-0.000117941		8.8	0.000516176
8.805	-0.000111765		8.805	0.000535649
8.81	-0.000111038		8.81	0.000522788
8.815	-0.000106969		8.815	0.000533978
8.82	-0.000166406		8.82	0.000527874
8.825	-0.000168222		8.825	0.000534632
8.83	-0.000164226		8.83	0.000434868
8.835	-0.000164153		8.835	0.000430073
8.84	-0.000163572		8.84	0.000423606
8.845	-0.000161828		8.845	0.000531435
8.85	-0.000145915		8.85	0.000583532
8.855	-0.000142573		8.855	0.000583387
8.86	-0.000140974		8.86	0.000559046
8.865	-0.000139449		8.865	0.000555195
8.87	-0.000143808		8.87	0.000546403
8.875	-0.000138431		8.875	0.000524604
8.88	-0.000138141		8.88	0.000518356
8.885	-0.000140902		8.885	0.000514505
8.89	-0.000141192		8.89	0.000540372
8.895	-0.000135815		8.895	0.000203589
8.9	-0.00013102		8.9	0.000200827
8.905	-0.000110893		8.905	3.46519e-05
8.91	-0.00011736		8.91	3.77037e-05
8.915	-8.77866e-05		8.915	4.38799e-05
8.92	-9.02571e-05		8.92	3.36347e-05
8.925	-9.81045e-05		8.925	3.11642e-05
8.93	-9.5634e-05		8.93	7.46881e-05
8.935	-7.87767e-05		8.935	7.70133e-05
8.94	-8.06659e-05		8.94	7.95564e-05
8.945	-9.27276e-05		8.945	7.67953e-05
8.95	-8.80773e-05		8.95	-7.08517e-05
8.955	-9.27276e-05		8.955	-8.16055e-05
8.96	-9.21463e-05		8.96	-7.92803e-05
8.965	-9.93397e-05		8.965	-7.32495e-05
8.97	-9.53434e-05		8.97	-7.02704e-05
8.975	-8.79319e-05		8.975	-6.79452e-05
8.98	-7.11473e-05		8.98	-6.47482e-05
8.985	2.39658e-05		8.985	-6.44575e-05
8.99	2.5855e-05		8.99	-6.3077e-05
8.995	0.000107017		8.995	-8.46573e-05
9	0.000102149		9	-8.42213e-05
9.005	8.92153e-05		9.005	-2.68918e-05
9.01	7.04688e-05		9.01	-1.49754e-05
9.015	7.61364e-05		9.015	-3.53205e-05
9.02	8.39837e-05		9.02	-3.27704e-06
9.025	7.78076e-05		9.025	-2.18713e-06
9.03	8.18039e-05		9.03	-5.82018e-06
9.035	8.27485e-05		9.035	2.89117e-05
9.04	6.4438e-05		9.04	2.60053e-05
9.045	5.78985e-05		9.045	2.51334e-05
9.05	6.16042e-05		9.05	2.53514e-05
9.055	5.81165e-05		9.055	2.86938e-05
9.06	4.65634e-05		9.06	-9.45322e-06
9.065	4.3003e-05		9.065	-1.17784e-05
9.07	4.17678e-05		9.07	-1.74459e-05
9.075	4.36569e-05		9.075	0.00014575
9.08	0.000131577		9.08	0.000146695
9.085	0.00010491		9.085	0.00014081
9.09	4.56538e-06		9.09	0.000135796
9.095	8.6344e-06		9.095	0.000155124
9.1	-7.53616e-05		9.1	0.00014793
9.105	-8.05932e-05		9.105	0.00014655
9.11	-7.99392e-05		9.11	0.000318102
9.115	-8.3427e-05		9.115	0.000334669
9.12	-8.71327e-05		9.12	0.000327185
9.125	-0.000122083		9.125	0.000288456
9.13	-0.00012419		9.13	0.000284823
9.135	-0.000121574		9.135	0.000299574
9.14	-0.000118813		9.14	0.00021892
9.145	-0.000123318		9.145	0.000215505
9.15	-0.000118086		9.15	0.000236795
9.155	-0.000116342		9.155	0.000244279
9.16	-0.000116488		9.16	0.000247984
9.165	-0.000123027		9.165	0.000243988
9.17	-0.000126006		9.17	0.000257939
9.175	-0.0001231		9.175	0.000253943
9.18	-0.000128985		9.18	8.77671e-05
9.185	-0.000228313		9.185	8.53693e-05
9.19	-0.00022577		9.19	0.000114143
9.195	-0.000214943		9.195	0.000117703
9.2	-0.000219012		9.2	9.70677e-05
9.205	-0.000223808		9.205	9.93201e-05
9.21	-0.000219739		9.21	9.39432e-05
9.215	-0.00021676		9.215	-0.000132032
9.22	-0.000215597		9.22	-0.000158989
9.225	-0.000216324		9.225	-0.000152958
9.23	-0.000219448		9.23	0.000208239
9.235	-0.000188495		9.235	0.000209256
9.24	-0.000189367		9.24	0.000198502
9.245	-0.000195107		9.245	0.000196904
9.25	-0.00018537		9.25	0.000198066
9.255	-0.000106533		9.255	0.000220519
9.26	-0.000108568		9.26	0.000210709
9.265	-0.000112346		9.265	0.000205042
9.27	-7.85587e-05		9.27	0.000207149
9.275	-7.23825e-05		9.275	0.000195233
9.28	-6.87495e-05		9.28	0.000196758
9.285	-6.84588e-05		9.285	0.000194797
9.29	0.000131431		9.29	0.000190437
9.295	0.000135137		9.295	0.000161736
9.3	0.000141459		9.3	0.000168275
9.305	0.000137026		9.305	0.000171981
9.31	0.000174592		9.31	0.000168639
9.315	0.000178952		9.315	0.000173216
9.32	0.000177644		9.32	0.000169511
9.325	0.000214192		9.325	0.000170964
9.33	0.000212594		9.33	0.000167476
9.335	0.000216445		9.335	-0.00018958
9.34	0.000189269		9.34	-0.000193939
9.345	0.000185273		9.345	-0.000197572
9.35	0.000186145		9.35	-0.000201133
9.355	0.000179823		9.355	-0.000194884
9.36	0.000101786		9.36	-0.000237318
9.365	0.000101277		9.365	-0.000236664
9.37	0.00010135		9.37	-0.000224457
9.375	7.62817e-05		9.375	-0.000223367
9.38	7.51918e-05		9.38	-0.000224675
9.385	6.88703e-05		9.385	-0.000220969
9.39	6.83617e-05		9.39	-0.000219298
9.395	-9.45441e-05		9.395	-0.000219516
9.4	-9.57793e-05		9.4	-0.000222568
9.405	-0.000111619		9.405	-0.000228453
9.41	-0.000106025		9.41	-0.000232086
9.415	-7.61609e-05		9.415	-0.000205492
9.42	-7.42717e-05		9.42	-0.00020571
9.425	-7.34724e-05		9.425	-0.000213122
9.43	-0.00010944		9.43	-0.000214139
9.435	-0.000106025		9.435	-0.000209779
9.44	-0.000108495		9.44	-0.000206437
9.445	-0.00010944		9.445	-0.000205056
9.45	-0.000105661		9.45	-0.000207817
9.455	-0.000105007		9.455	-0.000122005
9.46	-0.000106388		9.46	-8.50932e-05
9.465	-0.000108858		9.465	-8.61831e-05
9.47	-0.00010072		9.47	-8.7273e-05
9.475	-0.000102173		9.475	-0.000100788
9.48	-0.000104862		9.48	-0.00010493
9.485	-6.47531e-05		9.485	-0.000110888
9.49	-6.13381e-05		9.49	-0.000107327
9.495	-5.22554e-05		9.495	-0.000104421
9.5	-8.64787e-05		9.5	-9.98434e-05
9.505	-8.48075e-05		9.505	-0.000100207
9.51	-8.56068e-05		9.51	-0.000100861
9.515	-8.45169e-05		9.515	-9.44665e-05
9.52	-0.000139303		9.52	-0.000113068
9.525	-0.000141919		9.525	-0.000110089
9.53	-9.26549e-05		9.53	-0.000103258
9.535	-9.1565e-05		9.535	-0.000105584
9.54	-9.18556e-05		9.54	-0.000109144
9.545	-9.78138e-05		9.545	-5.76274e-05
9.55	-9.78865e-05		9.55	-5.3631e-05
9.555	-9.75958e-05		9.555	-4.71642e-05
9.56	-9.71599e-05		9.56	-0.000110525
9.565	-0.000101592		9.565	-0.000149761
9.57	-5.85043e-05		9.57	-0.000151069
9.575	-6.42445e-05		9.575	-0.000146346
9.58	-5.92309e-05		9.58	-0.000106819
9.585	-6.56977e-05		9.585	-0.000106674
9.59	5.84798e-05		9.59	-0.000103186
9.595	5.81165e-05		9.595	-9.29406e-05
9.6	8.08593e-05		9.6	-9.40305e-05
9.605	8.14406e-05		9.605	-9.10514e-05
9.61	7.58457e-05		9.61	-8.93802e-05
9.615	7.90428e-05		9.615	-4.93441e-05
9.62	7.48285e-05		9.62	-5.31951e-05
9.625	7.08321e-05		9.625	-5.76274e-05
9.63	6.66178e-05		9.63	-5.93713e-05
9.635	1.78623e-05		9.635	-3.87356e-05
9.64	1.65544e-05		9.64	-4.22233e-05
9.645	2.05508e-05		9.645	-3.59018e-05
9.65	4.29303e-05		9.65	-5.9008e-05
9.655	4.69994e-05		9.655	-6.13331e-05
9.66	4.55461e-05		9.66	-6.47482e-05
9.665	4.40203e-05		9.665	-7.28862e-05
9.67	4.76533e-05		9.67	-6.20597e-05
9.675	6.52723e-06		9.675	-5.77001e-05
9.68	7.03586e-06		9.68	-6.12604e-05
9.685	3.83878e-06		9.685	-0.000100352
9.69	1.02329e-05		9.69	-0.000100425
9.695	-0.000154562		9.695	-9.76636e-05
9.7	-0.000155143		9.7	-8.90896e-05
9.705	-0.000182972		9.705	-8.56018e-05
9.71	-0.000182318		9.71	-8.86536e-05
9.715	-0.000161029		9.715	-8.48752e-05
9.72	-0.000162482		9.72	-0.000113576
9.725	-0.000161465		9.725	-0.000113358
9.73	-0.000161901		9.73	-0.000114666
9.735	-0.000159648		9.735	-0.000118081
9.74	-0.000159358		9.74	-0.000136973
9.745	-0.000157614		9.745	-0.000133049
9.75	-0.000161392		9.75	-0.000134212
9.755	-0.000176942		9.755	1.50335e-05
9.76	-0.00017963		9.76	1.11825e-05
9.765	-0.000177886		9.765	1.81579e-05
9.77	-0.0001821		9.77	5.66025e-06
9.775	-0.000174834		9.775	-5.02091e-06
9.78	-0.000175052		9.78	-4.6576e-06
9.785	-0.000177959		9.785	-8.94459e-06
9.79	-0.000144825		9.79	-8.07266e-06
9.795	-0.000141483		9.795	-2.04181e-06
9.8	-0.000141919		9.8	-4.51228e-06
9.805	-0.000121937		9.805	-2.58019e-05
9.81	-0.000115325		9.81	-3.17601e-05
9.815	-7.90673e-05		9.815	-3.23414e-05
9.82	-9.65786e-05		9.82	-2.24595e-05
9.825	-9.38901e-05		9.825	-3.82269e-05
9.83	-8.01572e-05		9.83	2.30989e-05
9.835	-7.88493e-05		9.835	2.40435e-05
9.84	-8.45169e-05		9.84	2.72405e-05
9.845	-8.54615e-05		9.845	2.72405e-05
9.85	-5.92309e-05		9.85	2.72405e-05
9.855	2.31666e-05		9.855	8.21722e-05
9.86	3.26852e-05		9.86	-9.37399e-05
9.865	3.14499e-05		9.865	-8.77817e-05
9.87	2.89068e-05		9.87	-7.06337e-05
9.875	3.63182e-05		9.875	-4.10607e-05
9.88	3.30485e-05		9.88	2.39051e-06
9.885	3.13046e-05		9.885	-5.8859e-07
9.89	8.76168e-05		9.89	7.11347e-06
9.895	5.70266e-05		9.895	5.87823e-06
9.9	6.7635e-05		9.9	3.48042e-06
9.905	6.77077e-05		9.905	1.73656e-06
9.91	4.88159e-05		9.91	3.17455e-05
9.915	3.62455e-05		9.915	5.14366e-05
9.92	2.02225e-06		9.92	5.27445e-05
9.925	5.00135e-06		9.925	4.19907e-05
9.93	3.76261e-05		9.93	4.81669e-05
9.935	2.62183e-05		9.935	1.33623e-05
9.94	2.76716e-05		9.94	1.53968e-05
9.945	3.3993e-05		9.945	2.83304e-05
9.95	3.45743e-05		9.95	8.8639e-05
9.955	1.07416e-05		9.955	8.95836e-05
9.96	-7.02753e-05		9.96	3.21815e-05
9.965	-8.66967e-05		9.965	3.69044e-05
9.97	-8.89492e-05		9.97	3.55239e-05
9.975	-9.0911e-05		9.975	1.3217e-05
9.98	-6.2428e-05		9.98	-2.15876e-05
9.985	-6.43171e-05		9.985	-6.83812e-05
[truncated: 256,526+ more rows]

## Sheet: b
Electrolyte free			0.5 mM Bu4NPF6
Time / s	ECL intensity		Time / s	ECL intensity
0			0
0.005			0.005
0.01			0.01
0.015			0.015
0.02			0.02
0.025			0.025
0.03			0.03
0.035			0.035
0.04			0.04
0.045			0.045
0.05			0.05
0.055			0.055
0.06			0.06
0.065			0.065
0.07			0.07
0.075			0.075
0.08			0.08
0.085			0.085
0.09			0.09
0.095	0.000348992		0.095	-5.31029e-05
0.1	0.000352916		0.1	-4.71071e-06
0.105	0.000373552		0.105	5.55978e-05
0.11	0.000364905		0.11	5.90129e-05
0.115	0.00034783		0.115	7.77594e-05
0.12	0.000340927		0.12	5.67604e-05
0.125	0.000394405		0.125	5.51619e-05
0.13	0.000395568		0.13	1.67969e-05
0.135	0.000445995		0.135	4.34635e-05
0.14	0.000447448		0.14	4.49893e-05
0.145	0.000445849		0.145	5.03663e-05
0.15	0.000433715		0.15	3.11111e-05
0.155	0.000430445		0.155	-1.40113e-05
0.16	0.000300382		0.16	-4.43109e-05
0.165	0.000303724		0.165	-5.521e-05
0.17	0.000297476		0.17	-7.98421e-05
0.175	0.000282435		0.175	-7.75169e-05
0.18	0.000284106		0.18	-8.07867e-05
0.185	-4.75183e-05		0.185	0.000164662
0.19	-6.08879e-05		0.19	0.000158122
0.195	-6.8154e-05		0.195	0.0001922
0.2	-6.64101e-05		0.2	0.000236523
0.205	-6.71368e-05		0.205	0.000194743
0.21	-6.22685e-05		0.21	0.000194816
0.215	-5.44938e-05		0.215	0.000192782
0.22	-5.00614e-05		0.22	0.000200847
0.225	3.42979e-05		0.225	0.000193726
0.23	-1.79453e-05		0.23	0.000205497
0.235	-2.88445e-05		0.235	0.000246405
0.24	-6.47389e-05		0.24	0.000226424
0.245	-9.87996e-06		0.245	0.000228531
0.25	-1.18418e-05		0.25	0.000272781
0.255	-1.44576e-05		0.255	0.000261374
0.26	-1.62741e-05		0.26	0.000256142
0.265	-1.27137e-05		0.265	0.000253308
0.27	-1.62741e-05		0.27	0.00029269
0.275	-1.38763e-05		0.275	0.000262827
0.28	-1.24231e-05		0.28	0.000278376
0.285	-8.93537e-06		0.285	0.000281065
0.29	-1.31497e-05		0.29	3.70693e-05
0.295	-1.50389e-05		0.295	3.19104e-05
0.3	-1.12605e-05		0.3	-5.05597e-05
0.305	-9.51666e-06		0.305	-8.06413e-05
0.31	-1.54749e-05		0.31	2.7914e-05
0.315	-3.99616e-05		0.315	2.29004e-05
0.32	-4.54111e-05		0.32	2.31911e-05
0.325	-4.43212e-05		0.325	5.47259e-05
0.33	-0.000127009		0.33	6.39538e-05
0.335	-0.000131006		0.335	5.8141e-05
0.34	-0.000137908		0.34	1.09114e-05
0.345	-0.000158254		0.345	1.2074e-05
0.35	-0.000217981		0.35	1.01848e-05
0.355	-0.000222195		0.355	-4.69267e-05
0.36	-0.000219507		0.36	2.65335e-05
0.365	-0.000210569		0.365	2.76234e-05
0.37	-0.000205992		0.37	6.94034e-05
0.375	-0.000208535		0.375	0.000420646
0.38	-0.000198653		0.38	0.000422535
0.385	-0.000181287		0.385	0.000466859
0.39	-0.000183176		0.39	0.000462208
0.395	-0.000189498		0.395	0.000479647
0.4	-0.000185647		0.4	0.000482699
0.405	-0.000185356		0.405	0.000508711
0.41	-0.00018601		0.41	0.00049665
0.415	-0.000191242		0.415	0.000414906
0.42	-0.00019393		0.42	0.000450292
0.425	-0.000197272		0.425	0.000480882
0.43	-0.000199307		0.43	0.000473616
0.435	-0.000201487		0.435	0.00046773
0.44	-0.000126065		0.44	0.000446296
0.445	-2.94257e-05		0.445	0.000445496
0.45	-3.23322e-05		0.45	0.000460682
0.455	-3.57472e-05		0.455	0.000456613
0.46	-2.70279e-05		0.46	0.000458793
0.465	-2.35402e-05		0.465	0.000442154
0.47	-2.83358e-05		0.47	0.000448039
0.475	-1.50389e-05		0.475	0.000409311
0.48	-1.03159e-05		0.48	3.37269e-05
0.485	-1.49662e-05		0.485	3.25643e-05
0.49	-3.08063e-05		0.49	-1.98968e-05
0.495	-3.35674e-05		0.495	0.000193726
0.5	-2.72459e-05		0.5	0.000173599
0.505	-2.36129e-05		0.505	0.000174762
0.51	0.000240509		0.51	9.85404e-05
0.515	0.000371008		0.515	9.96303e-05
0.52	0.000374351		0.52	9.1783e-05
0.525	0.000382852		0.525	5.42173e-05
0.53	0.000442579		0.53	8.69147e-05
0.535	0.000445268		0.535	3.80866e-05
0.54	0.000449991		0.54	4.1211e-05
0.545	0.000401962		0.545	4.37541e-05
0.55	0.000312371		0.55	4.40448e-05
0.555	0.000317893		0.555	7.58702e-05
0.56	0.000330609		0.56	8.13198e-05
0.565	0.000334605		0.565	7.71781e-05
0.57	0.000333588		0.57	9.90491e-05
0.575	0.000327049		0.575	0.000105007
0.58	0.000309392		0.58	0.00010043
0.585	0.000312371		0.585	9.20736e-05
0.59	0.000306922		0.59	9.08384e-05
0.595	0.000305832		0.595	8.35723e-05
0.6	0.000309755		0.6	0.000123972
0.605	0.00031208		0.605	0.000138722
0.61	0.000305323		0.61	0.000152237
0.615	4.09827e-05		0.615	0.000147078
0.62	-9.48932e-05		0.62	0.000148676
0.625	-9.3222e-05		0.625	0.000204916
0.63	-0.000104194		0.63	0.00021102
0.635	-0.000165302		0.635	0.000154489
0.64	-0.000106882		0.64	0.000256723
0.645	-0.000103685		0.645	0.000253235
0.65	-0.00013195		0.65	0.000310856
0.655	-0.000136746		0.655	0.000364625
0.66	-0.000137109		0.66	0.000314707
0.665	-6.08153e-05		0.665	0.000315288
0.67	-6.86626e-05		0.67	0.0003219
0.675	-6.69188e-05		0.675	0.000246042
0.68	-5.23866e-05		0.68	0.000235361
0.685	-4.3522e-05		0.685	0.000248222
0.69	-3.56019e-05		0.69	0.000274598
0.695	-3.87263e-05		0.695	0.000383952
0.7	-3.74184e-05		0.7	0.000405533
0.705	1.23715e-06		0.705	0.000154853
0.71	1.93297e-05		0.71	0.000147659
0.715	1.96204e-05		0.715	0.000347477
0.72	2.02016e-05		0.72	0.000351255
0.725	2.64505e-05		0.725	0.00034566
0.73	1.67866e-05		0.73	0.000296759
0.735	1.9911e-05		0.735	0.000293272
0.74	3.01562e-05		0.74	0.000320955
0.745	-1.4513e-06		0.745	0.000236305
0.75	-1.23332e-06		0.75	0.000256578
0.755	4.43423e-06		0.755	0.000233108
0.76	1.64233e-05		0.76	0.000181301
0.765	2.89936e-05		0.765	0.000228167
0.77	-5.1224e-05		0.77	0.000224316
0.775	-2.45575e-05		0.775	0.000216469
0.78	8.06728e-06		0.78	0.000215379
0.785	8.73849e-07		0.785	0.000215379
0.79	-7.70014e-06		0.79	0.000218431
0.795	-1.40943e-05		0.795	0.000200048
0.8	-9.15335e-06		0.8	9.25096e-05
0.805	-1.26411e-05		0.805	6.88221e-05
0.81	-5.1878e-05		0.81	6.31546e-05
0.815	-4.54111e-05		0.815	6.30093e-05
0.82	-5.20959e-05		0.82	-0.000147925
0.825	-5.35492e-05		0.825	-0.000151558
0.83	-5.10787e-05		0.83	-0.000150396
0.835	-4.57744e-05		0.835	-0.000174519
0.84	-4.51205e-05		0.84	7.4199e-05
0.845	-4.93348e-05		0.845	4.5498e-05
0.85	-7.94164e-05		0.85	2.45716e-05
0.855	-7.96344e-05		0.855	0.000115616
0.86	-8.1451e-05		0.86	7.53616e-05
0.865	-7.76726e-05		0.865	7.56522e-05
0.87	-8.79904e-05		0.87	2.63882e-05
0.875	-9.08242e-05		0.875	2.31184e-05
0.88	-0.000117273		0.88	6.56977e-05
0.885	-0.000150769		0.885	6.68603e-05
0.89	-0.000154984		0.89	7.02027e-05
0.895	-0.000156946		0.895	5.55978e-05
0.9	-0.000162613		0.9	5.59611e-05
0.905	-0.000152731		0.905	5.47259e-05
0.91	-0.000149098		0.91	5.60338e-05
0.915	-0.000151133		0.915	8.00846e-05
0.92	-0.000161669		0.92	0.000306569
0.925	-0.000147427		0.925	0.000328149
0.93	-7.05518e-05		0.93	0.000329384
0.935	-7.7164e-05		0.935	0.000330111
0.94	-5.64556e-05		0.94	0.000338176
0.945	-5.52204e-05		0.945	0.000129494
0.95	-5.45664e-05		0.95	0.000121429
0.955	-5.01341e-05		0.955	0.00012419
0.96	-5.09334e-05		0.96	1.17833e-05
0.965	-4.6719e-05		0.965	1.6361e-05
0.97	-5.55837e-05		0.97	1.6361e-05
0.975	-5.91441e-05		0.975	5.0003e-05
0.98	-5.09334e-05		0.98	7.78321e-05
0.985	-4.95528e-05		0.985	3.90312e-05
0.99	-4.74456e-05		0.99	7.78321e-05
0.995	-4.91895e-05		0.995	7.73234e-05
1	-4.6719e-05		1	7.70328e-05
1.005	-4.51205e-05		1.005	6.87495e-05
1.01	-5.47844e-05		1.01	6.80229e-05
1.015	-5.03521e-05		1.015	6.96941e-05
1.02	-4.98435e-05		1.02	5.23281e-05
1.025	-6.22685e-05		1.025	-0.000176118
1.03	-6.57562e-05		1.03	-0.00020293
1.035	-0.000144448		1.035	-0.00021085
1.04	-0.000139798		1.04	-0.000180477
1.045	-8.58833e-05		1.045	-0.000179242
1.05	3.199e-06		1.05	-0.0002155
1.055	5.83206e-07		1.055	-0.000215791
1.06	2.69037e-06		1.06	-0.000218188
1.065	6.68672e-06		1.065	-0.000191885
1.07	5.16084e-06		1.07	-0.000191304
1.075	2.47239e-06		1.075	-0.000188906
1.08	6.48881e-05		1.08	-0.000217462
1.085	6.22723e-05		1.085	-0.000236063
1.09	6.15457e-05		1.09	-0.000239187
1.095	5.58782e-05		1.095	-0.000233084
1.1	5.94385e-05		1.1	-0.000231195
1.105	6.80125e-05		1.105	-0.000230831
1.11	7.58599e-05		1.11	-0.000233447
1.115	7.29535e-05		1.115	-0.000235409
1.12	6.75766e-05		1.12	-0.000230395
1.125	6.88845e-05		1.125	-0.000226544
1.13	6.34349e-05		1.13	-0.000229596
1.135	5.68227e-05		1.135	-0.000225455
1.14	6.04558e-05		1.14	-0.000207071
1.145	5.92206e-05		1.145	-0.000241367
1.15	-1.13332e-05		1.15	-0.000239841
1.155	-0.000100997		1.155	-0.00022233
1.16	-9.80176e-05		1.16	-0.000201186
1.165	-0.000101723		1.165	-0.00014422
1.17	-0.000108481		1.17	-0.000169869
1.175	-0.000113276		1.175	-5.82618e-05
1.18	-0.000115965		1.18	-6.19675e-05
1.185	-0.000174312		1.185	-7.01782e-05
1.19	-0.000164357		1.19	-7.54824e-05
1.195	-0.000160579		1.195	-7.1922e-05
1.2	-0.000153967		1.2	-0.000116608
1.205	-0.000153313		1.205	-0.000107599
1.21	-0.000162323		1.21	-0.000109488
1.215	-0.000171914		1.215	-9.24124e-05
1.22	-0.000166828		1.22	-9.15405e-05
1.225	-0.000163558		1.225	-6.8725e-05
1.23	-0.000164284		1.23	-7.39565e-05
1.235	-0.000164793		1.235	-6.40747e-05
1.24	-0.00014314		1.24	-6.58185e-05
1.245	-0.000121196		1.245	-2.34572e-05
1.25	-0.000116764		1.25	-2.49104e-05
1.255	-0.000116909		1.255	-2.46925e-05
1.26	-0.000115747		1.26	-3.14499e-05
1.265	-0.00011393		1.265	-5.07051e-05
1.27	-0.000108989		1.27	-0.000108979
1.275	-0.000109571		1.275	-0.000107599
1.28	-9.38033e-05		1.28	-0.000217026
1.285	-9.00249e-05		1.285	-0.000183239
1.29	-9.3004e-05		1.29	-0.000180477
1.295	-0.000108481		1.295	-0.000180913
1.3	-0.000116764		1.3	-0.000141822
1.305	-7.32403e-05		1.305	-0.000146908
1.31	-7.54928e-05		1.31	-0.000162821
1.315	-7.93438e-05		1.315	-0.000161368
1.32	-7.92711e-05		1.32	-0.000163402
1.325	-8.70458e-05		1.325	-0.000155918
1.33	-7.52021e-05		1.33	-0.000190868
1.335	-7.70186e-05		1.335	-0.000190432
1.34	-7.79632e-05		1.34	-0.000197335
1.345	-4.83176e-05		1.345	-0.000187453
1.35	-2.45575e-05		1.35	-0.000223711
1.355	-3.0225e-05		1.355	-4.41656e-05
1.36	-2.92078e-05		1.36	-1.18315e-05
1.365	-2.65193e-05		1.365	-2.14227e-05
1.37	6.55867e-07		1.37	0.000257595
1.375	-6.31958e-06		1.375	0.000284698
1.38	-1.37864e-06		1.38	0.000308966
1.385	-1.33677e-05		1.385	0.0003918
1.39	-4.13975e-06		1.39	0.000364189
1.395	2.93569e-05		1.395	0.000370583
1.4	2.86303e-05		1.4	0.000370656
1.405	3.60417e-05		1.405	0.000328222
1.41	-9.29868e-06		1.41	0.000335052
1.415	2.03642e-06		1.415	0.000338176
1.42	1.70046e-05		1.42	0.000392962
1.425	2.36894e-05		1.425	0.000388312
1.43	4.992e-05		1.43	0.000382354
1.435	3.24813e-05		1.435	0.000380537
1.44	3.37892e-05		1.44	0.000377922
1.445	3.51698e-05		1.445	0.000384534
1.45	-5.88361e-06		1.45	0.000373271
1.455	-5.36218e-05		1.455	0.000352272
1.46	-5.1224e-05		1.46	0.000176796
1.465	-4.96255e-05		1.465	0.00013785
1.47	-5.1442e-05		1.47	0.000135089
1.475	-7.60014e-05		1.475	-9.21218e-05
1.48	-6.67008e-05		1.48	-0.000116536
1.485	-6.62648e-05		1.485	-8.93607e-05
1.49	-6.74274e-05		1.49	-0.000176045
1.495	-7.94891e-05		1.495	-0.000123875
1.5	0.000164797		1.5	-0.000128598
1.505	0.000170246		1.505	-0.000108035
1.51	0.000208248		1.51	-9.16131e-05
1.515	0.000210719		1.515	-8.82707e-05
1.52	0.000200909		1.52	-5.26669e-05
1.525	0.000190228		1.525	-0.000101422
1.53	0.000184997		1.53	-0.000109124
1.535	0.000163271		1.535	-6.7853e-05
1.54	0.000167413		1.54	-6.87976e-05
1.545	0.000176132		1.545	-6.33481e-05
1.55	0.000172426		1.55	-5.57913e-05
1.555	0.000325741		1.555	-5.31029e-05
1.56	0.00036505		1.56	-4.67087e-05
1.565	0.000376676		1.565	-7.14357e-07
1.57	0.000392807		1.57	1.57574e-07
1.575	0.000394478		1.575	7.93229e-06
1.58	0.000386703		1.58	-3.87887e-05
1.585	0.000379146		1.585	-3.78441e-05
1.59	0.000376749		1.59	5.24008e-05
1.595	0.00037268		1.595	0.000117069
1.6	0.000371299		1.6	0.000117941
1.605	9.76582e-05		1.605	0.000121501
1.61	9.25719e-05		1.61	0.000103554
1.615	4.97746e-05		1.615	9.12017e-05
1.62	4.17093e-05		1.62	8.38629e-05
1.625	8.96655e-05		1.625	4.90584e-05
1.63	9.31532e-05		1.63	0.000106896
1.635	8.21814e-05		1.635	0.000113727
1.64	8.13821e-05		1.64	9.01118e-05
1.645	8.3562e-05		1.645	9.85404e-05
1.65	7.82577e-05		1.65	9.46894e-05
1.655	0.000125633		1.655	8.09565e-05
1.66	-1.088e-06		1.66	0.000254761
1.665	-3.72005e-05		1.665	0.000285642
1.67	-5.02794e-05		1.67	0.000304679
1.675	-7.18597e-05		1.675	0.00030497
1.68	-6.82993e-05		1.68	0.000348494
1.685	-6.59015e-05		1.685	0.000359611
1.69	-6.51022e-05		1.69	0.000406259
1.695	-7.06245e-05		1.695	0.00026973
1.7	-7.18597e-05		1.7	0.000205207
1.705	-7.01159e-05		1.705	0.00014686
1.71	-6.80087e-05		1.71	0.000181447
1.715	-7.68007e-05		1.715	0.000222427
1.72	-7.48215e-06		1.72	0.000227877
1.725	-4.34047e-07		1.725	0.000248149
1.73	-5.01341e-05		1.73	0.000243499
1.735	-5.34765e-05		1.735	0.000181955
1.74	-4.33766e-05		1.74	0.000177813
1.745	-3.64012e-05		1.745	0.000163209
1.75	-4.00342e-05		1.75	0.000161901
1.755	0.000114225		1.755	0.000185516
1.76	7.37527e-05		1.76	0.000186969
1.765	4.38164e-05		1.765	6.11577e-06
1.77	6.33622e-05		1.77	-3.036e-05
1.775	6.05284e-05		1.775	-9.14678e-05
1.78	8.86482e-05		1.78	-9.03779e-05
1.785	8.87209e-05		1.785	3.68513e-05
1.79	8.80669e-05		1.79	7.66695e-05
1.795	8.09462e-05		1.795	3.51801e-05
1.8	8.61777e-05		1.8	5.8141e-05
1.805	0.000118367		1.805	5.82863e-05
1.81	0.000118367		1.81	7.57976e-05
1.815	0.000116695		1.815	3.72873e-05
1.82	0.000192989		1.82	-8.70706e-06
1.825	0.000141909		1.825	-1.41566e-05
1.83	0.000142999		1.83	-9.72431e-06
1.835	0.000150773		1.835	-7.3265e-06
1.84	0.000152009		1.84	3.736e-05
1.845	0.000152808		1.845	7.23825e-05
1.85	0.00016516		1.85	6.84588e-05
1.855	0.000161236		1.855	6.91128e-05
1.86	3.199e-06		1.86	5.37813e-05
1.865	3.69863e-05		1.865	6.1774e-05
1.87	3.53151e-05		1.87	0.000128549
1.875	1.27902e-05		1.875	0.000152092
1.88	1.42435e-05		1.88	0.000156524
1.885	-1.11152e-05		1.885	0.000300102
1.89	0.000127013		1.89	0.000129712
1.895	0.000121854		1.895	7.47803e-05
1.9	0.000211808		1.9	8.40809e-05
1.905	0.000214497		1.905	9.62879e-05
1.91	0.000202435		1.91	0.000227441
1.915	0.000256568		1.915	0.000215234
1.92	0.000278802		1.92	0.000263045
1.925	0.000210719		1.925	0.000268858
1.93	0.000221908		1.93	0.000266678
1.935	0.000214642		1.935	0.00024299
1.94	0.000206068		1.94	0.00029022
1.945	0.000203598		1.945	0.000237323
1.95	0.000201927		1.95	0.000201356
1.955	0.00024734		1.955	0.000200847
1.96	0.00025199		1.96	0.000197505
1.965	0.000254315		1.965	0.000286296
1.97	0.000218421		1.97	0.000278376
1.975	0.000215587		1.975	0.000244008
1.98	0.000213988		1.98	0.000228531
1.985	0.000224597		1.985	0.000256287
1.99	0.000224088		1.99	0.000192854
1.995	7.97109e-05		1.995	0.000210148
2	8.98108e-05		2	0.00021705
2.005	8.93921e-06		2.005	0.000204989
2.01	5.52415e-06		2.01	0.000162264
2.015	-1.32224e-05		2.015	0.000119031
2.02	-6.27771e-05		2.02	0.000138649
2.025	-6.08153e-05		2.025	0.00011082
2.03	-6.16145e-05		2.03	0.00010755
2.035	-9.18415e-05		2.035	0.000188785
2.04	-9.20594e-05		2.04	0.000190311
2.045	-9.06062e-05		2.045	0.00013458
2.05	-9.82356e-05		2.05	0.000147514
2.055	-9.56198e-05		2.055	0.000363171
2.06	-0.000159198		2.06	0.000373199
2.065	-1.89626e-05		2.065	0.000370292
2.07	-2.15057e-05		2.07	0.000272927
2.075	-2.07791e-05		2.075	0.000273653
2.08	-1.65648e-05		2.08	0.00025418
2.085	-1.15512e-05		2.085	0.000248004
2.09	-2.2523e-05		2.09	0.000281428
2.095	1.06831e-05		2.095	0.000220756
2.1	1.08284e-05		2.1	0.000329747
2.105	7.26801e-06		2.105	0.000323281
2.11	3.65223e-07		2.11	0.00032299
2.115	-3.4858e-06		2.115	0.000330692
2.12	-2.46855e-06		2.12	0.000244008
2.125	0.000101582		2.125	0.000222282
2.13	0.000130864		2.13	0.000246551
2.135	0.000127449		2.135	0.000246914
2.14	0.000131954		2.14	0.000172001
2.145	0.00013348		2.145	0.000175997
2.15	0.000192844		2.15	0.000198667
2.155	0.000198003		2.155	0.000192709
2.16	0.000211372		2.16	-1.91702e-05
2.165	0.000212608		2.165	-2.70903e-05
2.17	6.94657e-05		2.17	6.76972e-06
2.175	6.69953e-05		2.175	8.15027e-06
2.18	7.50606e-05		2.18	4.95319e-06
2.185	7.25175e-05		2.185	2.3374e-06
2.19	6.48881e-05		2.19	7.85963e-06
2.195	5.75494e-05		2.195	-5.39748e-05
2.2	2.4198e-05		2.2	-7.79529e-05
2.205	1.97657e-05		2.205	-0.000188252
2.21	1.57693e-05		2.21	-0.000188761
2.215	4.9266e-05		2.215	-0.000165509
2.22	5.42796e-05		2.22	-0.000168198
2.225	6.53241e-05		2.225	-0.000167544
2.23	-4.19234e-05		2.23	-0.000160423
2.235	-9.7727e-05		2.235	-0.000198207
2.24	-7.99977e-05		2.24	-0.000198933
2.245	-6.11786e-05		2.245	-0.000203148
2.25	-5.42758e-05		2.25	-0.000208234
2.255	-0.00012185		2.255	-0.000219642
2.26	-0.000121996		2.26	-0.000217534
2.265	-0.0001172		2.265	-0.000220804
2.27	-0.000105647		2.27	-0.000215863
2.275	-0.000101869		2.275	-0.000248851
2.28	-8.81358e-05		2.28	-0.00024282
2.285	-8.07243e-05		2.285	-0.000243765
2.29	-6.62648e-05		2.29	-0.000251322
2.295	-3.97436e-05		2.295	-0.000255391
2.3	-3.24048e-05		2.3	-0.00025045
2.305	-3.12423e-05		2.305	-0.000201622
2.31	-2.84812e-05		2.31	-0.000223493
2.315	-3.00797e-05		2.315	-0.000225309
2.32	-6.25591e-05		2.32	-0.000247761
2.325	-6.37217e-05		2.325	-0.0002349
2.33	-5.69642e-05		2.33	-0.0002357
2.335	-4.36673e-05		2.335	-0.000243474
2.34	-4.02522e-05		2.34	-0.000250377
2.345	-4.85356e-05		2.345	-0.000251394
2.35	-1.83086e-05		2.35	-0.000245945
2.355	-2.19417e-05		2.355	-0.000248125
2.36	-1.40216e-05		2.36	-0.000250377
2.365	-1.24231e-05		2.365	-0.000245291
2.37	-3.07336e-05		2.37	-0.000245073
2.375	-4.82449e-05		2.375	-0.000245
2.38	-4.77363e-05		2.38	-0.000225673
2.385	-5.76182e-05		2.385	-0.000234973
2.39	2.89936e-05		2.39	-0.000231267
2.395	1.5188e-05		2.395	5.6798e-06
2.4	-3.99443e-06		2.4	3.29276e-05
2.405	-5.01168e-06		2.405	5.21101e-05
2.41	-4.57572e-06		2.41	1.32015e-06
2.415	8.73849e-07		2.415	-1.07766e-06
2.42	5.01552e-06		2.42	3.14018e-05
2.425	7.08463e-05		2.425	2.7914e-05
2.43	7.03377e-05		2.43	1.94854e-05
2.435	5.15912e-05		2.435	1.79595e-05
2.44	3.60417e-05		2.44	1.25099e-05
2.445	4.04014e-05		2.445	1.9558e-05
2.45	3.37166e-05		2.45	3.35089e-05
2.455	2.31807e-05		2.455	0.000113363
2.46	2.04196e-05		2.46	0.000113073
2.465	1.97657e-05		2.465	0.000112637
2.47	0.000280182		2.47	0.000142936
2.475	0.000304814		2.475	0.000189439
2.48	0.000313461		2.48	0.000190529
2.485	0.000315568		2.485	0.000175125
2.49	0.000322035		2.49	0.000178831
2.495	0.000219075		2.495	0.000172945
2.5	0.000224015		2.5	-6.04416e-05
2.505	0.000370064		2.505	-8.115e-05
2.51	0.0004404		2.51	-8.5437e-05
2.515	0.000439092		2.515	-7.17767e-05
2.52	0.000438801		2.52	-7.06141e-05
2.525	0.000438946		2.525	-6.81787e-06
2.53	0.000377039		2.53	-2.09491e-06
2.535	0.000378783		2.535	-2.16758e-06
2.54	0.000378275		2.54	1.58523e-05
2.545	0.000381617		2.545	1.54164e-05
2.55	0.000374714		2.55	4.15392e-06
2.555	0.000422888		2.555	3.92491e-05
2.56	0.000381908		2.56	-3.90067e-05
2.565	0.000385032		2.565	-3.74081e-05
2.57	0.000386994		2.57	-3.27578e-05
2.575	0.000132535		2.575	-5.31755e-05
2.58	0.000149829		2.58	-0.000100841
2.585	0.000149611		2.585	-0.000104256
2.59	0.000149029		2.59	-4.05676e-06
2.595	0.000144888		2.595	4.74598e-05
2.6	0.000146123		2.6	5.18195e-05
2.605	0.000158475		2.605	5.26914e-05
2.61	1.02471e-05		2.61	4.96396e-05
2.615	8.87209e-05		2.615	0.000109149
2.62	9.1264e-05		2.62	0.00014359
2.625	9.06827e-05		2.625	0.000145479
2.63	0.000170973		2.63	7.67422e-05
2.635	0.000168575		2.635	7.37631e-05
2.64	0.000169592		2.64	7.55069e-05
2.645	0.00018892		2.645	0.000116197
2.65	0.000187031		2.65	0.000131964
2.655	0.000184343		2.655	0.000142355
2.66	0.000189792		2.66	9.31635e-05
2.665	0.000188484		2.665	8.74233e-05
2.67	0.000183689		2.67	9.67239e-05
2.675	0.00026427		2.675	9.20736e-05
2.68	0.000587611		2.68	7.42717e-05
2.685	0.000544886		2.685	7.0784e-05
2.69	0.000539582		2.69	7.33998e-05
2.695	0.000535876		2.695	-4.85603e-06
2.7	0.000540817		2.7	-5.61546e-05
2.705	0.000542343		2.705	3.93945e-05
2.71	0.000524614		2.71	4.19376e-05
2.715	0.00052861		2.715	4.18649e-05
2.72	0.000383433		2.72	-3.67542e-05
2.725	0.000462489		2.725	-7.83162e-05
2.73	0.000459509		2.73	-8.115e-05
2.735	0.000377984		2.735	-8.10773e-05
2.74	0.000375877		2.74	-8.56549e-05
2.745	0.000464305		2.745	-7.83162e-05
2.75	0.000446721		2.75	-0.000137172
2.755	0.000472443		2.755	-3.98786e-05
2.76	0.000478183		2.76	0.000103336
2.765	0.000440109		2.765	0.000103045
2.77	0.000502743		2.77	0.000102537
2.775	0.000520763		2.775	0.000164153
2.78	0.000447012		2.78	0.000174907
2.785	0.000120764		2.785	0.000175198
2.79	0.000119602		2.79	0.000171855
2.795	0.000125342		2.795	0.000389184
2.8	0.000125269		2.8	0.000402699
2.805	0.000121709		2.805	0.000414543
2.81	0.000124979		2.81	0.000326187
2.815	0.000116841		2.815	0.000336287
2.82	0.000116114		2.82	0.000332073
2.825	0.000138566		2.825	0.000327059
2.83	5.82033e-05		2.83	0.00032517
2.835	0.000119747		2.835	0.000328948
2.84	0.000120764		2.84	0.000328512
2.845	0.000122799		2.845	0.000341301
2.85	3.26267e-05		2.85	0.000325678
2.855	3.13188e-05		2.855	0.00033418
2.86	4.21625e-06		2.86	0.000237395
2.865	1.03198e-05		2.865	8.64061e-05
2.87	-5.95628e-06		2.87	8.45169e-05
2.875	-7.09151e-05		2.875	8.55341e-05
2.88	-6.33584e-05		2.88	3.48168e-05
2.885	-7.27316e-05		2.885	2.12292e-05
2.89	-5.5511e-05		2.89	2.76961e-05
2.895	-4.64284e-05		2.895	3.57614e-05
2.9	-4.88989e-05		2.9	-0.000186799
2.905	-5.47844e-05		2.905	-0.000218842
2.91	-5.89987e-05		2.91	-0.000231049
2.915	-2.32323e-06		2.915	-0.000237734
2.92	4.57956e-06		2.92	-0.0002349
2.925	6.39608e-06		2.925	-0.000233447
2.93	-1.24231e-05		2.93	-0.000220877
2.935	-8.06344e-06		2.935	-0.000202348
2.94	-6.84446e-05		2.94	-0.000196027
2.945	-6.80087e-05		2.945	-0.00021659
2.95	-4.75183e-05		2.95	-0.000229524
2.955	-4.14148e-05		2.955	-0.000229233
2.96	-4.03975e-05		2.96	-0.000234101
2.965	-4.09062e-05		2.965	-0.00024471
2.97	-5.23139e-05		2.97	-0.000195518
2.975	-5.19506e-05		2.975	-0.000193048
2.98	-5.30405e-05		2.98	-0.000195664
2.985	-7.74546e-05		2.985	-0.000210341
2.99	-7.30949e-05		2.99	-0.000204456
2.995	-9.7945e-05		2.995	-7.12681e-05
3	-0.000116546		3	-6.98875e-05
3.005	-7.2659e-05		3.005	-6.26941e-05
3.01	-5.68189e-05		3.01	-5.79711e-05
3.015	-5.5511e-05		3.015	6.78049e-05
3.02	-0.000113058		3.02	7.65242e-05
3.025	-0.000105284		3.025	6.27186e-05
3.03	-0.000110297		3.03	6.27186e-05
3.035	-3.76364e-05		3.035	5.26914e-05
3.04	-4.34493e-05		3.04	3.56161e-05
3.045	-4.14148e-05		3.045	2.39903e-05
3.05	-4.22141e-05		3.05	1.22193e-05
3.055	-6.58289e-05		3.055	6.80955e-05
3.06	-7.55654e-05		3.06	0.000181882
3.065	-7.92711e-05		3.065	0.000217486
3.07	-6.44483e-05		3.07	0.00021814
3.075	-6.62648e-05		3.075	0.000171492
3.08	-6.33584e-05		3.08	0.000176142
3.085	-5.31859e-05		3.085	0.000175488
3.09	-2.90452e-06		3.09	0.0001728
3.095	-3.77645e-06		3.095	0.000173672
3.1	8.5759e-06		3.1	3.96851e-05
3.105	0.00015288		3.105	3.42355e-05
3.11	0.000172862		3.11	2.74054e-05
3.115	0.000160873		3.115	2.11566e-05
3.12	0.000154552		3.12	-9.90246e-05
3.125	0.000154697		3.125	-3.34844e-05
3.13	0.000151718		3.13	3.38722e-05
3.135	0.000151645		3.135	3.41629e-05
3.14	7.76038e-05		3.14	3.2637e-05
3.145	7.66592e-05		3.145	3.59067e-05
3.15	7.15002e-05		3.15	3.61247e-05
3.155	7.94203e-05		3.155	5.21101e-05
3.16	8.30533e-05		3.16	8.07761e-06
3.165	9.50424e-05		3.165	-9.69174e-05
3.17	0.000100492		3.17	-0.000133466
3.175	8.61051e-05		3.175	-0.000138697
3.18	9.01741e-05		3.18	-0.000114865
3.185	9.48244e-05		3.185	0.000250184
3.19	0.000175551		3.19	0.000246987
3.195	0.000124979		3.195	0.000279611
3.2	0.000149029		3.2	0.000276342
3.205	0.000142199		3.205	0.000315651
3.21	5.16084e-06		3.21	0.000315143
3.215	-6.26318e-05		3.215	0.000362227
3.22	-6.33584e-05		3.22	0.000372036
3.225	-5.72549e-05		3.225	0.000367313
3.23	-6.59742e-05		3.23	0.000300756
3.235	-6.76454e-05		3.235	0.000233472
3.24	-5.91441e-05		3.24	0.000271328
3.245	-5.81268e-05		3.245	0.000266896
3.25	-3.84357e-05		3.25	0.000287967
3.255	-2.76092e-05		3.255	0.000401464
3.26	-3.4948e-05		3.26	0.000413889
3.265	-2.98617e-05		3.265	0.000434815
3.27	-9.00803e-06		3.27	0.000462426
3.275	-1.14785e-05		3.275	0.000481027
3.28	3.78029e-06		3.28	0.000508057
3.285	4.58509e-05		3.285	0.000486913
3.29	4.0692e-05		3.29	0.000178031
3.295	-1.54022e-05		3.295	0.000181592
3.3	6.20543e-05		3.3	0.000144389
3.305	3.67683e-05		3.305	0.000144825
3.31	4.35258e-05		3.31	0.000104208
3.315	4.38891e-05		3.315	0.000110239
3.32	4.43977e-05		3.32	6.82408e-05
3.325	5.8058e-05		3.325	5.57432e-05
3.33	6.2345e-05		3.33	5.09475e-05
3.335	5.72587e-05		3.335	4.53527e-05
3.34	5.55875e-05		3.34	4.59339e-05
3.345	0.000139947		3.345	1.77415e-05
3.35	0.000138203		3.35	2.30458e-05
3.355	0.00011873		3.355	-3.11217e-06
3.36	0.00013021		3.36	-0.00011748
3.365	0.000151936		3.365	-9.48102e-05
3.37	0.00014685		3.37	-0.000123439
3.375	0.000116695		3.375	-0.000127217
3.38	0.000120619		3.38	-0.000146908
3.385	0.000109357		3.385	-0.000124311
3.39	6.67773e-05		3.39	-0.000123584
3.395	6.74312e-05		3.395	-0.00017263
3.4	3.71316e-05		3.4	-0.000151922
3.405	1.35895e-05		3.405	-8.115e-05
3.41	7.75311e-05		3.41	-6.24761e-05
3.415	6.55421e-05		3.415	-6.02963e-05
3.42	6.93204e-05		3.42	-4.46742e-05
3.425	6.88118e-05		3.425	-5.00511e-05
3.43	5.50789e-05		3.43	-4.12591e-05
3.435	0.000104779		3.435	-2.61457e-05
3.44	0.000157676		3.44	-2.50558e-05
3.445	0.000163053		3.445	5.89778e-06
3.45	6.64866e-05		3.45	-6.23659e-06
3.455	6.16184e-05		3.455	-7.03586e-06
3.46	6.06011e-05		3.46	8.44092e-06
3.465	7.50606e-05		3.465	9.60349e-06
3.47	5.18818e-05		3.47	-4.28577e-05
3.475	4.93387e-05		3.475	-4.28577e-05
3.48	4.74495e-05		3.48	-7.17041e-05
3.485	4.39618e-05		3.485	-7.26486e-05
3.49	4.01834e-05		3.49	-0.000116173
3.495	3.82942e-05		3.495	-0.000118425
3.5	3.54604e-05		3.5	-0.000119297
3.505	3.41525e-05		3.505	-0.000140005
3.51	-2.04885e-05		3.51	-0.000204165
3.515	-9.02429e-05		3.515	-0.000217752
3.52	-8.71912e-05		3.52	-1.59731e-05
3.525	-8.00704e-05		3.525	-3.23218e-05
3.53	-7.91258e-05		3.53	-3.1014e-05
3.535	-7.38942e-05		3.535	-3.71901e-05
3.54	-0.000127809		3.54	-4.7726e-05
3.545	-0.000171841		3.545	-5.43381e-05
3.55	-0.000176855		3.55	-8.52916e-05
3.555	-0.000157672		3.555	-8.28938e-05
3.56	-0.000156582		3.56	-8.27485e-05
3.565	-0.000154911		3.565	-0.000105855
3.57	-0.000190588		3.57	-9.65541e-05
3.575	-0.000192549		3.575	-8.23852e-05
3.58	-0.00017918		3.58	-2.30939e-05
3.585	-0.000177073		3.585	-2.81802e-05
3.59	-0.000177363		3.59	-2.83982e-05
3.595	-0.000179688		3.595	0.000193799
3.6	-0.000183394		3.6	0.000357213
3.605	-0.000177218		3.605	0.000352708
3.61	-0.000179107		3.61	0.000351909
3.615	-0.000181432		3.615	0.000345951
3.62	-0.000179906		3.62	0.000349366
3.625	-0.000176564		3.625	0.000138795
3.63	-0.000186882		3.63	0.000136615
3.635	-0.000186228		3.635	0.000138649
3.64	-0.00018601		3.64	0.000138431
3.645	-0.000190224		3.645	0.000171274
3.65	-0.000197418		3.65	0.000203608
3.655	-0.000198072		3.655	0.000209784
3.66	-0.00021878		3.66	0.000212109
3.665	-0.000189788		3.665	0.000208404
3.67	-6.64101e-05		3.67	0.000216106
3.675	-6.62648e-05		3.675	0.000202082
3.68	-6.49569e-05		3.68	0.00020775
3.685	-7.55654e-05		3.685	0.000150202
3.69	-8.58106e-05		3.69	0.000377268
3.695	-2.1869e-05		3.695	0.000382063
3.7	-2.06338e-05		3.7	0.000162482
3.705	4.07093e-06		3.705	-4.96374e-07
3.71	1.91844e-09		3.71	-8.85238e-06
3.715	1.88938e-05		3.715	-4.27474e-06
3.72	2.65958e-05		3.72	-8.59679e-07
3.725	3.16094e-05		3.725	-1.03783e-05
3.73	3.19001e-05		3.73	-8.9977e-06
3.735	0.000158984		3.735	5.05116e-05
3.74	0.000157967		3.74	5.44353e-05
3.745	0.000164434		3.745	4.73872e-05
3.75	0.000170174		3.75	8.44092e-06
3.755	0.000429065		3.755	5.46532e-05
3.76	0.000428701		3.76	4.88404e-05
3.765	0.00058979		3.765	5.31274e-05
3.77	0.000561307		3.77	6.72236e-05
3.775	0.000437421		3.775	0.000172945
3.78	0.000460599		3.78	0.000182827
3.785	0.00046307		3.785	0.000172219
3.79	0.000464886		3.79	0.000193726
3.795	0.000476875		3.795	-3.15952e-05
3.8	0.000428919		3.8	-2.91248e-05
3.805	0.000438801		3.805	-3.76988e-05
3.81	0.000440908		3.81	-2.1786e-05
3.815	0.00044396		3.815	-5.69035e-07
3.82	0.000428919		3.82	8.09565e-05
3.825	0.000428483		3.825	8.18284e-05
3.83	0.000449264		3.83	7.99392e-05
3.835	0.000454278		3.835	8.53161e-05
3.84	0.000332571		3.84	2.97306e-05
3.845	0.000334169		3.845	2.17379e-05
3.85	0.000327049		3.85	2.31911e-05
3.855	0.000326831		3.855	3.03845e-05
3.86	7.69498e-05		3.86	-4.00966e-05
3.865	7.92023e-05		3.865	-6.52723e-06
3.87	-7.11331e-05		3.87	2.05026e-05
3.875	-1.96165e-05		3.875	1.25826e-05
3.88	-1.65648e-05		3.88	-9.09592e-05
3.885	-3.50206e-05		3.885	-9.18311e-05
3.89	-3.50933e-05		3.89	-9.45196e-05
3.895	-3.36401e-05		3.895	-6.79257e-05
3.9	1.81844e-06		3.9	-6.58912e-05
3.905	-2.32323e-06		3.905	-7.38112e-05
3.91	-9.73464e-06		3.91	-7.54098e-05
3.915	-3.473e-05		3.915	-5.85524e-05
3.92	-3.71278e-05		3.92	2.20285e-05
3.925	0.000131663		3.925	-2.82528e-05
3.93	0.000130138		3.93	-2.1786e-05
3.935	0.000109865		3.935	-1.86616e-05
3.94	0.000162908		3.94	-6.45457e-06
3.945	0.000189284		3.945	-6.45457e-06
3.95	0.000242253		3.95	2.3374e-06
3.955	0.000242617		3.955	0.000112564
3.96	0.000242835		3.96	0.000112346
3.965	0.000244942		3.965	0.000108422
3.97	0.000423397		3.97	7.15832e-05
3.975	0.000421726		3.975	3.6706e-05
3.98	0.000402253		3.98	3.41629e-05
3.985	0.00040327		3.985	3.00939e-05
3.99	0.000403052		3.99	2.29004e-05
3.995	0.000454932		3.995	4.11383e-05
4	0.00046881		4	2.22465e-05
4.005	0.000433642		4.005	2.05026e-05
4.01	0.000423615		4.01	2.79867e-05
4.015	0.000424778		4.015	2.71874e-05
4.02	0.000428411		4.02	-2.6762e-06
4.025	0.000431172		4.025	-6.8725e-05
4.03	0.000266522		4.03	-9.97512e-05
4.035	0.000269719		4.035	-0.000102367
4.04	0.000268775		4.04	-6.8507e-05
4.045	0.000208757		4.045	-8.5219e-05
4.05	0.000178021		4.05	-8.68902e-05
4.055	0.000126141		4.055	0.000151874
4.06	0.000122508		4.06	4.8913e-05
4.065	0.000128612		4.065	0.000195543
4.07	0.000124979		4.07	0.000194162
4.075	-5.79088e-05		4.075	0.000192128
4.08	-6.47389e-05		4.08	0.000198377
4.085	-9.62011e-05		4.085	0.000202082
4.09	-9.91075e-05		4.09	0.00020201
4.095	-0.00010463		4.095	0.000203463
4.1	-0.000157236		4.1	0.000186533
4.105	-0.00017344		4.105	0.000153472
4.11	-0.000176709		4.11	0.000199684
4.115	-0.000176855		4.115	0.000402699
4.12	-0.000179035		4.12	0.00042239
4.125	-0.000177872		4.125	0.000413743
4.13	-0.000179906		4.13	0.00037814
4.135	-0.000180633		4.135	0.000386278
4.14	-0.000185865		4.14	0.000382281
4.145	-0.000186155		4.145	0.000346968
4.15	-0.00017264		4.15	0.000383589
4.155	-0.000170606		4.155	0.000379229
4.16	-0.000172277		4.16	0.000228894
4.165	-0.000170461		4.165	0.000224316
4.17	-0.000163049		4.17	0.000109294
4.175	-0.000163848		4.175	0.00013211
4.18	-0.000137255		4.18	0.000137559
4.185	-0.000121342		4.185	0.000135234
4.19	-7.97351e-07		4.19	0.000128767
4.195	1.91844e-09		4.195	0.000137995
4.2	3.41698e-06		4.2	0.000147151
4.205	4.94286e-06		4.205	0.000156524
4.21	1.65686e-05		4.21	0.000153835
4.215	0.000203162		4.215	0.000109367
4.22	0.00024843		4.22	-9.80073e-05
4.225	0.00025773		4.225	-0.000113121
4.23	0.000258965		4.23	-0.000112176
4.235	0.000255914		4.235	-0.000106945
4.24	0.000251045		4.24	-6.98149e-05
4.245	0.000253225		4.245	-6.4002e-05
4.25	0.00025526		4.25	3.6453e-06
4.255	0.000239347		4.255	-2.44018e-05
4.26	0.000236804		4.26	-1.59731e-05
4.265	0.000242326		4.265	-0.000110214
4.27	0.000243997		4.27	-0.000113048
4.275	0.00024843		4.275	-0.000122203
4.28	0.000248866		4.28	-0.000142694
4.285	0.000229756		4.285	-0.000142621
4.29	0.000220964		4.29	-0.000145019
4.295	0.000101655		4.295	8.00119e-05
4.3	0.000139656		4.3	7.63062e-05
4.305	0.000140673		4.305	7.04207e-05
4.31	0.00015615		4.31	6.221e-05
4.315	0.000142999		4.315	6.43898e-05
4.32	-2.19417e-05		4.32	6.59883e-05
4.325	-5.5947e-05		4.325	6.91128e-05
4.33	-5.70369e-05		4.33	6.91128e-05
4.335	-7.48215e-06		4.335	7.77594e-05
4.34	-5.95628e-06		4.34	7.71781e-05
4.345	-3.04984e-06		4.345	2.66788e-05
4.35	2.18175e-06		4.35	1.49804e-05
4.355	9.73848e-06		4.355	-5.07051e-05
4.36	2.45613e-05		4.36	-3.90793e-05
4.365	4.33078e-05		4.365	-1.30667e-05
4.37	3.48065e-05		4.37	-1.35027e-05
4.375	3.58964e-05		4.375	-4.42006e-06
4.38	1.59147e-05		4.38	-2.41112e-05
4.385	1.9911e-05		4.385	-2.5855e-05
4.39	2.53606e-05		4.39	-2.86888e-05
4.395	2.15822e-05		4.395	-2.96334e-05
4.4	2.18002e-05		4.4	-0.000250741
4.405	5.37883e-06		4.405	-0.000215282
4.41	3.34432e-06		4.41	-0.000150105
4.415	-1.26411e-05		4.415	-7.49738e-05
4.42	-1.11879e-05		4.42	-6.62545e-05
4.425	-2.94257e-05		4.425	-7.2358e-05
4.43	-3.96709e-05		4.43	-8.20946e-05
4.435	-5.27499e-05		4.435	-8.22399e-05
4.44	-8.24682e-05		4.44	-8.17313e-05
4.445	-8.18143e-05		4.445	-7.54824e-05
4.45	-8.47207e-05		4.45	-7.77349e-05
4.455	-9.48206e-05		4.455	-7.65723e-05
4.46	-0.000106592		4.46	0.000120339
4.465	-0.000117854		4.465	0.000120339
4.47	-0.000125483		4.47	0.000172364
4.475	-0.00012403		4.475	0.000173672
4.48	-0.00012948		4.48	0.000177305
4.485	-0.000131078		4.485	0.000170838
4.49	-0.000127009		4.49	0.000228894
4.495	-0.000138853		4.495	0.000225624
4.5	-0.000141178		4.5	0.000235942
4.505	-0.000148735		4.505	0.000257886
4.51	-0.000158399		4.51	0.000217559
4.515	-0.000160288		4.515	0.000153472
4.52	-0.000158762		4.52	8.37176e-05
4.525	-0.000157527		4.525	0.000145189
4.53	-0.000160288		4.53	0.000145988
4.535	-0.000164648		4.535	0.000159939
4.54	-0.000160869		4.54	0.000178976
4.545	-0.000164357		4.545	0.000177886
4.55	-0.000167045		4.55	0.000163572
4.555	-0.000143067		4.555	0.000169239
4.56	-0.000116619		4.56	0.000174616
4.565	-0.000115529		4.565	8.58624e-06
4.57	-0.000120179		4.57	-1.59005e-05
4.575	-0.000116909		4.575	-9.56095e-05
4.58	-0.000115166		4.58	-9.48102e-05
4.585	-0.000109861		4.585	-7.19947e-05
4.59	-0.000108553		4.59	-7.01782e-05
4.595	-0.000124176		4.595	-0.000128816
4.6	-0.00012076		4.6	-0.000121985
4.605	-8.29768e-05		4.605	-0.000131504
4.61	-7.98524e-05		4.61	-0.000145019
4.615	-9.42393e-05		4.615	-0.000142621
4.62	-9.59105e-05		4.62	-0.000141749
4.625	-9.89622e-05		4.625	-0.000143057
4.63	-9.72184e-05		4.63	-0.000219569
4.635	-9.55472e-05		4.635	-0.000177062
4.64	-8.47934e-05		4.64	-0.000177426
4.645	-8.29768e-05		4.645	-0.000174011
4.65	-0.000104048		4.65	-0.000179315
4.655	-0.000103685		4.655	1.94854e-05
4.66	-3.26782e-06		4.66	1.91221e-05
4.665	9.22985e-06		4.665	6.77322e-05
4.67	1.24996e-05		4.67	5.78503e-05
4.675	2.31807e-05		4.675	6.16287e-05
4.68	1.34442e-05		4.68	0.000286442
4.685	1.91844e-05		4.685	0.000278013
4.69	1.85304e-05		4.69	0.000246551
4.695	1.74405e-05		4.695	0.000247931
4.7	2.87756e-05		4.7	0.000275252
4.705	6.15457e-05		4.705	0.000269947
4.71	3.24813e-05		4.71	0.000269148
4.715	3.80036e-05		4.715	0.000264716
4.72	3.84395e-05		4.72	0.000273217
4.725	0.000112699		4.725	0.00028259
4.73	0.000111754		4.73	0.000271473
4.735	0.000112772		4.735	0.000277359
4.74	0.000111318		4.74	0.000260429
4.745	0.000107322		4.745	0.000251928
4.75	0.000117131		4.75	0.000399865
4.755	0.000119311		4.755	0.000399865
4.76	0.000246468		4.76	0.000209639
4.765	0.000125197		4.765	0.000225334
4.77	0.000106523		4.77	0.000171056
4.775	0.000105506		4.775	0.000150348
4.78	9.9838e-05		4.78	0.000156742
4.785	0.000171264		4.785	-6.84343e-05
4.79	0.000190882		4.79	-6.34934e-05
4.795	0.000196114		4.795	-5.77532e-05
4.8	0.000208829		4.8	-5.88431e-05
4.805	0.000227721		4.805	-8.69628e-05
4.81	0.000245596		4.81	-4.39476e-05
4.815	0.000237167		4.815	-4.08232e-05
4.82	0.000235423		4.82	-4.48922e-05
4.825	0.000241163		4.825	-2.48378e-05
4.83	0.000168067		4.83	-3.78441e-05
4.835	0.000163852		4.835	-2.77442e-05
4.84	0.000159057		4.84	-1.88796e-05
4.845	0.00016407		4.845	-4.20584e-05
4.85	0.000162762		4.85	-4.46742e-05
4.855	0.000158112		4.855	-0.000211358
4.86	0.000166177		4.86	-0.000196027
4.865	6.1691e-05		4.865	-0.000198497
4.87	6.43795e-05		4.87	-0.00021906
4.875	4.95567e-05		4.875	-0.000177716
4.88	4.73768e-05		4.88	-0.000173575
4.885	5.08645e-05		4.885	-0.000176408
4.89	-2.27409e-05		4.89	-0.000189124
4.895	-5.03521e-05		4.895	-0.000188543
4.9	0.000148593		4.9	-0.000189705
4.905	0.000149175		4.905	-0.000185782
4.91	0.000129193		4.91	-0.000187889
4.915	7.76038e-05		4.915	-0.000213974
4.92	7.66592e-05		4.92	-9.14678e-05
4.925	8.99561e-05		4.925	-9.03052e-05
4.93	8.39253e-05		4.93	-0.000120532
4.935	7.74584e-05		4.935	-0.000116027
4.94	7.9057e-05		4.94	-0.000122276
4.945	7.50606e-05		4.945	-0.000123293
4.95	0.000107177		4.95	-0.000104765
4.955	0.000104561		4.955	-9.85159e-05
4.96	0.000119093		4.96	-9.94605e-05
4.965	0.000111246		4.965	-0.000114719
4.97	9.38071e-05		4.97	-3.94426e-05
4.975	8.57418e-05		4.975	-3.08686e-05
4.98	8.05829e-05		4.98	-6.37114e-05
4.985	8.18908e-05		4.985	-6.8507e-05
4.99	7.60779e-05		4.99	-3.74808e-05
4.995	7.46247e-05		4.995	-1.58278e-05
5	9.95474e-05		5	-7.98045e-06
5.005	-7.47661e-05		5.005	-1.3648e-05
5.01	-8.23229e-05		5.01	-2.65816e-05
5.015	-8.47207e-05		5.015	-2.60004e-05
5.02	-8.15236e-05		5.02	-3.63909e-05
5.025	0.0001608		5.025	-5.09957e-05
5.03	0.000151863		5.03	-3.43564e-05
5.035	0.000150192		5.035	-3.94426e-05
5.04	0.000161672		5.04	-3.45017e-05
5.045	0.000170028		5.045	-3.13046e-05
5.05	0.000176132		5.05	-3.828e-05
5.055	0.000159057		5.055	-2.14227e-05
5.06	0.000158621		5.06	-2.59277e-05
5.065	0.000137694		5.065	-2.34572e-05
5.07	0.000135514		5.07	-2.34572e-05
5.075	0.00012883		5.075	-8.70355e-05
5.08	0.000149465		5.08	3.51801e-05
5.085	0.00027793		5.085	3.99757e-05
5.09	0.000274442		5.09	3.75053e-05
5.095	0.00029922		5.095	9.31285e-06
5.1	0.000296386		5.1	3.71796e-06
5.105	0.000275823		5.105	4.92763e-05
5.11	0.000247122		5.11	0.000145261
5.115	0.000241236		5.115	0.000155579
5.12	0.000241381		5.12	0.000152673
5.125	0.000270228		5.125	0.000148023
5.13	6.35075e-05		5.13	4.42627e-05
5.135	6.06738e-05		5.135	3.78686e-05
5.14	6.37255e-05		5.14	6.73689e-05
5.145	6.2127e-05		5.145	6.12654e-05
5.15	5.49336e-05		5.15	5.79957e-05
5.155	5.27537e-05		5.155	7.4635e-05
5.16	5.84939e-05		5.16	4.528e-05
5.165	5.58055e-05		5.165	5.00756e-05
5.17	5.05012e-05		5.17	4.38268e-05
5.175	0.000111028		5.175	4.41174e-05
5.18	0.000104779		5.18	3.80139e-05
5.185	8.55238e-05		5.185	-8.84161e-05
5.19	-4.58471e-05		5.19	-0.000103239
5.195	-4.21414e-05		5.195	-8.4783e-05
5.2	-6.19052e-05		5.2	9.79591e-05
5.205	-1.46756e-05		5.205	0.000191183
5.21	-3.55847e-06		5.21	0.000139303
5.215	1.23715e-06		5.215	0.000292763
5.22	3.29173e-05		5.22	0.000304752
5.225	4.62143e-05		5.225	0.000306932
5.23	2.07103e-05		5.23	0.000300901
5.235	2.76303e-06		5.235	0.000310565
5.24	2.03642e-06		5.24	0.000347041
5.245	7.12269e-06		5.245	0.000323353
5.25	7.55865e-06		5.25	0.000317032
5.255	9.59316e-06		5.255	0.000356341
5.26	9.5205e-06		5.26	0.000343262
5.265	-1.62741e-05		5.265	0.000339484
5.27	-1.51842e-05		5.27	0.000339775
5.275	-1.10425e-05		5.275	0.000352345
5.28	-7.94164e-05		5.28	0.000358013
5.285	-6.69188e-05		5.285	0.000374216
5.29	-6.37944e-05		5.29	0.000584932
5.295	-5.90714e-05		5.295	0.000590818
5.3	-5.56563e-05		5.3	0.000579628
5.305	-5.83448e-05		5.305	0.000394924
5.31	-8.97343e-05		5.31	0.000321173
5.315	-0.000103831		5.315	0.00032408
5.32	-0.000105574		5.32	8.48075e-05
5.325	-0.00013849		5.325	8.80046e-05
5.33	-7.75999e-05		5.33	9.06204e-05
5.335	-8.37761e-05		5.335	9.62879e-05
5.34	-0.000101651		5.34	0.000281864
5.345	-0.000107682		5.345	0.000233908
5.35	-6.4303e-05		5.35	0.000231292
5.355	-7.65827e-05		5.355	0.000234634
5.36	-8.31948e-05		5.36	0.000198812
5.365	-8.443e-05		5.365	0.000195034
5.37	-8.30495e-05		5.37	0.0002225
5.375	-8.52293e-05		5.375	0.000220247
5.38	-7.52748e-05		5.38	0.00021596
5.385	-6.3867e-05		5.385	0.000211092
5.39	-6.69914e-05		5.39	0.000189003
5.395	-1.3731e-05		5.395	-2.05508e-05
5.4	-1.52569e-05		5.4	-1.13955e-05
5.405	-1.99072e-05		5.405	-1.005e-06
5.41	5.72587e-05		5.41	3.99757e-05
5.415	4.04014e-05		5.415	1.53437e-05
5.42	4.38891e-05		5.42	0.000122373
5.425	8.15274e-05		5.425	0.000179339
5.43	8.31986e-05		5.43	0.000160883
5.435	6.97736e-06		5.435	0.000161683
5.44	1.23715e-06		5.44	0.000166914
5.445	1.5278e-06		5.445	-3.68268e-05
5.45	6.61406e-06		5.45	-4.48922e-05
5.455	-4.55565e-05		5.455	-2.87615e-05
5.46	-4.10515e-05		5.46	-3.47547e-06
5.465	5.10099e-05		5.465	-3.03951e-06
5.47	7.81124e-05		5.47	-6.41696e-07
5.475	7.17909e-05		5.475	-3.37751e-05
5.48	7.49153e-05		5.48	-3.036e-05
5.485	6.43795e-05		5.485	-3.15952e-05
5.49	5.79127e-05		5.49	-3.3993e-05
5.495	5.63868e-05		5.495	-2.43291e-05
5.5	-2.83186e-06		5.5	-1.19041e-05
5.505	-7.24691e-07		5.505	-2.12774e-05
5.51	5.83206e-07		5.51	-3.937e-05
5.515	-8.18869e-05		5.515	-8.24579e-05
5.52	-8.1233e-05		5.52	-7.80982e-05
5.525	-7.23683e-05		5.525	-0.000180623
5.53	-0.000120325		5.53	-0.000248561
5.535	-0.000131296		5.535	-0.000238461
5.54	-0.000131006		5.54	-0.000205618
5.545	-0.000124684		5.545	-0.000208016
5.55	-0.000126937		5.55	-0.000212303
5.555	-0.000126646		5.555	-0.000205691
5.56	0.000123017		5.56	-0.000204165
5.565	0.000127158		5.565	-0.000224292
5.57	4.38891e-05		5.57	-0.000215573
5.575	3.65504e-05		5.575	-0.000219206
5.58	3.82942e-05		5.58	-0.000205981
5.585	3.67683e-05		5.585	-0.000198207
5.59	3.42979e-05		5.59	-0.00020649
5.595	4.992e-05		5.595	-0.000175754
5.6	6.2563e-05		5.6	-0.000165291
5.605	6.67773e-05		5.605	-0.000180768
5.61	6.47428e-05		5.61	-0.000180986
5.615	5.71134e-05		5.615	-0.000167253
5.62	5.89299e-05		5.62	-0.00016362
5.625	5.43523e-05		5.625	-0.00015897
5.63	3.98201e-05		5.63	-0.000171322
5.635	3.95294e-05		5.635	-0.000168924
5.64	5.36257e-05		5.64	-0.000132085
5.645	0.000108267		5.645	0.000256578
5.65	0.00013784		5.65	0.000261083
5.655	0.00013813		5.655	0.000268349
5.66	0.000140819		5.66	0.000289784
5.665	-0.000108771		5.665	0.000284698
5.67	-0.000111097		5.67	0.000286587
5.675	-0.000120543		5.675	0.000279466
5.68	-0.000137836		5.68	0.000561463
5.685	-0.000136673		5.685	0.000548965
5.69	-0.000134421		5.69	0.000535378
5.695	-0.000135947		5.695	0.000535959
5.7	-0.000151714		5.7	0.000526658
5.705	-0.000169153		5.705	0.000505732
5.71	-0.000172422		5.71	0.000525714
5.715	-0.000171332		5.715	0.000550637
5.72	-0.000137327		5.72	0.000541554
5.725	-0.00013413		5.725	0.000542135
5.73	-0.00012977		5.73	0.000547367
5.735	-0.000125701		5.735	0.000552453
5.74	-9.75817e-05		5.74	0.00055892
5.745	-0.000101505		5.745	0.000515469
5.75	-0.000148299		5.75	9.25096e-05
5.755	-0.000184339		5.755	9.23643e-05
5.76	-0.000181796		5.76	9.38175e-05
5.765	-0.000186882		5.765	7.08566e-05
5.77	-0.00019037		5.77	5.45806e-05
5.775	-0.000187173		5.775	4.47714e-05
5.78	-0.00018027		5.78	6.98394e-05
5.785	-0.000187609		5.785	-0.000200096
5.79	-0.000188771		5.79	-0.000200822
5.795	-0.000192259		5.795	-0.00020322
5.8	-0.000184775		5.8	-0.000211068
5.805	-0.000178962		5.805	-0.000216881
5.81	-0.00016007		5.81	-0.000169869
5.815	-0.000159707		5.815	-0.000166018
5.82	-0.000158254		5.82	-0.000179388
5.825	-0.000173149		5.825	-0.000116754
5.83	-0.000172204		5.83	-0.00011748
5.835	-0.000160215		5.835	-0.000133684
5.84	-0.00016225		5.84	-9.90972e-05
5.845	-0.000186809		5.845	-0.000107017
5.85	-0.000185865		5.85	-0.000113193
5.855	-0.000195674		5.855	-0.000108325
5.86	-0.000188916		5.86	-0.000111377
5.865	-0.000186519		5.865	-0.000115809
5.87	-0.00018056		5.87	-0.000123439
5.875	6.63413e-05		5.875	-0.00010382
5.88	7.8185e-05		5.88	-9.43743e-05
5.885	7.69498e-05		5.885	-0.000123075
5.89	0.000193934		5.89	-0.000136082
5.895	0.000329592		5.895	-0.000134556
5.9	0.00033199		5.9	-0.000128961
5.905	0.000356622		5.905	-0.000117553
5.91	0.000352916		5.91	-0.000133103
5.915	0.000341581		5.915	-0.000178806
5.92	0.000345722		5.92	-0.000199079
5.925	0.000355023		5.925	-9.94605e-05
5.93	0.000346158		5.93	-0.000167544
5.935	0.000346667		5.935	-0.000167762
5.94	0.000388374		5.94	-0.000165945
5.945	0.00039208		5.945	-0.000203075
5.95	0.000393461		5.95	-0.000195446
5.955	0.000398329		5.955	-0.000191813
5.96	0.000401889		5.96	-0.000191813
5.965	0.000452025		5.965	-0.000176772
5.97	0.000452316		5.97	-0.000114283
5.975	0.000452534		5.975	-9.88066e-05
5.98	0.000226631		5.98	-0.000110796
5.985	0.000213552		5.985	-0.000119515
5.99	0.000214279		5.99	-0.000118788
5.995	0.000128176		5.995	0.000154053
6	-1.74194e-06		6	0.000156669
6.005	5.01552e-06		6.005	0.000153254
6.01	-1.49662e-05		6.01	0.000170475
6.015	-6.68288e-06		6.015	0.000185298
6.02	3.00835e-05		6.02	0.000238267
6.025	3.06648e-05		6.025	0.000240956
6.03	7.5206e-05		6.03	0.000129785
6.035	7.44793e-05		6.035	0.000131819
6.04	7.59326e-05		6.04	0.000145189
6.045	2.57965e-05		6.045	0.000144753
6.05	2.61598e-05		6.05	0.00014112
6.055	2.4416e-05		6.055	0.000153109
6.06	1.98383e-05		6.06	0.000161755
6.065	2.10009e-05		6.065	0.000237831
6.07	-3.18236e-05		6.07	0.000216614
6.075	-3.04984e-06		6.075	0.000152382
6.08	-9.08069e-06		6.08	0.000142936
6.085	1.96376e-06		6.085	0.00014577
6.09	-2.54121e-06		6.09	0.000148894
6.095	-2.03259e-06		6.095	0.00014824
6.1	-2.44121e-05		6.1	-0.000116972
6.105	-2.21597e-05		6.105	-0.000101059
6.11	-2.73912e-05		6.11	-0.00010353
6.115	-2.71006e-05		6.115	-0.000123439
6.12	-2.84812e-05		6.12	-0.000141241
6.125	-6.69914e-05		6.125	-0.000196172
6.13	-6.87353e-05		6.13	-0.000182585
6.135	-0.000122722		6.135	-0.000174665
6.14	-0.000120543		6.14	-0.000161876
6.145	-6.12512e-05		6.145	-0.000177353
6.15	-6.4303e-05		6.15	-0.0001852
6.155	-6.75001e-05		6.155	-0.000185418
6.16	-5.85628e-05		6.16	-0.000185418
6.165	-5.86354e-05		6.165	-0.000191595
6.17	-6.29224e-05		6.17	-0.00018847
6.175	-5.97253e-05		6.175	-0.000185418
6.18	-8.90077e-05		6.18	-0.000181349
6.185	-8.39941e-05		6.185	-0.000169942
6.19	-0.000110515		6.19	-0.000174229
6.195	4.86121e-05		6.195	-0.000173575
6.2	5.13005e-05		6.2	-0.000164492
6.205	5.92206e-05		6.205	-0.00017045
6.21	5.93659e-05		6.21	-0.000192031
6.215	6.19817e-05		6.215	-0.000156935
6.22	7.65138e-05		6.22	-0.000118861
6.225	7.25902e-05		6.225	-9.7862e-05
6.23	7.24448e-05		6.23	-0.000103312
6.235	0.000101001		6.235	-0.000120387
6.24	0.000101073		6.24	-0.000129615
6.245	0.000119311		6.245	8.54615e-05
6.25	7.40434e-05		6.25	7.97213e-05
6.255	8.43612e-05		6.255	9.79591e-05
6.26	8.92295e-05		6.26	0.00010944
6.265	8.75583e-05		6.265	9.83224e-05
6.27	8.92295e-05		6.27	9.59973e-05
6.275	9.14093e-05		6.275	6.18467e-05
6.28	0.000102672		6.28	6.47531e-05
6.285	0.00010318		6.285	6.53344e-05
6.29	0.000101073		6.29	5.45806e-05
6.295	0.000103907		6.295	5.70511e-05
6.3	-4.66464e-05		6.3	6.01028e-05
6.305	-4.77363e-05		6.305	4.94217e-05
6.31	-5.94347e-05		6.31	4.72418e-05
6.315	-6.32857e-05		6.315	9.98483e-05
6.32	-5.5511e-05		6.32	8.07385e-05
6.325	-7.29496e-05		6.325	0.000201065
6.33	-5.03521e-05		6.33	0.000184062
6.335	0.000122		6.335	0.000226496
6.34	9.62776e-05		6.34	0.000236378
6.345	9.5551e-05		6.345	0.000265007
6.35	0.000160728		6.35	3.51801e-05
6.355	0.00013893		6.355	3.17651e-05
6.36	0.000131155		6.36	1.94854e-05
6.365	0.000125778		6.365	2.11566e-05
6.37	0.000144161		6.37	1.29459e-05
6.375	0.000143653		6.375	1.9776e-05
6.38	0.000196986		6.38	-1.39386e-05
6.385	0.000182744		6.385	1.20013e-05
6.39	0.000180928		6.39	1.89041e-05
6.395	0.000180928		6.395	2.10113e-05
6.4	0.000179547		6.4	0.00011874
6.405	0.000179838		6.405	0.000122083
6.41	0.00017417		6.41	0.000129203
6.415	0.000171482		6.415	0.000142355
6.42	0.000174461		6.42	0.000128186
6.425	0.000163998		6.425	0.00011983
6.43	0.000160655		6.43	-4.22037e-05
6.435	0.000135006		6.435	-4.64181e-05
6.44	-3.21869e-05		6.44	-7.39565e-05
6.445	-3.44393e-05		6.445	-8.64542e-05
6.45	-2.73912e-05		6.45	5.2982e-05
6.455	-0.000114294		6.455	5.24734e-05
6.46	-0.00011037		6.46	6.14834e-05
6.465	-8.74091e-05		6.465	7.1002e-05
6.47	-8.42121e-05		6.47	6.38812e-05
6.475	-0.000105865		6.475	6.61337e-05
6.48	-0.000105502		6.48	8.06659e-05
6.485	-0.000127736		6.485	6.38812e-05
6.49	-0.00012512		6.49	3.21284e-05
6.495	-0.000122722		6.495	3.48168e-05
6.5	-0.000123885		6.5	4.18649e-05
6.505	-7.38216e-05		6.505	-5.85524e-05
6.51	-7.2441e-05		6.51	-3.31938e-05
6.515	-3.17509e-05		6.515	-3.55916e-05
6.52	8.50324e-06		6.52	-4.18404e-05
6.525	4.57956e-06		6.525	-7.74443e-05
6.53	4.28891e-06		6.53	-8.34025e-05
6.535	0.000102308		6.535	-7.77349e-05
6.54	0.000107322		6.54	2.35544e-05
6.545	0.000103471		6.545	9.89413e-06
6.55	0.000102018		6.55	2.66788e-05
6.555	9.65683e-05		6.555	-2.44745e-05
6.56	9.5333e-05		6.56	-1.15408e-05
6.565	0.000134207		6.565	-1.11775e-05
6.57	0.000113934		6.57	1.10567e-05
6.575	0.000107467		6.575	1.11294e-05
6.58	0.000117785		6.58	4.00484e-05
6.585	0.000126287		6.585	2.043e-05
6.59	8.87209e-05		6.59	2.043e-05
6.595	8.98835e-05		6.595	2.18105e-05
6.6	8.95928e-05		6.6	3.95398e-05
6.605	9.24266e-05		6.605	3.12564e-05
6.61	0.000209556		6.61	2.74054e-05
6.615	0.000210791		6.615	4.48217e-07
6.62	0.00022278		6.62	9.82147e-06
6.625	0.000188121		6.625	3.91765e-05
6.63	0.000187249		6.63	4.10657e-05
6.635	0.000189066		6.635	0.000124335
6.64	9.28625e-05		6.64	0.000128695
6.645	0.000124397		6.645	0.000121647
6.65	0.000131663		6.65	0.000156015
6.655	0.000153026		6.655	0.000225334
6.66	0.000151282		6.66	0.000110239
6.665	0.000181218		6.665	0.000221047
6.67	0.000139874		6.67	0.000239357
6.675	0.000140673		6.675	0.000211165
6.68	0.000143217		6.68	0.000355542
6.685	0.000130646		6.685	0.000324952
6.69	0.000121854		6.69	0.000322481
6.695	0.000156949		6.695	0.000326042
6.7	0.000227213		6.7	0.000328585
6.705	0.000230555		6.705	0.000291891
6.71	0.000238257		6.71	0.000287313
6.715	7.25902e-05		6.715	0.00062119
6.72	6.96837e-05		6.72	0.000638847
6.725	1.98383e-05		6.725	0.000627294
6.73	1.80945e-05		6.73	0.000626277
6.735	2.29628e-05		6.735	0.000622934
6.74	2.24541e-05		6.74	0.000551508
6.745	1.79492e-05		6.745	0.000549983
6.75	-1.74367e-05		6.75	0.000456759
6.755	-2.48481e-05		6.755	0.000448257
6.76	-4.72277e-05		6.76	0.000379738
6.765	-4.91169e-05		6.765	0.000384388
6.77	-8.443e-05		6.77	0.000356123
6.775	-4.62831e-05		6.775	0.000337522
6.78	-5.38398e-05		6.78	0.000334252
6.785	-5.23866e-05		6.785	0.000202736
6.79	-5.60923e-05		6.79	0.000201065
6.795	-5.74729e-05		6.795	0.000205352
6.8	-8.58106e-05		6.8	0.000213926
6.805	-0.000156655		6.805	0.000213708
6.81	-0.000163267		6.81	0.00021596
6.815	-0.000173367		6.815	0.000234852
6.82	-0.000173803		6.82	-8.89974e-05
6.825	-0.000173948		6.825	-6.95242e-05
6.83	-0.000162395		6.83	0.000135888
6.835	-0.000161305		6.835	0.000118813
6.84	-0.000163122		6.84	0.000138722
6.845	-0.000164866		6.845	0.00013429
6.85	-0.000160797		6.85	0.000127605
6.855	-0.000148808		6.855	0.000129567
6.86	-0.000147572		6.86	0.000109222
6.865	-0.000147572		6.865	8.84406e-05
6.87	-0.000141687		6.87	8.33543e-05
6.875	-0.000138417		6.875	5.47259e-05
6.88	-0.000175547		6.88	5.64698e-05
6.885	-0.000171623		6.885	0.000104135
6.89	-0.000173803		6.89	9.38901e-05
6.895	-0.000112622		6.895	0.000220029
6.9	-0.000110007		6.9	0.000219884
6.905	-0.000103395		6.905	0.000209421
6.91	-9.97615e-05		6.91	0.000205207
6.915	-9.22774e-05		6.915	0.000211383
6.92	-9.24227e-05		6.92	0.000199684
6.925	-9.25681e-05		6.925	0.000198304
6.93	-9.3222e-05		6.93	0.000156233
6.935	-0.00010245		6.935	-5.1359e-05
6.94	-8.96616e-05		6.94	-6.65451e-05
6.945	-8.1015e-05		6.945	-8.76168e-05
6.95	-7.33856e-05		6.95	5.45079e-05
6.955	-7.18597e-05		6.955	5.7487e-05
6.96	-7.94891e-05		6.96	6.38085e-05
6.965	-8.0797e-05		6.965	6.59883e-05
6.97	-7.41849e-05		6.97	6.71509e-05
6.975	-7.47661e-05		6.975	0.000101883
6.98	-7.35309e-05		6.98	3.99757e-05
6.985	-7.39669e-05		6.985	4.89857e-05
6.99	-6.8808e-05		6.99	1.60703e-05
6.995	-7.25137e-05		6.995	3.06025e-05
7	5.16084e-06		7	-6.53099e-05
7.005	2.25441e-06		7.005	-6.66905e-05
7.01	3.27166e-06		7.01	-6.92336e-05
7.015	1.95477e-05		7.015	-6.32027e-05
7.02	2.50699e-05		7.02	-6.02963e-05
7.025	2.51426e-05		7.025	-5.70992e-05
7.03	2.29628e-05		7.03	-6.60365e-05
7.035	2.04923e-05		7.035	-6.37114e-05
7.04	2.09283e-05		7.04	-2.46925e-05
7.045	6.45975e-05		7.045	3.77233e-05
7.05	5.47156e-05		7.05	0.000128767
7.055	4.5633e-05		7.055	-1.90976e-05
7.06	4.22179e-05		7.06	-1.60458e-05
7.065	3.53151e-05		7.065	-2.16758e-06
7.07	3.74223e-05		7.07	-1.08869e-05
7.075	3.05922e-05		7.075	0.000255633
7.08	5.7622e-05		7.08	0.000224244
7.085	5.89299e-05		7.085	0.00023369
7.09	6.04558e-05		7.09	0.000216469
7.095	0.000113498		7.095	0.000222427
7.1	0.000121055		7.1	0.000215016
7.105	1.09737e-05		7.105	0.000184571
7.11	1.91117e-05		7.11	0.000178395
7.115	1.27176e-05		7.115	0.000179993
7.12	-1.10425e-05		7.12	0.000182464
7.125	-2.21597e-05		7.125	0.000215379
7.13	-2.11424e-05		7.13	0.000221265
7.135	-2.01978e-05		7.135	0.000225915
7.14	1.97657e-05		7.14	0.000227877
7.145	1.77312e-05		7.145	0.00020695
7.15	-3.9017e-05		7.15	0.000147005
7.155	-4.25047e-05		7.155	9.27276e-05
7.16	-4.04702e-05		7.16	0.000106097
7.165	-3.21869e-05		7.165	0.000192636
7.17	-2.69553e-05		7.17	0.000172509
7.175	-3.03703e-05		7.175	0.00017636
7.18	-2.5938e-05		7.18	-7.69356e-05
7.185	-5.72549e-05		7.185	-8.03507e-05
7.19	-2.54294e-05		7.19	-9.45922e-05
7.195	-1.67827e-05		7.195	-8.67449e-05
7.2	-6.8154e-05		7.2	-0.000104619
7.205	-7.38216e-05		7.205	-0.000115591
7.21	-0.000100488		7.21	-0.000114719
7.215	-0.000112695		7.215	-0.000106654
7.22	-0.000115747		7.22	-3.33391e-05
7.225	-0.000113422		7.225	-3.84254e-05
7.23	-0.000110007		7.23	-5.45561e-05
7.235	-0.000108553		7.235	-6.52372e-05
7.24	-3.9017e-05		7.24	-4.03145e-05
7.245	-7.82539e-05		7.245	-3.31211e-05
7.25	-6.55382e-05		7.25	-5.5646e-05
7.255	-6.37944e-05		7.255	-2.64363e-05
7.26	-4.95528e-05		7.26	-5.87328e-06
7.265	-5.02794e-05		7.265	2.47896e-05
7.27	-5.53657e-05		7.27	6.69705e-06
7.275	-3.4512e-05		7.275	2.07933e-05
7.28	-3.56746e-05		7.28	4.84771e-05
7.285	-3.46573e-05		7.285	3.67787e-05
7.29	-3.23322e-05		7.29	3.34363e-05
7.295	-5.88534e-05		7.295	3.83772e-05
7.3	2.44886e-05		7.3	0.000110747
7.305	1.95477e-05		7.305	0.000109585
7.31	2.92843e-05		7.31	0.000279175
7.315	3.03742e-05		7.315	0.000284044
7.32	3.69863e-05		7.32	0.000323571
7.325	4.55603e-05		7.325	0.000246914
7.33	4.89754e-05		7.33	0.000244298
7.335	5.94385e-05		7.335	0.000226714
7.34	5.60235e-05		7.34	0.000229112
7.345	-6.4649e-06		7.345	0.00020201
7.35	-1.95993e-06		7.35	0.000327495
7.355	-1.01706e-05		7.355	0.000335633
7.36	-1.29317e-05		7.36	0.000416069
7.365	-2.63013e-05		7.365	0.000396523
7.37	-1.94712e-05		7.37	0.000349511
7.375	5.16084e-06		7.375	0.000278158
7.38	-2.28136e-05		7.38	0.000267477
7.385	1.81844e-06		7.385	0.000242482
7.39	-2.03259e-06		7.39	0.000240011
7.395	-4.4304e-06		7.395	0.000240883
7.4	-1.47482e-05		7.4	0.000247713
7.405	-0.000107464		7.405	0.000176142
7.41	-0.000110879		7.41	0.00017607
7.415	-0.000117273		7.415	5.97395e-05
7.42	-0.0001172		7.42	0.000100575
7.425	-0.000109789		7.425	8.04479e-05
7.43	-0.000118363		7.43	8.03025e-05
7.435	-0.000122722		7.435	8.50982e-05
7.44	-0.000136673		7.44	8.40809e-05
7.445	-0.000137109		7.445	0.000121865
7.45	-0.00013987		7.45	0.000178177
7.455	-0.000148808		7.455	3.88132e-05
7.46	-0.000150697		7.46	4.08477e-05
7.465	-0.000144375		7.465	-7.01782e-05
7.47	-0.000144375		7.47	-0.000107453
7.475	-0.000152005		7.475	-0.000103602
7.48	-0.000183975		7.48	-6.57459e-05
7.485	-0.000184266		7.485	-4.43109e-05
7.49	-0.000214275		7.49	-3.3993e-05
7.495	-0.000202213		7.495	-2.72356e-05
7.5	-0.000203739		7.5	-2.09491e-06
7.505	-0.000164575		7.505	-1.41566e-05
7.51	-0.000161741		7.51	-2.19313e-05
7.515	-0.000160579		7.515	-2.00422e-05
7.52	-0.00016007		7.52	-6.70538e-05
7.525	-0.000142559		7.525	-0.00010956
7.53	-0.000148154		7.53	-0.000128743
7.535	-0.000145538		7.535	-0.000120387
7.54	-0.000145465		7.54	-0.000103893
7.545	-0.00014423		7.545	-0.000106799
7.55	-0.000142849		7.55	-0.000142476
7.555	-0.00014968		7.555	-0.000199442
7.56	-0.000148226		7.56	-0.00018738
7.565	-0.000150188		7.565	-0.000111958
7.57	-0.0001576		7.57	-6.39293e-05
7.575	-0.000156074		7.575	-3.50103e-05
7.58	-0.000158036		7.58	-3.35571e-05
7.585	-0.000158254		7.585	-7.38112e-05
7.59	-0.000156582		7.59	-8.96513e-05
7.595	-0.000148226		7.595	-8.42017e-05
7.6	-0.000159925		7.6	-8.48557e-05
7.605	-0.000156946		7.605	-9.92425e-05
7.61	-0.000187245		7.61	-9.90246e-05
7.615	-0.000188771		7.615	-6.66178e-05
7.62	-0.000187173		7.62	-6.60365e-05
7.625	-0.000182886		7.625	-7.75896e-05
7.63	-0.00018492		7.63	-8.39111e-05
7.635	-0.000187173		7.635	-5.96423e-05
7.64	-0.000185792		7.64	-6.22581e-05
7.645	-0.000184193		7.645	-8.34025e-05
7.65	-0.000175692		7.65	-6.13135e-05
7.655	-0.000171478		7.655	-6.4438e-05
7.66	-0.0001669		7.66	-5.46287e-05
7.665	-0.000163194		7.665	-6.45106e-05
7.67	-0.000159707		7.67	-0.000147271
7.675	-0.000152005		7.675	-0.000195155
7.68	-0.000150116		7.68	-0.000214628
7.685	-0.00014423		7.685	-0.000215936
7.69	-0.000136601		7.69	-0.000205109
7.695	-0.000131006		7.695	-0.00021114
7.7	-9.53292e-05		7.7	-0.000228797
7.705	-9.70004e-05		7.705	-0.000227489
7.71	-9.28587e-05		7.71	-0.000227344
7.715	-3.93076e-05		7.715	-0.000223493
7.72	-3.52386e-05		7.72	-0.000118498
7.725	-4.06155e-05		7.725	-0.000124747
7.73	-4.43212e-05		7.73	-0.000118425
7.735	-5.90714e-05		7.735	-0.000109488
7.74	-1.93985e-05		7.74	-0.000132957
7.745	-2.1869e-05		7.745	-0.000132667
7.75	-2.46301e-05		7.75	-0.000131431
7.755	-2.95711e-05		7.755	-0.000150904
7.76	-2.84085e-05		7.76	-0.000150759
7.765	-1.65648e-05		7.765	-0.000116972
7.77	6.69226e-05		7.77	-0.000115228
7.775	6.38708e-05		7.775	-2.78392e-07
7.78	5.47882e-05		7.78	2.41006e-06
7.785	5.74767e-05		7.785	-4.20208e-06
7.79	5.90752e-05		7.79	-8.12577e-06
7.795	6.1473e-05		7.795	-1.78623e-05
7.8	7.16456e-05		7.8	-1.08142e-05
7.805	3.54604e-05		7.805	8.26277e-05
7.81	5.90752e-05		7.81	7.53616e-05
7.815	5.50062e-05		7.815	0.000132473
7.82	-5.08434e-06		7.82	0.000136978
7.825	-9.95262e-06		7.825	1.24749e-06
7.83	-4.57572e-06		7.83	-2.05731e-07
7.835	-4.7937e-06		7.835	-1.94959e-06
7.84	-6.39224e-06		7.84	0.000426241
7.845	-4.86082e-05		7.845	0.000417376
7.85	-3.12423e-05		7.85	0.000413453
7.855	-3.05883e-05		7.855	0.000414107
7.86	-3.23322e-05		7.86	0.000419847
7.865	-3.64012e-05		7.865	0.0004516
7.87	-5.31859e-05		7.87	0.000407422
7.875	-0.000129552		7.875	0.000461118
7.88	-0.000131369		7.88	0.000350165
7.885	-9.56925e-05		7.885	0.000358884
7.89	-0.000102668		7.89	0.000370583
7.895	-0.000106955		7.895	0.000461336
7.9	-0.00010136		7.9	0.000516341
7.905	-0.000110661		7.905	0.000513144
7.91	-9.50385e-05		7.91	0.000418902
7.915	-0.000116837		7.915	0.000422753
7.92	-0.000118217		7.92	0.000353798
7.925	-0.000117491		7.925	0.000370656
7.93	-0.000117055		7.93	0.000370365
7.935	0.000129847		7.935	0.000388167
7.94	0.000130283		7.94	0.000388457
7.945	0.000128975		7.945	-5.87328e-06
7.95	0.000132099		7.95	3.03845e-05
7.955	0.000112481		7.955	3.38722e-05
7.96	0.000111391		7.96	3.39449e-05
7.965	0.000171046		7.965	1.88314e-05
7.97	0.000173008		7.97	-1.88796e-05
7.975	0.000187685		7.975	-7.10852e-06
7.98	0.00017199		7.98	-5.27396e-05
7.985	0.000174388		7.985	-5.37568e-05
7.99	0.000144742		7.99	-3.37024e-05
7.995	0.000152154		7.995	-3.828e-05
8	0.000208248		8	-0.000123366
8.005	0.000198076		8.005	-4.42006e-06
8.01	0.000196404		8.01	1.72329e-05
8.015	0.000177149		8.015	3.07478e-05
8.02	0.000284106		8.02	5.76323e-05
8.025	0.000282507		8.025	6.12654e-05
8.03	0.000280182		8.03	4.29548e-05
8.035	0.000286649		8.035	4.66605e-05
8.04	3.83669e-05		8.04	3.88132e-05
8.045	5.29717e-05		8.045	3.35816e-05
8.05	5.47156e-05		8.05	-1.37207e-05
8.055	5.14458e-05		8.055	-4.12591e-05
8.06	5.7404e-05		8.06	9.25822e-05
8.065	5.84939e-05		8.065	0.000100502
8.07	-4.34047e-07		8.07	0.000209639
8.075	-7.24691e-07		8.075	0.000210438
8.08	3.27166e-06		8.08	0.000212691
8.085	1.1119e-05		8.085	0.000215306
8.09	3.77856e-05		8.09	0.000271183
8.095	4.01834e-05		8.095	0.000237468
8.1	3.63324e-05		8.1	0.000239793
8.105	-1.92532e-05		8.105	0.000240738
8.11	-9.51666e-06		8.11	8.07385e-05
8.115	-7.70014e-06		8.115	4.66605e-05
8.12	-1.8146e-06		8.12	4.17196e-05
8.125	-0.000111242		8.125	5.01483e-05
8.13	-0.000109135		8.13	5.7269e-05
8.135	-0.000106737		8.135	5.7269e-05
8.14	-0.000112404		8.14	9.01118e-05
8.145	-0.000116909		8.145	8.2773e-05
8.15	-0.000135147		8.15	8.24097e-05
8.155	-1.04613e-05		8.155	9.22916e-05
8.16	5.08818e-06		8.16	9.12743e-05
8.165	-5.37499e-06		8.165	-3.71901e-05
8.17	-7.11885e-06		8.17	-5.09957e-05
8.175	-9.29868e-06		8.175	-0.000152648
8.18	-1.24231e-05		8.18	-0.000147199
8.185	-3.03703e-05		8.185	-0.000113048
8.19	7.38981e-05		8.19	-0.000126054
8.195	7.60052e-05		8.195	-0.00017946
8.2	0.00011328		8.2	-0.00017699
8.205	0.000111609		8.205	-0.000185636
8.21	0.000137331		8.21	-0.00016718
8.215	0.000126069		8.215	-0.000179823
8.22	0.000127013		8.22	-0.000168198
8.225	0.000164579		8.225	-0.000172921
8.23	0.000166395		8.23	-0.000214628
8.235	0.000164288		8.235	-0.000154102
8.24	0.000176277		8.24	-0.000110505
8.245	0.000170755		8.245	-0.000144365
8.25	0.000174824		8.25	-0.000112176
8.255	0.000180782		8.255	-8.73988e-05
8.26	5.90752e-05		8.26	-9.14302e-06
8.265	4.53423e-05		8.265	1.31639e-05
8.27	5.34077e-05		8.27	3.42731e-06
8.275	5.28991e-05		8.275	8.87688e-06
8.28	6.96111e-05		8.28	1.08387e-05
8.285	6.88118e-05		8.285	6.47907e-06
8.29	6.91024e-05		8.29	-3.71901e-05
8.295	-3.79997e-05		8.295	-3.56643e-05
8.3	-7.2005e-05		8.3	-2.82528e-05
8.305	-0.000122359		8.305	-2.29486e-05
8.31	-0.000118944		8.31	-2.57824e-05
8.315	-0.000150406		8.315	-4.16951e-05
8.32	-0.000151787		8.32	-2.01875e-05
8.325	-0.000161523		8.325	-3.10866e-05
8.33	-0.000185429		8.33	-3.3993e-05
8.335	-0.000182668		8.335	-2.44018e-05
8.34	-0.000183322		8.34	-9.05959e-05
8.345	-0.000190733		8.345	-0.000135573
8.35	-0.00016799		8.35	-0.000113339
8.355	-0.000167263		8.355	-0.000136372
8.36	-0.000167045		8.36	-0.000150977
8.365	-0.000169734		8.365	-0.000225455
8.37	-0.000166101		8.37	-0.000253647
8.375	-0.000167336		8.375	-0.000244419
8.38	-0.00016443		8.38	-0.000240641
8.385	-0.000180415		8.385	-0.000226326
8.39	-0.00018165		8.39	-0.000223783
8.395	-0.000177291		8.395	-0.000196463
8.4	-0.000175038		8.4	-0.000186218
8.405	-0.000167627		8.405	-0.000194428
8.41	-0.000157018		8.41	-0.000204238
8.415	-0.000157963		8.415	-0.000202857
8.42	-0.000145029		8.42	-0.000205255
8.425	-0.000145901		8.425	-0.00022451
8.43	-0.000136746		8.43	-0.000218988
8.435	-0.000152077		8.435	-0.000215355
8.44	-0.000153167		8.44	-0.000154973
8.445	-0.000151205		8.445	-0.000126272
8.45	-0.000155202		8.45	-0.000131068
8.455	-0.000169443		8.455	-0.000150904
8.46	-0.000171696		8.46	-0.000157153
8.465	-0.000171914		8.465	-0.000170305
8.47	-0.000170025		8.47	-0.000136808
8.475	-0.000170388		8.475	-0.000129179
8.48	-0.0001669		8.48	-0.000130923
8.485	-0.000163558		8.485	-0.000138479
8.49	-0.000171478		8.49	-0.000157153
8.495	-6.19778e-05		8.495	-0.000163184
8.5	-5.87081e-05		8.5	-0.000187308
8.505	-5.82721e-05		8.505	-0.000197189
8.51	-5.99433e-05		8.51	-0.000192539
8.515	-6.22685e-05		8.515	-0.000187598
8.52	-6.46663e-05		8.52	-0.000171903
8.525	-6.01613e-05		8.525	-0.000173793
8.53	4.73042e-05		8.53	-0.000171322
8.535	6.94657e-05		8.535	-0.000153302
8.54	0.000101146		8.54	-0.000150468
8.545	9.84574e-05		8.545	-0.000213247
8.55	9.81668e-05		8.55	-0.000246454
8.555	0.000100201		8.555	-0.000221967
8.56	0.000102018		8.56	-0.000217462
8.565	0.000133843		8.565	-0.00021986
8.57	0.000129556		8.57	-0.000214265
8.575	0.000131954		8.575	-0.000236717
8.58	0.000130283		8.58	-0.000239042
8.585	0.000125778		8.585	4.85497e-05
8.59	0.000121491		8.59	5.47986e-05
8.595	0.000173371		8.595	0.00010152
8.6	6.69953e-05		8.6	0.000109004
8.605	6.00925e-05		8.605	0.000102319
8.61	6.02378e-05		8.61	0.000198086
8.615	6.76492e-05		8.615	0.000242409
8.62	0.000106813		8.62	0.000245243
8.625	0.000108267		8.625	0.000241319
8.63	0.000108412		8.63	0.000237323
8.635	5.83486e-05		8.635	0.000245315
8.64	3.2772e-05		8.64	0.000232527
8.645	-2.46855e-06		8.645	0.000231437
8.65	-2.68653e-06		8.65	0.0002419
8.655	1.91844e-09		8.655	0.000244516
8.66	-3.92177e-06		8.66	0.000234634
8.665	-1.22778e-05		8.665	0.000230711
8.67	-3.99616e-05		8.67	0.000281719
8.675	-4.29407e-05		8.675	0.000287531
8.68	-5.04974e-05		8.68	0.000273145
8.685	-5.26046e-05		8.685	0.000320883
8.69	-5.38398e-05		8.69	2.8786e-05
8.695	-5.23139e-05		8.695	0.000304679
8.7	-9.54745e-05		8.7	0.000263481
8.705	-9.14782e-05		8.705	0.000253671
8.71	-9.02429e-05		8.71	0.000261955
8.715	-6.8808e-05		8.715	0.000166115
8.72	-7.97798e-05		8.72	0.000194889
8.725	-0.000111533		8.725	0.000192346
8.73	-0.000108335		8.73	0.000349003
8.735	-0.000119961		8.735	0.000409747
8.74	-0.000169225		8.74	0.000401827
8.745	-0.000166174		8.745	0.000405969
8.75	-0.00016443		8.75	0.000419992
8.755	-0.000162177		8.755	0.000409384
8.76	-0.000168281		8.76	0.000437431
8.765	-0.000167917		8.765	0.000428566
8.77	-0.000110297		8.77	0.000421954
8.775	-0.000114657		8.775	0.00036942
8.78	-0.000110951		8.78	0.000367168
8.785	-0.000112913		8.785	0.000359102
8.79	-0.000116837		8.79	0.000308167
8.795	1.16277e-05		8.795	0.000319938
8.8	6.17809e-06		8.8	4.23736e-05
8.805	1.31535e-05		8.805	3.49621e-05
8.81	6.9047e-06		8.81	5.17468e-05
8.815	1.11917e-05		8.815	4.54253e-05
8.82	2.83397e-05		8.82	5.21828e-05
8.825	3.16094e-05		8.825	-2.53464e-05
8.83	1.48974e-05		8.83	-2.5637e-05
8.835	1.48247e-05		8.835	-0.000194283
8.84	7.37527e-05		8.84	-0.000241295
8.845	6.88118e-05		8.845	-0.000238824
8.85	6.2345e-05		8.85	-0.000232139
8.855	6.1473e-05		8.855	-0.000213175
8.86	6.00198e-05		8.86	-0.000141749
8.865	6.91751e-05		8.865	-0.000172485
8.87	0.000113498		8.87	-0.000173429
8.875	6.11097e-05		8.875	-0.000167762
8.88	6.81578e-05		8.88	-0.000155482
8.885	7.8621e-05		8.885	-0.000153738
8.89	9.72222e-05		8.89	-0.000153012
8.895	0.000105942		8.895	-0.000122203
8.9	-2.01252e-05		8.9	-8.44197e-05
8.905	-1.43849e-05		8.905	-6.02963e-05
8.91	2.8049e-05		8.91	-6.00783e-05
8.915	3.47338e-05		8.915	-6.28394e-05
8.92	3.31353e-05		8.92	-4.92518e-05
8.925	-7.40949e-06		8.925	-5.86251e-05
8.93	-6.24692e-06		8.93	-6.83617e-05
8.935	2.39973e-06		8.935	-7.00329e-05
8.94	2.98102e-06		8.94	-4.67814e-05
8.945	4.09827e-05		8.945	-6.15315e-05
8.95	4.1128e-05		8.95	-7.57004e-05
8.955	5.05739e-05		8.955	-7.09048e-05
8.96	5.21724e-05		8.96	-0.00010026
8.965	5.07192e-05		8.965	-0.000140005
8.97	4.32352e-05		8.97	-0.000143711
8.975	-1.37864e-06		8.975	-0.00013521
8.98	-1.06792e-05		8.98	-0.000103965
8.985	-1.83086e-05		8.985	-0.000103965
8.99	-2.97891e-05		8.99	-0.00011065
8.995	-3.93076e-05		8.995	-0.000101713
9	-3.4948e-05		9	-0.000129905
9.005	6.13277e-05		9.005	-0.000174592
9.01	8.7631e-05		9.01	-0.0001953
9.015	3.6623e-05		9.015	-0.000168634
9.02	3.49518e-05		9.02	-0.000179242
9.025	3.20454e-05		9.025	-0.000152212
9.03	3.67683e-05		9.03	-0.000153811
9.035	5.86393e-05		9.035	-0.0001456
9.04	6.02378e-05		9.04	-0.000135646
9.045	7.58599e-05		9.045	-0.000159914
9.05	-1.99798e-05		9.05	-0.000157807
9.055	-1.8018e-05		9.055	-0.000153448
9.06	-7.33683e-06		9.06	-0.000166236
9.065	-5.95628e-06		9.065	-7.00329e-05
9.07	-4.93902e-06		9.07	-4.48922e-05
9.075	-2.90452e-06		9.075	-4.03872e-05
9.08	-1.37864e-06		9.08	-5.21583e-05
9.085	2.90835e-06		9.085	-9.05959e-05
9.09	4.21625e-06		9.09	-2.05731e-07
9.095	5.88745e-06		9.095	1.31639e-05
9.1	3.92561e-06		9.1	0.000115979
9.105	3.58964e-05		9.105	0.000117723
9.11	-6.09606e-05		9.11	0.000147659
9.115	-9.49659e-05		9.115	0.000140974
9.12	-7.37489e-05		9.12	0.000121574
9.125	-7.96344e-05		9.125	0.00012775
9.13	-6.45936e-05		9.13	8.86586e-05
9.135	-6.53202e-05		9.135	9.47621e-05
9.14	-9.14782e-05		9.14	9.41808e-05
9.145	-9.48932e-05		9.145	8.02299e-05
9.15	-6.4085e-05		9.15	8.37903e-05
9.155	-6.29951e-05		9.155	8.74233e-05
9.16	-6.61922e-05		9.16	9.44714e-05
9.165	0.00020011		9.165	0.000149258
9.17	0.000204542		9.17	7.31091e-05
9.175	0.000209483		9.175	1.33819e-05
9.18	0.000241963		9.18	3.37996e-05
9.185	0.000241018		9.185	3.87405e-05
9.19	0.000243198		9.19	6.83862e-05
9.195	0.000254896		9.195	1.11294e-05
9.2	0.000250173		9.2	3.42731e-06
9.205	0.000244288		9.205	-0.000104183
9.21	0.000232444		9.21	-9.49555e-05
9.215	0.000228811		9.215	-0.000127435
9.22	0.000229828		9.22	-8.46377e-05
9.225	0.000201999		9.225	-9.19038e-05
9.23	0.000198148		9.23	-9.87339e-05
9.235	0.000180928		9.235	-0.000100478
9.24	0.000179111		9.24	-0.000103675
9.245	0.000223071		9.245	-0.000105419
9.25	0.000382271		9.25	-0.000100986
9.255	0.000333879		9.255	-0.000101713
9.26	0.000332208		9.26	-9.7426e-05
9.265	0.000330682		9.265	-6.79257e-05
9.27	4.89027e-05		9.27	-0.000134919
9.275	4.35985e-05		9.275	-9.48829e-05
9.28	3.94568e-05		9.28	-8.62362e-05
9.285	8.50324e-06		9.285	-0.000107453
9.29	6.5414e-06		9.29	-0.000113993
9.295	9.73848e-06		9.295	-0.000138116
9.3	6.97736e-06		9.3	-0.000182948
9.305	5.45149e-06		9.305	-0.000186944
9.31	6.97736e-06		9.31	-0.000154683
9.315	2.32534e-05		9.315	-0.000163257
9.32	2.76131e-05		9.32	-0.000150904
9.325	3.39346e-05		9.325	-0.000190505
9.33	4.36711e-05		9.33	-0.000200459
9.335	4.9484e-05		9.335	-0.000190432
9.34	5.06466e-05		9.34	-0.000176336
9.345	4.67229e-05		9.345	-0.000147271
9.35	6.5414e-06		9.35	-0.000100332
9.355	-0.000147282		9.355	-8.73262e-05
9.36	-0.000132895		9.36	-6.7635e-05
9.365	-0.000138562		9.365	-7.33026e-05
9.37	-0.000137908		9.37	-9.83706e-05
9.375	-0.000137618		9.375	-9.34297e-05
9.38	-0.000144085		9.38	-0.000161368
9.385	-0.000145393		9.385	-0.000165291
9.39	-0.000141033		9.39	-0.000173575
9.395	-0.000137836		9.395	-0.000169142
9.4	-0.000139943		9.4	-0.000167616
9.405	-0.000149244		9.405	-0.000158461
9.41	-0.000141687		9.41	-0.000165364
9.415	-0.000131587		9.415	-0.000151558
9.42	-0.00017809		9.42	-0.000119442
9.425	-0.00017809		9.425	-0.000135282
9.43	-0.000177727		9.43	-0.000139715
9.435	-0.000174602		9.435	-0.000125836
9.44	-6.24138e-05		9.44	-8.73988e-05
9.445	-6.8372e-05		9.445	-4.80166e-05
9.45	-6.0452e-05		9.45	-7.95514e-05
9.455	0.000168575		9.455	-0.000114792
9.46	0.000166977		9.46	4.23736e-05
9.465	0.000152227		9.465	1.9994e-05
9.47	0.000156078		9.47	1.09114e-05
9.475	0.000161963		9.475	1.82877e-06
9.48	0.000162835		9.48	6.18843e-06
9.485	0.00016625		9.485	7.64165e-06
9.49	0.000165015		9.49	-1.58629e-06
9.495	0.000171627		9.495	9.53083e-06
9.5	0.00020694		9.5	4.20829e-05
9.505	0.000207667		9.505	3.95398e-05
9.51	0.000203525		9.51	3.16924e-05
9.515	0.000249083		9.515	4.17923e-05
9.52	0.00024763		9.52	3.35465e-06
9.525	0.000255332		9.525	5.11655e-05
9.53	0.000258093		9.53	4.81864e-05
9.535	0.000260709		9.535	5.24734e-05
9.54	0.000260273		9.54	5.90856e-05
9.545	0.000149393		9.545	1.54164e-05
9.55	0.000159856		9.55	-3.94426e-05
9.555	0.000160219		9.555	-3.57369e-05
9.56	-7.09878e-05		9.56	-4.81619e-05
9.565	-6.50296e-05		9.565	-0.000217534
9.57	-6.27771e-05		9.57	-0.000203293
9.575	-5.92167e-05		9.575	-0.000187017
9.58	-6.13965e-05		9.58	-0.000183892
9.585	-5.85628e-05		9.585	-0.000157589
9.59	-5.41305e-05		9.59	-7.57731e-05
9.595	-4.49752e-05		9.595	-8.70706e-06
9.6	-5.48571e-05		9.6	8.07761e-06
9.605	-8.90803e-05		9.605	-2.70176e-05
9.61	-2.77545e-05		9.61	-3.06506e-05
9.615	-2.43395e-05		9.615	7.53616e-05
9.62	-7.31676e-05		9.62	7.57976e-05
9.625	-9.58932e-06		9.625	7.47077e-05
9.63	-1.38763e-05		9.63	8.87688e-06
9.635	-1.7582e-05		9.635	1.43264e-05
9.64	-1.95439e-05		9.64	1.39631e-05
9.645	-2.79725e-05		9.645	6.91504e-06
9.65	-2.53567e-05		9.65	6.69705e-06
9.655	-4.50306e-06		9.655	2.69694e-05
9.66	2.34714e-05		9.66	3.12564e-05
9.665	2.43433e-05		9.665	8.03752e-05
9.67	1.75859e-05		9.67	7.32544e-05
9.675	2.4634e-05		9.675	6.30093e-05
9.68	2.84123e-05		9.68	5.05116e-05
9.685	3.50971e-05		9.685	4.86951e-05
9.69	2.8049e-05		9.69	1.2074e-05
9.695	2.71044e-05		9.695	-6.86523e-05
9.7	2.65958e-05		9.7	-0.000126636
9.705	2.39074e-05		9.705	-0.000150033
9.71	2.29628e-05		9.71	-0.000153084
9.715	-3.9235e-05		9.715	-0.000122349
9.72	-3.60379e-05		9.72	-0.000226036
9.725	-3.19689e-05		9.725	-0.000222039
9.73	-9.64918e-05		9.73	-0.000233084
9.735	-9.50385e-05		9.735	-0.000251104
9.74	-9.95435e-05		9.74	-0.000239551
9.745	-9.68551e-05		9.745	-0.000235118
9.75	-9.02429e-05		9.75	-0.000237008
9.755	3.6841e-05		9.755	-0.000236644
9.76	1.37348e-05		9.76	-0.000259532
9.765	-1.8236e-05		9.765	-0.000186581
9.77	-1.68554e-05		9.77	-0.00020867
9.775	-9.87996e-06		9.775	-0.000190287
9.78	-1.97618e-05		9.78	-0.000192176
9.785	-2.55747e-05		9.785	-0.000196318
9.79	-1.01706e-05		9.79	-0.000138479
9.795	-7.7728e-06		9.795	-8.40564e-05
9.8	-6.31958e-06		9.8	-7.78802e-05
9.805	-1.36583e-05		9.805	-8.18766e-05
9.81	-8.79005e-06		9.81	-8.03507e-05
9.815	-6.82821e-06		9.815	-7.38112e-05
9.82	-4.93902e-06		9.82	-9.50633e-06
9.825	-9.66198e-06		9.825	-1.29214e-05
9.83	3.98928e-05		9.83	1.68345e-06
9.835	3.16094e-05		9.835	9.67615e-06
9.84	2.67411e-05		9.84	7.21645e-05
9.845	3.24813e-05		9.845	5.63244e-05
9.85	3.04468e-05		9.85	5.34907e-05
9.855	3.22634e-05		9.855	7.69601e-05
9.86	6.24176e-05		9.86	8.3209e-05
9.865	6.17637e-05		9.865	8.64061e-05
9.87	6.12551e-05		9.87	3.47442e-05
9.875	6.2563e-05		9.875	2.0212e-05
9.88	5.12279e-05		9.88	1.25826e-05
9.885	7.30261e-05		9.885	1.142e-05
9.89	7.18635e-05		9.89	1.28732e-05
9.895	8.2472e-05		9.895	-4.11138e-05
9.9	8.3344e-05		9.9	-7.78802e-05
9.905	7.85484e-05		9.905	-8.5001e-05
9.91	7.94929e-05		9.91	0.000167205
9.915	7.71678e-05		9.915	0.000206006
9.92	0.000186886		9.92	0.000203535
9.925	0.000181436		9.925	0.000146787
9.93	0.000233679		9.93	0.000150566
9.935	0.000178457		9.935	0.000134944
9.94	0.000177948		9.94	0.000184862
9.945	0.00017853		9.945	0.00033091
9.95	0.000176786		9.95	0.000334398
9.955	0.000180855		9.955	0.000335924
9.96	0.000186159		9.96	0.00032546
9.965	3.67683e-05		9.965	0.000327713
9.97	3.33533e-05		9.97	0.000323644
9.975	3.14641e-05		9.975	0.000299956
9.98	2.91389e-05		9.98	0.00029378
9.985	2.3762e-05		9.985	0.000290874
[truncated: 256,526+ more rows]

## Sheet: c
Electrolyte free			0.5 mM Bu4NPF6
Time / s	ECL intensity		Time / s	ECL intensity
0			0
0.005			0.005
0.01			0.01
0.015			0.015
0.02			0.02
0.025			0.025
0.03			0.03
0.035			0.035
0.04			0.04
0.045			0.045
0.05			0.05
0.055			0.055
0.06			0.06
0.065			0.065
0.07			0.07
0.075			0.075
0.08			0.08
0.085			0.085
0.09			0.09
0.095	0.000242893		0.095	2.14581e-05
0.1	0.000258588		0.1	2.24027e-05
0.105	0.000303783		0.105	9.75969e-06
0.11	0.000280313		0.11	1.47733e-05
0.115	-3.79415e-05		0.115	1.15762e-05
0.12	-5.13111e-05		0.12	1.17215e-05
0.125	-6.30822e-05		0.125	1.33201e-05
0.13	-6.00304e-05		0.13	2.06588e-05
0.135	-5.06572e-05		0.135	-2.22111e-05
0.14	-5.63974e-05		0.14	-0.000113982
0.145	-9.67643e-06		0.145	-0.000114418
0.15	-1.65792e-05		0.15	-0.000106498
0.155	-2.89316e-05		0.155	-0.000269549
0.16	-8.51386e-06		0.16	-0.00027449
0.165	-1.73058e-05		0.165	-0.000275507
0.17	-4.76781e-05		0.17	-0.000273908
0.175	-5.39269e-05		0.175	-0.000275289
0.18	-0.000105879		0.18	-0.000278486
0.185	-0.000117142		0.185	-0.000275071
0.19	-6.32275e-05		0.19	-0.000271583
0.195	-0.000121865		0.195	-0.000271293
0.2	-0.000131311		0.2	-0.000274344
0.205	-0.000123681		0.205	-0.00028132
0.21	-0.000160811		0.21	-0.000267805
0.215	-0.000168223		0.215	-0.000268168
0.22	-0.000162555		0.22	-0.000254072
0.225	-0.000145625		0.225	-0.000255453
0.23	-0.000116779		0.23	-0.000255889
0.235	-0.000121138		0.235	-0.000273763
0.24	-0.000130003		0.24	-0.000294036
0.245	-0.000120848		0.245	-0.000288441
0.25	-0.000167278		0.25	-0.000347587
0.255	-0.000173309		0.255	-0.00035042
0.26	-0.000139013		0.26	-0.000355361
0.265	1.07413e-05		0.265	-0.000352092
0.27	3.26849e-05		0.27	-0.000353036
0.275	2.12044e-05		0.275	-0.000235616
0.28	1.808e-05		0.28	-0.000238741
0.285	2.6218e-05		0.285	-0.000232346
0.29	2.74533e-05		0.29	-0.00023191
0.295	9.94201e-06		0.295	-0.000234308
0.3	2.01145e-05		0.3	-0.000238886
0.305	3.12317e-05		0.305	-0.00024281
0.31	2.44015e-05		0.31	-0.000232564
0.315	1.93153e-05		0.315	-0.000207278
0.32	2.83979e-05		0.32	-0.000212655
0.325	4.93242e-05		0.325	-0.000221811
0.33	3.79891e-05		0.33	-0.000221811
0.335	3.50769e-07		0.335	-0.000222465
0.34	-8.51962e-08		0.34	-0.000220212
0.345	4.05648e-06		0.345	-0.000218468
0.35	-2.41034e-06		0.35	-0.000217669
0.355	-1.53841e-06		0.355	-0.000219122
0.36	9.32056e-07		0.36	-0.000225153
0.365	2.60326e-06		0.365	-0.000225371
0.37	-0.000124408		0.37	-0.000225952
0.375	-0.000147078		0.375	-0.000229585
0.38	6.16039e-05		0.38	-0.000303481
0.385	7.17764e-05		0.385	-0.000287859
0.39	7.35203e-05		0.39	-0.000288586
0.395	7.93332e-05		0.395	-0.000292146
0.4	3.61726e-05		0.4	0.000265889
0.405	2.88338e-05		0.405	0.000286452
0.41	3.49374e-05		0.41	0.000287542
0.415	2.12771e-05		0.415	0.000281366
0.42	3.91517e-05		0.42	0.00024133
0.425	3.36295e-05		0.425	0.000266398
0.43	2.52735e-05		0.43	0.000274899
0.435	9.77164e-05		0.435	0.000276425
0.44	8.5364e-05		0.44	0.000273591
0.445	9.61905e-05		0.445	0.000274318
0.45	9.26301e-05		0.45	0.000272138
0.455	0.000230904		0.455	0.000268287
0.46	0.000221095		0.46	0.000292265
0.465	0.000279223		0.465	0.000301275
0.47	0.000285545		0.47	0.000308687
0.475	0.00024936		0.475	0.000311012
0.48	0.000243837		0.48	0.00031152
0.485	4.7217e-05		0.485	0.000277733
0.49	4.25668e-05		0.49	0.00026371
0.495	0.000121041		0.495	0.000261602
0.5	0.000137607		0.5	0.000261602
0.505	0.000191449		0.505	-0.000297814
0.51	0.000197988		0.51	-0.000317868
0.515	0.000180622		0.515	-0.000320411
0.52	0.000186944		0.52	-0.000328404
0.525	0.000175972		0.525	-0.000276379
0.53	0.00022015		0.53	-0.000298541
0.535	0.000199296		0.535	-0.000307405
0.54	0.000119733		0.54	-0.000312637
0.545	0.000123366		0.545	-0.000313945
0.55	0.000147925		0.55	-0.000311256
0.555	0.000207507		0.555	-0.000307332
0.56	0.000105854		0.56	-0.000278995
0.565	0.000105128		0.565	-0.000302392
0.57	4.84523e-05		0.57	-0.000270566
0.575	1.08866e-05		0.575	-0.000277396
0.58	1.24851e-05		0.58	-0.00028023
0.585	4.66358e-05		0.585	-0.000276597
0.59	3.75532e-05		0.59	-0.000279358
0.595	4.90336e-05		0.595	-0.000277542
0.6	2.42562e-05		0.6	-0.000282918
0.605	5.29171e-06		0.605	-0.000285825
0.61	1.83707e-05		0.61	-0.000282337
0.615	6.52695e-06		0.615	-0.000247024
0.62	3.11188e-06		0.62	-0.000239685
0.625	5.13587e-05		0.625	0.000235662
0.63	4.41653e-05		0.63	0.000182838
0.635	-6.62468e-06		0.635	0.000186834
0.64	-7.20596e-06		0.64	0.000181966
0.645	0.000138842		0.645	0.000195626
0.65	0.000134265		0.65	0.000201512
0.655	0.00010164		0.655	0.000308832
0.66	3.78438e-05		0.66	0.000301639
0.665	7.03557e-06		0.665	0.000272211
0.67	2.04778e-05		0.67	0.000265889
0.675	2.44015e-05		0.675	0.000242347
0.68	1.63362e-05		0.68	0.000241548
0.685	1.51736e-05		0.685	0.000248814
0.69	-4.37219e-06		0.69	0.000252665
0.695	-1.25353e-08		0.695	0.000241693
0.7	-2.02849e-05		0.7	0.000230721
0.705	-7.74691e-05		0.705	0.000287179
0.71	-7.84136e-05		0.71	0.000292265
0.715	-0.000145552		0.715	0.000290303
0.72	-0.000130802		0.72	0.000245326
0.725	-0.000122737		0.725	0.000242347
0.73	-0.000177014		0.73	-0.00022479
0.735	-0.000107769		0.735	-0.000221665
0.74	-8.76416e-05		0.74	-0.000221084
0.745	-8.241e-05		0.745	-0.000219921
0.75	-0.000227732		0.75	-0.000231402
0.755	-0.000229621		0.755	-0.000228205
0.76	-0.000176506		0.76	-0.000323463
0.765	-0.000174689		0.765	-0.000322228
0.77	-0.000179703		0.77	-0.000317723
0.775	-0.000171202		0.775	-0.000312128
0.78	-0.000172074		0.78	-0.000328549
0.785	-8.56797e-05		0.785	-0.00031954
0.79	-8.22647e-05		0.79	-0.00032557
0.795	-8.88042e-05		0.795	-0.000281756
0.8	-0.00010181		0.8	-0.000283064
0.805	-8.91675e-05		0.805	-0.00026904
0.81	0.00014342		0.81	-0.000318668
0.815	0.000140441		0.815	-0.000316342
0.82	0.000139278		0.82	-0.000310602
0.825	0.000126272		0.825	-0.00031053
0.83	0.000126345		0.83	-0.000311983
0.835	0.000147707		0.835	-0.000312855
0.84	9.91696e-05		0.84	-0.000312709
0.845	8.66719e-05		0.845	-0.000319394
0.85	0.000107889		0.85	-0.000317796
0.855	0.000111304		0.855	-0.000281102
0.86	0.000108398		0.86	-0.000264971
0.865	5.38292e-05		0.865	-0.000275798
0.87	5.85522e-05		0.87	-0.000272092
0.875	5.23033e-05		0.875	-0.00027122
0.88	3.12317e-05		0.88	-0.000257414
0.885	5.84068e-05		0.885	-0.000254726
0.89	4.05648e-06		0.89	-0.000258068
0.895	0.000139424		0.895	-0.0002532
0.9	0.000158752		0.9	-0.000263736
0.905	0.000287507		0.905	-0.000261483
0.91	0.000282057		0.91	-0.000265262
0.915	4.62725e-05		0.915	-0.000269113
0.92	5.68083e-05		0.92	-0.000275071
0.925	0.000169215		0.925	-0.000276306
0.93	0.00019748		0.93	-0.000267514
0.935	0.000207216		0.935	-0.000262137
0.94	0.000207507		0.94	-0.000232274
0.945	0.000207071		0.945	-0.000224935
0.95	0.000236426		0.95	-0.000141012
0.955	0.000215354		0.955	-0.000131493
0.96	0.000246671		0.96	-0.000152492
0.965	0.000251249		0.965	-0.00017509
0.97	0.000256117		0.97	-9.93043e-05
0.975	0.000253283		0.975	-9.98129e-05
0.98	0.000263674		0.98	-7.816e-05
0.985	0.000284455		0.985	-9.37821e-05
0.99	0.000348614		0.99	-8.92045e-05
0.995	0.000324636		0.995	-9.34188e-05
1	0.000193629		1	-9.8723e-05
1.005	0.000174955		1.005	-0.000137161
1.01	7.99871e-05		1.01	-0.000127133
1.015	8.28209e-05		1.015	-0.000119649
1.02	0.000125909		1.02	-0.000117397
1.025	0.000112539		1.025	-0.00011311
1.03	3.32987e-06		1.03	-0.000115144
1.035	0.000171976		1.035	-0.000116888
1.04	0.000165727		1.04	-0.00012895
1.045	0.000136953		1.045	-0.000158232
1.05	0.000418078		1.05	-0.00014915
1.055	0.00042578		1.055	-0.000224717
1.06	0.000419967		1.06	-0.000161139
1.065	0.000388142		1.065	-0.00014944
1.07	0.000431666		1.07	-0.000115435
1.075	0.000426725		1.075	-0.00019311
1.08	0.000568559		1.08	-0.000195144
1.085	0.000570303		1.085	-0.000218396
1.09	0.00056449		1.09	-0.000214617
1.095	0.000512465		1.095	-0.000216942
1.1	0.000611356		1.1	-0.000218759
1.105	0.000636134		1.105	-0.000220503
1.11	0.000643182		1.11	-0.000215198
1.115	0.000622837		1.115	-0.00021607
1.12	0.000611865		1.12	-0.000222319
1.125	0.000571538		1.125	-0.000223918
1.13	0.000572919		1.13	-0.000172038
1.135	0.000598495		1.135	-0.000171021
1.14	0.000412265		1.14	-0.000164554
1.145	0.000410376		1.145	-0.000153073
1.15	0.000420549		1.15	-0.000151983
1.155	0.000130559		1.155	-0.000169495
1.16	0.000103675		1.16	-0.000176906
1.165	0.000108543		1.165	-0.000248695
1.17	0.000111377		1.17	-0.000271947
1.175	6.78527e-05		1.175	-0.000278849
1.18	6.95966e-05		1.18	-0.000280012
1.185	-6.91857e-05		1.185	-0.000279576
1.19	-7.60885e-05		1.19	-0.000275434
1.195	-8.61884e-05		1.195	-0.000278922
1.2	-0.000135307		1.2	-0.000285098
1.205	-0.000183554		1.205	-0.00027478
1.21	-0.000177886		1.21	-0.000272819
1.215	-0.000190675		1.215	-0.000269912
1.22	-0.00019983		1.22	-0.000281175
1.225	-0.000184644		1.225	-0.000282482
1.23	-0.000183554		1.23	-0.000276524
1.235	-0.000180066		1.235	-0.000329857
1.24	-0.000203027		1.24	-0.000334072
1.245	-0.000204553		1.245	-0.000340539
1.25	-0.00020557		1.25	-0.000334726
1.255	-0.000208113		1.255	-0.000318522
1.26	-0.000222137		1.26	-0.000321937
1.265	-0.000231728		1.265	-0.000321283
1.27	-0.000227877		1.27	-0.000314962
1.275	-0.000188132		1.275	-0.000315543
1.28	-0.000101592		1.28	-0.000250584
1.285	-0.00010261		1.285	-0.000199504
1.29	8.9869e-05		1.29	-0.000195362
1.295	8.77618e-05		1.295	-0.000199867
1.3	0.000117189		1.3	-0.000199504
1.305	0.000154901		1.305	-0.000159032
1.31	0.000110432		1.31	-0.000162229
1.315	7.72987e-05		1.315	-0.000158305
1.32	7.94785e-05		1.32	-0.000170875
1.325	8.58e-05		1.325	-7.52536e-05
1.33	8.02051e-05		1.33	-3.79785e-05
1.335	0.000112539		1.335	-3.638e-05
1.34	0.000220731		1.34	-2.29377e-05
1.345	0.000226326		1.345	-1.90867e-05
1.35	0.000224364		1.35	-1.14573e-05
1.355	0.000221167		1.355	-1.61803e-05
1.36	0.0002147		1.36	-3.638e-05
1.365	0.000343456		1.365	-1.34918e-05
1.37	0.000519804		1.37	1.75344e-05
1.375	0.000514935		1.375	1.10676e-05
1.38	0.00057023		1.38	5.836e-06
1.385	0.00051588		1.385	-1.26925e-05
1.39	0.000520385		1.39	-4.0449e-05
1.395	0.000340476		1.395	-4.58986e-05
1.4	0.000380077		1.4	-4.80784e-05
1.405	0.000381457		1.405	-5.06942e-05
1.41	0.000359732		1.41	-8.59347e-05
1.415	0.000397951		1.415	-8.65887e-05
1.42	0.000429704		1.42	-8.39002e-05
1.425	0.000435517		1.425	-7.53262e-05
1.43	0.000444018		1.43	-0.000115726
1.435	0.000482529		1.435	-0.000147478
1.44	0.000447724		1.44	-0.000151765
1.445	0.000338587		1.445	-0.000165789
1.45	0.000338297		1.45	-0.000164554
1.455	0.000336189		1.455	-0.000169422
1.46	0.000339096		1.46	-0.000165934
1.465	0.000342148		1.465	-0.00016172
1.47	0.000302911		1.47	-0.000178359
1.475	0.000139569		1.475	-0.000208005
1.48	0.000137753		1.48	-0.000210403
1.485	4.08956e-05		1.485	-0.000208368
1.49	3.34841e-05		1.49	-0.000276379
1.495	2.97784e-05		1.495	-0.000294036
1.5	1.36477e-05		1.5	-0.000291638
1.505	-2.22468e-05		1.505	-0.000290112
1.51	-4.52076e-05		1.51	-0.000285462
1.515	3.60273e-05		1.515	-0.000285462
1.52	-1.25102e-05		1.52	-0.0002928
1.525	-3.64883e-05		1.525	-0.000298323
1.53	-2.99488e-05		1.53	-0.000283427
1.535	-4.44083e-05		1.535	-0.000329203
1.54	-8.98214e-05		1.54	-0.000334072
1.545	-8.25553e-05		1.545	-0.000340175
1.55	-6.85318e-05		1.55	-0.00034141
1.555	-7.92856e-05		1.555	-0.000345043
1.56	-8.29186e-05		1.56	-0.000347151
1.565	-7.34727e-05		1.565	-0.000345552
1.57	-6.86771e-05		1.57	-0.00031845
1.575	-0.000148095		1.575	-0.000321937
1.58	-0.000162337		1.58	-0.000327096
1.585	-0.000156524		1.585	-0.000326224
1.59	-0.000152673		1.59	-0.000321647
1.595	-0.000142791		1.595	-0.000321429
1.6	-0.000145625		1.6	-0.000326152
1.605	-0.000144026		1.605	-0.000328622
1.61	-0.00013647		1.61	-0.000324916
1.615	-0.000144026		1.615	-0.000327532
1.62	-0.000236378		1.62	-0.000329131
1.625	-0.000225843		1.625	-0.00031765
1.63	-0.000186388		1.63	-0.000321429
1.635	-0.000194017		1.635	-0.000337559
1.64	-0.000190893		1.64	-0.000349621
1.645	-0.000183045		1.645	-0.000334871
1.65	-0.000185007		1.65	-0.000314017
1.655	-0.000187114		1.655	-0.000312128
1.66	-0.000181955		1.66	-0.000311256
1.665	-0.00017716		1.665	-0.000315616
1.67	-0.000188568		1.67	-0.000271511
1.675	-0.000176506		1.675	-0.000238959
1.68	-0.000180357		1.68	-0.000186933
1.685	-0.000177886		1.685	-6.55897e-05
1.69	-0.000161465		1.69	-6.1448e-05
1.695	-0.000164299		1.695	-6.80601e-05
1.7	-0.000201792		1.7	-7.41636e-05
1.705	-0.000194453		1.705	-6.47904e-05
1.71	-0.00018537		1.71	-6.02854e-05
1.715	-0.000150784		1.715	-6.15207e-05
1.72	-0.000144172		1.72	0.000114537
1.725	-0.000125353		1.725	0.000114682
1.73	-0.000124117		1.73	0.000108288
1.735	3.57366e-05		1.735	0.000109378
1.74	3.30482e-05		1.74	0.000106253
1.745	3.5446e-05		1.745	0.000112575
1.75	6.01507e-05		1.75	0.000130086
1.755	6.39291e-05		1.755	0.000173683
1.76	5.71716e-05		1.76	0.00017797
1.765	6.24758e-05		1.765	0.00017579
1.77	5.65903e-05		1.77	0.000177316
1.775	0.000230541		1.775	0.000127906
1.78	0.0002147		1.78	6.30201e-05
1.785	0.000212884		1.785	1.3756e-05
1.79	0.00021332		1.79	-9.97403e-05
1.795	0.000190722		1.795	-0.000105771
1.8	0.000187961		1.8	-0.000110785
1.805	0.000195518		1.805	-8.92771e-05
1.81	0.00019065		1.81	-9.45814e-05
1.815	0.000208597		1.815	-9.45087e-05
1.82	0.000160205		1.82	-9.66159e-05
1.825	0.000154465		1.825	-0.000271801
1.83	0.000195009		1.83	-0.000270566
1.835	0.000191158		1.835	-0.000271147
1.84	-1.83957e-05		1.84	-0.000264899
1.845	-6.55202e-06		1.845	-0.000212001
1.85	-2.19236e-06		1.85	-0.000208586
1.855	-3.30006e-05		1.855	-0.000239104
1.86	-3.91768e-05		1.86	-0.000304426
1.865	-4.37544e-05		1.865	-0.000302392
1.87	-3.03121e-05		1.87	-0.000300139
1.875	-3.37999e-05		1.875	-0.000292655
1.88	-0.000204916		1.88	-0.000295416
1.885	-0.000198231		1.885	-0.000289095
1.89	-0.000177814		1.89	-0.000292873
1.895	-0.000185298		1.895	-0.000278777
1.9	-0.000166479		1.9	-0.000279213
1.905	-0.000120557		1.905	-0.000270857
1.91	-0.000128404		1.91	-0.000287714
1.915	-0.000116851		1.915	-0.000287205
1.92	-0.00014657		1.92	-0.000292219
1.925	-0.000125861		1.925	-0.0002936
1.93	-0.000125643		1.93	-0.000292728
1.935	-0.000184644		1.935	-0.000278413
1.94	-0.00018726		1.94	-0.000267878
1.945	-0.000106824		1.945	-0.000271801
1.95	-0.000114671		1.95	-0.000293309
1.955	-0.000123536		1.955	-0.000286697
1.96	-0.000124117		1.96	-0.000292728
1.965	-0.000125643		1.965	-0.000296361
1.97	-0.000126951		1.97	-0.000294326
1.975	-0.000139594		1.975	-0.000299703
1.98	-0.000115689		1.98	-0.000305007
1.985	-9.86134e-05		1.985	-0.000303627
1.99	-9.04027e-05		1.99	-0.000285244
1.995	-2.92222e-05		1.995	-0.000286333
2	-1.66519e-05		2	-0.000293818
2.005	-2.86409e-05		2.005	-0.000291129
2.01	-7.75417e-05		2.01	-0.000186134
2.015	-7.54345e-05		2.015	-0.000188387
2.02	-5.39996e-05		2.02	-0.000195871
2.025	-4.14292e-05		2.025	-0.000198704
2.03	1.07413e-05		2.03	-0.000198922
2.035	6.2363e-06		2.035	-0.000201466
2.04	3.18856e-05		2.04	-0.000222174
2.045	4.34387e-05		2.045	-0.000233146
2.05	-3.37272e-05		2.05	-0.000231329
2.055	-2.60251e-05		2.055	-0.000213237
2.06	-8.84466e-07		2.06	-0.00023409
2.065	3.15223e-05		2.065	-0.000231983
2.07	3.16676e-05		2.07	-0.000221883
2.075	1.79347e-05		2.075	-0.000230167
2.08	1.19039e-05		2.08	-0.000198486
2.085	1.32787e-07		2.085	-0.000195943
2.09	-1.04757e-05		2.09	-0.000195871
2.095	-2.81323e-05		2.095	-0.000184027
2.1	-0.00011053		2.1	5.21937e-05
2.105	-0.000121938		2.105	4.08586e-05
2.11	-0.000117287		2.11	4.36197e-05
2.115	-0.000113146		2.115	-6.03581e-05
2.12	-9.04027e-05		2.12	-6.37731e-05
2.125	-3.06028e-05		2.125	-6.1012e-05
2.13	-3.52531e-05		2.13	-5.50538e-05
2.135	-8.40812e-05		2.135	0.000134736
2.14	-7.41993e-05		2.14	0.000292774
2.145	-9.57796e-05		2.145	0.000301275
2.15	-1.22922e-05		2.15	0.000317842
2.155	2.6654e-05		2.155	0.000319876
2.16	2.85432e-05		2.16	0.000275481
2.165	1.00873e-05		2.165	0.000280058
2.17	-1.85411e-05		2.17	0.00027875
2.175	-2.07936e-05		2.175	0.00027301
2.18	2.73806e-05		2.18	0.00028202
2.185	4.26394e-05		2.185	0.000262256
2.19	4.00236e-05		2.19	0.000270031
2.195	2.95605e-05		2.195	0.000277224
2.2	3.86431e-05		2.2	0.000240821
2.205	4.69264e-05		2.205	4.38278e-06
2.21	5.02688e-05		2.21	6.70793e-06
2.215	4.3584e-05		2.215	-2.67513e-07
2.22	3.92244e-05		2.22	-4.12835e-07
2.225	2.18584e-05		2.225	3.64262e-05
2.23	-7.14382e-05		2.23	3.73708e-05
2.235	-8.03028e-05		2.235	3.41738e-05
2.24	-0.0001037		2.24	-0.000117324
2.245	-8.80049e-05		2.245	-0.000275507
2.25	-1.97763e-05		2.25	-0.000274417
2.255	-0.000108059		2.255	-0.000288005
2.26	-0.000139085		2.26	-0.000294907
2.265	-0.000154126		2.265	-0.000299485
2.27	-0.000154708		2.27	-0.000296215
2.275	-0.000153109		2.275	-0.000294762
2.28	-0.000158559		2.28	-0.00028459
2.285	6.37111e-05		2.285	-0.000287133
2.29	4.96149e-05		2.29	-0.000291928
2.295	3.84251e-05		2.295	-0.000298395
2.3	0.000204455		2.3	-0.000253273
2.305	0.000201549		2.305	-0.000217306
2.31	0.000191667		2.31	-0.000213091
2.315	0.000203729		2.315	-0.000214181
2.32	0.000196172		2.32	-0.000213164
2.325	0.000198642		2.325	-0.000197905
2.33	0.000197843		2.33	-0.000230457
2.335	0.000228651		2.335	-0.000234236
2.34	0.000275372		2.34	-0.000243318
2.345	0.000278061		2.345	-0.000275362
2.35	0.000398605		2.35	-0.00027013
2.355	0.000330086		2.355	-0.000239758
2.36	0.000319332		2.36	-0.000202919
2.365	0.000353119		2.365	-0.000181702
2.37	0.000352683		2.37	-0.000153219
2.375	0.000360168		2.375	-0.000145153
2.38	0.00039955		2.38	-0.000107224
2.385	0.000430358		2.385	-0.00011529
2.39	0.000202275		2.39	-0.000121539
2.395	0.000196681		2.395	-0.000121466
2.4	0.000235845		2.4	-2.67513e-07
2.405	0.000123656		2.405	-5.37459e-05
2.41	0.000133175		2.41	-7.54715e-05
2.415	0.000146399		2.415	-6.27559e-05
2.42	0.000141749		2.42	-6.61709e-05
2.425	0.000179678		2.425	4.31837e-05
2.43	0.000514645		2.43	2.58904e-05
2.435	0.000535062		2.435	2.37106e-05
2.44	0.000511666		2.44	2.58904e-05
2.445	0.000476062		2.445	3.65716e-05
2.45	0.000479259		2.45	3.70802e-05
2.455	0.000383782		2.455	3.41011e-05
2.46	0.000379713		2.46	-4.55451e-06
2.465	0.000387415		2.465	-1.08033e-05
2.47	0.000341058		2.47	-2.02493e-05
2.475	0.000343892		2.475	-1.28477e-06
2.48	0.000363728		2.48	7.21656e-06
2.485	0.000321439		2.485	-2.8024e-05
2.49	0.000348033		2.49	-2.48269e-05
2.495	0.000313374		2.495	-2.54082e-05
2.5	0.000316498		2.5	-2.97678e-05
2.505	0.000284455		2.505	-0.000148496
2.51	0.000267525		2.51	-0.000128587
2.515	0.000249578		2.515	-0.000138832
2.52	0.000241803		2.52	-0.00015954
2.525	0.000232502		2.525	-0.00015845
2.53	0.000226762		2.53	-0.000262137
2.535	-0.000101956		2.535	-0.000256978
2.54	-0.000123391		2.54	-0.000183228
2.545	-0.000123827		2.545	-0.000181338
2.55	-1.49807e-05		2.55	-0.000181847
2.555	-1.75238e-05		2.555	-0.000185407
2.56	-6.66426e-05		2.56	-0.000188314
2.565	-5.44355e-05		2.565	-0.000157578
2.57	-5.52348e-05		2.57	-0.000189767
2.575	-5.47989e-05		2.575	-0.000197324
2.58	-6.03937e-05		2.58	-0.000239467
2.585	5.44831e-05		2.585	-0.000253491
2.59	5.94241e-05		2.59	-0.000252183
2.595	4.85575e-06		2.595	-0.000253999
2.6	5.72768e-06		2.6	-0.000255889
2.605	1.08139e-05		2.605	-0.000253709
2.61	4.48919e-05		2.61	-0.000251602
2.615	0.000180404		2.615	-0.000142465
2.62	0.000192248		2.62	-0.000143119
2.625	0.000223347		2.625	-0.000136071
2.63	0.000228506		2.63	0.000117879
2.635	0.000215282		2.635	0.000114319
2.64	0.000211358		2.64	0.000101458
2.645	0.00021688		2.645	2.97414e-05
2.65	0.000214264		2.65	6.9487e-05
2.655	9.76437e-05		2.655	7.20301e-05
2.66	0.000113338		2.66	6.72345e-05
2.665	0.000140441		2.665	6.83244e-05
2.67	0.000134628		2.67	4.26024e-05
2.675	0.000131649		2.675	4.32564e-05
2.68	0.000128452		2.68	4.52182e-05
2.685	0.000132594		2.685	4.83426e-05
2.69	7.49009e-05		2.69	5.29929e-05
2.695	6.93786e-05		2.695	8.45278e-05
2.7	0.000121113		2.7	8.1912e-05
2.705	0.000124674		2.705	8.40191e-05
2.71	0.000129978		2.71	0.000130013
2.715	9.04503e-05		2.715	0.000157915
2.72	-8.241e-05		2.72	2.86515e-05
2.725	-8.16107e-05		2.725	2.85062e-05
2.73	-0.000114235		2.73	2.85062e-05
2.735	-9.98486e-05		2.735	-0.000226824
2.74	-0.000112637		2.74	-0.00023053
2.745	-0.000112564		2.745	-0.000195362
2.75	-0.000112201		2.75	-0.000194417
2.755	-8.39359e-05		2.755	-0.000233582
2.76	-8.37179e-05		2.76	-0.000226752
2.765	-8.90948e-05		2.765	-0.000220575
2.77	-0.000111838		2.77	-0.000213237
2.775	-0.000112782		2.775	-0.000210185
2.78	5.2158e-05		2.78	-9.90137e-05
2.785	6.18946e-05		2.785	-0.00010054
2.79	6.71261e-05		2.79	-0.000103809
2.795	-9.57127e-07		2.795	-0.000112529
2.8	5.68752e-07		2.8	-0.000117688
2.805	-4.20832e-05		2.805	-0.00010846
2.81	2.3021e-05		2.81	-9.98129e-05
2.815	0.00016253		2.815	-0.000126334
2.82	0.000166163		2.82	-0.000160993
2.825	0.000171903		2.825	-0.000161647
2.83	0.000215572		2.83	-0.000163973
2.835	0.000213393		2.835	-0.000161647
2.84	0.000214264		2.84	-0.000159831
2.845	0.000227779		2.845	-0.000121902
2.85	0.000269123		2.85	-0.000143409
2.855	0.000286562		2.855	-0.000146025
2.86	0.000250377		2.86	-2.69341e-05
2.865	0.000248488		2.865	-3.89231e-05
2.87	0.000268397		2.87	-3.92138e-05
2.875	0.000268687		2.875	-4.51719e-05
2.88	0.000267307		2.88	-4.69158e-05
2.885	0.00013906		2.885	-0.000144063
2.89	0.000146617		2.89	-0.000146534
2.895	0.000138988		2.895	-0.000115144
2.9	0.0001161		2.9	-0.000116961
2.905	0.000161077		2.905	-0.000150312
2.91	0.000238606		2.91	-0.000147043
2.915	0.000169433		2.915	-0.000155689
2.92	2.12044e-05		2.92	-0.000177705
2.925	2.6436e-05		2.925	-9.71972e-05
2.93	8.31115e-05		2.93	-6.81328e-05
2.935	9.0305e-05		2.935	-6.76968e-05
2.94	0.000123293		2.94	-7.24924e-05
2.945	0.000106363		2.945	-6.86414e-05
2.95	0.000100695		2.95	-9.93043e-05
2.955	8.18763e-05		2.955	-0.000106861
2.96	6.23305e-05		2.96	-9.85051e-05
2.965	7.59181e-05		2.965	-0.000106498
2.97	8.24576e-05		2.97	-8.51354e-05
2.975	4.85249e-05		2.975	-8.81872e-05
2.98	4.66358e-05		2.98	-8.98584e-05
2.985	5.04141e-05		2.985	-3.77605e-05
2.99	8.5582e-05		2.99	-4.87323e-05
2.995	7.37383e-05		2.995	-4.32101e-05
3	7.62087e-05		3	-7.86686e-05
3.005	8.22396e-05		3.005	-7.3873e-05
3.01	4.4238e-05		3.01	-6.74062e-05
3.015	-2.71877e-05		3.015	-7.88139e-05
3.02	-2.47172e-05		3.02	-7.55442e-05
3.025	-1.38908e-05		3.025	-6.92954e-05
3.03	1.63362e-05		3.03	-0.000147115
3.035	-4.44485e-06		3.035	-0.000174218
3.04	-3.93622e-06		3.04	-0.000173564
3.045	-4.62249e-05		3.045	-0.000156924
3.05	-9.53111e-06		3.05	-0.000155471
3.055	-6.11605e-06		3.055	-0.000154309
3.06	-3.14747e-05		3.06	-0.000150966
3.065	-3.50351e-05		3.065	-0.000162592
3.07	-3.72149e-05		3.07	-0.000274417
3.075	-4.07026e-05		3.075	-0.000292582
3.08	-3.9758e-05		3.08	-0.000288295
3.085	3.34841e-05		3.085	-0.000261629
3.09	4.03143e-05		3.09	-0.000303118
3.095	-1.71605e-05		3.095	-0.000298105
3.1	9.65136e-06		3.1	-0.000263591
3.105	4.17675e-05		3.105	-0.000261265
3.11	4.25668e-05		3.11	-0.000226098
3.115	5.194e-05		3.115	-0.000195943
3.12	4.19855e-05		3.12	-1.37098e-05
3.125	5.30299e-05		3.125	-1.58169e-05
3.13	4.67084e-05		3.13	2.41113e-07
3.135	1.92426e-05		3.135	-4.48185e-06
3.14	-1.9849e-05		3.14	6.52726e-05
3.145	-7.45626e-05		3.145	6.71618e-05
3.15	-6.39541e-05		3.15	6.16396e-05
3.155	-0.000102755		3.155	5.65533e-05
3.16	-0.00011409		3.16	5.18304e-05
3.165	-7.8341e-05		3.165	7.98775e-05
3.17	-7.23101e-05		3.17	8.5109e-05
3.175	-5.84319e-05		3.175	8.46004e-05
3.18	-5.51622e-05		3.18	8.63443e-05
3.185	-4.76781e-05		3.185	8.37285e-05
3.19	-0.000118595		3.19	6.08403e-05
3.195	-9.04754e-05		3.195	4.65988e-05
3.2	-0.000108713		3.2	3.134e-05
3.205	-0.000130512		3.205	-3.02863e-06
3.21	-0.000119031		3.21	8.95061e-07
3.215	-0.000120121		3.215	-2.76607e-05
3.22	-0.000125498		3.22	-5.94861e-05
3.225	-9.51983e-05		3.225	-0.000239976
3.23	-0.000102319		3.23	-0.00022261
3.235	-0.00010181		3.235	-0.000236706
3.24	-0.000107042		3.24	-0.000229513
3.245	-0.00010399		3.245	-0.000286769
3.25	-9.26552e-05		3.25	-0.000256107
3.255	-9.33818e-05		3.255	-0.0002338
3.26	-9.39631e-05		3.26	-0.000238886
3.265	-9.38904e-05		3.265	-0.000239976
3.27	-0.000127896		3.27	-0.00026221
3.275	-0.000135888		3.275	-0.000258577
3.28	-0.00015478		3.28	-0.00023518
3.285	-0.000154272		3.285	-0.000239104
3.29	-4.855e-05		3.29	-0.000240775
3.295	-5.11658e-05		3.295	-0.000220866
3.3	-8.54618e-05		3.3	-0.000223482
3.305	-7.10022e-05		3.305	-0.000219558
3.31	-7.24555e-05		3.31	-0.000217233
3.315	-0.00010508		3.315	-0.000222755
3.32	-8.241e-05		3.32	-0.00023271
3.325	-9.17833e-05		3.325	-0.000228205
3.33	-8.34272e-05		3.33	-0.000225298
3.335	-8.66243e-05		3.335	-0.000243754
3.34	-8.82955e-05		3.34	-0.000250948
3.345	-8.83682e-05		3.345	-0.000256978
3.35	-8.72056e-05		3.35	-0.000267224
3.355	-0.000103918		3.355	-0.000302537
3.36	-0.000102319		3.36	-0.000332546
3.365	-0.00010152		3.365	-0.000316124
3.37	-9.69422e-05		3.37	-0.00030944
3.375	-9.33091e-05		3.375	-0.000312564
3.38	-9.40357e-05		3.38	-0.000296869
3.385	-4.31731e-05		3.385	-0.000168187
3.39	-4.27371e-05		3.39	-0.000171166
3.395	-0.000155362		3.395	-0.000168187
3.4	-0.00015231		3.4	-0.000188241
3.405	-0.000151075		3.405	-0.00018221
3.41	-0.00015914		3.41	-0.000179595
3.415	-0.000163718		3.415	-0.000181774
3.42	-0.000173454		3.42	-0.00018766
3.425	-0.000202809		3.425	-0.000177197
3.43	-0.00019736		3.43	-0.000179667
3.435	-0.000206587		3.435	-9.96676e-05
3.44	-0.000148895		3.44	-0.000100685
3.445	-0.000151075		3.445	-8.15024e-05
3.45	-0.000152019		3.45	-8.10664e-05
3.455	-0.000158559		3.455	-7.97585e-05
3.46	-9.01121e-05		3.46	-7.76514e-05
3.465	-8.67697e-05		3.465	-7.01673e-05
3.47	-8.72056e-05		3.47	-7.56169e-05
3.475	-6.70059e-05		3.475	-7.91046e-05
3.48	-2.91496e-05		3.48	-8.05578e-05
3.485	2.06958e-05		3.485	-9.34188e-05
3.49	-3.2056e-05		3.49	-0.000142247
3.495	-3.2056e-05		3.495	-0.000138541
3.5	-3.5689e-05		3.5	-0.000143192
3.505	-3.49624e-05		3.505	-0.000141084
3.51	-3.99034e-05		3.51	-0.000140939
3.515	4.56185e-05		3.515	-0.000124663
3.52	4.14768e-05		3.52	-0.000135199
3.525	3.9733e-05		3.525	-0.000129822
3.53	4.53279e-05		3.53	-0.000131348
3.535	6.65448e-05		3.535	-0.000141738
3.54	4.12589e-05		3.54	-0.000225444
3.545	-1.41087e-05		3.545	-0.000225589
3.55	-1.01851e-05		3.55	-0.000239685
3.555	-6.69734e-06		3.555	-0.000154381
3.56	-6.91532e-06		3.56	-9.37821e-05
3.565	-6.88224e-05		3.565	-9.8941e-05
3.57	-6.04664e-05		3.57	-0.000107152
3.575	-5.39269e-05		3.575	-0.000111511
3.58	-6.84266e-06		3.58	-9.33461e-05
3.585	0.000227852		3.585	-9.34188e-05
3.59	0.000181494		3.59	-9.69792e-05
3.595	0.000220223		3.595	-0.000206043
3.6	0.000270286		3.6	-0.000205898
3.605	0.000278133		3.605	-0.000206116
3.61	0.000275954		3.61	-0.000212583
3.615	0.000279005		3.615	-0.000210766
3.62	0.000198642		3.62	-0.000231692
3.625	0.000205472		3.625	-0.000231692
3.63	0.000210777		3.63	-0.000226824
3.635	0.0002652		3.635	-0.000228205
3.64	0.000243256		3.64	-0.000225662
3.645	0.000245654		3.645	-0.000225008
3.65	0.000244927		3.65	-0.000223627
3.655	0.00024064		3.655	-0.000228859
3.66	0.000244128		3.66	-0.000275507
3.665	0.000244491		3.665	-0.000332328
3.67	0.000242748		3.67	-0.000321065
3.675	0.000228942		3.675	-0.000322083
3.68	0.000231049		3.68	-0.000324335
3.685	0.000163329		3.685	-0.000341556
3.69	-7.07843e-05		3.69	-0.000342864
3.695	-7.47079e-05		3.695	-0.000352818
3.7	-0.000120412		3.7	-0.000349112
3.705	-0.000175416		3.705	-0.000347514
3.71	-0.000168368		3.71	-0.000334653
3.715	-0.000170766		3.715	-0.000327605
3.72	-0.000176579		3.72	-0.000333127
3.725	-0.000112855		3.725	-0.000313
3.73	-0.000112346		3.73	-0.000305298
3.735	-0.000115471		3.735	-0.000298032
3.74	-0.000174617		3.74	-0.000288368
3.745	-0.000182246		3.745	-0.000281393
3.75	-0.000189657		3.75	-0.000280666
3.755	-0.000193436		3.755	-0.000284081
3.76	-0.000192201		3.76	-0.00021498
3.765	-0.000133927		3.765	-0.000246079
3.77	-0.000127678		3.77	-0.000249131
3.775	-0.000135162		3.775	-0.000251166
3.78	-0.000122301		3.78	-0.000255017
3.785	-0.000132546		3.785	-0.000254726
3.79	-0.000130729		3.79	-0.000257269
3.795	-0.000174181		3.795	-0.000255961
3.8	-0.000174544		3.8	-0.000253345
3.805	-0.000118159		3.805	-0.000247751
3.81	-0.000112128		3.81	-0.000196961
3.815	-4.53529e-05		3.815	-0.000203791
3.82	-5.04392e-05		3.82	-0.000207569
3.825	-1.52713e-05		3.825	-0.000206552
3.83	-7.55799e-05		3.83	-0.000227551
3.835	-8.29186e-05		3.835	-0.000235979
3.84	-9.5489e-05		3.84	-0.000241574
3.845	-8.80775e-05		3.845	-0.000255162
3.85	-8.61157e-05		3.85	-0.00025647
3.855	-6.73692e-05		3.855	-0.000259522
3.86	-4.36091e-05		3.86	-0.000236052
3.865	0.000131649		3.865	-0.000300575
3.87	6.9088e-05		3.87	-0.000134618
3.875	6.35658e-05		3.875	-0.000132656
3.88	7.46829e-05		3.88	8.59083e-05
3.885	6.79981e-05		3.885	8.75069e-05
3.89	7.75893e-05		3.89	8.38011e-05
3.895	6.71988e-05		3.895	0.000114827
3.9	7.09772e-05		3.9	0.000114319
3.905	7.51188e-05		3.905	0.000116208
3.91	4.19855e-05		3.91	0.000108579
3.915	3.48647e-05		3.915	5.45188e-05
3.92	-4.12113e-05		3.92	6.73798e-05
3.925	5.46285e-05		3.925	6.76704e-05
3.93	2.40382e-05		3.93	0.000114464
3.935	2.97784e-05		3.935	0.000116135
3.94	3.35568e-05		3.94	0.000127688
3.945	5.39745e-05		3.945	0.000124709
3.95	6.4583e-05		3.95	0.000127761
3.955	6.19672e-05		3.955	0.000126671
3.96	0.000162966		3.96	0.000125218
3.965	0.000139351		3.965	0.00010262
3.97	-2.67517e-05		3.97	9.83333e-05
3.975	-3.54711e-05		3.975	-7.73607e-05
3.98	-3.61977e-05		3.98	-8.59347e-05
3.985	-4.04847e-05		3.985	-0.000300575
3.99	-4.59342e-05		3.99	-9.45814e-05
3.995	-5.70513e-05		3.995	-9.0585e-05
4	-5.79233e-05		4	-0.000106643
4.005	-5.87952e-05		4.005	-0.000113473
4.01	-2.02849e-05		4.01	-0.000112165
4.015	-3.79415e-05		4.015	-9.95223e-05
4.02	-4.4917e-05		4.02	-0.000100031
4.025	-3.81595e-05		4.025	-0.000116234
4.03	-7.59432e-05		4.03	-0.000116816
4.035	-4.70968e-05		4.035	-0.000125608
4.04	-6.29369e-05		4.04	-0.000127933
4.045	-6.39541e-05		4.045	-0.000130403
4.05	-6.59886e-05		4.05	-0.000126044
4.055	-7.78324e-05		4.055	-0.000129677
4.06	-7.15835e-05		4.06	-0.00013142
4.065	-0.000191547		4.065	-0.000119867
4.07	-0.000187841		4.07	-0.000120231
4.075	-0.000199903		4.075	-0.000115435
4.08	-0.000197723		4.08	-0.000106788
4.085	-0.00018973		4.085	-0.000103591
4.09	-0.000121211		4.09	-0.000101411
4.095	-0.000124553		4.095	-0.000306679
4.1	-3.33639e-05		4.1	-0.000312055
4.105	-2.55892e-05		4.105	-0.000320484
4.11	-2.43539e-05		4.11	-0.000307042
4.115	-6.76598e-05		4.115	-0.000303627
4.12	-5.26917e-05		4.12	-0.000316342
4.125	-4.56436e-05		4.125	-0.000314962
4.13	-4.91313e-05		4.13	-0.000316706
4.135	-0.000103264		4.135	-0.00031082
4.14	-0.000136615		4.14	-0.000349984
4.145	-0.000109295		4.145	-0.0003433
4.15	-0.000105807		4.15	-0.000343154
4.155	-0.000110602		4.155	-0.000347732
4.16	-9.18559e-05		4.16	-0.000354417
4.165	-0.000100357		4.165	-0.000356451
4.17	-9.30185e-05		4.17	-0.000309876
4.175	-8.23373e-05		4.175	-0.000304935
4.18	-8.00122e-05		4.18	-0.00030864
4.185	-7.30367e-05		4.185	-0.000311329
4.19	-7.74691e-05		4.19	-4.63345e-05
4.195	-0.000139812		4.195	-5.74516e-05
4.2	-0.000112637		4.2	-5.7597e-05
4.205	-0.000155725		4.205	-5.32373e-05
4.21	-0.000147078		4.21	-5.53445e-05
4.215	-0.000150929		4.215	-5.25107e-05
4.22	-0.00015231		4.22	-5.83962e-05
4.225	-0.000161538		4.225	-5.82509e-05
4.23	-0.000160157		4.23	-5.54898e-05
4.235	-0.00015558		4.235	-5.7597e-05
4.24	-0.000154708		4.24	-6.33372e-05
4.245	-9.69422e-05		4.245	-5.91955e-05
4.25	5.11407e-05		4.25	-5.59258e-05
4.255	5.24486e-05		4.255	-5.75243e-05
4.26	0.000130268		4.26	-1.85781e-05
4.265	0.000112685		4.265	0.000224182
4.27	0.000118279		4.27	0.000258478
4.275	0.000115082		4.275	0.000205145
4.28	0.000103602		4.28	0.00020311
4.285	0.000117625		4.285	0.000205871
4.29	0.000143565		4.29	0.000204636
4.295	0.00014778		4.295	-3.46361e-05
4.3	0.000135137		4.3	-3.29649e-05
4.305	0.000151558		4.305	2.2766e-05
4.31	0.000168052		4.31	2.81429e-05
4.315	0.000160277		4.315	2.53818e-05
4.32	0.000164419		4.32	6.22209e-05
4.325	0.000173138		4.325	0.000105236
4.33	0.00017045		4.33	0.00012965
4.335	0.000166163		4.335	0.000135172
4.34	0.000164637		4.34	0.00013401
4.345	0.000166744		4.345	0.000132993
4.35	0.000106872		4.35	0.000137207
4.355	-7.31821e-05		4.355	0.000139169
4.36	-7.31094e-05		4.36	0.000144182
4.365	-0.000129422		4.365	0.000104582
4.37	-0.00012775		4.37	-0.000125099
4.375	-0.000131456		4.375	-0.000158741
4.38	-0.000132255		4.38	-0.000163319
4.385	-0.000129058		4.385	-0.000157942
4.39	-0.000140321		4.39	-0.000117833
4.395	-0.000157323		4.395	-0.000119504
4.4	-0.000156887		4.4	-0.000112529
4.405	-0.000150421		4.405	-0.000110349
4.41	-0.000187042		4.41	-0.000160848
4.415	-0.000244371		4.415	-0.000156416
4.42	-0.00024379		4.42	-0.000153073
4.425	-0.00022577		4.425	-0.0001934
4.43	-0.000214435		4.43	-0.000228277
4.435	-0.000218722		4.435	-0.000247678
4.44	6.71988e-05		4.44	-0.000256325
4.445	7.15585e-05		4.445	-0.000246951
4.45	7.59181e-05		4.45	-0.000232274
4.455	7.97691e-05		4.455	-0.000231402
4.46	8.58726e-05		4.46	-0.000235689
4.465	9.97509e-05		4.465	-0.00022944
4.47	8.0859e-05		4.47	-0.000214036
4.475	8.42741e-05		4.475	-0.000218396
4.48	8.33295e-05		4.48	-0.000212437
4.485	8.64539e-05		4.485	-0.000207206
4.49	8.65266e-05		4.49	-0.000210693
4.495	8.46374e-05		4.495	-0.000250003
4.5	0.000263165		4.5	-0.000254145
4.505	0.000262003		4.505	-0.000282482
4.51	0.000290776		4.51	-0.000280085
4.515	0.000282057		4.515	-0.00028379
4.52	0.000273774		4.52	-0.000269403
4.525	0.000278715		4.525	-0.000276161
4.53	0.000284092		4.53	-0.00028132
4.535	0.000271231		4.535	0.000101312
4.54	0.000269123		4.54	0.000106253
4.545	-1.27282e-05		4.545	0.000109814
4.55	-1.37454e-05		4.55	0.000109741
4.555	-5.53476e-06		4.555	0.000106326
4.56	-8.00523e-06		4.56	9.87693e-05
4.565	4.11135e-05		4.565	9.60808e-05
4.57	2.79619e-05		4.57	0.000118969
4.575	4.93969e-05		4.575	0.000106471
4.58	3.5446e-05		4.58	0.000108143
4.585	4.43106e-05		4.585	0.000106762
4.59	3.98056e-05		4.59	0.000107271
4.595	3.39201e-05		4.595	0.000103202
4.6	4.04596e-05		4.6	0.000211612
4.605	-0.000106751		4.605	0.000218006
4.61	-0.000107333		4.61	0.000220767
4.615	-8.77869e-05		4.615	0.000229268
4.62	2.33116e-05		4.62	0.000226943
4.625	3.05777e-05		4.625	0.00020638
4.63	2.85432e-05		4.63	0.000208197
4.635	6.09098e-06		4.635	0.00060834
4.64	1.00472e-06		4.64	0.000219532
4.645	4.49244e-06		4.645	0.000212556
4.65	7.77346e-05		4.65	0.000213428
4.655	8.61633e-05		4.655	0.000210158
4.66	7.06139e-05		4.66	0.000195917
4.665	7.39563e-05		4.665	0.000198678
4.67	2.70173e-05		4.67	0.000260222
4.675	2.29483e-05		4.675	0.000229632
4.68	-1.12023e-05		4.68	0.000229196
4.685	-2.19236e-06		4.685	0.000224545
4.69	-7.39144e-07		4.69	0.000227088
4.695	5.43703e-06		4.695	0.000236316
4.7	2.5306e-06		4.7	0.000233919
4.705	-3.28228e-06		4.705	0.000128342
4.71	-4.86953e-05		4.71	0.000183056
4.715	-5.56708e-05		4.715	0.000174845
4.72	-0.000104717		4.72	0.000158569
4.725	-0.000179267		4.725	0.000214736
4.73	-0.000173672		4.73	0.000215826
4.735	-0.000175561		4.735	0.00035192
4.74	-0.000138868		4.74	-4.80057e-05
4.745	-0.000131674		4.745	-4.0667e-05
4.75	-3.68516e-05		4.75	-4.37914e-05
4.755	-0.00010944		4.755	-4.48086e-05
4.76	-0.000128768		4.76	-4.94589e-05
4.765	-0.00012993		4.765	-4.93136e-05
4.77	-0.000113509		4.77	-4.4736e-05
4.775	-6.77325e-05		4.775	-0.000108387
4.78	-7.02756e-05		4.78	-0.000119286
4.785	-8.4412e-06		4.785	-0.000120449
4.79	-1.20742e-05		4.79	-0.000105916
4.795	-1.84684e-05		4.795	-0.000109767
4.8	-3.07481e-05		4.8	-0.000103373
4.805	-2.15202e-05		4.805	-9.21836e-05
4.81	-1.34548e-05		4.81	-9.02217e-05
4.815	-1.52713e-05		4.815	-0.000146098
4.82	-1.73058e-05		4.82	3.45371e-05
4.825	3.06504e-05		4.825	8.5763e-05
4.83	0.000136953		4.83	3.27932e-05
4.835	0.000129832		4.835	3.17759e-05
4.84	0.000130486		4.84	-0.000110712
4.845	9.90969e-05		4.845	-0.000107442
4.85	0.000135791		4.85	-9.90863e-05
4.855	4.7871e-05		4.855	-9.31281e-05
4.86	0.000170232		4.86	-9.90863e-05
4.865	0.000237298		4.865	-4.91683e-05
4.87	0.000243837		4.87	-2.81693e-05
4.875	0.000224582		4.875	-3.86325e-05
4.88	0.000178443		4.88	-3.71066e-05
4.885	0.000178079		4.885	-2.51175e-05
4.89	0.000157444		4.89	-2.42456e-05
4.895	0.000156499		4.895	-3.19477e-05
4.9	0.00015025		4.9	-3.5944e-05
4.905	0.000157662		4.905	-6.21019e-05
4.91	0.00015817		4.91	-6.55897e-05
4.915	0.000233956		4.915	-6.13027e-05
4.92	0.000230686		4.92	-6.22473e-05
4.925	0.000254083		4.925	-0.000234817
4.93	0.000227125		4.93	-0.000273908
4.935	8.72532e-05		4.935	-0.000277106
4.94	0.000151776		4.94	-0.000283427
4.945	0.000166599		4.945	-0.000238159
4.95	0.00019639		4.95	-0.000239031
4.955	0.000154973		4.955	-0.000252256
4.96	0.000202493		4.96	-0.000258141
4.965	9.7789e-05		4.965	-0.00024201
4.97	3.44287e-05		4.97	-0.000287496
4.975	2.99964e-05		4.975	-0.000305952
4.98	2.6872e-05		4.98	-0.00029142
4.985	4.40926e-05		4.985	-0.000276088
4.99	5.07774e-05		4.99	-0.000210403
4.995	1.65542e-05		4.995	-0.000200884
5	1.27758e-05		5	-0.000210112
5.005	2.65814e-05		5.005	-0.000207424
5.01	9.71351e-05		5.01	-0.000191874
5.015	9.71351e-05		5.015	-0.00019013
5.02	1.03053e-05		5.02	-0.000204154
5.025	1.88793e-05		5.025	-0.000208659
5.03	1.94931e-06		5.03	-0.000215344
5.035	-4.73549e-06		5.035	-0.000224208
5.04	5.10681e-05		5.04	-0.000188823
5.045	-3.13695e-06		5.045	-0.000183082
5.05	6.76348e-05		5.05	-0.000216652
5.055	7.65721e-05		5.055	-0.000189694
5.06	0.00012184		5.06	-0.000161429
5.065	6.57456e-05		5.065	9.85513e-05
5.07	5.32479e-05		5.07	9.13579e-05
5.075	5.14314e-05		5.075	9.11399e-05
5.08	4.65631e-05		5.08	0.000488958
5.085	5.09228e-05		5.085	0.000481547
5.09	3.64632e-05		5.09	0.000483509
5.095	3.0505e-05		5.095	0.000415934
5.1	2.6218e-05		5.1	0.000399949
5.105	3.10137e-05		5.105	0.000453863
5.11	3.19583e-05		5.11	0.000479222
5.115	-4.47716e-05		5.115	0.000472174
5.12	6.02234e-05		5.12	0.00055973
5.125	6.887e-05		5.125	0.00056191
5.13	7.07592e-05		5.13	0.000568958
5.135	7.30843e-05		5.135	0.000567868
5.14	5.6009e-05		5.14	0.000565834
5.145	2.01872e-05		5.145	0.000552609
5.15	3.4792e-05		5.15	0.000553118
5.155	-5.62521e-05		5.155	0.000552827
5.16	-0.000101665		5.16	0.000523908
5.165	-0.000141193		5.165	0.000494626
5.17	-0.000125498		5.17	0.0002539
5.175	-0.000102028		5.175	0.000249759
5.18	-0.000108641		5.18	0.000246562
5.185	-0.000101956		5.185	-0.000148423
5.19	-9.94853e-05		5.19	-9.81417e-05
5.195	-9.29458e-05		5.195	-0.0001142
5.2	-5.50168e-05		5.2	-0.000121175
5.205	-4.82594e-05		5.205	-7.44543e-05
5.21	-2.50079e-05		5.21	-0.000118995
5.215	2.50555e-05		5.215	-0.000138469
5.22	4.49646e-05		5.22	-0.000142683
5.225	-4.10659e-05		5.225	-0.000204808
5.23	0.00012213		5.23	-0.000204445
5.235	0.00011966		5.235	-0.000202991
5.24	0.000115082		5.24	-0.000205753
5.245	0.000171467		5.245	-0.000200957
5.25	0.000153738		5.25	-0.00021796
5.255	0.000123874		5.255	-0.000215198
5.26	0.000119151		5.26	-0.000218541
5.265	0.000125037		5.265	-0.000220212
5.27	0.000138261		5.27	-0.000223772
5.275	0.000127362		5.275	-0.000179958
5.28	9.27028e-05		5.28	-0.000177124
5.285	0.000286925		5.285	-0.000171021
5.29	0.000287579		5.29	-0.000171602
5.295	0.000280749		5.295	-0.00022399
5.3	0.000262802		5.3	-0.000227333
5.305	0.000228724		5.305	-0.00022617
5.31	0.000236426		5.31	-0.000266279
5.315	0.000208888		5.315	-0.000269621
5.32	0.000149524		5.32	-0.000276379
5.325	0.000132666		5.325	-0.000272964
5.33	0.000116172		5.33	-0.000301374
5.335	-5.63247e-05		5.335	-0.000304281
5.34	-6.25009e-05		5.34	-0.000307042
5.345	-5.85046e-05		5.345	-0.000304281
5.35	-0.000112274		5.35	-0.00030181
5.355	-7.44173e-05		5.355	-0.000248259
5.36	-7.64518e-05		5.36	-0.000237287
5.365	-5.3055e-05		5.365	-0.000223627
5.37	-6.03937e-05		5.37	-0.000223554
5.375	-7.95762e-05		5.375	-0.000183954
5.38	-8.34999e-05		5.38	-0.000238159
5.385	-8.37179e-05		5.385	-0.000237796
5.39	-0.000268931		5.39	-0.000240194
5.395	-0.000272564		5.395	-0.000245353
5.4	-0.000269076		5.4	-0.000132002
5.405	-0.00022032		5.405	-0.000120085
5.41	-0.000219158		5.41	-0.00010054
5.415	-0.0002124		5.415	-0.000101266
5.42	-0.000213708		5.42	-9.81417e-05
5.425	-0.000213854		5.425	-9.75605e-05
5.43	-1.30188e-05		5.43	-0.000101557
5.435	-1.58526e-05		5.435	-9.07303e-05
5.44	2.25123e-05		5.44	-9.69792e-05
5.445	5.44831e-05		5.445	-9.64705e-05
5.45	5.57184e-05		5.45	-9.25469e-05
5.455	5.01235e-05		5.455	-9.4872e-05
5.46	9.4374e-05		5.46	-0.000159395
5.465	0.000100114		5.465	-0.000175526
5.47	8.10044e-05		5.47	1.66625e-05
5.475	0.000153084		5.475	1.69531e-05
5.48	0.000154029		5.48	2.09495e-05
5.485	0.000149524		5.485	1.81157e-05
5.49	0.000157734		5.49	1.06316e-05
5.495	0.000160713		5.495	9.83235e-06
5.5	0.000219278		5.5	9.46905e-06
5.505	0.000220513		5.505	-0.00010548
5.51	0.000201985		5.51	-8.57894e-05
5.515	0.000235263		5.515	-0.000103809
5.52	0.000264328		5.52	-0.000109695
5.525	0.000318606		5.525	-0.00011776
5.53	0.00033183		5.53	-0.000110203
5.535	0.000121113		5.535	-0.00010737
5.54	0.000113629		5.54	-0.000127133
5.545	7.97691e-05		5.545	-9.29828e-05
5.55	8.54367e-05		5.55	-9.41454e-05
5.555	8.34748e-05		5.555	-9.79964e-05
5.56	9.21941e-05		5.56	-9.97403e-05
5.565	1.21218e-05		5.565	-9.02217e-05
5.57	2.42562e-05		5.57	-9.0585e-05
5.575	2.83979e-05		5.575	-0.00026439
5.58	-5.13838e-05		5.58	-0.000263009
5.585	-5.31277e-05		5.585	-0.000150458
5.59	-9.38579e-06		5.59	-0.000150894
5.595	0.000227997		5.595	-0.000148496
5.6	0.000220877		5.6	-0.000145517
5.605	0.00016362		5.605	-0.00014152
5.61	0.000170377		5.61	-0.000135853
5.615	0.000168924		5.615	-0.000170803
5.62	0.000126708		5.62	-0.000138977
5.625	7.83886e-05		5.625	-0.000129749
5.63	3.57366e-05		5.63	-9.84324e-05
5.635	2.95605e-05		5.635	-0.000103664
5.64	3.96603e-05		5.64	-5.11301e-05
5.645	7.16311e-05		5.645	-3.92138e-05
5.65	7.59908e-05		5.65	-5.3092e-05
5.655	3.66812e-05		5.655	-3.60893e-05
5.66	2.98511e-05		5.66	-4.33554e-05
5.665	3.33388e-05		5.665	-1.9232e-05
5.67	3.23216e-05		5.67	-1.84327e-05
5.675	1.79347e-05		5.675	-1.55263e-05
5.68	0.000196753		5.68	-4.9241e-05
5.685	0.000207289		5.685	-4.41547e-05
5.69	0.000210123		5.69	-0.000198123
5.695	0.000172121		5.695	-0.000199794
5.7	-7.24555e-05		5.7	-0.000200739
5.705	-5.07298e-05		5.705	-0.000194708
5.71	-5.01486e-05		5.71	-0.00019231
5.715	-6.06844e-05		5.715	-0.000194199
5.72	-8.65517e-05		5.72	-0.000191511
5.725	-6.80958e-05		5.725	-0.00022261
5.73	-6.35908e-05		5.73	-0.000227987
5.735	-7.3618e-05		5.735	-0.000252909
5.74	-7.39813e-05		5.74	-0.000255598
5.745	-6.83138e-05		5.745	-0.000295997
5.75	-9.4835e-05		5.75	-0.00029963
5.755	-0.000103554		5.755	-0.00031409
5.76	-9.70148e-05		5.76	-0.00034003
5.765	-9.24372e-05		5.765	-0.000332982
5.77	-2.59525e-05		5.77	-0.000333272
5.775	-2.63884e-05		5.775	-0.000314671
5.78	-2.71151e-05		5.78	-0.000318522
5.785	-0.000210003		5.785	-0.000312128
5.79	-0.000178104		5.79	-0.000315325
5.795	-0.000168586		5.795	-0.000321719
5.8	-0.000168731		5.8	-0.000322301
5.805	-0.000159939		5.805	-0.000304644
5.81	-0.000177814		5.81	-0.000311692
5.815	-0.000101883		5.815	-0.000315979
5.82	-9.21466e-05		5.82	-0.000322664
5.825	-7.68878e-05		5.825	-0.00031765
5.83	-8.6043e-05		5.83	-0.000317069
5.835	-8.23373e-05		5.835	-0.000310893
5.84	-7.29641e-05		5.84	-0.000311765
5.845	-7.90676e-05		5.845	-0.00030944
5.85	-8.03028e-05		5.85	-0.000316415
5.855	-7.97942e-05		5.855	-0.000316052
5.86	-6.48987e-05		5.86	-0.000313727
5.865	-6.64973e-05		5.865	-0.000289313
5.87	-5.95218e-05		5.87	-0.000273908
5.875	-5.16744e-05		5.875	-9.79964e-05
5.88	-5.63247e-05		5.88	-0.000117397
5.885	-5.21104e-05		5.885	-7.92499e-05
5.89	2.02599e-05		5.89	-7.8378e-05
5.895	-1.81051e-05		5.895	-7.72881e-05
5.9	-1.63612e-05		5.9	-6.87867e-05
5.905	-1.5126e-05		5.905	-6.11573e-05
5.91	-1.65792e-05		5.91	-5.49812e-05
5.915	-2.17381e-05		5.915	-5.39639e-05
5.92	-9.30911e-05		5.92	-5.25834e-05
5.925	-9.04754e-05		5.925	-4.61892e-05
5.93	-0.000100575		5.93	-2.29377e-05
5.935	-0.000114308		5.935	-1.34191e-05
5.94	-0.000119467		5.94	-1.5599e-05
5.945	-0.000122446		5.945	-1.63982e-05
5.95	-0.000108931		5.95	-1.18933e-05
5.955	-0.000103918		5.955	-1.10213e-05
5.96	-7.7687e-05		5.96	-1.12393e-05
5.965	-3.76509e-05		5.965	-6.00772e-06
5.97	-3.61977e-05		5.97	-1.58896e-05
5.975	-3.93221e-05		5.975	-2.04672e-05
5.98	-8.32093e-05		5.98	-0.000219921
5.985	-6.51894e-05		5.985	-0.000214181
5.99	-3.80868e-05		5.99	-0.000246297
5.995	-0.000107405		5.995	-0.000247751
6	-0.000103409		6	-0.000249131
6.005	-0.000103046		6.005	-0.000244917
6.01	-0.000102319		6.01	-0.000246588
6.015	-0.000107769		6.015	-0.000148786
6.02	-0.000108495		6.02	-0.000110349
6.025	-0.000110893		6.025	-0.000108678
6.03	-0.000105444		6.03	-7.15479e-05
6.035	-9.34545e-05		6.035	-8.00492e-05
6.04	-8.20467e-05		6.04	-9.0803e-05
6.045	-7.04936e-05		6.045	-9.63252e-05
6.05	7.98418e-05		6.05	-9.00764e-05
6.055	0.000111522		6.055	-8.97857e-05
6.06	0.000100768		6.06	-7.70701e-05
6.065	0.00010026		6.065	-7.19112e-05
6.07	4.85976e-05		6.07	-2.18478e-05
6.075	4.85976e-05		6.075	-2.17025e-05
6.08	3.76985e-05		6.08	-3.2093e-05
6.085	1.8516e-05		6.085	-2.96225e-05
6.09	6.71261e-05		6.09	6.04043e-05
6.095	4.30754e-05		6.095	5.92418e-05
6.1	3.66086e-05		6.1	9.33924e-05
6.105	3.98783e-05		6.105	0.000106035
6.11	3.00691e-05		6.11	0.00010589
6.115	2.67993e-05		6.115	0.000107053
6.12	6.53823e-05		6.12	-7.5336e-06
6.125	7.30117e-05		6.125	-4.32101e-05
6.13	7.01052e-05		6.13	-9.71343e-06
6.135	6.56729e-05		6.135	-4.48086e-05
6.14	5.10681e-05		6.14	-1.9668e-05
6.145	0.000238751		6.145	-1.39278e-05
6.15	0.000226036		6.15	-4.62717e-06
6.155	7.20671e-05		6.155	-8.76884e-06
6.16	2.78893e-05		6.16	-7.75159e-06
6.165	2.94151e-05		6.165	-1.37824e-05
6.17	2.49102e-05		6.17	-1.90867e-05
6.175	2.54188e-05		6.175	-4.19749e-05
6.18	2.14224e-05		6.18	-4.58259e-05
6.185	3.66086e-05		6.185	-2.45363e-05
6.19	1.808e-05		6.19	-2.03946e-05
6.195	-4.65882e-05		6.195	-7.22745e-05
6.2	-4.59342e-05		6.2	-7.88866e-05
6.205	-3.93221e-05		6.205	-0.000113909
6.21	-7.93257e-06		6.21	-0.000121321
6.215	-4.66283e-06		6.215	-7.48176e-05
6.22	-6.62468e-06		6.22	-7.92499e-05
6.225	5.42652e-05		6.225	-6.15305e-06
6.23	5.14314e-05		6.23	-4.62717e-06
6.235	4.99055e-05		6.235	-3.52901e-05
6.24	3.76258e-05		6.24	-3.54354e-05
6.245	4.63451e-05		6.245	-7.17658e-05
6.25	-0.000120194		6.25	-6.50084e-05
6.255	-0.000123681		6.255	-6.9368e-05
6.26	-9.56343e-05		6.26	0.000186108
6.265	-8.03028e-05		6.265	0.000187052
6.27	-7.56525e-05		6.27	0.000183129
6.275	-9.13473e-05		6.275	0.000188142
6.28	-9.67969e-05		6.28	0.00016816
6.285	-8.99667e-05		6.285	0.000172375
6.29	-9.65789e-05		6.29	0.000154718
6.295	-9.41084e-05		6.295	0.000153265
6.3	-9.23645e-05		6.3	0.000109596
6.305	-9.35998e-05		6.305	0.000119042
6.31	-6.5262e-05		6.31	0.000125145
6.315	-0.000101157		6.315	0.000124273
6.32	-0.000105661		6.32	7.27567e-05
6.325	-9.59976e-05		6.325	7.3338e-05
6.33	-0.000193872		6.33	0.000253755
6.335	-0.00019438		6.335	0.000244309
6.34	-0.000169167		6.34	0.000244236
6.345	-0.000166333		6.345	0.000242783
6.35	-0.000164662		6.35	0.000272284
6.355	-0.000157614		6.355	0.000262184
6.36	-0.000152964		6.36	0.000261166
6.365	-0.000180212		6.365	6.27197e-06
6.37	-0.000174544		6.37	7.94317e-06
6.375	-0.000184644		6.375	4.81875e-06
6.38	-0.000196415		6.38	0.000189232
6.385	-0.000191256		6.385	0.000177316
6.39	-0.000191329		6.39	0.000176516
6.395	-0.000193436		6.395	0.000178696
6.4	-0.000153545		6.4	0.00037132
6.405	-0.000151801		6.405	0.000376479
6.41	-0.000127242		6.41	0.000394281
6.415	-0.000148241		6.415	0.000389631
6.42	-9.83954e-05		6.42	0.000382801
6.425	-9.66515e-05		6.425	0.000435262
6.43	-9.8904e-05		6.43	0.000453209
6.435	-8.40812e-05		6.435	0.000220912
6.44	-8.56797e-05		6.44	0.00025361
6.445	-0.00011191		6.445	0.00026836
6.45	-0.000108568		6.45	0.000304908
6.455	-0.000108641		6.455	0.000291175
6.46	-0.000141411		6.46	0.000293718
6.465	-0.000140175		6.465	0.000317479
6.47	-0.000139957		6.47	0.000319222
6.475	-1.1057e-05		6.475	0.000314354
6.48	1.97512e-05		6.48	0.000314064
6.485	2.6872e-05		6.485	0.000129723
6.49	4.14042e-05		6.49	0.000135245
6.495	3.39928e-05		6.495	0.000130885
6.5	0.00011283		6.5	0.000124273
6.505	7.01779e-05		6.505	-6.92954e-05
6.51	8.32569e-05		6.51	-7.39457e-05
6.515	0.000104837		6.515	-9.04397e-05
6.52	8.44194e-05		6.52	-9.56713e-05
6.525	3.51553e-05		6.525	-9.40727e-05
6.53	3.37748e-05		6.53	-6.08039e-06
6.535	2.2367e-05		6.535	4.60175e-05
6.54	5.21905e-06		6.54	1.8261e-05
6.545	5.21905e-06		6.545	-2.52e-06
6.55	2.96656e-06		6.55	-9.85875e-06
6.555	2.82124e-06		6.555	-4.48086e-05
6.56	-8.58652e-06		6.56	-6.49357e-05
6.565	-3.50026e-06		6.565	-7.32191e-05
6.57	2.56368e-05		6.57	-9.18202e-05
6.575	2.6872e-05		6.575	-9.07303e-05
6.58	-0.000125571		6.58	-4.51719e-05
6.585	-0.000131311		6.585	-4.32828e-05
6.59	-0.000127024		6.59	-4.29921e-05
6.595	-0.000139376		6.595	-4.50993e-05
6.6	-0.00014577		6.6	-4.80057e-05
6.605	-0.000222864		6.605	-4.07396e-05
6.61	-0.000219158		6.61	-3.60167e-05
6.615	-0.000235797		6.615	-2.56262e-05
6.62	-0.000285425		6.62	-1.91593e-05
6.625	-0.000261083		6.625	-1.66889e-05
6.63	-0.000258249		6.63	-1.11666e-05
6.635	-0.000260575		6.635	-0.000150748
6.64	-0.000153908		6.64	-0.000222247
6.645	-0.000148749		6.645	-0.000212147
6.65	-5.94492e-05		6.65	-0.000212001
6.655	0.000214555		6.655	-0.000217596
6.66	0.000265272		6.66	-0.000221956
6.665	0.000270141		6.665	-0.000206479
6.67	0.00027203		6.67	-0.00019558
6.675	0.000295572		6.675	-0.000194054
6.68	0.000297098		6.68	-0.00019885
6.685	0.000296299		6.685	-0.00024419
6.69	0.000325072		6.69	-0.000245207
6.695	0.000317661		6.695	-0.000248986
6.7	0.000307779		6.7	-0.000253854
6.705	0.00032173		6.705	-0.000248114
6.71	0.000324636		6.71	-0.000248259
6.715	0.000319768		6.715	-0.000253345
6.72	0.000311993		6.72	-0.000266134
6.725	0.000318823		6.725	-0.000270057
6.73	0.000327252		6.73	-0.000265262
6.735	0.000366489		6.735	-0.000267732
6.74	0.000393083		6.74	-0.000264681
6.745	0.000295209		6.745	-0.000261411
6.75	0.000308578		6.75	-0.000260466
6.755	0.000217534		6.755	-0.000267078
6.76	4.12914e-06		6.76	-0.000273618
6.765	-4.91313e-05		6.765	-0.000283645
6.77	-2.95855e-05		6.77	-0.000289531
6.775	-2.90042e-05		6.775	-0.000290185
6.78	-7.87043e-05		6.78	-0.000285244
6.785	-8.38632e-05		6.785	-0.000278268
6.79	-8.01575e-05		6.79	-0.000274126
6.795	-0.000128986		6.795	-0.000252401
6.8	-0.000131892		6.8	-0.00023489
6.805	-0.000131747		6.805	-0.000226098
6.81	-0.000128186		6.81	-0.000196743
6.815	-0.000131819		6.815	-0.000199504
6.82	-4.66608e-05		6.82	-0.000203791
6.825	-2.84956e-05		6.825	-0.000194345
6.83	-3.29279e-05		6.83	-0.000194127
6.835	-5.57434e-05		6.835	-0.000194635
6.84	-0.000103191		6.84	-0.000196307
6.845	-0.000126152		6.845	-0.000161357
6.85	-0.000122809		6.85	-0.00016172
6.855	-0.000133709		6.855	-0.00017182
6.86	-0.000132982		6.86	-0.000174218
6.865	-0.000185516		6.865	-0.000164481
6.87	-0.000182682		6.87	-0.000148932
6.875	-0.000204844		6.875	-0.000131493
6.88	-0.000192564		6.88	-0.000138832
6.885	-0.000175707		6.885	-0.000136652
6.89	-0.000170911		6.89	-0.000144499
6.895	-0.000174544		6.895	-0.000122047
6.9	-0.000134145		6.9	-0.000147188
6.905	-0.000129204		6.905	-0.000161793
6.91	-0.000122083		6.91	-0.000165062
6.915	-0.000125789		6.915	-0.000194781
6.92	-0.000125716		6.92	-0.000204445
6.925	-0.000202373		6.925	-0.000198559
6.93	-0.000210003		6.93	-0.000200448
6.935	-0.000211892		6.935	-0.00019805
6.94	-1.63612e-05		6.94	-0.00019914
6.945	7.61686e-06		6.945	-0.000199213
6.95	6.45428e-06		6.95	-0.000234454
6.955	3.74078e-05		6.955	-0.000234018
6.96	6.61089e-05		6.96	-0.000231838
6.965	6.61089e-05		6.965	-0.000194563
6.97	0.000193047		6.97	-0.000195798
6.975	0.000265999		6.975	-0.000203282
6.98	0.000264037		6.98	-0.000233509
6.985	0.000250014		6.985	-0.000227551
6.99	0.000282057		6.99	-0.000205244
6.995	0.000278351		6.995	-0.000204372
7	0.000301385		7	-0.000233073
7.005	0.000268542		7.005	-0.000229004
7.01	0.00027312		7.01	-0.000227914
7.015	0.000263601		7.015	-0.000108314
7.02	0.000253356		7.02	-0.0001041
7.025	0.000271812		7.025	-9.67612e-05
7.03	0.000313229		7.03	-9.5526e-05
7.035	0.000316571		7.035	-0.000105626
7.04	0.000311993		7.04	-0.000119867
7.045	0.000127507		7.045	-0.000122047
7.05	0.000132448		7.05	0.000108796
7.055	0.000129179		7.055	0.000106907
7.06	9.71351e-05		7.06	0.000102838
7.065	6.49463e-05		7.065	0.000108506
7.07	7.47555e-05		7.07	6.79611e-05
7.075	-5.58888e-05		7.075	6.42554e-05
7.08	-0.000128186		7.08	6.96323e-05
7.085	-0.000101157		7.085	7.66077e-05
7.09	-9.98486e-05		7.09	8.68529e-05
7.095	-0.000154853		7.095	5.04498e-05
7.1	-0.000166697		7.1	4.28931e-05
7.105	-0.000189076		7.105	4.43463e-05
7.11	-0.000193799		7.11	5.21937e-05
7.115	-0.0002023		7.115	4.95052e-05
7.12	-0.00019627		7.12	-7.37277e-05
7.125	-0.000188204		7.125	3.74435e-05
7.13	-0.000163136		7.13	4.00593e-05
7.135	-0.000207241		7.135	3.5627e-05
7.14	-0.000201647		7.14	8.78702e-05
7.145	-0.00012201		7.145	9.46276e-05
7.15	-0.000129276		7.15	9.85513e-05
7.155	-0.00015369		7.155	-0.000133092
7.16	-0.000123318		7.16	-0.000132946
7.165	-0.000113436		7.165	-0.000104318
7.17	-0.000111765		7.17	-0.000109259
7.175	-0.000121865		7.175	4.63808e-05
7.18	-0.000125353		7.18	4.38377e-05
7.185	1.88066e-05		7.185	4.27477e-05
7.19	-1.82906e-06		7.19	4.3111e-05
7.195	-1.38908e-05		7.195	3.28659e-05
7.2	-1.49807e-05		7.2	3.43917e-05
7.205	-5.93822e-07		7.205	4.18031e-05
7.21	4.27446e-06		7.21	7.3556e-05
7.215	-6.18871e-06		7.215	6.38921e-05
7.22	2.01872e-05		7.22	5.82245e-05
7.225	2.00419e-05		7.225	5.75706e-05
7.23	1.72808e-05		7.23	-5.38913e-05
7.235	8.99742e-06		7.235	-5.06942e-05
7.24	-9.57127e-07		7.24	-3.44908e-05
7.245	2.75986e-05		7.245	-8.07758e-05
7.25	0.000238824		7.25	-7.78694e-05
7.255	0.000238461		7.255	-7.67794e-05
7.26	0.00023599		7.26	-4.0231e-05
7.265	0.000301966		7.265	-1.75608e-05
7.27	0.000286271		7.27	-1.57541e-06
7.275	0.000299205		7.275	8.59712e-06
7.28	0.000374627		7.28	-0.000146171
7.285	0.000406889		7.285	-0.000146897
7.29	0.000304146		7.29	-0.000143119
7.295	0.000299714		7.295	-0.000143918
7.3	0.0003048		7.3	-0.000124663
7.305	0.000309087		7.305	-0.000122193
7.31	0.000316353		7.31	-0.000114054
7.315	0.000316208		7.315	-0.000142974
7.32	0.000319041		7.32	-0.000143119
7.325	0.000298042		7.325	-0.000108896
7.33	0.000302402		7.33	-0.00010083
7.335	0.000300804		7.335	-0.00010846
7.34	0.000309886		7.34	-0.000115072
7.345	0.000335172		7.345	-0.000130984
7.35	0.000294991		7.35	-0.000125172
7.355	1.15405e-05		7.355	-8.96404e-05
7.36	2.45794e-06		7.36	-8.48448e-05
7.365	4.49244e-06		7.365	-0.000118196
7.37	-5.24737e-05		7.37	-0.000135417
7.375	-4.86953e-05		7.375	-0.000174508
7.38	-7.18742e-05		7.38	-0.000185843
7.385	-0.000146788		7.385	-0.000179377
7.39	-0.000171565		7.39	-0.000173346
7.395	-0.000217923		7.395	-0.000177778
7.4	-0.000223227		7.4	-0.000174218
7.405	-0.000218795		7.405	-0.000193037
7.41	-0.00020993		7.41	-0.000161938
7.415	-0.000211601		7.415	-0.000147769
7.42	-0.000193509		7.42	-0.000137161
7.425	-0.000166188		7.425	-4.61165e-05
7.43	-0.000123827		7.43	-7.23471e-05
7.435	-0.000122737		7.435	-7.74334e-05
7.44	-0.000117578		7.44	-8.05578e-05
7.445	-0.000157178		7.445	-7.33644e-05
7.45	-0.000162918		7.45	-2.65708e-05
7.455	-0.000155289		7.455	6.48367e-05
7.46	-8.90221e-05		7.46	8.49637e-05
7.465	-8.22647e-05		7.465	7.63171e-05
7.47	-6.75145e-05		7.47	8.29292e-05
7.475	-0.000105952		7.475	0.00012718
7.48	-8.19014e-05		7.48	0.000123038
7.485	-7.29641e-05		7.485	0.000127398
7.49	-6.43174e-05		7.49	0.000177025
7.495	-6.13383e-05		7.495	0.000174046
7.5	-6.29369e-05		7.5	0.000169977
7.505	-5.74873e-05		7.505	0.000162493
7.51	-3.85228e-05		7.51	0.000166199
7.515	-4.79687e-05		7.515	0.000132193
7.52	-6.65699e-05		7.52	0.000108215
7.525	-8.44445e-05		7.525	9.55722e-05
7.53	-8.97487e-05		7.53	1.66625e-05
7.535	-7.35454e-05		7.535	0.000104292
7.54	-5.80686e-05		7.54	0.00010916
7.545	-5.46535e-05		7.545	0.000121512
7.55	-5.86499e-05		7.55	0.00033855
7.555	-6.91532e-06		7.555	0.000290303
7.56	7.94058e-05		7.56	0.000192792
7.565	0.000425344		7.565	0.000509085
7.57	0.00042905		7.57	0.0005125
7.575	0.000419096		7.575	0.000512573
7.58	0.000417352		7.58	0.000464399
7.585	0.000417788		7.585	0.000537714
7.59	0.00041866		7.59	0.000538876
7.595	0.000412992		7.595	0.000487796
7.6	0.000406671		7.6	0.000490484
7.605	0.000456153		7.605	0.000495716
7.61	0.000456225		7.61	0.000544108
7.615	0.000441548		7.615	0.000543745
7.62	0.000440095		7.62	0.000541129
7.625	0.000441039		7.625	0.000542582
7.63	0.000490013		7.63	0.000546651
7.635	0.000472138		7.635	0.000536915
7.64	0.000411902		7.64	0.000444708
7.645	0.000395699		7.645	0.000442455
7.65	0.000394028		7.65	0.000440857
7.655	0.000401875		7.655	0.000219895
7.66	0.000330159		7.66	0.000219604
7.665	0.000251467		7.665	0.000221276
7.67	-0.000149767		7.67	-0.000128223
7.675	-0.000154635		7.675	-0.000129822
7.68	-0.000160012		7.68	-0.000137088
7.685	-0.000159721		7.685	-0.000137669
7.69	-0.000182537		7.69	-0.000203573
7.695	-2.31914e-05		7.695	-0.000205753
7.7	-2.71151e-05		7.7	-0.000209386
7.705	-1.80324e-05		7.705	-0.000212074
7.71	-6.63519e-05		7.71	-0.000202701
7.715	-5.94492e-05		7.715	-0.000246733
7.72	-1.00397e-05		7.72	-0.000200884
7.725	-2.26502e-06		7.725	-0.000198777
7.73	7.9075e-06		7.73	-0.000191075
7.735	1.83707e-05		7.735	-0.000160485
7.74	1.66995e-05		7.74	-0.000164917
7.745	1.08866e-05		7.745	-0.000162447
7.75	1.0596e-05		7.75	-0.000166516
7.755	5.80034e-06		7.755	-0.000169059
7.76	4.46739e-05		7.76	-0.000155399
7.765	5.04868e-05		7.765	-0.000149586
7.77	4.3802e-05		7.77	-0.000147914
7.775	3.15223e-05		7.775	-0.000174581
7.78	2.72353e-05		7.78	-0.000183809
7.785	3.48647e-05		7.785	-0.000186134
7.79	6.75621e-05		7.79	-0.000180249
7.795	0.000152793		7.795	-0.000180975
7.8	-1.09117e-05		7.8	-0.000178723
7.805	-5.24412e-06		7.805	-9.85777e-05
7.81	-8.15056e-06		7.81	-9.33461e-05
7.815	7.34476e-05		7.815	-0.000103301
7.82	6.53096e-05		7.82	-0.000103446
7.825	0.00014233		7.825	-0.000152129
7.83	0.000201694		7.83	-0.000144645
7.835	0.000207652		7.835	-0.000148205
7.84	0.000147852		7.84	-0.000184826
7.845	0.000152357		7.845	-0.000188823
7.85	0.000201185		7.85	-0.000150676
7.855	0.000213611		7.855	-0.000146461
7.86	0.000214119		7.86	-8.81145e-05
7.865	0.000266508		7.865	-0.000100249
7.87	0.000267525		7.87	-0.000101847
7.875	0.000259968		7.875	-0.000108096
7.88	0.000254664		7.88	-0.000106934
7.885	0.00030945		7.885	-9.45814e-05
7.89	0.000305381		7.89	-8.70973e-05
7.895	0.000275808		7.895	-8.41182e-05
7.9	0.000231994		7.9	-9.0585e-05
7.905	0.00023926		7.905	-6.40638e-05
7.91	0.000236063		7.91	-0.000122483
7.915	0.000340622		7.915	-0.000125753
7.92	0.000257716		7.92	-0.000124954
7.925	0.000257716		7.925	-0.000124518
7.93	0.000156208		7.93	-0.000120957
7.935	8.85611e-05		7.935	-0.000106788
7.94	8.39835e-05		7.94	-0.000109404
7.945	9.13222e-05		7.945	-9.97403e-05
7.95	9.19035e-05		7.95	-8.82599e-05
7.955	4.62725e-05		7.955	-0.000125753
7.96	2.57821e-05		7.96	-0.000126552
7.965	9.24121e-05		7.965	-0.000188096
7.97	4.71042e-06		7.97	-0.000124372
7.975	3.47519e-06		7.975	-0.000126915
7.98	1.12499e-05		7.98	-0.000136289
7.985	4.85976e-05		7.985	-0.000133092
7.99	-5.93822e-07		7.99	-0.000134254
7.995	4.2343e-07		7.995	-0.000129531
8	-8.00523e-06		8	-0.00013905
8.005	-5.34183e-05		8.005	-0.000138396
8.01	-5.52348e-05		8.01	-0.000159032
8.015	-4.80414e-05		8.015	-0.000174872
8.02	-0.000153327		8.02	-0.000173927
8.025	-0.000154054		8.025	-0.0001732
8.03	-0.000151293		8.03	-0.000168623
8.035	-0.000170984		8.035	-0.000148568
8.04	-0.000133927		8.04	-0.00017182
8.045	-0.000134944		8.045	-0.000172183
8.05	-0.00014221		8.05	-0.000169785
8.055	-0.000148168		8.055	-0.000174145
8.06	-0.000149549		8.06	-0.000175162
8.065	-0.000118304		8.065	-0.000176616
8.07	-0.000167859		8.07	-0.00017509
8.075	-0.000157905		8.075	-0.000240993
8.08	-0.000151365		8.08	-0.000239758
8.085	-0.000132473		8.085	-0.000210475
8.09	-0.00016161		8.09	-0.000204953
8.095	-0.000136034		8.095	-0.000211057
8.1	-0.000141483		8.1	-0.000224572
8.105	-0.000131747		8.105	-0.000227914
8.11	-0.000125716		8.11	-0.000217814
8.115	-0.000128114		8.115	-0.000220793
8.12	-0.000102174		8.12	-0.000215053
8.125	0.000387052		8.125	-0.000217596
8.13	0.000393955		8.13	-0.000214181
8.135	0.000390903		8.135	-0.000221375
8.14	0.000377969		8.14	-0.000244263
8.145	0.000341276		8.145	-0.000238014
8.15	0.00034222		8.15	-0.000232056
8.155	0.000364019		8.155	-0.000240121
8.16	0.000376589		8.16	-0.000245353
8.165	0.000386616		8.165	-0.000237069
8.17	0.000362347		8.17	-0.000237215
8.175	0.000345345		8.175	-0.000230603
8.18	0.000376662		8.18	-0.000231184
8.185	0.000390758		8.185	-0.000131202
8.19	0.000367361		8.19	-0.000145371
8.195	0.000380658		8.195	-0.000154599
8.2	0.00034985		8.2	-0.00015598
8.205	0.000348542		8.205	-0.000142901
8.21	0.000370195		8.21	-0.000137306
8.215	0.000393955		8.215	-0.000145081
8.22	0.000385454		8.22	-0.000153509
8.225	0.000361475		8.225	-0.000163101
8.23	-9.51983e-05		8.23	-0.000129749
8.235	-9.85407e-05		8.235	-0.000129967
8.24	-9.81048e-05		8.24	-0.000135853
8.245	-7.43446e-05		8.245	-0.000137597
8.25	-7.14382e-05		8.25	-0.000137742
8.255	-3.53984e-05		8.255	-0.0001243
8.26	-6.13383e-05		8.26	-0.000128441
8.265	-6.77325e-05		8.265	-0.000120085
8.27	-7.34e-05		8.27	-0.000121103
8.275	0.000120895		8.275	-0.000122846
8.28	0.00012402		8.28	-0.00013113
8.285	7.45375e-05		8.285	-0.000123137
8.29	7.78073e-05		8.29	-0.000147987
8.295	8.30389e-05		8.295	-0.000146389
8.3	7.20671e-05		8.3	-0.000145807
8.305	7.11225e-05		8.305	-0.000146243
8.31	7.45375e-05		8.31	-0.000150821
8.315	5.73896e-05		8.315	-0.000148132
8.32	3.1595e-05		8.32	-0.000150458
8.325	3.79165e-05		8.325	-0.00014915
8.33	2.98511e-05		8.33	-0.000144645
8.335	-6.33403e-06		8.335	-0.000176979
8.34	2.14951e-05		8.34	-0.000173055
8.345	2.46195e-05		8.345	-0.000163609
8.35	2.60326e-06		8.35	-0.000110639
8.355	5.78255e-05		8.355	-0.000111148
8.36	5.48464e-05		8.36	-0.000133382
8.365	6.34931e-05		8.365	-0.000134036
8.37	6.05867e-05		8.37	-0.000135417
8.375	5.6663e-05		8.375	-5.67977e-05
8.38	-0.000139739		8.38	-5.48358e-05
8.385	-0.000132328		8.385	-4.66252e-05
8.39	-0.000131965		8.39	-5.13481e-05
8.395	-0.000157614		8.395	-0.000126843
8.4	-0.000140684		8.4	-0.000127933
8.405	-0.00011954		8.405	-8.92771e-05
8.41	-9.8904e-05		8.41	-8.15024e-05
8.415	-0.000102973		8.415	-7.86686e-05
8.42	-9.43264e-05		8.42	-8.41182e-05
8.425	-9.0766e-05		8.425	-8.32463e-05
8.43	-5.7778e-05		8.43	-8.2665e-05
8.435	-5.89405e-05		8.435	-4.40094e-05
8.44	-5.95218e-05		8.44	-3.51447e-05
8.445	-8.72783e-05		8.445	3.36553e-06
8.45	-9.5489e-05		8.45	0.000229486
8.455	-9.30911e-05		8.455	0.000176516
8.46	-0.000137414		8.46	0.000167652
8.465	-0.000161756		8.465	0.000163946
8.47	-0.000170911		8.47	0.000170195
8.475	-0.000158922		8.475	0.000187852
8.48	-0.000159431		8.48	0.000100513
8.485	-0.000129494		8.485	0.000101458
8.49	-0.000135525		8.49	9.73161e-05
8.495	-0.000139957		8.495	9.3901e-05
8.5	-0.000141992		8.5	0.000100077
8.505	-0.000168731		8.505	0.000102475
8.51	-0.000192491		8.51	7.02862e-05
8.515	-0.000215815		8.515	6.64352e-05
8.52	-0.0001138		8.52	5.27023e-05
8.525	-0.000116997		8.525	0.000195554
8.53	-8.56797e-05		8.53	0.000207397
8.535	-0.00012172		8.535	0.000213138
8.54	-0.00012637		8.54	0.000169832
8.545	-0.000122664		8.545	0.000159005
8.55	-0.000115543		8.55	0.000114609
8.555	-0.00010508		8.555	-0.000113546
8.56	-0.000105734		8.56	-0.000116816
8.565	-0.000120339		8.565	-0.000110058
8.57	-1.28009e-05		8.57	-0.000101993
8.575	-9.45845e-06		8.575	-0.000105553
8.58	-2.26101e-05		8.58	-0.000129604
8.585	-1.72332e-05		8.585	-0.000129168
8.59	-3.69243e-05		8.59	-0.000122919
8.595	0.000122784		8.595	-0.000126552
8.6	0.000119733		8.6	-0.000126988
8.605	0.000121404		8.605	2.87968e-05
8.61	0.000125037		8.61	2.233e-05
8.615	0.000187089		8.615	1.58632e-05
8.62	0.00019639		8.62	1.20122e-05
8.625	0.000143129		8.625	1.75344e-05
8.63	0.000132158		8.63	-0.000117615
8.635	9.24848e-05		8.635	-0.000130403
8.64	9.13222e-05		8.64	-0.000140794
8.645	9.7789e-05		8.645	-0.000147696
8.65	9.72804e-05		8.65	-0.0001437
8.655	9.98962e-05		8.655	-0.000131348
8.66	8.74712e-05		8.66	-0.000132946
8.665	9.24121e-05		8.665	-0.000128877
8.67	0.000301094		8.67	-0.000114636
8.675	0.000196971		8.675	-0.000109186
8.68	0.000191158		8.68	-0.00011093
8.685	0.000202784		8.685	-0.000103809
8.69	0.000214628		8.69	-9.95223e-05
8.695	0.000200604		8.695	-0.000106134
8.7	0.000260041		8.7	-0.00010984
8.705	0.000258297		8.705	-5.55625e-05
8.71	0.000266508		8.71	-0.000217887
8.715	0.000264691		8.715	-0.000213527
8.72	0.000195227		8.72	-0.000156343
8.725	0.000192103		8.725	-0.000123791
8.73	0.000162821		8.73	-0.000121975
8.735	0.000165582		8.735	-0.000131493
8.74	0.000169215		8.74	-0.0001344
8.745	0.000181131		8.745	-0.000134836
8.75	0.000193338		8.75	-9.81417e-05
8.755	0.000188615		8.755	-0.000103446
8.76	0.000209542		8.76	-0.000122774
8.765	0.000212012		8.765	-0.000122556
8.77	0.000237153		8.77	-0.000121248
8.775	6.40017e-05		8.775	8.74342e-05
8.78	9.32114e-05		8.78	7.85696e-05
8.785	9.70624e-05		8.785	9.33924e-05
8.79	9.11042e-05		8.79	0.000111412
8.795	7.40289e-05		8.795	0.00010698
8.8	7.58454e-05		8.8	9.797e-05
8.805	-0.0001433		8.805	9.28111e-05
8.81	-0.000131165		8.81	0.000155953
8.815	-0.000137196		8.815	0.000183419
8.82	-0.000140103		8.82	0.000178914
8.825	-0.000138868		8.825	0.000125581
8.83	-0.000132764		8.83	9.57175e-05
8.835	-8.90948e-05		8.835	8.41645e-05
8.84	-9.38904e-05		8.84	8.5981e-05
8.845	-9.12746e-05		8.845	9.31017e-05
8.85	-9.70148e-05		8.85	0.000127761
8.855	-0.000106606		8.855	9.8406e-05
8.86	-0.000106025		8.86	9.53542e-05
8.865	-0.000145044		8.865	9.8624e-05
8.87	-0.000105008		8.87	0.000102039
8.875	-0.000137342		8.875	0.000100949
8.88	-0.000168804		8.88	-0.000120376
8.885	-0.000203536		8.885	-9.73425e-05
8.89	-0.000196633		8.89	-0.000107878
8.895	-0.000101302		8.895	-0.000105117
8.9	-0.000104862		8.9	-0.000111657
8.905	-0.000100285		8.905	-0.000100031
8.91	-9.81774e-05		8.91	0.000171721
8.915	-0.000111983		8.915	5.58994e-05
8.92	-3.82322e-05		8.92	2.57451e-05
8.925	-2.52259e-05		8.925	2.44372e-05
8.93	2.46195e-05		8.93	2.2766e-05
8.935	1.27031e-05		8.935	2.89422e-05
8.94	-5.07298e-05		8.94	4.41283e-05
8.945	-5.04392e-05		8.945	4.69621e-05
8.95	-5.04392e-05		8.95	4.47096e-05
8.955	-4.86227e-05		8.955	1.34654e-05
8.96	-3.1838e-05		8.96	1.18669e-05
8.965	-3.25646e-05		8.965	3.22846e-05
8.97	0.000122058		8.97	3.94053e-05
8.975	0.000125182		8.975	3.926e-05
8.98	0.000140223		8.98	3.5627e-05
8.985	0.000134192		8.985	7.14488e-05
8.99	0.000132739		8.99	5.00865e-05
8.995	0.000123729		8.995	5.18304e-05
9	2.89065e-05		9	2.65444e-05
9.005	9.0087e-05		9.005	3.54816e-05
9.01	0.000168633		9.01	0.000142366
9.015	0.000161803		9.015	-0.000124154
9.02	0.000155482		9.02	-0.000105045
9.025	9.48099e-05		9.025	-0.000102865
9.03	0.000127144		9.03	-9.86504e-05
9.035	7.30117e-05		9.035	-0.000101266
9.04	7.97691e-05		9.04	-0.000110785
9.045	8.39108e-05		9.045	-0.000112601
9.05	0.00010629		9.05	-9.66885e-05
9.055	0.000109923		9.055	-9.85777e-05
9.06	0.000209396		9.06	-9.68338e-05
9.065	0.000189342		9.065	-9.27648e-05
9.07	0.000204891		9.07	-0.00010737
9.075	7.04685e-05		9.075	-0.000111875
9.08	3.1595e-05		9.08	-4.18295e-05
9.085	1.22672e-05		9.085	-4.01583e-05
9.09	1.69901e-05		9.09	-7.75061e-05
9.095	8.99742e-06		9.095	-7.62708e-05
9.1	1.30664e-05		9.1	9.1784e-06
9.105	1.00873e-05		9.105	1.57905e-05
9.11	-4.04847e-05		9.11	0.000100586
9.115	-0.000122519		9.115	-8.33287e-06
9.12	-0.00012528		9.12	0.000115191
9.125	-0.000114163		9.125	0.000159514
9.13	-0.000124917		9.13	0.000570992
9.135	-0.000166842		9.135	0.000577532
9.14	-0.000168658		9.14	0.000574408
9.145	-0.000154562		9.145	0.000593517
9.15	-7.86316e-05		9.15	0.000595407
9.155	-0.000102464		9.155	0.000580438
9.16	-0.000110966		9.16	0.000579566
9.165	-0.000127314		9.165	0.000580584
9.17	-0.000127678		9.17	0.000590538
9.175	-0.000138214		9.175	0.000590611
9.18	-0.000154272		9.18	0.000587777
9.185	-0.000117505		9.185	0.000515044
9.19	-0.000109222		9.19	0.000717114
9.195	-0.000109948		9.195	0.000733099
9.2	-0.000103118		9.2	0.00072794
9.205	-0.000106606		9.205	0.000690592
9.21	-0.000102101		9.21	0.00068616
9.215	-0.000106969		9.215	0.000599766
9.22	-0.000109222		9.22	0.000651355
9.225	-9.033e-05		9.225	0.000531029
9.23	-5.50895e-05		9.23	0.000539458
9.235	-5.99578e-05		9.235	0.000124055
9.24	-5.50895e-05		9.24	0.000116789
9.245	-4.39724e-05		9.245	0.000416152
9.25	-5.66154e-05		9.25	0.000410339
9.255	-0.000121356		9.255	0.00043192
9.26	-0.0001231		9.26	0.000456842
9.265	-0.000121938		9.265	0.000476243
9.27	-0.000203972		9.27	0.000479149
9.275	-0.000206224		9.275	0.000470575
9.28	-0.000210584		9.28	0.000558567
9.285	-0.000172873		9.285	0.000556751
9.29	-0.000205716		9.29	0.000563218
9.295	-0.000200121		9.295	0.000354899
9.3	-0.000201865		9.3	0.000341747
9.305	-0.000204916		9.305	0.000344218
9.31	-0.000202446		9.31	0.000294808
9.315	-9.69422e-05		9.315	0.000290885
9.32	-0.000100793		9.32	0.000292047
9.325	-9.86134e-05		9.325	0.000261675
9.33	-0.000115035		9.33	0.000272356
9.335	-0.000147732		9.335	0.000203764
9.34	-0.000145625		9.34	0.000206162
9.345	-9.17833e-05		9.345	0.000206162
9.35	-9.20012e-05		9.35	-8.81145e-05
9.355	-9.18559e-05		9.355	-9.39274e-05
9.36	-0.000105371		9.36	-9.93043e-05
9.365	-0.000100793		9.365	-0.000124663
9.37	-9.8686e-05		9.37	-0.000137524
9.375	-0.000103264		9.375	-0.000134472
9.38	-9.54163e-05		9.38	-0.000141157
9.385	-8.56797e-05		9.385	-0.00022479
9.39	-0.000114671		9.39	-0.000182283
9.395	5.6227e-05		9.395	-0.000181702
9.4	4.85249e-05		9.4	-0.000171457
9.405	8.34748e-05		9.405	-0.00016499
9.41	9.372e-05		9.41	-0.000163173
9.415	0.000143347		9.415	-0.00016063
9.42	3.23216e-05		9.42	-0.000157651
9.425	3.90064e-05		9.425	-0.000153582
9.43	4.15495e-05		9.43	-0.000127715
9.435	3.70445e-05		9.435	-0.000134908
9.44	4.81616e-05		9.44	-0.000137015
9.445	5.15767e-05		9.445	-0.0001142
9.45	2.09463e-06		9.45	-0.000105263
9.455	3.5664e-05		9.455	-0.000102211
9.46	3.23216e-05		9.46	-2.64254e-05
9.465	3.44287e-05		9.465	-3.92138e-05
9.47	8.6236e-05		9.47	-2.26471e-05
9.475	9.66265e-05		9.475	9.57912e-08
9.48	9.98235e-05		9.48	-1.93871e-06
9.485	9.51732e-05		9.485	9.94959e-05
9.49	0.000108688		9.49	0.000108651
9.495	0.000101567		9.495	7.7189e-05
9.5	0.000195518		9.5	7.29747e-05
9.505	0.000194501		9.505	8.22026e-05
9.51	0.000311121		9.51	7.68984e-05
9.515	0.000303928		9.515	8.15487e-05
9.52	0.00025401		9.52	0.000117153
9.525	0.000253937		9.525	0.000124564
9.53	0.000251394		9.53	0.000125654
9.535	0.00025183		9.535	0.00010371
9.54	0.00026084		9.54	0.000118606
9.545	0.00025154		9.545	0.000127034
9.55	0.00028787		9.55	0.000111848
9.555	0.000272393		9.555	0.000106253
9.56	0.000230323		9.56	0.000164455
9.565	0.000237371		9.565	9.0486e-05
9.57	0.000276026		9.57	8.9396e-05
9.575	0.000260259		9.575	9.20118e-05
9.58	0.000250595		9.58	6.96323e-05
9.585	0.000252702		9.585	7.05042e-05
9.59	0.000249578		9.59	-2.03946e-05
9.595	0.000236862		9.595	-3.40548e-05
9.6	0.000248706		9.6	-3.90684e-05
9.605	3.00691e-05		9.605	-3.81238e-05
9.61	3.68992e-05		9.61	-2.3083e-05
9.615	-0.000104136		9.615	-2.31557e-05
9.62	-7.63791e-05		9.62	-2.42456e-05
9.625	-7.51439e-05		9.625	-4.88777e-05
9.63	-6.39541e-05		9.63	-2.30104e-05
9.635	-1.67972e-05		9.635	-2.62801e-05
9.64	-1.43994e-05		9.64	-5.17841e-05
9.645	-2.35547e-05		9.645	-6.18113e-05
9.65	-2.42813e-05		9.65	-6.02854e-05
9.655	-5.63247e-05		9.655	-4.56806e-05
9.66	5.31026e-05		9.66	-1.85781e-05
9.665	5.16494e-05		9.665	-8.2011e-05
9.67	4.97602e-05		9.67	-8.65887e-05
9.675	1.14679e-05		9.675	-6.29012e-05
9.68	-2.69697e-05		9.68	-6.9586e-05
9.685	-2.7769e-05		9.685	-7.4091e-05
9.69	1.09593e-05		9.69	-7.88866e-05
9.695	1.32117e-05		9.695	-8.52808e-05
9.7	-1.57857e-07		9.7	-5.2874e-05
9.705	2.09138e-05		9.705	-5.2656e-05
9.71	-2.7551e-05		9.71	-4.91683e-05
9.715	2.96656e-06		9.715	-7.66341e-05
9.72	-5.89807e-06		9.72	-7.80873e-05
9.725	-3.96854e-05		9.725	-3.42002e-05
9.73	-3.2056e-05		9.73	-5.18568e-05
9.735	-5.13111e-05		9.735	-8.19384e-05
9.74	-5.13838e-05		9.74	-8.55714e-05
9.745	-8.22322e-06		9.745	-8.46995e-05
9.75	1.94606e-05		9.75	-9.10936e-05
9.755	1.8734e-05		9.755	-0.000106643
9.76	1.30664e-05		9.76	-0.000126988
9.765	-8.83682e-05		9.765	-0.000152347
9.77	-7.34727e-05		9.77	-0.000146534
9.775	-7.43446e-05		9.775	-0.000146534
9.78	-7.30367e-05		9.78	-0.000181702
9.785	-7.97942e-05		9.785	-0.000195289
9.79	-1.81778e-05		9.79	-0.000193836
9.795	-4.80414e-05		9.795	-0.000191366
9.8	-1.89044e-05		9.8	-0.000188459
9.805	-1.93403e-05		9.805	-0.000222537
9.81	-4.53529e-05		9.81	-0.000219267
9.815	1.43017e-05		9.815	-0.000229876
9.82	-2.59525e-05		9.82	-0.000233146
9.825	2.18584e-05		9.825	-0.000236851
9.83	5.67356e-05		9.83	-0.00027805
9.835	0.000137753		9.835	-0.000266642
9.84	0.000141022		9.84	-4.53899e-05
9.845	9.61905e-05		9.845	-4.44453e-05
9.85	6.887e-05		9.85	-4.42274e-05
9.855	7.2939e-05		9.855	-4.53899e-05
9.86	9.53912e-05		9.86	-4.0013e-05
9.865	0.000107526		9.865	-3.79059e-05
9.87	0.000109996		9.87	-3.94317e-05
9.875	0.000132666		9.875	-1.85054e-05
9.88	0.000126417		9.88	-2.3955e-05
9.885	0.000182875		9.885	-1.40731e-05
9.89	0.000189414		9.89	-6.30818e-07
9.895	0.000123511		9.895	9.57912e-08
9.9	0.000109996		9.9	-3.97322e-06
9.905	0.000168706		9.905	-5.42644e-06
9.91	0.00020758		9.91	2.4936e-06
9.915	0.000203365		9.915	4.63081e-05
9.92	0.000144655		9.92	4.81973e-05
9.925	0.000148797		9.925	0.00024925
9.93	0.000104619		9.93	0.000255717
9.935	6.66175e-05		9.935	0.000251212
9.94	-2.71151e-05		9.94	0.00023806
9.945	-1.41814e-05		9.945	6.56261e-06
9.95	-1.1493e-05		9.95	1.43373e-05
9.955	-3.56164e-05		9.955	2.21847e-05
9.96	-5.60341e-05		9.96	2.54544e-05
9.965	-7.64518e-05		9.965	0.000146362
9.97	-8.89495e-05		9.97	0.000150577
9.975	-8.01575e-05		9.975	0.000147743
9.98	-7.4054e-05		9.98	0.000208269
9.985	-6.63519e-05		9.985	0.000219168
[truncated: 256,526+ more rows]

## Sheet: d
Electrolyte free			0.5 mM Bu4NPF6
Time / s	ECL intensity		Time / s	ECL intensity
0			0
0.005			0.005
0.01			0.01
0.015			0.015
0.02			0.02
0.025			0.025
0.03			0.03
0.035			0.035
0.04			0.04
0.045			0.045
0.05			0.05
0.055			0.055
0.06			0.06
0.065			0.065
0.07			0.07
0.075			0.075
0.08			0.08
0.085			0.085
0.09			0.09
0.095	0.000491318		0.095	0.000172056
0.1	0.000519874		0.1	0.000183682
0.105	0.000432027		0.105	0.000438722
0.11	0.000431591		0.11	0.000460375
0.115	0.000408122		0.115	0.000223137
0.12	0.000411101		0.12	0.000227714
0.125	0.000420619		0.125	0.00022895
0.13	0.000376369		0.13	0.000224227
0.135	0.000382618		0.135	0.000228804
0.14	0.000306905		0.14	0.000232801
0.145	0.000304652		0.145	0.000220739
0.15	0.000309448		0.15	0.000231202
0.155	0.000307123		0.155	0.000243554
0.16	0.000342727		0.16	0.000265062
0.165	0.000351882		0.165	0.000263173
0.17	0.000339675		0.17	0.000254744
0.175	-1.37476e-05		0.175	0.000251111
0.18	-1.69447e-05		0.18	0.000347605
0.185	-2.59547e-05		0.185	0.000417505
0.19	0.0001727		0.19	0.000405516
0.195	0.000156715		0.195	0.00038379
0.2	0.000176261		0.2	0.000378994
0.205	0.000134481		0.205	0.000393381
0.21	0.000138259		0.21	0.000141611
0.215	0.000120966		0.215	6.32101e-05
0.22	0.000119948		0.22	6.97054e-06
0.225	0.000126415		0.225	1.14029e-05
0.23	0.000115516		0.23	9.00505e-06
0.235	0.000106361		0.235	2.52084e-05
0.24	0.000128304		0.24	3.05127e-05
0.245	0.000222182		0.245	7.64344e-05
0.25	0.000222473		0.25	7.58531e-05
0.255	0.000248413		0.255	6.03763e-05
0.26	0.000323181		0.26	2.1648e-05
0.265	0.000344689		0.265	-7.85228e-06
0.27	0.00034062		0.27	3.85054e-05
0.275	0.000313444		0.275	1.85963e-05
0.28	0.000298476		0.28	1.8451e-05
0.285	0.000660909		0.285	7.98494e-05
0.29	0.000648484		0.29	-2.8052e-05
0.295	0.000399402		0.295	-2.8488e-05
0.3	0.000382763		0.3	-4.58539e-05
0.305	0.000381237		0.305	-3.86605e-05
0.31	0.000408921		0.31	-5.55178e-05
0.315	0.000412045		0.315	0.000178959
0.32	0.000414298		0.32	0.000197633
0.325	0.000411682		0.325	0.000223427
0.33	0.000400637		0.33	0.000213691
0.335	0.000433262		0.335	0.000208387
0.34	0.000434715		0.34	0.000193927
0.345	0.000406523		0.345	0.000182229
0.35	0.000356387		0.35	0.000134272
0.355	0.00035428		0.355	0.000136162
0.36	0.000385306		0.36	0.000140158
0.365	0.000317659		0.365	0.000135798
0.37	0.000264471		0.37	0.000181357
0.375	0.000295497		0.375	0.000318613
0.38	0.000288958		0.38	0.000461537
0.385	0.000245652		0.385	0.000465025
0.39	-8.87337e-05		0.39	0.000303572
0.395	-8.81524e-05		0.395	0.000299649
0.4	-0.000123466		0.4	0.000334163
0.405	-0.000102467		0.405	0.000341138
0.41	-0.000104719		0.41	0.000334671
0.415	-0.000136617		0.415	0.000397305
0.42	-8.16129e-05		0.42	0.000170094
0.425	-7.50734e-05		0.425	0.000148805
0.43	-7.93604e-05		0.43	9.72154e-05
0.435	-1.59275e-05		0.435	9.54715e-05
0.44	-5.26939e-05		0.44	0.000103101
0.445	-5.53097e-05		0.445	0.000104191
0.45	-5.64722e-05		0.45	0.000216161
0.455	-4.46285e-05		0.455	0.000208314
0.46	-3.99782e-05		0.46	0.000212674
0.465	-0.000101667		0.465	0.000233382
0.47	-6.35203e-05		0.47	0.000240503
0.475	-3.61272e-05		0.475	0.000192837
0.48	-3.54732e-05		0.48	1.73896e-06
0.485	-1.16405e-05		0.485	-0.000127307
0.49	-2.32698e-07		0.49	-0.000131158
0.495	-3.19855e-05		0.495	-0.000131158
0.5	1.17564e-05		0.5	-0.000119823
0.505	7.9549e-05		0.505	-0.000122221
0.51	5.86226e-05		0.51	-0.000128033
0.515	4.77962e-05		0.515	-0.00013123
0.52	0.000113482		0.52	-0.00019321
0.525	6.83592e-05		0.525	-0.000150268
0.53	6.00032e-05		0.53	-0.00014322
0.535	0.000111011		0.535	-0.000133701
0.54	5.14292e-05		0.54	-0.000124764
0.545	7.9767e-05		0.545	-0.000116044
0.55	8.37633e-05		0.55	-9.73705e-05
0.555	8.76143e-05		0.555	-0.000205635
0.56	4.43811e-05		0.56	-0.000196044
0.565	5.26644e-05		0.565	-0.000201058
0.57	6.39995e-05		0.57	-0.000219368
0.575	2.5126e-05		0.575	-0.000220676
0.58	-1.01146e-05		0.58	-0.000225399
0.585	-3.56912e-05		0.585	-0.000210431
0.59	-2.9733e-05		0.59	-0.000204255
0.595	-3.62725e-05		0.595	-0.000192193
0.6	-3.61998e-05		0.6	1.30299e-06
0.605	-2.36295e-05		0.605	5.76382e-07
0.61	-8.05957e-05		0.61	-2.65988e-05
0.615	-7.54367e-05		0.615	-1.56997e-05
0.62	-6.72987e-05		0.62	2.53823e-06
0.625	-0.000127825		0.625	5.58998e-06
0.63	-0.000143811		0.63	-4.18576e-05
0.635	-0.000134583		0.635	-4.5636e-05
0.64	-0.000180359		0.64	-6.41645e-05
0.645	-0.000179923		0.645	-6.1912e-05
0.65	-0.000191839		0.65	-4.89057e-05
0.655	-0.000142139		0.655	-5.21754e-05
0.66	-0.000143593		0.66	-5.46459e-05
0.665	-0.000151585		0.665	-4.73072e-05
0.67	-0.000161104		0.67	-5.30474e-05
0.675	-0.000164446		0.675	-4.60719e-05
0.68	-4.92061e-05		0.68	-4.46914e-05
0.685	-4.2376e-05		0.685	9.07771e-06
0.69	-4.85522e-05		0.69	2.3929e-06
0.695	-7.2167e-05		0.695	-1.31565e-05
0.7	-3.56912e-05		0.7	-2.63808e-05
0.705	-3.06647e-06		0.705	-0.00021668
0.71	-1.68592e-06		0.71	-0.000224454
0.715	-6.5542e-06		0.715	-0.000220821
0.72	-7.78943e-06		0.72	-0.000233392
0.725	-1.91972e-05		0.725	-0.000237969
0.73	-2.63051e-06		0.73	-0.000233246
0.735	8.26863e-06		0.735	-0.000231938
0.74	1.9749e-05		0.74	-0.000230195
0.745	1.60433e-05		0.745	-0.000171485
0.75	1.568e-05		0.75	-0.000173011
0.755	4.93911e-07		0.755	-0.000169087
0.76	-4.2812e-05		0.76	-0.000185
0.765	-4.41925e-05		0.765	-0.000182674
0.77	-9.96926e-06		0.77	-0.000200476
0.775	5.66572e-07		0.775	-0.000191975
0.78	-3.06647e-06		0.78	-0.000191248
0.785	-0.000121213		0.785	-0.000192484
0.79	-0.000120632		0.79	-0.000238405
0.795	-0.00011649		0.795	-0.000197643
0.8	-7.58727e-05		0.8	-0.000192847
0.805	-3.10409e-05		0.805	-0.000187397
0.81	-5.74895e-05		0.81	-0.000187615
0.815	-9.17128e-05		0.815	-0.000173592
0.82	-7.63813e-05		0.82	-0.000175626
0.825	-4.97148e-05		0.825	-0.000167997
0.83	-5.02234e-05		0.83	-0.00015717
0.835	-7.39109e-05		0.835	-0.000160295
0.84	-8.32841e-05		0.84	-0.000167634
0.845	-9.39653e-05		0.845	-0.000146925
0.85	-9.05502e-05		0.85	-0.000201712
0.855	-8.93876e-05		0.855	-0.000211448
0.86	-8.45193e-05		0.86	-0.000133992
0.865	-6.67901e-05		0.865	-0.000134282
0.87	-6.59908e-05		0.87	-9.00318e-05
0.875	4.88134e-05		0.875	-9.15576e-05
0.88	4.01668e-05		0.88	-0.000101149
0.885	4.22739e-05		0.885	9.8378e-05
0.89	3.91495e-05		0.89	0.00010034
0.895	3.96581e-05		0.895	0.00012548
0.9	3.87135e-05		0.9	0.00010063
0.905	-1.17729e-06		0.905	0.00010063
0.91	-7.04231e-05		0.91	0.000141539
0.915	-8.22669e-05		0.915	0.0001738
0.92	-9.82523e-05		0.92	0.00016806
0.925	-4.41199e-05		0.925	0.000167551
0.93	-7.06411e-05		0.93	0.000157815
0.935	-7.05684e-05		0.935	0.000173437
0.94	-6.89699e-05		0.94	0.000170748
0.945	-6.57002e-05		0.945	0.00017736
0.95	-6.81706e-05		0.95	0.000153818
0.955	-6.25758e-05		0.955	0.000154763
0.96	-6.72987e-05		0.96	0.000158977
0.965	-5.19673e-05		0.965	5.54354e-05
0.97	-7.63087e-05		0.97	5.80512e-05
0.975	-5.4801e-05		0.975	3.07307e-05
0.98	-0.000200704		0.98	4.05399e-05
0.985	-0.000174837		0.985	4.42456e-05
0.99	-0.000177743		0.99	-8.63987e-05
0.995	-0.000141849		0.995	5.60893e-05
1	-0.000143011		1	3.30558e-05
1.005	3.3046e-05		1.005	1.38007e-05
1.01	3.52985e-05		1.01	1.69977e-05
1.015	2.10569e-05		1.015	4.70794e-05
1.02	3.23194e-05		1.02	2.37552e-05
1.025	2.8323e-05		1.025	8.49357e-05
1.03	-3.54732e-05		1.03	0.000155489
1.035	-3.53279e-05		1.035	0.000166025
1.04	-3.69265e-05		1.04	0.00013449
1.045	-2.31935e-05		1.045	0.000137179
1.05	-2.00691e-05		1.05	0.000160212
1.055	-1.97785e-05		1.055	0.000162247
1.06	3.82776e-05		1.06	0.000217106
1.065	5.52802e-05		1.065	0.000246969
1.07	4.00214e-05		1.07	0.000252492
1.075	4.72875e-05		1.075	0.000250021
1.08	2.59979e-05		1.08	0.000230475
1.085	4.06754e-05		1.085	0.000241593
1.09	2.38907e-05		1.09	0.000273636
1.095	3.39906e-05		1.095	0.000216525
1.1	3.42086e-05		1.1	0.000110803
1.105	3.46445e-05		1.105	0.000114872
1.11	-0.000132839		1.11	0.000112765
1.115	-0.000137416		1.115	0.000106952
1.12	-8.74258e-05		1.12	0.00012301
1.125	-2.83525e-05		1.125	0.000237015
1.13	2.31043e-06		1.13	0.000191384
1.135	6.33456e-05		1.135	0.000114363
1.14	6.6906e-05		1.14	0.000119014
1.145	6.65427e-05		1.145	0.000142047
1.15	5.28098e-05		1.15	0.000144082
1.155	5.31731e-05		1.155	0.00014677
1.16	5.45536e-05		1.16	0.000166825
1.165	-1.02599e-05		1.165	0.000107533
1.17	-2.37022e-05		1.17	8.73335e-05
1.175	-2.21763e-05		1.175	0.000138632
1.18	-2.85704e-05		1.18	0.000139431
1.185	-1.93425e-05		1.185	0.000171329
1.19	-1.83979e-05		1.19	0.000158396
1.195	-2.71899e-05		1.195	0.000124027
1.2	-3.98329e-05		1.2	0.000126861
1.205	-4.53551e-05		1.205	9.84506e-05
1.21	-4.54278e-05		1.21	9.41636e-05
1.215	-5.37111e-05		1.215	9.27104e-05
1.22	-5.76348e-05		1.22	9.64161e-05
1.225	-0.000106826		1.225	1.51086e-05
1.23	-0.000170477		1.23	-8.61081e-05
1.235	-0.000201358		1.235	-0.000104346
1.24	-0.000261812		1.24	-9.73705e-05
1.245	-0.000261376		1.245	-7.17212e-05
1.25	-0.0002552		1.25	-6.06041e-05
1.255	-0.000258034		1.255	-6.22753e-05
1.26	-0.000257089		1.26	-8.48728e-05
1.265	-0.000241249		1.265	-0.000100858
1.27	-0.000223665		1.27	-9.52633e-05
1.275	-0.000172294		1.275	-0.000107034
1.28	-0.000171422		1.28	-0.000165599
1.285	-0.000172148		1.285	-0.000160803
1.29	-0.000141921		1.29	-0.000191394
1.295	-0.000158197		1.295	-0.000191539
1.3	-0.000151077		1.3	-0.000187688
1.305	-0.000102612		1.305	-0.000208687
1.31	-9.12768e-05		1.31	-0.000210504
1.315	-9.04775e-05		1.315	-0.000209414
1.32	-9.04775e-05		1.32	-0.000205635
1.325	-8.40107e-05		1.325	-0.000199241
1.33	-8.78617e-05		1.33	-0.000202511
1.335	-5.93787e-05		1.335	-0.000212247
1.34	-2.23943e-05		1.34	-0.000213119
1.345	-1.46922e-05		1.345	-0.000164437
1.35	-1.85432e-05		1.35	-0.000202002
1.355	-1.93425e-05		1.355	-0.000202366
1.36	1.05938e-05		1.36	-0.000170249
1.365	1.72915e-06		1.365	-0.000170395
1.37	-5.68227e-06		1.37	-0.000151503
1.375	-2.45014e-05		1.375	-0.00015688
1.38	-5.55276e-05		1.38	-0.000153683
1.385	-5.32752e-05		1.385	-0.000149541
1.39	-4.68083e-05		1.39	-0.000158842
1.395	-5.48737e-05		1.395	-0.000158769
1.4	-5.72715e-05		1.4	-0.000155499
1.405	-3.22035e-05		1.405	0.000104409
1.41	-7.94331e-05		1.41	0.000102374
1.415	-0.000116781		1.415	9.14752e-05
1.42	-0.000107553		1.42	8.58803e-05
1.425	-0.000108279		1.425	0.000133618
1.43	-0.000115982		1.43	0.000129622
1.435	-0.000113511		1.435	0.000122719
1.44	-0.000126299		1.44	0.000164645
1.445	-0.000156236		1.445	0.000168496
1.45	-0.000177017		1.45	0.000110585
1.455	-0.000170041		1.455	0.000105717
1.46	-0.000173166		1.46	0.00016697
1.465	-0.00018966		1.465	0.000223645
1.47	-0.000189296		1.47	0.000218268
1.475	-0.000167353		1.475	0.000266515
1.48	-0.0001651		1.48	0.000269349
1.485	-0.000183266		1.485	0.000271892
1.49	-0.000186099		1.49	0.000277051
1.495	-0.000190968		1.495	0.000347605
1.5	-0.000191839		1.5	0.000401665
1.505	-4.17947e-05		1.505	0.000426805
1.51	-7.76166e-05		1.51	0.000250457
1.515	0.000105634		1.515	0.000252274
1.52	0.000100911		1.52	0.000259031
1.525	8.8123e-05		1.525	0.000432763
1.53	9.10294e-05		1.53	0.000385679
1.535	9.6261e-05		1.535	0.000378922
1.54	0.00013855		1.54	0.0003827
1.545	0.000122056		1.545	0.000331983
1.55	0.000220002		1.55	0.000331111
1.555	0.000240493		1.555	0.000338086
1.56	0.000254226		1.56	0.000343826
1.565	0.000269703		1.565	0.000248495
1.57	0.000305815		1.57	0.000287514
1.575	0.000329866		1.575	0.000315925
1.58	0.000335679		1.58	0.000248423
1.585	0.000345706		1.585	0.000253
1.59	0.00034527		1.59	0.000248205
1.595	0.000350865		1.595	0.000281483
1.6	0.000350501		1.6	0.000216089
1.605	0.000315479		1.605	0.000170603
1.61	0.000211429		1.61	0.000141321
1.615	0.00021419		1.615	5.44908e-05
1.62	0.000376151		1.62	5.26742e-05
1.625	0.000380002		1.625	5.07851e-05
1.63	0.000462327		1.63	1.69977e-05
1.635	0.000462181		1.635	1.69251e-05
1.64	0.000462181		1.64	5.24563e-05
1.645	0.000419529		1.645	0.000141321
1.65	0.000439366		1.65	0.000132238
1.655	0.000334589		1.655	0.000134563
1.66	0.000418948		1.66	0.000135871
1.665	0.000389884		1.665	0.000139795
1.67	0.0003824		1.67	0.000138414
1.675	0.000359802		1.675	1.45999e-05
1.68	0.000356314		1.68	3.69068e-05
1.685	0.000334734		1.685	0.000121411
1.69	0.000323835		1.69	0.00014241
1.695	0.000350356		1.695	0.000142556
1.7	0.000336696		1.7	0.000109495
1.705	0.000349702		1.705	0.000108841
1.71	0.000355079		1.71	9.96859e-05
1.715	0.000322164		1.715	9.93952e-05
1.72	0.000318821		1.72	0.000103319
1.725	-2.76259e-05		1.725	0.00010964
1.73	2.01979e-06		1.73	0.000116253
1.735	-7.63813e-05		1.735	-1.67169e-05
1.74	-7.84885e-05		1.74	-1.89694e-05
1.745	8.02029e-05		1.745	-5.00683e-05
1.75	0.00013666		1.75	-0.00014242
1.755	0.000126488		1.755	-0.000136535
1.76	0.000133536		1.76	-0.000135881
1.765	6.82139e-05		1.765	-0.000118587
1.77	8.00576e-05		1.77	-0.000126362
1.775	7.20649e-05		1.775	-0.000132248
1.78	0.000246524		1.78	-0.000138642
1.785	0.000242164		1.785	-0.000139877
1.79	0.00022894		1.79	-0.00022707
1.795	0.000228068		1.795	-0.000255989
1.8	0.000209467		1.8	-0.000255553
1.805	0.000218404		1.805	-0.000190013
1.81	0.000212954		1.81	-0.000193937
1.815	0.000223854		1.815	-0.000194373
1.82	0.000218113		1.82	-0.00011728
1.825	0.000224072		1.825	-0.000100204
1.83	0.000226251		1.83	-0.000111903
1.835	0.000209031		1.835	-9.11217e-05
1.84	0.000408485		1.84	-8.13851e-05
1.845	0.000463852		1.845	-7.35377e-05
1.85	0.000303345		1.85	-7.33924e-05
1.855	0.000279948		1.855	-7.60809e-05
1.86	0.000314534		1.86	-8.61081e-05
1.865	0.000319475		1.865	-3.53181e-05
1.87	0.000287504		1.87	-4.65805e-05
1.875	0.000325579		1.875	-4.5418e-05
1.88	0.000330883		1.88	-2.3547e-05
1.885	0.000128232		1.885	-2.28931e-05
1.89	0.000108831		1.89	-6.85968e-05
1.895	0.000103309		1.895	-6.95414e-05
1.9	0.000103164		1.9	-5.94415e-05
1.905	9.94581e-05		1.905	-5.10129e-05
1.91	0.000108468		1.91	-0.000123092
1.915	0.000151193		1.915	-0.000111103
1.92	0.000174807		1.92	-0.000117134
1.925	0.000174953		1.925	-0.000197134
1.93	0.000179748		1.93	-0.000214936
1.935	0.000222037		1.935	-0.000211012
1.94	0.000207941		1.94	-0.000125854
1.945	2.24375e-05		1.945	-7.64442e-05
1.95	1.24103e-05		1.95	-9.37375e-05
1.955	0.000152137		1.955	-9.41008e-05
1.96	0.000113627		1.96	-8.55268e-05
1.965	0.000100766		1.965	-6.78702e-05
1.97	8.58705e-05		1.97	-7.15759e-05
1.975	0.000118641		1.975	-8.698e-05
1.98	8.44173e-05		1.98	-8.91598e-05
1.985	8.23827e-05		1.985	-3.2993e-05
1.99	8.32547e-05		1.99	-2.86333e-05
1.995	8.68877e-05		1.995	-3.10311e-05
2	8.93582e-05		2	2.3929e-06
2.005	8.76143e-05		2.005	-8.86953e-06
2.01	7.86044e-05		2.01	-1.53364e-05
2.015	6.50168e-05		2.015	-1.95507e-05
2.02	5.13565e-05		2.02	-2.73254e-05
2.025	4.40905e-05		2.025	-1.86061e-05
2.03	2.8541e-05		2.03	-1.68622e-05
2.035	2.20015e-05		2.035	-3.85593e-06
2.04	1.27736e-05		2.04	3.68342e-05
2.045	9.34272e-05		2.045	-7.08493e-05
2.05	0.000143709		2.05	-0.000133338
2.055	9.5825e-05		2.055	-0.000124691
2.06	-4.72443e-05		2.06	-0.000120186
2.065	6.80685e-05		2.065	-9.54087e-05
2.07	3.35546e-05		2.07	-0.000101948
2.075	6.89405e-05		2.075	-0.00014925
2.08	2.99942e-05		2.08	-0.000140168
2.085	2.51986e-05		2.085	-0.000127452
2.09	6.6252e-05		2.09	-0.000209196
2.095	7.0539e-05		2.095	-0.000217479
2.1	9.26279e-05		2.1	-0.000217188
2.105	0.000236279		2.105	-0.000247125
2.11	0.000237078		2.11	-0.000245817
2.115	0.000245942		2.115	-0.000256062
2.12	0.000244925		2.12	-0.000249595
2.125	0.000205834		2.125	-0.000244
2.13	0.000174226		2.13	-0.000252574
2.135	0.000183454		2.135	-0.000251121
2.14	0.000227269		2.14	-0.000265072
2.145	0.000196606		2.145	-0.000301838
2.15	0.000139785		2.15	-0.000306997
2.155	8.33273e-05		2.155	-0.00030489
2.16	7.63519e-05		2.16	-0.000297769
2.165	0.000441691		2.165	0.0001039
2.17	0.000334443		2.17	0.00026172
2.175	0.000332264		2.175	0.000262664
2.18	0.000293899		2.18	0.000258523
2.185	0.000301819		2.185	0.000257651
2.19	0.000309666		2.19	0.00024726
2.195	0.000263744		2.195	0.000254236
2.2	0.000299639		2.2	0.000259903
2.205	0.000278712		2.205	0.000260266
2.21	0.000450701		2.21	0.00025736
2.215	0.000458621		2.215	0.000271093
2.22	0.00045477		2.22	0.00028221
2.225	0.000454261		2.225	0.00027756
2.23	0.000459347		2.23	0.000272473
2.235	0.00046487		2.235	0.000279812
2.24	0.000460873		2.24	0.000283373
2.245	0.00042091		2.245	0.000290348
2.25	0.000419602		2.25	0.000293908
2.255	0.000395261		2.255	0.000351311
2.26	0.000386396		2.26	0.000349785
2.265	0.000421128		2.265	0.000348331
2.27	6.34183e-05		2.27	-5.66077e-05
2.275	5.88406e-05		2.275	-0.000249668
2.28	6.2183e-05		2.28	-0.000256716
2.285	9.26279e-05		2.285	-0.000254609
2.29	8.92129e-05		2.29	-0.00025083
2.295	7.62792e-05		2.295	-0.000244654
2.3	7.70058e-05		2.3	-0.000244073
2.305	4.23466e-05		2.305	-0.000203019
2.31	4.61976e-05		2.31	-0.000211157
2.315	-0.000263483		2.315	-0.000212829
2.32	-0.000268061		2.32	-0.000225399
2.325	-0.000264573		2.325	-0.000227216
2.33	-0.000262902		2.33	-0.000230049
2.335	-0.000258615		2.335	-0.000235208
2.34	-0.000253238		2.34	-0.000242038
2.345	1.00125e-05		2.345	-0.000240658
2.35	1.56074e-05		2.35	-0.000231285
2.355	1.66246e-05		2.355	-0.000226634
2.36	1.48808e-05		2.36	-0.000284472
2.365	2.38181e-05		2.365	-0.000287451
2.37	8.41395e-06		2.37	-0.000234772
2.375	7.45354e-05		2.375	-0.000236298
2.38	7.43174e-05		2.38	-0.000223946
2.385	7.38088e-05		2.385	-0.000196771
2.39	4.96853e-05		2.39	-0.00019975
2.395	4.86681e-05		2.395	-0.000208251
2.4	0.000191229		2.4	-0.000219659
2.405	0.000186869		2.405	-0.000206362
2.41	0.000192827		2.41	-0.000243346
2.415	0.000187668		2.415	-0.000197861
2.42	0.000176915		2.42	2.71703e-05
2.425	0.000175098		2.425	2.14301e-05
2.43	0.000166524		2.43	1.71431e-05
2.435	0.000171029		2.435	2.05581e-05
2.44	0.00017488		2.44	0.000120322
2.445	0.000174735		2.445	0.000285625
2.45	0.000164708		2.45	0.000278722
2.455	0.000176697		2.455	0.000287805
2.46	0.000173064		2.46	0.000271311
2.465	0.000186143		2.465	0.000289113
2.47	0.000191301		2.47	0.000309821
2.475	0.000180984		2.475	0.000251692
2.48	0.000118132		2.48	0.000263318
2.485	0.000122128		2.485	0.000275889
2.49	0.000121111		2.49	0.000253582
2.495	0.000122274		2.495	0.00026637
2.5	0.000128886		2.5	0.000271093
2.505	1.36455e-05		2.505	0.000276615
2.51	5.80413e-05		2.51	0.00026063
2.515	6.37089e-05		2.515	0.00026419
2.52	6.6906e-05		2.52	0.000238831
2.525	9.70602e-05		2.525	6.0013e-05
2.53	0.000103818		2.53	0.000106007
2.535	0.000111447		2.535	0.000105499
2.54	0.000105998		2.54	0.000136307
2.545	9.13927e-05		2.545	7.91228e-05
2.55	0.000105707		2.55	-2.84153e-05
2.555	-0.000132984		2.555	-2.4419e-05
2.56	6.52477e-06		2.56	-4.34561e-05
2.565	1.62613e-05		2.565	-1.65716e-05
2.57	5.20105e-05		2.57	-3.619e-05
2.575	5.7678e-05		2.575	-1.25026e-05
2.58	5.20105e-05		2.58	-7.271e-06
2.585	5.06299e-05		2.585	-5.9631e-06
2.59	6.22557e-05		2.59	-2.02773e-05
2.595	6.2401e-05		2.595	0.000126498
2.6	0.000124744		2.6	0.00013449
2.605	0.000147269		2.605	0.000137615
2.61	0.000132083		2.61	0.000141103
2.615	9.13927e-05		2.615	0.000146261
2.62	7.02484e-05		2.62	0.000139068
2.625	7.28642e-05		2.625	0.000141466
2.63	4.90314e-05		2.63	0.000205698
2.635	4.30005e-05		2.635	0.000161884
2.64	3.7115e-05		2.64	0.000170821
2.645	9.72782e-05		2.645	0.000145898
2.65	0.000130775		2.65	0.000107461
2.655	0.000163254		2.655	5.23109e-05
2.66	0.000394025		2.66	5.64526e-05
2.665	0.0003226		2.665	5.1875e-05
2.67	0.000331392		2.67	2.75336e-05
2.675	0.000277986		2.675	0.000107969
2.68	0.000290847		2.68	6.91683e-05
2.685	0.000296369		2.685	6.71338e-05
2.69	0.000286342		2.69	5.25289e-05
2.695	0.000310175		2.695	0.000454707
2.7	0.000304362		2.7	0.00030568
2.705	0.000267595		2.705	0.000288677
2.71	0.000240493		2.71	0.000345134
2.715	0.000264253		2.715	0.000342591
2.72	0.000293681		2.72	0.000348477
2.725	0.000297677		2.725	0.000348985
2.73	0.000292009		2.73	0.000337505
2.735	0.000291864		2.735	0.000231347
2.74	0.000301165		2.74	0.000245008
2.745	0.000300438		2.745	0.000314544
2.75	0.000239694		2.75	0.000306188
2.755	0.000212228		2.755	0.00030161
2.76	0.000165579		2.76	0.000307932
2.765	-8.35748e-05		2.765	0.000313091
2.77	-0.000170913		2.77	0.000314471
2.775	-0.000183847		2.775	0.000379067
2.78	-0.000180432		2.78	0.000327042
2.785	-0.000194455		2.785	0.000321592
2.79	-0.000194383		2.79	0.000313745
2.795	-0.000187552		2.795	0.000519593
2.8	-0.000231149		2.8	0.000116834
2.805	-0.00022134		2.805	0.000121193
2.81	-0.000248951		2.81	0.000111094
2.815	-0.000222793		2.815	8.15206e-05
2.82	-0.000255781		2.82	9.50356e-05
2.825	-0.000281939		2.825	9.17658e-05
2.83	-0.000275254		2.83	8.62436e-05
2.835	-0.000197362		2.835	7.78876e-05
2.84	-0.000189078		2.84	6.8587e-05
2.845	-0.000190822		2.845	7.28013e-05
2.85	-0.000160668		2.85	1.42366e-05
2.855	-0.000157689		2.855	3.18932e-05
2.86	-0.000148824		2.86	5.56533e-05
2.865	-0.00011511		2.865	0.000126861
2.87	3.6897e-05		2.87	0.000112256
2.875	4.26372e-05		2.875	0.000112547
2.88	3.76236e-05		2.88	5.5944e-05
2.885	4.30732e-05		2.885	3.58169e-05
2.89	0.00010389		2.89	3.64709e-05
2.895	0.000137968		2.895	3.70522e-05
2.9	0.000148722		2.9	-0.000168578
2.905	0.000181783		2.905	-0.00016698
2.91	0.000180911		2.91	-0.000170467
2.915	0.000184035		2.915	-0.000169232
2.92	0.000185198		2.92	-0.000198079
2.925	0.000189558		2.925	-0.000194809
2.93	0.000211719		2.93	-0.000197061
2.935	0.000215861		2.935	-0.000187325
2.94	0.000142328		2.94	-0.000183982
2.945	0.000134263		2.945	-0.000174464
2.95	0.000125907		2.95	-0.000191321
2.955	0.000112392		2.955	-0.000208178
2.96	0.000108904		2.96	-0.000225181
2.965	0.000161002		2.965	-0.00015935
2.97	0.000121402		2.97	-0.000232084
2.975	-2.55187e-05		2.975	-0.000227143
2.98	-3.8307e-05		2.98	-0.0002246
2.985	-3.92516e-05		2.985	5.6162e-05
2.99	-3.59819e-05		2.99	6.31374e-05
2.995	-0.000115546		2.995	6.09576e-05
3	-0.000152457		3	7.04762e-05
3.005	-0.000155582		3.005	7.28013e-05
3.01	-0.000182321		3.01	6.90956e-05
3.015	-0.00017985		3.015	6.72064e-05
3.02	-0.00017382		3.02	6.96769e-05
3.025	-3.91063e-05		3.025	7.34553e-05
3.03	-3.74351e-05		3.03	5.44181e-05
3.035	-3.42978e-06		3.035	4.32283e-05
3.04	-1.16405e-05		3.04	3.79967e-05
3.045	-2.37022e-05		3.045	4.11938e-05
3.05	-3.07503e-05		3.05	3.945e-05
3.055	-2.79165e-05		3.055	4.2865e-05
3.06	-2.96604e-05		3.06	4.56988e-05
3.065	-3.09683e-05		3.065	5.29649e-05
3.07	-9.3602e-05		3.07	-3.20484e-05
3.075	-9.52005e-05		3.075	-2.41283e-05
3.08	-7.1731e-05		3.08	-2.36197e-05
3.085	-6.27937e-05		3.085	-2.70348e-05
3.09	-6.09772e-05		3.09	-0.00025054
3.095	-6.59908e-05		3.095	0.000158687
3.1	-7.2603e-05		3.1	0.000166897
3.105	-5.51643e-05		3.105	0.000210639
3.11	3.31913e-05		3.11	0.000209549
3.115	3.12295e-05		3.115	0.000209694
3.12	3.52258e-05		3.12	0.000215653
3.125	2.98489e-05		3.125	0.000224154
3.13	-0.00010719		3.13	0.00021805
3.135	-0.000118597		3.135	0.000257796
3.14	-0.000159869		3.14	0.000268622
3.145	-0.000139524		3.145	0.000291583
3.15	-0.000131749		3.15	0.000290275
3.155	-0.000123248		3.155	0.000291438
3.16	-0.000119978		3.16	0.000290275
3.165	-0.000119833		3.165	0.000290057
3.17	-7.03505e-05		3.17	0.000284971
3.175	-7.6018e-05		3.175	0.000280176
3.18	-3.69991e-05		3.18	0.000272764
3.185	-5.92333e-05		3.185	0.000277269
3.19	-5.93787e-05		3.19	0.000274072
3.195	-5.29119e-05		3.195	0.000201193
3.2	-2.44288e-05		3.2	-0.000198732
3.205	-1.62181e-05		3.205	-0.000196553
3.21	-3.35841e-05		3.21	-0.000200404
3.215	-0.000130586		3.215	-0.000199677
3.22	-8.26302e-05		3.22	-0.000165744
3.225	-9.09862e-05		3.225	-0.000171267
3.23	-9.06229e-05		3.23	-0.000176571
3.235	7.67879e-05		3.235	-0.000170395
3.24	7.96216e-05		3.24	-0.000193646
3.245	6.44355e-05		3.245	-0.000180059
3.25	4.21286e-05		3.25	-0.000205999
3.255	4.5035e-05		3.255	-0.000202075
3.26	4.27099e-05		3.26	-0.000202801
3.265	0.000100039		3.265	-0.000153392
3.27	8.73237e-05		3.27	-0.000128905
3.275	5.4045e-05		3.275	-8.55994e-05
3.28	9.29186e-05		3.28	-8.27657e-05
3.285	6.27643e-05		3.285	-8.2475e-05
3.29	6.63973e-05		3.29	-6.2348e-05
3.295	6.86498e-05		3.295	-5.7843e-05
3.3	6.49441e-05		3.3	-4.0913e-05
3.305	0.000127868		3.305	-5.94415e-05
3.31	0.000132155		3.31	-7.03407e-05
3.315	0.000133609		3.315	-0.000116626
3.32	0.00014538		3.32	-8.09491e-05
3.325	9.54617e-05		3.325	-0.000106598
3.33	9.70602e-05		3.33	-4.0695e-05
3.335	0.00012053		3.335	5.529e-05
3.34	-7.36929e-05		3.34	8.44997e-05
3.345	-2.38475e-05		3.345	6.94589e-05
3.35	-1.88339e-05		3.35	0.00033765
3.355	-1.00419e-05		3.355	0.00034666
3.36	-1.3239e-05		3.36	0.000342301
3.365	1.14786e-06		3.365	0.000408059
3.37	-5.96693e-05		3.37	0.000355598
3.375	-1.28757e-05		3.375	0.000328132
3.38	6.74275e-06		3.38	0.000286061
3.385	-5.46428e-06		3.385	0.000289839
3.39	-1.10592e-05		3.39	0.000304226
3.395	-9.16999e-06		3.395	0.000277342
3.4	-7.71677e-06		3.4	0.000289549
3.405	0.000134045		3.405	0.000302264
3.41	4.19106e-05		3.41	0.000300957
3.415	3.52258e-05		3.415	0.000306987
3.42	4.96853e-05		3.42	0.000309603
3.425	3.58071e-05		3.425	0.000278504
3.43	6.10204e-05		3.43	0.000326751
3.435	5.89859e-05		3.435	0.000261356
3.44	0.000129685		3.44	0.000163627
3.445	0.00012765		3.445	0.000135144
3.45	0.000312718		3.45	0.000137034
3.455	0.000305306		3.455	-0.000149396
3.46	0.000296587		3.46	-0.00015688
3.465	0.000299421		3.465	-0.000153973
3.47	0.000385669		3.47	-0.000219877
3.475	0.000393807		3.475	-0.000219586
3.48	0.000341274		3.48	-0.000217334
3.485	0.000308358		3.485	-0.000215444
3.49	0.000288885		3.49	-0.000219078
3.495	0.000292591		3.495	-0.00023717
3.5	0.000290411		3.5	-0.000231721
3.505	0.000274643		3.505	-0.000241021
3.51	0.000131502		3.51	-0.000255771
3.515	0.000182945		3.515	-0.000226489
3.52	0.000186215		3.52	-0.000191248
3.525	0.000170012		3.525	-0.00015797
3.53	0.000204744		3.53	-0.000150122
3.535	0.000178586		3.535	-0.000176062
3.54	0.000180184		3.54	-0.000155572
3.545	8.3836e-05		3.545	-0.000154845
3.55	9.03754e-05		3.55	-0.000162039
3.555	-0.000144392		3.555	-0.000164727
3.56	-0.000139088		3.56	-0.00016044
3.565	-0.000129642		3.565	-0.00012331
3.57	-0.000132694		3.57	-0.000120695
3.575	-0.000232675		3.575	-0.000116844
3.58	-0.000243501		3.58	-0.00011183
3.585	-0.000239578		3.585	-0.000105727
3.59	-0.000226571		3.59	-8.00772e-05
3.595	-0.000231076		3.595	-7.40464e-05
3.6	-0.000219814		3.6	-7.17212e-05
3.605	-0.000223156		3.605	0.000246752
3.61	-0.000212838		3.61	0.000236434
3.615	-0.000208769		3.615	0.000231202
3.62	-0.000202884		3.62	0.000204971
3.625	-0.000202303		3.625	0.000212383
3.63	-0.000191622		3.63	0.00017707
3.635	-0.000218579		3.635	0.000164063
3.64	-0.000208406		3.64	0.000124027
3.645	-0.000210077		3.645	0.00017053
3.65	-0.000218869		3.65	0.000207079
3.655	-0.000176363		3.655	0.000201484
3.66	-0.000131749		3.66	0.000250021
3.665	-0.000138652		3.665	0.000284971
3.67	-0.000102394		3.67	0.000244354
3.675	-9.41106e-05		3.675	0.000235489
3.68	-6.70081e-05		3.68	0.000278577
3.685	-5.24759e-05		3.685	0.00028003
3.69	-4.98601e-05		3.69	0.000276542
3.695	-5.79255e-05		3.695	0.000282355
3.7	-5.69809e-05		3.7	0.000285262
3.705	-5.87247e-05		3.705	0.000286497
3.71	-5.63996e-05		3.71	-3.74979e-05
3.715	-6.14132e-05		3.715	-2.07133e-05
3.72	-7.11497e-05		3.72	-1.74435e-05
3.725	-0.000129787		3.725	-1.80975e-05
3.73	-0.000132984		3.73	-6.33652e-05
3.735	-0.000145264		3.735	-6.28566e-05
3.74	-0.000123102		3.74	-5.49365e-05
3.745	-0.000130804		3.745	-3.73526e-05
3.75	-0.000131749		3.75	-9.09037e-05
3.755	-0.000138434		3.755	-0.000131448
3.76	-7.58e-05		3.76	-0.000100204
3.765	-0.000114601		3.765	-0.000140168
3.77	-9.37473e-05		3.77	-0.000174972
3.775	-0.000140468		3.775	-0.000168724
3.78	-0.000115037		3.78	-0.000149105
3.785	-0.000141195		3.785	-0.000157824
3.79	-0.000155		3.79	-0.000140749
3.795	-0.000159433		3.795	-0.000146271
3.8	-0.000111549		3.8	-0.000175336
3.805	-0.000103992		3.805	-0.000167488
3.81	-0.000118961		3.81	-0.000169014
3.815	0.000196896		3.815	-0.000156589
3.82	0.000289757		3.82	-0.000154918
3.825	0.000295352		3.825	-0.000155209
3.83	0.000347813		3.83	-0.000159859
3.835	0.000381964		3.835	-0.000162257
3.84	0.000382327		3.84	-0.000144382
3.845	0.000358422		3.845	-0.00014896
3.85	0.000414588		3.85	-0.000152811
3.855	0.000414879		3.855	-0.000165236
3.86	0.000427958		3.86	-0.000157388
3.865	0.000326451		3.865	-0.000173083
3.87	0.000323036		3.87	-0.000173737
3.875	0.000333717		3.875	-0.000174536
3.88	0.000334007		3.88	-0.000185581
3.885	0.00034309		3.885	-0.000200331
3.89	0.000345561		3.89	-0.000229759
3.895	0.000404634		3.895	-0.00025272
3.9	0.000481364		3.9	-0.00025272
3.905	0.000507304		3.905	-0.000255626
3.91	0.000500619		3.91	-0.000271684
3.915	0.000498439		3.915	-0.000278659
3.92	0.000201837		3.92	-0.000255989
3.925	0.000142037		3.925	-0.00026994
3.93	0.000137024		3.93	-0.000271103
3.935	8.85589e-05		3.935	-0.000251702
3.94	0.000203654		3.94	-0.000255553
3.945	0.000203363		3.945	-0.000271466
3.95	0.000320856		3.95	-0.000221548
3.955	0.000267959		3.955	-0.000226053
3.96	0.000281038		3.96	-0.000225036
3.965	0.000281401		3.965	-0.000227652
3.97	0.00027646		3.97	-0.000239059
3.975	0.000281546		3.975	-8.87239e-05
3.98	0.000269921		3.98	-7.68075e-05
3.985	0.000273118		3.985	-6.43825e-05
3.99	0.000383562		3.99	-6.67803e-05
3.995	0.000471918		3.995	-3.43735e-05
4	0.000456586		4	-2.98685e-05
4.005	0.00038843		4.005	-2.4419e-05
4.01	0.000344689		4.01	-2.68168e-05
4.015	0.000342509		4.015	-2.95549e-07
4.02	0.00037368		4.02	5.44466e-06
4.025	0.000354934		4.025	0.000151566
4.03	0.000325942		4.03	0.000151929
4.035	0.000475842		4.035	0.000221829
4.04	0.000462181		4.04	0.00020657
4.045	0.000315552		4.045	0.000212964
4.05	0.000320202		4.05	0.000209258
4.055	0.00019726		4.055	0.000156507
4.06	0.000196315		4.06	0.000157742
4.065	0.000187087		4.065	0.000161302
4.07	0.000199149		4.07	0.000158904
4.075	0.000286124		4.075	0.00017024
4.08	0.000334952		4.08	1.10396e-05
4.085	0.000317659		4.085	-4.40871e-07
4.09	0.000318967		4.09	2.3929e-06
4.095	0.000175389		4.095	4.41729e-05
4.1	9.77869e-05		4.1	3.48282e-06
4.105	5.46263e-05		4.105	1.08501e-06
4.11	4.85954e-05		4.11	8.49642e-06
4.115	2.45447e-05		4.115	7.0432e-06
4.12	3.94402e-05		4.12	-1.90421e-05
4.125	4.12696e-06		4.125	-1.3128e-06
4.13	2.99942e-05		4.13	-0.000184927
4.135	2.64339e-05		4.135	-0.000184346
4.14	-0.00013095		4.14	-0.000251121
4.145	-0.000110096		4.145	4.19931e-05
4.15	-0.000112566		4.15	0.000203882
4.155	-9.54185e-05		4.155	0.000220012
4.16	-9.62177e-05		4.16	0.000316942
4.165	-6.69354e-05		4.165	0.000315561
4.17	-6.46829e-05		4.17	0.000317233
4.175	-1.06959e-05		4.175	0.000321374
4.18	6.63247e-05		4.18	0.000452019
4.185	1.68426e-05		4.185	0.000482754
4.19	2.22195e-05		4.19	0.000482536
4.195	1.72059e-05		4.195	0.000478394
4.2	0.000226615		4.2	0.000438649
4.205	0.000230102		4.205	0.000439376
4.21	0.000232428		4.21	0.000448022
4.215	0.000233663		4.215	0.000426151
4.22	0.000219058		4.22	0.000432691
4.225	0.000213027		4.225	0.000434653
4.23	0.000225961		4.23	0.000504262
4.235	0.000193917		4.235	0.000506587
4.24	0.00024616		4.24	0.000512836
4.245	0.000260765		4.245	0.000546405
4.25	0.000253281		4.25	0.000257651
4.255	0.000259821		4.255	0.000108042
4.26	0.000250084		4.26	9.75787e-05
4.265	0.00028191		4.265	4.24291e-05
4.27	0.000249067		4.27	3.91593e-05
4.275	0.000249212		4.275	6.26288e-05
4.28	0.000194571		4.28	6.31374e-05
4.285	3.15201e-05		4.285	-7.15759e-05
4.29	4.5035e-05		4.29	-4.66532e-05
4.295	6.50168e-05		4.295	-5.25387e-05
4.3	9.11021e-05		4.3	-4.61446e-05
4.305	-0.000124628		4.305	6.17127e-06
4.31	-9.7017e-05		4.31	9.65899e-06
4.315	-2.90791e-05		4.315	-8.04175e-07
4.32	-2.2031e-05		4.32	5.29649e-05
4.325	2.36727e-05		4.325	4.6934e-05
4.33	1.79325e-05		4.33	4.34463e-05
4.335	1.09571e-05		4.335	-5.05769e-05
4.34	1.93857e-05		4.34	-3.37196e-05
4.345	-2.55914e-05		4.345	4.83873e-05
4.35	-2.79892e-05		4.35	1.09669e-05
4.355	-2.23216e-05		4.355	1.81162e-06
4.36	-2.74805e-05		4.36	-7.05301e-06
4.365	-3.27121e-05		4.365	-7.7566e-08
4.37	-5.82888e-05		4.37	-4.26569e-05
4.375	-5.74168e-05		4.375	-3.38649e-05
4.38	-5.17493e-05		4.38	-6.04588e-05
4.385	-3.51099e-05		4.385	-6.45278e-05
4.39	3.04302e-05		4.39	-6.71436e-05
4.395	9.28588e-06		4.395	-0.000122802
4.4	-1.44016e-05		4.4	-1.73709e-05
4.405	-2.55914e-05		4.405	-2.76602e-06
4.41	-2.93697e-05		4.41	-5.75523e-05
4.415	-7.55821e-05		4.415	-5.29747e-05
4.42	-0.000129496		4.42	-4.0913e-05
4.425	-0.000130514		4.425	-7.97866e-05
4.43	-0.000172003		4.43	-7.60082e-05
4.435	-0.000171567		4.435	-4.62899e-05
4.44	-0.000166118		4.44	-3.40102e-05
4.445	-0.000168297		4.445	-4.40374e-05
4.45	-0.000172003		4.45	-0.000141839
4.455	-0.000158779		4.455	-0.000146199
4.46	0.000147124		4.46	-0.000122657
4.465	0.000194353		4.465	-0.000116698
4.47	0.000191447		4.47	-3.6408e-05
4.475	0.000205034		4.475	5.44466e-06
4.48	0.000206851		4.48	-4.43722e-06
4.485	0.000196097		4.485	2.31739e-05
4.49	0.000225815		4.49	2.30286e-05
4.495	0.000161292		4.495	2.77516e-05
4.5	0.000167614		4.5	6.45906e-05
4.505	0.000213826		4.505	-3.74979e-05
4.51	0.000200384		4.51	-6.84515e-05
4.515	0.00020329		4.515	-6.80882e-05
4.52	0.000201983		4.52	-7.60082e-05
4.525	0.000184035		4.525	-7.28838e-05
4.53	0.000175534		4.53	-7.65168e-05
4.535	0.000176188		4.535	0.000117778
4.54	0.000202927		4.54	0.000112692
4.545	0.000207723		4.545	0.000113273
4.55	0.000202419		4.55	0.00010826
4.555	0.000203218		4.555	0.000113346
4.56	0.000186215		4.56	0.000112547
4.565	-0.000126299		4.565	8.92953e-05
4.57	-0.000152021		4.57	8.15206e-05
4.575	-0.000135237		4.575	5.638e-05
4.58	-0.000145191		4.58	3.86507e-05
4.585	-0.00014461		4.585	4.2865e-05
4.59	-0.000109587		4.59	1.28561e-05
4.595	-0.000174183		4.595	8.8932e-05
4.6	-0.000160523		4.6	0.000128968
4.605	-0.000156236		4.605	9.99038e-05
4.61	-0.000198888		4.61	0.000105644
4.615	-0.000203029		4.615	0.000167115
4.62	-0.000205136		4.62	0.000183028
4.625	-0.000197943		4.625	0.000178378
4.63	-0.000194673		4.63	0.000169368
4.635	-0.000151803		4.635	0.0001738
4.64	-0.000159723		4.64	-2.17305e-05
4.645	-0.00017273		4.645	-1.83155e-05
4.65	-0.000165609		4.65	-8.14293e-06
4.655	-0.000156672		4.655	-8.72421e-06
4.66	-0.000152675		4.66	3.74155e-05
4.665	-0.000152457		4.665	4.85326e-05
4.67	-0.00014788		4.67	4.29377e-05
4.675	-0.000175636		4.675	4.14118e-05
4.68	-0.000193075		4.68	-2.64535e-05
4.685	-8.98236e-05		4.685	-2.4637e-05
4.69	-8.77164e-05		4.69	7.51265e-05
4.695	-8.77164e-05		4.695	7.37459e-05
4.7	-8.77891e-05		4.7	1.40417e-07
4.705	-1.02599e-05		4.705	-4.33835e-05
4.71	1.73512e-05		4.71	-5.22481e-05
4.715	1.35729e-05		4.715	-4.8833e-05
4.72	1.08118e-05		4.72	-9.56993e-05
4.725	2.4472e-05		4.725	-7.21572e-05
4.73	2.93403e-05		4.73	-6.85241e-05
4.735	6.09478e-05		4.735	-7.23025e-05
4.74	2.15656e-05		4.74	-6.97594e-05
4.745	2.26555e-05		4.745	-7.37557e-05
4.75	2.4254e-05		4.75	-9.66439e-05
4.755	4.00214e-05		4.755	-0.000112993
4.76	7.14109e-05		4.76	-0.000110449
4.765	7.96943e-05		4.765	-0.00014678
4.77	7.91857e-05		4.77	-0.000154773
4.775	7.18469e-05		4.775	-0.000135154
4.78	7.94036e-05		4.78	-5.42826e-05
4.785	8.26734e-05		4.785	-4.8615e-05
4.79	-3.35712e-06		4.79	-5.86423e-05
4.795	-5.68227e-06		4.795	-0.00016618
4.8	-3.00963e-05		4.8	-0.00016589
4.805	-3.27848e-05		4.805	-0.000164437
4.81	-0.00012332		4.81	-0.000165526
4.815	-0.000132839		4.815	-0.000158406
4.82	-0.000128116		4.82	-0.000165962
4.825	-0.000116345		4.825	-0.000103692
4.83	-0.00013015		4.83	-0.000145617
4.835	-0.000141849		4.835	-0.00014896
4.84	-0.000175273		4.84	-0.000145981
4.845	-0.00016045		4.845	-0.000123092
4.85	-0.000156672		4.85	-0.000124691
4.855	-0.000176435		4.855	-8.61807e-05
4.86	-0.000203611		4.86	-7.906e-05
4.865	-0.000211095		4.865	-7.20119e-05
4.87	-0.000222793		4.87	-2.8706e-05
4.875	-0.000192566		4.875	-2.68168e-05
4.88	-0.000154492		4.88	-4.14216e-05
4.885	-0.000160595		4.885	-9.23569e-05
4.89	-0.000134583		4.89	-9.03224e-05
4.895	-0.000158706		4.895	-0.000109069
4.9	-9.91968e-05		4.9	-9.5554e-05
4.905	-9.30207e-05		4.905	-9.25022e-05
4.91	-1.75858e-06		4.91	-3.85878e-05
4.915	-9.82394e-06		4.915	-6.76237e-06
4.92	-3.24941e-05		4.92	5.02038e-05
4.925	-5.2463e-06		4.925	5.96497e-05
4.93	1.42995e-05		4.93	-7.85228e-06
4.935	2.9195e-05		4.935	-7.56164e-06
4.94	5.52076e-05		4.94	-6.83503e-06
4.945	5.62248e-05		4.945	-7.9976e-06
4.95	4.0748e-05		4.95	-3.66987e-05
4.955	0.000108904		4.955	-3.34289e-05
4.96	0.000166306		4.96	-7.36831e-05
4.965	0.000168995		4.965	-7.21572e-05
4.97	0.000146106		4.97	-8.42915e-05
4.975	0.000151847		4.975	-0.00013777
4.98	0.000121256		4.98	-0.000110595
4.985	7.91857e-05		4.985	-9.65712e-05
4.99	8.33273e-05		4.99	-0.000123819
4.995	4.5689e-05		4.995	-3.44462e-05
5	6.20377e-05		5	-2.95052e-05
5.005	6.01614e-06		5.005	-2.38377e-05
5.01	-2.41253e-06		5.01	-2.60902e-05
5.015	-8.08863e-05		5.015	-8.62534e-05
5.02	-7.82705e-05		5.02	-9.90417e-05
5.025	-7.99417e-05		5.025	-0.000137334
5.03	-0.00011184		5.03	-0.000152956
5.035	-0.000108352		5.035	-0.000154627
5.04	-0.000124701		5.04	-0.000152012
5.045	-0.000136181		5.045	-0.000146853
5.05	-0.000131531		5.05	-0.000144164
5.055	-0.000132766		5.055	0.000219649
5.06	-0.00018065		5.06	0.000220448
5.065	-0.000237907		5.065	0.000223137
5.07	-0.000243865		5.07	0.000263318
5.075	-0.000254255		5.075	0.000264989
5.08	-0.000254619		5.08	0.000274871
5.085	-0.000166408		5.085	0.00025518
5.09	-0.000115691		5.09	0.000239703
5.095	-0.000105155		5.095	0.000235925
5.1	-9.35293e-05		5.1	0.000154327
5.105	-0.000111622		5.105	0.0001544
5.11	-0.000117071		5.11	0.000184408
5.115	-0.000128479		5.115	0.000181647
5.12	-0.000126009		5.12	0.000187824
5.125	-0.000118234		5.125	0.000169658
5.13	-0.000118888		5.13	0.000158614
5.135	-0.0001061		5.135	0.000218559
5.14	-0.000127753		5.14	0.000218922
5.145	-0.000120123		5.145	0.000298631
5.15	-6.19945e-05		5.15	0.000298195
5.155	-7.30389e-05		5.155	0.000292819
5.16	-7.71079e-05		5.16	-6.67076e-05
5.165	-9.80343e-05		5.165	-6.70709e-05
5.17	-8.67718e-05		5.17	-7.30291e-05
5.175	-7.56547e-05		5.175	-7.84787e-05
5.18	-7.39109e-05		5.18	-7.62989e-05
5.185	-7.78345e-05		5.185	-8.32016e-05
5.19	-0.000160886		5.19	-9.22116e-05
5.195	-0.000172221		5.195	-9.1049e-05
5.2	-0.00018283		5.2	-7.98592e-05
5.205	-0.000131531		5.205	-9.42461e-05
5.21	-0.000131894		5.21	-9.59173e-05
5.215	-0.000133202		5.215	-0.000140022
5.22	-8.02323e-05		5.22	-0.000134864
5.225	-8.77891e-05		5.225	-0.000137915
5.23	-6.90426e-05		5.23	-0.000120331
5.235	-5.58909e-05		5.235	-0.000134646
5.24	-4.57911e-05		5.24	-0.00013203
5.245	-4.76076e-05		5.245	-0.000128833
5.25	-4.81162e-05		5.25	-0.000213265
5.255	-0.00010639		5.255	-0.000169523
5.26	-0.00010421		5.26	-0.000168796
5.265	-9.49825e-05		5.265	-0.000166471
5.27	-8.8225e-05		5.27	-0.000135372
5.275	-6.96965e-05		5.275	-0.000135445
5.28	-8.31388e-05		5.28	-0.000163419
5.285	-1.78893e-05		5.285	-0.000161966
5.29	-2.43561e-05		5.29	-0.000165236
5.295	6.0888e-06		5.295	-0.000167416
5.3	3.20287e-05		5.3	-0.000164073
5.305	4.37998e-05		5.305	-0.000174972
5.31	2.38309e-06		5.31	-0.000174682
5.315	1.0752e-06		5.315	0.000141684
5.32	6.2619e-05		5.32	0.000140739
5.325	1.08844e-05		5.325	0.000190875
5.33	1.53894e-05		5.33	0.000237015
5.335	-9.8966e-06		5.335	0.000216307
5.34	6.4521e-06		5.34	0.000221538
5.345	-1.24397e-05		5.345	0.000180921
5.35	-1.58548e-05		5.35	0.000171765
5.355	-2.31209e-05		5.355	0.000203809
5.36	0.000126779		5.36	0.000178741
5.365	0.000157514		5.365	0.000180775
5.37	0.000232064		5.37	0.000176706
5.375	0.000230974		5.375	0.000147787
5.38	0.000200965		5.38	0.000180703
5.385	0.000198059		5.385	0.000172274
5.39	0.000143273		5.39	0.00016835
5.395	0.00014785		5.395	0.000516396
5.4	0.000111883		5.4	0.000523154
5.405	5.08479e-05		5.405	0.000536596
5.41	3.7769e-05		5.41	0.00053398
5.415	4.86681e-05		5.415	0.000535215
5.42	5.01213e-05		5.42	0.000224227
5.425	2.61432e-05		5.425	0.000257651
5.43	6.63973e-05		5.43	0.000206061
5.435	6.08025e-05		5.435	0.000151929
5.44	6.31276e-05		5.44	0.000225317
5.445	3.92222e-05		5.445	0.000226624
5.45	6.27643e-05		5.45	0.000212165
5.455	6.74873e-05		5.455	0.000255689
5.46	7.41721e-05		5.46	0.000239413
5.465	-8.66265e-05		5.465	0.000213327
5.47	-8.4156e-05		5.47	0.000223282
5.475	-8.05957e-05		5.475	0.00029122
5.48	-7.90698e-05		5.48	0.000306915
5.485	-7.77619e-05		5.485	0.000288532
5.49	-7.61633e-05		5.49	0.000280466
5.495	-8.36474e-05		5.495	0.00040537
5.5	-8.54639e-05		5.5	0.000140957
5.505	-8.14676e-05		5.505	0.000143936
5.51	-8.27028e-05		5.51	0.000176852
5.515	-8.24122e-05		5.515	0.000175689
5.52	-6.19089e-06		5.52	0.000189204
5.525	1.36455e-05		5.525	0.000186152
5.53	4.72875e-05		5.53	0.000152583
5.535	1.56074e-05		5.535	0.000149749
5.54	4.27099e-05		5.54	0.000158541
5.545	4.53983e-05		5.545	8.5517e-05
5.55	5.03393e-05		5.55	0.000108478
5.555	2.79597e-05		5.555	0.000103973
5.56	2.36001e-05		5.56	9.39456e-05
5.565	6.74146e-05		5.565	0.00011945
5.57	9.22646e-05		5.57	0.00011836
5.575	6.72693e-05		5.575	0.000103973
5.58	-1.52008e-05		5.58	3.33464e-05
5.585	-1.09139e-05		5.585	1.8233e-05
5.59	-1.25851e-05		5.59	0.000109422
5.595	-6.77218e-06		5.595	0.000136816
5.6	-1.14951e-05		5.6	1.67798e-05
5.605	1.82958e-05		5.605	0.000251184
5.61	2.25828e-05		5.61	0.000243772
5.615	2.33094e-05		5.615	0.000192328
5.62	2.8977e-05		5.62	0.000195526
5.625	-6.62088e-05		5.625	0.00018528
5.63	-8.40107e-05		5.63	0.000186734
5.635	-0.000153184		5.635	0.000190221
5.64	-0.000166917		5.64	0.000204826
5.645	-0.000190822		5.645	0.0002041
5.65	-0.000193438		5.65	0.000203664
5.655	-0.000199033		5.655	0.000174527
5.66	-0.000152821		5.66	0.000223573
5.665	-0.000124483		5.665	0.000200902
5.67	-0.000165972		5.67	0.000162102
5.675	-0.000192857		5.675	0.000174018
5.68	-0.000200123		5.68	0.000188623
5.685	-0.000196272		5.685	0.000188768
5.69	-6.36657e-05		5.69	0.000204971
5.695	-6.26484e-05		5.695	9.93952e-05
5.7	-6.73714e-05		5.7	9.54715e-05
5.705	-6.45376e-05		5.705	9.43816e-05
5.71	-8.87337e-05		5.71	-0.000226416
5.715	-7.95057e-05		5.715	-0.000215953
5.72	-8.15402e-05		5.72	-0.000212175
5.725	-7.07864e-05		5.725	-1.75162e-05
5.73	-7.44195e-05		5.73	-2.32564e-05
5.735	-7.20943e-05		5.735	-2.55089e-05
5.74	-2.10137e-05		5.74	-2.23845e-05
5.745	-2.18856e-05		5.745	-4.72786e-06
5.75	2.96438e-06		5.75	-7.56164e-06
5.755	6.18197e-05		5.755	7.40651e-06
5.76	8.44899e-05		5.76	1.06762e-05
5.765	3.31187e-05		5.765	-3.56087e-05
5.77	1.42268e-05		5.77	-3.93145e-05
5.775	8.93582e-05		5.775	-4.00411e-05
5.78	8.81956e-05		5.78	-2.22391e-05
5.785	9.01575e-05		5.785	-2.7616e-05
5.79	8.69604e-05		5.79	-3.19757e-05
5.795	-5.74168e-05		5.795	-5.92235e-05
5.8	-4.61544e-05		5.8	-5.39193e-05
5.805	6.63973e-05		5.805	-7.35377e-05
5.81	9.05934e-05		5.81	-7.70255e-05
5.815	0.000125398		5.815	-7.66622e-05
5.82	0.000185198		5.82	-1.16306e-05
5.825	0.000190212		5.825	3.74155e-05
5.83	0.000171538		5.83	-0.00015005
5.835	0.000182655		5.835	-0.000146707
5.84	0.000193845		5.84	-0.00014787
5.845	0.000435224		5.845	-0.00010747
5.85	0.000500546		5.85	-0.000143583
5.855	0.000514206		5.855	-0.000129632
5.86	0.000457531		5.86	-2.00593e-05
5.865	0.000527285		5.865	0.000114145
5.87	0.00054843		5.87	0.000215217
5.875	0.000543416		5.875	0.000459139
5.88	0.000464216		5.88	0.000456814
5.885	0.000494443		5.885	0.000432182
5.89	0.000498003		5.89	0.000424625
5.895	0.00049793		5.895	0.000423899
5.9	0.000505269		5.9	0.000435743
5.905	0.000495678		5.905	0.000444317
5.91	0.000408703		5.91	0.000439085
5.915	0.000389593		5.915	0.000437341
5.92	0.000379929		5.92	0.000449839
5.925	0.000323254		5.925	0.000385389
5.93	0.000317877		5.93	0.000335616
5.935	0.000340547		5.935	0.000320938
5.94	0.000453898		5.94	0.000317959
5.945	0.000454915		5.945	0.000389094
5.95	0.000175679		5.95	0.000373399
5.955	0.000131211		5.955	0.000377686
5.96	9.21193e-05		5.96	0.000408858
5.965	9.00121e-05		5.965	0.000301175
5.97	1.03031e-05		5.97	0.000167624
5.975	-6.77218e-06		5.975	7.04762e-05
5.98	-1.31663e-05		5.98	-0.00017272
5.985	-1.52008e-05		5.985	-0.000162039
5.99	-3.67811e-05		5.99	-0.000115899
5.995	-3.97602e-05		5.995	-0.000124618
6	-4.06322e-05		6	-0.000110304
6.005	-4.76076e-05		6.005	-0.00010747
6.01	-3.53279e-05		6.01	-0.000120695
6.015	-5.86521e-05		6.015	-0.00011183
6.02	-4.79709e-05		6.02	9.29569e-06
6.025	-7.47101e-05		6.025	-3.63795e-06
6.03	-9.14948e-05		6.03	-1.23573e-05
6.035	-7.81252e-05		6.035	-1.19213e-05
6.04	-9.83249e-05		6.04	-4.9051e-09
6.045	-0.00018777		6.045	2.68355e-06
6.05	-0.000163574		6.05	-6.6199e-05
6.055	-0.000163647		6.055	-9.66439e-05
6.06	-0.000172948		6.06	-8.34923e-05
6.065	-9.35293e-05		6.065	-0.00012193
6.07	-9.26574e-05		6.07	-0.000102965
6.075	-9.59998e-05		6.075	-0.000107325
6.08	-9.57818e-05		6.08	-5.86423e-05
6.085	-8.79344e-05		6.085	-4.69438e-05
6.09	-9.37473e-05		6.09	-5.22481e-05
6.095	-8.4156e-05		6.095	-9.90417e-05
6.1	-6.12679e-05		6.1	-8.91598e-05
6.105	-5.89427e-05		6.105	-1.94054e-05
6.11	-6.19945e-05		6.11	-3.12491e-05
6.115	-6.75894e-05		6.115	-2.8052e-05
6.12	-6.44649e-05		6.12	-2.95779e-05
6.125	-8.12496e-05		6.125	-0.0001446
6.13	-5.28392e-05		6.13	-0.000137334
6.135	7.25137e-06		6.135	-0.000101948
6.14	-3.05359e-07		6.14	-5.90056e-05
6.145	-3.05359e-07		6.145	-6.00228e-05
6.15	-3.30028e-05		6.15	-5.72617e-05
6.155	-6.88246e-05		6.155	-3.75706e-05
6.16	-1.43289e-05		6.16	-3.43009e-05
6.165	-1.70174e-05		6.165	-4.87604e-05
6.17	-9.75983e-05		6.17	-5.23208e-05
6.175	-9.34566e-05		6.175	-8.7634e-05
6.18	-0.000107335		6.18	-7.906e-05
6.185	-0.00011213		6.185	-0.000125345
6.19	-0.000111549		6.19	-5.68257e-05
6.195	-0.0001053		6.195	-1.83881e-05
6.2	-0.000117725		6.2	-1.74877e-06
6.205	-0.000136617		6.205	1.30299e-06
6.21	-0.000138579		6.21	-7.52816e-05
6.215	-0.000135382		6.215	-7.33198e-05
6.22	-0.00013778		6.22	-6.67803e-05
6.225	-0.000140323		6.225	-5.99501e-05
6.23	-0.000143883		6.23	-6.72162e-05
6.235	-0.000175491		6.235	-6.51817e-05
6.24	-0.000236817		6.24	-9.77338e-05
6.245	-0.000202521		6.245	-0.000137261
6.25	-0.000202593		6.25	-7.9976e-06
6.255	-0.00014679		6.255	-1.42464e-05
6.26	-0.000142793		6.26	-1.41738e-05
6.265	-0.000208116		6.265	-1.22846e-05
6.27	-0.000205645		6.27	-9.23284e-06
6.275	-0.000203247		6.275	-1.19213e-05
6.28	-0.00020688		6.28	-7.9976e-06
6.285	-0.000160959		6.285	-1.02501e-05
6.29	-0.000163066		6.29	-2.15125e-05
6.295	-0.000173456		6.295	-0.000105
6.3	-0.000177235		6.3	-0.000139586
6.305	-0.000181231		6.305	7.38186e-05
6.31	-0.000188715		6.31	6.86596e-05
6.315	-0.000110459		6.315	6.24108e-05
6.32	-0.000106899		6.32	6.52446e-05
6.325	-7.50008e-05		6.325	9.59075e-05
6.33	-5.44377e-05		6.33	8.40638e-05
6.335	-1.00419e-05		6.335	9.52535e-05
6.34	3.1097e-06		6.34	0.000104481
6.345	1.80181e-06		6.345	0.000116398
6.35	-3.25668e-05		6.35	0.000106589
6.355	4.61976e-05		6.355	-7.7566e-08
6.36	2.30915e-05		6.36	7.84247e-06
6.365	1.73512e-05		6.365	2.24758e-06
6.37	1.85865e-05		6.37	-4.14658e-06
6.375	2.90496e-05		6.375	5.95329e-06
6.38	4.72149e-05		6.38	9.07771e-06
6.385	0.000201329		6.385	7.40651e-06
6.39	0.000171828		6.39	3.26484e-06
6.395	0.00017597		6.395	9.29569e-06
6.4	0.000183527		6.4	5.5944e-05
6.405	0.000217677		6.405	0.000101938
6.41	0.000244053		6.41	-0.000123746
6.415	0.000259675		6.415	-0.000123674
6.42	0.000183091		6.42	-8.10945e-05
6.425	0.000181928		6.425	-7.54996e-05
6.43	0.000156134		6.43	-0.000115463
6.435	0.000128377		6.435	-9.86784e-05
6.44	8.8123e-05		6.44	-9.09764e-05
6.445	7.75871e-05		6.445	-7.8406e-05
6.45	0.000130194		6.45	-4.65079e-05
6.455	0.000128958		6.455	-2.13672e-05
6.46	5.18652e-05		6.46	-4.09857e-05
6.465	1.64066e-05		6.465	0.000169731
6.47	1.27009e-05		6.47	0.000152583
6.475	1.92404e-05		6.475	0.000231711
6.48	1.13204e-05		6.48	0.000419321
6.485	2.75964e-05		6.485	0.000469602
6.49	-0.000127898		6.49	0.000461319
6.495	5.54256e-05		6.495	0.000489003
6.5	5.13565e-05		6.5	0.000492854
6.505	4.68516e-05		6.505	0.000472872
6.51	2.02577e-05		6.51	0.000421937
6.515	-1.10463e-06		6.515	0.000419612
6.52	-1.47649e-05		6.52	0.000425643
6.525	-2.07231e-05		6.525	0.000388658
6.53	6.52477e-06		6.53	0.000448022
6.535	0.000102946		6.535	0.000442427
6.54	0.000109049		6.54	0.000460665
6.545	0.00010607		6.545	0.000636577
6.55	0.000111374		6.55	0.000612091
6.555	6.03665e-05		6.555	0.000728784
6.56	6.61794e-05		6.56	0.000711781
6.565	0.000125616		6.565	0.000702481
6.57	0.000178077		6.57	0.000482681
6.575	0.000216079		6.575	0.000485806
6.58	0.000206706		6.58	0.000415034
6.585	0.000228213		6.585	0.000219649
6.59	0.000191229		6.59	0.000161593
6.595	0.000206488		6.595	0.000181139
6.6	4.56163e-05		6.6	0.000156361
6.605	5.18652e-05		6.605	0.000157815
6.61	6.06571e-05		6.61	0.000310766
6.615	5.58615e-05		6.615	0.000326533
6.62	4.96853e-05		6.62	0.000374199
6.625	5.07026e-05		6.625	0.000372818
6.63	6.16017e-05		6.63	0.000489657
6.635	3.31913e-05		6.635	0.000424335
6.64	-7.63087e-05		6.64	0.000433054
6.645	-6.81706e-05		6.645	0.000414671
6.65	-6.16312e-05		6.65	0.000218196
6.655	-6.88972e-05		6.655	0.00023033
6.66	-3.54732e-05		6.66	7.31646e-05
6.665	-3.402e-05		6.665	7.70156e-05
6.67	-9.42559e-05		6.67	8.9804e-05
6.675	-0.000141195		6.675	0.000101066
6.68	-0.000150859		6.68	0.000102738
6.685	-0.000143665		6.685	9.71427e-05
6.69	-0.000166917		6.69	0.000116543
6.695	-0.000168515		6.695	0.000117342
6.7	-0.000185954		6.7	0.000105208
6.705	-0.000222212		6.705	0.000132819
6.71	-0.000215454		6.71	0.000126207
6.715	-0.000223665		6.715	-5.41373e-05
6.72	-0.000221122		6.72	-3.06678e-05
6.725	-0.000210295		6.725	-4.63626e-05
6.73	-0.000215454		6.73	-4.73798e-05
6.735	-0.000221776		6.735	-0.000169595
6.74	-0.000220032		6.74	-0.000162983
6.745	-0.00021342		6.745	-0.000162039
6.75	-0.000213856		6.75	-0.000174609
6.755	-0.000221921		6.755	-0.000171557
6.76	-0.000183629		6.76	-2.75434e-05
6.765	-0.000209641		6.765	3.11951e-06
6.77	-0.000216908		6.77	0.000112692
6.775	-0.00022272		6.775	0.000109931
6.78	-0.000224101		6.78	0.000115889
6.785	-0.000244664		6.785	0.000121702
6.79	-0.000253529		6.79	0.000118432
6.795	-0.000216472		6.795	9.28557e-05
6.8	-0.000208116		6.8	0.000122719
6.805	-0.000204628		6.805	0.000255035
6.81	-0.000194601		6.81	0.000292528
6.815	-0.000206662		6.815	0.00028875
6.82	-0.000184428		6.82	0.000550765
6.825	-0.00017491		6.825	0.00053071
6.83	-0.000161322		6.83	0.000505715
6.835	-0.0001255		6.835	0.000502445
6.84	-0.000125355		6.84	0.000505642
6.845	-0.000130223		6.845	0.000508113
6.85	-5.85794e-05		6.85	0.000503971
6.855	-6.58455e-05		6.855	0.000573726
6.86	-6.54822e-05		6.86	0.000572854
6.865	-0.000108352		6.865	0.000424989
6.87	-0.000103048		6.87	0.000415761
6.875	-0.000102757		6.875	0.000304953
6.88	-0.00010392		6.88	0.000334744
6.885	-0.00010966		6.885	0.000543063
6.89	-0.000114601		6.89	0.000528458
6.895	-0.000113366		6.895	0.000572926
6.9	9.09567e-05		6.9	0.000605769
6.905	8.23827e-05		6.905	0.000585715
6.91	0.000123		6.91	0.000455434
6.915	0.000115225		6.915	0.000389748
6.92	0.000169794		6.92	0.00039745
6.925	0.000166306		6.925	0.000212674
6.93	0.000310974		6.93	0.000191893
6.935	0.000289757		6.935	0.000188405
6.94	0.000291791		6.94	0.000191311
6.945	0.000289902		6.945	0.000198359
6.95	0.000283435		6.95	0.000181575
6.955	0.000225743		6.955	0.000185353
6.96	0.000235988		6.96	0.000114654
6.965	0.000306687		6.965	0.000126352
6.97	0.000305597		6.97	0.000122356
6.975	0.000291864		6.975	0.000106298
6.98	0.000379421		6.98	0.000112547
6.985	0.000384216		6.985	8.39911e-05
6.99	0.000386178		6.99	-0.000139732
6.995	0.000387341		6.995	-0.000106162
7	0.000419529		7	-0.000147652
7.005	0.000174081		7.005	-0.000172066
7.01	0.000177351		7.01	-5.21754e-05
7.015	0.000136079		7.015	8.19566e-05
7.02	0.000128886		7.02	9.43816e-05
7.025	7.14109e-05		7.025	9.10392e-05
7.03	7.0757e-05		7.03	1.91049e-05
7.035	-8.83704e-05		7.035	2.10668e-05
7.04	-9.03322e-05		7.04	1.56172e-05
7.045	-0.000130368		7.045	1.59805e-05
7.05	-0.000129642		7.05	8.7144e-06
7.055	-0.000122303		7.055	1.93956e-05
7.06	-0.000139814		7.06	2.12121e-05
7.065	-0.000141413		7.065	2.12847e-05
7.07	-0.000161104		7.07	8.7144e-06
7.075	-0.000160523		7.075	1.71431e-05
7.08	-0.000169387		7.08	6.31659e-06
7.085	-0.000253601		7.085	2.83328e-05
7.09	-0.00024975		7.09	6.98949e-05
7.095	-0.000251058		7.095	7.34553e-05
7.1	-0.000251785		7.1	4.17751e-05
7.105	-0.000283102		7.105	3.8796e-05
7.11	-0.000243865		7.11	9.94679e-05
7.115	-0.000245681		7.115	-2.50003e-05
7.12	-0.000228897		7.12	-0.000141185
7.125	-0.000226208		7.125	-0.000154918
7.13	-0.000224392		7.13	-0.000155063
7.135	-0.000244809		7.135	-0.000163637
7.14	-0.000231367		7.14	-0.000161821
7.145	-0.000229478		7.145	-0.00015688
7.15	-0.000204918		7.15	-0.000163492
7.155	-0.000159869		7.155	-0.000168578
7.16	-0.000152966		7.16	-0.00017054
7.165	-0.000152893		7.165	-0.000169523
7.17	-0.000138652		7.17	-0.000164582
7.175	-0.000186535		7.175	-0.00013777
7.18	-0.000166771		7.18	-0.00014896
7.185	-0.000156381		7.185	-0.000135082
7.19	-0.000160668		7.19	-4.82517e-05
7.195	-0.000135309		7.195	-9.91144e-05
7.2	-0.000100432		7.2	-9.61353e-05
7.205	-9.65811e-05		7.205	-9.01771e-05
7.21	-0.000102612		7.21	-9.25022e-05
7.215	-0.000133856		7.215	-0.000160731
7.22	-0.000135963		7.22	-0.000159278
7.225	-0.000120922		7.225	-0.000175336
7.23	-0.000122376		7.23	-0.000177007
7.235	-0.00011758		7.235	-0.000148887
7.24	0.00013637		7.24	-0.000120113
7.245	0.000128595		7.245	-0.000119314
7.25	0.000124163		7.25	-0.000124182
7.255	0.000107015		7.255	-0.00011975
7.26	0.000214989		7.26	-0.000116989
7.265	0.000207142		7.265	-0.000104564
7.27	0.000203944		7.27	-0.000114882
7.275	0.000180402		7.275	-0.000125999
7.28	0.000329212		7.28	-0.000110667
7.285	0.000318894		7.285	-9.5336e-05
7.29	0.00031824		7.29	-0.000111031
7.295	0.000365252		7.295	-0.000180277
7.3	0.000334807		7.3	-0.000174827
7.305	0.00029884		7.305	-0.000178678
7.31	0.000320275		7.31	-3.75706e-05
7.315	0.000325215		7.315	-2.20212e-05
7.32	0.000313081		7.32	-1.62083e-05
7.325	0.000314316		7.325	-1.38105e-05
7.33	0.000282927		7.33	-2.44916e-05
7.335	0.000285688		7.335	2.53537e-05
7.34	0.000328776		7.34	2.46271e-05
7.345	0.000138404		7.345	8.64174e-06
7.35	0.000151338		7.35	6.09861e-06
7.355	0.000148649		7.355	0.000175616
7.36	0.000146542		7.36	0.000189567
7.365	-6.9175e-06		7.365	0.000225317
7.37	1.66973e-05		7.37	0.000216016
7.375	2.99216e-05		7.375	0.000218341
7.38	9.6261e-05		7.38	0.000228078
7.385	-4.46285e-05		7.385	0.000196688
7.39	-4.6445e-05		7.39	0.000175834
7.395	3.32769e-06		7.395	0.000175834
7.4	3.00669e-05		7.4	0.000129477
7.405	3.61704e-05		7.405	0.00012628
7.41	2.73784e-05		7.41	0.000123446
7.415	1.49534e-05		7.415	-2.50729e-05
7.42	7.17016e-05		7.42	-3.35742e-05
7.425	7.42447e-05		7.425	3.0222e-05
7.43	8.09295e-05		7.43	2.76062e-05
7.435	7.54073e-05		7.435	8.19566e-05
7.44	7.42447e-05		7.44	2.87688e-05
7.445	0.000200093		7.445	4.64539e-06
7.45	0.00013993		7.45	-6.76237e-06
7.455	0.000162164		7.455	3.05127e-05
7.46	0.000165579		7.46	-0.000119459
7.465	0.00017241		7.465	-0.000127961
7.47	0.000172918		7.47	-0.000158914
7.475	0.00016805		7.475	2.96407e-05
7.48	0.000206706		7.48	4.45362e-05
7.485	0.000141093		7.485	0.000157524
7.49	0.000132664		7.49	0.000158105
7.495	0.000130775		7.495	0.000168932
7.5	8.36906e-05		7.5	0.000173582
7.505	1.06664e-05		7.505	0.000171257
7.51	8.84991e-06		7.51	0.000168641
7.515	2.26555e-05		7.515	0.00018717
7.52	0.000225234		7.52	0.000193564
7.525	0.000171102		7.525	0.000235198
7.53	0.000172264		7.53	0.00016806
7.535	0.000164998		7.535	0.00016835
7.54	0.000221746		7.54	0.000186734
7.545	0.000251828		7.545	0.000202138
7.55	7.9549e-05		7.55	0.000208823
7.555	7.78051e-05		7.555	0.000225389
7.56	7.79504e-05		7.56	0.000189495
7.565	9.72782e-05		7.565	0.000173364
7.57	8.85589e-05		7.57	0.000164572
7.575	0.000142837		7.575	0.000167115
7.58	0.000176842		7.58	-2.17305e-05
7.585	0.000142909		7.585	-2.86333e-05
7.59	0.000142546		7.59	-0.000133483
7.595	0.00014102		7.595	-0.000133338
7.6	0.000138913		7.6	-0.000129777
7.605	0.000139785		7.605	-0.000123092
7.61	0.000145961		7.61	-0.000127815
7.615	0.000155044		7.615	-0.000127452
7.62	0.000175098		7.62	-0.000142275
7.625	-4.51371e-05		7.625	-6.53271e-05
7.63	4.14747e-05		7.63	-0.000110449
7.635	6.05118e-05		7.635	-0.000110014
7.64	6.90858e-05		7.64	9.7724e-05
7.645	1.88771e-05		7.645	3.1094e-05
7.65	-9.75128e-06		7.65	2.17934e-05
7.655	-8.00741e-06		7.655	6.02595e-06
7.66	-5.23342e-07		7.66	-5.38181e-06
7.665	-3.75804e-05		7.665	-6.98035e-06
7.67	-5.44377e-05		7.67	-1.36652e-05
7.675	-4.92788e-05		7.675	3.21112e-05
7.68	-0.000100069		7.68	2.96407e-05
7.685	-0.000106245		7.685	4.68614e-05
7.69	-9.22941e-05		7.69	4.64981e-05
7.695	-4.09228e-05		7.695	3.89413e-05
7.7	-3.50373e-05		7.7	3.48723e-05
7.705	-3.30754e-05		7.705	2.84055e-05
7.71	-3.3802e-05		7.71	1.54719e-05
7.715	0.000250447		7.715	4.38823e-05
7.72	0.00023904		7.72	4.86052e-05
7.725	0.000217096		7.725	5.85598e-05
7.73	0.000230974		7.73	8.67026e-07
7.735	0.000215643		7.735	1.81162e-06
7.74	0.000201619		7.74	0.000148151
7.745	0.000232645		7.745	-1.41011e-05
7.75	0.000229085		7.75	-1.47551e-05
7.755	0.000238967		7.755	4.52628e-05
7.76	0.000246814		7.76	5.98677e-05
7.765	0.000239258		7.765	0.000187824
7.77	0.00024478		7.77	0.00018281
7.775	0.000271446		7.775	0.000180485
7.78	0.000270574		7.78	0.000143864
7.785	0.000274643		7.785	0.000148441
7.79	0.000431736		7.79	0.000127588
7.795	0.000403326		7.795	0.000117706
7.8	0.00034963		7.8	0.000112547
7.805	0.000378549		7.805	0.000111675
7.81	0.000385015		7.81	0.000143064
7.815	0.000381673		7.815	0.000154981
7.82	0.000322018		7.82	0.000157233
7.825	0.000372227		7.825	0.000152365
7.83	0.000372518		7.83	0.000141393
7.835	0.000364234		7.835	0.000277269
7.84	0.000291937		7.84	0.000288459
7.845	0.000296151		7.845	0.000166461
7.85	0.00030458		7.85	0.000116398
7.855	0.000304507		7.855	0.000115381
7.86	0.000302836		7.86	6.08123e-05
7.865	0.000306542		7.865	0.000168641
7.87	0.000308068		7.87	6.96042e-05
7.875	0.000352173		7.875	7.25107e-05
7.88	0.000412481		7.88	8.72608e-05
7.885	0.000410737		7.885	8.52263e-05
7.89	0.00040398		7.89	7.56351e-05
7.895	0.000203073		7.895	7.38912e-05
7.9	0.000201837		7.9	0.000103174
7.905	0.000203581		7.905	0.000104336
7.91	0.000178876		7.91	0.000106879
7.915	0.000172918		7.915	6.89503e-05
7.92	0.000355224		7.92	8.47177e-05
7.925	0.000252918		7.925	5.95044e-05
7.93	0.000203		7.93	6.11029e-05
7.935	0.000222982		7.935	7.44725e-05
7.94	0.000222982		7.94	-8.05132e-05
7.945	0.000222182		7.945	-9.13397e-05
7.95	0.000223636		7.95	-0.000119096
7.955	0.000186651		7.955	-0.000115027
7.96	0.000194426		7.96	-0.000107979
7.965	0.000187814		7.965	-0.000110667
7.97	0.000178513		7.97	-0.000222929
7.975	0.000177859		7.975	-0.000258024
7.98	0.000179821		7.98	-0.000257515
7.985	9.29186e-05		7.985	-0.000230485
7.99	0.000113918		7.99	-0.000228959
7.995	0.000166742		7.995	-0.000193864
8	0.000192028		8	-0.000188996
8.005	0.00023141		8.005	-0.000205708
8.01	0.000252337		8.01	-0.000206725
8.015	0.000241437		8.015	-0.000209414
8.02	0.00023933		8.02	-0.000195535
8.025	6.2401e-05		8.025	-0.00013232
8.03	-6.70807e-05		8.03	-0.000136099
8.035	-2.82798e-05		8.035	-0.000137479
8.04	-3.48193e-05		8.04	-0.000148451
8.045	3.12295e-05		8.045	-0.000148378
8.05	4.02394e-05		8.05	-0.000144818
8.055	4.03847e-05		8.055	-0.000142566
8.06	4.44538e-05		8.06	-0.000111467
8.065	3.90768e-05		8.065	-0.000106017
8.07	5.04846e-05		8.07	-0.000113647
8.075	4.47444e-05		8.075	-0.000120186
8.08	5.00486e-05		8.08	-0.000113719
8.085	6.43628e-05		8.085	-0.000109432
8.09	6.02212e-05		8.09	-9.9405e-05
8.095	4.03121e-05		8.095	-0.000105944
8.1	-1.01872e-05		8.1	-0.000127743
8.105	-3.27121e-05		8.105	-0.000108706
8.11	-6.7444e-05		8.11	-0.000115463
8.115	-6.15585e-05		8.115	-0.000118805
8.12	1.64066e-05		8.12	-0.000119096
8.125	2.4254e-05		8.125	-0.000126653
8.13	1.49534e-05		8.13	-0.000212756
8.135	4.10387e-05		8.135	-0.000212756
8.14	5.36219e-06		8.14	-0.000187179
8.145	-8.29806e-06		8.145	-0.000185799
8.15	-7.6672e-05		8.15	-2.18758e-05
8.155	-8.65538e-05		8.155	-2.8706e-05
8.16	-9.81796e-05		8.16	0.000310766
8.165	-0.000111622		8.165	0.000283954
8.17	-0.000118234		8.17	0.000283445
8.175	-0.000134437		8.175	0.000285698
8.18	-0.000121431		8.18	0.000294635
8.185	-0.000125282		8.185	0.000290566
8.19	-0.000163356		8.19	0.000289767
8.195	-0.000126663		8.195	0.000246461
8.2	-0.000124483		8.2	0.000253509
8.205	-0.000124991		8.205	0.000245589
8.21	-0.000112276		8.21	0.000266152
8.215	-0.000104283		8.215	0.000263391
8.22	-0.000134292		8.22	0.000269785
8.225	-0.000202666		8.225	0.000301465
8.23	-0.000206953		8.23	0.000401156
8.235	-0.000111695		8.235	0.000397305
8.24	-0.000132403		8.24	0.000396578
8.245	-0.000130078		8.245	0.000374271
8.25	-0.000124047		8.25	0.000368822
8.255	-0.000127244		8.255	0.000331765
8.26	-0.000125427		8.26	0.000340993
8.265	-0.000124192		8.265	6.53458e-06
8.27	-8.91696e-05		8.27	2.17934e-05
8.275	-8.40107e-05		8.275	1.17662e-05
8.28	-8.37201e-05		8.28	2.11394e-05
8.285	-9.7017e-05		8.285	2.58624e-05
8.29	-9.73077e-05		8.29	2.62257e-05
8.295	-0.000125064		8.295	2.2738e-05
8.3	-0.000144828		8.3	2.12847e-05
8.305	-0.000126227		8.305	1.58352e-05
8.31	-0.000122448		8.31	2.03401e-05
8.315	-0.000137634		8.315	-9.88679e-06
8.32	-0.000158924		8.32	1.88428e-06
8.325	1.72915e-06		8.325	6.16115e-05
8.33	7.54202e-06		8.33	4.42456e-05
8.335	3.48625e-05		8.335	-6.50364e-05
8.34	-5.77075e-05		8.34	-5.81336e-05
8.345	-5.95967e-05		8.345	-5.38466e-05
8.35	-6.22851e-05		8.35	-2.88513e-05
8.355	-7.36202e-05		8.355	-2.60175e-05
8.36	-5.65449e-05		8.36	-0.000161966
8.365	-5.85794e-05		8.365	-0.000161312
8.37	-6.48282e-05		8.37	-9.49e-05
8.375	-0.000101958		8.375	-0.000114664
8.38	0.000219494		8.38	-0.000115318
8.385	0.00024696		8.385	-0.000120113
8.39	0.000248122		8.39	-0.000130649
8.395	0.000249648		8.395	-0.000134064
8.4	0.000249503		8.4	-0.000126508
8.405	0.000248631		8.405	-0.000114954
8.41	0.000224217		8.41	-0.000116335
8.415	0.000218041		8.415	-0.000127307
8.42	0.000215062		8.42	-7.85513e-05
8.425	0.000230829		8.425	-8.05858e-05
8.43	7.38814e-05		8.43	-0.000147216
8.435	0.000108686		8.435	-0.000164146
8.44	7.80231e-05		8.44	-0.000155863
8.445	7.80231e-05		8.445	-0.000162547
8.45	7.61339e-05		8.45	-0.000121276
8.455	8.68877e-05		8.455	-0.000143656
8.46	8.65971e-05		8.46	-0.000138497
8.465	0.000177641		8.465	-0.000130286
8.47	0.000420111		8.47	-0.00014322
8.475	0.000514352		8.475	-0.0001741
8.48	0.000515006		8.48	-0.000174173
8.485	0.000195952		8.485	-0.000172793
8.49	0.000167905		8.49	-4.18576e-05
8.495	0.000168195		8.495	-4.52726e-05
8.5	0.000161438		8.5	-3.69166e-05
8.505	0.000158459		8.505	-4.07677e-05
8.51	0.000146252		8.51	-5.42099e-05
8.515	0.000156933		8.515	-5.39193e-05
8.52	0.000153736		8.52	-4.51273e-05
8.525	0.000153445		8.525	-6.92507e-05
8.53	0.000194862		8.53	-7.48456e-05
8.535	0.000204162		8.535	-7.51363e-05
8.54	0.000205906		8.54	-6.99047e-05
8.545	0.000216369		8.545	-7.25931e-05
8.55	0.000237223		8.55	-6.56177e-05
8.555	0.000234753		8.555	-0.000114954
8.56	0.000219203		8.56	-0.000117716
8.565	0.000223636		8.565	-0.000117861
8.57	0.000116679		8.57	-6.88874e-05
8.575	-0.000109151		8.575	6.74971e-05
8.58	-0.000172366		8.58	7.02582e-05
8.585	-2.29029e-05		8.585	7.06942e-05
8.59	-2.99381e-06		8.59	0.000269858
8.595	7.01031e-05		8.595	0.000133764
8.6	7.33001e-05		8.6	0.000139577
8.605	0.000100185		8.605	0.00013776
8.61	0.000190212		8.61	0.000177796
8.615	0.000214626		8.615	0.0003136
8.62	0.000205325		8.62	0.000315198
8.625	0.000211792		8.625	0.000306987
8.63	0.000215498		8.63	0.000264263
8.635	0.000162237		8.635	0.000259903
8.64	0.000162746		8.64	0.000270003
8.645	0.000108395		8.645	0.000268477
8.65	9.89494e-05		8.65	0.000268041
8.655	0.000350066		8.655	0.000260412
8.66	0.000360165		8.66	0.000258668
8.665	0.000360747		8.665	0.00026637
8.67	0.000360747		8.67	0.000308586
8.675	0.000362273		8.675	0.000262882
8.68	0.000366632		8.68	0.00013449
8.685	0.000338149		8.685	0.000100921
8.69	0.000192028		8.69	0.000122647
8.695	0.000175389		8.695	-5.36286e-05
8.7	0.000153372		8.7	-4.65805e-05
8.705	0.000156279		8.705	-4.8615e-05
8.71	0.000140802		8.71	-5.57358e-05
8.715	5.12112e-05		8.715	-0.00010064
8.72	1.96037e-05		8.72	-0.000224454
8.725	2.91223e-05		8.725	-0.000224745
8.73	2.59252e-05		8.73	-0.000180131
8.735	2.54166e-05		8.735	-0.00017708
8.74	2.83957e-05		8.74	-0.000138569
8.745	1.55347e-05		8.745	3.48282e-06
8.75	8.18741e-05		8.75	4.28209e-06
8.755	7.9113e-05		8.755	6.75256e-06
8.76	-0.000152966		8.76	2.11394e-05
8.765	-0.00016401		8.765	0.000119813
8.77	-0.000163356		8.77	0.000106734
8.775	-0.000164519		8.775	6.24108e-05
8.78	-0.000138361		8.78	0.000113491
8.785	-0.000158706		8.785	0.000255398
8.79	-0.000155654		8.79	0.000247115
8.795	-0.000133347		8.795	0.000224735
8.8	-0.000138579		8.8	0.000201338
8.805	-0.000190532		8.805	0.000208823
8.81	-0.000189006		8.81	0.00020766
8.815	-4.37566e-05		8.815	0.000229022
8.82	-2.92115e-06		8.82	0.000244208
8.825	2.4908e-05		8.825	0.000255907
8.83	2.54166e-05		8.83	0.000266806
8.835	3.3264e-05		8.835	0.000231347
8.84	3.44992e-05		8.84	0.000237378
8.845	8.26734e-05		8.845	0.000214272
8.85	8.73237e-05		8.85	6.70611e-05
8.855	6.58161e-05		8.855	6.0013e-05
8.86	9.33545e-05		8.86	6.91683e-05
8.865	5.81867e-05		8.865	5.23109e-05
8.87	8.24554e-05		8.87	-2.49276e-05
8.875	9.13927e-05		8.875	-2.035e-05
8.88	8.87042e-05		8.88	-8.50623e-06
8.885	5.92039e-05		8.885	-6.56177e-05
8.89	0.000107741		8.89	-0.000211521
8.895	0.000144145		8.895	-0.00021668
8.9	0.000120021		8.9	-0.000212829
8.905	0.000117187		8.905	5.34009e-05
8.91	0.000124381		8.91	4.3737e-05
8.915	0.000148141		8.915	0.000308804
8.92	1.87447e-06		8.92	0.000305897
8.925	5.94348e-06		8.925	0.000291801
8.93	-1.24397e-05		8.93	0.000271456
8.935	-2.10864e-05		8.935	0.000263536
8.94	3.76365e-06		8.94	0.000266806
8.945	0.000152065		8.945	0.000283445
8.95	0.000110793		8.95	0.000262955
8.955	0.00010469		8.955	0.000292019
8.96	6.53074e-05		8.96	0.00029696
8.965	3.81323e-05		8.965	0.000292165
8.97	3.42812e-05		8.97	0.000293109
8.975	8.12331e-06		8.975	0.000366061
8.98	1.72915e-06		8.98	0.000367151
8.985	-1.32261e-06		8.985	0.000356469
8.99	4.85357e-06		8.99	0.000357051
8.995	-4.01235e-05		8.995	0.000358722
9	-5.62543e-05		9	0.000402028
9.005	0.000149158		9.005	0.000396215
9.01	0.000167977		9.01	0.000129549
9.015	0.000164272		9.015	0.000126352
9.02	0.000143854		9.02	-0.000125708
9.025	0.000140148		9.025	-0.000139514
9.03	9.84408e-05		9.03	-7.68801e-05
9.035	0.000101929		9.035	-8.93052e-05
9.04	9.53164e-05		9.04	-8.70527e-05
9.045	6.43628e-05		9.045	-9.52633e-05
9.05	-8.53186e-05		9.05	-0.000111903
9.055	-4.82616e-05		9.055	-0.000105944
9.06	-4.39019e-05		9.06	-0.000138715
9.065	7.40267e-05		9.065	-0.000141984
9.07	8.3618e-05		9.07	-0.000120985
9.075	0.000141601		9.075	-6.01681e-05
9.08	0.000142473		9.08	-0.000145908
9.085	0.000184035		9.085	-0.000145763
9.09	0.000192028		9.09	-0.000154482
9.095	0.000192682		9.095	-0.000161603
9.1	0.000190212		9.1	-9.24296e-05
9.105	0.000177859		9.105	-0.000123892
9.11	0.000293681		9.11	-0.000125563
9.115	0.000292155		9.115	-0.000134864
9.12	0.000291719		9.12	-0.000137189
9.125	0.000344543		9.125	-0.00014816
9.13	0.000342581		9.13	-0.000139877
9.135	0.000347668		9.135	-0.00020193
9.14	0.000339239		9.14	-0.000158333
9.145	0.000342		9.145	1.77244e-05
9.15	0.000346287		9.15	0.000113709
9.155	0.000552717		9.155	0.000111312
9.16	0.000511082		9.16	0.000115453
9.165	0.000598566		9.165	0.000118723
9.17	0.000488993		9.17	0.000119813
9.175	0.000481582		9.175	0.00032181
9.18	0.000428539		9.18	0.000269276
9.185	0.00043319		9.185	0.000288023
9.19	0.000470973		9.19	0.00035894
9.195	0.000484633		9.195	0.000354435
9.2	0.000485869		9.2	0.000363954
9.205	0.000485505		9.205	0.000294635
9.21	0.000478603		9.21	0.000363881
9.215	0.000154317		9.215	0.000364971
9.22	0.00036002		9.22	0.000429494
9.225	0.000361619		9.225	0.000484135
9.23	0.000297604		9.23	0.000484062
9.235	0.000298912		9.235	0.000511165
9.24	0.000312572		9.24	0.000514652
9.245	0.00032289		9.245	0.000500411
9.25	0.000339675		9.25	0.000317959
9.255	0.000347159		9.255	0.000220739
9.26	0.00014756		9.26	0.000220957
9.265	0.000219203		9.265	0.000216888
9.27	0.00012954		9.27	0.000250312
9.275	0.000152791		9.275	0.000249295
9.28	0.000152501		9.28	2.33919e-05
9.285	0.000219494		9.285	1.72884e-05
9.29	0.000261928		9.29	-6.3264e-06
9.295	0.000181202		9.295	-8.08038e-05
9.3	0.000179676		9.3	-6.40192e-05
9.305	0.000178949		9.305	-6.48911e-05
9.31	0.000188904		9.31	-6.47458e-05
9.315	0.000196388		9.315	-8.698e-05
9.32	0.00020191		9.32	-8.42915e-05
9.325	-2.29029e-05		9.325	-0.000138351
9.33	-1.38929e-05		9.33	-0.000190594
9.335	1.07391e-05		9.335	-0.000191757
9.34	1.2483e-05		9.34	-0.000224236
9.345	5.67334e-05		9.345	-0.000228378
9.35	5.26644e-05		9.35	-0.000250758
9.355	0.000118132		9.355	-0.000247343
9.36	0.000105053		9.36	-0.000204909
9.365	0.000113118		9.365	-0.000203019
9.37	3.87862e-05		9.37	7.2438e-05
9.375	0.000134481		9.375	2.87688e-05
9.38	0.00019835		9.38	7.17114e-05
9.385	0.000217605		9.385	7.08395e-05
9.39	0.000157151		9.39	7.41092e-05
9.395	0.000103236		9.395	8.07214e-05
9.4	0.000105925		9.4	8.60983e-05
9.405	0.000138768		9.405	0.000120685
9.41	0.000137169		9.41	0.000115744
9.415	0.000149013		9.415	0.00012301
9.42	0.00018389		9.42	7.09848e-05
9.425	0.000208885		9.425	7.20747e-05
9.43	0.000252773		9.43	6.97496e-05
9.435	0.000265779		9.435	6.53172e-05
9.44	0.000278277		9.44	6.31374e-05
9.445	0.000274789		9.445	6.40093e-05
9.45	0.000230538		9.45	6.88776e-05
9.455	0.000245579		9.455	7.2656e-05
9.46	0.000169866		9.46	7.22927e-05
9.465	0.000167105		9.465	3.10213e-05
9.47	0.000179385		9.47	2.49178e-05
9.475	0.000183599		9.475	-0.000230631
9.48	9.01575e-05		9.48	-0.000219441
9.485	-1.13498e-05		9.485	-0.000258387
9.49	-1.64361e-05		9.49	-0.00015361
9.495	-2.89338e-05		9.495	-0.000158696
9.5	-1.84706e-05		9.5	-0.00016836
9.505	4.4176e-06		9.505	-0.000168796
9.51	-3.73624e-05		9.51	-0.000209341
9.515	-2.1159e-05		9.515	-0.000203092
9.52	-4.57184e-05		9.52	-0.000203601
9.525	-8.53186e-05		9.525	-0.000203673
9.53	-0.000111477		9.53	-0.00020876
9.535	-0.000151658		9.535	-0.000199968
9.54	-0.000178034		9.54	-0.00014133
9.545	-0.000216326		9.545	-0.000139659
9.55	-0.000210368		9.55	-0.000137043
9.555	-0.000232748		9.555	-0.000147797
9.56	-0.000248006		9.56	-7.64442e-05
9.565	-0.00024946		9.565	-8.26203e-05
9.57	-0.000244519		9.57	-8.60354e-05
9.575	-0.000268351		9.575	-7.89873e-05
9.58	-0.000266172		9.58	-8.44369e-05
9.585	-0.000266753		9.585	-7.58629e-05
9.59	-0.000267843		9.59	-8.01499e-05
9.595	-0.000282738		9.595	-0.000183474
9.6	-0.000270822		9.6	-0.000138933
9.605	-0.000264282		9.605	-0.000125999
9.61	-0.00029807		9.61	-0.000114736
9.615	-0.000304755		9.615	-0.000112847
9.62	-0.000325826		9.62	7.26118e-06
9.625	-0.000329677		9.625	3.66888e-05
9.63	-0.000302284		9.63	3.47997e-05
9.635	-0.000267044		9.635	8.4645e-05
9.64	-0.000174183		9.64	8.44271e-05
9.645	-1.44742e-05		9.645	3.55263e-05
9.65	-1.45469e-05		9.65	9.45269e-05
9.655	-1.40383e-05		9.655	8.54443e-05
9.66	-8.2254e-06		9.66	0.000102229
9.665	-1.22217e-05		9.665	0.000141393
9.67	-5.90025e-06		9.67	0.00014212
9.675	-4.50681e-07		9.675	0.000168786
9.68	4.22013e-05		9.68	0.00017024
9.685	4.16926e-05		9.685	0.000314907
9.69	4.12567e-05		9.69	0.000306842
9.695	5.90586e-05		9.695	0.000309385
9.7	7.75145e-05		9.7	0.000309676
9.705	6.57434e-05		9.705	0.000272837
9.71	5.34637e-05		9.71	0.000263609
9.715	6.53801e-05		9.715	0.000250385
9.72	7.70058e-05		9.72	0.000248786
9.725	8.06389e-05		9.725	0.000135435
9.73	0.000132519		9.73	0.000109495
9.735	9.96034e-05		9.735	0.000108696
9.74	0.000119367		9.74	6.46633e-05
9.745	5.03393e-05		9.745	9.75787e-05
9.75	-8.70625e-05		9.75	9.11119e-05
9.755	-8.69172e-05		9.755	3.37824e-05
9.76	-5.48737e-05		9.76	0.000127733
9.765	-5.75621e-05		9.765	0.000125916
9.77	-6.788e-05		9.77	1.55445e-05
9.775	-7.84885e-05		9.775	1.30014e-05
9.78	-8.23395e-05		9.78	4.64539e-06
9.785	-0.000127462		9.785	3.7008e-06
9.79	-0.00013095		9.79	-0.000145181
9.795	-0.00011431		9.795	-0.000146417
9.8	-0.00012223		9.8	-0.000117134
9.805	-0.000143302		9.805	-9.99136e-05
9.81	-0.000145046		9.81	-0.000105872
9.815	-0.0001356		9.815	-0.000103329
9.82	-0.000127026		9.82	-9.42461e-05
9.825	-0.000135673		9.825	-9.01044e-05
9.83	-0.000125863		9.83	-8.01499e-05
9.835	-0.000126445		9.835	-5.15215e-05
9.84	-0.000125064		9.84	-4.12763e-05
9.845	-0.000180141		9.845	-1.83155e-05
9.85	-0.000205282		9.85	-5.87876e-05
9.855	-0.000228025		9.855	-5.94415e-05
9.86	-0.00021124		9.86	-6.10401e-05
9.865	-0.000240377		9.865	-0.000105218
9.87	-0.000215309		9.87	-0.000109432
9.875	-0.000200341		9.875	-7.78974e-05
9.88	-0.000191912		9.88	-6.85968e-05
9.885	-0.000200922		9.885	-8.18211e-05
9.89	-0.000204628		9.89	-9.20663e-05
9.895	-0.000180214		9.895	-9.07584e-05
9.9	-0.000175709		9.9	-7.35377e-05
9.905	-0.000175491		9.905	-0.000101149
9.91	-0.000173456		9.91	-0.00012411
9.915	-0.000171422		9.915	-0.000125636
9.92	-0.000171494		9.92	-0.000127016
9.925	-0.000167498		9.925	-0.0001353
9.93	-0.000173166		9.93	-0.000115681
9.935	-0.000140396		9.935	-0.000125345
9.94	-0.000182176		9.94	-0.000162983
9.945	-0.000181304		9.945	-9.49727e-05
9.95	-0.000183629		9.95	-0.000120985
9.955	-0.000162993		9.955	-0.000122584
9.96	-0.000102757		9.96	-0.000117062
9.965	-8.46647e-05		9.965	-0.000116771
9.97	3.60251e-05		9.97	-0.0001648
9.975	9.50386e-06		9.975	-0.000168506
9.98	2.38309e-06		9.98	-0.000192266
9.985	2.54166e-05		9.985	-1.62809e-05
[truncated: 256,526+ more rows]

## Sheet: e
Electrolyte free			0.5 mM Bu4NPF6
Time / s	ECL intensity		Time / s	ECL intensity
0			0
0.005			0.005
0.01			0.01
0.015			0.015
0.02			0.02
0.025			0.025
0.03			0.03
0.035			0.035
0.04			0.04
0.045			0.045
0.05			0.05
0.055			0.055
0.06			0.06
0.065			0.065
0.07			0.07
0.075			0.075
0.08			0.08
0.085			0.085
0.09			0.09
0.095	0.000285691		0.095	0.000278248
0.1	0.000266218		0.1	0.000286095
0.105	0.000268035		0.105	0.000292707
0.11	0.000198716		0.11	0.000295832
0.115	0.000214629		0.115	0.000245768
0.12	4.03153e-05		0.12	0.000503424
0.125	-5.90121e-05		0.125	0.000498628
0.13	-8.32809e-05		0.13	0.00051505
0.135	-8.92391e-05		0.135	0.000519264
0.14	-9.21455e-05		0.14	0.000534668
0.145	-0.000105152		0.145	0.000523188
0.15	-0.000120556		0.15	0.000521153
0.155	-0.000136105		0.155	0.000580444
0.16	-0.000161028		0.16	0.00054702
0.165	-0.000213635		0.165	0.000553705
0.17	-0.000183408		0.17	0.000589672
0.175	-0.000169675		0.175	0.000582188
0.18	-0.00019002		0.18	0.000570417
0.185	-0.000181082		0.185	0.00086295
0.19	-0.000201428		0.19	0.0004498
0.195	-0.00018784		0.195	0.000454232
0.2	-0.000178394		0.2	0.00037961
0.205	-0.000168076		0.205	0.000400609
0.21	-0.00016655		0.21	0.000444205
0.215	-0.000182681		0.215	0.000443406
0.22	-0.000198376		0.22	0.000469782
0.225	-0.00020477		0.225	0.000193816
0.23	-0.000198884		0.23	0.000551235
0.235	-0.000210873		0.235	0.000529364
0.24	-0.000218357		0.24	0.000532851
0.245	-0.000187041		0.245	0.000497248
0.25	-0.000185951		0.25	0.000501099
0.255	-0.00018893		0.255	0.000498774
0.26	-0.000196923		0.26	0.000444786
0.265	-0.000133054		0.265	0.000437884
0.27	-8.87304e-05		0.27	0.000442243
0.275	-0.000130728		0.275	0.000399446
0.28	-0.00015398		0.28	0.000438974
0.285	-0.000163135		0.285	0.000436866
0.29	-0.000141628		0.29	0.00013685
0.295	-0.000138648		0.295	0.000147676
0.3	-0.000150202		0.3	0.000126895
0.305	-3.00204e-05		0.305	0.000137286
0.31	-1.67962e-05		0.31	0.000163516
0.315	-1.854e-05		0.315	0.000136704
0.32	-1.35264e-05		0.32	0.000124061
0.325	3.42118e-05		0.325	0.000224551
0.33	5.6664e-05		0.33	0.000539028
0.335	6.77085e-05		0.335	0.000186768
0.34	6.87984e-05		0.34	0.000187422
0.345	0.000113049		0.345	0.000288493
0.35	9.19772e-05		0.35	0.00029416
0.355	0.000100624		0.355	0.000313416
0.36	0.000111814		0.36	0.000352434
0.365	0.000157735		0.365	0.000335069
0.37	0.000104402		0.37	0.000388329
0.375	5.81899e-05		0.375	0.000388256
0.38	5.80446e-05		0.38	0.000383461
0.385	8.84168e-05		0.385	0.000341317
0.39	8.54377e-05		0.39	0.000351999
0.395	6.00064e-05		0.395	0.000360355
0.4	9.60462e-05		0.4	0.000412089
0.405	9.98972e-05		0.405	0.000718645
0.41	-1.38897e-05		0.41	0.000733323
0.415	-4.17188e-05		0.415	0.000686093
0.42	-3.5688e-05		0.42	0.000670617
0.425	-6.04234e-06		0.425	0.000662624
0.43	-2.63147e-05		0.43	0.000542297
0.435	-6.15553e-05		0.435	0.000450091
0.44	-5.96661e-05		0.44	0.000444423
0.445	-5.81402e-05		0.445	0.000480245
0.45	-8.74952e-05		0.45	0.000371108
0.455	-8.52427e-05		0.455	0.000369292
0.46	-8.93117e-05		0.46	0.000345314
0.465	-9.17095e-05		0.465	0.000305278
0.47	-0.000136832		0.47	0.000338847
0.475	-0.000144825		0.475	0.000297067
0.48	-0.000147295		0.48	0.000281735
0.485	-0.000142935		0.485	0.000292271
0.49	-0.000156741		0.49	0.000294814
0.495	-0.000127459		0.495	0.000292853
0.5	-0.000124552		0.5	0.000315813
0.505	-0.000161827		0.505	0.000244315
0.51	-0.00010566		0.51	-4.00797e-05
0.515	-5.56697e-05		0.515	-5.8027e-05
0.52	-4.62238e-05		0.52	-6.23866e-05
0.525	-4.28814e-05		0.525	-6.37672e-05
0.53	-2.92938e-05		0.53	-9.54473e-05
0.535	1.19049e-05		0.535	-0.000100316
0.54	1.81537e-05		0.54	-0.000323239
0.545	3.04334e-05		0.545	-0.000213594
0.55	4.30038e-05		0.55	-0.000105765
0.555	0.000278134		0.555	-6.99433e-05
0.56	0.000267017		0.56	-3.60834e-05
0.565	0.000269851		0.565	-4.05883e-05
0.57	0.000266291		0.57	-3.09971e-05
0.575	0.00029739		0.575	-5.56291e-05
0.58	0.000313157		0.58	-6.54384e-05
0.585	0.0003157		0.585	3.92408e-07
0.59	0.000327181		0.59	-4.76652e-06
0.595	0.000345564		0.595	4.16638e-05
0.6	0.000322821		0.6	3.05467e-05
0.605	0.000343093		0.605	4.02832e-05
0.61	0.000369615		0.61	9.85573e-05
0.615	0.00033699		0.615	0.000120646
0.62	0.000269415		0.62	0.000117013
0.625	0.000310323		0.625	0.000114615
0.63	0.000307707		0.63	0.000118975
0.635	0.000264547		0.635	0.000196577
0.64	0.000189052		0.64	0.000190473
0.645	0.000206781		0.645	0.000183425
0.65	0.000351086		0.65	0.000126168
0.655	0.000351377		0.655	-1.5811e-05
0.66	0.00010898		0.66	-4.08063e-05
0.665	0.000109198		0.665	-7.78634e-05
0.67	9.77901e-05		0.67	-4.77818e-05
0.675	0.00016551		0.675	-2.54749e-05
0.68	0.000130923		0.68	-2.48936e-05
0.685	0.000142913		0.685	7.80382e-06
0.69	0.000257717		0.69	-4.63286e-05
0.695	0.000261204		0.695	-5.14148e-05
0.7	0.000335464		0.7	-9.83538e-05
0.705	0.000360823		0.705	-9.62466e-05
0.71	0.000384728		0.71	-0.000108308
0.715	0.000358061		0.715	-0.000156119
0.72	0.000329215		0.72	-0.000201024
0.725	0.000365763		0.725	-0.000200733
0.73	0.000322167		0.73	-0.000186855
0.735	0.000334665		0.735	-0.000125093
0.74	0.000341204		0.74	-0.000204802
0.745	0.000342875		0.745	-0.000207272
0.75	0.000334883		0.75	-0.000197027
0.755	0.000168344		0.755	-0.00024106
0.76	0.000207363		0.76	-0.000222531
0.765	0.000222186		0.765	-0.000237935
0.77	0.00022996		0.77	-0.000186709
0.775	0.000229742		0.775	-0.000197536
0.78	0.000168053		0.78	-0.00023532
0.785	0.000179606		0.785	-0.000233285
0.79	0.000155846		0.79	-0.000254793
0.795	0.000115592		0.795	-0.000251378
0.8	0.000132377		0.8	-0.000249488
0.805	3.12327e-05		0.805	-0.000252177
0.81	2.54198e-05		0.81	-0.000248834
0.815	-1.71595e-05		0.815	-0.000271214
0.82	1.86624e-05		0.82	-0.000274847
0.825	3.39938e-05		0.825	-0.000202041
0.83	2.90529e-05		0.83	-0.000190633
0.835	3.21773e-05		0.835	-0.000199062
0.84	1.17596e-05		0.84	-0.000274266
0.845	7.98121e-06		0.845	-0.000247599
0.85	4.71147e-06		0.85	-0.000238444
0.855	1.67005e-05		0.855	-0.000234956
0.86	3.62463e-05		0.86	-0.000243167
0.865	-6.98694e-06		0.865	-0.000274048
0.87	-2.02839e-05		0.87	-0.000271795
0.875	-2.70413e-05		0.875	-0.000313503
0.88	3.92981e-05		0.88	-0.000321059
0.885	3.49384e-05		0.885	-0.000308416
0.89	2.66551e-05		0.89	-0.000309652
0.895	1.66279e-05		0.895	-0.000326945
0.9	1.17596e-05		0.9	-0.000347726
0.905	-1.09106e-05		0.905	-0.0003462
0.91	-1.02567e-05		0.91	-0.000270197
0.915	-3.57607e-05		0.915	-7.8154e-05
0.92	-3.79405e-05		0.92	-8.34583e-05
0.925	-7.18005e-05		0.925	-6.18053e-05
0.93	-5.38532e-05		0.93	-0.000129162
0.935	-8.04471e-05		0.935	-0.000117827
0.94	-7.68867e-05		0.94	-0.000121751
0.945	-7.24544e-05		0.945	-0.000116592
0.95	-7.10738e-05		0.95	-5.64284e-05
0.955	6.0733e-05		0.955	-4.45847e-05
0.96	0.000140297		0.96	-5.68644e-05
0.965	0.000164275		0.965	-4.31315e-05
0.97	0.000158825		0.97	-2.93259e-05
0.975	0.000177499		0.975	-2.58382e-05
0.98	0.000217608		0.98	-1.42124e-05
0.985	0.000155701		0.985	2.32806e-05
0.99	0.000605399		0.99	1.73224e-05
0.995	0.00062727		0.995	1.91389e-05
1	0.000636135		1	8.40978e-05
1.005	0.000566526		1.005	9.8194e-05
1.01	0.000555772		1.01	0.000102844
1.015	0.000582511		1.015	3.04014e-05
1.02	0.000639913		1.02	-0.000116664
1.025	0.000674645		1.025	-7.4085e-05
1.03	0.000672683		1.03	-7.24138e-05
1.035	0.000636861		1.035	-2.27138e-05
1.04	0.000672247		1.04	-3.72459e-05
1.045	0.000688959		1.045	-3.86265e-05
1.05	0.0007234		1.05	-3.46301e-05
1.055	0.000725435		1.055	-0.000114702
1.06	0.000614554		1.06	-6.69642e-05
1.065	0.000512248		1.065	5.1909e-05
1.07	0.000466326		1.07	0.000225496
1.075	0.000513774		1.075	0.000220119
1.08	0.00051995		1.08	0.000335868
1.085	0.000511521		1.085	0.00031545
1.09	0.000509269		1.09	0.000266041
1.095	6.03697e-05		1.095	0.000265387
1.1	4.53289e-05		1.1	0.00026139
1.105	4.30764e-05		1.105	0.000201227
1.11	4.64915e-05		1.11	0.000207476
1.115	4.90346e-05		1.115	0.000224333
1.12	2.04062e-05		1.12	0.000222517
1.125	-3.51067e-05		1.125	0.000176086
1.13	-7.13645e-05		1.13	0.000139175
1.135	-5.94481e-05		1.135	0.000171872
1.14	-4.95662e-05		1.14	0.000124643
1.145	-6.38804e-05		1.145	0.000129075
1.15	-8.5824e-05		1.15	0.000138012
1.155	-9.99202e-05		1.155	0.000140919
1.16	-0.000111546		1.16	0.000138739
1.165	-0.000116196		1.165	7.32713e-05
1.17	-0.000100356		1.17	-3.98617e-05
1.175	-9.71591e-05		1.175	-0.00022413
1.18	-0.000145551		1.18	-0.000147473
1.185	-0.000170547		1.185	-0.00025472
1.19	-0.000136905		1.19	-0.000204148
1.195	-0.00014141		1.195	-0.000201024
1.2	-0.000157395		1.2	-0.000151178
1.205	-0.000165606		1.205	-0.000146092
1.21	-0.000163426		1.21	-0.000108672
1.215	-0.00017091		1.215	-8.651e-05
1.22	-0.000170038		1.22	-9.49387e-05
1.225	-0.000152527		1.225	-9.73365e-05
1.23	-0.000152236		1.23	-9.71185e-05
1.235	-0.000153544		1.235	-8.94165e-05
1.24	-0.000172363		1.24	-0.000145147
1.245	-0.000170837		1.245	-0.000145801
1.25	-0.000185224		1.25	-0.000159026
1.255	-0.000193435		1.255	-0.00016869
1.26	-0.000214652		1.26	-6.958e-05
1.265	-0.000201573		1.265	-1.38491e-05
1.27	-0.000199538		1.27	-7.38231e-06
1.275	-0.000183044		1.275	2.36439e-05
1.28	-0.000188785		1.28	2.2336e-05
1.285	-0.000180937		1.285	-6.37672e-05
1.29	-0.000172436		1.29	-4.57473e-05
1.295	-0.000227077		1.295	-7.64828e-05
1.3	-9.43253e-05		1.3	-8.06245e-05
1.305	-8.93117e-05		1.305	-0.000137663
1.31	-7.25271e-05		1.31	-0.000106928
1.315	-7.41256e-05		1.315	0.000172817
1.32	-7.69594e-05		1.32	0.000138448
1.325	-7.43436e-05		1.325	0.000121445
1.33	-9.37441e-05		1.33	0.000126168
1.335	-0.000103263		1.335	0.000122172
1.34	-9.57059e-05		1.34	0.0001508
1.345	-9.38167e-05		1.345	0.000160028
1.35	-9.45433e-05		1.35	0.000152472
1.355	-0.000104062		1.355	0.000155233
1.36	-0.000101809		1.36	0.000191709
1.365	-7.01293e-05		1.365	8.5115e-05
1.37	-7.7032e-05		1.37	4.44249e-05
1.375	-9.72318e-05		1.375	3.81761e-05
1.38	-0.000128403		1.38	1.7003e-06
1.385	-0.000132182		1.385	-5.12982e-06
1.39	-0.000118739		1.39	5.40601e-06
1.395	8.48564e-05		1.395	-1.31225e-05
1.4	7.54105e-05		1.4	-3.06338e-05
1.405	-5.10921e-05		1.405	-3.06338e-05
1.41	-3.57187e-06		1.41	-2.46029e-05
1.415	6.77811e-05		1.415	-6.00615e-05
1.42	5.94251e-05		1.42	-0.000298026
1.425	5.68093e-05		1.425	-0.000267726
1.43	0.000309233		1.43	-0.000262858
1.435	0.000661929		1.435	-0.000257408
1.44	0.000693609		1.44	-0.000221587
1.445	0.000691575		1.445	-0.000268017
1.45	0.000720349		1.45	-0.000140279
1.455	0.000754354		1.455	-0.00013483
1.46	0.000746943		1.46	-0.000107291
1.465	0.000750794		1.465	-0.000107727
1.47	0.000722311		1.47	-0.00010235
1.475	0.000718459		1.475	-0.000106346
1.48	0.000718605		1.48	-1.69735e-05
1.485	0.000739168		1.485	-1.76275e-05
1.49	0.000744981		1.49	3.64322e-05
1.495	0.000766198		1.495	3.57783e-05
1.5	0.000577279		1.5	2.53878e-05
1.505	0.000578369		1.505	2.32079e-05
1.51	0.000582366		1.51	2.58964e-05
1.515	0.000543637		1.515	2.74223e-05
1.52	0.000509414		1.52	2.65503e-05
1.525	0.000519078		1.525	-5.38126e-05
1.53	0.000527725		1.53	-8.20051e-05
1.535	0.000272903		1.535	-7.89533e-05
1.54	-2.81313e-05		1.54	-8.52748e-05
1.545	-5.07288e-05		1.545	-1.27592e-05
1.55	-5.42165e-05		1.55	1.15822e-05
1.555	-8.46614e-05		1.555	1.77584e-05
1.56	-0.000127604		1.56	1.11462e-05
1.565	-0.000113435		1.565	-5.42046e-06
1.57	-0.000101301		1.57	0.0001609
1.575	-7.28177e-05		1.575	0.000160246
1.58	-6.70048e-05		1.58	0.000165769
1.585	6.72725e-05		1.585	0.000106041
1.59	5.02699e-05		1.59	0.000112799
1.595	4.76541e-05		1.595	0.000113743
1.6	4.16232e-05		1.6	0.000112145
1.605	9.40844e-05		1.605	0.000112871
1.61	0.000104475		1.61	0.000161046
1.615	9.08146e-05		1.615	0.000173253
1.62	8.79082e-05		1.62	0.000218666
1.625	3.90074e-05		1.625	0.000219392
1.63	8.45658e-05		1.63	0.000225714
1.635	0.000115883		1.635	0.0002611
1.64	0.000302984		1.64	0.000250637
1.645	0.00025561		1.645	0.000245986
1.65	0.000267962		1.65	0.000144697
1.655	0.000293539		1.655	0.000129511
1.66	0.000293902		1.66	-1.50844e-05
1.665	0.000332921		1.665	-1.66102e-05
1.67	0.000324492		1.67	-1.84268e-05
1.675	0.000306981		1.675	-0.000212722
1.68	0.000286999		1.68	-5.51932e-05
1.685	0.000292739		1.685	-6.41305e-05
1.69	0.000162386		1.69	-6.90714e-05
1.695	0.000161223		1.695	-2.23505e-05
1.7	0.00017997		1.7	-6.51477e-05
1.705	0.000186073		1.705	-4.58926e-05
1.71	0.000108035		1.71	-1.28319e-05
1.715	9.93886e-05		1.715	-5.59198e-05
1.72	0.000347162		1.72	-2.92532e-05
1.725	0.000423747		1.725	-7.80814e-05
1.73	0.000415464		1.73	-7.01613e-05
1.735	0.000395627		1.735	-2.88173e-05
1.74	0.000369542		1.74	-6.54384e-05
1.745	0.000183312		1.745	-1.64649e-05
1.75	0.000191305		1.75	-8.47222e-06
1.755	0.000252267		1.755	-3.45862e-06
1.76	0.00025481		1.76	5.1909e-05
1.765	0.000262948		1.765	4.85666e-05
1.77	0.000231413		1.77	4.784e-05
1.775	0.000268834		1.775	4.15911e-05
1.78	0.000268907		1.78	3.81034e-05
1.785	0.000264837		1.785	-0.000118553
1.79	0.000254592		1.79	-9.38488e-05
1.795	0.000260187		1.795	-8.6728e-05
1.8	0.000267017		1.8	-0.000137809
1.805	0.000283366		1.805	-0.000139843
1.81	0.000253575		1.81	-0.000155901
1.815	0.000253575		1.815	-0.000183222
1.82	0.000251831		1.82	-0.000183367
1.825	2.21501e-05		1.825	-0.000227908
1.83	-4.44073e-05		1.83	-0.000227545
1.835	-3.69959e-05		1.835	-0.000234738
1.84	-6.67142e-05		1.84	-0.000275356
1.845	-7.52882e-05		1.845	-0.000237136
1.85	-6.68595e-05		1.85	-0.000283857
1.855	-7.18005e-05		1.855	-0.000284947
1.86	-0.000114234		1.86	-0.000286182
1.865	-0.000147804		1.865	-0.000348089
1.87	-0.000155724		1.87	-0.000344747
1.875	-0.000158485		1.875	-0.000340387
1.88	-0.000193072		1.88	-0.000344456
1.885	-0.000147077		1.885	-0.000311468
1.89	-0.000152817		1.89	-0.000282331
1.895	-0.00014744		1.895	-0.000307109
1.9	-9.97749e-05		1.9	-0.000334938
1.905	-0.000101737		1.905	-0.000329706
1.91	-9.12736e-05		1.91	-0.000307762
1.915	-9.45433e-05		1.915	-0.000213303
1.92	-9.54153e-05		1.92	-0.000217881
1.925	-1.22912e-05		1.925	-0.000200951
1.93	-1.73774e-05		1.93	6.94203e-05
1.935	-1.93393e-05		1.935	7.42885e-05
1.94	1.29641e-06		1.94	7.2472e-05
1.945	8.63516e-06		1.945	6.51333e-05
1.95	2.09149e-05		1.95	2.97474e-05
1.955	1.23409e-05		1.955	0.000109456
1.96	8.70782e-06		1.96	0.000108512
1.965	0.000126854		1.965	0.000106986
1.97	0.000133757		1.97	0.000188657
1.975	0.000145746		1.975	0.000187422
1.98	0.00019392		1.98	0.000236686
1.985	0.000185201		1.985	0.000239156
1.99	0.000145383		1.99	0.000211763
1.995	0.00014313		1.995	0.00018575
2	0.000221459		2	0.000251581
2.005	0.000171759		2.005	0.00028159
2.01	0.00023788		2.01	0.000276213
2.015	0.000193121		2.015	0.000272653
2.02	0.000214411		2.02	0.000171945
2.025	0.000238316		2.025	0.000169983
2.03	0.000155555		2.03	0.000170928
2.035	0.00015076		2.035	-9.13056e-05
2.04	0.000137972		2.04	-8.39669e-05
2.045	0.000171396		2.045	-8.18597e-05
2.05	0.00019363		2.05	-7.94619e-05
2.055	0.000172122		2.055	-5.74457e-05
2.06	0.000169288		2.06	-0.000139916
2.065	0.000176119		2.065	-0.000123276
2.07	2.94162e-05		2.07	4.03559e-05
2.075	2.72363e-05		2.075	-2.24958e-05
2.08	1.71365e-05		2.08	-1.98073e-05
2.085	-2.42802e-05		2.085	-7.22685e-05
2.09	7.07602e-05		2.09	-2.54022e-05
2.095	6.64732e-05		2.095	0.000125079
2.1	8.12234e-05		2.1	0.000125732
2.105	1.15109e-06		2.105	6.32441e-05
2.11	-2.11865e-06		2.11	2.88028e-05
2.115	-7.07105e-05		2.115	2.80762e-05
2.12	-1.46163e-05		2.12	9.91099e-06
2.125	-3.547e-05		2.125	1.12915e-05
2.13	-5.02928e-05		2.13	2.10281e-05
2.135	-5.88668e-05		2.135	1.41253e-05
2.14	-6.27905e-05		2.14	9.91099e-06
2.145	-5.6905e-05		2.145	-2.0054e-06
2.15	-9.17822e-05		2.15	3.20726e-05
2.155	-0.000119757		2.155	7.58144e-05
2.16	-0.000100284		2.16	6.81124e-05
2.165	-8.08831e-05		2.165	6.7967e-05
2.17	-4.05563e-05		2.17	8.24992e-05
2.175	-4.70958e-05		2.175	-7.69188e-05
2.18	-4.04109e-05		2.18	-8.91985e-05
2.185	-3.77225e-05		2.185	-9.24682e-05
2.19	-3.21276e-05		2.19	-8.54928e-05
2.195	-0.000116996		2.195	-0.000135919
2.2	-0.000119103		2.2	-0.000239243
2.205	-0.000135161		2.205	-0.000243094
2.21	-0.000140247		2.21	-0.000246146
2.215	-0.000138213		2.215	-0.000222677
2.22	-0.00012012		2.22	-0.000228853
2.225	-0.000174398		2.225	-0.000233866
2.23	-0.000180937		2.23	-0.000230451
2.235	-0.000168512		2.235	-0.000214611
2.24	-0.00015398		2.24	-0.000221078
2.245	-0.000150928		2.245	-0.000219261
2.25	-0.000109802		2.25	-0.00021621
2.255	-9.56332e-05		2.255	-0.000237354
2.26	-9.9121e-05		2.26	-0.000280442
2.265	-9.20002e-05		2.265	-0.000297881
2.27	-0.00010755		2.27	-0.00029294
2.275	-0.000155288		2.275	-0.000326582
2.28	-0.000158848		2.28	-0.000334429
2.285	-0.000163571		2.285	-0.000239534
2.29	-0.00015536		2.29	-7.8372e-05
2.295	-0.000138285		2.295	-6.35492e-05
2.3	-9.55606e-05		2.3	0.000201445
2.305	-5.50885e-05		2.305	0.000159447
2.31	-4.46979e-05		2.31	0.000196795
2.315	1.64825e-05		2.315	0.000209365
2.32	0.000143203		2.32	0.000267276
2.325	0.000180042		2.325	0.000273888
2.33	0.00020264		2.33	0.000282171
2.335	0.000200169		2.335	0.000279992
2.34	0.000179461		2.34	0.000252308
2.345	0.000171323		2.345	0.000261754
2.35	0.000175101		2.35	0.000273307
2.355	0.000172776		2.355	0.000319446
2.36	0.000146909		2.36	0.000306077
2.365	0.000150033		2.365	0.00042822
2.37	0.000132958		2.37	0.000460554
2.375	0.000134992		2.375	0.00049514
2.38	0.000134484		2.38	0.000491653
2.385	0.000141677		2.385	0.000491362
2.39	0.000143494		2.39	0.000410999
2.395	0.000167327		2.395	0.000255214
2.4	0.000210414		2.4	0.000234506
2.405	0.000168489		2.405	3.12733e-05
2.41	0.000168852		2.41	2.32806e-05
2.415	0.000167472		2.415	-1.16693e-05
2.42	0.000110724		2.42	-2.33677e-05
2.425	-1.75228e-05		2.425	-0.000107582
2.43	-7.65234e-05		2.43	-9.23229e-05
2.435	-0.000110311		2.435	-8.83266e-05
2.44	-0.000113944		2.44	-9.42847e-05
2.445	-6.01021e-05		2.445	-2.3295e-05
2.45	-5.46525e-05		2.45	-1.31952e-05
2.455	-4.7677e-05		2.455	-2.17692e-05
2.46	-6.06833e-05		2.46	-6.07881e-05
2.465	-7.15825e-05		2.465	-3.26683e-05
2.47	-7.33263e-05		2.47	-0.000149362
2.475	-7.10738e-05		2.475	-0.000171378
2.48	-7.73953e-05		2.48	-0.000206546
2.485	-6.0974e-05		2.485	-0.000209307
2.49	-5.95934e-05		2.49	-0.000199716
2.495	-6.9548e-05		2.495	-0.000213449
2.5	-9.64325e-05		2.5	-0.000216718
2.505	-0.000174107		2.505	-0.000183658
2.51	-9.26541e-05		2.51	-0.000200297
2.515	-0.00011656		2.515	-0.000175374
2.52	1.86624e-05		2.52	-0.00018344
2.525	2.20048e-05		2.525	-0.000191505
2.53	2.3676e-05		2.53	-0.000129453
2.535	3.1814e-05		2.535	-0.000119353
2.54	5.44842e-05		2.54	-0.000126256
2.545	0.000135283		2.545	-3.21597e-05
2.55	0.0001262		2.55	-5.65737e-05
2.555	0.00019254		2.555	-3.49208e-05
2.56	0.000202567		2.56	-3.55747e-05
2.565	0.000177281		2.565	-3.35402e-05
2.57	0.000180333		2.57	-6.44211e-05
2.575	0.000203003		2.575	-6.29679e-05
2.58	0.000208598		2.58	-7.12512e-05
2.585	0.000209979		2.585	-4.38581e-05
2.59	0.000200024		2.59	-3.55747e-05
2.595	0.000196536		2.595	-1.86008e-06
2.6	0.000255392		2.6	1.52879e-05
2.605	0.000257208		2.605	2.49957e-06
2.61	0.000272976		2.61	-2.78e-05
2.615	0.000187236		2.615	-1.37765e-05
2.62	0.000171178		2.62	0.000163516
2.625	5.2377e-05		2.625	0.000166568
2.63	6.66186e-05		2.63	0.000173907
2.635	6.10237e-05		2.635	0.000113162
2.64	0.000144148		2.64	9.27444e-05
2.645	0.000133176		2.645	0.000126314
2.65	7.46113e-05		2.65	4.09372e-05
2.655	3.21046e-05		2.655	-1.35145e-06
2.66	-4.08469e-05		2.66	-5.374e-05
2.665	-5.6251e-05		2.665	-5.44666e-05
2.67	5.23044e-05		2.67	3.08086e-06
2.675	5.95704e-05		2.675	6.49153e-05
2.68	3.47204e-05		2.68	6.12822e-05
2.685	5.03425e-05		2.685	6.09189e-05
2.69	5.87712e-05		2.69	3.49063e-05
2.695	0.000105565		2.695	7.16728e-05
2.7	0.000108181		2.7	4.42796e-05
2.705	0.00022531		2.705	2.6623e-05
2.71	0.000222258		2.71	7.99561e-05
2.715	0.000223275		2.715	0.000131981
2.72	0.000279152		2.72	9.06372e-05
2.725	0.000406744		2.725	-0.000117536
2.73	0.000387344		2.73	-0.000117028
2.735	0.000363293		2.735	-0.000120225
2.74	0.000362566		2.74	-6.33312e-05
2.745	0.000304656		2.745	-4.11696e-05
2.75	0.000317371		2.75	-6.35492e-05
2.755	0.000298843		2.755	2.45158e-05
2.76	0.00029303		2.76	3.35984e-05
2.765	0.000296663		2.765	3.36711e-05
2.77	0.000433338		2.77	3.89753e-05
2.775	0.000362276		2.775	-2.43123e-05
2.78	0.000495027		2.78	-8.33129e-05
2.785	0.00051094		2.785	-9.18869e-05
2.79	0.000486381		2.79	-9.1233e-05
2.795	0.000476499		2.795	-6.71096e-05
2.8	0.000416771		2.8	-0.000102568
2.805	0.00041292		2.805	-7.99705e-05
2.81	0.000244056		2.81	-2.57655e-05
2.815	0.000268689		2.815	-6.79815e-05
2.82	0.00027174		2.82	0.000143316
2.825	0.000229088		2.825	0.00012675
2.83	0.000114429		2.83	0.000138085
2.835	0.000143639		2.835	0.000166568
2.84	0.000144729		2.84	0.000193234
2.845	0.000150905		2.845	0.000212344
2.85	0.000123585		2.85	0.00019011
2.855	0.0001464		2.855	0.000181972
2.86	0.000144656		2.86	8.8966e-05
2.865	0.000152358		2.865	8.79488e-05
2.87	0.000156718		2.87	9.31804e-05
2.875	2.06969e-05		2.875	9.15818e-05
2.88	-1.32358e-05		2.88	9.04919e-05
2.885	-5.39985e-05		2.885	9.95019e-05
2.89	-5.93028e-05		2.89	0.000108657
2.895	-6.32991e-05		2.895	0.000106187
2.9	-5.94481e-05		2.9	8.44611e-05
2.905	-5.34173e-05		2.905	8.16273e-05
2.91	3.04027e-06		2.91	5.35075e-05
2.915	1.05243e-05		2.915	4.24631e-05
2.92	-1.39624e-05		2.92	7.06555e-05
2.925	-2.15918e-05		2.925	-0.000201387
2.93	-2.13011e-05		2.93	-0.00015779
2.935	-2.79859e-05		2.935	-0.000161133
2.94	-6.54063e-05		2.94	-0.000182568
2.945	-5.98841e-05		2.945	-0.00021621
2.95	-2.55155e-05		2.95	-0.00027521
2.955	-3.40168e-05		2.955	-0.000236264
2.96	-7.68867e-05		2.96	-0.000242004
2.965	-7.3835e-05		2.965	-0.000207345
2.97	-7.47796e-05		2.97	-0.000185837
2.975	-8.19003e-05		2.975	0.000216413
2.98	-8.75679e-05		2.98	0.000253688
2.985	-2.88579e-05		2.985	0.000244824
2.99	-0.00012586		2.99	0.000239519
2.995	-0.000125061		2.995	0.000261826
3	-0.000125424		3	0.000298375
3.005	-0.000102245		3.005	0.000296922
3.01	-6.26452e-05		3.01	0.000517665
3.015	-0.000122445		3.015	0.000505676
3.02	-0.000116778		3.02	0.000465495
3.025	-9.73044e-05		3.025	0.000443987
3.03	-9.62872e-05		3.03	0.000447184
3.035	-7.93572e-05		3.035	0.000407439
3.04	-3.69232e-05		3.04	0.000408529
3.045	-3.39441e-05		3.045	0.000438538
3.05	-3.79405e-05		3.05	0.000445368
3.055	-7.17278e-05		3.055	0.000431417
3.06	-5.31266e-05		3.06	0.000391381
3.065	1.59012e-05		3.065	0.000387602
3.07	1.48113e-05		3.07	0.000355632
3.075	2.10602e-05		3.075	0.000328892
3.08	4.72181e-05		3.08	-2.88173e-05
3.085	5.74633e-05		3.085	-6.42758e-05
3.09	-6.40565e-06		3.09	-5.76637e-05
3.095	2.82229e-06		3.095	-3.78272e-05
3.1	-1.05473e-05		3.1	-6.79815e-05
3.105	1.51439e-06		3.105	-0.000106419
3.11	-2.89305e-05		3.11	-9.9589e-05
3.115	-6.81674e-05		3.115	-0.000316627
3.12	-6.55516e-05		3.12	-0.000312195
3.125	-6.88214e-05		3.125	-0.000273176
3.13	-9.22182e-05		3.13	-0.000278989
3.135	-0.000101809		3.135	-0.000264893
3.14	-0.000129203		3.14	-0.000246727
3.145	-0.000155869		3.145	-0.000255301
3.15	-0.000141773		3.15	-0.000293521
3.155	-0.000139157		3.155	-0.000297154
3.16	-8.30629e-05		3.16	-0.000287635
3.165	-9.99929e-05		3.165	-0.000289452
3.17	-0.000161028		3.17	-0.000281895
3.175	-0.000166914		3.175	-0.00028066
3.18	-0.000177958		3.18	-0.000283058
3.185	-0.000195833		3.185	-0.000326073
3.19	-0.000203971		3.19	-0.000318444
3.195	-0.00020724		3.195	-0.000317354
3.2	-0.000206441		3.2	-0.000297154
3.205	-0.00013349		3.205	-0.000292576
3.21	-0.000144607		3.21	-0.000290978
3.215	-0.000143662		3.215	-0.000298753
3.22	-0.000140756		3.22	-2.16238e-05
3.225	-0.000138503		3.225	-2.48209e-05
3.23	-0.000145115		3.23	5.41615e-05
3.235	-6.33718e-05		3.235	5.89571e-05
3.24	1.35034e-05		3.24	6.22995e-05
3.245	3.23953e-05		3.245	3.30898e-05
3.25	1.67005e-05		3.25	4.83486e-05
3.255	3.83954e-06		3.255	0.000200646
3.26	2.99248e-05		3.26	0.000199847
3.265	-1.39624e-05		3.265	0.000192145
3.27	-9.67539e-06		3.27	0.000191563
3.275	0.000107454		3.275	0.000202317
3.28	0.000108253		3.28	0.000202317
3.285	0.000170233		3.285	0.000200355
3.29	0.000168489		3.29	0.000563878
3.295	0.000168344		3.295	0.000551017
3.3	0.000199515		3.3	0.000545276
3.305	0.000187672		3.305	0.000498919
3.31	0.000123657		3.31	0.000511053
3.315	0.00012918		3.315	0.000522824
3.32	0.000369106		3.32	0.000526966
3.325	0.000372376		3.325	0.000289728
3.33	0.000381967		3.33	0.000360282
3.335	0.000407907		3.335	0.000242426
3.34	0.000322894		3.34	0.000327512
3.345	0.000255464		3.345	0.000376413
3.35	0.000236645		3.35	0.000418774
3.355	0.000268398		3.355	0.000404169
3.36	0.000261786		3.36	0.000250782
3.365	0.000238462		3.365	0.000312689
3.37	0.00022531		3.37	0.00031763
3.375	0.000231341		3.375	0.000319301
3.38	0.000113485		3.38	0.000313997
3.385	0.000140151		3.385	0.000317993
3.39	8.03515e-05		3.39	0.000351853
3.395	7.32307e-05		3.395	-6.72836e-06
3.4	6.98156e-05		3.4	1.27448e-05
3.405	4.50383e-05		3.405	1.3544e-05
3.41	4.16232e-05		3.41	1.57239e-05
3.415	3.59557e-05		3.415	1.12189e-05
3.42	3.07241e-05		3.42	5.9829e-05
3.425	-0.000185369		3.425	5.54694e-05
3.43	-0.000191328		3.43	4.15185e-05
3.435	-0.000146932		3.435	8.41704e-05
3.44	-0.000172508		3.44	9.7322e-05
3.445	-0.000145551		3.445	1.27448e-05
3.45	-0.000119684		3.45	-5.92909e-06
3.455	-6.40984e-05		3.455	-1.29045e-05
3.46	-6.27905e-05		3.46	-1.24686e-05
3.465	-5.40712e-05		3.465	7.80382e-06
3.47	-2.34083e-05		3.47	-4.05883e-05
3.475	-3.17643e-05		3.475	-3.56474e-05
3.48	-2.56608e-05		3.48	1.15095e-05
3.485	-4.00784e-06		3.485	2.29899e-05
3.49	2.89802e-05		3.49	1.81217e-05
3.495	2.55651e-05		3.495	-7.16433e-06
3.5	5.2813e-05		3.5	-1.42124e-05
3.505	6.06604e-05		3.505	-3.35402e-05
3.51	0.000115083		3.51	-1.25412e-05
3.515	0.000115519		3.515	-1.37038e-05
3.52	0.00011908		3.52	3.86847e-05
3.525	0.000167327		3.525	1.23815e-05
3.53	0.000150905		3.53	6.87663e-05
3.535	0.000348252		3.535	3.97746e-05
3.54	0.000296009		3.54	-7.48843e-05
3.545	0.000294846		3.545	-9.23229e-05
3.55	0.00027036		3.55	-8.58561e-05
3.555	0.000241949		3.555	-9.83538e-05
3.56	0.000184983		3.56	-9.98796e-05
3.565	0.000171904		3.565	-3.12877e-05
3.57	0.000173793		3.57	-4.82177e-05
3.575	0.000141387		3.575	-5.80996e-05
3.58	0.000142622		3.58	-2.51116e-05
3.585	0.000125474		3.585	-6.87081e-05
3.59	0.000104548		3.59	-8.64374e-05
3.595	5.04878e-05		3.595	-5.97708e-05
3.6	6.94523e-05		3.6	-6.70369e-05
3.605	4.62735e-05		3.605	-6.71822e-05
3.61	4.16959e-05		3.61	-6.79815e-05
3.615	-1.24365e-05		3.615	-7.37217e-05
3.62	-8.87612e-06		3.62	-5.03976e-05
3.625	3.04027e-06		3.625	-0.000107436
3.63	-4.79677e-05		3.63	-0.00013621
3.635	-5.08015e-05		3.635	-0.000181841
3.64	-0.000235651		3.64	-0.000157064
3.645	-0.000159647		3.645	-0.000159316
3.65	-0.000166696		3.65	-0.00015888
3.655	-0.000133635		3.655	-0.000146746
3.66	-7.07105e-05		3.66	-0.000175084
3.665	-5.45072e-05		3.665	-0.000202041
3.67	-7.32537e-05		3.67	-0.000139843
3.675	-5.82855e-05		3.675	-9.79178e-05
3.68	-5.24727e-05		3.68	-9.99523e-05
3.685	-4.52066e-05		3.685	-0.000143331
3.69	4.28584e-05		3.69	-0.000145002
3.695	7.69364e-05		3.695	-0.000115792
3.7	7.51199e-05		3.7	-0.000138826
3.705	6.05877e-05		3.705	-0.00014057
3.71	9.02333e-05		3.71	-0.000143985
3.715	8.92161e-05		3.715	-0.000138027
3.72	8.31852e-05		3.72	-0.000146092
3.725	0.000158026		3.725	-5.03249e-05
3.73	0.000183675		3.73	-4.52386e-05
3.735	0.000184329		3.735	-4.34221e-05
3.74	0.000181931		3.74	-5.22141e-05
3.745	0.000209761		3.745	-7.7936e-05
3.75	0.000134266		3.75	-3.34201e-07
3.755	0.000140079		3.755	9.3297e-06
3.76	0.000115156		3.76	-9.12617e-06
3.765	4.73634e-05		3.765	-1.42851e-05
3.77	2.96342e-05		3.77	-7.81827e-06
3.775	2.7091e-05		3.775	-7.19052e-05
3.78	5.80138e-06		3.78	-8.10605e-05
3.785	8.5625e-06		3.785	-8.38216e-05
3.79	2.71637e-05		3.79	-4.78544e-05
3.795	4.35851e-05		3.795	-2.73201e-06
3.8	7.54524e-06		3.8	6.10391e-07
3.805	3.10874e-05		3.805	0.000155741
3.81	3.45751e-05		3.81	0.000320972
3.815	-1.02874e-06		3.815	0.00032693
3.82	7.1512e-07		3.82	0.000323588
3.825	3.98486e-06		3.825	0.000314941
3.83	-5.3884e-06		3.83	0.000227894
3.835	-2.85672e-05		3.835	0.000222662
3.84	-2.95845e-05		3.84	0.000218375
3.845	0.00026244		3.845	0.00031407
3.85	0.00026382		3.85	0.000318211
3.855	0.000295718		3.855	0.000252526
3.86	0.000293757		3.86	0.00024337
3.865	0.000291141		3.865	0.000506258
3.87	0.000329869		3.87	0.000509891
3.875	0.000328997		3.875	0.000515704
3.88	0.000323765		3.88	0.00048584
3.885	0.000350723		3.885	0.000454378
3.89	0.000343529		3.89	0.000473923
3.895	0.000320859		3.895	0.000442171
3.9	0.000219497		3.9	0.000387893
3.905	0.000224729		3.905	0.000353306
3.91	0.000503601		3.91	0.000196432
3.915	0.000500186		3.915	3.43977e-05
3.92	0.000513047		3.92	6.3898e-05
3.925	0.000519223		3.925	6.53513e-05
3.93	0.000518715		3.93	9.95745e-05
3.935	0.000472575		3.935	0.000194034
3.94	0.000554609		3.94	0.000195342
3.945	0.000576044		3.945	0.00019447
3.95	0.000295355		3.95	9.95019e-05
3.955	0.000295864		3.955	0.000108802
3.96	0.000302476		3.96	0.00011992
3.965	0.000301677		3.965	0.000129293
3.97	0.00029877		3.97	-0.000131196
3.975	0.000255174		3.975	-0.000114339
3.98	0.00025481		3.98	-0.000127563
3.985	0.000263893		3.985	-0.000164838
3.99	0.000245437		3.99	-0.000132504
3.995	0.000252049		3.995	-0.000130325
4	0.000249579		4	-0.000136646
4.005	0.000254883		4.005	-0.000135556
4.01	0.00025234		4.01	-0.000135556
4.015	0.000133176		4.015	-0.000135774
4.02	0.000149161		4.02	-0.00013839
4.025	0.000151995		4.025	-0.000170288
4.03	0.000147054		4.03	-0.000172032
4.035	0.00014175		4.035	-0.000204293
4.04	0.000114139		4.04	-0.000331087
4.045	9.0088e-05		4.045	-0.00033392
4.05	7.98428e-05		4.05	-0.000330287
4.055	8.84895e-05		4.055	-0.000332104
4.06	4.52563e-05		4.06	-0.000349906
4.065	4.78413e-06		4.065	-0.000370324
4.07	3.62156e-06		4.07	-0.000372867
4.075	0.000257644		4.075	-0.00037461
4.08	0.000258298		4.08	-0.000395319
4.085	0.000259824		4.085	-0.000398661
4.09	0.000299497		4.09	-0.000382385
4.095	0.000289688		4.095	-0.000414065
4.1	0.000280314		4.1	-0.000432376
4.105	0.000298988		4.105	-0.000367344
4.11	0.000299569		4.11	-0.000363275
4.115	0.000294846		4.115	-0.000367926
4.12	0.000118353		4.12	-0.000359933
4.125	0.000111741		4.125	-0.00035165
4.13	0.000107599		4.13	-0.000350414
4.135	0.00010244		4.135	-0.000349397
4.14	0.00011145		4.14	-0.000346709
4.145	0.000330959		4.145	-0.00035056
4.15	0.000289615		4.15	-0.000258862
4.155	0.000286054		4.155	-0.00024244
4.16	0.000269124		4.16	-0.000170942
4.165	0.000271522		4.165	-0.000134684
4.17	0.000302113		4.17	-0.000133812
4.175	0.000331613		4.175	-0.000109616
4.18	0.000118571		4.18	-0.000113249
4.185	0.000118135		4.185	-8.22957e-05
4.19	0.000166891		4.19	-7.51023e-05
4.195	0.000135283		4.195	-7.93166e-05
4.2	0.000155773		4.2	-8.7382e-05
4.205	0.000168344		4.205	-8.13511e-05
4.21	0.000154611		4.21	-0.000120515
4.215	0.000149307		4.215	-0.000114557
4.22	0.000158171		4.22	-0.000111215
4.225	0.00015185		4.225	-0.000111941
4.23	0.000147999		4.23	-6.71096e-05
4.235	0.000126782		4.235	-1.26866e-05
4.24	0.00014284		4.24	-8.03626e-06
4.245	0.000177426		4.245	5.1909e-05
4.25	-1.78861e-05		4.25	7.45792e-05
4.255	-1.32358e-05		4.255	1.02016e-05
4.26	-1.63602e-05		4.26	-1.65376e-05
4.265	2.41119e-05		4.265	-6.2096e-05
4.27	2.19321e-05		4.27	-8.97071e-05
4.275	-1.55609e-05		4.275	-8.6946e-05
4.28	-4.54972e-05		4.28	-8.99251e-05
4.285	-7.65961e-05		4.285	-9.27589e-05
4.29	-7.10738e-05		4.29	-0.000125093
4.295	-0.00011794		4.295	-0.000120733
4.3	-0.000133126		4.3	-0.000127781
4.305	-0.000151655		4.305	-0.000126183
4.31	-9.35261e-05		4.31	-0.000131923
4.315	-7.14372e-05		4.315	-0.000159534
4.32	-6.28632e-05		4.32	-0.00016324
4.325	-6.78041e-05		4.325	-7.50296e-05
4.33	-4.20822e-05		4.33	-8.54928e-05
4.335	-5.12374e-05		4.335	-0.000137227
4.34	-3.75045e-05		4.34	-0.000197609
4.345	-1.24365e-05		4.345	-0.000182277
4.35	1.4884e-05		4.35	-0.00024215
4.355	1.14689e-05		4.355	-0.000258644
4.36	-1.73048e-05		4.36	-0.000265619
4.365	4.33671e-05		4.365	-0.000247817
4.37	4.63881e-06		4.37	-0.000266636
4.375	6.60065e-06		4.375	-0.00020284
4.38	1.80084e-05		4.38	-0.000194048
4.385	1.97523e-05		4.385	-0.000211923
4.39	8.27185e-06		4.39	-0.000195138
4.395	5.00211e-06		4.395	-0.000156337
4.4	1.13963e-05		4.4	-0.000162441
4.405	1.41574e-05		4.405	-0.000159098
4.41	6.63279e-05		4.41	-0.00015096
4.415	-2.19132e-06		4.415	-0.0001474
4.42	-2.88579e-05		4.42	-0.000154666
4.425	4.2755e-06		4.425	-0.000141587
4.43	1.39394e-05		4.43	-0.000222531
4.435	-1.86127e-05		4.435	-0.000122187
4.44	-1.65782e-05		4.44	-0.000120297
4.445	6.11721e-08		4.445	-0.000116955
4.45	-3.87397e-05		4.45	-0.00013403
4.455	-6.9112e-05		4.455	-0.000125892
4.46	-6.90393e-05		4.46	-0.000129017
4.465	-5.77769e-05		4.465	-0.000115574
4.47	-0.000115324		4.47	-0.000127273
4.475	-0.000106605		4.475	-0.00012364
4.48	-9.38894e-05		4.48	-0.000191941
4.485	-9.66505e-05		4.485	-0.000153649
4.49	-0.000103771		4.49	-0.000146601
4.495	-0.000106387		4.495	-0.000161932
4.5	-6.32265e-05		4.5	-0.000196446
4.505	-6.69322e-05		4.505	-0.000198408
4.51	-2.67507e-05		4.51	-0.000201678
4.515	-7.84126e-05		4.515	-6.07441e-06
4.52	-8.24089e-05		4.52	-1.1742e-05
4.525	-8.2191e-05		4.525	-4.06862e-07
4.53	-0.000116705		4.53	4.31897e-05
4.535	-0.000136033		4.535	3.9048e-05
4.54	-0.000120265		4.54	4.36983e-05
4.545	-0.000116632		4.545	4.00653e-05
4.55	-0.000123099		4.55	5.11824e-05
4.555	-0.000126732		4.555	5.14004e-05
4.56	-9.55606e-05		4.56	3.91933e-05
4.565	-0.000109511		4.565	3.77401e-05
4.57	-0.000127822		4.57	-2.94999e-06
4.575	-0.00013022		4.575	2.91036e-08
4.58	-8.48794e-05		4.58	-9.70746e-06
4.585	-3.93518e-06		4.585	5.62399e-06
4.59	-6.04234e-06		4.59	-2.62015e-05
4.595	9.79773e-06		4.595	-2.16965e-05
4.6	8.44931e-05		4.6	-2.43123e-05
4.605	5.72453e-05		4.605	-9.6348e-06
4.61	0.000114357		4.61	-6.58304e-06
4.615	8.30399e-05		4.615	-9.12617e-06
4.62	8.90708e-05		4.62	-0.000207781
4.625	9.17592e-05		4.625	-0.000204584
4.63	9.04513e-05		4.63	-0.000204293
4.635	0.000114865		4.635	-0.000125166
4.64	0.000119952		4.64	-0.000127491
4.645	0.000112976		4.645	-0.000235029
4.65	0.00011334		4.65	-0.000239389
4.655	0.000100479		4.655	-0.000242731
4.66	0.000130633		4.66	-0.000229797
4.665	0.000189343		4.665	-0.000211487
4.67	0.000232503		4.67	-0.000169634
4.675	0.000320132		4.675	0.000137213
4.68	0.000319406		4.68	0.000157413
4.685	0.000265637		4.685	0.000178048
4.69	0.000182004		4.69	0.000169111
4.695	0.000185855		4.695	0.000154361
4.7	0.0001767		4.7	0.000130383
4.705	0.000104838		4.705	0.000130092
4.71	0.000228798		4.71	0.00020239
4.715	0.000170524		4.715	0.000209147
4.72	0.00015868		4.72	0.000226949
4.725	0.00015541		4.725	0.000225351
4.73	0.000279588		4.73	0.00022862
4.735	0.00027966		4.735	0.000244896
4.74	0.000416335		4.74	0.000112799
4.745	0.000434355		4.745	0.000218157
4.75	0.000434065		4.75	0.000410999
4.755	0.000439369		4.755	0.000441371
4.76	0.000532956		4.76	0.00047821
4.765	0.000505999		4.765	0.000502189
4.77	0.000380441		4.77	0.000490054
4.775	0.000342439		4.775	0.000575285
4.78	0.000248416		4.78	0.00031189
4.785	0.00025452		4.785	0.000343788
4.79	0.00026055		4.79	0.000321554
4.795	0.000480495		4.795	0.0003209
4.8	0.000468869		4.8	0.000383533
4.805	0.000474464		4.805	0.000446676
4.81	0.000473011		4.81	0.000456776
4.815	0.000334592		4.815	0.000379537
4.82	0.000329869		4.82	0.000519409
4.825	0.000331831		4.825	0.000497829
4.83	0.000330741		4.83	0.000510835
4.835	0.000222331		4.835	0.000564459
4.84	0.000222476		4.84	0.000543823
4.845	5.76086e-05		4.845	0.000529436
4.85	4.19865e-05		4.85	0.00045663
4.855	5.36123e-05		4.855	0.000267203
4.86	5.65914e-05		4.86	0.000241481
4.865	-3.5688e-05		4.865	0.000326567
4.87	-3.68506e-05		4.87	0.000284133
4.875	-2.92212e-05		4.875	0.000293579
4.88	-9.23942e-06		4.88	0.000177322
4.885	4.56615e-06		4.885	0.000171291
4.89	6.8913e-06		4.89	0.000119193
4.895	4.20284e-06		4.895	0.000136414
4.9	-0.000231218		4.9	0.000125514
4.905	-0.0002116		4.905	6.06283e-05
4.91	-0.000217704		4.91	5.62399e-06
4.915	-0.000164588		4.915	2.6449e-06
4.92	-0.000170692		4.92	1.91829e-06
4.925	-0.000133272		4.925	-0.000150234
4.93	-9.31628e-05		4.93	-0.000146891
4.935	-7.3617e-05		4.935	-0.000156991
4.94	-8.22636e-05		4.94	-0.000216791
4.945	-5.08015e-05		4.945	-0.000217227
4.95	-5.63237e-05		4.95	-0.000210397
4.955	0.000123294		4.955	-0.000211487
4.96	0.00011116		4.96	-0.000211559
4.965	0.000104402		4.965	-0.000211632
4.97	0.000106655		4.97	-0.000331159
4.975	0.000105492		4.975	-0.000327962
4.98	0.000145601		4.98	-0.000322077
4.985	0.000172268		4.985	-0.000332031
4.99	0.000171396		4.99	-0.00035521
4.995	0.000160351		4.995	-0.000346854
5	0.000153812		5	-0.000206618
5.005	0.000161659		5.005	-0.000162659
5.01	0.000145746		5.01	-0.000138899
5.015	0.000144075		5.015	-0.000138172
5.02	7.97702e-05		5.02	-0.000139117
5.025	8.55831e-05		5.025	-0.000138463
5.03	5.75359e-05		5.03	-4.22595e-05
5.035	2.01882e-05		5.035	-3.90625e-05
5.04	0.000104475		5.04	-3.76092e-05
5.045	0.000191523		5.045	-4.5166e-05
5.05	0.000166527		5.05	-4.0443e-05
5.055	0.000210923		5.055	-3.71733e-05
5.06	3.19593e-05		5.06	-1.73369e-05
5.065	2.98521e-05		5.065	-2.22051e-05
5.07	2.48385e-05		5.07	-1.34858e-05
5.075	2.38213e-05		5.075	6.71391e-06
5.08	2.14235e-05		5.08	9.54768e-06
5.085	0.000163912		5.085	-1.087e-05
5.09	0.000108181		5.09	-3.96725e-06
5.095	0.000104984		5.095	-5.42046e-06
5.1	0.000106073		5.1	-1.45031e-05
5.105	0.000110651		5.105	-5.86809e-05
5.11	0.000108181		5.11	-9.47207e-05
5.115	0.000116101		5.115	-5.67191e-05
5.12	0.000110215		5.12	-6.13694e-05
5.125	0.00017234		5.125	-7.07426e-05
5.13	0.000173357		5.13	-6.74729e-05
5.135	0.000181568		5.135	-0.000133013
5.14	0.000179824		5.14	-0.000137009
5.145	7.51925e-05		5.145	-0.000144348
5.15	-1.4471e-05		5.15	-0.000132795
5.155	-2.39169e-05		5.155	-0.000116519
5.16	-7.82673e-05		5.16	-0.000114194
5.165	-7.30357e-05		5.165	-0.000165056
5.17	-6.23545e-05		5.17	-0.000161641
5.175	-9.38474e-06		5.175	-0.000164257
5.18	-5.60638e-06		5.18	-0.000148272
5.185	0.000125837		5.185	-0.00015314
5.19	-6.35171e-05		5.19	-0.000155175
5.195	-5.39259e-05		5.195	-0.0001373
5.2	-4.98569e-05		5.2	-0.000138099
5.205	-2.55155e-05		5.205	-0.000138535
5.21	-2.95845e-05		5.21	-0.000249706
5.215	-1.32358e-05		5.215	-0.000239752
5.22	7.98121e-06		5.22	-0.000297154
5.225	1.9607e-05		5.225	-0.000228562
5.23	-2.60241e-05		5.23	-0.000150888
5.235	-2.81313e-05		5.235	-0.000161859
5.24	-3.547e-05		5.24	-0.000186201
5.245	-3.6124e-05		5.245	-0.000176973
5.25	-3.84491e-05		5.25	-0.000171669
5.255	-4.73864e-05		5.255	-0.000171233
5.26	-4.8113e-05		5.26	-0.00017225
5.265	-1.97026e-05		5.265	-0.000175447
5.27	-9.38474e-06		5.27	-0.000169925
5.275	-1.4035e-05		5.275	-0.000167236
5.28	-6.10466e-05		5.28	-7.80814e-05
5.285	-5.29813e-05		5.285	-0.00012473
5.29	-0.000178757		5.29	-0.000127563
5.295	-0.00017883		5.295	-0.000129017
5.3	-0.000186823		5.3	-4.82177e-05
5.305	-0.000188567		5.305	-5.36673e-05
5.31	-0.000209057		5.31	-5.14875e-05
5.315	-0.000201573		5.315	-4.5384e-05
5.32	-0.000218866		5.32	-5.67191e-05
5.325	-0.000198085		5.325	-6.00615e-05
5.33	-0.000203317		5.33	-0.000126038
5.335	-0.000212181		5.335	-5.25047e-05
5.34	-0.000214071		5.34	-4.93803e-05
5.345	-0.000209275		5.345	-1.63196e-05
5.35	-0.000194089		5.35	-1.93714e-05
5.355	-0.000194089		5.355	-1.1524e-05
5.36	-0.000186023		5.36	-1.28319e-05
5.365	-6.70048e-05		5.365	-3.36856e-05
5.37	-8.16823e-05		5.37	-3.81179e-05
5.375	-0.000102027		5.375	-3.66647e-05
5.38	-6.37351e-05		5.38	-3.57201e-05
5.385	-6.39531e-05		5.385	-0.000107146
5.39	-2.05019e-05		5.39	-0.000102641
5.395	4.78413e-06		5.395	-9.4648e-05
5.4	9.65241e-06		5.4	-7.50296e-05
5.405	1.13963e-05		5.405	-0.000172904
5.41	4.97137e-07		5.41	-0.000159026
5.415	0.000224002		5.415	-0.00015779
5.42	0.000247036		5.42	-0.0001668
5.425	0.000250959		5.425	0.000191999
5.43	0.000214048		5.43	0.000192653
5.435	0.000215355		5.435	0.000191999
5.44	0.00021521		5.44	6.08463e-05
5.445	0.00022175		5.445	6.98562e-05
5.45	0.000235555		5.45	3.53423e-05
5.455	0.00022204		5.455	6.50606e-05
5.46	0.000225528		5.46	5.77219e-05
5.465	0.000235337		5.465	5.32169e-05
5.47	0.000117699		5.47	5.67773e-05
5.475	0.000113703		5.475	0.000106477
5.48	0.000112468		5.48	0.000100011
5.485	7.83896e-05		5.485	9.73947e-05
5.49	0.000105056		5.49	7.32713e-05
5.495	5.96431e-05		5.495	9.63775e-05
5.5	3.45751e-05		5.5	9.12185e-05
5.505	3.46478e-05		5.505	7.3344e-05
5.51	7.11235e-05		5.51	7.04375e-05
5.515	7.09782e-05		5.515	5.59053e-05
5.52	-0.000154416		5.52	5.63413e-05
5.525	-0.000183698		5.525	9.72494e-05
5.53	-0.000175996		5.53	-0.000262931
5.535	-0.000185006		5.535	-0.000253485
5.54	-0.000186169		5.54	-0.0002569
5.545	-0.000141264		5.545	-0.000147182
5.55	-0.000145624		5.55	-8.68007e-05
5.555	-0.000175996		5.555	-7.14692e-05
5.56	-0.000179484		5.56	-0.000105111
5.565	-0.000159284		5.565	-0.000110125
5.57	0.000117481		5.57	-0.000112305
5.575	0.000124675		5.575	-9.94437e-05
5.58	0.000124457		5.58	-4.22595e-05
5.585	0.000153012		5.585	-4.05157e-05
5.59	0.000147926		5.59	3.41797e-05
5.595	0.000160278		5.595	5.00198e-05
5.6	0.000145238		5.6	0.000117158
5.605	0.000162386		5.605	0.000112145
5.61	0.000167254		5.61	0.000149638
5.615	0.000127145		5.615	0.000150655
5.62	0.000152722		5.62	0.000215105
5.625	0.000162168		5.625	0.000208275
5.63	0.00016195		5.63	0.000218448
5.635	0.000146473		5.635	0.000221718
5.64	0.000137172		5.64	0.000231745
5.645	0.000145092		5.645	0.000229565
5.65	0.00011581		5.65	0.000102481
5.655	0.000112976		5.655	3.31625e-05
5.66	0.000178153		5.66	1.97929e-05
5.665	0.000186872		5.665	6.63685e-05
5.67	0.000171178		5.67	8.27899e-05
5.675	-0.000122736		5.675	9.67408e-05
5.68	-7.90665e-05		5.68	8.07554e-05
5.685	-7.25997e-05		5.685	0.000185387
5.69	-8.85851e-05		5.69	0.000217794
5.695	-9.77404e-05		5.695	0.000199483
5.7	-0.000144607		5.7	0.000191055
5.705	-9.61419e-05		5.705	0.000113961
5.71	-0.000114089		5.71	0.000160392
5.715	-0.000132254		5.715	0.000160464
5.72	-0.000112854		5.72	0.000272798
5.725	-0.000101519		5.725	0.0002114
5.73	-0.000108712		5.73	0.000298157
5.735	-0.000112563		5.735	0.000381789
5.74	-7.00566e-05		5.74	0.000376267
5.745	1.82991e-05		5.745	0.000355341
5.75	5.78266e-05		5.75	0.000357957
5.755	4.52563e-05		5.755	0.000395014
5.76	5.61554e-05		5.76	0.00039574
5.765	1.72091e-05		5.765	0.000469564
5.77	1.32855e-05		5.77	0.00042277
5.775	1.07842e-06		5.775	0.00047901
5.78	1.22375e-06		5.78	0.000470436
5.785	-4.33174e-05		5.785	0.000607547
5.79	4.37304e-05		5.79	0.000398429
5.795	2.90529e-05		5.795	0.00068929
5.8	3.37758e-05		5.8	0.000631888
5.805	4.18412e-05		5.805	0.000626875
5.81	7.18501e-05		5.81	0.000611325
5.815	8.07148e-05		5.815	0.00056722
5.82	9.77901e-05		5.82	0.000549346
5.825	0.000102295		5.825	0.000427784
5.83	6.78538e-05		5.83	0.000455468
5.835	7.00336e-05		5.835	0.000375323
5.84	0.000126564		5.84	0.000238575
5.845	0.000150833		5.845	0.000243516
5.85	8.65276e-05		5.85	0.00044188
5.855	3.79902e-05		5.855	0.000481626
5.86	3.78448e-05		5.86	0.000461862
5.865	7.78083e-05		5.865	0.000458592
5.87	9.81534e-05		5.87	0.000381935
5.875	9.29945e-05		5.875	0.000380845
5.88	9.81534e-05		5.88	0.00031218
5.885	0.000143857		5.885	0.000309129
5.89	0.00014749		5.89	0.000217067
5.895	0.000232867		5.895	0.000220555
5.9	0.000231486		5.9	-0.000105257
5.905	0.000305164		5.905	-0.000107291
5.91	0.000305237		5.91	4.3771e-05
5.915	0.000228798		5.915	5.04558e-05
5.92	0.00023105		5.92	0.000102336
5.925	0.000251759		5.925	0.000176086
5.93	0.000260696		5.93	0.000181972
5.935	0.000399042		5.935	0.000188875
5.94	0.000394319		5.94	0.000379101
5.945	0.000348616		5.945	0.000384914
5.95	0.000288743		5.95	0.000396612
5.955	0.000278134		5.955	0.000214815
5.96	0.000277263		5.96	0.000170201
5.965	0.000273411		5.965	0.000167077
5.97	0.000237299		5.97	0.000163008
5.975	0.000194647		5.975	0.000165987
5.98	0.000226836		5.98	0.00016773
5.985	0.000232431		5.985	0.000266041
5.99	0.000216591		5.99	0.000315087
5.995	0.000209979		5.995	0.000279265
6	4.37304e-05		6	0.000282825
6.005	5.3249e-05		6.005	0.000291763
6.01	-1.56336e-05		6.01	0.000310727
6.015	-2.36263e-05		6.015	0.000158212
6.02	-2.55881e-05		6.02	0.0001516
6.025	-3.0965e-05		6.025	0.000106913
6.03	-5.69776e-05		6.03	3.33805e-05
6.035	-9.25815e-05		6.035	3.27265e-05
6.04	-0.000227658		6.04	0.000109965
6.045	-0.000175851		6.045	9.50696e-05
6.05	-0.000181518		6.05	9.37617e-05
6.055	-0.000146423		6.055	0.000121736
6.06	-0.000153253		6.06	0.000107349
6.065	-0.000103699		6.065	0.000111927
6.07	-9.65778e-05		6.07	0.000142517
6.075	-0.000101373		6.075	0.000152472
6.08	-9.85397e-05		6.08	0.000147531
6.085	-0.00012121		6.085	0.000150147
6.09	-9.23635e-05		6.09	6.78217e-05
6.095	-0.000119321		6.095	2.24813e-05
6.1	-0.000119684		6.1	2.04468e-05
6.105	-8.58967e-05		6.105	3.10553e-05
6.11	-6.94026e-05		6.11	2.91661e-05
6.115	-7.62328e-05		6.115	0.000247367
6.12	-6.64962e-05		6.12	0.000254488
6.125	3.49384e-05		6.125	0.00025565
6.13	3.85714e-05		6.13	0.000250637
6.135	5.71726e-05		6.135	0.000255287
6.14	0.00011363		6.14	0.000261754
6.145	0.000253066		6.145	0.000396031
6.15	0.000202131		6.15	0.00049732
6.155	0.000259243		6.155	0.000498338
6.16	0.00022066		6.16	0.000462516
6.165	0.000223784		6.165	0.000460627
6.17	0.00027036		6.17	0.000511562
6.175	0.000292594		6.175	0.000492161
6.18	0.000281913		6.18	0.000482497
6.185	0.000293175		6.185	0.000488238
6.19	0.000292739		6.19	0.000486058
6.195	0.000283875		6.195	0.000484968
6.2	0.000296082		6.2	0.000485331
6.205	0.000302185		6.205	0.000477193
6.21	0.000260405		6.21	0.000467893
6.215	0.000245728		6.215	0.000466439
6.22	0.00030422		6.22	0.000235959
6.225	0.000337353		6.225	0.000244824
6.23	0.000242167		6.23	0.000258775
6.235	0.000299642		6.235	0.000262989
6.24	0.000283075		6.24	0.000286531
6.245	0.000242095		6.245	0.000283625
6.25	0.000103676		6.25	3.46884e-05
6.255	0.000122059		6.255	-0.000244112
6.26	6.01517e-05		6.26	-0.00024215
6.265	0.000161441		6.265	-0.000249416
6.27	0.00016224		6.27	-0.000251959
6.275	0.00031788		6.275	-0.000265111
6.28	0.000292303		6.28	-0.000285165
6.285	0.000308725		6.285	-0.000282549
6.29	0.000332485		6.29	-0.000252468
6.295	0.000319914		6.295	-0.00020858
6.3	0.000293248		6.3	-0.000225874
6.305	0.000298189		6.305	-0.000229652
6.31	0.000293539		6.31	-0.000221369
6.315	0.000316935		6.315	-0.000225728
6.32	0.00033946		6.32	-0.000228635
6.325	0.000285183		6.325	-0.000241786
6.33	0.00024769		6.33	-0.000256319
6.335	0.000247617		6.335	-0.000267508
6.34	0.000183239		6.34	-0.000267944
6.345	0.000190651		6.345	-0.00031699
6.35	0.000182367		6.35	-0.000288798
6.355	0.000178371		6.355	-0.000285528
6.36	0.000149961		6.36	-0.000263294
6.365	0.000163839		6.365	-0.000206255
6.37	7.21408e-05		6.37	-0.000203349
6.375	0.000107381		6.375	-0.000202114
6.38	-0.000140974		6.38	-0.000166292
6.385	-0.000137123		6.385	-0.000167672
6.39	-0.000149693		6.39	-0.000157209
6.395	-0.00015834		6.395	-0.000159534
6.4	-0.000154125		6.4	-0.000130252
6.405	-0.00014388		6.405	-2.03159e-05
6.41	-0.000157468		6.41	-1.77728e-05
6.415	-0.000154125		6.415	7.58584e-06
6.42	-0.000143517		6.42	1.94296e-05
6.425	-0.000154997		6.425	2.2554e-05
6.43	-0.000145697		6.43	5.70679e-05
6.435	-4.15009e-05		6.435	6.17909e-05
6.44	0.000149888		6.44	5.95384e-05
6.445	0.000348979		6.445	5.38708e-05
6.45	0.000335391		6.45	7.18907e-05
6.455	0.000330378		6.455	4.92932e-05
6.46	0.000344692		6.46	4.39163e-05
6.465	0.000352467		6.465	1.22361e-05
6.47	0.000339533		6.47	-4.72731e-05
6.475	0.00033154		6.475	-4.66192e-05
6.48	0.000316572		6.48	-4.29861e-05
6.485	0.000317953		6.485	-0.000117972
6.49	0.000327181		6.49	-0.000103513
6.495	0.00032115		6.495	-0.000109834
6.5	0.000290705		6.5	-0.00011928
6.505	0.000295355		6.505	-0.000197318
6.51	0.000296154		6.51	-0.000263149
6.515	0.000295573		6.515	-0.000261695
6.52	0.000290341		6.52	-0.00027165
6.525	0.000259679		6.525	-0.0002864
6.53	0.000244856		6.53	-0.000232195
6.535	0.000305673		6.535	-0.000226237
6.54	0.000197771		6.54	-0.000234012
6.545	1.40121e-05		6.545	-0.000211196
6.55	-0.000187985		6.55	-0.000210615
6.555	-0.000188421		6.555	-0.000125747
6.56	-0.000139956		6.56	-9.30495e-05
6.565	-0.000138576		6.565	-9.52293e-05
6.57	-9.86123e-05		6.57	-5.86809e-05
6.575	-6.70775e-05		6.575	-1.0652e-05
6.58	-4.84036e-05		6.58	5.91464e-06
6.585	-6.83854e-05		6.585	3.76674e-05
6.59	-6.9548e-05		6.59	4.26811e-05
6.595	-8.30629e-05		6.595	3.65049e-05
6.6	-7.86306e-05		6.6	4.02832e-05
6.605	-3.12557e-05		6.605	1.69591e-05
6.61	1.40847e-05		6.61	3.93387e-05
6.615	4.04606e-05		6.615	-3.53128e-06
6.62	7.37393e-05		6.62	-1.56944e-06
6.625	7.95522e-05		6.625	-9.48947e-06
6.63	0.000103894		6.63	1.65231e-05
6.635	0.000100842		6.635	-4.43667e-05
6.64	6.93797e-05		6.64	-5.30134e-05
6.645	8.24586e-05		6.645	-2.44576e-05
6.65	8.5801e-05		6.65	-2.85993e-05
6.655	0.000111668		6.655	-2.32224e-05
6.66	0.000116101		6.66	-4.1097e-05
6.665	7.06876e-05		6.665	-1.81361e-05
6.67	5.77539e-05		6.67	-8.47222e-06
6.675	2.33853e-05		6.675	-2.59108e-05
6.68	-4.37114e-06		6.68	-6.12967e-05
6.685	2.81083e-05		6.685	-8.2877e-05
6.69	2.49112e-05		6.69	-0.000114702
6.695	2.58558e-05		6.695	-8.51295e-05
6.7	2.33853e-05		6.7	-9.54473e-05
6.705	2.7091e-05		6.705	-0.000107872
6.71	-1.65782e-05		6.71	-0.000105402
6.715	-7.2963e-05		6.715	-4.16056e-05
6.72	-0.000119393		6.72	1.72497e-05
6.725	-0.000153544		6.725	9.47502e-06
6.73	-0.000152163		6.73	3.73481e-06
6.735	-0.000175633		6.735	3.29884e-06
6.74	-0.000169893		6.74	1.10009e-05
6.745	-0.000211963		6.745	-1.27592e-05
6.75	-0.000219593		6.75	-3.99344e-05
6.755	-0.000234125		6.755	-6.54384e-05
6.76	-0.000232381		6.76	-6.81268e-05
6.765	-0.000225769		6.765	-0.000142604
6.77	-0.00022744		6.77	-0.000206836
6.775	-0.000232744		6.775	-0.000208798
6.78	-0.000245605		6.78	-0.000218099
6.785	-0.0002411		6.785	-0.00023452
6.79	-0.000288257		6.79	-0.000227545
6.795	-0.000247349		6.795	-0.000221877
6.8	-0.000228312		6.8	-0.000151832
6.805	-0.000199466		6.805	-5.25047e-05
6.81	-0.000198739		6.81	-5.05429e-05
6.815	-0.000163208		6.815	-5.60651e-05
6.82	-0.000155288		6.82	-0.000132214
6.825	-0.000141337		6.825	-0.00019027
6.83	-0.000134216		6.83	-0.000154666
6.835	-9.68685e-05		6.835	-0.000137082
6.84	-0.000104425		6.84	-0.000136719
6.845	-0.000106605		6.845	-0.000104312
6.85	-0.000105806		6.85	-0.00010344
6.855	-0.000116778		6.855	-9.77725e-05
6.86	-0.000118449		6.86	-5.07609e-05
6.865	-0.000141628		6.865	-5.54838e-05
6.87	-0.000131746		6.87	-6.42031e-05
6.875	-9.24362e-05		6.875	-5.19961e-05
6.88	-7.7468e-05		6.88	-5.46119e-05
6.885	-6.32991e-05		6.885	-5.38126e-05
6.89	-4.70231e-05		6.89	-6.24845e-07
6.895	-5.2618e-05		6.895	-2.07806e-06
6.9	-9.54879e-05		6.9	-4.40321e-06
6.905	-0.000115833		6.905	-0.000101696
6.91	-0.000135233		6.91	-0.000191142
6.915	-0.000142282		6.915	-0.000183004
6.92	-0.000181591		6.92	-0.000144929
6.925	-0.000172508		6.925	-0.000151251
6.93	-7.01293e-05		6.93	-0.000138463
6.935	-6.65689e-05		6.935	-0.000151905
6.94	-9.02563e-05		6.94	-0.000165638
6.945	-7.89212e-05		6.945	-0.000190924
6.95	-5.57424e-05		6.95	-0.000231178
6.955	-5.80675e-05		6.955	-0.000222023
6.96	-5.55244e-05		6.96	-0.000164984
6.965	-6.47831e-06		6.965	-0.000165347
6.97	4.34397e-05		6.97	-0.000161932
6.975	1.88077e-05		6.975	-0.000150379
6.98	-2.16644e-05		6.98	-0.00016542
6.985	-3.43801e-05		6.985	-0.00014849
6.99	-3.88124e-05		6.99	-0.000150161
6.995	-6.18459e-05		6.995	-0.000192232
7	-6.21366e-05		7	0.000707819
7.005	-5.68323e-05		7.005	0.00070949
7.01	-5.88668e-05		7.01	0.000727946
7.015	-6.82401e-05		7.015	0.000722424
7.02	-5.6033e-05		7.02	0.000720244
7.025	-5.14554e-05		7.025	0.000687183
7.03	-6.32265e-05		7.03	0.000929362
7.035	-0.000172073		7.035	0.000916065
7.04	-0.000185006		7.04	0.000906256
7.045	-0.000199829		7.045	0.000914612
7.05	-0.000178321		7.05	0.00101234
7.055	-0.000199974		7.055	0.00101612
7.06	-0.000159284		7.06	0.00107054
7.065	-0.000153689		7.065	0.00104664
7.07	-0.000197286		7.07	0.00100435
7.075	-0.000221119		7.075	0.00102586
7.08	-0.000218067		7.08	0.00101794
7.085	-0.000202808		7.085	0.00103327
7.09	-0.000198957		7.09	0.00102753
7.095	-0.000193943		7.095	0.00110629
7.1	-0.000173235		7.1	0.00109779
7.105	-0.000108131		7.105	0.000204715
7.11	-2.74773e-05		7.11	0.000205514
7.115	-3.06325e-06		7.115	0.000184079
7.12	3.76688e-06		7.12	0.000232689
7.125	6.66912e-05		7.125	0.000234578
7.13	6.18229e-05		7.13	0.000228766
7.135	0.000100842		7.135	-5.85643e-06
7.14	9.59009e-05		7.14	4.02106e-05
7.145	0.000102222		7.145	3.99926e-05
7.15	0.000103312		7.15	2.76402e-05
7.155	7.50472e-05		7.155	-5.55565e-05
7.16	7.48292e-05		7.16	-5.63558e-05
7.165	4.66368e-05		7.165	-0.00011463
7.17	4.94706e-05		7.17	-0.000150161
7.175	4.72908e-05		7.175	-0.00013621
7.18	1.88077e-05		7.18	-0.000159898
7.185	0.000107236		7.185	-0.000117464
7.19	0.000106364		7.19	0.000125006
7.195	0.000114647		7.195	0.000120937
7.2	0.00010789		7.2	0.000253325
7.205	9.51743e-05		7.205	0.000253834
7.21	6.98883e-05		7.21	0.000331145
7.215	-1.43983e-05		7.215	0.000325768
7.22	-3.71412e-05		7.22	0.00032555
7.225	-3.04564e-05		7.225	0.000273307
7.23	-6.56969e-05		7.23	0.000266549
7.235	-1.68688e-05		7.235	0.000273379
7.24	-1.22912e-05		7.24	0.000268584
7.245	-6.26033e-06		7.245	0.000223098
7.25	-2.26398e-06		7.25	0.000323297
7.255	1.94616e-05		7.255	0.000319228
7.26	4.24225e-05		7.26	0.000298084
7.265	4.55469e-05		7.265	0.000294596
7.27	5.16504e-05		7.27	0.000286894
7.275	5.55741e-05		7.275	0.000284351
7.28	5.71e-05		7.28	0.000384551
7.285	6.00791e-05		7.285	0.000384333
7.29	0.00021056		7.29	0.000405622
7.295	0.000202712		7.295	0.000156759
7.3	0.000189197		7.3	0.000179937
7.305	0.000193049		7.305	-1.04341e-05
7.31	0.000187672		7.31	3.79581e-05
7.315	0.000148289		7.315	1.23815e-05
7.32	0.000159625		7.32	1.28174e-05
7.325	0.000180406		7.325	8.67575e-06
7.33	0.000210923		7.33	0.000264442
7.335	0.00020293		7.335	0.000321917
7.34	0.000154466		7.34	0.000323661
7.345	0.000113775		7.345	0.000318429
7.35	0.000121405		7.35	0.000319374
7.355	0.000109416		7.355	0.000209728
7.36	8.20227e-05		7.36	0.000209002
7.365	6.9961e-05		7.365	0.000212635
7.37	6.81444e-05		7.37	0.000218448
7.375	6.22589e-05		7.375	0.00024337
7.38	5.20864e-05		7.38	0.000248893
7.385	5.44115e-05		7.385	0.000134524
7.39	5.03425e-05		7.39	0.000134742
7.395	-0.000166042		7.395	8.87481e-05
7.4	-0.000169602		7.4	8.70042e-05
7.405	-0.000159502		7.405	0.000237994
7.41	-0.000124334		7.41	0.000213797
7.415	-0.0001223		7.415	0.000163807
7.42	-0.000105079		7.42	0.000178484
7.425	-0.000105588		7.425	0.000178775
7.43	-0.000128839		7.43	0.000179356
7.435	-0.000170329		7.435	-7.64828e-05
7.44	-0.000199974		7.44	-0.000123858
7.445	-0.00019823		7.445	-7.13966e-05
7.45	-0.000198158		7.45	-6.35492e-05
7.455	-0.000208476		7.455	-6.47118e-05
7.46	-0.000202881		7.46	-4.89443e-05
7.465	-0.000172654		7.465	-5.60651e-05
7.47	-0.000119466		7.47	-4.69098e-05
7.475	-0.000125352		7.475	-4.4294e-05
7.48	-0.000137268		7.48	-6.25319e-05
7.485	-0.000123753		7.485	-1.05067e-05
7.49	-0.000125424		7.49	1.90663e-05
7.495	-0.000128403		7.495	5.86665e-05
7.5	-0.000145188		7.5	7.15274e-05
7.505	-0.000151219		7.505	8.44611e-05
7.51	-0.000150565		7.51	-8.6292e-05
7.515	-0.000161246		7.515	-9.15236e-05
7.52	-0.000166478		7.52	-9.02884e-05
7.525	-0.000180138		7.525	-0.000164403
7.53	-0.00017091		7.53	-0.000160334
7.535	-0.000137413		7.535	-9.41394e-05
7.54	-8.08104e-05		7.54	-2.64921e-05
7.545	-7.71047e-05		7.545	-3.89898e-05
7.55	-6.84581e-05		7.55	-5.94075e-05
7.555	-5.54518e-05		7.555	-6.36945e-05
7.56	-5.00022e-05		7.56	-5.6937e-05
7.565	-5.09468e-05		7.565	-5.94075e-05
7.57	-4.32447e-05		7.57	-5.48299e-05
7.575	-0.000111982		7.575	-4.9453e-05
7.58	-0.000109003		7.58	-5.38853e-05
7.585	-9.87577e-05		7.585	-7.09166e-06
7.59	-5.40712e-05		7.59	-6.60197e-05
7.595	-4.33174e-05		7.595	-7.93893e-05
7.6	-3.60513e-05		7.6	-0.000121605
7.605	-3.6124e-05		7.605	-0.00011463
7.61	-2.87125e-05		7.61	-0.000128145
7.615	-2.51522e-05		7.615	-0.000121896
7.62	-5.07288e-05		7.62	0.000269092
7.625	-3.37988e-05		7.625	0.000299465
7.63	-1.30905e-05		7.63	0.000384478
7.635	-1.06926e-05		7.635	0.000446094
7.64	-9.56081e-07		7.64	0.000415359
7.645	-5.72683e-05		7.645	0.00034684
7.65	-5.6469e-05		7.65	0.000377284
7.655	-8.51281e-06		7.655	0.000341681
7.66	-2.23184e-05		7.66	0.000340809
7.665	-1.9194e-05		7.665	0.000335504
7.67	3.83954e-06		7.67	0.000324387
7.675	-1.66508e-05		7.675	0.00032773
7.68	-2.36263e-05		7.68	0.00031327
7.685	-2.18824e-05		7.685	0.000314433
7.69	-2.7768e-05		7.69	0.000262117
7.695	-3.45981e-05		7.695	0.000285586
7.7	-4.448e-05		7.7	0.000273161
7.705	-4.21548e-05		7.705	0.000334487
7.71	-3.49614e-05		7.71	0.000291908
7.715	-5.3884e-06		7.715	0.000466003
7.72	-5.31573e-06		7.72	0.00060573
7.725	0.000100551		7.725	0.000334633
7.73	0.000152213		7.73	0.000313634
7.735	0.000145892		7.735	0.000224261
7.74	0.000142331		7.74	0.000156977
7.745	0.000105129		7.745	0.000124788
7.75	0.00010244		7.75	0.000130746
7.755	9.83714e-05		7.755	0.000100228
7.76	4.0606e-05		7.76	0.000102844
7.765	5.12144e-05		7.765	0.000110982
7.77	7.21408e-05		7.77	0.000113235
7.775	4.49656e-05		7.775	0.000134742
7.78	3.09421e-05		7.78	0.000139756
7.785	0.000336263		7.785	0.000187058
7.79	0.000336844		7.79	0.000184007
7.795	0.000335537		7.795	0.000262335
7.8	0.000277408		7.8	0.000256449
7.805	0.000274792		7.805	0.000255214
7.81	0.000267744		7.81	0.000220846
7.815	0.000259969		7.815	0.000224261
7.82	0.000233448		7.82	7.21087e-05
7.825	0.000225601		7.825	-9.1451e-05
7.83	0.00011828		7.83	-0.000113395
7.835	4.50383e-05		7.835	-3.82632e-05
7.84	2.51292e-05		7.84	3.58949e-06
7.845	2.324e-05		7.845	4.60961e-05
7.85	2.20774e-05		7.85	4.7622e-05
7.855	2.38213e-05		7.855	0.000199701
7.86	8.93614e-05		7.86	0.000202462
7.865	0.00012482		7.865	0.00031109
7.87	0.000114575		7.87	0.000353306
7.875	0.000126927		7.875	0.000368057
7.88	0.000199079		7.88	0.000351708
7.885	0.000196827		7.885	0.000344732
7.89	-7.10738e-05		7.89	0.000300119
7.895	-7.7468e-05		7.895	0.000314578
7.9	-7.97205e-05		7.9	0.000288057
7.905	-6.9766e-05		7.905	0.000268729
7.91	-6.16279e-05		7.91	0.000569327
7.915	-6.53336e-05		7.915	0.000553487
7.92	-4.53519e-05		7.92	0.000553487
7.925	-4.57879e-05		7.925	0.000534232
7.93	-5.07288e-05		7.93	0.000543169
7.935	-5.24727e-05		7.935	0.00045525
7.94	-1.99206e-05		7.94	0.000375105
7.945	-1.4471e-05		7.945	0.000334778
7.95	-1.48343e-05		7.95	0.000306149
7.955	-1.46163e-05		7.955	0.000388983
7.96	-3.42655e-06		7.96	0.000240827
7.965	-2.04599e-06		7.965	0.000262844
7.97	-3.41621e-05		7.97	0.000153053
7.975	-4.22582e-06		7.975	0.000104007
7.98	5.80138e-06		7.98	8.46064e-05
7.985	-6.20639e-05		7.985	8.1482e-05
7.99	-6.41711e-05		7.99	9.4125e-05
7.995	-6.84581e-05		7.995	0.00011803
8	-6.75135e-05		8	0.000107277
8.005	-5.25453e-05		8.005	8.56236e-05
8.01	-4.61512e-05		8.01	9.19451e-05
8.015	-7.78621e-06		8.015	-0.000208871
8.02	1.95343e-05		8.02	-0.000215192
8.025	-9.0941e-06		8.025	-0.000209089
8.03	-1.55609e-05		8.03	-0.000205601
8.035	-1.27271e-05		8.035	-0.000177046
8.04	-1.062e-05		8.04	-0.000180388
8.045	-1.27998e-05		8.045	-0.000179153
8.05	5.57194e-05		8.05	-0.000171087
8.055	2.59285e-05		8.055	-0.000172904
8.06	0.000120751		8.06	-0.000244184
8.065	0.000114357		8.065	-0.000252032
8.07	5.84805e-05		8.07	-0.00027492
8.075	5.34669e-05		8.075	-0.00027739
8.08	2.01882e-05		8.08	-0.000249634
8.085	-5.67904e-06		8.085	-0.000247599
8.09	-5.09775e-06		8.09	-0.000233067
8.095	-8.22217e-06		8.095	-0.000240987
8.1	-4.00476e-05		8.1	-0.000256827
8.105	-3.11104e-05		8.105	-0.000225801
8.11	-2.92938e-05		8.11	-0.000254575
8.115	-3.80858e-05		8.115	-0.000253703
8.12	-6.19912e-05		8.12	-0.000254647
8.125	-8.56787e-05		8.125	-0.000244475
8.13	-8.72772e-05		8.13	-0.000221441
8.135	-5.68323e-05		8.135	-0.00023205
8.14	-5.48705e-05		8.14	-0.000147618
8.145	-5.63237e-05		8.145	-0.000143767
8.15	-6.78041e-05		8.15	-0.000151469
8.155	-0.000139375		8.155	-0.0001575
8.16	-0.000117214		8.16	-0.0001676
8.165	-0.000209057		8.165	-0.000145511
8.17	-0.000211019		8.17	-7.4521e-05
8.175	-0.000222572		8.175	-7.65555e-05
8.18	-0.000218939		8.18	-7.13966e-05
8.185	-0.000139375		8.185	-0.000101115
8.19	-0.000160592		8.19	-9.92257e-05
8.195	-0.000169093		8.195	-0.000108236
8.2	-0.000146569		8.2	-7.99705e-05
8.205	-0.000131818		8.205	-8.18597e-05
8.21	-0.00013349		8.21	-0.000112668
8.215	-0.00010428		8.215	-6.87808e-05
8.22	-0.00010784		8.22	-4.61832e-05
8.225	-0.000130365		8.225	-3.90625e-05
8.23	5.14744e-06		8.23	-5.48299e-05
8.235	7.2546e-06		8.235	-8.2441e-05
8.24	-2.755e-05		8.24	-6.79088e-05
8.245	9.43024e-05		8.245	-0.000179734
8.25	0.000103894		8.25	-0.000145583
8.255	9.69908e-05		8.255	-0.000142023
8.26	0.000109343		8.26	-0.000126619
8.265	0.000262367		8.265	-0.000130034
8.27	0.000281186		8.27	-0.000167818
8.275	0.000294919		8.275	-0.000183222
8.28	0.000310832		8.28	-0.000170579
8.285	0.000352249		8.285	-0.000173703
8.29	0.000275591		8.29	-0.000172613
8.295	0.000280896		8.295	-0.000160334
8.3	0.000304438		8.3	-0.000159607
8.305	0.000406018		8.305	-0.000187436
8.31	0.00039679		8.31	-7.42303e-05
8.315	0.000389306		8.315	-8.76287e-06
8.32	0.000348761		8.32	-2.83813e-05
8.325	0.000357553		8.325	-4.1097e-05
8.33	0.000357698		8.33	-4.93803e-05
8.335	0.000224147		8.335	-4.9017e-05
8.34	0.000228652		8.34	-4.74185e-05
8.345	0.000232939		8.345	-2.06793e-05
8.35	0.000148871		8.35	-5.05716e-06
8.355	0.000137681		8.355	-4.15329e-05
8.36	0.000125983		8.36	-4.66919e-05
8.365	0.00035966		8.365	-5.3086e-05
8.37	0.000220587		8.37	-3.94984e-05
8.375	0.00020046		8.375	-2.99072e-05
8.38	0.000188471		8.38	-8.45482e-05
8.385	0.000175465		8.385	-0.000102713
8.39	0.000134266		8.39	-3.28136e-05
8.395	0.000170451		8.395	-3.17964e-05
8.4	0.000173357		8.4	-4.69825e-05
8.405	0.000158898		8.405	-5.25774e-05
8.41	6.98156e-05		8.41	-6.21686e-05
8.415	6.70545e-05		8.415	-0.000128217
8.42	7.32307e-05		8.42	-0.000192377
8.425	6.61826e-05		8.425	-0.00015641
8.43	6.60373e-05		8.43	-0.000170288
8.435	6.73452e-05		8.435	-0.000174502
8.44	8.11507e-05		8.44	-2.32224e-05
8.445	0.000117409		8.445	-1.37765e-05
8.45	0.00011472		8.45	-2.23505e-05
8.455	7.05422e-05		8.455	-2.54022e-05
8.46	8.51471e-05		8.46	-2.27864e-05
8.465	9.16866e-05		8.465	-1.28319e-05
8.47	-0.00016081		8.47	-1.62469e-05
8.475	-0.000173598		8.475	-1.25412e-05
8.48	-0.000176432		8.48	-2.07519e-05
8.485	-0.000182681		8.485	-2.48936e-05
8.49	-0.000181518		8.49	-2.48936e-05
8.495	-0.000166841		8.495	6.44793e-05
8.5	-0.000204915		8.5	6.41887e-05
8.505	-0.000211237		8.505	6.49879e-05
8.51	-0.000212036		8.51	0.00012021
8.515	-0.000236087		8.515	0.000123989
8.52	-0.000179411		8.52	7.59597e-05
8.525	-0.000175052		8.525	9.92839e-05
8.53	-0.000166332		8.53	3.85394e-05
8.535	-0.000173671		8.535	8.24992e-05
8.54	-0.000175996		8.54	0.000112072
8.545	-0.000192345		8.545	-3.44122e-05
8.55	-0.000229765		8.55	-5.09788e-05
8.555	-0.000205787		8.555	-6.89261e-05
8.56	-0.000204043		8.56	-7.32131e-05
8.565	-0.000180719		8.565	-4.54566e-05
8.57	-0.000182172		8.57	8.03921e-05
8.575	-0.000170474		8.575	7.49425e-05
8.58	-0.00013487		8.58	6.15729e-05
8.585	-0.000101591		8.585	5.80125e-05
8.59	9.89527e-05		8.59	6.0047e-05
8.595	8.89981e-05		8.595	7.04375e-05
8.6	7.43933e-05		8.6	-8.49841e-05
8.605	8.47838e-05		8.605	-9.15963e-05
8.61	8.15867e-05		8.61	-7.28498e-05
8.615	7.89709e-05		8.615	-0.000103876
8.62	0.000116464		8.62	-9.97343e-05
8.625	6.61099e-05		8.625	-0.000102277
8.63	5.96431e-05		8.63	-0.000131269
8.635	6.00064e-05		8.635	-0.000131632
8.64	6.74178e-05		8.64	-0.000178935
8.645	7.403e-05		8.645	-0.000134176
8.65	0.000107672		8.65	-0.000103149
8.655	0.000110215		8.655	-9.9589e-05
8.66	9.39391e-05		8.66	-0.000116737
8.665	0.000101714		8.665	-7.13966e-05
8.67	7.21408e-05		8.67	-4.30588e-05
8.675	9.95339e-05		8.675	-0.000173921
8.68	9.4811e-05		8.68	-0.000129307
8.685	7.27947e-05		8.685	0.00010655
8.69	7.44659e-05		8.69	0.00011229
8.695	-0.000106823		8.695	0.000113961
8.7	-9.76677e-05		8.7	0.000120792
8.705	-9.62872e-05		8.705	0.000116432
8.71	-0.00010319		8.71	0.000119411
8.715	-0.000106968		8.715	0.000179429
8.72	-7.69594e-05		8.72	0.000147458
8.725	-0.000125424		8.725	0.000144188
8.73	-0.000133126		8.73	0.000146877
8.735	-0.000126805		8.735	0.000148984
8.74	-0.000131455		8.74	0.000152399
8.745	-0.000133998		8.745	0.000160246
8.75	-0.000136687		8.75	0.000100955
8.755	-0.000172436		8.755	0.000470363
8.76	-0.000168948		8.76	0.000474141
8.765	-0.000170401		8.765	0.000493251
8.77	-0.000174034		8.77	0.000440645
8.775	-0.000185733		8.775	0.000380627
8.78	-0.000197722		8.78	0.000450963
8.785	-0.000191691		8.785	0.00057267
8.79	-0.000219084		8.79	0.000335868
8.795	-0.000257376		8.795	0.000391381
8.8	-0.000272199		8.8	0.000463315
8.805	-0.000268639		8.805	0.000512724
8.81	-0.000223444		8.81	0.00051505
8.815	-0.000225624		8.815	0.00051861
8.82	-0.000220973		8.82	0.000443043
8.825	-0.000250038		8.825	0.00045663
8.83	-0.000231582		8.83	0.000462879
8.835	-0.000183553		8.835	0.000587783
8.84	-0.000190746		8.84	0.000588873
8.845	-0.000189874		8.845	0.000587783
8.85	-0.000189947		8.85	0.000582043
8.855	-0.000192636		8.855	0.00057049
8.86	-0.000185878		8.86	0.000166423
8.865	-0.000180211		8.865	0.000157703
8.87	-0.000182536		8.87	0.000147967
8.875	-0.000152454		8.875	0.000149638
8.88	-0.000149475		8.88	0.000153489
8.885	-0.000163789		8.885	7.98108e-05
8.89	9.8662e-05		8.89	-4.87264e-05
8.895	9.90253e-05		8.895	-4.93076e-05
8.9	0.000102004		8.9	-0.000106564
8.905	0.000155991		8.905	-0.000181333
8.91	0.00015403		8.91	-0.000224202
8.915	0.000142186		8.915	-0.00023234
8.92	0.000141241		8.92	-0.000231251
8.925	0.00027392		8.925	-0.000234375
8.93	0.000275737		8.93	-0.000245565
8.935	0.000265927		8.935	-0.000240987
8.94	0.000262367		8.94	-0.000356954
8.945	0.000286563		8.945	-0.000360006
8.95	0.000295282		8.95	-0.000357826
8.955	0.000288816		8.955	-0.000357099
8.96	0.000285691		8.96	-0.000350705
8.965	0.000343093		8.965	-0.000346781
8.97	0.000335537		8.97	-0.000324692
8.975	0.000337571		8.975	-0.000330287
8.98	0.000303638		8.98	-0.000320333
8.985	0.000306036		8.985	-0.000319897
8.99	0.000305237		8.99	-0.000298535
8.995	8.28946e-05		8.995	-0.000336318
9	0.000105201		9	-0.000337844
9.005	0.000106146		9.005	-0.000295047
9.01	5.03425e-05		9.01	-3.60107e-05
9.015	6.5238e-05		9.015	1.02743e-05
9.02	4.23498e-05		9.02	1.18728e-05
9.025	4.48203e-05		9.025	1.24541e-05
9.03	3.82808e-05		9.03	6.4552e-05
9.035	4.86713e-05		9.035	0.000104733
9.04	4.64188e-05		9.04	0.000356213
9.045	3.11293e-06		9.045	0.0003403
9.05	-1.73048e-05		9.05	0.000338411
9.055	-2.11558e-05		9.055	0.000335432
9.06	4.4021e-05		9.06	0.000348002
9.065	5.17957e-05		9.065	0.000344224
9.07	-2.91792e-06		9.07	0.000340881
9.075	0.000334883		9.075	0.000321554
9.08	0.000332775		9.08	0.000328093
9.085	0.00033917		9.085	0.000310364
9.09	0.000537679		9.09	0.000314723
9.095	0.000539786		9.095	0.000317993
9.1	0.000496553		9.1	0.000313852
9.105	0.000490595		9.105	0.000318429
9.11	0.000498515		9.11	0.000283407
9.115	0.000588324		9.115	2.54604e-05
9.12	0.000573501		9.12	-3.31043e-05
9.125	0.000570231		9.125	5.85938e-05
9.13	0.000620149		9.13	5.72859e-05
9.135	0.000489287		9.135	-5.12982e-06
9.14	0.000487688		9.14	-1.07974e-05
9.145	0.0005246		9.145	-0.000222604
9.15	0.000568996		9.15	-0.000224348
9.155	0.000565145		9.155	-0.000222386
9.16	0.000556353		9.16	-0.000222677
9.165	0.00049837		9.165	-0.000170288
9.17	0.000497643		9.17	-0.000144057
9.175	0.000496335		9.175	-0.000140424
9.18	0.000160496		9.18	-0.000131632
9.185	0.00016006		9.185	-0.000140933
9.19	0.000265273		9.19	-0.000138535
9.195	6.9089e-05		9.195	-0.000143767
9.2	9.45203e-05		9.2	-0.000164112
9.205	9.55376e-05		9.205	-0.000157136
9.21	8.48564e-05		9.21	-0.000115356
9.215	0.000119952		9.215	-0.000113685
9.22	3.116e-05		9.22	-0.000112595
9.225	9.72088e-05		9.225	-5.68644e-05
9.23	9.00154e-05		9.23	-0.000132795
9.235	6.58919e-05		9.235	-0.000129816
9.24	7.96975e-05		9.24	-0.000116156
9.245	9.17592e-05		9.245	-0.000140352
9.25	7.91162e-05		9.25	-0.00017116
9.255	3.96614e-05		9.255	-0.000151324
9.26	6.00791e-05		9.26	-0.000152195
9.265	6.59646e-05		9.265	-0.000143476
9.27	0.000103676		9.27	-0.000204802
9.275	0.000101786		9.275	-0.000226964
9.28	0.000110142		9.28	8.78035e-05
9.285	0.000100115		9.285	0.00011774
9.29	0.000100333		9.29	0.000120719
9.295	-1.0838e-05		9.295	0.00013496
9.3	-7.85887e-06		9.3	0.000180737
9.305	-2.82039e-05		9.305	0.000181391
9.31	-3.32175e-05		9.31	0.000176595
9.315	-2.22457e-05		9.315	0.000125296
9.32	-7.02746e-05		9.32	0.000252453
9.325	-7.14372e-05		9.325	0.000251872
9.33	-0.000116923		9.33	0.000227458
9.335	-9.47613e-05		9.335	0.000222371
9.34	-0.000121355		9.34	0.000218084
9.345	-0.000125788		9.345	0.000211618
9.35	-0.000145842		9.35	0.000222371
9.355	-0.000172799		9.355	0.000206895
9.36	-0.000171637		9.36	0.000192508
9.365	-0.00018784		9.365	0.000195632
9.37	-0.000188857		9.37	0.000180301
9.375	-0.000225914		9.375	0.000179284
9.38	-0.00018566		9.38	0.000205296
9.385	-0.000165315		9.385	-0.000116519
9.39	-0.000101228		9.39	-0.000152995
9.395	-0.000106605		9.395	-0.000150815
9.4	-0.000107695		9.4	-0.000165347
9.405	-9.92663e-05		9.405	-0.000208217
9.41	-8.03744e-05		9.41	-0.000212504
9.415	-7.61601e-05		9.415	-0.000211705
9.42	-7.97205e-05		9.42	-0.000195865
9.425	-7.82673e-05		9.425	-0.000339661
9.43	-7.92119e-05		9.43	-0.000186128
9.435	-0.000104934		9.435	-0.000222313
9.44	-0.000124552		9.44	-0.000224275
9.445	-0.000100284		9.445	-0.000221732
9.45	-6.12646e-05		9.45	-7.89093e-06
9.455	-7.16551e-05		9.455	-2.68554e-05
9.46	-7.28904e-05		9.46	-2.80907e-05
9.465	-4.15316e-06		9.465	0.000211254
9.47	-4.22582e-06		9.47	0.000211036
9.475	1.52473e-05		9.475	0.000236395
9.48	8.2168e-05		9.48	0.000352216
9.485	4.3803e-05		9.485	0.000324169
9.49	3.28312e-05		9.49	0.000331
9.495	-2.04292e-05		9.495	0.000402861
9.5	-5.53372e-06		9.5	0.000414996
9.505	-1.82801e-06		9.505	0.000417248
9.51	2.92709e-05		9.51	0.000489618
9.515	2.6043e-06		9.515	0.000507638
9.52	1.58705e-06		9.52	0.000515704
9.525	2.47659e-05		9.525	0.000503932
9.53	2.86169e-05		9.53	0.000509891
9.535	6.24769e-05		9.535	0.000355922
9.54	8.60917e-05		9.54	0.000409982
9.545	7.95522e-05		9.545	0.000406204
9.55	6.0951e-05		9.55	0.000442098
9.555	4.68548e-05		9.555	0.000238284
9.56	5.09965e-05		9.56	0.000264006
9.565	6.01517e-05		9.565	0.000259647
9.57	-6.115e-06		9.57	2.08828e-05
9.575	6.47294e-05		9.575	1.69591e-05
9.58	3.38485e-05		9.58	9.73947e-05
9.585	9.57975e-06		9.585	9.25704e-06
9.59	6.09203e-06		9.59	8.47517e-05
9.595	9.17592e-05		9.595	8.11187e-05
9.6	9.0306e-05		9.6	1.21635e-05
9.605	8.05694e-05		9.605	-3.34201e-07
9.61	7.89709e-05		9.61	-2.07806e-06
9.615	0.000281041		9.615	-8.2223e-05
9.62	0.000276536		9.62	-9.98796e-05
9.625	0.000289978		9.625	-0.000103513
9.63	0.00025917		9.63	-0.000103658
9.635	0.000253502		9.635	-0.000104457
9.64	0.000217826		9.64	-4.05157e-05
9.645	0.000207653		9.645	-7.22685e-05
9.65	0.000214338		9.65	-7.26318e-05
9.655	0.000207653		9.655	-7.20505e-05
9.66	0.00017699		9.66	-7.95346e-05
9.665	0.000184329		9.665	-0.000105402
9.67	0.000333357		9.67	-9.71912e-05
9.675	0.000373393		9.675	-9.39214e-05
9.68	0.000331686		9.68	-8.36763e-05
9.685	0.000364964		9.685	-0.00018591
9.69	0.000320859		9.69	-0.000217227
9.695	0.00031897		9.695	-0.000242368
9.7	0.000214338		9.7	-0.000224057
9.705	0.000241295		9.705	-0.000220715
9.71	0.000288743		9.71	-0.000225874
9.715	0.000298552		9.715	-6.82721e-05
9.72	5.41209e-05		9.72	-6.44211e-05
9.725	6.9743e-05		9.725	-6.17327e-05
9.73	5.29583e-05		9.73	8.07554e-05
9.735	9.21952e-05		9.735	9.13639e-05
9.74	9.4157e-05		9.74	9.12185e-05
9.745	9.67728e-05		9.745	0.000124134
9.75	8.68909e-05		9.75	0.00013576
9.755	0.000116173		9.755	0.000144043
9.76	0.000124166		9.76	0.000106913
9.765	0.000117917		9.765	0.000106041
9.77	0.000114211		9.77	0.000107422
9.775	-4.56425e-05		9.775	0.000102336
9.78	-8.88758e-05		9.78	9.92112e-05
9.785	-0.000120556		9.785	9.20178e-05
9.79	4.17685e-05		9.79	9.4125e-05
9.795	4.8308e-05		9.795	0.00010655
9.8	4.66368e-05		9.8	4.95838e-05
9.805	4.4675e-05		9.805	4.2899e-05
9.81	9.07112e-06		9.81	4.41343e-05
9.815	-4.54246e-05		9.815	4.68954e-05
9.82	-5.05108e-05		9.82	-0.000103731
9.825	-4.80403e-05		9.825	1.55785e-05
9.83	-5.34173e-05		9.83	1.55785e-05
9.835	-5.03655e-05		9.835	-0.000119789
9.84	-6.20639e-05		9.84	-0.000124003
9.845	-5.96661e-05		9.845	-0.000124221
9.85	-5.46525e-05		9.85	-0.000217518
9.855	-3.9757e-05		9.855	-0.000229725
9.86	-7.63781e-05		9.86	-0.000162949
9.865	-6.65689e-05		9.865	-0.000114266
9.87	-5.97387e-05		9.87	-6.58743e-05
9.875	-5.90121e-05		9.875	-7.13239e-05
9.88	-5.42892e-05		9.88	-7.11059e-05
9.885	1.29222e-05		9.885	-7.27771e-05
9.89	5.60101e-05		9.89	-7.00887e-05
9.895	-0.000105442		9.895	-6.38398e-05
9.9	-0.00011111		9.9	-7.32857e-05
9.905	-6.11193e-05		9.905	-6.53657e-05
9.91	-1.86853e-05		9.91	-6.958e-05
9.915	0.000115374		9.915	-6.76182e-05
9.92	0.000125401		9.92	-6.04974e-05
9.925	0.000121187		9.925	-8.47222e-06
9.93	0.000117336		9.93	-0.000127927
9.935	0.000110651		9.935	-0.000108308
9.94	0.000110506		9.94	-0.000120806
9.945	8.31126e-05		9.945	-0.000126546
9.95	8.2168e-05		9.95	-0.000127927
9.955	7.54832e-05		9.955	-0.000130906
9.96	6.94523e-05		9.96	-8.14238e-05
9.965	7.46113e-05		9.965	-0.00012473
9.97	6.22589e-05		9.97	-0.000157427
9.975	6.08057e-05		9.975	-0.000206546
9.98	8.04241e-05		9.98	-0.000157136
9.985	9.17592e-05		9.985	-0.000158953
[truncated: 256,526+ more rows]

## Sheet: f
Electrolyte free			0.5 mM Bu4NPF6
Time / s	ECL intensity		Time / s	ECL intensity
0			0
0.005			0.005
0.01			0.01
0.015			0.015
0.02			0.02
0.025			0.025
0.03			0.03
0.035			0.035
0.04			0.04
0.045			0.045
0.05			0.05
0.055			0.055
0.06			0.06
0.065			0.065
0.07			0.07
0.075			0.075
0.08			0.08
0.085			0.085
0.09			0.09
0.095	-3.04584e-05		0.095	1.08494e-05
0.1	-6.67888e-05		0.1	7.65231e-06
0.105	-6.59169e-05		0.105	0.000107924
0.11	-6.38097e-05		0.11	8.27837e-05
0.115	-6.0104e-05		0.115	6.12643e-06
0.12	-5.56717e-05		0.12	4.48547e-05
0.125	0.000105999		0.125	-1.95229e-05
0.13	0.000100913		0.13	-9.21111e-05
0.135	0.00010222		0.135	-8.49903e-05
0.14	0.000114355		0.14	-4.99678e-05
0.145	9.74975e-05		0.145	-4.21204e-05
0.15	0.000288087		0.15	-4.03765e-05
0.155	0.000339095		0.155	-3.02767e-05
0.16	0.000275371		0.16	-6.23928e-05
0.165	0.000235481		0.165	-0.000107443
0.17	0.000236788		0.17	-0.000134327
0.175	0.000239404		0.175	-0.000113473
0.18	0.000196316		0.18	-0.000106498
0.185	0.00019559		0.185	-0.00012677
0.19	0.000197988		0.19	-8.40457e-05
0.195	0.000236207		0.195	6.70772e-06
0.2	0.000239986		0.2	-1.65438e-05
0.205	0.000239332		0.205	-3.5145e-05
0.21	0.000252628		0.21	-7.05308e-05
0.215	0.000254372		0.215	-4.66254e-05
0.22	0.0002543		0.22	3.7298e-05
0.225	0.000242747		0.225	2.98139e-05
0.23	7.91869e-05		0.23	-3.39215e-06
0.235	0.000147198		0.235	-9.13236e-06
0.24	0.000174082		0.24	-1.47273e-05
0.245	0.000165508		0.245	3.32289e-05
0.25	0.000159695		0.25	1.89147e-05
0.255	-2.47908e-05		0.255	0.000147525
0.26	-4.20841e-05		0.26	0.000144691
0.265	-4.3392e-05		0.265	0.000146144
0.27	-4.25201e-05		0.27	0.000152465
0.275	-4.42639e-05		0.275	0.000145199
0.28	-4.60078e-05		0.28	2.8288e-05
0.285	-4.16481e-05		0.285	0.000124564
0.29	7.61594e-06		0.29	0.000154137
0.295	5.72676e-06		0.295	0.000144327
0.3	-5.53811e-05		0.3	4.61626e-05
0.305	-3.27835e-05		0.305	1.86968e-05
0.31	1.47367e-05		0.31	1.5645e-05
0.315	3.18363e-06		0.315	5.61898e-05
0.32	1.58509e-06		0.32	2.83607e-05
0.325	-8.44212e-06		0.325	-5.73065e-05
0.33	-5.17237e-06		0.33	-8.77515e-05
0.335	3.05768e-05		0.335	-7.58351e-05
0.34	-3.51813e-05		0.34	-4.77153e-05
0.345	-6.0104e-05		0.345	-3.4709e-05
0.35	-5.57444e-05		0.35	-7.43818e-05
0.355	-5.28379e-05		0.355	-3.12213e-05
0.36	-1.59988e-05		0.36	-0.000121975
0.365	-4.36827e-05		0.365	-0.000113255
0.37	-3.30015e-05		0.37	-0.000123864
0.375	3.98047e-05		0.375	-0.000138251
0.38	3.89328e-05		0.38	-7.08215e-05
0.385	4.24205e-05		0.385	-8.0994e-05
0.39	3.82062e-05		0.39	-0.000153946
0.395	-6.18963e-06		0.395	-0.000172401
0.4	-6.33495e-06		0.4	-0.000216725
0.405	-4.08246e-06		0.405	-0.00017836
0.41	-3.4818e-05		0.41	-0.000135853
0.415	-8.1103e-05		0.415	-0.000137379
0.42	-6.77091e-06		0.42	-0.000160921
0.425	-9.16872e-06		0.425	-0.000107733
0.43	3.43552e-05		0.43	-9.02219e-05
0.435	6.74885e-05		0.435	-7.91775e-05
0.44	4.73615e-05		0.44	-7.96134e-05
0.445	5.25204e-05		0.445	-9.16025e-05
0.45	5.55721e-05		0.45	-5.04038e-05
0.455	7.88963e-05		0.455	-9.44363e-05
0.46	0.000105127		0.46	-7.93955e-05
0.465	6.08037e-05		0.465	-0.000120667
0.47	6.55993e-05		0.47	-0.00013658
0.475	0.000170013		0.475	-0.000137597
0.48	0.000157733		0.48	-0.000129168
0.485	0.00016173		0.485	-0.000179813
0.49	0.000177788		0.49	-0.000187442
0.495	0.000248414		0.495	-0.000207497
0.5	0.000247397		0.5	2.07313e-05
0.505	0.000245871		0.505	9.23749e-05
0.51	0.00026578		0.51	4.81971e-05
0.515	0.000263818		0.515	9.03286e-06
0.52	0.000262874		0.52	1.26659e-05
0.525	0.000199368		0.525	3.83879e-05
0.53	0.0002038		0.53	4.74705e-05
0.535	0.000192465		0.535	8.72887e-05
0.54	0.000166889		0.54	8.96865e-05
0.545	0.000155118		0.545	8.88872e-05
0.55	0.000159986		0.55	0.00012064
0.555	0.00015519		0.555	6.85421e-05
0.56	0.000221239		0.56	0.000124564
0.565	0.000213174		0.565	8.54721e-05
0.57	0.000216952		0.57	0.00014084
0.575	0.000203074		0.575	0.000175426
0.58	7.16302e-05		0.58	0.000175644
0.585	9.86843e-06		0.585	0.000172665
0.59	3.32895e-06		0.59	0.000157116
0.595	-1.86873e-05		0.595	0.000181312
0.6	-9.15662e-05		0.6	0.000160894
0.605	-9.20748e-05		0.605	-8.35371e-05
0.61	-8.70612e-05		0.61	-0.000154018
0.615	-0.000103628		0.615	-0.000148351
0.62	-9.74517e-05		0.62	-0.000153437
0.625	-9.86143e-05		0.625	-2.95618e-06
0.63	-0.000102756		0.63	-4.38643e-05
0.635	-0.000108714		0.635	-0.000111148
0.64	-0.000136979		0.64	6.12643e-06
0.645	-0.000146861		0.645	1.54879e-06
0.65	-0.000140322		0.65	-6.22593e-06
0.655	-0.000152965		0.655	-3.07853e-05
0.66	-9.49086e-05		0.66	-2.19933e-05
0.665	-0.000182756		0.665	-6.96589e-05
0.67	-0.000191838		0.67	-8.27379e-05
0.675	-0.000198886		0.675	-4.6916e-05
0.68	-0.000206152		0.68	5.36467e-05
0.685	-0.00020528		0.685	5.69164e-05
0.69	-0.000194672		0.69	6.07674e-05
0.695	-0.000189949		0.695	8.2711e-05
0.7	-0.000184354		0.7	6.11307e-05
0.705	-0.000176071		0.705	9.41188e-05
0.71	-0.000170694		0.71	9.24476e-05
0.715	-0.0001542		0.715	9.82604e-05
0.72	-0.000140104		0.72	0.00015203
0.725	-0.000141412		0.725	0.00016598
0.73	-0.00013836		0.73	5.47366e-05
0.735	-0.000100285		0.735	5.42279e-05
0.74	-9.27288e-05		0.74	5.98955e-05
0.745	-9.49086e-05		0.745	-0.000114273
0.75	-9.06943e-05		0.75	-0.000111802
0.755	-0.000100431		0.755	-0.000112674
0.76	-7.49995e-05		0.76	-8.24472e-05
0.765	-0.000137706		0.765	-8.44817e-05
0.77	-0.000150349		0.77	-4.18298e-05
0.775	-0.000157324		0.775	-5.48361e-05
0.78	5.41916e-05		0.78	-4.16118e-05
0.785	5.96411e-05		0.785	-0.000130549
0.79	9.91687e-05		0.79	-0.000123573
0.795	8.87055e-05		0.795	-0.000107152
0.8	0.000143056		0.8	-0.000128805
0.805	0.000187524		0.805	-3.62349e-05
0.81	0.000187306		0.81	-4.11758e-05
0.815	0.000176625		0.815	1.5645e-05
0.82	0.000157733		0.82	9.61415e-06
0.825	0.000136516		0.825	8.13305e-05
0.83	0.000183528		0.83	0.000148324
0.835	0.000182511		0.835	0.000119623
0.84	0.000141021		0.84	0.000167361
0.845	0.000151194		0.845	0.000172883
0.85	0.000152865		0.85	0.000186616
0.855	0.000182874		0.855	0.000210304
0.86	0.000179604		0.86	0.000218078
0.865	0.000228796		0.865	0.000194173
0.87	0.000235699		0.87	0.000234064
0.875	0.000241875		0.875	0.000219459
0.88	0.000273845		0.88	0.000288196
0.885	6.53814e-05		0.885	0.000180077
0.89	7.22841e-05		0.89	0.000132774
0.895	3.76976e-05		0.895	0.00011846
0.9	4.76521e-05		0.9	0.000131466
0.905	6.52603e-06		0.905	0.00014876
0.91	-4.30287e-05		0.91	5.86603e-05
0.915	-2.53721e-05		0.915	5.11762e-05
0.92	-1.83967e-05		0.92	-5.93528e-06
0.925	-2.25383e-05		0.925	0.000169541
0.93	1.05224e-05		0.93	3.75886e-05
0.935	-3.8887e-05		0.935	5.77883e-05
0.94	-3.9105e-05		0.94	6.26566e-05
0.945	-3.51813e-05		0.945	1.89874e-05
0.95	-4.81876e-05		0.95	0.000178042
0.955	-2.26837e-05		0.955	0.000166416
0.96	-5.87235e-05		0.96	0.000143456
0.965	-5.28379e-05		0.965	0.000138006
0.97	-0.000123682		0.97	0.000174046
0.975	-0.000128987		0.975	0.000144836
0.98	-0.000114527		0.98	0.00022905
0.985	-0.000143809		0.985	0.000234282
0.99	-0.00014192		0.99	0.000254917
0.995	-0.000141121		0.995	0.000289141
1	-8.35735e-05		1	0.000293064
1.005	-4.68071e-05		1.005	0.00026044
1.01	5.36346e-06		1.01	0.000281366
1.015	4.05556e-06		1.015	0.000276134
1.02	-1.22931e-05		1.02	0.0003339
1.025	-7.86083e-06		1.025	0.000511047
1.03	2.96565e-06		1.03	0.000376624
1.035	-2.73339e-05		1.035	0.000566197
1.04	-5.02705e-06		1.04	0.000468322
1.045	1.94597e-05		1.045	0.000453645
1.05	1.0595e-05		1.05	0.000448123
1.055	2.02105e-06		1.055	0.000287469
1.06	-2.54448e-05		1.06	0.000289795
1.065	-2.39189e-05		1.065	0.00030142
1.07	1.36711e-06		1.07	0.000291974
1.075	3.11097e-06		1.075	0.000227016
1.08	1.32835e-05		1.08	0.000216916
1.085	-4.15512e-06		1.085	0.000117806
1.09	-5.3177e-06		1.09	6.35285e-05
1.095	1.79338e-05		1.095	4.39101e-05
1.1	3.2684e-05		1.1	8.23359e-06
1.105	-3.21296e-05		1.105	2.21845e-05
1.11	-7.43456e-05		1.11	1.94234e-05
1.115	-0.000134145		1.115	-1.54539e-05
1.12	-0.000132547		1.12	1.23026e-05
1.125	-0.00013618		1.125	-6.13755e-05
1.13	-0.000144754		1.13	-0.000227842
1.135	-0.000151148		1.135	-0.0002734
1.14	-0.000128478		1.14	-0.000345334
1.145	-0.000150857		1.145	-0.000323027
1.15	-0.000176216		1.15	-0.000252837
1.155	-0.000167933		1.155	-0.000254799
1.16	-0.000154491		1.16	-0.000243536
1.165	-0.000146353		1.165	-0.000240412
1.17	-8.64799e-05		1.17	-0.000221084
1.175	-0.000115617		1.175	-0.000114999
1.18	-8.37188e-05		1.18	-0.000109986
1.185	-9.55625e-05		1.185	-0.00011638
1.19	-0.000108496		1.19	-0.000129531
1.195	-6.77334e-05		1.195	-0.000146607
1.2	-9.27288e-05		1.2	-0.000143192
1.205	-0.000117215		1.205	-0.000121829
1.21	-0.000114309		1.21	0.000271266
1.215	-0.000107552		1.215	0.000278823
1.22	-0.000103265		1.22	0.000291466
1.225	-0.000109223		1.225	0.000307088
1.23	-7.98678e-05		1.23	0.000303237
1.235	-5.47271e-05		1.235	0.000295244
1.24	-5.6253e-05		1.24	0.000311593
1.245	-7.6598e-05		1.245	0.000220113
1.25	-5.54537e-05		1.25	0.000363109
1.255	-5.71976e-05		1.255	0.000290521
1.26	-5.5599e-05		1.26	0.000300258
1.265	-6.68615e-05		1.265	0.000308105
1.27	-7.63801e-05		1.27	0.000297424
1.275	-0.000136471		1.275	0.000427414
1.28	-0.000129858		1.28	0.000330194
1.285	-0.000134218		1.285	0.000328668
1.29	-0.000128551		1.29	0.000334481
1.295	-0.0001045		1.295	0.000378877
1.3	-6.81694e-05		1.3	0.000390721
1.305	-7.43456e-05		1.305	0.000386652
1.31	-7.60894e-05		1.31	0.000363037
1.315	-7.43456e-05		1.315	2.98865e-05
1.32	-8.24109e-05		1.32	3.91145e-05
1.325	8.92868e-05		1.325	9.92777e-05
1.33	0.000108106		1.33	0.000100368
1.335	9.46637e-05		1.335	0.000204999
1.34	7.4682e-05		1.34	0.000202384
1.345	0.000197043		1.345	0.000189014
1.35	0.000185926		1.35	0.000165108
1.355	0.000164563		1.355	-5.86262e-06
1.36	0.000187597		1.36	1.94234e-05
1.365	0.000181058		1.365	2.015e-05
1.37	0.000184618		1.37	-1.31287e-05
1.375	0.000188178		1.375	5.73524e-05
1.38	0.000186216		1.38	2.24025e-05
1.385	0.000198714		1.385	0.000281511
1.39	0.000167543		1.39	0.0002741
1.395	0.000162747		1.395	0.000297569
1.4	0.000152647		1.4	0.000273737
1.405	9.96773e-05		1.405	0.00031261
1.41	0.000107379		1.41	0.000308832
1.415	0.000128451		1.415	0.00036093
1.42	0.000154536		1.42	0.000293137
1.425	0.000321511		1.425	0.000361148
1.43	0.000179459		1.43	0.000376624
1.435	0.00016638		1.435	0.000326779
1.44	0.000291938		1.44	0.000278532
1.445	0.000287869		1.445	0.000288559
1.45	0.000175971		1.45	0.000362891
1.455	0.000183528		1.455	0.000361293
1.46	0.000349703		1.46	0.000448559
1.465	0.000326234		1.465	0.000458295
1.47	0.000332991		1.47	0.000536115
1.475	0.000331393		1.475	0.000574335
1.48	0.000390248		1.48	0.000570411
1.485	0.000388868		1.485	0.000451465
1.49	0.00036954		1.49	0.000275408
1.495	0.000472064		1.495	0.000281148
1.5	0.000475697		1.5	0.00026945
1.505	0.000478822		1.505	0.000250049
1.51	0.000470393		1.51	0.000215244
1.515	0.000553299		1.515	0.000222583
1.52	0.000541819		1.52	0.000174482
1.525	0.000518931		1.525	0.000189232
1.53	0.000471846		1.53	0.000144909
1.535	0.000429194		1.535	5.00136e-05
1.54	0.000461383		1.54	6.00408e-05
1.545	0.000336116		1.545	0.000299313
1.55	0.000339168		1.55	0.000287179
1.555	0.000326597		1.555	0.000236679
1.56	0.000320276		1.56	0.000405616
1.565	0.000179314		1.565	0.000326561
1.57	0.00018578		1.57	0.000560093
1.575	0.000186943		1.575	0.00046963
1.58	0.000188251		1.58	0.000473336
1.585	0.000129832		1.585	0.000467814
1.59	0.000132956		1.59	0.000453863
1.595	0.000135935		1.595	0.000400602
1.6	5.52815e-05		1.6	0.000407651
1.605	5.15758e-05		1.605	0.000387959
1.61	0.000114791		1.61	0.000435552
1.615	9.90234e-05		1.615	0.000429376
1.62	5.89145e-05		1.62	0.000441293
1.625	5.39736e-05		1.625	0.000449067
1.63	0.000114427		1.63	0.000430902
1.635	-7.71551e-06		1.635	0.0003929
1.64	7.97925e-06		1.64	0.00052587
1.645	-2.55901e-05		1.645	0.000549921
1.65	-4.34647e-05		1.65	0.000281439
1.655	-4.33193e-05		1.655	0.000394136
1.66	-3.21296e-05		1.66	0.000394644
1.665	-2.29016e-05		1.665	0.000258696
1.67	-4.35373e-05		1.67	0.000532991
1.675	-4.21568e-05		1.675	0.000267415
1.68	-5.04401e-05		1.68	0.000334118
1.685	-4.81876e-05		1.685	0.000323073
1.69	-4.76063e-05		1.69	0.000336225
1.695	-4.49905e-05		1.695	0.000338623
1.7	-4.46999e-05		1.7	0.000337169
1.705	-5.88688e-05		1.705	0.000346107
1.71	-5.40732e-05		1.71	0.000372337
1.715	-0.000118887		1.715	0.000318205
1.72	-0.000117215		1.72	0.000483363
1.725	-0.000162919		1.725	0.000514099
1.73	-0.000165535		1.73	0.000502473
1.735	-0.000231802		1.735	0.000541347
1.74	-0.000234345		1.74	0.000541347
1.745	-0.00022984		1.745	0.000452555
1.75	-0.000227297		1.75	0.000425961
1.755	-0.000225553		1.755	0.000394208
1.76	-0.000220685		1.76	0.000298441
1.765	-0.000215526		1.765	0.0003238
1.77	-0.000174908		1.77	0.000347851
1.775	-0.00017578		1.775	0.000138587
1.78	-0.000189513		1.78	0.000144327
1.785	-0.000163137		1.785	8.77973e-05
1.79	-0.000162919		1.79	0.000118678
1.795	-0.000165826		1.795	5.47366e-05
1.8	-0.00016648		1.8	7.64622e-05
1.805	-0.000166988		1.805	5.23388e-05
1.81	-0.000128841		1.81	3.87512e-05
1.815	-0.000124409		1.815	9.90479e-06
1.82	-0.000129495		1.82	7.26112e-05
1.825	-0.00013618		1.825	-5.04764e-05
1.83	-0.000147515		1.83	-5.00404e-05
1.835	-0.000146425		1.835	-3.86327e-05
1.84	-0.000143809		1.84	-4.93138e-05
1.845	9.51723e-05		1.845	-4.3501e-05
1.85	7.56992e-05		1.85	-8.27379e-05
1.855	0.000101058		1.855	-7.74336e-05
1.86	0.000134046		1.86	-7.16207e-05
1.865	0.000124527		1.865	-6.08669e-05
1.87	0.000148869		1.87	-0.000100249
1.875	0.000151703		1.875	-0.000155399
1.88	0.000152284		1.88	-0.000215707
1.885	0.000167107		1.885	-0.000191875
1.89	0.000149813		1.89	-0.000190494
1.895	0.000151703		1.895	-0.000241865
1.9	0.000172847		1.9	-0.000154817
1.905	0.000169068		1.905	-0.000170948
1.91	0.000169795		1.91	-0.000177633
1.915	0.000127724		1.915	-0.000175163
1.92	0.000159913		1.92	-0.000169132
1.925	0.000159477		1.925	-0.000227406
1.93	0.000173719		1.93	-0.000241793
1.935	0.000186725		1.935	-0.000268386
1.94	0.000199441		1.94	-0.000266788
1.945	0.000225381		1.945	-0.000276161
1.95	-1.18572e-05		1.95	-0.00028677
1.955	2.45702e-06		1.955	-0.000272019
1.96	-2.35556e-05		1.96	-0.000279431
1.965	-5.75609e-05		1.965	-0.000271874
1.97	-6.20659e-05		1.97	-0.000283573
1.975	-9.93409e-05		1.975	-0.000289821
1.98	-0.00014984		1.98	-0.000283936
1.985	-0.000144972		1.985	-0.000182865
1.99	-0.000136979		1.99	-0.000215707
1.995	-0.000142501		1.995	-0.000223482
2	-0.000132547		2	-0.000217161
2.005	-0.000154055		2.005	-0.000303845
2.01	-0.000148242		2.01	-0.000309513
2.015	-0.000151729		2.015	-0.000307115
2.02	-0.000149986		2.02	-0.000276888
2.025	-0.000128115		2.025	-0.000273836
2.03	-0.000122738		2.03	-0.000274708
2.035	-0.000126371		2.035	-0.000310966
2.04	-0.00012499		2.04	-0.000334072
2.045	-0.000137052		2.045	-0.000333709
2.05	-0.000154418		2.05	-0.000309295
2.055	-9.28014e-05		2.055	-0.000184899
2.06	-0.000105517		2.06	-8.75335e-05
2.065	-9.28741e-05		2.065	-8.28105e-05
2.07	1.05224e-05		2.07	-8.06307e-05
2.075	4.5327e-05		2.075	-8.25925e-05
2.08	4.27838e-05		2.08	-8.23745e-05
2.085	9.0958e-05		2.085	-7.93228e-05
2.09	9.28472e-05		2.09	-0.000157579
2.095	7.97682e-05		2.095	-0.000134036
2.1	7.29381e-05		2.1	-4.67707e-05
2.105	9.96046e-05		2.105	-5.23656e-05
2.11	0.000101784		2.11	8.98318e-05
2.115	0.000107307		2.115	9.75338e-05
2.12	0.000116389		2.12	9.65892e-05
2.125	0.000201475		2.125	8.92505e-05
2.13	0.000277479		2.13	8.08218e-05
2.135	0.000288378		2.135	0.000118315
2.14	0.000277697		2.14	0.00055537
2.145	0.000274063		2.145	0.00057666
2.15	0.000274209		2.15	0.000586469
2.155	0.000260621		2.155	0.000547377
2.16	0.000205181		2.16	0.000481983
2.165	0.000206779		2.165	0.000377932
2.17	0.000196316		2.17	0.000371901
2.175	0.000101421		2.175	0.000448631
2.18	7.17029e-05		2.18	0.000468904
2.185	7.26474e-05		2.185	0.000470575
2.19	2.78157e-05		2.19	0.000500729
2.195	2.25841e-05		2.195	0.000474717
2.2	2.46913e-05		2.2	0.000486924
2.205	3.23933e-05		2.205	0.000432428
2.21	1.66986e-05		2.21	0.000454299
2.215	1.74978e-05		2.215	0.000299168
2.22	6.67135e-06		2.22	0.000294954
2.225	1.94839e-06		2.225	0.000516787
2.23	-8.67706e-05		2.23	0.000531537
2.235	-0.000233255		2.235	0.000554208
2.24	-0.000243137		2.24	0.000522309
2.245	-0.000235798		2.245	9.23749e-05
2.25	-0.000235362		2.25	0.000208996
2.255	-0.000234635		2.255	0.00018727
2.26	-0.000200848		2.26	0.000194754
2.265	-0.00020855		2.265	0.000177243
2.27	-0.000211093		2.27	0.000160604
2.275	-0.000192637		2.275	0.000170267
2.28	-0.000196125		2.28	8.63441e-05
2.285	-0.00019242		2.285	6.91234e-05
2.29	-0.00019024		2.29	6.20753e-05
2.295	-0.000191184		2.295	0.000146507
2.3	-0.000194091		2.3	0.000146871
2.305	-0.000201575		2.305	0.000113229
2.31	-0.000173382		2.31	8.11125e-05
2.315	-0.00019954		2.315	4.24569e-05
2.32	-0.000203537		2.32	0.000107779
2.325	-0.000183628		2.325	0.000126526
2.33	-0.000161975		2.33	-6.84963e-05
2.335	-0.000158632		2.335	1.27386e-05
2.34	-0.000148096		2.34	4.16458e-06
2.345	-0.000149114		2.345	-2.95618e-06
2.35	-0.000135163		2.35	3.78792e-05
2.355	-0.000140685		2.355	2.15305e-05
2.36	-0.000146498		2.36	3.91871e-05
2.365	-0.000152892		2.365	4.12943e-05
2.37	-0.00014955		2.37	2.26931e-05
2.375	-0.000148968		2.375	0.000128923
2.38	-0.000169604		2.38	0.000153846
2.385	0.000232647		2.385	0.000142584
2.39	0.000236643		2.39	0.000143674
2.395	0.000283873		2.395	0.000186035
2.4	0.000280894		2.4	7.18119e-05
2.405	0.00028162		2.405	0.000176153
2.41	0.000286706		2.41	0.000174191
2.415	0.000292737		2.415	0.00017608
2.42	0.000341275		2.42	0.000219604
2.425	0.000352392		2.425	0.000176952
2.43	0.00033568		2.43	0.000152247
2.435	0.000314972		2.435	0.000186107
2.44	0.000331175		2.44	9.33195e-05
2.445	0.000570883		2.445	0.00012173
2.45	0.000572482		2.45	0.000116426
2.455	0.000559766		2.455	8.37283e-05
2.46	0.000564634		2.46	-3.63075e-05
2.465	0.000566451		2.465	-2.13394e-05
2.47	0.000545597		2.47	-3.24565e-05
2.475	0.000542691		2.475	-4.72067e-05
2.48	0.000540874		2.48	-0.000149586
2.485	0.000557586		2.485	-0.00017182
2.49	0.000150831		2.49	-0.000168623
2.495	0.000192829		2.495	-0.000187079
2.5	0.000143637		2.5	-0.000230603
2.505	0.00014945		2.505	-0.000226243
2.51	0.000154391		2.51	-0.000248768
2.515	0.000146326		2.515	-0.00025974
2.52	0.000109559		2.52	-0.000258359
2.525	0.000259168		2.525	-0.000286842
2.53	0.000253064		2.53	-0.000285171
2.535	0.000252846		2.535	-0.000285389
2.54	0.000252483		2.54	-0.000348822
2.545	0.000242456		2.545	-0.000368658
2.55	6.16757e-05		2.55	-0.000414653
2.555	9.77881e-05		2.555	-0.000390457
2.56	9.42277e-05		2.56	-0.000369167
2.565	0.000110867		2.565	-0.000293309
2.57	0.000115154		2.57	-0.000276815
2.575	0.000112175		2.575	-0.000286552
2.58	0.000158169		2.58	-0.000289531
2.585	0.000173573		2.585	-0.000264826
2.59	0.000158751		2.59	-0.000190203
2.595	0.000161948		2.595	-0.000106135
2.6	0.000139786		2.6	-8.41184e-05
2.605	0.000140367		2.605	2.58175e-05
2.61	0.000144872		2.61	1.47731e-05
2.615	0.000149377		2.615	4.5654e-05
2.62	0.000158024		2.62	6.91961e-05
2.625	0.000158823		2.625	7.25385e-05
2.63	-3.83784e-05		2.63	6.41825e-05
2.635	-3.8887e-05		2.635	3.56994e-05
2.64	-4.54992e-05		2.64	4.73252e-05
2.645	-8.87808e-06		2.645	8.2929e-05
2.65	-1.80334e-05		2.65	7.42824e-05
2.655	-7.92138e-05		2.655	6.89054e-05
2.66	-0.000116562		2.66	0.000147089
2.665	-0.000107624		2.665	0.00011846
2.67	-0.000122665		2.67	5.29927e-05
2.675	-0.000124046		2.675	2.13852e-05
2.68	-0.000124118		2.68	2.8288e-05
2.685	-0.000171784		2.685	3.94778e-05
2.69	-0.000190603		2.69	7.29018e-05
2.695	-0.000187479		2.695	6.19909e-06
2.7	-0.000185662		2.7	-7.09668e-05
2.705	-0.000204845		2.705	-9.14572e-05
2.71	-0.000167134		2.71	-0.000170948
2.715	-0.000174763		2.715	-0.000172692
2.72	-0.000151439		2.72	-0.000252401
2.725	-0.000108932		2.725	-0.000263663
2.73	-3.21053e-06		2.73	-0.000262792
2.735	-5.24504e-06		2.735	-0.00021578
2.74	-1.54176e-05		2.74	-0.000160848
2.745	-1.29471e-05		2.745	-0.000168114
2.75	-3.70705e-05		2.75	-0.000161793
2.755	-3.24202e-05		2.755	-0.000137669
2.76	-3.10397e-05		2.76	-0.000131057
2.765	-3.21296e-05		2.765	-0.000204518
2.77	-4.25927e-05		2.77	-0.000201248
2.775	-4.54992e-05		2.775	-7.83782e-05
2.78	-4.48452e-05		2.78	-8.82601e-05
2.785	-4.39006e-05		2.785	8.49635e-05
2.79	-3.66345e-05		2.79	0.000184727
2.795	-3.27109e-05		2.795	0.000137933
2.8	-3.48907e-05		2.8	0.000121003
2.805	-4.30287e-05		2.805	0.000140985
2.81	-5.09487e-05		2.81	0.000138006
2.815	-9.34554e-05		2.815	0.00011054
2.82	-9.54172e-05		2.82	0.00011708
2.825	-0.000143155		2.825	8.56175e-05
2.83	-0.000187624		2.83	0.000113229
2.835	-0.000266824		2.835	0.000105745
2.84	-0.000263918		2.84	0.000124927
2.845	-0.000254835		2.845	0.000137643
2.85	-0.000248732		2.85	0.000157842
2.855	-0.000240012		2.855	0.000121367
2.86	-0.000231148		2.86	0.000104873
2.865	-0.000179704		2.865	9.56447e-05
2.87	-0.000154781		2.87	0.000126308
2.875	-0.000153473		2.875	0.000160531
2.88	-0.000151003		2.88	3.35196e-05
2.885	-0.000145408		2.885	2.48729e-05
2.89	-0.00013618		2.89	-0.000134254
2.895	-0.000143373		2.895	-0.000247242
2.9	-0.000145263		2.9	-0.000225008
2.905	-0.00014984		2.905	-0.000195217
2.91	-4.81876e-05		2.91	-0.000211784
2.915	-1.8324e-05		2.915	-0.000206843
2.92	-7.42486e-06		2.92	-0.00018657
2.925	-4.95439e-06		2.925	-0.000185626
2.93	2.17848e-05		2.93	-0.000196234
2.935	2.7961e-05		2.935	-0.000227914
2.94	4.69982e-05		2.94	-0.000213309
2.945	9.96046e-05		2.945	-0.000237215
2.95	8.83422e-05		2.95	-0.000297305
2.955	0.000103528		2.955	-0.000302828
2.96	8.31106e-05		2.96	-0.000300793
2.965	0.000118569		2.965	-0.000304717
2.97	6.67619e-05		2.97	-0.000301592
2.975	5.43369e-05		2.975	-0.000289167
2.98	5.17211e-05		2.98	-0.000197033
2.985	0.000105708		2.985	-0.000184899
2.99	0.000107379		2.99	-0.000185844
2.995	9.47364e-05		2.995	-0.000203936
3	0.000107379		3	-0.000198414
3.005	0.000107016		3.005	-0.000226534
3.01	0.000313373		3.01	-0.000260394
3.015	0.000213537		3.015	-8.99313e-05
3.02	0.000274499		3.02	-3.71068e-05
3.025	0.000309885		3.025	-5.1421e-05
3.03	0.000308941		3.03	-4.03765e-05
3.035	0.000296516		3.035	-3.45637e-05
3.04	0.000296225		3.04	-2.35192e-05
3.045	0.000242601		3.045	-3.31831e-05
3.05	0.000271666		3.05	-3.34011e-05
3.055	0.000283219		3.055	-1.21115e-05
3.06	0.000284018		3.06	-6.44391e-06
3.065	0.000278205		3.065	5.69046e-06
3.07	0.000232792		3.07	-2.52022e-06
3.075	0.000226035		3.075	6.51271e-05
3.08	0.000303491		3.08	2.92935e-06
3.085	0.000319186		3.085	-0.000126988
3.09	0.000293101		3.09	-0.00014588
3.095	0.000287869		3.095	-6.16662e-05
3.1	0.000288959		3.1	-5.75245e-05
3.105	0.000281548		3.105	-4.00132e-05
3.11	0.000293101		3.11	2.48003e-05
3.115	9.19752e-05		3.115	3.14124e-05
3.12	9.00134e-05		3.12	-0.000112384
3.125	8.95048e-05		3.125	-5.65073e-05
3.13	6.05131e-05		3.13	-5.67979e-05
3.135	5.92052e-05		3.135	-5.89051e-05
3.14	6.04404e-05		3.14	-5.74519e-05
3.145	0.000301529		3.145	-5.72339e-05
3.15	0.000535933		3.15	-1.15302e-05
3.155	0.000457823		3.155	-5.67253e-05
3.16	0.000460366		3.16	0.000110831
3.165	0.000440748		3.165	0.000190903
3.17	0.000449612		3.17	0.000218369
3.175	0.000444671		3.175	0.00021568
3.18	0.000450048		3.18	0.000153846
3.185	0.000360603		3.185	0.000248741
3.19	0.000425271		3.19	0.000294227
3.195	0.000404635		3.195	0.000300403
3.2	0.000425852		3.2	0.000285944
3.205	0.000474826		3.205	0.000288341
3.21	0.000470393		3.21	0.000263637
3.215	0.000471338		3.215	0.00019955
3.22	0.000477296		3.22	0.000194899
3.225	0.000485797		3.225	0.000172084
3.23	0.000407033		3.23	6.73796e-05
3.235	0.000399912		3.235	0.000135318
3.24	0.000445325		3.24	0.000327288
3.245	0.000442709		3.245	0.000361366
3.25	0.000233083		3.25	0.000377787
3.255	4.78217e-06		3.255	0.000353881
3.26	3.61959e-06		3.26	0.000410339
3.265	-2.19328e-06		3.265	0.000243292
3.27	-8.36945e-06		3.27	0.000256589
3.275	-1.25838e-05		3.275	0.000256298
3.28	-7.78817e-06		3.28	0.000280494
3.285	-5.24504e-06		3.285	0.000275771
3.29	2.06222e-05		3.29	0.000175935
3.295	-3.70705e-05		3.295	0.000132992
3.3	-1.37464e-05		3.3	0.00016787
3.305	-4.05582e-05		3.305	0.000204709
3.31	-8.68432e-05		3.31	0.000194463
3.315	-8.43728e-05		3.315	0.000192865
3.32	-9.46906e-05		3.32	0.000214736
3.325	1.1031e-05		3.325	0.000217642
3.33	5.72676e-06		3.33	0.000204273
3.335	-2.84723e-06		3.335	0.000202965
3.34	-7.57018e-06		3.34	0.000135681
3.345	-4.88416e-05		3.345	-1.31287e-05
3.35	-4.60078e-05		3.35	-4.92412e-05
3.355	-8.5608e-05		3.355	-3.82812e-06
3.36	2.21481e-05		3.36	-6.95253e-06
3.365	4.25658e-05		3.365	-4.13938e-05
3.37	4.43097e-05		3.37	-5.1857e-05
3.375	7.30834e-05		3.375	-0.00011747
3.38	7.3592e-05		3.38	-0.000153873
3.385	6.80698e-05		3.385	-0.000150095
3.39	6.94504e-05		3.39	-0.000146243
3.395	4.5327e-05		3.395	-0.000144282
3.4	3.89328e-05		3.4	-9.55988e-05
3.405	1.21936e-05		3.405	-0.000130258
3.41	2.66531e-05		3.41	-0.000234599
3.415	3.02135e-05		3.415	-0.000231983
3.42	2.94869e-05		3.42	-0.000180903
3.425	3.59537e-05		3.425	-0.000149949
3.43	-7.92865e-05		3.43	-0.000103737
3.435	-8.0885e-05		3.435	-9.21838e-05
3.44	-8.95317e-05		3.44	-9.24744e-05
3.445	-9.48359e-05		3.445	-8.68069e-05
3.45	-9.78877e-05		3.45	-0.000147188
3.455	-9.46179e-05		3.455	-7.36552e-05
3.46	-5.32012e-05		3.46	-0.000137887
3.465	-0.000153328		3.465	-9.18205e-05
3.47	-0.000175853		3.47	-0.00010381
3.475	-0.000142792		3.475	-0.000108678
3.48	-0.000156525		3.48	-0.000105626
3.485	-0.00011598		3.485	-0.000100176
3.49	-0.000104572		3.49	-0.000124591
3.495	-9.95589e-05		3.495	-0.000103592
3.5	-9.97769e-05		3.5	-3.79061e-05
3.505	-0.00010668		3.505	-6.20295e-05
3.51	-0.000109223		3.51	-6.35554e-05
3.515	-0.000112928		3.515	-5.28016e-05
3.52	-0.000117288		3.52	-3.79061e-05
3.525	-0.000116126		3.525	-8.43364e-05
3.53	-0.000124046		3.53	-0.000138687
3.535	-0.000126371		3.535	-0.000173637
3.54	-0.000121793		3.54	-0.000158378
3.545	-0.00011489		3.545	-0.000163319
3.55	-8.91684e-05		3.55	-0.000165353
3.555	-8.10304e-05		3.555	-0.000150894
3.56	-7.02765e-05		3.56	-0.000218032
3.565	-5.18207e-05		3.565	-0.000205462
3.57	-5.16754e-05		3.57	-0.000267733
3.575	5.74613e-05		3.575	-0.000254654
3.58	2.85423e-05		3.58	-0.000246734
3.585	4.97593e-05		3.585	-0.000283355
3.59	8.41521e-06		3.59	-0.000302682
3.595	-8.85382e-07		3.595	-0.00028677
3.6	-6.91624e-06		3.6	-0.000246298
3.605	6.34922e-05		3.605	-0.000310893
3.61	7.94049e-05		3.61	-0.000329567
3.615	7.84603e-05		3.615	-0.000338577
3.62	6.42914e-05		3.62	-0.000273109
3.625	6.59626e-05		3.625	-0.000242374
3.63	8.7325e-05		3.63	-0.000181339
3.635	0.000127724		3.635	-0.000157942
3.64	0.000133465		3.64	-0.000158378
3.645	0.000132956		3.645	-0.000147624
3.65	0.000143928		3.65	2.4437e-05
3.655	0.000121185		3.655	1.87694e-05
3.66	0.000115372		3.66	6.5781e-05
3.665	9.77155e-05		3.665	5.88782e-05
3.67	4.98319e-05		3.67	7.29018e-05
3.675	5.44096e-05		3.675	0.000108506
3.68	-5.41458e-05		3.68	0.000139314
3.685	-5.42185e-05		3.685	0.000145926
3.69	-5.79968e-05		3.69	0.000145199
3.695	-5.59623e-05		3.695	0.000149995
3.7	-5.76335e-05		3.7	0.000144327
3.705	-3.43094e-05		3.705	8.81606e-05
3.71	-0.000102102		3.71	8.50362e-05
3.715	-0.000120776		3.715	7.69708e-05
3.72	-0.000116707		3.72	8.49635e-05
3.725	-9.20022e-05		3.725	1.23026e-05
3.73	-8.79331e-05		3.73	-3.20205e-05
3.735	-0.000106462		3.735	-3.57263e-05
3.74	-0.000144681		3.74	-5.9777e-05
3.745	-0.000144972		3.745	-4.72793e-05
3.75	-7.40549e-05		3.75	-8.62982e-05
3.755	-2.38462e-05		3.755	-0.000219922
3.76	-1.10579e-05		3.76	-0.000216725
3.765	-1.03313e-05		3.765	-0.000253782
3.77	3.1594e-05		3.77	-0.000248187
3.775	2.35287e-05		3.775	-0.000237796
3.78	1.20483e-05		3.78	-0.00027914
3.785	3.9829e-06		3.785	-0.000311983
3.79	0.000313228		3.79	-0.000326225
3.795	0.000299931		3.795	-0.000339231
3.8	0.000294844		3.8	-0.000297959
3.805	0.000303564		3.805	-0.000286624
3.81	0.000285617		3.81	-0.000260248
3.815	0.000305889		3.815	-0.000238886
3.82	0.000300439		3.82	-0.000224572
3.825	0.000297824		3.825	-0.000210476
3.83	0.00034607		3.83	-0.000212801
3.835	0.000352755		3.835	-0.000145808
3.84	0.000349631		3.84	-0.000195871
3.845	0.000353337		3.845	-0.000189331
3.85	0.000355807		3.85	-0.000198269
3.855	0.000324708		3.855	-0.000193255
3.86	0.000269776		3.86	-0.000223845
3.865	0.000262801		3.865	-0.000225081
3.87	0.000272247		3.87	-0.000247315
3.875	0.000228868		3.875	-0.000251529
3.88	0.000227125		3.88	-0.000249422
3.885	0.000226761		3.885	-0.000240412
3.89	0.000241802		3.89	-0.000260902
3.895	-6.88233e-05		3.895	-0.000250803
3.9	-7.97951e-05		3.9	-0.000212365
3.905	-2.49361e-05		3.905	-0.000166298
3.91	-3.39461e-05		3.91	-0.000171965
3.915	-4.15755e-05		3.915	-0.000155617
3.92	-6.37371e-05		3.92	-0.000167824
3.925	-5.81422e-05		3.925	-0.000173419
3.93	-5.34192e-05		3.93	-0.000158596
3.935	-0.000112638		3.935	-0.000136725
3.94	-6.21385e-05		3.94	-5.71612e-05
3.945	-4.33193e-05		3.945	-4.48815e-05
3.95	-4.16481e-05		3.95	-5.01131e-05
3.955	-4.57172e-05		3.955	-7.00222e-05
3.96	-6.0758e-05		3.96	-6.60985e-05
3.965	-6.78061e-05		3.965	-4.86599e-05
3.97	-4.84056e-05		3.97	-3.74701e-05
3.975	-5.65436e-05		3.975	-3.68888e-05
3.98	-5.08761e-05		3.98	0.000195263
3.985	-5.27653e-05		3.985	0.000233555
3.99	-5.13847e-05		3.99	0.000281075
3.995	-6.11939e-05		3.995	0.000384472
4	-3.5472e-05		4	0.000432791
4.005	-2.56627e-05		4.005	0.000391665
4.01	-7.42729e-05		4.01	0.000325834
4.015	-6.69341e-05		4.015	0.000314209
4.02	-6.22112e-05		4.02	0.000335353
4.025	-6.61349e-05		4.025	0.000323655
4.03	-6.37371e-05		4.03	0.000322855
4.035	-6.0322e-05		4.035	0.000315299
4.04	-4.14302e-05		4.04	0.0003331
4.045	-9.73064e-05		4.045	0.000214227
4.05	0.000207143		4.05	0.000222293
4.055	0.000219786		4.055	0.000243728
4.06	0.000224073		4.06	0.000334844
4.065	0.000192974		4.065	0.000342183
4.07	0.000194354		4.07	0.000359767
4.075	0.000170594		4.075	0.000343564
4.08	0.000165944		4.08	0.000395371
4.085	0.000156498		4.085	0.000241911
4.09	0.00015192		4.09	0.000161475
4.095	0.000147416		4.095	0.000107634
4.1	0.000161657		4.1	1.86968e-05
4.105	0.000137388		4.105	-4.24111e-05
4.11	0.000123801		4.11	-2.43912e-05
4.115	0.000122057		4.115	-4.12485e-05
4.12	0.000188614		4.12	-3.95046e-05
4.125	0.000186216		4.125	-0.000108968
4.13	0.00018578		4.13	-0.000108169
4.135	0.000182583		4.135	-0.000119359
4.14	0.000171321		4.14	-0.000133019
4.145	0.000144509		4.145	-0.000173855
4.15	0.000140658		4.15	-0.000153582
4.155	-0.000173818		4.155	-0.000183809
4.16	-0.000192855		4.16	-0.000197978
4.165	-0.000153837		4.165	-0.000238813
4.17	-0.00010668		4.17	-0.000249277
4.175	-0.000106098		4.175	-0.000297015
4.18	-0.000102683		4.18	-0.000291783
4.185	-0.000100503		4.185	-0.000340393
4.19	-7.7688e-05		4.19	-0.000419376
4.195	-6.88233e-05		4.195	-0.000427369
4.2	3.38465e-05		4.2	-0.000417196
4.205	2.44006e-05		4.205	-0.000406442
4.21	1.70619e-05		4.21	-0.00040884
4.215	1.62626e-05		4.215	-0.000396778
4.22	6.962e-06		4.22	-0.000400993
4.225	-6.57716e-05		4.225	-0.000327678
4.23	-4.23021e-05		4.23	-0.000312492
4.235	-2.69706e-05		4.235	-0.000303336
4.24	-2.68253e-05		4.24	-0.000229658
4.245	-2.68253e-05		4.245	-0.000235762
4.25	2.65804e-05		4.25	-0.000161866
4.255	6.70526e-05		4.255	-0.000184754
4.26	5.02679e-05		4.26	-0.000110422
4.265	4.96139e-05		4.265	-4.11032e-05
4.27	6.962e-06		4.27	-7.85962e-05
4.275	1.32835e-05		4.275	-5.62893e-05
4.28	1.60446e-05		4.28	-4.93865e-05
4.285	2.06949e-05		4.285	-2.27199e-05
4.29	3.45005e-05		4.29	-2.48998e-05
[truncated: 257,665+ more rows]
