# Supplementary material for: An electrochemiluminescence device powered by streaming potential for the detection of amines in flowing solution
Source: Nat Commun. 2025 Sep 8;16:8217. doi: 10.1038/s41467-025-63548-2 (PMC12417550; doi:10.1038/s41467-025-63548-2)
Supplement: Supplementary file 6 — Source Data [file 41467_2025_63548_MOESM6_ESM.zip › Source Data/Supplementary Fig.11.xlsx]

## Sheet: a
0mM			1mM			5mM			10 mM
Time / s	ECL intensity		Time / s	ECL intensity		Time / s	ECL intensity		Time / s	ECL intensity
0			0			0			0
0.005			0.005			0.005			0.005
0.01			0.01			0.01			0.01
0.015			0.015			0.015			0.015
0.02			0.02			0.02			0.02
0.025			0.025			0.025			0.025
0.03			0.03			0.03			0.03
0.035			0.035			0.035			0.035
0.04			0.04			0.04			0.04
0.045			0.045			0.045			0.045
0.05			0.05			0.05			0.05
0.055			0.055			0.055			0.055
0.06			0.06			0.06			0.06
0.065			0.065			0.065			0.065
0.07			0.07			0.07			0.07
0.075			0.075			0.075			0.075
0.08			0.08			0.08			0.08
0.085			0.085			0.085			0.085
0.09			0.09			0.09			0.09
0.095	-7.89963e-05		0.095	-5.94064e-05		0.095	0.000792355		0.095	0.000206786
0.1	-7.82697e-05		0.1	6.86948e-05		0.1	0.000730302		0.1	0.000195233
0.105	-6.83878e-05		0.105	3.38902e-05		0.105	0.00072914		0.105	0.000238176
0.11	-7.99409e-05		0.11	2.75687e-05		0.11	0.000733209		0.11	0.000240356
0.115	-8.74976e-05		0.115	2.99665e-05		0.115	0.00086705		0.115	0.000160138
0.12	-8.80789e-05		0.12	3.22917e-05		0.12	0.000572192		0.12	0.000155778
0.125	-8.89508e-05		0.125	2.93853e-05		0.125	0.000583455		0.125	0.000152945
0.13	-1.20029e-05		0.13	-4.47472e-06		0.13	0.000397806		0.13	0.000119884
0.135	-1.91237e-05		0.135	4.17376e-05		0.135	0.000402021		0.135	0.000103608
0.14	-2.3338e-05		0.14	8.02479e-05		0.14	0.00043014		0.14	-3.71225e-06
0.145	-1.9269e-05		0.145	7.32724e-05		0.145	0.000426943		0.145	-1.15596e-05
0.15	-1.73072e-05		0.15	6.86038e-06		0.15	0.000229887		0.15	-4.02607e-05
0.155	-1.30928e-05		0.155	1.44898e-05		0.155	9.59001e-05		0.155	-3.96067e-05
0.16	1.05946e-05		0.16	-2.35119e-05		0.16	9.61181e-05		0.16	-3.69183e-05
0.165	9.06875e-06		0.165	-4.19677e-05		0.165	9.4011e-05		0.165	-8.98881e-05
0.17	-1.03112e-06		0.17	-3.62275e-05		0.17	0.000101858		0.17	-9.076e-05
0.175	-7.78858e-06		0.175	-3.02693e-05		0.175	0.00010055		0.175	-0.00011779
0.18	-4.78247e-05		0.18	-2.85981e-05		0.18	9.58275e-05		0.18	-0.000119461
0.185	-4.17939e-05		0.185	-3.02693e-05		0.185	8.57276e-05		0.185	-0.000219152
0.19	-3.30019e-05		0.19	-2.96154e-05		0.19	9.46649e-05		0.19	-0.000210215
0.195	-2.76977e-05		0.195	-2.92521e-05		0.195	8.5001e-05		0.195	-0.00015739
0.2	-2.91509e-05		0.2	-2.92521e-05		0.2	3.85707e-05		0.2	-0.000159425
0.205	-1.81791e-05		0.205	-0.00015917		0.205	7.88248e-05		0.205	-0.000155574
0.21	-5.53609e-06		0.21	-0.000153357		0.21	7.65723e-05		0.21	-0.00019808
0.215	-1.59187e-07		0.215	-0.00012887		0.215	7.75169e-05		0.215	-0.000195828
0.22	4.27313e-06		0.22	-0.000134029		0.22	-0.000104789		0.22	-0.000193793
0.225	-6.84399e-06		0.225	-6.19495e-05		0.225	-0.000110747		0.225	-0.000190741
0.23	-9.82309e-06		0.23	-6.14409e-05		0.23	-0.000126878		0.23	-0.000198734
0.235	-3.6199e-05		0.235	-4.93065e-05		0.235	-0.000121211		0.235	-0.000192921
0.24	-2.52999e-05		0.24	-9.30484e-05		0.24	-0.000120048		0.24	-0.000171196
0.245	-1.93417e-05		0.245	-0.000143548		0.245	-0.000148967		0.245	-0.000165092
0.25	-1.46914e-05		0.25	-0.000142821		0.25	-0.000146787		0.25	-0.00016858
0.255	-1.20756e-05		0.255	-0.000136718		0.255	-0.000146279		0.255	-0.000156881
0.26	-3.67803e-05		0.26	-0.000142312		0.26	2.02601e-05		0.26	-0.000159933
0.265	-6.22843e-05		0.265	-0.000141586		0.265	1.63365e-05		0.265	4.06836e-05
0.27	-5.73433e-05		0.27	-0.000142748		0.27	1.61911e-05		0.27	4.60605e-05
0.275	6.32738e-05		0.275	-0.000149797		0.275	1.66998e-05		0.275	6.52429e-05
0.28	0.000111303		0.28	-0.000156191		0.28	1.85163e-05		0.28	6.66962e-05
0.285	0.000117624		0.285	-0.00015946		0.285	4.82346e-05		0.285	7.62147e-05
0.29	6.98133e-05		0.29	-0.000158734		0.29	5.9497e-05		0.29	7.30903e-05
0.295	6.26198e-05		0.295	-0.000112013		0.295	5.21583e-05		0.295	6.66962e-05
0.3	6.63982e-05		0.3	-5.89704e-05		0.3	4.53281e-05		0.3	-1.11963e-05
0.305	6.46543e-05		0.305	-6.00603e-05		0.305	6.92336e-05		0.305	-8.58053e-06
0.31	0.000137388		0.31	-5.91884e-05		0.31	2.33846e-05		0.31	8.5588e-05
0.315	0.000113192		0.315	-6.71084e-05		0.315	0.000371067		0.315	8.87851e-05
0.32	0.000116534		0.32	-9.19584e-05		0.32	0.000372956		0.32	0.000177431
0.325	0.000122492		0.325	-9.26124e-05		0.325	0.000374991		0.325	0.000179175
0.33	0.000168923		0.33	-0.000164329		0.33	0.000377388		0.33	0.000221173
0.335	0.000173646		0.335	-0.000161786		0.335	0.000383129		0.335	0.000221464
0.34	0.000123728		0.34	-0.000172975		0.34	0.00037906		0.34	0.000223208
0.345	0.000110358		0.345	-0.000180532		0.345	0.000391194		0.345	0.000195233
0.35	0.00010687		0.35	-0.000183947		0.35	0.000400495		0.35	0.000191455
0.355	0.000105199		0.355	-0.000176172		0.355	0.000405872		0.355	0.000190074
0.36	0.000101057		0.36	-0.000166944		0.36	0.000408415		0.36	0.000221246
0.365	9.77877e-05		0.365	-0.000154156		0.365	0.000229669		0.365	0.000218194
0.37	0.000112247		0.37	-0.000147181		0.37	0.00022807		0.37	5.1946e-05
0.375	0.000109268		0.375	-0.000145582		0.375	0.000477661		0.375	3.9739e-05
0.38	-1.25842e-05		0.38	-0.000144347		0.38	0.000568559		0.38	1.0602e-05
0.385	-5.95231e-05		0.385	-0.00010373		0.385	0.000564636		0.385	1.4017e-05
0.39	-6.23569e-05		0.39	5.80137e-05		0.39	0.000536225		0.39	3.02204e-05
0.395	-6.09764e-05		0.395	6.34632e-05		0.395	0.000536952		0.395	2.62967e-05
0.4	-6.22116e-05		0.4	1.96487e-05		0.4	0.000556934		0.4	3.02204e-05
0.405	-6.35922e-05		0.405	-3.64455e-05		0.405	0.000776587		0.405	3.9085e-05
0.41	-2.86423e-05		0.41	-3.79714e-05		0.41	0.000742437		0.41	4.06836e-05
0.415	-0.00011024		0.415	-3.55736e-05		0.415	0.000742364		0.415	-2.58012e-05
0.42	-0.000105517		0.42	-2.76535e-05		0.42	0.000402747		0.42	-3.01608e-05
0.425	-0.000102175		0.425	-1.84256e-05		0.425	0.000390903		0.425	-0.000118662
0.43	-0.000104573		0.43	-1.7917e-05		0.43	0.000384146		0.43	-0.00011888
0.435	-7.69618e-05		0.435	-1.27581e-05		0.435	0.000387634		0.435	-0.00017076
0.44	-7.7979e-05		0.44	-1.52285e-05		0.44	0.000420549		0.44	-0.000140678
0.445	-7.44186e-05		0.445	-1.50105e-05		0.445	0.000417352		0.445	-0.000143948
0.45	-7.99409e-05		0.45	-1.39933e-05		0.45	0.000434355		0.45	-0.000142422
0.455	-8.41552e-05		0.455	-7.30849e-06		0.455	0.000430431		0.455	-0.000136464
0.46	-8.69163e-05		0.46	-1.15955e-05		0.46	0.000427307		0.46	-0.00012789
0.465	-8.80062e-05		0.465	-1.42839e-05		0.465	0.000435372		0.465	-0.000170542
0.47	-8.25566e-05		0.47	-7.6718e-06		0.47	0.000441185		0.47	-0.000152594
0.475	-0.000101812		0.475	-3.09416e-06		0.475	0.000451139		0.475	-0.00017897
0.48	-7.51452e-05		0.48	-2.80352e-06		0.48	0.000209324		0.48	-0.000185946
0.485	-6.41008e-05		0.485	-9.14333e-07		0.485	0.000109851		0.485	-0.000168289
0.49	-6.42461e-05		0.49	-3.75354e-05		0.49	0.000111668		0.49	-0.000172213
0.495	-6.48274e-05		0.495	-0.000195428		0.495	0.000116899		0.495	-0.000197281
0.5	-6.95503e-05		0.5	-0.000200369		0.5	0.000105055		0.5	-0.000103621
0.505	-6.77338e-05		0.505	-0.000185691		0.505	8.18766e-05		0.505	-0.000102967
0.51	-6.99137e-05		0.51	-0.000191577		0.51	-0.000138867		0.51	-0.000101586
0.515	-9.70162e-05		0.515	-0.000188089		0.515	-0.000128259		0.515	-0.000103912
0.52	9.98949e-05		0.52	-0.000141368		0.52	-0.000124916		0.52	-6.11144e-05
0.525	0.000142474		0.525	-1.60278e-05		0.525	-0.000130875		0.525	-5.78446e-05
0.53	0.000131139		0.53	-2.1986e-05		0.53	-0.00012201		0.53	-5.95885e-05
0.535	0.00021172		0.535	1.6288e-06		0.535	-0.00011845		0.535	-6.20589e-05
0.54	0.000144509		0.54	-4.40206e-06		0.54	-0.000126006		0.54	-5.61008e-05
0.545	0.000146253		0.545	-1.7136e-06		0.545	-0.000161901		0.545	-8.16774e-05
0.55	0.000152211		0.55	4.09927e-06		0.55	-0.000158122		0.55	-8.33486e-05
0.555	0.000160276		0.555	6.32452e-05		0.555	-0.000184062		0.555	-8.40025e-05
0.56	0.000168923		0.56	6.36812e-05		0.56	-0.000184716		0.56	-9.076e-05
0.565	0.000168923		0.565	5.82316e-05		0.565	-0.000187623		0.565	-9.9116e-05
0.57	0.000170521		0.57	4.85677e-05		0.57	3.08686e-05		0.57	-8.92341e-05
0.575	0.000173064		0.575	3.6724e-05		0.575	7.30846e-05		0.575	-0.000103621
0.58	0.000176261		0.58	2.96759e-05		0.58	6.74171e-05		0.58	-0.000118008
0.585	0.000180766		0.585	2.39357e-05		0.585	5.9279e-05		0.585	-0.000108635
0.59	0.000173282		0.59	2.19739e-05		0.59	6.28394e-05		0.59	-0.000113503
0.595	0.000174518		0.595	1.45624e-05		0.595	6.53826e-05		0.595	-9.78808e-05
0.6	0.000194935		0.6	3.08385e-05		0.6	5.88431e-05		0.6	-9.89707e-05
0.605	0.000194935		0.605	2.4735e-05		0.605	6.32754e-05		0.605	-0.000191686
0.61	0.00020736		0.61	5.98845e-06		0.61	0.000205909		0.61	-0.000193285
0.615	0.000229013		0.615	1.2092e-05		0.615	0.00020976		0.615	-0.000200478
0.62	0.000232283		0.62	1.10021e-05		0.62	0.000223929		0.62	-0.000203457
0.625	2.81059e-05		0.625	-2.1332e-05		0.625	0.000219642		0.625	-0.000277934
0.63	9.57737e-06		0.63	-0.000146963		0.63	0.000217752		0.63	-0.00024996
0.635	8.85076e-06		0.635	-0.00014362		0.635	0.000219642		0.635	-0.000260205
0.64	-7.47093e-05		0.64	-2.55464e-05		0.64	0.000213175		0.64	-0.000267108
0.645	-7.47819e-05		0.645	-1.07962e-05		0.645	0.000217171		0.645	-0.000272194
0.65	-5.62534e-05		0.65	-1.89342e-05		0.65	0.000216299		0.65	-0.00027234
0.655	-5.79973e-05		0.655	-1.47926e-05		0.655	0.000221095		0.655	-0.000265074
0.66	-4.89873e-05		0.66	-7.05961e-05		0.66	0.000277407		0.66	-0.000259188
0.665	-5.09492e-05		0.665	2.66968e-05		0.665	0.000273701		0.665	-0.000232812
0.67	-4.95686e-05		0.67	2.18285e-05		0.67	0.000275155		0.67	-0.000238116
0.675	-4.52089e-05		0.675	2.34271e-05		0.675	4.85252e-05		0.675	-0.000245673
0.68	-2.07949e-05		0.68	1.26733e-05		0.68	3.62079e-06		0.68	-0.000241241
0.685	-1.44007e-05		0.685	1.23826e-05		0.685	1.69904e-05		0.685	-0.000192703
0.69	-4.33198e-05		0.69	0.000179793		0.69	6.58185e-05		0.69	-0.000120188
0.695	-4.27385e-05		0.695	0.000198467		0.695	6.71264e-05		0.695	2.94211e-05
0.7	-4.8406e-05		0.7	0.000208494		0.7	6.38567e-05		0.7	2.33903e-05
0.705	-5.58901e-05		0.705	0.000372199		0.705	6.59638e-05		0.705	2.41895e-05
0.71	-5.08038e-05		0.71	0.000381427		0.71	7.09774e-05		0.71	2.76773e-05
0.715	-1.65806e-05		0.715	0.000382735		0.715	-6.70056e-05		0.715	2.68053e-05
0.72	-4.15759e-05		0.72	0.000412381		0.72	-6.73689e-05		0.72	2.79679e-05
0.725	-4.87693e-05		0.725	0.000432435		0.725	-8.01572e-05		0.725	3.0729e-05
0.73	-4.52089e-05		0.73	0.000419647		0.73	-8.11745e-05		0.73	4.48979e-05
0.735	-6.9405e-05		0.735	0.000414561		0.735	-8.03752e-05		0.735	1.73594e-05
0.74	-7.50726e-05		0.74	0.000410928		0.74	-7.63062e-05		0.74	4.7659e-05
0.745	-7.16575e-05		0.745	0.00037714		0.745	-7.32544e-05		0.745	5.27453e-05
0.75	-7.29654e-05		0.75	0.000407295		0.75	-8.45169e-05		0.75	5.37625e-05
0.755	-1.58539e-05		0.755	0.00042764		0.755	-7.8922e-05		0.755	5.27453e-05
0.76	5.79901e-06		0.76	0.000419502		0.76	-8.36449e-05		0.76	4.94755e-05
0.765	-3.28361e-06		0.765	0.000416959		0.765	-0.000145915		0.765	4.67871e-05
0.77	1.85147e-05		0.77	0.000320901		0.77	-0.00013429		0.77	4.96209e-05
0.775	3.33375e-05		0.775	0.000407876		0.775	-0.000138286		0.775	5.6233e-05
0.78	3.05037e-05		0.78	0.000414052		0.78	-0.000138359		0.78	5.55064e-05
0.785	5.99314e-05		0.785	0.000420446		0.785	-0.000134072		0.785	5.27453e-05
0.79	6.29105e-05		0.79	0.000421899		0.79	-0.000149112		0.79	1.23458e-05
0.795	5.84782e-05		0.795	0.00026052		0.795	-0.000192564		0.795	-5.76993e-05
0.8	6.0222e-05		0.8	0.000241991		0.8	-0.000191546		0.8	-0.000210069
0.805	7.10485e-05		0.805	0.000239957		0.805	-0.000192128		0.805	-0.000182313
0.81	5.73156e-05		0.81	6.20827e-05		0.81	-0.000156088		0.81	-2.27494e-05
0.815	5.5717e-05		0.815	6.51344e-05		0.815	-0.000157759		0.815	2.91305e-05
0.82	1.15392e-05		0.82	6.47711e-05		0.82	-0.000156233		0.82	2.95664e-05
0.825	0.000130921		0.825	3.42535e-05		0.825	-0.000163136		0.825	3.18916e-05
0.83	0.000131648		0.83	2.19739e-05		0.83	-0.000171201		0.83	3.04384e-05
0.835	0.000136661		0.835	1.72509e-05		0.835	-0.000165606		0.835	2.08471e-05
0.84	0.000140803		0.84	2.05206e-05		0.84	-0.000159866		0.84	3.65419e-05
0.845	0.000173428		0.845	2.21918e-05		0.845	-0.000166987		0.845	1.8086e-05
0.85	0.000182874		0.85	-8.44744e-05		0.85	-0.000171274		0.85	1.95392e-05
0.855	0.00018331		0.855	-0.000119424		0.855	-0.00015805		0.855	1.43803e-05
0.86	0.000108106		0.86	-0.000133884		0.86	-0.000160448		0.86	2.96391e-05
0.865	9.74244e-05		0.865	-0.000129742		0.865	-0.000165098		0.865	3.03657e-05
0.87	0.000127724		0.87	-8.25852e-05		0.87	-0.000165098		0.87	2.78952e-05
0.875	0.000105635		0.875	-8.58549e-05		0.875	-0.000175997		0.875	7.84084e-06
0.88	8.68159e-05		0.88	1.43445e-05		0.88	-0.000169457		0.88	3.91715e-06
0.885	9.22655e-05		0.885	2.09566e-05		0.885	-0.000178758		0.885	-8.0581e-07
0.89	3.83511e-05		0.89	1.68876e-05		0.89	-0.000182246		0.89	2.08471e-05
0.895	4.16208e-05		0.895	1.84861e-05		0.895	-0.000177378		0.895	1.91033e-05
0.9	6.80694e-05		0.9	0.00019309		0.9	-0.000178322		0.9	1.8304e-05
0.905	6.31285e-05		0.905	0.000245261		0.905	-0.000186315		0.905	2.08471e-05
0.91	7.17751e-05		0.91	0.000251364		0.91	-0.000193581		0.91	1.18372e-05
0.915	8.02764e-05		0.915	0.00027636		0.915	-0.000227078		0.915	-0.000140533
0.92	8.23109e-05		0.92	0.000270547		0.92	-0.000225261		0.92	-0.000195246
0.925	7.75153e-05		0.925	0.000269748		0.925	-0.000238413		0.925	-0.000175119
0.93	-4.38284e-05		0.93	0.00027309		0.93	-0.0002419		0.93	-0.000171922
0.935	-3.17667e-05		0.935	0.000265824		0.935	-0.000128549		0.935	-0.00016858
0.94	-3.88874e-05		0.94	0.000271637		0.94	-0.000130221		0.94	-0.000170324
0.945	-3.76522e-05		0.945	0.000266114		0.945	-0.000133563		0.945	-0.000161604
0.95	-6.27202e-05		0.95	0.000264225		0.95	-0.000134508		0.95	-0.000162476
0.955	-7.02043e-05		0.955	0.000263208		0.955	-0.000128259		0.955	-0.000164002
0.96	-7.15849e-05		0.96	0.000257032		0.96	-9.88311e-05		0.96	-0.00013581
0.965	-7.32561e-05		0.965	0.000269675		0.965	-0.000101156		0.965	-8.66183e-05
0.97	-2.84969e-05		0.97	0.000273017		0.97	-0.000100502		0.97	-8.66183e-05
0.975	-6.07584e-05		0.975	0.000227386		0.975	-4.01211e-05		0.975	-8.6691e-05
0.98	-6.14123e-05		0.98	0.000227677		0.98	-3.99031e-05		0.98	-7.54286e-05
0.985	9.61165e-05		0.985	4.36268e-05		0.985	-4.4626e-05		0.985	-7.20135e-05
0.99	8.85598e-05		0.99	3.65787e-05		0.99	-4.34635e-05		0.99	-5.21044e-05
0.995	0.000107452		0.995	8.08292e-05		0.995	-2.82773e-05		0.995	-7.27401e-05
1	9.64071e-05		1	7.71961e-05		1	-1.91947e-05		1	0.000119593
1.005	7.01039e-05		1.005	-8.86887e-05		1.005	-1.84681e-05		1.005	0.000119303
1.01	0.000281765		1.01	-0.000135482		1.01	-1.70876e-05		1.01	0.000114144
1.015	0.000297169		1.015	-0.000140714		1.015	-3.75556e-07		1.015	8.537e-05
1.02	0.000279077		1.02	-0.000161277		1.02	-4.48217e-07		1.02	0.000123008
1.025	0.000424035		1.025	-0.000159024		1.025	-3.20933e-06		1.025	0.000240719
1.03	0.000429848		1.03	-0.000162076		1.03	1.89522e-05		1.03	0.000221028
1.035	0.000438422		1.035	-0.000166145		1.035	3.65362e-05		1.035	0.00022219
1.04	0.000422146		1.04	-0.000163965		1.04	9.57548e-05		1.04	0.000230474
1.045	0.000422727		1.045	-3.96426e-05		1.045	9.3139e-05		1.045	0.000225969
1.05	0.000481147		1.05	-3.44837e-05		1.05	9.47376e-05		1.05	0.000199084
1.055	0.000478022		1.055	9.76682e-06		1.055	0.00025619		1.055	0.000195524
1.06	0.000470756		1.06	1.82681e-05		1.06	0.00025728		1.06	0.000380955
1.065	0.00051181		1.065	6.25913e-05		1.065	0.000226908		1.065	0.000373688
1.07	0.000517259		1.07	0.000108513		1.07	0.00022698		1.07	0.000312508
1.075	0.000467414		1.075	0.000144117		1.075	0.000236208		1.075	0.000306622
1.08	0.000471846		1.08	0.000150075		1.08	0.000176772		1.08	0.000304225
1.085	0.000522345		1.085	0.000185243		1.085	0.000174592		1.085	0.000285115
1.09	0.00037557		1.09	0.000191637		1.09	0.000207798		1.09	0.000283589
1.095	0.000376878		1.095	0.000189094		1.095	0.000212376		1.095	0.00030793
1.1	0.000353481		1.1	0.000148331		1.1	0.000203584		1.1	0.00030081
1.105	0.000354571		1.105	0.000146951		1.105	0.000189342		1.105	0.000102445
1.11	0.000357114		1.11	0.000145933		1.11	0.000186944		1.11	9.3944e-05
1.115	0.000145744		1.115	0.000142591		1.115	0.000196027		1.115	0.000108767
1.12	0.000143055		1.12	0.000143027		1.12	0.000188979		1.12	0.000132164
1.125	0.00015548		1.125	0.000134744		1.125	0.000183384		1.125	8.82038e-05
1.13	1.13939e-05		1.13	0.000132636		1.13	0.000182948		1.13	-3.11054e-05
1.135	2.34556e-05		1.135	0.000140193		1.135	0.000171613		1.135	-6.54602e-06
1.14	4.42366e-05		1.14	0.000146079		1.14	0.000159333		1.14	-8.58053e-06
1.145	6.64709e-05		1.145	0.000142373		1.145	-9.74881e-06		1.145	-1.80264e-05
1.15	6.79967e-05		1.15	1.05661e-05		1.15	6.81787e-06		1.15	-1.31582e-05
1.155	1.50996e-05		1.155	3.77413e-05		1.155	1.80427e-06		1.155	-9.67044e-06
1.16	1.36464e-05		1.16	-3.82077e-06		1.16	-0.000158704		1.16	6.89625e-06
1.165	6.27652e-05		1.165	-1.10869e-05		1.165	-0.000160956		1.165	-0.000179334
1.17	3.42094e-05		1.17	0.000166932		1.17	-0.000160956		1.17	-0.000171632
1.175	3.42094e-05		1.175	0.000153345		1.175	-0.000153181		1.175	-0.000172504
1.18	2.40369e-05		1.18	0.000147169		1.18	-0.000160593		1.18	-0.000163494
1.185	3.57353e-05		1.185	0.000137577		1.185	-0.000135307		1.185	-0.000155574
1.19	-1.38194e-05		1.19	9.93577e-05		1.19	-0.000140902		1.19	-8.48745e-05
1.195	-2.2902e-05		1.195	9.91397e-05		1.195	-0.00016844		1.195	7.11285e-05
1.2	-2.73344e-05		1.2	9.73959e-05		1.2	-0.000167568		1.2	7.34536e-05
1.205	-2.52272e-05		1.205	9.89217e-05		1.205	-0.000168513		1.205	9.87396e-05
1.21	-2.30474e-05		1.21	0.000104153		1.21	-0.000174544		1.21	0.00010477
1.215	-2.36287e-05		1.215	9.34722e-05		1.215	-0.00017418		1.215	0.000138194
1.22	-2.46459e-05		1.22	0.000115488		1.22	-2.22465e-05		1.22	0.000131146
1.225	-5.40736e-05		1.225	0.000110547		1.225	-2.37724e-05		1.225	0.000109493
1.23	-4.52089e-05		1.23	0.000118976		1.23	-2.49349e-05		1.23	0.000113708
1.235	-4.8188e-05		1.235	0.000122682		1.235	5.07401e-06		1.235	0.000117268
1.24	-6.43914e-05		1.24	0.000144698		1.24	5.00135e-06		1.24	0.000117341
1.245	-9.18572e-05		1.245	0.0001423		1.245	0.000147271		1.245	0.000114216
1.25	-0.000105154		1.25	0.000243444		1.25	0.000148071		1.25	0.000557012
1.255	-0.000109078		1.255	0.000251292		1.255	0.000131649		1.255	0.000559628
1.26	-0.000117943		1.26	0.000218667		1.26	0.000136663		1.26	0.000556431
1.265	-8.13214e-05		1.265	0.000217577		1.265	0.000150033		1.265	0.000602352
1.27	-0.000122593		1.27	0.000210965		1.27	0.000149669		1.27	0.0006203
1.275	-0.000132039		1.275	-6.7272e-06		1.275	0.000176481		1.275	0.000596321
1.28	-0.000126734		1.28	-5.11957e-05		1.28	0.000171758		1.28	0.000593996
1.285	-0.00012717		1.285	-6.70358e-05		1.285	0.000169651		1.285	0.000591453
1.29	-0.000103483		1.29	-6.333e-05		1.29	0.000145164		1.29	0.000634541
1.295	-0.000105881		1.295	-5.35935e-05		1.295	0.00015432		1.295	0.00069267
1.3	-0.000107116		1.3	-5.19223e-05		1.3	0.000146109		1.3	0.000529255
1.305	-9.58536e-05		1.305	-5.33028e-05		1.305	0.000158171		1.305	0.000741571
1.31	-9.49817e-05		1.31	-5.95517e-05		1.31	0.0001557		1.31	0.0007197
1.315	-9.68708e-05		1.315	-6.10049e-05		1.315	0.000167253		1.315	0.000717157
1.32	-0.00010094		1.32	-4.39296e-05		1.32	0.000169724		1.32	0.000688891
1.325	0.000174372		1.325	-6.66724e-05		1.325	8.12577e-06		1.325	0.000700372
1.33	0.000229159		1.33	-5.83164e-05		1.33	1.66271e-05		1.33	0.000701244
1.335	0.000257787		1.335	-6.7835e-05		1.335	3.21765e-05		1.335	0.000994503
1.34	0.000253645		1.34	3.79592e-05		1.34	0.000109488		1.34	0.000995666
1.345	0.000258804		1.345	1.37632e-05		1.345	0.000109996		1.345	0.000974013
1.35	0.000260039		1.35	2.93126e-05		1.35	-3.01665e-05		1.35	0.000981715
1.355	0.000267378		1.355	-5.25036e-05		1.355	-2.76234e-05		1.355	0.000532598
1.36	0.000282274		1.36	-6.19495e-05		1.36	-2.4281e-05		1.36	0.000525986
1.365	0.00028983		1.365	-5.83891e-05		1.365	-2.89313e-05		1.365	0.00052773
1.37	0.000262074		1.37	-4.10231e-05		1.37	-4.21556e-05		1.37	0.000471127
1.375	0.000261711		1.375	-2.90341e-05		1.375	0.00011748		1.375	0.000493143
1.38	0.000258586		1.38	-3.94973e-05		1.38	9.21218e-05		1.38	0.000498738
1.385	0.000249794		1.385	-3.60095e-05		1.385	8.65995e-05		1.385	0.000501354
1.39	0.000250739		1.39	-4.55281e-05		1.39	8.91427e-05		1.39	0.000500191
1.395	0.000226833		1.395	-4.89432e-05		1.395	9.09592e-05		1.395	0.000491762
1.4	0.000226398		1.4	-1.67544e-05		1.4	9.03052e-05		1.4	0.000361772
1.405	0.000220875		1.405	0.000181247		1.405	9.23398e-05		1.405	0.000374778
1.41	0.000215934		1.41	0.000183354		1.41	7.75896e-05		1.41	0.000120102
1.415	0.000215208		1.415	0.000189966		1.415	0.000102585		1.415	0.000126714
1.42	0.00024013		1.42	0.000183572		1.42	0.000102149		1.42	0.000124534
1.425	0.000242746		1.425	0.000174707		1.425	0.000100768		1.425	0.000128385
1.43	-2.3774e-05		1.43	0.00027883		1.43	0.000102512		1.43	0.000108985
1.435	-7.59445e-05		1.435	0.000307749		1.435	9.57548e-05		1.435	0.000108186
1.44	-0.000112856		1.44	0.000310656		1.44	8.1368e-05		1.44	-0.00019125
1.445	-9.876e-05		1.445	0.000200066		1.445	0.000258007		1.445	-0.00019561
1.45	-6.1267e-05		1.45	0.000196796		1.45	0.000324709		1.45	-0.000197499
1.455	-6.1485e-05		1.455	0.000178267		1.455	0.00032747		1.455	-0.00020462
1.46	-7.70344e-05		1.46	0.000160756		1.46	0.000398024		1.46	-0.000169597
1.465	-5.98864e-05		1.465	0.000165188		1.465	0.000390903		1.465	-2.34034e-05
1.47	-5.95958e-05		1.47	0.0001819		1.47	0.000394028		1.47	-2.18048e-05
1.475	-6.38828e-05		1.475	0.000205733		1.475	0.000397443		1.475	-1.91164e-05
1.48	-6.00318e-05		1.48	0.000207986		1.48	0.000238897		1.48	-5.53015e-05
1.485	-5.62534e-05		1.485	0.000208785		1.485	0.000237226		1.485	-2.81263e-05
1.49	-3.92508e-05		1.49	0.000205951		1.49	0.00023708		1.49	1.51069e-05
1.495	-4.05586e-05		1.495	0.000203771		1.495	0.000272248		1.495	2.03385e-05
1.5	-5.79973e-05		1.5	0.000240102		1.5	0.000270214		1.5	-2.11509e-05
1.505	-6.27929e-05		1.505	0.000192436		1.505	0.000267162		1.505	-1.4684e-05
1.51	-5.72707e-05		1.51	-1.43566e-05		1.51	0.000267453		1.51	-1.61373e-05
1.515	-5.56721e-05		1.515	-2.1332e-05		1.515	0.000274355		1.515	-1.4902e-05
1.52	-5.58174e-05		1.52	-1.92975e-05		1.52	0.000251685		1.52	-1.94797e-05
1.525	-8.183e-05		1.525	0.000233126		1.525	0.00024718		1.525	-1.27222e-05
1.53	-7.14395e-05		1.53	0.00023567		1.53	0.000244855		1.53	-9.01649e-06
1.535	-7.47819e-05		1.535	0.000126533		1.535	0.000250523		1.535	-1.34488e-05
1.54	-7.8197e-05		1.54	9.27456e-05		1.54	0.000314173		1.54	1.26365e-05
1.545	-8.39372e-05		1.545	9.04204e-05		1.545	0.000317007		1.545	1.35084e-05
1.55	-9.78881e-05		1.55	0.000109385		1.55	3.28305e-05		1.55	1.33631e-05
1.555	-0.000134219		1.555	0.000113599		1.555	-2.86406e-05		1.555	1.22005e-05
1.56	-0.000131021		1.56	0.000117668		1.56	-3.03118e-05		1.56	1.13286e-05
1.565	-0.000129786		1.565	0.000116288		1.565	4.97605e-05		1.565	8.65391e-07
1.57	-0.000159795		1.57	0.000123336		1.57	5.55733e-05		1.57	-0.000149107
1.575	-0.00016539		1.575	0.000105316		1.575	5.97877e-05		1.575	-0.00015274
1.58	-0.000165608		1.58	0.000127042		1.58	6.10956e-05		1.58	-0.000161386
1.585	-0.000178106		1.585	0.000120575		1.585	6.20402e-05		1.585	-0.000160006
1.59	-0.000156307		1.59	0.000145134		1.59	6.16769e-05		1.59	-0.000193938
1.595	-0.000160304		1.595	0.000149784		1.595	7.17041e-05		1.595	-0.000235791
1.6	-0.000160885		1.6	0.000140992		1.6	3.8716e-05		1.6	-0.000183621
1.605	-0.000160013		1.605	0.00010626		1.605	3.63182e-05		1.605	-0.000182967
1.61	-0.000130077		1.61	0.000117378		1.61	3.72628e-05		1.61	-0.000145038
1.615	-0.000119468		1.615	0.000125952		1.615	6.20402e-05		1.615	-0.000119752
1.62	-0.000124119		1.62	0.000388984		1.62	6.75624e-05		1.62	-8.78536e-05
1.625	-9.83967e-05		1.625	0.000493761		1.625	6.55279e-05		1.625	-7.84803e-05
1.63	-9.86147e-05		1.63	0.000296051		1.63	6.59638e-05		1.63	-8.10234e-05
1.635	-0.000110894		1.635	0.000292054		1.635	6.90883e-05		1.635	-8.53831e-05
1.64	-0.000115399		1.64	0.000294816		1.64	5.9715e-05		1.64	-7.17955e-05
1.645	-0.000117507		1.645	0.000320392		1.645	4.38749e-05		1.645	-7.23041e-05
1.65	-0.000113656		1.65	0.00032744		1.65	4.62727e-05		1.65	-4.52743e-05
1.655	-0.000102102		1.655	0.000405187		1.655	5.79711e-05		1.655	-4.37484e-05
1.66	-7.95776e-05		1.66	0.000404316		1.66	5.33935e-05		1.66	-4.35304e-05
1.665	-7.89963e-05		1.665	0.000397703		1.665	5.17223e-05		1.665	-3.93161e-05
1.67	-7.76884e-05		1.67	0.000396323		1.67	-0.000102827		1.67	-5.7554e-05
1.675	-7.91416e-05		1.675	0.000389638		1.675	-9.72325e-05		1.675	-4.78901e-05
1.68	-8.21933e-05		1.68	0.00038942		1.68	-8.51358e-06		1.68	5.38352e-05
1.685	-8.74976e-05		1.685	0.000353526		1.685	-1.01121e-05		1.685	7.14918e-05
1.69	-5.53815e-05		1.69	0.000349166		1.69	-1.1856e-05		1.69	7.3163e-05
1.695	-5.08038e-05		1.695	0.000321627		1.695	0.000273556		1.695	6.844e-05
1.7	-5.13851e-05		1.7	0.000323807		1.7	0.000417279		1.7	9.38713e-05
1.705	-4.76794e-05		1.705	0.000330855		1.705	0.000413937		1.705	3.76318e-05
1.71	-4.48456e-05		1.71	0.000340301		1.71	0.000416916		1.71	7.36716e-05
1.715	-6.5554e-05		1.715	0.000339429		1.715	0.000420694		1.715	2.68053e-05
1.72	-7.24568e-05		1.72	0.000334488		1.72	0.000400059		1.72	2.10651e-05
1.725	-6.41734e-05		1.725	7.77048e-05		1.725	0.000389886		1.725	-1.59919e-05
1.73	-9.01134e-05		1.73	-3.25218e-05		1.73	0.000409359		1.73	-2.26767e-05
1.735	-8.71343e-05		1.735	-6.30394e-05		1.735	0.000412774		1.735	-2.65278e-05
1.74	-7.81243e-05		1.74	-6.36207e-05		1.74	0.000450195		1.74	-2.74724e-05
1.745	-7.63805e-05		1.745	-6.59458e-05		1.745	0.000450049		1.745	-3.37939e-05
1.75	-5.87965e-05		1.75	-5.72992e-05		1.75	0.000399913		1.75	-5.69727e-05
1.755	-6.05404e-05		1.755	-5.5628e-05		1.755	0.000401803		1.755	-8.03695e-05
1.76	-6.76612e-05		1.76	-0.000149579		1.76	0.000389595		1.76	-6.9543e-05
1.765	-8.94594e-05		1.765	-0.000143838		1.765	0.00038153		1.765	-6.57647e-05
1.77	-9.0186e-05		1.77	-0.000102349		1.77	0.000384219		1.77	-7.03423e-05
1.775	-9.15666e-05		1.775	-4.26217e-05		1.775	0.000389014		1.775	-3.84442e-05
1.78	-8.48091e-05		1.78	-4.31303e-05		1.78	0.00038727		1.78	-4.35304e-05
1.785	-8.29926e-05		1.785	-2.40205e-05		1.785	0.000286272		1.785	-9.1196e-05
1.79	-1.16396e-05		1.79	9.5652e-05		1.79	0.000279878		1.79	-0.000107835
1.795	-4.37557e-05		1.795	9.90671e-05		1.795	0.000307997		1.795	-0.000109942
1.8	4.92708e-06		1.8	0.000103935		1.8	3.26852e-05		1.8	-0.000112849
1.805	9.90956e-05		1.805	9.90671e-05		1.805	-5.90129e-05		1.805	-0.000140678
1.81	9.90229e-05		1.81	9.36175e-05		1.81	-5.43626e-05		1.81	-0.000116337
1.815	9.61892e-05		1.815	8.3445e-05		1.815	-4.47714e-05		1.815	-0.000152958
1.82	9.46633e-05		1.82	0.000147532		1.82	-4.61519e-05		1.82	-0.000109361
1.825	9.17569e-05		1.825	0.000146587		1.825	-1.22193e-05		1.825	-0.000134139
1.83	8.39821e-05		1.83	0.000161846		1.83	1.51739e-05		1.83	-0.000120842
1.835	8.28922e-05		1.835	0.000157268		1.835	0.000319986		1.835	-0.000125855
1.84	6.82147e-05		1.84	0.000136124		1.84	0.000312212		1.84	-0.000103403
1.845	6.44364e-05		1.845	0.000160175		1.845	0.00027065		1.845	-0.000101368
1.85	7.18478e-05		1.85	0.000160466		1.85	0.000273629		1.85	-2.50019e-05
1.855	5.49904e-05		1.855	0.000121447		1.855	0.000280241		1.855	-3.56692e-06
1.86	6.37097e-05		1.86	0.000120865		1.86	0.000276099		1.86	-5.15166e-07
1.865	0.000136371		1.865	0.000120429		1.865	0.000285545		1.865	-1.01791e-05
1.87	0.000134118		1.87	0.000121592		1.87	0.000292956		1.87	-1.25042e-05
1.875	0.00013034		1.875	9.89217e-05		1.875	0.000297897		1.875	-9.88842e-06
1.88	0.000127215		1.88	4.59519e-05		1.88	0.000294846		1.88	-4.4475e-05
1.885	0.000132374		1.885	3.86859e-05		1.885	0.000288088		1.885	-2.47112e-05
1.89	0.000130558		1.89	2.63335e-05		1.89	0.000295645		1.89	-7.58645e-05
1.895	7.10485e-05		1.895	-0.000114774		1.895	0.000304728		1.895	-6.93977e-05
1.9	0.000129468		1.9	-0.000114919		1.9	0.000276172		1.9	-6.77265e-05
1.905	5.46271e-05		1.905	-0.000117971		1.905	0.000264473		1.905	-6.71452e-05
1.91	-5.13851e-05		1.91	-0.000119715		1.91	0.000208743		1.91	-6.21316e-05
1.915	-4.28111e-05		1.915	-0.000116155		1.915	0.000208234		1.915	-8.83622e-05
1.92	-4.16486e-05		1.92	-6.58188e-06		1.92	0.000259678		1.92	8.47887e-05
1.925	-4.31744e-05		1.925	-7.43745e-05		1.925	0.000252993		1.925	0.000103027
1.93	-3.95414e-05		1.93	-7.36479e-05		1.93	0.000216808		1.93	0.000109203
1.935	-2.05769e-05		1.935	-9.11592e-05		1.935	0.00019312		1.935	0.000468511
1.94	-2.07222e-05		1.94	-8.53463e-05		1.94	-0.000129131		1.94	0.000471853
1.945	-6.62601e-06		1.945	-5.91157e-05		1.945	-0.000126079		1.945	0.00050208
1.95	-6.04472e-06		1.95	-8.73081e-05		1.95	-0.000131601		1.95	0.000524678
1.955	-1.65806e-05		1.955	-9.07959e-05		1.955	-0.00011082		1.955	0.000450564
1.96	-3.79223e-06		1.96	-8.59276e-05		1.96	-0.000117214		1.96	0.000450564
1.965	-1.30928e-05		1.965	-8.28032e-05		1.965	-0.000118304		1.965	0.000448457
1.97	-8.83695e-05		1.97	-9.05052e-05		1.97	-0.000128041		1.97	0.000633306
1.975	-9.36011e-05		1.975	-9.94425e-05		1.975	-1.83228e-05		1.975	0.000671816
1.98	-9.55629e-05		1.98	-0.000105691		1.98	-2.96579e-05		1.98	0.000669273
1.985	-8.77882e-05		1.985	-0.000107072		1.985	-2.72601e-05		1.985	0.000671453
1.99	4.3292e-05		1.99	-9.82799e-05		1.99	-1.78142e-05		1.99	0.000656703
1.995	4.54719e-05		1.995	-9.7626e-05		1.995	-1.99213e-05		1.995	0.000656485
2	3.80604e-05		2	-0.000102785		2	-2.48623e-05		2	0.000648637
2.005	-1.39648e-05		2.005	-8.41837e-05		2.005	-1.94127e-05		2.005	0.000650309
2.01	-1.60719e-05		2.01	-7.13227e-05		2.01	-1.34545e-05		2.01	0.000656194
2.015	-1.36741e-05		2.015	-5.44654e-05		2.015	-1.48351e-05		2.015	0.000681335
2.02	-2.63171e-05		2.02	-5.43201e-05		2.02	-1.75235e-05		2.02	0.000738664
2.025	-2.8279e-05		2.025	-1.56645e-05		2.025	-7.92126e-05		2.025	0.000572053
2.03	-2.66804e-05		2.03	3.80863e-06		2.03	-7.28911e-05		2.03	0.000516322
2.035	-1.44007e-05		2.035	2.06476e-06		2.035	-6.9912e-05		2.035	0.00051545
2.04	-2.3992e-05		2.04	1.70329e-05		2.04	-7.0784e-05		2.04	0.000343098
2.045	-2.26114e-05		2.045	1.49984e-05		2.045	-7.71781e-05		2.045	0.000342444
2.05	5.14301e-05		2.05	3.08202e-06		2.05	-7.59429e-05		2.05	0.000292672
2.055	4.83783e-05		2.055	1.1438e-05		2.055	-6.6061e-05		2.055	0.000270655
2.06	4.74337e-05		2.06	0.00013874		2.06	-8.24097e-05		2.06	0.000267095
2.065	0.000106798		2.065	0.000146733		2.065	-8.24097e-05		2.065	0.000245297
2.07	0.00011014		2.07	0.000134962		2.07	0.000154901		2.07	0.00024675
2.075	0.000103891		2.075	0.000175143		2.075	0.000151704		2.075	5.84855e-05
2.08	0.000106071		2.08	0.000174998		2.08	3.43564e-05		2.08	0.000405732
2.085	0.000121112		2.085	0.000159521		2.085	5.87704e-05		2.085	0.000615649
2.09	0.000116316		2.09	0.000148041		2.09	0.00010382		2.09	0.000618556
2.095	-2.69711e-05		2.095	0.000145425		2.095	9.66267e-05		2.095	0.000647111
2.1	-2.89329e-05		2.1	0.000143754		2.1	8.85614e-05		2.1	0.000651253
2.105	-2.83516e-05		2.105	0.00017943		2.105	8.5001e-05		2.105	0.000652052
2.11	-2.45732e-05		2.11	0.000169403		2.11	8.20219e-05		2.11	0.000647329
2.115	-2.66804e-05		2.115	0.00015705		2.115	8.46377e-05		2.115	0.00064653
2.12	-2.99502e-05		2.12	0.000143681		2.12	9.01599e-05		2.12	0.000644205
2.125	-2.04316e-05		2.125	0.000151746		2.125	8.76168e-05		2.125	0.00059
2.13	-1.83971e-05		2.13	2.57339e-06		2.13	8.82707e-05		2.13	0.000587094
2.135	-1.95596e-05		2.135	-1.63911e-05		2.135	8.91427e-05		2.135	0.000584914
2.14	-3.46731e-05		2.14	-1.21768e-05		2.14	9.00873e-05		2.14	0.000583606
2.145	-4.28111e-05		2.145	-2.46744e-05		2.145	0.000105491		2.145	0.000388221
2.15	-4.62262e-05		2.15	-2.86708e-05		2.15	0.000115301		2.15	0.000440464
2.155	-0.000118742		2.155	-4.16771e-05		2.155	0.000118934		2.155	0.000439519
2.16	-0.000117507		2.16	-4.61094e-05		2.16	0.000121186		2.16	0.000440827
2.165	-0.000105808		2.165	-0.000162657		2.165	0.000114429		2.165	0.000445187
2.17	-0.000176144		2.17	-0.000174574		2.17	0.00035094		2.17	0.000444533
2.175	-0.000179559		2.175	-0.000171014		2.175	0.000126854		2.175	0.00044228
2.18	-0.000162556		2.18	-0.00020916		2.18	0.000131504		2.18	0.000445695
2.185	-0.000163574		2.185	-0.000174211		2.185	0.00013739		2.185	7.14191e-05
2.19	-0.000173528		2.19	-0.000163457		2.19	0.000111668		2.19	-3.53197e-05
2.195	-0.000175853		2.195	-0.000152994		2.195	6.77804e-05		2.195	-3.72816e-05
2.2	-0.000171203		2.2	-0.000111868		2.2	6.71264e-05		2.2	-6.59826e-05
2.205	-0.000170113		2.205	-0.000104238		2.205	0.00018629		2.205	-4.72361e-05
2.21	-0.000167715		2.21	-0.00013897		2.21	0.000192902		2.21	2.09198e-05
2.215	-0.00017193		2.215	-0.00014253		2.215	0.000195155		2.215	1.69234e-05
2.22	-0.000165753		2.22	-0.000139043		2.22	0.000189051		2.22	6.09698e-06
2.225	-0.000166044		2.225	-0.000141804		2.225	0.000184038		2.225	-2.38393e-05
2.23	-0.000172511		2.23	-0.000154374		2.23	0.000188397		2.23	-2.46386e-05
2.235	-0.00016895		2.235	-0.000121313		2.235	0.000188615		2.235	-1.09057e-05
2.24	-0.000125645		2.24	-0.000122549		2.24	0.000186436		2.24	-4.65684e-06
2.245	-0.000124119		2.245	-9.06505e-05		2.245	0.000184619		2.245	-1.47567e-05
2.25	-0.000121648		2.25	-9.45742e-05		2.25	0.000169215		2.25	-1.52653e-05
2.255	-0.00011569		2.255	-7.43745e-05		2.255	0.000165582		2.255	-6.83078e-05
2.26	-0.000110676		2.26	-7.13954e-05		2.26	0.000166018		2.26	-6.82351e-05
2.265	-0.000101666		2.265	-7.24853e-05		2.265	0.000159987		2.265	-7.14322e-05
2.27	-0.000107116		2.27	-5.57733e-05		2.27	0.000169869		2.27	-5.15958e-05
2.275	-0.000103338		2.275	-4.91612e-05		2.275	-6.27913e-05		2.275	-4.0406e-05
2.28	-9.57083e-05		2.28	-5.17043e-05		2.28	-7.4417e-05		2.28	-2.76903e-05
2.285	-7.55085e-05		2.285	-4.83619e-05		2.285	-7.0348e-05		2.285	8.40621e-05
2.29	-7.06403e-05		2.29	-8.49103e-05		2.29	-6.70056e-05		2.29	8.66053e-05
2.295	-9.09648e-06		2.295	-6.79077e-05		2.295	2.99967e-05		2.295	2.11378e-05
2.3	-4.44618e-06		2.3	-7.2776e-05		2.3	2.86161e-05		2.3	2.38262e-05
2.305	-7.86124e-06		2.305	-0.000112812		2.305	3.00694e-05		2.305	1.90306e-05
2.31	-1.97571e-06		2.31	-0.000126618		2.31	-7.63062e-05		2.31	1.25638e-05
2.315	-4.4983e-07		2.315	-0.000128216		2.315	-7.39084e-05		2.315	-3.25586e-05
2.32	4.92708e-06		2.32	-0.000130251		2.32	-7.74688e-05		2.32	-1.9189e-05
2.325	-1.53974e-06		2.325	-0.000131849		2.325	-7.8704e-05		2.325	-7.7086e-06
2.33	7.85405e-07		2.33	-0.000115137		2.33	-7.47077e-05		2.33	-3.20362e-06
2.335	2.60193e-06		2.335	-0.000112158		2.335	-7.07113e-05		2.335	-5.0928e-06
2.34	-1.75773e-06		2.34	-0.000145074		2.34	-7.76141e-05		2.34	-2.25314e-05
2.345	5.94433e-06		2.345	-0.000145945		2.345	-7.0348e-05		2.345	-2.73997e-05
2.35	1.0304e-05		2.35	-0.000179951		2.35	-7.0566e-05		2.35	-2.20228e-05
2.355	1.35011e-05		2.355	-0.000173411		2.355	-7.1002e-05		2.355	1.56156e-05
2.36	1.13939e-05		2.36	-0.000185473		2.36	-7.18012e-05		2.36	1.35084e-05
2.365	5.79901e-06		2.365	-0.000177916		2.365	-7.33998e-05		2.365	1.41623e-05
2.37	3.02131e-05		2.37	-0.000169706		2.37	-6.95487e-05		2.37	1.60515e-05
2.375	2.92685e-05		2.375	-0.000191504		2.375	-7.21645e-05		2.375	-6.90933e-06
2.38	2.08398e-05		2.38	-0.000195936		2.38	-7.15832e-05		2.38	-2.66004e-05
2.385	1.64802e-05		2.385	-0.000194483		2.385	-7.25278e-05		2.385	0.000195742
2.39	-1.16396e-05		2.39	-0.000193829		2.39	-7.73234e-05		2.39	8.30449e-05
2.395	-1.33108e-05		2.395	-0.000190123		2.395	-7.69601e-05		2.395	9.0311e-05
2.4	-7.81243e-05		2.4	-0.000210178		2.4	-0.000175779		2.4	5.30359e-05
2.405	-8.05221e-05		2.405	-0.000204147		2.405	-0.000178104		2.405	4.46073e-05
2.41	-7.58718e-05		2.41	-0.000206617		2.41	-0.000178177		2.41	4.81676e-05
2.415	-8.13214e-05		2.415	-0.000206763		2.415	-0.000102537		2.415	3.40714e-05
2.42	-8.85875e-05		2.42	-0.000197462		2.42	-0.00010508		2.42	8.78543e-06
2.425	-9.38917e-05		2.425	-0.000198479		2.425	-0.000105661		2.425	2.63694e-05
2.43	-9.39644e-05		2.43	-0.000198407		2.43	-0.000111401		2.43	2.82586e-05
2.435	-9.48363e-05		2.435	-0.000214174		2.435	-0.000118595		2.435	2.78952e-05
2.44	-9.67982e-05		2.44	-0.000211122		2.44	-0.000122519		2.44	2.65147e-05
2.445	-9.19299e-05		2.445	-0.000211704		2.445	-0.000114017		2.445	2.89852e-05
2.45	-0.000135018		2.45	-0.000208797		2.45	-0.000122737		2.45	3.63966e-05
2.455	-9.60716e-05		2.455	-0.000202984		2.455	-0.000122083		2.455	4.06836e-05
2.46	-0.000104064		2.46	-0.000200078		2.46	-0.000124989		2.46	9.29406e-06
2.465	-9.42551e-05		2.465	-0.000185836		2.465	-0.000125788		2.465	8.05882e-06
2.47	-9.80334e-05		2.47	-0.000202112		2.47	-0.000127677		2.47	5.95165e-06
2.475	-0.000135018		2.475	-0.000215119		2.475	-0.00012775		2.475	2.28816e-05
2.48	4.85963e-05		2.48	-0.000217298		2.48	-0.000134798		2.48	3.20369e-05
2.485	6.05853e-05		2.485	-0.000216645		2.485	-0.000141192		2.485	5.53611e-05
2.49	6.1094e-05		2.49	-0.000217589		2.49	-0.000139085		2.49	-0.000172794
2.495	9.74971e-05		2.495	-0.000217153		2.495	-0.000138431		2.495	-0.000176209
2.5	0.000139931		2.5	-0.000211486		2.5	-0.000140684		2.5	-0.000191032
2.505	0.000138187		2.505	-0.00020916		2.505	-0.000136251		2.505	-0.000133557
2.51	0.000138042		2.51	-0.00021352		2.51	-0.000138577		2.51	-0.000119388
2.515	0.000132084		2.515	-0.000210032		2.515	-0.000134871		2.515	-0.000121278
2.52	0.000129105		2.52	-0.000205963		2.52	-0.0002124		2.52	-0.000125928
2.525	0.00013252		2.525	-0.000213375		2.525	-0.000223445		2.525	-0.00011997
2.53	0.00013252		2.53	-0.000213447		2.53	-0.000222282		2.53	-0.000136318
2.535	0.000143855		2.535	-0.000192085		2.535	-0.000222645		2.535	-0.000142567
2.54	0.000163836		2.54	5.8159e-05		2.54	-0.000220611		2.54	-0.000147436
2.545	0.000159331		2.545	7.24005e-05		2.545	-0.000217777		2.545	-0.000143875
2.55	0.00016202		2.55	7.26912e-05		2.55	-0.000199321		2.55	-0.000145256
2.555	0.000159477		2.555	7.34178e-05		2.555	-0.000196851		2.555	-0.000152594
2.56	0.000113482		2.56	7.45803e-05		2.56	-0.000199466		2.56	-0.000149761
2.565	0.000109849		2.565	7.0366e-05		2.565	-0.000197795		2.565	-0.000139007
2.57	0.000101711		2.57	8.32997e-05		2.57	-0.000193218		2.57	-0.000140097
2.575	0.000105998		2.575	0.000144771		2.575	-0.000190021		2.575	-0.000142931
2.58	0.000108687		2.58	0.000150729		2.58	-0.000192564		2.58	2.7314e-05
2.585	-7.20208e-05		2.585	0.000157196		2.585	-0.000190747		2.585	2.77499e-05
2.59	-8.07401e-05		2.59	0.000179721		2.59	-0.000186896		2.59	7.09832e-05
2.595	-7.90689e-05		2.595	0.000180157		2.595	-9.97757e-05		2.595	6.29905e-05
2.6	-0.000116126		2.6	0.000177686		2.6	-0.000102682		2.6	6.49523e-05
2.605	-0.000163574		2.605	0.000166714		2.605	-0.000104426		2.605	5.50704e-05
2.61	-6.29382e-05		2.61	0.000212418		2.61	-6.5625e-05		2.61	1.44668e-06
2.615	-5.82152e-05		2.615	0.000220919		2.615	-5.7923e-05		2.615	3.56764e-07
2.62	-5.79973e-05		2.62	0.000230438		2.62	-6.35905e-05		2.62	1.38717e-05
2.625	-5.66894e-05		2.625	0.000227386		2.625	-6.51164e-05		2.625	1.06746e-05
2.63	-5.50182e-05		2.63	0.00022121		2.63	-4.92763e-05		2.63	9.14873e-06
2.635	-5.19664e-05		2.635	0.000385133		2.635	-4.1211e-05		2.635	-4.29353e-06
2.64	-6.16303e-05		2.64	0.00038259		2.64	-3.24917e-05		2.64	7.89759e-05
2.645	-7.89963e-05		2.645	0.000127986		2.645	-3.32909e-05		2.645	8.47887e-05
2.65	-7.67438e-05		2.65	0.000112655		2.65	-2.96579e-05		2.65	8.44254e-05
2.655	-8.05948e-05		2.655	0.00011607		2.655	-4.86951e-05		2.655	0.00011596
2.66	-1.83971e-05		2.66	0.000117596		2.66	-4.73872e-05		2.66	0.000117123
2.665	-5.97206e-06		2.665	0.000209366		2.665	-4.96396e-05		2.665	0.000114507
2.67	7.54287e-06		2.67	0.000207114		2.67	-4.5498e-05		2.67	9.85943e-05
2.675	5.24473e-05		2.675	0.000181392		2.675	0.000147417		2.675	0.000104407
2.68	4.83056e-05		2.68	0.000130675		2.68	0.000143493		2.68	0.000108549
2.685	0.000132956		2.685	0.000126969		2.685	0.000141677		2.685	7.55019e-06
2.69	0.000134118		2.69	0.000126678		2.69	0.000142984		2.69	0.000136596
2.695	0.000167905		2.695	0.000106551		2.695	0.000136154		2.695	6.9094e-05
2.7	0.000162892		2.7	0.000118322		2.7	4.40203e-05		2.7	6.052e-05
2.705	0.000164127		2.705	0.000247586		2.705	4.3003e-05		2.705	6.36444e-05
2.71	0.000168923		2.71	0.000252527		2.71	6.28394e-05		2.71	6.66235e-05
2.715	7.22111e-05		2.715	0.000209003		2.715	2.44745e-05		2.715	6.8876e-05
2.72	9.66978e-05		2.72	0.0002021		2.72	1.69177e-05		2.72	5.65236e-05
2.725	9.69884e-05		2.725	0.000191274		2.725	1.49559e-05		2.725	4.50432e-05
2.73	0.000121475		2.73	0.000190838		2.73	1.8153e-05		2.73	5.2164e-05
2.735	0.000128959		2.735	0.000191782		2.735	8.85238e-06		2.735	5.06381e-05
2.74	0.000128451		2.74	5.61245e-05		2.74	-2.48272e-06		2.74	4.96935e-05
2.745	0.000133828		2.745	3.6724e-05		2.745	-6.40641e-06		2.745	-2.90709e-05
2.75	0.000151847		2.75	4.22462e-05		2.75	-3.28199e-06		2.75	-2.89982e-05
2.755	0.000151121		2.755	3.93398e-05		2.755	-2.77337e-06		2.755	-2.98702e-05
2.76	0.000143782		2.76	3.43262e-05		2.76	-4.22658e-06		2.76	-6.30035e-05
2.765	0.00012598		2.765	2.94579e-05		2.765	-1.06207e-05		2.765	-6.85258e-05
2.77	0.000117624		2.77	-7.1686e-05		2.77	-8.36826e-06		2.77	-7.33214e-05
2.775	0.000109704		2.775	-7.29939e-05		2.775	0.000249433		2.775	-7.60825e-05
2.78	6.16026e-05		2.78	-6.34027e-05		2.78	5.72445e-05		2.78	-7.7681e-05
2.785	7.48269e-05		2.785	-4.98151e-05		2.785	5.62273e-05		2.785	-7.53559e-05
2.79	-2.62966e-06		2.79	-3.75354e-05		2.79	6.28394e-05		2.79	-0.000161096
2.795	-8.73317e-06		2.795	-4.37843e-05		2.795	0.000177426		2.795	-0.000300532
2.8	-3.84515e-05		2.8	-4.03692e-05		2.8	0.000181059		2.8	-0.000277353
2.805	-3.69256e-05		2.805	-5.25036e-05		2.805	0.000184619		2.805	-0.000267253
2.81	-3.49638e-05		2.81	-0.000176754		2.81	0.000323619		2.81	-0.000254538
2.815	-3.15487e-05		2.815	-0.000153575		2.815	0.000311194		2.815	-0.00024887
2.82	-3.38012e-05		2.82	-0.000156772		2.82	0.00031599		2.82	-0.000254901
2.825	-5.61081e-05		2.825	-0.000156627		2.825	0.000317153		2.825	-0.000210215
2.83	-5.38556e-05		2.83	-0.000160042		2.83	0.000316353		2.83	-0.000206363
2.835	-7.7979e-05		2.835	-0.00015808		2.835	0.000389232		2.835	-0.000207235
2.84	-8.50271e-05		2.84	-0.000154374		2.84	0.000391557		2.84	-0.000208543
2.845	-8.28473e-05		2.845	-0.000155755		2.845	0.00039054		2.845	-0.000202585
2.85	-8.11761e-05		2.85	-0.000160768		2.85	0.000389014		2.85	-0.000203312
2.855	-9.86874e-05		2.855	-0.000166727		2.855	0.000409287		2.855	-0.000206945
2.86	-9.54176e-05		2.86	-0.000151686		2.86	0.000402529		2.86	-0.000169815
2.865	-8.98227e-05		2.865	-0.000150886		2.865	0.000390758		2.865	-0.00016858
2.87	-0.000145844		2.87	-0.000148997		2.87	0.000392502		2.87	-0.00016313
2.875	-0.000120413		2.875	-0.00014224		2.875	0.000395554		2.875	-0.000157027
2.88	-0.000115327		2.88	-4.88705e-05		2.88	0.000136518		2.88	-0.000132903
2.885	-0.000115254		2.885	-6.25308e-05		2.885	0.000129251		2.885	-0.000135592
2.89	-0.000126444		2.89	-8.35298e-05		2.89	0.000132594		2.89	-0.000131087
2.895	-0.000133201		2.895	-1.43566e-05		2.895	0.000128525		2.895	-0.000118081
2.9	-0.000134727		2.9	-1.02149e-05		2.9	1.20495e-05		2.9	-2.76177e-05
2.905	-0.000132693		2.905	-1.26854e-05		2.905	6.45457e-06		2.905	-4.26585e-05
2.91	-0.000134655		2.91	-1.70451e-05		2.91	1.58629e-06		2.91	5.36899e-05
2.915	-0.000139523		2.915	-2.03875e-05		2.915	-0.000131674		2.915	0.000173798
2.92	-0.000145844		2.92	-4.07325e-05		2.92	-0.00013676		2.92	0.000202063
2.925	-0.000134146		2.925	-4.39296e-05		2.925	-0.00014112		2.925	0.000207295
2.93	-0.000137343		2.93	-4.61821e-05		2.93	-0.000131093		2.93	0.000167041
2.935	-0.000128842		2.935	-7.88978e-06		2.935	-0.000130511		2.935	0.00017358
2.94	-0.00012797		2.94	-9.56098e-06		2.94	-0.000207168		2.94	0.000174743
2.945	-8.81515e-05		2.945	-1.25401e-05		2.945	-0.000211673		2.945	0.000223789
2.95	-9.29472e-05		2.95	-4.7708e-05		2.95	-0.000152237		2.95	0.000216886
2.955	-0.00010203		2.955	-4.40749e-05		2.955	-0.000148676		2.955	0.000222408
2.96	-0.000107261		2.96	-3.8916e-05		2.96	-0.000171201		2.96	0.000224298
2.965	-0.000104355		2.965	-5.5628e-05		2.965	-0.000173381		2.965	0.000191528
2.97	-0.000106317		2.97	-5.45381e-05		2.97	-9.91944e-05		2.97	0.00029783
2.975	-9.77428e-05		2.975	-5.73719e-05		2.975	-9.5852e-05		2.975	0.000291872
2.98	-0.000113873		2.98	-5.71539e-05		2.98	-9.57793e-05		2.98	0.000333507
2.985	-9.20026e-05		2.985	-0.000140787		2.985	-0.00010072		2.985	0.0003112
2.99	-9.11306e-05		2.99	-9.72627e-05		2.99	-9.18556e-05		2.99	0.000336123
2.995	-9.01134e-05		2.995	-9.02146e-05		2.995	-9.37448e-05		2.995	0.000328348
3	-9.20752e-05		3	-0.000171958		3	-8.49528e-05		3	0.000313743
3.005	-9.64349e-05		3.005	-0.000173993		3.005	-6.87495e-05		3.005	0.000224225
3.01	-0.000106535		3.01	-0.000175373		3.01	-5.52345e-05		3.01	0.000225315
3.015	-8.66983e-05		3.015	-0.000137517		3.015	-4.73145e-05		3.015	0.000125624
3.02	-8.46638e-05		3.02	-0.00013323		3.02	-4.06297e-05		3.02	-1.02517e-05
3.025	-6.76612e-05		3.025	-0.000133448		3.025	-3.65607e-05		3.025	-4.34578e-05
3.03	-7.78337e-05		3.03	-0.000132067		3.03	-3.85952e-05		3.03	-5.39936e-05
3.035	-8.12488e-05		3.035	-0.000129887		3.035	-4.44807e-05		3.035	-5.95158e-05
3.04	-8.64803e-05		3.04	-0.000165055		3.04	-1.65789e-05		3.04	-7.41933e-05
3.045	-8.74249e-05		3.045	7.4871e-05		3.045	-1.38905e-05		3.045	-6.03151e-05
3.05	-0.000132039		3.05	7.49436e-05		3.05	7.46105e-05		3.05	-0.000107254
3.055	-0.000134291		3.055	8.92578e-05		3.055	1.98242e-05		3.055	-0.00011096
3.06	-0.000138578		3.06	9.46348e-05		3.06	4.19857e-05		3.06	-7.77537e-05
3.065	-0.00013836		3.065	0.000115634		3.065	4.35116e-05		3.065	-8.05148e-05
3.07	-0.000150785		3.07	0.000130239		3.07	4.63454e-05		3.07	-8.48018e-05
3.075	-0.000142211		3.075	0.000132564		3.075	-1.43264e-05		3.075	-0.00019779
3.08	-0.00014628		3.08	0.000136487		3.08	-1.44718e-05		3.08	-0.00016858
3.085	-0.000160449		3.085	0.000133436		3.085	-1.22193e-05		3.085	-0.00013908
3.09	-0.000192493		3.09	0.000147823		3.09	-1.12747e-05		3.09	-0.000138062
3.095	-0.000157397		3.095	0.000106914		3.095	-1.54164e-05		3.095	-0.000161096
3.1	-0.000161684		3.1	0.000102627		3.1	-1.25826e-05		3.1	-0.000164874
3.105	-0.000159069		3.105	0.000102264		3.105	-2.3845e-05		3.105	-0.000161822
3.11	3.61713e-05		3.11	0.000106043		3.11	-3.83772e-05		3.11	-8.20407e-05
3.115	4.0095e-05		3.115	0.000102773		3.115	-3.92491e-05		3.115	-8.95974e-05
3.12	2.65074e-05		3.12	8.63514e-05		3.12	-2.64608e-05		3.12	-9.17046e-05
3.125	4.10395e-05		3.125	0.000122827		3.125	-3.51075e-05		3.125	-8.7127e-05
3.13	2.2511e-05		3.13	0.000125516		3.13	-7.351e-06		3.13	-8.6255e-05
3.135	1.65528e-05		3.135	0.000295469		3.135	3.77714e-05		3.135	-5.43569e-05
3.14	1.50269e-05		3.14	0.00029794		3.14	3.55189e-05		3.14	-5.3049e-05
3.145	1.25565e-05		3.145	0.000296051		3.145	8.85238e-06		3.145	-4.78901e-05
3.15	1.08853e-05		3.15	5.27821e-05		3.15	8.05311e-06		3.15	-7.17228e-05
3.155	7.32489e-06		3.155	5.83043e-05		3.155	-7.35451e-05		3.155	-7.73904e-05
3.16	1.11759e-05		3.16	0.000104153		3.16	-7.40537e-05		3.16	-7.34667e-05
3.165	3.4718e-05		3.165	0.000101029		3.165	-9.35268e-05		3.165	0.000140229
3.17	3.95137e-05		3.17	7.61062e-05		3.17	-9.41081e-05		3.17	0.000142409
3.175	5.03401e-05		3.175	6.62243e-05		3.175	-9.16376e-05		3.175	0.000142336
3.18	5.36825e-05		3.18	7.18919e-05		3.18	-9.02571e-05		3.18	0.00017547
3.185	5.70976e-05		3.185	7.14559e-05		3.185	-9.32362e-05		3.185	0.000152872
3.19	5.6807e-05		3.19	7.12379e-05		3.19	-0.00010617		3.19	8.63873e-05
3.195	6.07306e-05		3.195	5.22008e-05		3.195	-0.000104499		3.195	8.64599e-05
3.2	0.000106725		3.2	5.26368e-05		3.2	-0.000105153		3.2	8.44254e-05
3.205	0.000120894		3.205	4.86404e-05		3.205	-0.000109948		3.205	8.95843e-05
3.21	0.000117915		3.21	4.4862e-05		3.21	-0.00010944		3.21	9.23455e-05
3.215	-6.86058e-05		3.215	4.08657e-05		3.215	-0.000104935		3.215	1.13286e-05
3.22	-5.75613e-05		3.22	4.0793e-05		3.22	-0.000107841		3.22	7.62874e-05
3.225	-6.04677e-05		3.225	2.14652e-05		3.225	-0.000126515		3.225	8.14463e-05
3.23	-7.87056e-05		3.23	-2.2422e-05		3.23	-9.38551e-06		3.23	7.38896e-05
3.235	-7.391e-05		3.235	-2.08234e-05		3.235	-3.93218e-05		3.235	7.7232e-05
3.24	-6.1049e-05		3.24	-0.00018867		3.24	-8.05205e-05		3.24	9.438e-05
3.245	-5.38556e-05		3.245	-0.000193684		3.245	-7.15106e-05		3.245	0.000102445
3.25	-5.11671e-05		3.25	-0.000194192		3.25	-6.77322e-05		3.25	0.000101791
3.255	-4.4555e-05		3.255	-0.000148416		3.255	-7.0566e-05		3.255	0.000112037
3.26	-4.0486e-05		3.26	-0.000151177		3.26	-7.47803e-05		3.26	0.000114071
3.265	-4.65168e-05		3.265	-0.000196953		3.265	-7.8268e-05		3.265	0.000121482
3.27	-6.40281e-05		3.27	-1.10869e-05		3.27	-7.4417e-05		3.27	-0.000109507
3.275	-6.46094e-05		3.275	-1.02149e-05		3.275	-7.49983e-05		3.275	-0.000109143
3.28	-6.94777e-05		3.28	6.71506e-06		3.28	-6.01755e-05		3.28	-0.00011016
3.285	-8.26293e-05		3.285	3.38176e-05		3.285	-5.87223e-05		3.285	-9.75901e-05
3.29	-8.43005e-05		3.29	3.17831e-05		3.29	-5.54525e-05		3.29	-9.868e-05
3.295	-7.8415e-05		3.295	3.49075e-05		3.295	-4.43354e-05		3.295	-0.0001066
3.3	-7.42006e-05		3.3	4.08657e-05		3.3	-4.84771e-05		3.3	9.36672e-06
3.305	-0.000160013		3.305	4.02117e-05		3.305	-5.20878e-07		3.305	1.57609e-05
3.31	-0.000156525		3.31	4.11563e-05		3.31	6.89053e-06		3.31	6.0956e-05
3.315	-0.000129205		3.315	4.60973e-05		3.315	8.34375e-06		3.315	5.23093e-05
3.32	-0.000126299		3.32	4.68965e-05		3.32	6.30925e-06		3.32	5.05654e-05
3.325	-0.00013509		3.325	4.85677e-05		3.325	1.36831e-06		3.325	2.61514e-05
3.33	-0.000119686		3.33	4.67512e-05		3.33	4.49272e-06		3.33	0.000125116
3.335	-0.000116853		3.335	9.31089e-05		3.335	-0.000109803		3.335	0.000122209
3.34	-0.000110095		3.34	9.08564e-05		3.34	-0.000106824		3.34	0.000120756
3.345	-0.000119468		3.345	9.83405e-05		3.345	-0.000110384		3.345	7.22911e-05
3.35	-9.17846e-05		3.35	9.63786e-05		3.35	-0.000118377		3.35	9.69958e-05
3.355	-0.000102538		3.355	9.43441e-05		3.355	-0.000115543		3.355	0.000218194
3.36	-8.93868e-05		3.36	5.26368e-05		3.36	-0.000111183		3.36	0.000214416
3.365	-8.49545e-05		3.365	5.15468e-05		3.365	-9.57067e-05		3.365	0.000216087
3.37	-7.48546e-05		3.37	3.94125e-05		3.37	-9.06931e-05		3.37	0.000210419
3.375	-7.65258e-05		3.375	-0.000147689		3.375	-9.76685e-05		3.375	0.000213253
3.38	-8.29926e-05		3.38	-0.000147762		3.38	-8.19011e-05		3.38	0.000202935
3.385	-8.12488e-05		3.385	-0.000159678		3.385	-8.2773e-05		3.385	0.000204825
3.39	-8.07401e-05		3.39	-0.00019303		3.39	-9.08384e-05		3.39	0.000167041
3.395	-7.94322e-05		3.395	-0.000113248		3.395	-9.22189e-05		3.395	0.000163989
3.4	-8.31379e-05		3.4	-6.29667e-05		3.4	-9.36722e-05		3.4	0.000162173
3.405	-8.88781e-05		3.405	-2.12594e-05		3.405	-9.40355e-05		3.405	3.84311e-05
3.41	-8.32106e-05		3.41	-2.52557e-05		3.41	-0.0001425		3.41	3.31268e-05
3.415	-9.67255e-05		3.415	-2.45291e-05		3.415	-0.000145697		3.415	-1.43934e-05
3.42	-0.000117143		3.42	-2.56917e-05		3.42	-0.000142791		3.42	-1.35215e-05
3.425	-0.000119977		3.425	-1.48652e-05		3.425	-0.0001433		3.425	4.64376e-06
3.43	-9.41097e-05		3.43	-1.80623e-05		3.43	-0.000140248		3.43	5.30359e-05
3.435	-0.000102538		3.435	-1.13775e-05		3.435	-0.000138504		3.435	-5.02152e-05
3.44	-0.000101884		3.44	-9.41566e-06		3.44	-0.000136905		3.44	-4.65095e-05
3.445	-0.000113074		3.445	-1.42113e-05		3.445	-0.00015151		3.445	-5.24677e-05
3.45	-0.000113365		3.45	-2.71449e-05		3.45	-0.000151147		3.45	-3.53197e-05
3.455	-0.000148751		3.455	-2.28579e-05		3.455	-0.000139667		3.455	2.53659e-06
3.46	-0.000147733		3.46	-1.82076e-05		3.46	-0.000140248		3.46	-0.000125855
3.465	-0.000157688		3.465	-1.97335e-05		3.465	-0.000141919		3.465	-4.13506e-05
3.47	-0.000145772		3.47	-1.84256e-05		3.47	-0.000153327		3.47	-3.1832e-05
3.475	-0.000144827		3.475	-1.3848e-05		3.475	-0.000152527		3.475	-3.55377e-05
3.48	1.35011e-05		3.48	-1.39206e-05		3.48	-0.000152237		3.48	-6.40208e-05
3.485	5.78242e-05		3.485	-1.12322e-05		3.485	-0.000171928		3.485	-5.43569e-05
3.49	5.70976e-05		3.49	-1.79896e-05		3.49	-0.000188059		3.49	3.78498e-05
3.495	7.03945e-05		3.495	-1.87163e-05		3.495	-0.000186678		3.495	4.04656e-05
3.5	7.80966e-05		3.5	0.000162791		3.5	-5.90129e-05		3.5	7.11285e-05
3.505	8.38368e-05		3.505	0.000111201		3.505	-6.30819e-05		3.505	7.30903e-05
3.51	8.13663e-05		3.51	7.37811e-05		3.51	-5.99575e-05		3.51	9.43073e-05
3.515	8.04218e-05		3.515	8.44622e-05		3.515	-6.01028e-05		3.515	9.38713e-05
3.52	8.03491e-05		3.52	8.30817e-05		3.52	-5.62518e-05		3.52	9.42346e-05
3.525	8.28922e-05		3.525	8.67147e-05		3.525	-5.05116e-05		3.525	9.68504e-05
3.53	9.58985e-05		3.53	9.14377e-05		3.53	-4.94217e-05		3.53	0.000116687
3.535	7.63527e-05		3.535	9.41988e-05		3.535	-2.67515e-05		3.535	0.000140084
3.54	6.89413e-05		3.54	8.7514e-05		3.54	-3.25643e-05		3.54	0.000137105
3.545	6.44364e-05		3.545	4.1447e-05		3.545	-3.60521e-05		3.545	0.000163844
3.55	6.40004e-05		3.55	6.73869e-05		3.55	-2.66788e-05		3.55	0.000172272
3.555	6.48723e-05		3.555	7.0148e-05		3.555	-2.58795e-05		3.555	0.000156941
3.56	6.34191e-05		3.56	7.13833e-05		3.56	-4.17923e-05		3.56	0.000148076
3.565	6.64709e-05		3.565	0.000278685		3.565	-5.15288e-05		3.565	0.000161155
3.57	6.10213e-05		3.57	0.000284062		3.57	-5.12382e-05		3.57	8.31902e-05
3.575	4.89596e-05		3.575	0.000293944		3.575	-5.24008e-05		3.575	7.81039e-05
3.58	4.3074e-05		3.58	0.000296123		3.58	-6.06114e-05		3.58	0.000104117
3.585	-0.000107697		3.585	0.000292854		3.585	-6.43171e-05		3.585	0.000120175
3.59	-0.000147951		3.59	0.000290529		3.59	-5.90129e-05		3.59	0.000121991
3.595	-0.000148605		3.595	0.000717193		3.595	-5.96669e-05		3.595	9.66325e-05
3.6	-0.000163501		3.6	0.000801553		3.6	-5.7923e-05		3.6	0.000248784
3.605	-0.000167061		3.605	0.000541572		3.605	-0.000188495		3.605	0.000234906
3.61	-0.000160885		3.61	0.000541063		3.61	-0.000140902		3.61	0.000239411
3.615	-0.000149477		3.615	0.000530673		3.615	-0.000137123		3.615	0.000224734
3.62	-0.000145481		3.62	0.000524206		3.62	-0.00013785		3.62	0.000229021
3.625	-0.000134073		3.625	0.00052268		3.625	-0.000145915		3.625	0.00023091
3.63	-0.000140177		3.63	0.000519483		3.63	-0.000154126		3.63	0.000231491
3.635	-0.000114818		3.635	0.000502335		3.635	-0.000152673		3.635	0.000194434
3.64	-0.000121721		3.64	0.000523116		3.64	-0.000175343		3.64	8.84218e-05
3.645	-0.000126734		3.645	0.000546368		3.645	-0.000175198		3.645	0.000114289
3.65	-0.000125935		3.65	0.00054426		3.65	-0.000176796		3.65	9.08922e-05
3.655	-7.11489e-05		3.655	0.000542008		3.655	-0.000171201		3.655	0.000533906
3.66	-6.17756e-05		3.66	0.000549274		3.66	-0.000166842		3.66	0.000529764
3.665	-5.85786e-05		3.665	0.000545641		3.665	-0.000141338		3.665	0.000466404
3.67	6.52562e-06		3.67	0.000341391		3.67	-0.000135815		3.67	0.000579464
3.675	5.36304e-06		3.675	0.000340447		3.675	-0.000134508		3.675	0.000587529
3.68	8.6162e-05		3.68	0.000337249		3.68	-0.000133563		3.68	0.000583751
3.685	0.000113337		3.685	0.000337831		3.685	-0.000128985		3.685	0.000562316
3.69	0.000122129		3.69	0.000340955		3.69	-0.000124989		3.69	0.000574523
3.695	0.00016747		3.695	0.000352		3.695	9.25577e-05		3.695	0.000604459
3.7	0.000249649		3.7	-7.35026e-05		3.7	9.12498e-05		3.7	0.000735176
3.705	0.000255898		3.705	-0.000155246		3.705	9.04506e-05		3.705	0.000591526
3.71	0.000252919		3.71	-0.000155101		3.71	9.26304e-05		3.71	0.000590945
3.715	0.000250012		3.715	-0.000149215		3.715	4.98331e-05		3.715	0.000586004
3.72	0.000284599		3.72	-0.000143984		3.72	6.52372e-05		3.72	0.000589201
3.725	0.000280312		3.725	-0.000123348		3.725	6.36387e-05		3.725	0.00059247
3.73	0.000280167		3.73	-0.000122258		3.73	6.56005e-05		3.73	0.000594578
3.735	0.000275226		3.735	-0.000123566		3.735	6.88703e-05		3.735	0.000616594
3.74	0.000241729		3.74	-0.000120078		3.74	6.8507e-05		3.74	0.000614196
3.745	0.000237079		3.745	-0.000118116		3.745	6.48013e-05		3.745	0.000663678
3.75	0.000242383		3.75	9.39081e-05		3.75	7.80256e-05		3.75	0.00065089
3.755	0.000245871		3.755	9.97937e-05		3.755	8.42017e-05		3.755	0.000653724
3.76	0.000209395		3.76	7.5307e-05		3.76	8.23125e-05		3.76	0.000217758
3.765	0.000204599		3.765	6.70963e-05		3.765	7.65723e-05		3.765	0.000237595
3.77	0.000206706		3.77	6.73869e-05		3.77	5.64453e-05		3.77	0.000238394
3.775	0.000160639		3.775	6.92761e-05		3.775	6.13862e-05		3.775	0.000118358
3.78	0.000162747		3.78	6.57884e-05		3.78	7.01055e-05		3.78	0.00010339
3.785	8.81238e-05		3.785	5.91036e-05		3.785	6.90883e-05		3.785	0.00010775
3.79	5.83328e-05		3.79	5.72144e-05		3.79	6.99602e-05		3.79	0.000109639
3.795	4.01676e-05		3.795	5.64878e-05		3.795	7.77349e-05		3.795	8.40621e-05
3.8	-3.79223e-06		3.8	4.95123e-05		3.8	-0.000139667		3.8	5.5579e-05
3.805	-6.03951e-05		3.805	0.000194108		3.805	-0.000137995		3.805	-0.000144529
3.81	-6.18483e-05		3.81	0.000262191		3.81	-0.000136324		3.81	-0.000156518
3.815	-6.41734e-05		3.815	0.000348803		3.815	-9.2001e-05		3.815	-0.000175192
3.82	-7.61625e-05		3.82	0.000345533		3.82	-9.34542e-05		3.82	-0.00017432
3.825	6.35644e-05		3.825	0.000337903		3.825	-8.01572e-05		3.825	-0.000178752
3.83	6.29831e-05		3.83	0.00032388		3.83	-7.51436e-05		3.83	-0.000181513
3.835	5.10667e-05		3.835	0.000333398		3.835	-3.92491e-05		3.835	-0.000184711
3.84	8.84871e-05		3.84	0.000368639		3.84	-4.47714e-05		3.84	-0.000198225
3.845	8.20203e-05		3.845	0.000400464		3.845	-4.99303e-05		3.845	-0.000193793
3.85	8.79058e-05		3.85	0.000416159		3.85	-4.47714e-05		3.85	-0.000243057
3.855	9.35734e-05		3.855	0.000185243		3.855	-5.32e-05		3.855	-0.000259479
3.86	0.000105417		3.86	0.000186042		3.86	-5.8141e-05		3.86	-0.000264638
3.865	8.87778e-05		3.865	0.000188295		3.865	-6.42445e-05		3.865	-0.00027837
3.87	8.87051e-05		3.87	0.00018844		3.87	-5.95942e-05		3.87	-0.000289197
3.875	8.81965e-05		3.875	0.000195415		3.875	-6.5625e-05		3.875	-0.000284692
3.88	6.74155e-05		3.88	0.00019389		3.88	8.0278e-05		3.88	-0.000284256
3.885	6.32011e-05		3.885	0.000193454		3.885	6.71264e-05		3.885	-0.00026115
3.89	5.31739e-05		3.89	0.000189966		3.89	0.000140877		3.89	-0.000200115
3.895	5.78969e-05		3.895	0.000186987		3.895	0.000137607		3.895	-0.000191032
3.9	6.58169e-05		3.9	0.000188731		3.9	0.000159188		3.9	-0.000192485
3.905	6.48723e-05		3.905	0.000178631		3.905	0.000167471		3.905	-0.000193357
3.91	8.77605e-05		3.91	3.49802e-05		3.91	0.000169288		3.91	-0.000188053
3.915	8.99403e-05		3.915	-3.16499e-05		3.915	0.000231485		3.915	-0.000187108
3.92	8.94317e-05		3.92	-5.79531e-05		3.92	0.000188034		3.92	-0.000165601
3.925	9.06669e-05		3.925	-5.36661e-05		3.925	0.000184982		3.925	-0.000164801
3.93	-5.85059e-05		3.93	-5.62819e-05		3.93	0.00015323		3.93	-0.000164729
3.935	-5.59628e-05		3.935	-5.9479e-05		3.935	0.000156281		3.935	-0.000168217
3.94	-5.11671e-05		3.94	-6.23855e-05		3.94	0.000125618		3.94	-0.000166836
3.945	-6.5772e-05		3.945	-9.7626e-05		3.945	0.000127072		3.945	-0.000176936
3.95	-6.39555e-05		3.95	-0.000119933		3.95	0.000129542		3.95	-0.000171559
3.955	-5.19664e-05		3.955	-0.000155682		3.955	0.000131431		3.955	-0.000171995
3.96	-5.70527e-05		3.96	-0.000156845		3.96	0.000132013		3.96	-0.00016204
3.965	-7.03496e-05		3.965	-0.000160696		3.965	0.000130487		3.965	-0.000161532
3.97	-6.81698e-05		3.97	-0.000163311		3.97	0.000131722		3.97	-0.000161895
3.975	0.000207433		3.975	-0.00015808		3.975	0.000164274		3.975	-7.21588e-05
3.98	0.00020489		3.98	-0.00015234		3.98	0.000166381		3.98	-7.8335e-05
3.985	0.000210775		3.985	9.95757e-05		3.985	1.35027e-05		3.985	-2.85623e-05
3.99	0.000217896		3.99	0.000126606		3.99	1.75717e-05		3.99	-5.18864e-05
3.995	0.000263164		3.995	0.000128277		3.995	-5.70511e-05		3.995	-0.000121278
4	0.00025706		4	0.000144553		4	-2.4063e-05		4	-0.000134139
4.005	0.000254517		4.005	0.000142664		4.005	-5.42899e-05		4.005	-0.000136972
4.01	0.000260693		4.01	0.000149348		4.01	-6.40992e-05		4.01	-0.000138208
4.015	0.000207433		4.015	0.000147605		4.015	-6.06841e-05		4.015	-0.000135737
4.02	0.000205035		4.02	0.000148113		4.02	-0.000121792		4.02	-0.000134865
4.025	0.000289031		4.025	0.000119412		4.025	-0.00012419		4.025	-0.000149107
4.03	0.000290339		4.03	0.000115343		4.03	-0.000124989		4.03	7.75953e-05
4.035	0.000266797		4.035	0.00014775		4.035	-0.000125062		4.035	0.000120029
4.04	0.000279295		4.04	0.000156397		4.04	-0.000129712		4.04	0.000120756
4.045	0.000274208		4.045	0.000450528		4.045	-0.000144607		4.045	0.000116542
4.05	0.00025895		4.05	0.000448421		4.05	-0.000146787		4.05	0.00012497
4.055	0.000259168		4.055	0.000436141		4.055	-0.000113872		4.055	0.000145025
4.06	0.000246452		4.06	0.000433235		4.06	-0.00011518		4.06	0.000143862
4.065	0.000243255		4.065	0.000436141		4.065	-0.000114889		4.065	0.000143353
4.07	0.000244635		4.07	0.000437304		4.07	-0.000112346		4.07	0.000159557
4.075	0.00023657		4.075	0.000439265		4.075	-0.000104499		4.075	0.000168276
4.08	-1.83244e-05		4.08	0.000450528		4.08	-0.000124916		4.08	7.32356e-05
4.085	6.0222e-05		4.085	0.000438539		4.085	-0.000122954		4.085	7.93392e-05
4.09	6.21112e-05		4.09	0.000181392		4.09	-0.00011845		4.09	3.10197e-05
4.095	7.59168e-05		4.095	0.000160248		4.095	-0.000119612		4.095	6.64782e-05
4.1	3.559e-05		4.1	0.000163953		4.1	-3.89585e-05		4.1	8.11557e-05
4.105	3.31195e-05		4.105	0.00014884		4.105	-6.97667e-05		4.105	0.000246895
4.11	7.33736e-05		4.11	0.000149058		4.11	-7.33998e-05		4.11	0.000249874
4.115	6.71975e-05		4.115	0.000146079		4.115	-7.06386e-05		4.115	0.000245369
4.12	7.82419e-05		4.12	0.000145715		4.12	-7.22372e-05		4.12	0.000240501
4.125	7.48269e-05		4.125	0.000139103		4.125	-7.5071e-05		4.125	0.000280901
4.13	-8.87849e-06		4.13	0.000146224		4.13	-7.63789e-05		4.13	0.000280683
4.135	-6.98931e-06		4.135	0.000140556		4.135	-7.06386e-05		4.135	5.52157e-05
4.14	-1.59266e-05		4.14	0.000112582		4.14	-7.02027e-05		4.14	1.75047e-05
4.145	-3.18393e-05		4.145	0.000100157		4.145	-7.25278e-05		4.145	3.86491e-05
4.15	-2.92962e-05		4.15	-8.41111e-05		4.15	-6.221e-05		4.15	6.48796e-05
4.155	-2.97322e-05		4.155	-7.85162e-05		4.155	-5.18921e-05		4.155	5.73956e-05
4.16	-3.11854e-05		4.16	-7.2122e-05		4.16	-8.50982e-05		4.16	0.000125116
4.165	-3.39465e-05		4.165	-7.17587e-05		4.165	-9.01844e-05		4.165	0.000159121
4.17	-2.95142e-05		4.17	-7.38659e-05		4.17	-9.22189e-05		4.17	0.000162827
4.175	-2.95142e-05		4.175	-6.64545e-05		4.175	-8.85132e-05		4.175	0.000147568
4.18	-2.26841e-05		4.18	-6.56552e-05		4.18	-9.64333e-05		4.18	0.000140665
4.185	-4.60809e-05		4.185	0.000145933		4.185	-0.000107332		4.185	0.000146914
4.19	-0.000120268		4.19	0.000157559		4.19	-0.000106896		4.19	0.000145461
4.195	-0.000123973		4.195	0.000164389		4.195	-0.00010755		4.195	0.000146042
4.2	-0.000124627		4.2	0.00015894		4.2	-0.000108132		4.2	0.000129475
4.205	-0.000135308		4.205	0.000200938		4.205	-0.000188931		4.205	0.000135797
4.21	-9.90507e-05		4.21	0.000203408		4.21	-0.000187332		4.21	-2.67458e-05
4.215	-0.00013618		4.215	0.000211038		4.215	-0.000182464		4.215	7.20069e-07
4.22	-0.000136326		4.22	0.000273381		4.22	-0.000188422		4.22	1.10379e-05
4.225	-0.000148751		4.225	0.000269893		4.225	-0.000195761		4.225	5.66101e-06
4.23	-0.000147152		4.23	0.000461427		4.23	-0.000193436		4.23	4.97662e-05
4.235	-0.000143374		4.235	0.000421536		4.235	-0.000185806		4.235	4.65691e-05
4.24	-0.000145336		4.24	0.000430546		4.24	-0.000188567		4.24	4.3154e-05
4.245	-0.000144754		4.245	0.000477412		4.245	-0.000191692		4.245	3.65419e-05
4.25	-0.000145844		4.25	0.000511854		4.25	-0.000172727		4.25	7.12011e-05
4.255	-0.000137343		4.255	0.000397413		4.255	-0.000171056		4.255	4.8313e-05
4.26	-0.000138142		4.26	0.000398067		4.26	-0.000178831		4.26	5.33266e-05
4.265	-0.000140322		4.265	0.000390946		4.265	-0.000171637		4.265	-4.26585e-05
4.27	-0.000132983		4.27	0.000413253		4.27	-0.000170911		4.27	-7.50653e-05
4.275	-0.000132475		4.275	0.000418266		4.275	-0.000166842		4.275	-6.98337e-05
4.28	-0.000107043		4.28	0.000431781		4.28	-0.000178177		4.28	-7.05603e-05
4.285	-0.000109804		4.285	0.000427204		4.285	-0.000179339		4.285	-6.9543e-05
4.29	-0.000109441		4.29	0.000202391		4.29	-0.000183772		4.29	-6.69999e-05
4.295	-0.0001146		4.295	0.000195779		4.295	-0.000165824		4.295	-4.0624e-05
4.3	-0.000118015		4.3	0.000186696		4.3	-0.000168077		4.3	-4.4693e-05
4.305	-0.000142429		4.305	0.000186405		4.305	-0.000171637		4.305	-6.35122e-05
4.31	-0.000110022		4.31	0.000147532		4.31	-0.000154271		4.31	-4.60736e-05
4.315	-0.000140322		4.315	0.000145352		4.315	-0.000153472		4.315	-4.00427e-05
4.32	-0.000136689		4.32	0.000215615		4.32	-0.000155579		4.32	-6.67819e-05
4.325	-0.000134945		4.325	0.000155307		4.325	-0.000158195		4.325	-6.24949e-05
4.33	-0.000127534		4.33	0.000159448		4.33	-0.000161973		4.33	-4.22952e-05
4.335	-0.000124627		4.335	3.75233e-05		4.335	-0.00011627		4.335	-0.000127962
4.34	-0.000130949		4.34	4.65332e-05		4.34	-0.000118668		4.34	-9.0324e-05
4.345	-0.000130803		4.345	9.26729e-05		4.345	-0.000118522		4.345	-8.87255e-05
4.35	-9.80334e-05		4.35	4.50074e-05		4.35	-0.000121211		4.35	-8.6691e-05
4.355	-9.25839e-05		4.355	1.26733e-05		4.355	-0.000145043		4.355	-0.000142422
4.36	-0.000102684		4.36	1.51437e-05		4.36	-0.000136615		4.36	-0.000139297
4.365	-7.64531e-05		4.365	1.24553e-05		4.365	-3.98304e-05		4.365	-0.00014402
4.37	-7.93596e-05		4.37	9.40352e-06		4.37	-4.88404e-05		4.37	-8.20407e-05
4.375	-8.02315e-05		4.375	0.000238213		4.375	-5.10202e-05		4.375	-8.44385e-05
4.38	-8.24113e-05		4.38	0.000327804		4.38	-4.98576e-05		4.38	-9.66455e-05
4.385	-0.000105154		4.385	0.000307822		4.385	-4.17196e-05		4.385	-9.32305e-05
4.39	-0.000103919		4.39	0.000313417		4.39	-3.52528e-05		4.39	-9.06873e-05
4.395	-7.06403e-05		4.395	0.000312617		4.395	-3.27823e-05		4.395	-9.32305e-05
4.4	-6.75885e-05		4.4	0.000304552		4.4	-5.26914e-05		4.4	-0.000122731
4.405	-6.43188e-05		4.405	0.0003318		4.405	-6.33726e-05		4.405	-6.21316e-05
4.41	-5.45095e-05		4.41	0.000331073		4.41	-6.61337e-05		4.41	-6.0969e-05
4.415	-7.69618e-05		4.415	0.000364134		4.415	-7.86313e-05		4.415	-9.37391e-05
4.42	-2.28294e-05		4.42	0.000417903		4.42	-5.08749e-05		4.42	-9.73721e-05
4.425	-3.32199e-05		4.425	0.000339284		4.425	-4.83318e-05		4.425	-7.12142e-05
4.43	-3.6417e-05		4.43	0.00034328		4.43	-4.0993e-05		4.43	-8.86528e-05
4.435	-3.45278e-05		4.435	0.000342554		4.435	-2.76961e-05		4.435	-0.000107254
4.44	-3.81608e-05		4.44	0.000281301		4.44	-7.12199e-05		4.44	-0.000110596
4.445	-4.61535e-05		4.445	0.000283626		4.445	-7.09293e-05		4.445	-0.000153176
4.45	-4.0268e-05		4.45	0.000231964		4.45	-7.4199e-05		4.45	-0.00015383
4.455	-2.13762e-05		4.455	0.000231165		4.455	-6.1992e-05		4.455	-0.000144384
4.46	-2.46459e-05		4.46	0.000228912		4.46	-5.62518e-05		4.46	-0.000144747
4.465	-2.3338e-05		4.465	0.000224916		4.465	-6.6715e-05		4.465	-0.000118807
4.47	-4.68075e-05		4.47	0.000226296		4.47	-9.73779e-05		4.47	-7.73177e-05
4.475	-4.0922e-05		4.475	0.000350474		4.475	-9.47621e-05		4.475	-0.000143294
4.48	-4.54996e-05		4.48	0.00010052		4.48	7.52644e-05		4.48	-0.000142277
4.485	7.85405e-07		4.485	7.15103e-06		4.485	7.6645e-05		4.485	-0.00013908
4.49	-4.2282e-06		4.49	3.22734e-06		4.49	7.57004e-05		4.49	-0.000138644
4.495	-5.10013e-06		4.495	-9.86994e-07		4.495	7.25033e-05		4.495	-0.000140896
4.5	-3.67076e-05		4.5	1.70146e-06		4.5	7.26486e-05		4.5	-0.000144456
4.505	-3.72889e-05		4.505	1.46351e-05		4.505	7.08321e-05		4.505	-0.000140533
4.51	-2.79883e-05		4.51	-9.41566e-06		4.51	8.27485e-05		4.51	-0.000198879
4.515	-3.06041e-05		4.515	-7.88978e-06		4.515	9.35023e-05		4.515	-9.69362e-05
4.52	-3.41645e-05		4.52	-4.71267e-05		4.52	8.87067e-05		4.52	0.000100556
4.525	-7.59445e-05		4.525	-0.00010402		4.525	6.05869e-05		4.525	9.64145e-05
4.53	-6.97683e-05		4.53	-0.000104165		4.53	6.13135e-05		4.53	8.62419e-05
4.535	-5.21117e-05		4.535	-0.000101913		4.535	5.84071e-05		4.535	9.13282e-05
4.54	-5.20391e-05		4.54	-0.000100605		4.54	5.17223e-05		4.54	9.4598e-05
4.545	-3.56904e-05		4.545	-0.000108743		4.545	4.64907e-05		4.545	9.77224e-05
4.55	-2.68257e-05		4.55	-0.000121967		4.55	4.41656e-05		4.55	0.000225097
4.555	-3.2348e-05		4.555	8.55521e-05		4.555	4.97605e-05		4.555	0.000226042
4.56	-8.55357e-05		4.56	9.69599e-05		4.56	4.2567e-05		4.56	0.000216014
4.565	-7.46366e-05		4.565	9.92124e-05		4.565	4.13318e-05		4.565	0.000262517
4.57	-4.63715e-05		4.57	9.84131e-05		4.57	9.13225e-05		4.57	0.000231782
4.575	-5.32743e-05		4.575	9.39808e-05		4.575	3.98786e-05		4.575	0.000187459
4.58	-5.55995e-05		4.58	-2.81622e-05		4.58	3.74808e-05		4.58	0.00023912
4.585	-5.75613e-05		4.585	-3.39024e-05		4.585	-0.000128985		4.585	0.000270147
4.59	-7.10036e-05		4.59	-3.25218e-05		4.59	-0.000130003		4.59	0.000266296
4.595	-7.56539e-05		4.595	-2.67816e-05		4.595	-0.000127895		4.595	0.000259102
4.6	-7.26021e-05		4.6	-2.03875e-05		4.6	-0.00012993		4.6	0.000256704
4.605	-6.93324e-05		4.605	-2.27126e-05		4.605	-0.000134435		4.605	0.000257867
4.61	-6.67892e-05		4.61	-3.4629e-05		4.61	-0.000135234		4.61	0.000296959
4.615	-7.16575e-05		4.615	-2.92521e-05		4.615	-0.000130221		4.615	0.000309384
4.62	-7.04949e-05		4.62	2.07386e-05		4.62	-0.000134798		4.62	0.000210347
4.625	-6.99137e-05		4.625	2.8368e-05		4.625	-0.000125062		4.625	1.4453e-05
4.63	-7.3692e-05		4.63	3.39629e-05		4.63	-0.000125716		4.63	1.75774e-05
4.635	-7.80517e-05		4.635	0.000160901		4.635	-0.000126224		4.635	6.67826e-06
4.64	-0.000101521		4.64	0.000171219		4.64	-0.000130729		4.64	4.5711e-06
4.645	-0.000104791		4.645	0.000165988		4.645	-0.000104571		4.645	3.48118e-06
4.65	-0.000113873		4.65	0.000199339		4.65	-8.05932e-05		4.65	1.9553e-06
4.655	-0.00011213		4.655	0.000209875		4.655	-6.71509e-05		4.655	-0.000123385
4.66	-9.36011e-05		4.66	3.22734e-06		4.66	-7.36177e-05		4.66	-0.000123094
4.665	-9.28018e-05		4.665	-1.12322e-05		4.665	-7.61609e-05		4.665	-0.000118298
4.67	-0.00010312		4.67	-7.30849e-06		4.67	-5.10202e-05		4.67	-0.000162694
4.675	-0.000132911		4.675	-4.62004e-06		4.675	-9.9921e-05		4.675	-0.000163058
4.68	-0.000125935		4.68	-3.53013e-06		4.68	-0.000114744		4.68	-0.00012215
4.685	-0.000118378		4.685	1.51437e-05		4.685	-8.03752e-05		4.685	-0.000166691
4.69	-0.0001146		4.69	1.83408e-05		4.69	-8.05205e-05		4.69	-0.000192558
4.695	-0.000146353		4.695	1.60883e-05		4.695	-5.26187e-05		4.695	-0.000167054
4.7	-0.000136689		4.7	1.43445e-05		4.7	-5.20375e-05		4.7	-0.000165092
4.705	-0.000122593		4.705	6.53524e-05		4.705	-5.71237e-05		4.705	-0.000165092
4.71	-0.000128478		4.71	5.7723e-05		4.71	-5.28367e-05		4.71	-0.000163421
4.715	-0.000132329		4.715	5.99028e-05		4.715	-3.83045e-05		4.715	-0.00020244
4.72	-8.08854e-05		4.72	5.409e-05		4.72	0.000213683		4.72	-5.56648e-05
4.725	-8.56084e-05		4.725	1.6288e-06		4.725	0.000215791		4.725	-5.02014e-06
4.73	-8.2702e-05		4.73	-3.89343e-06		4.73	0.000205981		4.73	-1.25042e-05
4.735	-8.50998e-05		4.735	-2.73086e-06		4.735	0.000206781		4.735	-1.78085e-05
4.74	-7.7761e-05		4.74	-0.000107944		4.74	0.000207217		4.74	-1.87531e-05
4.745	-4.75341e-05		4.745	-0.000123784		4.745	0.000211794		4.745	2.10063e-06
4.75	-4.36104e-05		4.75	-0.000124147		4.75	0.000183239		4.75	4.9344e-06
4.755	-4.0268e-05		4.755	-0.000155028		4.755	0.000162312		4.755	1.84493e-05
4.76	-4.4555e-05		4.76	-7.99694e-05		4.76	0.000150105		4.76	2.2155e-05
4.765	2.39642e-05		4.765	-6.95062e-05		4.765	0.000153448		4.765	3.34175e-05
4.77	2.37462e-05		4.77	-5.59186e-05		4.77	0.000155409		4.77	3.16736e-05
4.775	1.9096e-05		4.775	6.50618e-05		4.775	0.000130487		4.775	3.1383e-05
4.78	4.06762e-05		4.78	6.43352e-05		4.78	0.000128234		4.78	4.72957e-05
4.785	3.42094e-05		4.785	6.32452e-05		4.785	0.000125255		4.785	1.39444e-05
4.79	2.62894e-05		4.79	4.23189e-05		4.79	9.20491e-05		4.79	1.59062e-05
4.795	3.50813e-05		4.795	0.000214743		4.795	8.95786e-05		4.795	1.21278e-05
4.8	3.55173e-05		4.8	0.000215179		4.8	5.03418e-05		4.8	-1.37395e-05
4.805	4.29287e-05		4.805	0.000240828		4.805	4.61274e-05		4.805	-8.50787e-06
4.81	3.11577e-05		4.81	0.000184226		4.81	5.12137e-05		4.81	-7.56327e-06
4.815	3.26835e-05		4.815	0.000193454		4.815	5.25942e-05		4.815	5.58835e-06
4.82	3.07217e-05		4.82	0.000195415		4.82	4.14045e-05		4.82	8.13148e-06
4.825	-2.70437e-05		4.825	0.000193526		4.825	-0.000214725		4.825	-4.49836e-05
4.83	1.00133e-05		4.83	0.000193962		4.83	-0.000218794		4.83	-0.000100569
4.835	9.57737e-06		4.835	0.00019062		4.835	-0.000214507		4.835	-9.72995e-05
4.84	2.75246e-05		4.84	0.000190184		4.84	-0.000216106		4.84	-9.53376e-05
4.845	1.81514e-05		4.845	0.00016686		4.845	-0.000214798		4.845	-9.79534e-05
4.85	-4.88215e-06		4.85	0.000167223		4.85	-0.000223372		4.85	2.03385e-05
4.855	-8.95116e-06		4.855	0.000179503		4.855	-0.000222863		4.855	2.2809e-05
4.86	-2.60265e-05		4.86	0.000177904		4.86	-0.000224825		4.86	1.80998e-06
4.865	-2.24661e-05		4.865	9.40535e-05		4.865	-0.000137414		4.865	8.76952e-05
4.87	-0.000107407		4.87	7.86494e-05		4.87	-0.000132182		4.87	7.65054e-05
4.875	-4.24478e-05		4.875	8.10472e-05		4.875	-0.000121356		4.875	0.000126133
4.88	-2.58811e-05		4.88	-4.2985e-05		4.88	-0.000115834		4.88	0.000129548
4.885	-4.65168e-05		4.885	8.09018e-05		4.885	-0.00010864		4.885	0.00011676
4.89	-4.50636e-05		4.89	8.03932e-05		4.89	-8.7278e-05		4.89	0.00013151
4.895	-4.4555e-05		4.895	8.51888e-05		4.895	-8.61881e-05		4.895	0.000130056
4.9	4.15482e-05		4.9	-8.41837e-05		4.9	-8.20464e-05		4.9	0.000131074
4.905	3.79151e-05		4.905	-8.76714e-05		4.905	-7.28185e-05		4.905	0.000134271
4.91	2.67253e-05		4.91	-0.000120296		4.91	-7.32544e-05		4.91	0.000135942
4.915	2.67253e-05		4.915	-0.000122476		4.915	-7.04933e-05		4.915	0.000154834
4.92	2.64347e-05		4.92	-8.30938e-05		4.92	-6.88948e-05		4.92	0.000137759
4.925	3.18116e-05		4.925	-8.61456e-05		4.925	-7.04933e-05		4.925	0.000134343
4.93	3.46454e-05		4.93	-5.38115e-05		4.93	-6.57704e-05		4.93	3.14556e-05
4.935	4.05515e-06		4.935	-5.68632e-05		4.935	-5.66151e-05		4.935	0.000190801
4.94	3.90982e-06		4.94	-5.64273e-05		4.94	-6.28639e-05		4.94	0.000187967
4.945	1.48816e-05		4.945	-6.15135e-05		4.945	-6.02481e-05		4.945	0.000187531
4.95	1.82967e-05		4.95	-6.02783e-05		4.95	1.47379e-05		4.95	0.000186078
4.955	5.44818e-05		4.955	0.000169475		4.955	2.6073e-05		4.955	7.73047e-05
4.96	6.16026e-05		4.96	0.000156687		4.96	2.6291e-05		4.96	8.62419e-05
4.965	9.16115e-05		4.965	0.000155888		4.965	3.4865e-05		4.965	0.000141537
4.97	9.28468e-05		4.97	0.00015814		4.97	-5.22554e-05		4.97	5.68869e-05
4.975	0.000119368		4.975	0.000165261		4.975	-5.71237e-05		4.975	5.26726e-05
4.98	5.87688e-05		4.98	0.000150511		4.98	-6.96214e-05		4.98	-3.20362e-06
4.985	4.60531e-05		4.985	0.000146805		4.985	-7.55069e-05		4.985	-3.27628e-06
4.99	4.36553e-05		4.99	5.11109e-05		4.99	-8.05932e-05		4.99	-3.20362e-06
4.995	0.000197551		4.995	5.7723e-05		4.995	-9.33088e-05		4.995	-3.12507e-05
5	0.000194935		5	5.69964e-05		5	-9.44714e-05		5	5.2164e-05
5.005	0.000174227		5.005	6.71689e-05		5.005	-8.93852e-05		5.005	5.93574e-05
5.01	0.000178369		5.01	6.52797e-05		5.01	-9.1129e-05		5.01	8.79131e-05
5.015	0.000186797		5.015	7.18919e-05		5.015	-8.84406e-05		5.015	0.00017794
5.02	0.000181856		5.02	7.60336e-05		5.02	-8.64787e-05		5.02	0.000157668
5.025	0.000179895		5.025	3.38902e-05		5.025	-9.41808e-05		5.025	0.000151855
5.03	0.000178514		5.03	5.09656e-05		5.03	-9.25822e-05		5.03	0.000151491
5.035	0.000179749		5.035	3.6506e-05		5.035	-9.59246e-05		5.035	0.000150256
5.04	0.00023657		5.04	4.19556e-05		5.04	-0.000100357		5.04	-2.91298e-06
5.045	0.000232574		5.045	4.5516e-05		5.045	-0.00010152		5.045	1.15603e-06
5.05	0.00019479		5.05	4.53707e-05		5.05	-0.000103772		5.05	2.75457e-06
5.055	0.000188977		5.055	9.05657e-05		5.055	-0.000177668		5.055	5.37037e-06
5.06	0.000145962		5.06	-0.000132285		5.06	-0.000178685		5.06	-2.02063e-05
5.065	0.000142256		5.065	-0.000123421		5.065	-0.000176796		5.065	-2.53652e-05
5.07	0.000128015		5.07	-0.000128725		5.07	-0.000187405		5.07	-1.88984e-05
5.075	0.000129976		5.075	-0.000128725		5.075	-0.000177741		5.075	-2.09329e-05
5.08	9.72791e-05		5.08	-0.0001256		5.08	-0.000174834		5.08	-1.49747e-05
5.085	9.23381e-05		5.085	-0.000126908		5.085	-0.000176796		5.085	-2.40435e-06
5.09	9.20475e-05		5.09	-0.000129669		5.09	-0.000175852		5.09	-1.07604e-05
5.095	8.92864e-05		5.095	-0.000158734		5.095	-0.000170547		5.095	-1.13416e-05
5.1	-6.77338e-05		5.1	-0.000161132		5.1	-0.000173672		5.1	3.79951e-05
5.105	-5.82152e-05		5.105	-0.00015699		5.105	-0.000175561		5.105	-4.27311e-05
5.11	-0.000109732		5.11	-0.00016026		5.11	-0.000178685		5.11	-4.68728e-05
5.115	-0.000113074		5.115	-0.000154229		5.115	-0.000176942		5.115	-7.52832e-05
5.12	-0.000121067		5.12	-0.000153575		5.12	-0.000159503		5.12	-0.000160587
5.125	-0.000120776		5.125	-0.000151904		5.125	-0.000164081		5.125	-0.000158989
5.13	-7.90689e-05		5.13	1.33999e-05		5.13	-0.000156887		5.13	-0.000149034
5.135	-7.81243e-05		5.135	-4.98334e-06		5.135	-0.000158558		5.135	-0.000147871
5.14	-8.15394e-05		5.14	-1.65364e-05		5.14	-0.000163136		5.14	-0.000134502
5.145	-4.51363e-05		5.145	-2.12594e-05		5.145	-0.000151874		5.145	-0.000138426
5.15	5.50631e-05		5.15	-1.92249e-05		5.15	-0.000151728		5.15	-0.000138135
5.155	5.89868e-05		5.155	-1.57372e-05		5.155	-0.000150275		5.155	-0.000134502
5.16	6.65435e-05		5.16	-3.22312e-05		5.16	-0.000151365		5.16	-0.000134357
5.165	7.03219e-05		5.165	-3.60822e-05		5.165	-0.000149621		5.165	-0.000125565
5.17	6.60349e-05		5.17	-4.00059e-05		5.17	-0.000148458		5.17	-0.000125565
5.175	6.97406e-05		5.175	-3.02693e-05		5.175	-0.000144244		5.175	-0.000177444
5.18	6.69068e-05		5.18	-2.95427e-05		5.18	-0.000140175		5.18	-0.000178316
5.185	6.45817e-05		5.185	-3.78261e-05		5.185	-0.000143663		5.185	-0.000176064
5.19	6.17479e-05		5.19	-3.78987e-05		5.19	-0.000142355		5.19	-0.000181368
5.195	6.26198e-05		5.195	-4.16771e-05		5.195	-9.67239e-05		5.195	-0.00016531
5.2	6.33464e-05		5.2	-4.63274e-05		5.2	-0.000103191		5.2	-0.000155356
5.205	6.28378e-05		5.205	-4.749e-05		5.205	0.000216735		5.205	-0.000192703
5.21	5.57897e-05		5.21	-3.89886e-05		5.21	0.000217026		5.21	-0.000194084
5.215	3.45727e-05		5.215	-7.59914e-06		5.215	0.000215573		5.215	-0.000200841
5.22	0.000395116		5.22	-5.056e-06		5.22	0.000218697		5.22	-0.000193503
5.225	0.000391846		5.225	-6.7272e-06		5.225	0.000221386		5.225	-0.000191177
5.23	0.000394099		5.23	-1.47199e-05		5.23	0.000221821		5.23	-0.000189143
5.235	0.000371792		5.235	-0.000180314		5.235	0.000223929		5.235	-0.000191613
5.24	0.000362491		5.24	-0.000172975		5.24	0.000232212		5.24	-0.000189797
5.245	0.00037092		5.245	-0.000160478		5.245	0.000273556		5.245	-0.000201495
5.25	0.000291865		5.25	-0.000146817		5.25	0.000259169		5.25	-0.000195319
5.255	0.000209032		5.255	-0.000148271		5.255	0.000267162		5.255	-4.42506e-07
5.26	0.0002139		5.26	-0.000139479		5.26	0.00026738		5.26	-4.29353e-06
5.265	0.000211647		5.265	-0.000170578		5.265	0.000261567		5.265	3.53067e-05
5.27	0.000212665		5.27	-0.000173266		5.27	0.000272175		5.27	2.83312e-05
5.275	0.000215353		5.275	-0.00017501		5.275	0.000272321		5.275	1.82313e-05
5.28	0.000205834		5.28	-0.000181985		5.28	0.000269778		5.28	2.06292e-05
5.285	0.000208814		5.285	-0.000192666		5.285	0.000253792		5.285	2.09925e-05
5.29	0.000215862		5.29	-0.000197825		5.29	0.000259315		5.29	1.40897e-05
5.295	0.000224508		5.295	-0.000193902		5.295	0.000262294		5.295	9.80268e-06
5.3	0.000222619		5.3	-0.000177698		5.3	0.000218043		5.3	-1.89572e-06
5.305	0.000233082		5.305	-0.000168761		5.305	0.000221749		5.305	-1.1487e-05
5.31	0.00023657		5.31	-0.000169342		5.31	-0.000100648		5.31	6.96891e-06
5.315	0.000235117		5.315	-0.000176608		5.315	-4.79684e-05		5.315	2.97256e-06
5.32	0.000231556		5.32	-0.000217298		5.32	-1.28006e-05		5.32	4.29425e-07
5.325	-0.000131021		5.325	-0.000223911		5.325	-1.81775e-05		5.325	-1.3871e-06
5.33	-0.000127025		5.33	-0.000207053		5.33	-4.21556e-05		5.33	-1.11963e-05
5.335	-0.000128551		5.335	-0.000203711		5.335	-3.66333e-05		5.335	-1.11237e-05
5.34	-0.000145699		5.34	-0.000202548		5.34	-2.50803e-05		5.34	-8.87117e-06
5.345	-0.000138869		5.345	-0.000184746		5.345	-2.94399e-05		5.345	-8.4352e-06
5.35	-0.000145772		5.35	-0.000206908		5.35	-3.61247e-05		5.35	-1.02517e-05
5.355	-0.000162629		5.355	-0.000215555		5.355	-3.25643e-05		5.355	-1.15596e-05
5.36	-0.000166553		5.36	-0.000219624		5.36	-4.39721e-05		5.36	-0.000207962
5.365	-0.000169532		5.365	-0.000235173		5.365	-4.62972e-05		5.365	-0.000202948
5.37	-0.000167643		5.37	-0.000136209		5.37	-3.79412e-05		5.37	-0.000244583
5.375	-0.000167497		5.375	-0.000136354		5.375	-4.63699e-05		5.375	-0.000249379
5.38	-0.000168369		5.38	-0.000134174		5.38	-5.17468e-05		5.38	-0.000246254
5.385	-0.000170694		5.385	-0.000134392		5.385	-5.30547e-05		5.385	-0.000246545
5.39	-0.000160231		5.39	-0.000103294		5.39	-4.53527e-05		5.39	-0.000193938
5.395	-0.000155363		5.395	-9.79166e-05		5.395	-4.78958e-05		5.395	-0.000183039
5.4	-0.000158487		5.4	-9.94425e-05		5.4	-3.05298e-05		5.4	-0.000183839
5.405	-0.000159505		5.405	-0.000109252		5.405	-3.36542e-05		5.405	-0.000181877
5.41	-0.000169968		5.41	-0.000111577		5.41	-3.27823e-05		5.41	-0.000183766
5.415	-0.000162193		5.415	-0.000110923		5.415	-3.14018e-05		5.415	-0.00020571
5.42	-0.000132475		5.42	-0.000114919		5.42	-8.63334e-05		5.42	-0.000205346
5.425	-0.000136108		5.425	-0.000115355		5.425	-0.000126733		5.425	-0.000201423
5.43	-0.000134727		5.43	-0.000108162		5.43	-9.49074e-05		5.43	-0.00021145
5.435	-0.000136471		5.435	-0.000113175		5.435	-5.47986e-05		5.435	-0.000212322
5.44	-0.000129496		5.44	-0.000112812		5.44	-6.16287e-05		5.44	-0.000213121
5.445	-0.000131239		5.445	-0.000112521		5.445	-8.04479e-05		5.445	-0.000215083
5.45	-0.000127388		5.45	5.03116e-05		5.45	-8.33543e-05		5.45	-0.000204765
5.455	-0.000128042		5.455	5.83043e-05		5.455	-0.000111256		5.455	-0.000212176
5.46	-0.000129714		5.46	5.54705e-05		5.46	-0.00011765		5.46	-0.000216899
5.465	-0.000142357		5.465	8.33723e-05		5.465	-0.000110965		5.465	-0.000212903
5.47	-0.000115399		5.47	9.87038e-05		5.47	-0.000103481		5.47	-0.000213194
5.475	-0.000116635		5.475	8.74957e-06		5.475	-0.000105007		5.475	-0.000214937
5.48	-0.000114382		5.48	5.65604e-05		5.48	-0.00010755		5.48	-0.000215809
5.485	-0.00011213		5.485	5.87403e-05		5.485	-0.000105661		5.485	-0.000212249
5.49	-8.48818e-05		5.49	0.000119993		5.49	-0.000103772		5.49	-0.000213266
5.495	-8.56811e-05		5.495	0.000124062		5.495	-0.000103045		5.495	-0.000264056
5.5	-8.5899e-05		5.5	0.000128349		5.5	-0.000104135		5.5	-0.000274156
5.505	-8.6335e-05		5.505	0.000134308		5.505	-0.000123826		5.505	-0.000275682
5.51	-8.50998e-05		5.51	0.000133072		5.51	-0.000117287		5.51	-0.000266236
5.515	-8.74976e-05		5.515	0.000342336		5.515	-4.92763e-05		5.515	-0.000258389
5.52	-9.8978e-05		5.52	0.000344734		5.52	-5.67604e-05		5.52	-0.000260423
5.525	-0.000113583		5.525	0.000341246		5.525	-5.23281e-05		5.525	-0.000258098
5.53	-0.000106462		5.53	0.00033863		5.53	-4.79684e-05		5.53	-0.000257081
5.535	-0.000102829		5.535	0.000334634		5.535	-1.72329e-05		5.535	-0.000121714
5.54	-0.000108061		5.54	0.000328748		5.54	-5.56705e-05		5.54	-0.000120987
5.545	-0.000112493		5.545	0.000329911		5.545	-2.24645e-05		5.545	-0.00012244
5.55	-0.000107843		5.55	0.000387313		5.55	-1.89767e-05		5.55	-0.000123312
5.555	-0.000110022		5.555	0.000203263		5.555	-1.42538e-05		5.555	-0.000134284
5.56	-0.000109877		5.56	0.000202173		5.56	-2.00667e-05		5.56	-6.79445e-05
5.565	-0.000113002		5.565	0.000240247		5.565	-1.9558e-05		5.565	-6.24949e-05
5.57	-0.000109223		5.57	0.000213726		5.57	-1.86861e-05		5.57	-6.06057e-05
5.575	-0.000138288		5.575	0.000203917		5.575	-2.21738e-05		5.575	-6.35122e-05
5.58	-0.000134582		5.58	0.000201228		5.58	-1.5925e-05		5.58	-5.59554e-05
5.585	-0.000134291		5.585	0.000152328		5.585	1.48832e-05		5.585	-1.02379e-06
5.59	-0.000132039		5.59	0.000320828		5.59	1.54645e-05		5.59	-8.58053e-06
5.595	-0.000160594		5.595	0.000302445		5.595	1.82256e-05		5.595	1.592e-06
5.6	-0.000173019		5.6	0.000281591		5.6	1.27761e-05		5.6	1.37402e-06
5.605	-0.000173092		5.605	0.000313925		5.605	5.36115e-05		5.605	1.54702e-05
5.61	-0.000165172		5.61	0.000312254		5.61	5.70992e-05		5.61	2.28816e-05
5.615	-0.000157034		5.615	0.000316614		5.615	5.521e-05		5.615	1.49616e-05
5.62	-0.000144609		5.62	0.000106551		5.62	1.8371e-05		5.62	1.22005e-05
5.625	-0.000140467		5.625	0.000103863		5.625	2.10594e-05		5.625	7.78859e-05
5.63	-0.000149986		5.63	0.000133726		5.63	9.58275e-05		5.63	8.66053e-05
5.635	-0.000145626		5.635	0.000141646		5.635	9.77167e-05		5.635	8.72592e-05
5.64	-0.000149986		5.64	0.000158213		5.64	3.25398e-05		5.64	-4.14959e-05
5.645	-0.000141993		5.645	0.000153635		5.645	3.10866e-05		5.645	-4.18592e-05
5.65	-0.000109369		5.65	0.000152618		5.65	-3.20933e-06		5.65	1.14739e-05
5.655	-0.000107043		5.655	8.87492e-05		5.655	2.05731e-07		5.655	1.49616e-05
5.66	-0.000109732		5.66	8.99845e-05		5.66	-9.53083e-06		5.66	7.9135e-06
5.665	-0.000111912		5.665	8.92578e-05		5.665	-1.67243e-05		5.665	-5.27584e-05
5.67	-7.28927e-05		5.67	5.32907e-05		5.67	-1.32365e-05		5.67	-3.50291e-05
5.675	-5.87239e-05		5.675	5.25641e-05		5.675	-1.1202e-05		5.675	-4.22952e-05
5.68	-6.06131e-05		5.68	8.62787e-05		5.68	-1.62156e-05		5.68	-4.0624e-05
5.685	-1.73072e-05		5.685	0.000330129		5.685	-2.59522e-05		5.685	-4.78174e-05
5.69	-1.71618e-05		5.69	0.000326714		5.69	-6.64243e-05		5.69	-0.000102022
5.695	-1.83971e-05		5.695	0.000157341		5.695	-6.35905e-05		5.695	-9.977e-05
5.7	-1.73072e-05		5.7	0.000122464		5.7	-5.90856e-05		5.7	-0.000116555
5.705	-2.19369e-06		5.705	0.000112655		5.705	-6.32999e-05		5.705	-0.000116191
5.71	-4.2282e-06		5.71	0.00010379		5.71	-0.000104208		5.71	-7.00516e-05
5.715	-3.35627e-06		5.715	9.98663e-05		5.715	-9.95577e-05		5.715	-7.65185e-05
5.72	-1.1131e-05		5.72	0.000104371		5.72	-0.000100938		5.72	-7.91343e-05
5.725	-1.79611e-05		5.725	0.000106769		5.725	-0.000137559		5.725	-7.91343e-05
5.73	-1.75251e-05		5.73	0.000107132		5.73	-0.000133345		5.73	-0.000140533
5.735	-3.28361e-06		5.735	8.14105e-05		5.735	-0.000209276		5.735	-0.000133121
5.74	-1.34561e-05		5.74	7.99572e-05		5.74	-0.000209058		5.74	-0.000121641
5.745	-1.23662e-05		5.745	6.17194e-05		5.745	-0.000210438		5.745	-0.000112994
5.75	-1.36015e-05		5.75	5.59065e-05		5.75	-0.000170838		5.75	-0.000111904
5.755	-5.06585e-05		5.755	5.3654e-05		5.755	2.40385e-05		5.755	-0.000166109
5.76	-5.64714e-05		5.76	5.48166e-05		5.76	1.89522e-05		5.76	-0.000167708
5.765	-4.69528e-05		5.765	5.49619e-05		5.765	2.55644e-05		5.765	-0.000163276
5.77	-8.6526e-08		5.77	0.000306877		5.77	3.81347e-05		5.77	-0.000168289
5.775	-3.39465e-05		5.775	0.000309784		5.775	4.22037e-05		5.775	-5.17411e-05
5.78	-5.2475e-05		5.78	0.00031487		5.78	4.35843e-05		5.78	0.000196033
5.785	0.000170303		5.785	0.000286605		5.785	4.36569e-05		5.785	0.000197849
5.79	0.000160567		5.79	4.5298e-05		5.79	4.47469e-05		5.79	0.000212454
5.795	0.0001743		5.795	6.01208e-05		5.795	5.44834e-05		5.795	0.00021863
5.8	0.000168269		5.8	6.44078e-05		5.8	5.50647e-05		5.8	0.000214997
5.805	0.000168632		5.805	0.000167586		5.805	7.82435e-05		5.805	0.000216959
5.81	0.00015301		5.81	0.000173327		5.81	8.16586e-05		5.81	0.00037674
5.815	0.000150903		5.815	0.000151674		5.815	8.05687e-05		5.815	0.000323916
5.82	0.000140658		5.82	0.000151165		5.82	7.33753e-05		5.82	0.000324206
5.825	0.000208886		5.825	0.000147169		5.825	7.51191e-05		5.825	0.000327403
5.83	0.000209177		5.83	0.000146878		5.83	7.60637e-05		5.83	0.000322826
5.835	0.000273336		5.835	0.000172818		5.835	7.92608e-05		5.835	0.000317667
5.84	0.00025786		5.84	0.000166932		5.84	7.99147e-05		5.84	0.000306477
5.845	0.000259313		5.845	0.000155597		5.845	7.53371e-05		5.845	0.000441336
5.85	0.000258586		5.85	0.000155452		5.85	9.15405e-05		5.85	0.000431381
5.855	0.000258877		5.855	0.000166787		5.855	5.41201e-05		5.855	0.000426586
5.86	0.000261565		5.86	0.000173036		5.86	-0.000138649		5.86	0.000425641
5.865	0.000255244		5.865	0.000177977		5.865	-0.000140538		5.865	0.000428257
5.87	0.000247033		5.87	0.000176669		5.87	-7.63062e-05		5.87	0.000429274
5.875	0.000227342		5.875	-7.11048e-05		5.875	-8.28457e-05		5.875	0.000434578
5.88	0.000229377		5.88	9.76682e-06		5.88	-8.6842e-05		5.88	0.000323698
5.885	0.000249649		5.885	5.62515e-06		5.885	-4.69512e-05		5.885	8.33355e-05
5.89	6.0222e-05		5.89	4.77685e-05		5.89	-4.16469e-05		5.89	7.75953e-05
5.895	2.28017e-05		5.895	4.55886e-05		5.895	-4.17196e-05		5.895	6.38624e-05
5.9	1.88053e-05		5.9	4.1011e-05		5.9	-4.9349e-05		5.9	7.34536e-05
5.905	1.83693e-05		5.905	3.36723e-05		5.905	-5.28367e-05		5.905	0.000110947
5.91	1.8442e-05		5.91	-7.40112e-05		5.91	-8.24097e-05		5.91	0.000113344
5.915	1.866e-05		5.915	-7.73536e-05		5.915	-7.52889e-05		5.915	-4.8544e-05
5.92	2.00405e-05		5.92	-8.51283e-05		5.92	-7.47803e-05		5.92	-5.84259e-05
5.925	2.28743e-05		5.925	-8.4983e-05		5.925	-5.47259e-05		5.925	-5.63187e-05
5.93	-3.93961e-05		5.93	-1.35573e-05		5.93	-5.80683e-05		5.93	-6.28582e-05
5.935	-4.29565e-05		5.935	-1.26127e-05		5.935	-5.75597e-05		5.935	-5.50108e-05
5.94	-0.000108424		5.94	-3.27398e-05		5.94	-5.93762e-05		5.94	-5.29037e-05
5.945	-0.000109005		5.945	-2.77262e-05		5.945	-6.1556e-05		5.945	-4.44024e-05
5.95	-0.000107915		5.95	-1.34847e-05		5.95	4.52555e-05		5.95	-0.000190596
5.955	-9.83241e-05		5.955	-8.90703e-06		5.955	0.000114429		5.955	-3.1614e-05
5.96	-5.45822e-05		5.96	-1.13048e-05		5.96	0.000112757		5.96	-3.27039e-05
5.965	-5.08038e-05		5.965	-1.37027e-05		5.965	0.000109851		5.965	-3.25586e-05
5.97	-3.58357e-05		5.97	-1.18861e-05		5.97	0.000111159		5.97	-3.94614e-05
5.975	-2.44279e-05		5.975	-1.78626e-06		5.975	4.79439e-05		5.975	-4.17139e-05
5.98	-3.19847e-05		5.98	-2.80352e-06		5.98	0.000119006		5.98	-4.45477e-05
5.985	-3.5981e-05		5.985	4.25369e-05		5.985	0.000135864		5.985	-5.7554e-05
5.99	-4.28111e-05		5.99	4.42807e-05		5.99	9.27031e-05		5.99	-6.64913e-05
5.995	-7.76884e-05		5.995	1.12017e-06		5.995	9.01599e-05		5.995	-6.9543e-05
6	9.72791e-05		6	2.28275e-06		6	9.00873e-05		6	-6.79445e-05
6.005	8.57987e-05		6.005	-4.11141e-06		6.005	9.04506e-05		6.005	-7.81897e-05
6.01	9.32101e-05		6.01	-7.59914e-06		6.01	9.29937e-05		6.01	-0.000114883
6.015	9.41547e-05		6.015	-9.12501e-06		6.015	9.81526e-05		6.015	-0.000120478
6.02	9.35734e-05		6.02	-7.09051e-06		6.02	9.45196e-05		6.02	-0.000124983
6.025	8.76152e-05		6.025	2.815e-05		6.025	8.91427e-05		6.025	-0.000121714
6.03	8.6162e-05		6.03	2.4517e-05		6.03	8.22399e-05		6.03	-0.000120406
6.035	8.05671e-05		6.035	-5.1559e-05		6.035	9.43743e-05		6.035	-0.000120842
6.04	8.23109e-05		6.04	-4.76353e-05		6.04	9.61908e-05		6.04	-0.000128398
6.045	0.000129032		6.045	-5.55553e-05		6.045	9.46649e-05		6.045	-0.000133121
6.05	0.00014182		6.05	-5.73719e-05		6.05	9.51735e-05		6.05	-0.000147581
6.055	0.000147996		6.055	1.84678e-06		6.055	-5.24384e-06		6.055	-0.000151432
6.06	0.000185417		6.06	3.00936e-06		6.06	-8.08838e-05		6.06	-0.00031521
6.065	0.00014182		6.065	2.35541e-06		6.065	-8.24824e-05		6.065	-0.000311286
6.07	0.000142329		6.07	4.69692e-05		6.07	-7.63062e-05		6.07	-0.000315428
6.075	0.000136007		6.075	4.21736e-05		6.075	-7.52163e-05		6.075	-0.000316009
6.08	0.000125617		6.08	3.716e-05		6.08	-7.62335e-05		6.08	-0.000316299
6.085	0.000108251		6.085	3.73053e-05		6.085	-0.000143808		6.085	-0.000316808
6.09	0.000109486		6.09	-8.75261e-05		6.09	-0.000167859		6.09	-2.50019e-05
6.095	9.80784e-05		6.095	-8.66542e-05		6.095	-0.000166333		6.095	-2.44206e-05
6.1	0.000104545		6.1	-8.95606e-05		6.1	-0.000129276		6.1	-9.08915e-06
6.105	-6.83878e-05		6.105	-9.27577e-05		6.105	-0.000118086		6.105	9.948e-06
6.11	-6.00318e-05		6.11	-9.52282e-05		6.11	-0.000120266		6.11	2.00479e-05
6.115	-5.95958e-05		6.115	-9.08685e-05		6.115	-0.000123245		6.115	2.19371e-05
6.12	-6.20663e-05		6.12	-7.98241e-05		6.12	-0.00012528		6.12	2.84039e-05
6.125	-6.1485e-05		6.125	-7.88795e-05		6.125	-0.000128477		6.125	3.0511e-05
6.13	0.000176697		6.13	-0.000114556		6.13	-0.000119394		6.13	3.1383e-05
6.135	0.000173936		6.135	-0.000112231		6.135	-0.00013131		6.135	3.17463e-05
6.14	0.000175898		6.14	-0.000112885		6.14	-0.000104789		6.14	3.39988e-05
6.145	0.000178151		6.145	-9.3557e-05		6.145	-0.000106097		6.145	5.5579e-05
6.15	0.0001339		6.15	-9.00693e-05		6.15	-0.000105443		6.15	6.26272e-05
6.155	0.000112901		6.155	-8.50557e-05		6.155	0.000101059		6.155	6.0084e-05
6.16	0.000107161		6.16	-0.000148053		6.16	9.3139e-05		6.16	6.17552e-05
6.165	5.87688e-05		6.165	-0.000154519		6.165	8.59456e-05		6.165	6.36444e-05
6.17	6.0222e-05		6.17	-1.82803e-05		6.17	8.8634e-05		6.17	8.97297e-05
6.175	6.82147e-05		6.175	-6.17315e-05		6.175	8.82707e-05		6.175	9.53246e-05
6.18	6.34918e-05		6.18	-6.07869e-05		6.18	9.74987e-05		6.18	0.000103245
6.185	0.000107234		6.185	-6.00603e-05		6.185	9.3357e-05		6.185	0.00010477
6.19	0.000109995		6.19	-6.7617e-05		6.19	0.00010956		6.19	0.000151709
6.195	0.000111739		6.195	-6.8489e-05		6.195	0.000180041		6.195	-5.89207e-06
6.2	0.000109486		6.2	-8.14226e-05		6.2	0.00017946		6.2	0.000145897
6.205	0.000103819		6.205	-7.95334e-05		6.205	0.000138043		6.205	0.000196251
6.21	9.90956e-05		6.21	-7.16134e-05		6.21	0.000149233		6.21	0.000177431
6.215	8.66706e-05		6.215	0.000129803		6.215	0.000158025		6.215	0.000165079
6.22	8.26016e-05		6.22	0.000130747		6.22	0.000159914		6.22	0.00016893
6.225	8.40548e-05		6.225	0.000119921		6.225	0.000169796		6.225	0.000173726
6.23	0.000148941		6.23	0.00011171		6.23	0.00017481		6.23	0.000179539
6.235	-8.64077e-05		6.235	0.000124934		6.235	0.000210196		6.235	0.000180701
6.24	-8.73523e-05		6.24	0.000174344		6.24	0.000207289		6.24	0.000181355
6.245	-8.86602e-05		6.245	0.000215179		6.245	0.000165727		6.245	0.000182663
6.25	-9.22205e-05		6.25	0.000188295		6.25	0.000159188		6.25	0.000162463
6.255	-8.86602e-05		6.255	0.000188585		6.255	0.000155191		6.255	0.000177649
6.26	-9.0404e-05		6.26	0.000250856		6.26	-5.02209e-05		6.26	0.000177649
6.265	-9.06947e-05		6.265	0.000243953		6.265	-2.84953e-05		6.265	0.000188694
6.27	-8.17574e-05		6.27	0.000241482		6.27	3.76611e-06		6.27	0.000188403
6.275	-8.32833e-05		6.275	0.000101465		6.275	1.10322e-05		6.275	0.000163263
6.28	-8.57537e-05		6.28	0.000167732		6.28	7.39916e-06		6.28	0.000158031
6.285	-5.01499e-05		6.285	0.000165842		6.285	-5.02585e-06		6.285	0.000155706
6.29	-9.29472e-05		6.29	0.000157559		6.29	2.3129e-06		6.29	0.000153744
6.295	-7.74704e-05		6.295	0.000161265		6.295	-1.55617e-05		6.295	0.000105352
6.3	-6.40281e-05		6.3	0.000161047		6.3	-4.74598e-05		6.3	-4.75268e-05
6.305	-8.44253e-06		6.305	0.000174562		6.305	-3.61974e-05		6.305	-0.000193285
6.31	-7.35262e-06		6.31	0.00019418		6.31	-3.2419e-05		6.31	-0.000182967
6.315	-2.9203e-06		6.315	0.000191928		6.315	-5.41446e-05		6.315	-0.000171123
6.32	2.67459e-06		6.32	-7.45381e-06		6.32	-5.47259e-05		6.32	-0.000179915
6.325	1.94798e-06		6.325	1.42718e-05		6.325	-5.63971e-05		6.325	-0.000189869
6.33	5.65369e-06		6.33	0.000153345		6.33	-5.97395e-05		6.33	-0.000193503
6.335	-5.37103e-05		6.335	0.000161047		6.335	-6.88948e-05		6.335	-0.000195319
6.34	-5.35649e-05		6.34	0.00015785		6.34	0.000130414		6.34	-0.000197862
6.345	-1.95596e-05		6.345	0.000108295		6.345	0.000133902		6.345	-0.000198661
6.35	-1.69439e-05		6.35	8.2791e-05		6.35	0.000136736		6.35	-0.000181368
6.355	-1.33835e-05		6.355	8.33723e-05		6.355	0.000144583		6.355	-0.000180278
6.36	-1.76705e-05		6.36	0.000174126		6.36	0.000142839		6.36	-0.000190015
6.365	0.000173355		6.365	0.00010597		6.365	0.000139787		6.365	-0.000184929
6.37	0.000172992		6.37	0.000111492		6.37	0.000149451		6.37	-0.000193067
6.375	0.000219131		6.375	0.000115852		6.375	0.000124165		6.375	-0.000193648
6.38	0.000215862		6.38	0.000119267		6.38	0.00011501		6.38	-0.00019481
6.385	0.000236861		6.385	4.99483e-05		6.385	0.000111304		6.385	-0.000188852
6.39	0.000201475		6.39	5.03843e-05		6.39	0.000235845		6.39	7.71593e-05
6.395	0.000193845		6.395	6.54251e-05		6.395	0.000373247		6.395	8.66779e-05
6.4	0.000174954		6.4	7.07293e-05		6.4	0.000370195		6.4	8.9657e-05
6.405	0.000161293		6.405	6.92761e-05		6.405	0.000333937		6.405	0.00010586
6.41	0.000111303		6.41	6.72416e-05		6.41	0.000318751		6.41	0.000115379
6.415	0.000115444		6.415	4.42081e-05		6.415	0.000326308		6.415	4.02476e-05
6.42	0.000116462		6.42	3.77413e-05		6.42	0.000313084		6.42	2.7096e-05
6.425	0.000130122		6.425	3.61427e-05		6.425	0.000305236		6.425	3.27635e-05
6.43	0.00013034		6.43	7.36901e-06		6.43	0.00030371		6.43	3.9303e-05
6.435	0.00016093		6.435	-0.000129887		6.435	0.000294846		6.435	3.458e-05
6.44	0.000153737		6.44	-0.000116082		6.44	0.000324055		6.44	3.34175e-05
6.445	0.000153664		6.445	-0.000127272		6.445	7.91881e-05		6.445	3.27635e-05
6.45	0.000143491		6.45	-0.000129379		6.45	0.000115228		6.45	3.34175e-05
6.455	0.000145453		6.455	-0.000140496		6.455	0.000111668		6.455	1.63422e-05
6.46	0.000153809		6.46	-0.000138389		6.46	0.000105564		6.46	1.77227e-05
6.465	0.000151266		6.465	-0.000229506		6.465	0.000120314		6.465	8.20414e-06
6.47	-1.2491e-06		6.47	-0.000231976		6.47	0.000121985		6.47	5.87899e-06
6.475	9.14141e-06		6.475	-0.00022362		6.475	9.54642e-05		6.475	5.51569e-06
6.48	-4.61535e-05		6.48	-0.000228779		6.48	8.8634e-05		6.48	7.70867e-05
6.485	-5.18937e-05		6.485	-0.000233938		6.485	8.79801e-05		6.485	7.6796e-05
6.49	-8.16847e-05		6.49	-0.000234955		6.49	9.24124e-05		6.49	9.37987e-05
6.495	-7.35467e-05		6.495	-0.000231831		6.495	-2.95852e-05		6.495	-0.000177444
6.5	-6.37375e-05		6.5	-0.000209088		6.5	-0.00017418		6.5	-0.000186672
6.505	-6.28655e-05		6.505	-0.000214319		6.505	-0.000175052		6.505	-0.000187108
6.51	-6.65712e-05		6.51	-0.000217516		6.51	-0.000173381		6.51	-0.000198007
6.515	-7.23115e-05		6.515	-0.000222457		6.515	-0.000175924		6.515	-0.000211958
6.52	-7.83423e-05		6.52	-0.000221004		6.52	-0.000187841		6.52	-0.000210723
6.525	-1.59266e-05		6.525	-0.00021897		6.525	-0.000180429		6.525	-0.000218934
6.53	-3.18393e-05		6.53	-0.000211558		6.53	-0.000175125		6.53	-0.000219224
6.535	-3.09674e-05		6.535	-0.000139551		6.535	-9.41808e-05		6.535	-0.000214937
6.54	-5.20391e-05		6.54	-0.0001365		6.54	-9.59973e-05		6.54	-0.000203239
6.545	-5.02952e-05		6.545	-9.17405e-05		6.545	-0.000116706		6.545	-0.000147653
6.55	-3.88148e-05		6.55	-8.77441e-05		6.55	-2.29731e-05		6.55	-0.000144166
6.555	-5.95231e-05		6.555	-7.89521e-05		6.555	-5.79957e-05		6.555	-8.79989e-05
6.56	-6.35195e-05		6.56	-7.86615e-05		6.56	-3.96851e-05		6.56	-8.66183e-05
6.565	-7.62351e-05		6.565	-8.22219e-05		6.565	-4.42627e-05		6.565	-8.6473e-05
6.57	-7.60898e-05		6.57	-8.66542e-05		6.57	-5.05116e-05		6.57	-7.91343e-05
6.575	-0.000107043		6.575	-8.25125e-05		6.575	5.21933e-06		6.575	3.93757e-05
6.58	-0.000123755		6.58	-9.26124e-05		6.58	8.05311e-06		6.58	3.80678e-05
6.585	-0.000119759		6.585	-8.72355e-05		6.585	1.15032e-06		6.585	1.36537e-05
6.59	-0.000110095		6.59	-8.39657e-05		6.59	5.43732e-06		6.59	1.4453e-05
6.595	-0.000110386		6.595	-8.24399e-05		6.595	3.06506e-05		6.595	-5.0928e-06
6.6	-0.000115254		6.6	-8.06233e-05		6.6	3.58096e-05		6.6	8.65391e-07
6.605	-0.000116998		6.605	-0.000115501		6.605	3.76261e-05		6.605	3.19054e-06
6.61	-0.000116635		6.61	-0.000118988		6.61	3.95879e-05		6.61	5.07972e-06
6.615	-0.000113728		6.615	-0.000111577		6.615	4.71447e-05		6.615	0.000343898
6.62	-0.000107843		6.62	-0.000107072		6.62	6.18222e-05		6.62	0.000344697
6.625	-0.000106898		6.625	-0.000110487		6.625	6.3784e-05		6.625	0.000345787
6.63	-0.000176144		6.63	-0.000111795		6.63	6.94516e-05		6.63	0.00035734
6.635	-0.000127534		6.635	-6.47106e-05		6.635	7.19947e-05		6.635	0.000361481
6.64	-0.000109514		6.64	-0.000132285		6.64	-6.11577e-06		6.64	0.000357267
6.645	-0.000125354		6.645	-0.000104892		6.645	-1.19286e-05		6.645	0.000341645
6.65	-0.00012717		6.65	-7.40112e-05		6.65	-1.56343e-05		6.65	0.000282136
6.655	-0.000136326		6.655	-6.86343e-05		6.655	-9.91944e-05		6.655	0.000295287
6.66	-0.000136253		6.66	-5.9479e-05		6.66	-9.88311e-05		6.66	0.000243262
6.665	-0.000130004		6.665	-6.57279e-05		6.665	-2.64608e-05		6.665	0.000239556
6.67	-0.000127606		6.67	-5.0687e-05		6.67	-1.75235e-05		6.67	0.000235487
6.675	-0.000128696		6.675	-4.69813e-05		6.675	-1.07661e-05		6.675	0.000308221
6.68	-0.00012361		6.68	-4.62547e-05		6.68	8.68902e-05		6.68	0.000180265
6.685	-0.000106535		6.685	-4.48742e-05		6.685	8.35478e-05		6.685	0.000201627
6.69	-7.06403e-05		6.69	-4.50922e-05		6.69	9.40836e-05		6.69	0.000157958
6.695	-2.73344e-05		6.695	-4.51648e-05		6.695	0.000144292		6.695	0.0004805
6.7	-2.53725e-05		6.7	-4.95245e-05		6.7	0.0001557		6.7	0.000555631
6.705	-2.77703e-05		6.705	-4.75626e-05		6.705	0.000152794		6.705	0.000547639
6.71	-3.06041e-05		6.71	-4.94518e-05		6.71	0.000150105		6.71	0.000547203
6.715	-3.24206e-05		6.715	-4.05872e-05		6.715	0.000155627		6.715	0.000554323
6.72	3.09397e-05		6.72	-4.49468e-05		6.72	0.000163329		6.72	0.000218485
6.725	2.3165e-05		6.725	-7.09051e-06		6.725	0.000149597		6.725	0.000230692
6.73	2.78153e-05		6.73	-1.10869e-05		6.73	0.00015025		6.73	0.000231636
6.735	3.30468e-05		6.735	-3.82077e-06		6.735	0.000149161		6.735	0.000228076
6.74	-7.5706e-06		6.74	-5.35935e-05		6.74	0.00014887		6.74	0.000227349
6.745	-2.13762e-05		6.745	-5.17043e-05		6.745	0.000139715		6.745	0.000225678
6.75	-1.9051e-05		6.75	-8.29485e-05		6.75	0.00027639		6.75	0.000241809
6.755	-1.57813e-05		6.755	-0.000159678		6.755	0.000278642		6.755	0.00026259
6.76	-1.89784e-05		6.76	-0.00016244		6.76	0.000274646		6.76	0.000247767
6.765	-2.26841e-05		6.765	-0.000175228		6.765	0.000274137		6.765	0.000249947
6.77	-2.89329e-05		6.77	-0.000175083		6.77	0.000378115		6.77	0.000252563
6.775	-3.6199e-05		6.775	-0.000139987		6.775	0.000384509		6.775	0.000265278
6.78	-3.1694e-05		6.78	-0.000144347		6.78	0.000378042		6.78	0.000184407
6.785	2.52927e-06		6.785	-0.000151758		6.785	0.000357552		6.785	0.00019843
6.79	-8.29721e-06		6.79	-0.000151468		6.79	0.00037717		6.79	0.000178303
6.795	-4.53543e-05		6.795	-0.000151758		6.795	0.000374773		6.795	0.000261209
6.8	-9.20752e-05		6.8	-0.000147471		6.8	0.000322312		6.8	-6.38755e-05
6.805	-9.17846e-05		6.805	1.26733e-05		6.805	0.000283583		6.805	-0.000144311
6.81	-8.96774e-05		6.81	1.33999e-05		6.81	0.000290631		6.81	2.16464e-05
6.815	-9.57083e-05		6.815	1.19466e-05		6.815	0.000295572		6.815	1.59789e-05
6.82	-5.48728e-05		6.82	1.33999e-05		6.82	0.000309087		6.82	1.3581e-05
6.825	-0.000119614		6.825	1.23826e-05		6.825	0.000297243		6.825	1.0166e-05
6.83	-0.000110604		6.83	1.02028e-05		6.83	0.000309886		6.83	-3.4216e-06
6.835	-0.000113074		6.835	3.55614e-05		6.835	0.000315263		6.835	9.07607e-06
6.84	-0.000113656		6.84	4.8931e-05		6.84	0.000333356		6.84	1.57609e-05
6.845	0.000111303		6.845	4.52253e-05		6.845	0.000329941		6.845	1.98299e-05
6.85	0.000115226		6.85	4.06477e-05		6.85	0.000339605		6.85	2.29543e-05
6.855	0.000130703		6.855	0.000286387		6.855	0.000209614		6.855	1.14739e-05
6.86	0.000128015		6.86	0.000282972		6.86	0.000230759		6.86	-3.13096e-06
6.865	0.000129831		6.865	0.000277813		6.865	0.000225091		6.865	1.30136e-06
6.87	0.000223273		6.87	0.00027418		6.87	0.000222403		6.87	-4.7295e-06
6.875	0.000227269		6.875	0.000272		6.875	3.80621e-05		6.875	-1.7504e-06
6.88	0.00024013		6.88	0.00022121		6.88	3.21039e-05		6.88	-1.16323e-05
6.885	0.00023984		6.885	0.000226805		6.885	2.44745e-05		6.885	-8.21722e-06
6.89	0.000235553		6.89	0.000234144		6.89	-0.000106388		6.89	-8.36254e-06
6.895	0.00023548		6.895	0.000238213		6.895	-0.000119612		6.895	1.40897e-05
6.9	0.000230684		6.9	0.000237268		6.9	-0.000117868		6.9	-6.41661e-05
6.905	0.000231266		6.905	0.000253907		6.905	-0.000118595		6.905	-4.41117e-05
6.91	0.000221384		6.91	0.000114399		6.91	-0.000113073		6.91	-3.45931e-05
6.915	0.000218623		6.915	0.000109022		6.915	-0.000117214		6.915	-0.000193793
6.92	0.000229231		6.92	0.000192291		6.92	-0.000116851		6.92	-0.00014838
6.925	0.000190939		6.925	0.000211473		6.925	-0.000135888		6.925	-0.000155864
6.93	0.000193918		6.93	0.000241555		6.93	-0.000130221		6.93	-0.000155428
6.935	0.000185853		6.935	0.000212273		6.935	-0.000139521		6.935	-0.00015383
6.94	0.00018578		6.94	0.000208785		6.94	-0.000113945		6.94	-0.000162694
6.945	0.000247832		6.945	0.000189893		6.945	-0.000130366		6.945	-0.000121859
6.95	2.3165e-05		6.95	0.000192		6.95	-0.000127314		6.95	-0.000113866
6.955	6.52356e-05		6.955	0.000256887		6.955	-0.0001231		6.955	-0.000117645
6.96	4.59805e-05		6.96	2.13926e-05		6.96	-0.000124262		6.96	6.82947e-05
6.965	6.76334e-05		6.965	2.53163e-05		6.965	-0.000151728		6.965	6.53156e-05
6.97	6.90867e-05		6.97	2.78594e-05		6.97	-0.000146497		6.97	8.22456e-05
6.975	-2.18848e-05		6.975	2.90946e-05		6.975	-0.000141992		6.975	0.000163263
6.98	-3.17667e-05		6.98	4.5298e-05		6.98	-0.000150057		6.98	0.000163844
6.985	-3.03861e-05		6.985	4.74052e-05		6.985	-0.000150856		6.985	0.0001815
6.99	-2.3338e-05		6.99	5.61245e-05		6.99	-0.000149258		6.99	0.000192036
6.995	-5.80699e-05		6.995	5.58338e-05		6.995	-0.000145915		6.995	0.000190656
7	-6.06131e-05		7	5.40173e-05		7	-0.000153981		7	0.000166823
7.005	-5.32743e-05		7.005	6.37539e-05		7.005	-0.000154417		7.005	0.000165152
7.01	1.99679e-05		7.01	3.81772e-05		7.01	-0.000155507		7.01	0.000147132
7.015	4.20568e-05		7.015	2.73508e-05		7.015	-0.000141338		7.015	0.000530418
7.02	4.22021e-05		7.02	3.00392e-05		7.02	-0.000144898		7.02	0.000528238
7.025	3.66072e-05		7.025	0.000177178		7.025	-0.000143372		7.025	0.000489147
7.03	3.72612e-05		7.03	0.000151674		7.03	-0.000138867		7.03	0.00049416
7.035	4.52539e-05		7.035	0.000122101		7.035	-0.000145043		7.035	0.000499755
7.04	4.50359e-05		7.04	0.000111201		7.04	-0.000144026		7.04	0.000503969
7.045	4.11122e-05		7.045	9.50707e-05		7.045	-0.000181374		7.045	0.00050535
7.05	-2.36287e-05		7.05	8.91125e-05		7.05	-0.000177523		7.05	0.000460882
7.055	9.06875e-06		7.055	8.7514e-05		7.055	-0.000174326		7.055	0.00053376
7.06	-2.42099e-05		7.06	2.75687e-05		7.06	-0.000181083		7.06	0.000710472
7.065	-1.99956e-05		7.065	2.023e-05		7.065	-0.000184498		7.065	0.000548438
7.07	2.76779e-07		7.07	0.000196723		7.07	-0.000184062		7.07	0.000548438
7.075	2.0933e-06		7.075	0.000199194		7.075	-0.00018319		7.075	0.000526785
7.08	3.11055e-06		7.08	0.000202754		7.08	-0.000194961		7.08	0.000443734
7.085	2.24384e-05		7.085	0.00019171		7.085	3.91144e-06		7.085	0.000439883
7.09	1.30651e-05		7.09	0.000215688		7.09	1.51363e-06		7.09	0.000417576
7.095	4.8233e-05		7.095	0.000204861		7.095	3.16679e-05		7.095	0.000411981
7.1	5.12847e-05		7.1	0.000286605		7.1	3.33391e-05		7.1	0.000406459
7.105	5.36099e-05		7.105	0.00035665		7.105	3.37024e-05		7.105	0.000430655
7.11	6.00767e-05		7.11	0.000349311		7.11	3.36297e-05		7.11	0.000433997
7.115	2.51268e-05		7.115	0.000364861		7.115	4.92518e-05		7.115	0.000471054
7.12	0.000144		7.12	0.000367404		7.12	2.77442e-05		7.12	9.15462e-05
7.125	0.00014291		7.125	0.000374888		7.125	2.62183e-05		7.125	0.000398756
7.13	0.000144509		7.13	0.000140411		7.13	2.70903e-05		7.13	0.000397521
7.135	0.000142692		7.135	0.000144771		7.135	2.71629e-05		7.135	0.000394324
7.14	0.000128669		7.14	0.000147968		7.14	2.81802e-05		7.14	0.000395923
7.145	0.000126779		7.145	0.000159303		7.145	2.5637e-05		7.145	0.000397739
7.15	0.000131648		7.15	0.000197305		7.15	7.03962e-05		7.15	0.000390546
7.155	0.000133973		7.155	0.000195779		7.155	7.18494e-05		7.155	0.000388221
7.16	9.4518e-05		7.16	0.000195706		7.16	6.31301e-05		7.16	0.000320501
7.165	9.27014e-05		7.165	0.000194543		7.165	6.55279e-05		7.165	0.000147858
7.17	9.26288e-05		7.17	0.000200356		7.17	7.13408e-05		7.17	0.000131873
7.175	5.57897e-05		7.175	0.000154362		7.175	7.73716e-05		7.175	0.000132164
7.18	7.38823e-05		7.18	0.000151092		7.18	7.69356e-05		7.18	0.000132454
7.185	7.38096e-05		7.185	0.000145134		7.185	8.18766e-05		7.185	0.000133907
7.19	6.72701e-05		7.19	0.000159012		7.19	6.94516e-05		7.19	0.000134925
7.195	7.11212e-05		7.195	0.00013874		7.195	7.61364e-05		7.195	0.000138412
7.2	2.93411e-05		7.2	0.000140338		7.2	7.01782e-05		7.2	0.000141246
7.205	2.34556e-05		7.205	5.7941e-05		7.205	6.34207e-05		7.205	0.000145969
7.21	3.85691e-05		7.21	-1.58825e-05		7.21	6.53099e-05		7.21	0.000413071
7.215	3.44274e-05		7.215	-1.63184e-05		7.215	6.63998e-05		7.215	0.000435378
7.22	6.81626e-06		7.22	-2.87435e-05		7.22	5.81165e-05		7.22	0.000396722
7.225	-0.000130803		7.225	-3.99332e-05		7.225	5.65179e-05		7.225	0.000389965
7.23	-0.000114382		7.23	-4.85799e-05		7.23	5.50647e-05		7.23	8.29722e-05
7.235	-0.000103556		7.235	-4.13865e-05		7.235	5.42654e-05		7.235	0.000157813
7.24	-9.25839e-05		7.24	-4.38569e-05		7.24	5.47014e-05		7.24	0.000159484
7.245	-9.03314e-05		7.245	0.000103645		7.245	5.51374e-05		7.245	0.000148876
7.25	-8.39372e-05		7.25	9.51434e-05		7.25	6.09502e-05		7.25	0.000170892
7.255	-8.34286e-05		7.255	5.89582e-05		7.255	2.73082e-05		7.255	0.000170456
7.26	-8.59717e-05		7.26	6.2664e-05		7.26	3.90067e-05		7.26	0.000174089
7.265	-5.71253e-05		7.265	6.43352e-05		7.265	4.08232e-05		7.265	0.000157014
7.27	-1.86877e-05		7.27	6.63697e-05		7.27	4.20584e-05		7.27	0.000157159
7.275	-1.78884e-05		7.275	5.91762e-05		7.275	3.98786e-05		7.275	0.000153235
7.28	-2.29747e-05		7.28	5.88856e-05		7.28	3.54463e-05		7.28	0.000231709
7.285	-4.24478e-05		7.285	6.01935e-05		7.285	3.18132e-05		7.285	0.000231128
7.29	-4.36104e-05		7.29	5.94669e-05		7.29	9.36476e-05		7.29	0.000359883
7.295	-5.37829e-05		7.295	4.97303e-05		7.295	-9.12017e-05		7.295	0.00036664
7.3	-5.51635e-05		7.3	4.77685e-05		7.3	-0.000100357		7.3	0.00036555
7.305	-5.28383e-05		7.305	4.68239e-05		7.305	-0.00012884		7.305	0.000357776
7.31	-4.65168e-05		7.31	5.14742e-05		7.31	-0.000124844		7.31	0.000357412
7.315	-6.18483e-05		7.315	6.57157e-05		7.315	-0.00011983		7.315	6.32084e-05
7.32	-6.5554e-05		7.32	6.63697e-05		7.32	-0.000118885		7.32	3.05837e-05
7.325	-7.50726e-05		7.325	7.66875e-05		7.325	-0.00012448		7.325	6.5025e-05
7.33	-4.71708e-05		7.33	7.87947e-05		7.33	-0.000120629		7.33	6.4153e-05
7.335	-5.74886e-05		7.335	7.85767e-05		7.335	-0.000117142		7.335	6.40077e-05
7.34	-6.1485e-05		7.34	7.61789e-05		7.34	-0.000128404		7.34	-9.3798e-06
7.345	-7.19482e-05		7.345	7.71235e-05		7.345	-0.000139303		7.345	-1.13416e-05
7.35	-7.28201e-05		7.35	-6.94336e-05		7.35	-0.000141774		7.35	-6.83666e-06
7.355	0.000411537		7.355	-6.59458e-05		7.355	-0.000151147		7.355	-3.16867e-05
7.36	0.000414371		7.36	-6.08596e-05		7.36	-0.000154271		7.36	1.45983e-05
7.365	0.000418731		7.365	-5.38841e-05		7.365	-0.000174398		7.365	1.20552e-05
7.37	0.000390103		7.37	-5.49014e-05		7.37	-0.000172364		7.37	1.22732e-05
7.375	0.000343672		7.375	-5.71539e-05		7.375	-0.000170693		7.375	1.07473e-05
7.38	0.000343745		7.38	-4.95971e-05		7.38	-0.00017171		7.38	4.44619e-05
7.385	0.000357187		7.385	-0.000194701		7.385	-0.000176724		7.385	-1.90437e-05
7.39	0.000431301		7.39	-0.0001955		7.39	-0.000176724		7.39	-1.41028e-05
7.395	0.000435588		7.395	-0.000190196		7.395	-0.000234126		7.395	-0.000144965
7.4	0.000436678		7.4	-0.000193756		7.4	-0.000232818		7.4	-0.000155428
7.405	0.000436896		7.405	-0.000176826		7.405	-0.0002326		7.405	-0.000151722
7.41	0.000431229		7.41	-0.000172321		7.41	-0.000235579		7.41	-0.000124693
7.415	0.000425561		7.415	-6.21675e-05		7.415	-0.000235506		7.415	-0.000110233
7.42	0.000427378		7.42	-7.53918e-05		7.42	-0.000241319		7.42	-0.000108707
7.425	0.00042607		7.425	-6.50739e-05		7.425	-0.000242845		7.425	-0.00010333
7.43	0.000466978		7.43	-6.8489e-05		7.43	-0.00023834		7.43	-0.000131595
7.435	0.000443944		7.435	-6.81983e-05		7.435	-3.57614e-05		7.435	-0.000129634
7.44	0.000442854		7.44	-6.99422e-05		7.44	-3.40902e-05		7.44	-0.000111614
7.445	0.000433844		7.445	-6.4202e-05		7.445	0.000100478		7.445	-0.00011205
7.45	0.000431374		7.45	-7.00148e-05		7.45	0.00010491		7.45	-0.000110887
7.455	0.000444889		7.455	-2.81622e-05		7.455	0.000104474		7.455	-0.000118153
7.46	-3.91054e-05		7.46	-2.46744e-05		7.46	0.000113411		7.46	-0.00012135
7.465	-4.28111e-05		7.465	-2.34392e-05		7.465	0.00010382		7.465	-0.000166763
7.47	-3.96867e-05		7.47	-2.51104e-05		7.47	0.000103675		7.47	-0.000156591
7.475	-3.59083e-05		7.475	8.53342e-05		7.475	9.99691e-05		7.475	-0.000160369
7.48	-4.24478e-05		7.48	8.71507e-05		7.48	0.000100114		7.48	-7.46293e-05
7.485	-3.80882e-05		7.485	0.000121519		7.485	9.77893e-05		7.485	-0.000115537
7.49	-5.06585e-05		7.49	0.000126315		7.49	0.00010164		7.49	-0.000133703
7.495	-0.000127824		7.495	0.000138086		7.495	0.000105055		7.495	-0.000139007
7.5	-0.000131966		7.5	0.000139902		7.5	0.000109052		7.5	-0.000139225
7.505	-0.000138142		7.505	0.000138813		7.505	9.99691e-05		7.505	-0.000134211
7.51	-0.000139377		7.51	0.000120284		7.51	0.000102948		7.51	3.89397e-05
7.515	-0.000117507		7.515	0.00011636		7.515	0.000112685		7.515	6.6056e-06
7.52	-0.000110531		7.52	9.74851e-07		7.52	0.000113629		7.52	6.2423e-06
7.525	-0.000110822		7.525	4.02661e-06		7.525	0.000132521		7.525	6.38762e-06
7.53	-0.000101303		7.53	-9.92428e-06		7.53	0.000131068		7.53	6.6056e-06
7.535	-0.000140976		7.535	-1.63911e-05		7.535	0.000130995		7.535	4.28045e-06
7.54	-0.000140104		7.54	-1.50105e-05		7.54	-6.75869e-05		7.54	4.9344e-06
7.545	-0.000145626		7.545	-1.58825e-05		7.545	-7.69601e-05		7.545	-1.33761e-05
7.55	-0.000144827		7.55	-2.01695e-05		7.55	-0.000203608		7.55	-1.4684e-05
7.555	-0.000141557		7.555	-6.07326e-06		7.555	-0.000202809		7.555	-1.67912e-05
7.56	-0.000153619		7.56	-4.95245e-05		7.56	-0.000201138		7.56	-1.60646e-05
7.565	-0.000154709		7.565	-5.5628e-05		7.565	-0.000211819		7.565	-8.65319e-06
7.57	-0.000156307		7.57	-6.23128e-05		7.57	-0.000199902		7.57	-1.57013e-05
7.575	-0.000158415		7.575	-6.54372e-05		7.575	-9.73052e-05		7.575	-3.14687e-05
7.58	-0.000144173		7.58	-0.000169124		7.58	-9.45441e-05		7.58	-3.57557e-05
7.585	-0.000142938		7.585	-0.000169924		7.585	-0.0001029		7.585	-0.000129852
7.59	-3.9832e-05		7.59	-0.000213157		7.59	-9.06204e-05		7.59	-0.000124184
7.595	-2.12103e-06		7.595	-0.000214828		7.595	-8.83679e-05		7.595	-0.000110088
7.6	-7.40474e-07		7.6	-0.000226599		7.6	-8.91672e-05		7.6	-0.000113939
7.605	3.49439e-07		7.605	-0.000231831		7.605	-8.01572e-05		7.605	-8.27673e-05
7.61	1.08853e-05		7.61	-0.000195573		7.61	-6.85315e-05		7.61	-8.66183e-05
7.615	1.55356e-05		7.615	-0.00018729		7.615	-6.14834e-05		7.615	-0.000225255
7.62	-5.8994e-06		7.62	-0.000157717		7.62	-6.03935e-05		7.62	-0.000219588
7.625	-1.14216e-05		7.625	-0.000142094		7.625	-5.82136e-05		7.625	-3.81535e-05
7.63	0.000133028		7.63	-0.000146745		7.63	-6.45351e-05		7.63	-2.01336e-05
7.635	0.000123146		7.635	-0.000143766		7.635	-6.221e-05		7.635	-1.95523e-05
7.64	0.000121548		7.64	-0.000138171		7.64	-6.48984e-05		7.64	0.000181791
7.645	0.000117116		7.645	-0.000136863		7.645	-7.08566e-05		7.645	0.000176269
7.65	0.000121039		7.65	-0.000137081		7.65	-5.94489e-05		7.65	0.000178158
7.655	0.000122202		7.655	-0.000124438		7.655	-5.32e-05		7.655	0.000180846
7.66	0.000123219		7.66	-0.000133593		7.66	-5.27641e-05		7.66	0.000180483
7.665	0.000126707		7.665	-0.000139479		7.665	-5.43626e-05		7.665	0.000184843
7.67	0.000124309		7.67	-0.000113757		7.67	-4.85497e-05		7.67	0.000177795
7.675	0.000130558		7.675	-4.91612e-05		7.675	-4.77505e-05		7.675	0.000332199
7.68	0.000125472		7.68	-4.41476e-05		7.68	-0.000148386		7.68	0.000339901
7.685	9.98949e-05		7.685	-5.29395e-05		7.685	-0.000147078		7.685	0.000367585
7.69	0.000306397		7.69	-8.32574e-06		7.69	-0.000137777		7.69	0.000526785
7.695	0.000199586		7.695	0.000134308		7.695	-0.000142428		7.695	0.000531581
7.7	0.000167034		7.7	0.000139249		7.7	-0.000146206		7.7	0.000521481
7.705	0.00016558		7.705	0.000139612		7.705	-0.000143227		7.705	0.000524097
7.71	0.000169141		7.71	0.000141937		7.71	-0.000156379		7.71	0.000492198
7.715	0.000168123		7.715	0.000106188		7.715	-0.000154126		7.715	0.000490745
7.72	0.000162093		7.72	9.39081e-05		7.72	-0.000165388		7.72	0.000452017
7.725	0.000160203		7.725	5.41626e-05		7.725	-6.68603e-05		7.725	0.000450418
7.73	0.000160203		7.73	3.97758e-05		7.73	-6.76596e-05		7.73	0.000246968
7.735	5.66616e-05		7.735	5.8159e-05		7.735	-7.57249e-05		7.735	0.00022873
7.74	5.95681e-05		7.74	6.59337e-05		7.74	-8.55341e-05		7.74	0.000231491
7.745	6.14573e-05		7.745	6.2664e-05		7.745	-8.6842e-05		7.745	2.93485e-05
7.75	6.22565e-05		7.75	5.90309e-05		7.75	-7.92126e-05		7.75	0.000110293
7.755	7.77333e-05		7.755	6.32452e-05		7.755	-7.914e-05		7.755	0.000141028
7.76	7.99131e-05		7.76	5.35087e-05		7.76	-8.44442e-05		7.76	0.000180338
7.765	7.72247e-05		7.765	5.39446e-05		7.765	-8.47349e-05		7.765	0.000182009
7.77	7.79513e-05		7.77	5.37267e-05		7.77	-7.94306e-05		7.77	0.000191891
7.775	7.91865e-05		7.775	2.76414e-05		7.775	-7.53616e-05		7.775	0.000191092
7.78	7.43182e-05		7.78	-3.90613e-05		7.78	-7.02027e-05		7.78	4.46073e-05
7.785	0.000160276		7.785	-4.47289e-05		7.785	-7.28185e-05		7.785	5.92848e-05
7.79	0.000170957		7.79	-4.58188e-05		7.79	-6.59157e-05		7.79	0.000109203
7.795	-3.88874e-05		7.795	-9.00693e-05		7.795	7.48285e-05		7.795	-3.42298e-05
7.8	-4.44823e-05		7.8	-0.000233066		7.8	6.90883e-05		7.8	-4.05513e-05
7.805	-6.55335e-06		7.805	-0.000244474		7.805	7.22127e-05		7.805	-3.26313e-05
7.81	-8.80583e-06		7.81	-0.000243166		7.81	7.50465e-05		7.81	-3.31399e-05
7.815	-1.41101e-05		7.815	-0.000155173		7.815	7.09048e-05		7.815	-3.70636e-05
7.82	-2.21028e-05		7.82	-6.21858e-06		7.82	6.4002e-05		7.82	-3.80809e-05
7.825	-1.28748e-05		7.825	6.75322e-05		7.825	6.84343e-05		7.825	-3.82988e-05
7.83	6.40083e-07		7.83	7.32724e-05		7.83	-6.84238e-06		7.83	-3.95341e-05
7.835	1.07605e-06		7.835	7.58882e-05		7.835	-7.27834e-06		7.835	-3.37212e-05
7.84	-4.53543e-05		7.84	5.99028e-05		7.84	-9.38551e-06		7.84	-3.2268e-05
7.845	-5.08038e-05		7.845	4.95123e-05		7.845	-3.42731e-06		7.845	-3.5683e-05
7.85	-4.64442e-05		7.85	4.63879e-05		7.85	-2.3374e-06		7.85	-3.27039e-05
7.855	-3.93234e-05		7.855	9.39808e-05		7.855	-1.90144e-06		7.855	-0.000113285
7.86	-5.6762e-05		7.86	9.19463e-05		7.86	-8.29559e-06		7.86	-0.000143657
7.865	-6.30109e-05		7.865	8.53342e-05		7.865	-9.9668e-06		7.865	-0.000188126
7.87	-6.86058e-05		7.87	8.33723e-05		7.87	-7.351e-06		7.87	7.7232e-05
7.875	-7.18755e-05		7.875	8.87492e-05		7.875	-7.71431e-06		7.875	5.92121e-05
7.88	-6.99137e-05		7.88	0.000341972		7.88	-1.32365e-05		7.88	5.60877e-05
7.885	-3.56177e-05		7.885	0.000360501		7.885	-2.28278e-05		7.885	5.36172e-05
7.89	-0.000120195		7.89	0.000357231		7.89	-2.14472e-05		7.89	3.48707e-05
7.895	-0.000121067		7.895	0.000381573		7.895	-1.93401e-05		7.895	-3.83715e-05
7.9	-0.000122375		7.9	0.000412889		7.9	-0.000163209		7.9	-4.38937e-05
7.905	-9.07673e-05		7.905	0.000415578		7.905	-0.000164662		7.905	-4.37484e-05
7.91	-9.95593e-05		7.91	0.000430037		7.91	-0.000123972		7.91	-4.38937e-05
7.915	-8.16121e-05		7.915	0.000428512		7.915	-0.000128259		7.915	-4.4911e-05
7.92	-7.78337e-05		7.92	0.000339139		7.92	-0.000128549		7.92	-4.27311e-05
7.925	-7.15849e-05		7.925	0.000191056		7.925	-0.000136179		7.925	-4.28765e-05
7.93	-7.94322e-05		7.93	0.000133654		7.93	-0.000140466		7.93	-4.36757e-05
7.935	-8.11034e-05		7.935	0.000150438		7.935	-0.000163863		7.935	-4.55649e-05
7.94	-7.47093e-05		7.94	0.000244389		7.94	-0.000169385		7.94	-4.93433e-05
7.945	-7.02043e-05		7.945	0.000317776		7.945	-0.000174544		7.945	4.37353e-05
7.95	-6.34468e-05		7.95	0.000321409		7.95	9.14302e-06		7.95	2.97844e-05
7.955	-7.10762e-05		7.955	0.000321773		7.955	7.54448e-06		7.955	2.28816e-05
7.96	-2.93689e-05		7.96	0.000279993		7.96	4.23714e-07		7.96	4.00296e-05
7.965	-3.00228e-05		7.965	0.000283044		7.965	2.45822e-06		7.965	3.78498e-05
7.97	-2.15215e-05		7.97	0.000299902		7.97	9.07036e-06		7.97	4.03203e-05
7.975	1.34284e-05		7.975	0.000315669		7.975	9.72431e-06		7.975	-0.000160878
7.98	2.3165e-05		7.98	0.00031269		7.98	1.59005e-05		7.98	-0.000155065
7.985	3.79151e-05		7.985	5.8377e-05		7.985	1.99695e-05		7.985	-0.000159134
7.99	2.45661e-06		7.99	4.20283e-05		7.99	1.93882e-05		7.99	-0.000159861
7.995	2.67459e-06		7.995	6.29546e-05		7.995	2.33846e-05		7.995	-0.000109724
8	3.29015e-05		8	0.000202318		8	0.000471848		8	-9.5047e-05
8.005	3.36281e-05		8.005	0.000168022		8.005	0.000466325		8.005	-6.87438e-05
8.01	7.54287e-06		8.01	0.000167441		8.01	0.000465817		8.01	-6.66366e-05
8.015	5.50836e-06		8.015	0.000156978		8.015	0.000441475		8.015	-6.48927e-05
8.02	-8.29721e-06		8.02	0.000158794		8.02	0.000434863		8.02	-1.71545e-05
8.025	-9.6051e-06		8.025	0.0001625		8.025	0.000437624		8.025	1.57609e-05
8.03	-1.1131e-05		8.03	0.000168313		8.03	0.000452011		8.03	2.2155e-05
8.035	-8.73317e-06		8.035	0.000158068		8.035	0.000458551		8.035	4.32267e-05
8.04	1.45183e-05		8.04	0.000236541		8.04	0.000461602		8.04	0.000102809
8.045	8.48746e-06		8.045	0.000143027		8.045	0.000461457		8.045	0.000104698
8.05	3.70432e-05		8.05	9.68872e-05		8.05	0.000482311		8.05	1.03113e-05
8.055	2.69433e-05		8.055	0.000176596		8.055	0.000301966		8.055	2.56428e-05
8.06	6.23292e-05		8.06	0.000176306		8.06	0.000308288		8.06	3.61786e-05
8.065	2.75246e-05		8.065	0.000169185		8.065	0.000331975		8.065	2.54974e-05
8.07	3.39188e-05		8.07	0.000159884		8.07	0.000351158		8.07	2.76046e-05
8.075	2.96318e-05		8.075	0.000195052		8.075	0.000349051		8.075	2.94211e-05
8.08	7.85405e-07		8.08	0.000318721		8.08	0.000361403		8.08	-3.46658e-05
8.085	1.14871e-06		8.085	0.000320029		8.085	0.000350431		8.085	-2.18637e-06
8.09	9.12482e-05		8.09	0.000314579		8.09	0.000345563		8.09	9.948e-06
8.095	9.49539e-05		8.095	0.000429238		8.095	0.000347888		8.095	1.29998e-05
8.1	9.21202e-05		8.1	0.000409038		8.1	0.00034411		8.1	-3.21953e-05
8.105	6.00767e-05		8.105	0.000255433		8.105	-0.000112564		8.105	-4.53469e-05
8.11	0.00042607		8.11	0.000259502		8.11	-0.000108713		8.11	-7.4048e-05
8.115	0.000421783		8.115	0.000259575		8.115	-0.000104789		8.115	-7.70998e-05
8.12	0.000389449		8.12	0.000264734		8.12	-0.000118668		8.12	-8.85075e-05
8.125	0.000387123		8.125	0.000364352		8.125	-2.00667e-05		8.125	-0.000134066
8.13	0.000387196		8.13	0.000363044		8.13	-1.70876e-05		8.13	-0.000162186
8.135	0.000387995		8.135	0.000396105		8.135	-2.35544e-05		8.135	-0.00016095
8.14	0.000385089		8.14	0.000390801		8.14	-2.31911e-05		8.14	-0.000179697
8.145	0.000344326		8.145	0.000296705		8.145	-3.60521e-05		8.145	-0.000177299
8.15	0.000351665		8.15	0.00029111		8.15	-3.40176e-05		8.15	-0.000175628
8.155	0.0003234		8.155	0.000262336		8.155	-3.6706e-05		8.155	-0.000175483
8.16	0.000327905		8.16	0.000187641		8.16	-3.95398e-05		8.16	-0.000114011
8.165	0.000293318		8.165	0.000200502		8.165	-4.45534e-05		8.165	-0.000123312
8.17	0.000409285		8.17	0.000201882		8.17	-6.63517e-05		8.17	-0.000124184
8.175	0.00040042		8.175	0.000206605		8.175	-8.00846e-05		8.175	-0.000125783
8.18	0.000400348		8.18	0.000157341		8.18	-8.11745e-05		8.18	-0.000127672
8.185	0.000408122		8.185	1.25279e-05		8.185	-9.59973e-05		8.185	-0.00012026
8.19	0.000401656		8.19	1.17287e-05		8.19	-9.39628e-05		8.19	-0.000152231
8.195	0.000314172		8.195	0.000252963		8.195	-8.83679e-05		8.195	-0.0001361
8.2	0.000318532		8.2	0.00032606		8.2	-8.2991e-05		8.2	-0.000136754
8.205	0.000333863		8.205	0.000337322		8.205	-8.38629e-05		8.205	-0.000141768
8.21	0.000334662		8.21	0.000330855		8.21	-8.58248e-05		8.21	-0.000143584
8.215	-3.07494e-05		8.215	0.000329039		8.215	0.000116754		8.215	-3.96794e-05
8.22	-2.98048e-05		8.22	0.000326932		8.22	0.000135864		8.22	-3.77902e-05
8.225	-3.27113e-05		8.225	0.000316759		8.225	0.000141531		8.225	-3.66276e-05
8.23	-3.35832e-05		8.23	0.000215252		8.23	5.24489e-05		8.23	1.28544e-05
8.235	-3.06768e-05		8.235	0.000212345		8.235	5.521e-05		8.235	1.12559e-05
8.24	-2.66078e-05		8.24	0.000173254		8.24	0.000130995		8.24	6.31496e-06
8.245	-2.58085e-05		8.245	0.000171728		8.245	0.000129034		8.245	8.71277e-06
8.25	-1.9923e-05		8.25	0.000179939		8.25	0.000138552		8.25	-4.43297e-05
8.255	-2.69711e-05		8.255	0.000197014		8.255	0.000134774		8.255	-4.03333e-05
8.26	-2.25387e-05		8.26	0.000202028		8.26	0.000117408		8.26	-3.94614e-05
8.265	-2.27567e-05		8.265	0.000195343		8.265	0.000115955		8.265	-0.00010333
8.27	-2.30474e-05		8.27	0.000197813		8.27	0.000116826		8.27	-0.000101804
8.275	-0.000152602		8.275	0.000196505		8.275	0.000388215		8.275	-9.25765e-05
8.28	-0.000144464		8.28	0.00019883		8.28	0.000383056		8.28	-9.01061e-05
8.285	-0.000141049		8.285	0.000198249		8.285	0.000379278		8.285	-8.6255e-05
8.29	-0.000144754		8.29	0.000205225		8.29	0.000383783		8.29	-9.44657e-05
8.295	-0.000146862		8.295	0.000206678		8.295	0.000390395		8.295	-9.33031e-05
8.3	-0.000170912		8.3	-2.77989e-05		8.3	0.00038836		8.3	-0.00011125
8.305	-0.00013044		8.305	-0.000219624		8.305	0.000386108		8.305	-7.63593e-06
8.31	-0.000141993		8.31	-0.000219406		8.31	0.000388796		8.31	0.000282208
8.315	-0.00014955		8.315	-0.000222239		8.315	0.000419386		8.315	0.000285405
8.32	-0.000149041		8.32	-0.000226672		8.32	0.000217898		8.32	0.000195233
8.325	-0.000148823		8.325	-0.000224056		8.325	0.000197262		8.325	0.000192254
8.33	-0.000143446		8.33	-0.000218316		8.33	0.000288524		8.33	0.000213834
8.335	-0.000137997		8.335	-0.000182857		8.335	0.000289105		8.335	0.0003112
8.34	-0.000140322		8.34	-0.000182639		8.34	0.000280967		8.34	0.000337503
8.345	-0.000146135		8.345	-0.000185037		8.345	0.000201549		8.345	0.000341572
8.35	-0.000141848		8.35	-0.000186272		8.35	0.000204456		8.35	0.000367658
8.355	-0.000139087		8.355	-0.00019521		8.355	0.000205109		8.355	0.000363589
8.36	-0.000139232		8.36	-0.000206908		8.36	0.000209178		8.36	0.000361772
8.365	-0.000145263		8.365	-8.65089e-05		8.365	0.000209542		8.365	0.000361409
8.37	-0.000140831		8.37	-8.96333e-05		8.37	0.000260259		8.37	0.000362644
8.375	-5.63987e-05		8.375	-0.000105473		8.375	0.000261785		8.375	0.000485368
8.38	-5.48002e-05		8.38	-0.000107072		8.38	-1.35272e-05		8.38	0.000470691
8.385	-6.02498e-05		8.385	-0.000112594		8.385	-1.73055e-05		8.385	0.000462698
8.39	-6.65712e-05		8.39	-0.000112013		8.39	-1.56343e-05		8.39	0.000462189
8.395	-5.14578e-05		8.395	-9.57368e-05		8.395	-1.46898e-05		8.395	0.000460882
8.4	-4.15759e-05		8.4	-7.7063e-05		8.4	-2.30458e-05		8.4	0.000461608
8.405	-3.77975e-05		8.405	-8.01147e-05		8.405	-2.34091e-05		8.405	0.000458847
8.41	-4.78247e-05		8.41	-7.80075e-05		8.41	-1.38905e-05		8.41	0.000356177
8.415	-4.95686e-05		8.415	-9.13045e-05		8.415	-1.24373e-05		8.415	6.65508e-05
8.42	-4.54996e-05		8.42	-8.44017e-05		8.42	-4.34635e-05		8.42	6.38624e-05
8.425	-3.39465e-05		8.425	-8.01874e-05		8.425	-4.8913e-05		8.425	5.51431e-05
8.43	-3.48184e-05		8.43	-8.17133e-05		8.43	-4.60793e-05		8.43	6.47343e-05
8.435	-4.01953e-05		8.435	-8.30938e-05		8.435	-0.000146424		8.435	4.45346e-05
8.44	-4.52089e-05		8.44	-0.0001163		8.44	-0.00015042		8.44	-0.000107327
8.445	-5.12398e-05		8.445	-0.000118988		8.445	-0.000148822		8.445	-0.000132831
8.45	-4.62262e-05		8.45	-0.000108743		8.45	-0.000149112		8.45	-0.000127308
8.455	-4.8842e-05		8.455	-0.000103875		8.455	-0.000148822		8.455	-0.000155283
8.46	-4.70255e-05		8.46	-0.000103439		8.46	-0.000153254		8.46	-0.000114811
8.465	-4.78974e-05		8.465	-0.000109906		8.465	-0.000152891		8.465	-0.000117499
8.47	-4.25932e-05		8.47	-0.00022798		8.47	-0.000151656		8.47	-0.000117354
8.475	-4.22298e-05		8.475	-0.00022609		8.475	-0.000199394		8.475	-8.48018e-05
8.48	2.94865e-05		8.48	-0.000226744		8.48	-0.000203027		8.48	-0.000172939
8.485	2.59261e-05		8.485	-0.000220641		8.485	-0.000204262		8.485	-0.000164656
8.49	2.2729e-05		8.49	-0.000212939		8.49	-0.000202881		8.49	-0.000156881
8.495	0.000135499		8.495	-0.000210904		8.495	-0.000199539		8.495	-0.000144166
8.5	0.000122928		8.5	-0.00015808		8.5	-0.000204625		8.5	-0.000146564
8.505	0.000106798		8.505	-0.00018075		8.505	-0.00020666		8.505	-0.000150269
8.51	0.000128959		8.51	-0.000184964		8.51	-0.0002023		8.51	-0.000154702
8.515	9.03036e-05		8.515	-0.000122113		8.515	-0.000210947		8.515	-0.000159425
8.52	0.000106144		8.52	-0.000114047		8.52	-0.000214871		8.52	-0.000161386
8.525	0.000107815		8.525	-0.000125746		8.525	-0.000212763		8.525	-0.000159933
8.53	9.68431e-05		8.53	-0.000123929		8.53	-0.000204189		8.53	-0.000162985
8.535	0.000102147		8.535	-0.000123784		8.535	-0.000198377		8.535	-0.000167708
8.54	0.000104182		8.54	-0.000122767		8.54	-8.93125e-05		8.54	-0.000165964
8.545	0.000102002		8.545	-0.000125092		8.545	-9.01118e-05		8.545	-0.000137336
8.55	0.000107088		8.55	-0.00011877		8.55	-8.2773e-05		8.55	-0.000135737
8.555	0.000118932		8.555	-0.000127998		8.555	-7.49256e-05		8.555	-0.000143512
8.56	0.000119441		8.56	-0.000126981		8.56	-7.76868e-05		8.56	-0.000113648
8.565	0.000120821		8.565	-0.000124874		8.565	-7.61609e-05		8.565	-0.000147
8.57	0.000117842		8.57	-0.00011521		8.57	-7.41264e-05		8.57	-0.000146346
8.575	0.000112611		8.575	-0.000123711		8.575	-6.49711e-05		8.575	-0.00011314
8.58	0.000122347		8.58	-0.000123784		8.58	-6.38812e-05		8.58	-0.000148961
8.585	-3.99774e-05		8.585	-0.000120369		8.585	-4.31728e-05		8.585	-0.000182458
8.59	6.16231e-06		8.59	-0.000122113		8.59	-3.6924e-05		8.59	-0.000139588
8.595	1.28471e-05		8.595	-0.000125528		8.595	-2.91869e-06		8.595	7.83219e-05
8.6	4.19841e-05		8.6	-0.000124002		8.6	-1.82877e-06		8.6	6.38624e-05
8.605	3.99496e-05		8.605	-0.000189397		8.605	-3.42731e-06		8.605	6.65508e-05
8.61	4.74337e-05		8.61	-0.000183802		8.61	2.78392e-07		8.61	9.59058e-05
8.615	3.16663e-05		8.615	-0.000176463		8.615	-1.57574e-07		8.615	0.000106878
8.62	2.52721e-05		8.62	-0.000190632		8.62	-3.93594e-06		8.62	0.0001124
8.625	8.34214e-06		8.625	-0.000193756		8.625	-1.2074e-05		8.625	0.000138485
8.63	1.19752e-05		8.63	-0.000188597		8.63	-1.25826e-05		8.63	0.000144734
8.635	6.86507e-05		8.635	-0.000193102		8.635	-1.74509e-05		8.635	0.000146115
8.64	6.38551e-05		8.64	-0.00019659		8.64	-2.69694e-05		8.64	0.000142481
8.645	7.00312e-05		8.645	-0.000193684		8.645	-0.000135234		8.645	0.000180265
8.65	8.23109e-05		8.65	-0.000186926		8.65	-0.000132255		8.65	0.000164425
8.655	9.13209e-05		8.655	-0.000187726		8.655	-9.81771e-05		8.655	0.000164062
8.66	7.62074e-05		8.66	-0.000185255		8.66	-0.00010508		8.66	0.000163844
8.665	7.14118e-05		8.665	-0.000183802		8.665	-0.000107187		8.665	0.000136305
8.67	6.95226e-05		8.67	-0.000180677		8.67	-0.000104208		8.67	0.000151491
8.675	7.17751e-05		8.675	-0.000186854		8.675	-0.000103336		8.675	0.000153453
8.68	7.3519e-05		8.68	-0.00016847		8.68	-0.000110965		8.68	0.00012032
8.685	0.000126779		8.685	-0.000169633		8.685	-0.000111765		8.685	0.000124316
8.69	0.000142692		8.69	-0.000169778		8.69	-0.000131746		8.69	0.000125479
8.695	0.000125254		8.695	-0.00017392		8.695	-0.000119685		8.695	0.000249366
8.7	0.000127143		8.7	-0.000174065		8.7	-0.000153254		8.7	2.78226e-05
8.705	-1.07677e-05		8.705	-0.000177989		8.705	-0.000157759		8.705	2.40442e-05
8.71	-1.4546e-05		8.71	-0.00010046		8.71	-0.000152164		8.71	2.60787e-05
8.715	-2.02863e-05		8.715	-0.000106127		8.715	-8.88765e-05		8.715	2.84103e-07
8.72	-2.7625e-05		8.72	-0.000107799		8.72	-9.35268e-05		8.72	-4.65684e-06
8.725	-2.22481e-05		8.725	-0.000155319		8.725	-9.46894e-05		8.725	-4.22087e-06
8.73	1.73e-06		8.73	-0.000152848		8.73	-8.2555e-05		8.73	-2.23861e-05
8.735	-1.53974e-06		8.735	-0.000149724		8.735	-7.52163e-05		8.735	-3.71225e-06
8.74	-5.19664e-05		8.74	-0.000146018		8.74	-7.5071e-05		8.74	-3.34894e-06
8.745	-5.14578e-05		8.745	-0.000141513		8.745	-7.36177e-05		8.745	-3.27628e-06
8.75	-5.55268e-05		8.75	-0.000143402		8.75	-7.40537e-05		8.75	-3.97521e-05
8.755	-6.39555e-05		8.755	-0.000145292		8.755	-7.21645e-05		8.755	-3.6773e-05
8.76	-7.03496e-05		8.76	-0.000143693		8.76	-0.00011547		8.76	6.45163e-05
8.765	-7.12942e-05		8.765	0.000149058		8.765	-0.000107332		8.765	0.000109421
8.77	-6.69346e-05		8.77	0.000148113		8.77	-0.000105589		8.77	0.000145388
8.775	-6.91144e-05		8.775	0.000146151		8.775	-0.000105225		8.775	0.000152654
8.78	-7.0277e-05		8.78	0.000145134		8.78	-0.000107478		8.78	0.000154906
8.785	-7.17302e-05		8.785	0.000134598		8.785	-0.000108786		8.785	0.00015636
8.79	-0.000136253		8.79	0.000161919		8.79	-0.000110965		8.79	0.000155924
8.795	-0.000145554		8.795	0.000209076		8.795	-0.000106533		8.795	0.000153889
8.8	-0.000173092		8.8	0.000216342		8.8	-0.000117941		8.8	-1.74452e-05
8.805	-0.000177597		8.805	0.000213217		8.805	-0.000111765		8.805	-1.61373e-05
8.81	-0.000170912		8.81	0.000216342		8.81	-0.000111038		8.81	-1.34488e-05
8.815	-0.000166698		8.815	0.000132346		8.815	-0.000106969		8.815	-1.33761e-05
8.82	-0.000168297		8.82	0.000137868		8.82	-0.000166406		8.82	-1.54107e-05
8.825	-0.000138651		8.825	0.000136487		8.825	-0.000168222		8.825	-1.50473e-05
8.83	-0.000113438		8.83	0.000135034		8.83	-0.000164226		8.83	-1.24316e-05
8.835	-0.000134073		8.835	0.000135398		8.835	-0.000164153		8.835	-1.83171e-05
8.84	-0.000135526		8.84	0.000135833		8.84	-0.000163572		8.84	-2.95069e-05
8.845	-0.000137852		8.845	0.000134308		8.845	-0.000161828		8.845	-3.43025e-05
8.85	-0.000126516		8.85	0.00016715		8.85	-0.000145915		8.85	-3.03788e-05
8.855	-8.03768e-05		8.855	0.000168604		8.855	-0.000142573		8.855	-2.91436e-05
8.86	-7.99409e-05		8.86	0.000165406		8.86	-0.000140974		8.86	-4.0188e-05
8.865	-5.98864e-05		8.865	0.000163808		8.865	-0.000139449		8.865	-0.000124983
8.87	-6.07584e-05		8.87	-0.000133956		8.87	-0.000143808		8.87	-0.000171559
8.875	-5.47275e-05		8.875	-0.00013214		8.875	-0.000138431		8.875	-0.00017105
8.88	-4.94233e-05		8.88	-0.000135773		8.88	-0.000138141		8.88	-0.000202077
8.885	7.66434e-05		8.885	-0.000138171		8.885	-0.000140902		8.885	-0.000206872
8.89	8.28922e-05		8.89	-0.000103802		8.89	-0.000141192		8.89	-0.000196264
8.895	8.56533e-05		8.895	-0.000124729		8.895	-0.000135815		8.895	-0.00020244
8.9	8.71066e-05		8.9	-0.000168107		8.9	-0.00013102		8.9	-1.24178e-06
8.905	8.87778e-05		8.905	-0.000167889		8.905	-0.000110893		8.905	0.000149166
8.91	8.88504e-05		8.91	-0.000164619		8.91	-0.00011736		8.91	0.000152799
8.915	8.12937e-05		8.915	-0.00016382		8.915	-8.77866e-05		8.915	0.000150256
8.92	8.28922e-05		8.92	-0.000160841		8.92	-9.02571e-05		8.92	0.000143644
8.925	9.27741e-05		8.925	-0.000161204		8.925	-9.81045e-05		8.925	0.000140156
8.93	6.81421e-05		8.93	-0.000158298		8.93	-9.5634e-05		8.93	0.000145897
8.935	5.02675e-05		8.935	-0.000156045		8.935	-7.87767e-05		8.935	0.000135361
8.94	5.09941e-05		8.94	-0.000158806		8.94	-8.06659e-05		8.94	0.000132818
8.945	5.10667e-05		8.945	-0.000118407		8.945	-9.27276e-05		8.945	0.000123372
8.95	5.40458e-05		8.95	-0.000118698		8.95	-8.80773e-05		8.95	0.000117922
8.955	3.69705e-05		8.955	-0.000154665		8.955	-9.27276e-05		8.955	0.000111165
8.96	-9.96841e-06		8.96	-0.000121313		8.96	-9.21463e-05		8.96	0.000133181
8.965	1.22137e-06		8.965	-0.000123203		8.965	-9.93397e-05		8.965	0.000135361
8.97	-2.20301e-05		8.97	-0.000117244		8.97	-9.53434e-05		8.97	0.000111601
8.975	-1.24389e-05		8.975	-0.000114265		8.975	-8.79319e-05		8.975	0.000112182
8.98	5.29038e-06		8.98	-9.77713e-05		8.98	-7.11473e-05		8.98	6.90213e-05
8.985	-5.22491e-07		8.985	-3.74811e-06		8.985	2.39658e-05		8.985	6.8876e-05
8.99	-0.00012114		8.99	1.06388e-05		8.99	2.5855e-05		8.99	7.2509e-05
8.995	-0.000125499		8.995	-2.43838e-05		8.995	0.000107017		8.995	6.22639e-05
9	-0.000126008		9	-2.93247e-05		9	0.000102149		9	5.79769e-05
9.005	-0.000124191		9.005	-1.02149e-05		9.005	8.92153e-05		9.005	-0.000143076
9.01	-0.000124627		9.01	-8.25308e-06		9.01	7.04688e-05		9.01	-0.000293048
9.015	-0.000120631		9.015	3.12744e-05		9.015	7.61364e-05		9.015	-0.000229978
9.02	-9.04767e-05		9.02	5.45259e-05		9.02	8.39837e-05		9.02	-0.000226563
9.025	-0.000101957		9.025	5.409e-05		9.025	7.78076e-05		9.025	-0.000219224
9.03	-0.000108061		9.03	5.16922e-05		9.03	8.18039e-05		9.03	-0.000214138
9.035	-0.000112202		9.035	5.27821e-05		9.035	8.27485e-05		9.035	-0.000221041
9.04	-0.000116271		9.04	5.18375e-05		9.04	6.4438e-05		9.04	-0.000173811
9.045	-0.000102684		9.045	5.06022e-05		9.045	5.78985e-05		9.045	-0.000168289
9.05	-0.000103919		9.05	1.26733e-05		9.05	6.16042e-05		9.05	-0.000168943
9.055	-0.000108424		9.055	1.07841e-05		9.055	5.81165e-05		9.055	-0.000153684
9.06	-0.000104791		9.06	1.37632e-05		9.06	4.65634e-05		9.06	-0.000149833
9.065	-0.000104064		9.065	9.5216e-05		9.065	4.3003e-05		9.065	7.37443e-05
9.07	-0.000116925		9.07	0.000106769		9.07	4.17678e-05		9.07	7.49795e-05
9.075	-0.000113873		9.075	0.000133072		9.075	4.36569e-05		9.075	7.73047e-05
9.08	-0.000116271		9.08	0.000134162		9.08	0.000131577		9.08	9.17642e-05
9.085	-0.000138578		9.085	0.000151092		9.085	0.00010491		9.085	9.57605e-05
9.09	-4.01021e-06		9.09	5.90309e-05		9.09	4.56538e-06		9.09	0.000134561
9.095	-6.55335e-06		9.095	4.78411e-05		9.095	8.6344e-06		9.095	0.000136233
9.1	-5.53609e-06		9.1	4.03571e-05		9.1	-7.53616e-05		9.1	0.000126932
9.105	-1.0913e-05		9.105	4.60973e-05		9.105	-8.05932e-05		9.105	0.0001419
9.11	-1.63626e-05		9.11	3.88312e-05		9.11	-7.99392e-05		9.11	0.000173435
9.115	-1.59266e-05		9.115	3.38902e-05		9.115	-8.3427e-05		9.115	0.000174888
9.12	-5.8994e-06		9.12	-2.51287e-06		9.12	-8.71327e-05		9.12	0.000109203
9.125	-3.96867e-05		9.125	-2.33666e-05		9.125	-0.000122083		9.125	0.000119012
9.13	-1.70892e-05		9.13	-2.07508e-05		9.13	-0.00012419		9.13	0.0001225
9.135	-1.24389e-05		9.135	-8.68905e-06		9.135	-0.000121574		9.135	0.00012141
9.14	-1.35288e-05		9.14	-6.0006e-06		9.14	-0.000118813		9.14	0.000120175
9.145	-1.25842e-05		9.145	-4.18407e-06		9.145	-0.000123318		9.145	7.86126e-05
9.15	-2.82063e-05		9.15	-1.49562e-06		9.15	-0.000118086		9.15	7.745e-05
9.155	-2.60991e-05		9.155	-4.62004e-06		9.155	-0.000116342		9.155	7.43256e-05
9.16	-2.87876e-05		9.16	6.12834e-05		9.16	-0.000116488		9.16	6.55336e-05
9.165	-2.20301e-05		9.165	5.99028e-05		9.165	-0.000123027		9.165	6.80041e-05
9.17	3.77698e-05		9.17	-4.55281e-05		9.17	-0.000126006		9.17	-0.000158771
9.175	3.35555e-05		9.175	-4.32939e-06		9.175	-0.0001231		9.175	-0.000124329
9.18	4.16935e-05		9.18	-3.23038e-05		9.18	-0.000128985		9.18	-0.000124402
9.185	3.83511e-05		9.185	-1.22494e-05		9.185	-0.000228313		9.185	-0.000138135
9.19	3.82784e-05		9.19	0.00011963		9.19	-0.00022577		9.19	-0.000130433
9.195	-9.31651e-05		9.195	0.000127913		9.195	-0.000214943		9.195	-0.000168217
9.2	-8.04495e-05		9.2	0.00014201		9.2	-0.000219012		9.2	-0.000172867
9.205	-8.48818e-05		9.205	0.000146079		9.205	-0.000223808		9.205	-0.000164293
9.21	-8.88055e-05		9.21	0.000140629		9.21	-0.000219739		9.21	-0.000159134
9.215	-6.33536e-06		9.215	0.00012319		9.215	-0.00021676		9.215	-0.000191759
9.22	5.87958e-08		9.22	0.000122682		9.22	-0.000215597		9.22	-0.000183693
9.225	-1.20029e-05		9.225	0.000118976		9.225	-0.000216324		9.225	-0.000182022
9.23	-1.12036e-05		9.23	0.000113599		9.23	-0.000219448		9.23	-0.000188707
9.235	7.97883e-06		9.235	0.000109022		9.235	-0.000188495		9.235	-0.000195755
9.24	4.27313e-06		9.24	9.79772e-05		9.24	-0.000189367		9.24	-0.00019125
9.245	8.85076e-06		9.245	8.61334e-05		9.245	-0.000195107		9.245	-0.000191032
9.25	-4.4983e-07		9.25	8.3009e-05		9.25	-0.00018537		9.25	-0.000189579
9.255	6.7436e-06		9.255	0.000102191		9.255	-0.000106533		9.255	-0.000162258
9.26	8.48746e-06		9.26	0.000104444		9.26	-0.000108568		9.26	-0.000164293
9.265	9.06875e-06		9.265	5.91036e-05		9.265	-0.000112346		9.265	-0.000165237
9.27	2.65074e-05		9.27	7.56703e-05		9.27	-7.85587e-05		9.27	-0.000166836
9.275	-2.62445e-05		9.275	6.45531e-05		9.275	-7.23825e-05		9.275	-0.000192122
9.28	-2.02136e-05		9.28	9.91214e-06		9.28	-6.87495e-05		9.28	-0.000229542
9.285	-3.12581e-05		9.285	5.84313e-06		9.285	-6.84588e-05		9.285	-0.00022046
9.29	-3.27839e-05		9.29	-1.33393e-05		9.29	0.000131431		9.29	-0.00022293
9.295	-3.28566e-05		9.295	-0.000181186		9.295	0.000135137		9.295	-0.00023303
9.3	-2.41373e-05		9.3	-0.000188379		9.3	0.000141459		9.3	-0.000234483
9.305	-2.92962e-05		9.305	-0.000205237		9.305	0.000137026		9.305	-0.000228525
9.31	-1.50547e-05		9.31	-0.000204728		9.31	0.000174592		9.31	-0.000209197
9.315	-5.53609e-06		9.315	-0.000204728		9.315	0.000178952		9.315	-0.000224093
9.32	-8.48818e-05		9.32	-0.000207053		9.32	0.000177644		9.32	-0.000231359
9.325	-9.06947e-05		9.325	-0.000206981		9.325	0.000214192		9.325	-0.000219079
9.33	-9.09127e-05		9.33	-8.95606e-05		9.33	0.000212594		9.33	-0.000221913
9.335	-8.04495e-05		9.335	-8.00421e-05		9.335	0.000216445		9.335	-0.000203312
9.34	-0.000123465		9.34	-8.31665e-05		9.34	0.000189269		9.34	-0.000203021
9.345	-0.000125281		9.345	-8.81801e-05		9.345	0.000185273		9.345	-0.000207671
9.35	-0.00012579		9.35	-7.7063e-05		9.35	0.000186145		9.35	-0.00019016
9.355	-0.000111984		9.355	-8.10593e-05		9.355	0.000179823		9.355	-0.000194302
9.36	-0.000122084		9.36	-9.27577e-05		9.36	0.000101786		9.36	-0.000224383
9.365	-0.000124046		9.365	-5.37388e-05		9.365	0.000101277		9.365	-0.000220024
9.37	-0.000106389		9.37	-6.94336e-05		9.37	0.00010135		9.37	-0.000221913
9.375	-0.000121576		9.375	-8.21492e-05		9.375	7.62817e-05		9.375	-0.000184275
9.38	-0.000131893		9.38	-7.40839e-05		9.38	7.51918e-05		9.38	-0.000186382
9.385	-0.000130222		9.385	-6.8707e-05		9.385	6.88703e-05		9.385	-0.00014729
9.39	-0.000119759		9.39	-6.90703e-05		9.39	6.83617e-05		9.39	-0.000153902
9.395	-0.000119468		9.395	-7.14681e-05		9.395	-9.45441e-05		9.395	-0.000151069
9.4	-0.000123247		9.4	-6.98695e-05		9.4	-9.57793e-05		9.4	-0.000152013
9.405	-0.000125572		9.405	-6.99422e-05		9.405	-0.000111619		9.405	-0.000155283
9.41	-0.000130586		9.41	-6.77624e-05		9.41	-0.000106025		9.41	-0.000101514
9.415	-0.000145844		9.415	-4.94518e-05		9.415	-7.61609e-05		9.415	-0.000124547
9.42	-0.000152238		9.42	-5.05417e-05		9.42	-7.42717e-05		9.42	-0.00012818
9.425	-0.000154782		9.425	-5.11957e-05		9.425	-7.34724e-05		9.425	-0.000119752
9.43	-0.000151221		9.43	-5.1559e-05		9.43	-0.00010944		9.43	-0.000106382
9.435	-0.000148896		9.435	-0.000166		9.435	-0.000106025		9.435	-0.00011314
9.44	-0.000159141		9.44	-0.000131413		9.44	-0.000108495		9.44	-0.000136173
9.445	-0.000152602		9.445	-0.000129015		9.445	-0.00010944		9.445	0.000217322
9.45	-0.000101666		9.45	-7.18314e-05		9.45	-0.000105661		9.45	0.00036635
9.455	-0.000100795		9.455	-7.37932e-05		9.455	-0.000105007		9.455	0.00035189
9.46	-0.00011242		9.46	-7.12501e-05		9.46	-0.000106388		9.46	0.000357194
9.465	-0.000118742		9.465	-6.39113e-05		9.465	-0.000108858		9.465	0.00035843
9.47	-0.000117797		9.47	-9.79893e-05		9.47	-0.00010072		9.47	0.000381536
9.475	-0.000133129		9.475	-6.17315e-05		9.475	-0.000102173		9.475	0.000380155
9.48	-0.000139014		9.48	-6.68904e-05		9.48	-0.000104862		9.48	0.00034179
9.485	-6.84604e-05		9.485	-6.62365e-05		9.485	-6.47531e-05		9.485	0.000403043
9.49	-7.56539e-05		9.49	-4.07325e-05		9.49	-6.13381e-05		9.49	0.000367004
9.495	-8.16847e-05		9.495	-4.48015e-05		9.495	-5.22554e-05		9.495	0.000374052
9.5	-6.90417e-05		9.5	-4.7054e-05		9.5	-8.64787e-05		9.5	0.000376086
9.505	-6.40281e-05		9.505	-4.52375e-05		9.505	-8.48075e-05		9.505	0.000380446
9.51	-7.61625e-05		9.51	3.21464e-05		9.51	-8.56068e-05		9.51	0.000379865
9.515	-7.45639e-05		9.515	3.22917e-05		9.515	-8.45169e-05		9.515	0.000320864
9.52	1.35737e-05		9.52	1.64516e-05		9.52	-0.000139303		9.52	0.000324497
9.525	1.74248e-05		9.525	1.5725e-05		9.525	-0.000141919		9.525	0.000456449
9.53	2.01132e-05		9.53	2.48803e-05		9.53	-9.26549e-05		9.53	0.000457103
9.535	1.77881e-05		9.535	2.56796e-05		9.535	-9.1565e-05		9.535	0.000422735
9.54	2.7016e-05		9.54	2.42263e-05		9.54	-9.18556e-05		9.54	0.000431091
9.545	2.65074e-05		9.545	-1.93702e-05		9.545	-9.78138e-05		9.545	0.000436613
9.55	3.34828e-05		9.55	-1.54465e-05		9.55	-9.78865e-05		9.55	8.57333e-05
9.555	-2.01409e-05		9.555	-5.43201e-05		9.555	-9.75958e-05		9.555	-6.19136e-05
9.56	-2.42099e-05		9.56	-5.50467e-05		9.56	-9.71599e-05		9.56	-6.34395e-05
9.565	-1.49093e-05		9.565	-5.30849e-05		9.565	-0.000101592		9.565	-5.99518e-05
9.57	-6.84399e-06		9.57	-7.24853e-05		9.57	-5.85043e-05		9.57	-5.49382e-05
9.575	0.000163546		9.575	-8.34571e-05		9.575	-6.42445e-05		9.575	-7.41207e-05
9.58	0.000161148		9.58	-0.000128725		9.58	-5.92309e-05		9.58	-6.48927e-05
9.585	0.000217533		9.585	-8.67269e-05		9.585	-6.56977e-05		9.585	-6.21316e-05
9.59	0.000152211		9.59	-8.91247e-05		9.59	5.84798e-05		9.59	-0.000119534
9.595	0.000154972		9.595	-0.000112521		9.595	5.81165e-05		9.595	-0.000127381
9.6	0.000147924		9.6	-0.000105183		9.6	8.08593e-05		9.6	-0.000134357
9.605	0.000136153		9.605	-8.62182e-05		9.605	8.14406e-05		9.605	-4.14821e-06
9.61	0.000131648		9.61	9.54884e-06		9.61	7.58457e-05		9.61	0.00028991
9.615	0.000136879		9.615	5.3436e-05		9.615	7.90428e-05		9.615	0.000307712
9.62	0.000129686		9.62	0.000129294		9.62	7.48285e-05		9.62	0.000330092
9.625	4.54719e-05		9.625	0.000196287		9.625	7.08321e-05		9.625	0.000528311
9.63	4.3946e-05		9.63	0.000210747		9.63	6.66178e-05		9.63	0.000412344
9.635	4.12575e-05		9.635	0.000210747		9.635	1.78623e-05		9.635	0.000411763
9.64	3.88597e-05		9.64	0.000209439		9.64	1.65544e-05		9.64	0.000446131
9.645	4.28561e-05		9.645	0.000206024		9.645	2.05508e-05		9.645	0.000449401
9.65	0.000159622		9.65	0.000212854		9.65	4.29303e-05		9.65	0.000445841
9.655	0.000153446		9.655	0.000211691		9.655	4.69994e-05		9.655	0.000443225
9.66	0.000159985		9.66	0.000195633		9.66	4.55461e-05		9.66	0.00044119
9.665	0.000159622		9.665	0.000197813		9.665	4.40203e-05		9.665	0.000433634
9.67	0.000150104		9.67	0.000195561		9.67	4.76533e-05		9.67	0.000426295
9.675	0.000151629		9.675	0.000196142		9.675	6.52723e-06		9.675	0.000419683
9.68	-1.60719e-05		9.68	0.000195997		9.68	7.03586e-06		9.68	0.000413143
9.685	-2.58811e-05		9.685	0.000200792		9.685	3.83878e-06		9.685	0.000408638
9.69	-8.37192e-05		9.69	0.000158867		9.69	1.02329e-05		9.69	0.000411109
9.695	-8.41552e-05		9.695	0.000378376		9.695	-0.000154562		9.695	0.000430291
9.7	-6.63533e-05		9.7	0.000368566		9.7	-0.000155143		9.7	0.000534342
9.705	-6.47547e-05		9.705	0.00036348		9.705	-0.000182972		9.705	0.000535795
9.71	-6.38828e-05		9.71	0.000345242		9.71	-0.000182318		9.71	0.000730744
9.715	-6.46821e-05		9.715	0.000247005		9.715	-0.000161029		9.715	0.000435014
9.72	-6.84604e-05		9.72	0.000132854		9.72	-0.000162482		9.72	0.000447657
9.725	-6.67892e-05		9.725	5.63425e-05		9.725	-0.000161465		9.725	0.000424769
9.73	-6.81698e-05		9.73	-1.65364e-05		9.73	-0.000161901		9.73	0.000228439
9.735	-6.70799e-05		9.735	-2.31486e-05		9.735	-0.000159648		9.735	0.000221827
9.74	0.00020925		9.74	-2.54011e-05		9.74	-0.000159358		9.74	0.000220156
9.745	0.000211429		9.745	-2.86708e-05		9.745	-0.000157614		9.745	0.000182808
9.75	0.000192901		9.75	-2.57644e-05		9.75	-0.000161392		9.75	0.000193853
9.755	8.11484e-05		9.755	-3.11413e-05		9.755	-0.000176942		9.755	0.000261863
9.76	7.83872e-05		9.76	-3.23765e-05		9.76	-0.00017963		9.76	0.000267095
9.765	6.87233e-05		9.765	-3.14319e-05		9.765	-0.000177886		9.765	0.000302553
9.77	0.000231338		9.77	-3.76807e-05		9.77	-0.0001821		9.77	0.000310328
9.775	0.000263164		9.775	6.40445e-05		9.775	-0.000174834		9.775	0.000352617
9.78	0.000259168		9.78	6.23007e-05		9.78	-0.000175052		9.78	0.000353053
9.785	0.000252265		9.785	5.94669e-05		9.785	-0.000177959		9.785	0.000350219
9.79	0.000262437		9.79	5.35087e-05		9.79	-0.000144825		9.79	0.000366277
9.795	0.000287723		9.795	5.69237e-05		9.795	-0.000141483		9.795	0.000368021
9.8	0.000353699		9.8	-0.000168107		9.8	-0.000141919		9.8	0.000348112
9.805	0.000336551		9.805	-0.000166944		9.805	-0.000121937		9.805	0.000252199
9.81	0.000337932		9.81	-0.000165637		9.81	-0.000115325		9.81	0.000250456
9.815	0.000345997		9.815	-0.000160114		9.815	-7.90673e-05		9.815	-8.45838e-05
9.82	0.000347959		9.82	-0.000159388		9.82	-9.65786e-05		9.82	-8.6255e-05
9.825	0.000348904		9.825	-0.00016818		9.825	-9.38901e-05		9.825	-0.000109724
9.83	0.000372155		9.83	-0.000170214		9.83	-8.01572e-05		9.83	-0.000111904
9.835	0.000381093		9.835	-0.000172249		9.835	-7.88493e-05		9.835	-0.000109289
9.84	0.000435443		9.84	-0.000184674		9.84	-8.45169e-05		9.84	-0.000109797
9.845	0.00016202		9.845	-0.00017937		9.845	-8.54615e-05		9.845	-0.000107036
9.85	0.000160203		9.85	-0.000176826		9.85	-5.92309e-05		9.85	-0.000104929
9.855	0.000161729		9.855	-0.000179587		9.855	2.31666e-05		9.855	-0.000123457
9.86	0.000190648		9.86	-0.000169052		9.86	3.26852e-05		9.86	-0.000193648
9.865	0.000192683		9.865	-0.000167598		9.865	3.14499e-05		9.865	-0.000170033
9.87	0.000202419		9.87	-0.000169124		9.87	2.89068e-05		9.87	-0.00017897
9.875	4.43819e-05		9.875	-0.000170142		9.875	3.63182e-05		9.875	-0.000183112
9.88	1.71341e-05		9.88	-0.00026075		9.88	3.30485e-05		9.88	-0.000228816
9.885	6.11666e-05		9.885	-0.000257989		9.885	3.13046e-05		9.885	-0.000197063
9.89	6.64709e-05		9.89	-0.000254065		9.89	8.76168e-05		9.89	-0.000195828
9.895	6.44364e-05		9.895	-0.000244401		9.895	5.70266e-05		9.895	-0.00021472
9.9	8.94317e-05		9.9	-0.000248543		9.9	6.7635e-05		9.9	-0.000223729
9.905	2.44002e-05		9.905	-0.000255809		9.905	6.77077e-05		9.905	-0.000177299
9.91	2.69433e-05		9.91	-0.000254138		9.91	4.88159e-05		9.91	-0.000181949
9.915	2.76699e-05		9.915	-0.000255445		9.915	3.62455e-05		9.915	-0.000191613
9.92	2.04765e-05		9.92	-0.000248034		9.92	2.02225e-06		9.92	-0.000185582
9.925	1.87326e-05		9.925	-0.000254138		9.925	5.00135e-06		9.925	-0.000181078
9.93	2.97771e-05		9.93	-0.000253556		9.93	3.76261e-05		9.93	-0.000180787
9.935	5.19387e-05		9.935	-0.000250868		9.935	2.62183e-05		9.935	-0.000136972
9.94	4.3946e-05		9.94	-0.000249124		9.94	2.76716e-05		9.94	-0.000142422
9.945	-1.21482e-05		9.945	-0.000210178		9.945	3.3993e-05		9.945	-7.94249e-05
9.95	-1.24389e-05		9.95	-0.000222966		9.95	3.45743e-05		9.95	-8.10961e-05
9.955	-1.17849e-05		9.955	-0.000186418		9.955	1.07416e-05		9.955	-8.15321e-05
9.96	-1.38194e-05		9.96	-0.000184092		9.96	-7.02753e-05		9.96	-7.72451e-05
9.965	-4.71708e-05		9.965	-0.000198043		9.965	-8.66967e-05		9.965	-7.12142e-05
9.97	-3.5981e-05		9.97	-0.000198697		9.97	-8.89492e-05		9.97	-9.62822e-05
9.975	-4.51363e-05		9.975	-0.000200151		9.975	-9.0911e-05		9.975	-0.000121714
9.98	-4.92053e-05		9.98	-0.000199933		9.98	-6.2428e-05		9.98	-0.000118226
9.985	-4.8188e-05		9.985	-0.00021025		9.985	-6.43171e-05		9.985	-0.000106309
[truncated: 70,029 more rows]

## Sheet: b
0mM			1mM			5mM			10 mM
Time / s	ECL intensity		Time / s	ECL intensity		Time / s	ECL intensity		Time / s	ECL intensity
0			0			0			0
0.005			0.005			0.005			0.005
0.01			0.01			0.01			0.01
0.015			0.015			0.015			0.015
0.02			0.02			0.02			0.02
0.025			0.025			0.025			0.025
0.03			0.03			0.03			0.03
0.035			0.035			0.035			0.035
0.04			0.04			0.04			0.04
0.045			0.045			0.045			0.045
0.05			0.05			0.05			0.05
0.055			0.055			0.055			0.055
0.06			0.06			0.06			0.06
0.065			0.065			0.065			0.065
0.07			0.07			0.07			0.07
0.075			0.075			0.075			0.075
0.08			0.08			0.08			0.08
0.085			0.085			0.085			0.085
0.09			0.09			0.09			0.09
0.095	-1.66065e-06		0.095	-0.000107068		0.095	0.000348992		0.095	4.17717e-05
0.1	-2.60524e-06		0.1	-0.000110047		0.1	0.000352916		0.1	1.11815e-05
0.105	-4.37313e-05		0.105	-0.000113753		0.105	0.000373552		0.105	5.58661e-06
0.11	-4.45306e-05		0.11	-3.54969e-05		0.11	0.000364905		0.11	3.31977e-05
0.115	-4.39493e-05		0.115	-8.4325e-05		0.115	0.00034783		0.115	8.10086e-05
0.12	-8.62379e-05		0.12	-8.61415e-05		0.12	0.000340927		0.12	0.000104696
0.125	-5.58657e-05		0.125	-6.04922e-05		0.125	0.000394405		0.125	9.7212e-05
0.13	-5.27413e-05		0.13	-1.71137e-05		0.13	0.000395568		0.13	9.6994e-05
0.135	-5.39765e-05		0.135	-3.86213e-05		0.135	0.000445995		0.135	0.000120609
0.14	-4.75823e-05		0.14	3.18598e-05		0.14	0.000447448		0.14	0.000111236
0.145	-3.23962e-05		0.145	2.96073e-05		0.145	0.000445849		0.145	0.000117557
0.15	-3.53753e-05		0.15	3.97071e-05		0.15	0.000433715		0.15	7.01095e-05
0.155	-2.04072e-05		0.155	-9.2663e-06		0.155	0.000430445		0.155	0.000123297
0.16	-1.80094e-05		0.16	-2.50884e-06		0.16	0.000300382		0.16	0.000118429
0.165	-2.22963e-05		0.165	-3.30811e-06		0.165	0.000303724		0.165	0.000120899
0.17	-5.09247e-05		0.17	2.18326e-05		0.17	0.000297476		0.17	0.000108547
0.175	-5.13607e-05		0.175	-4.76133e-06		0.175	0.000282435		0.175	0.000115813
0.18	-5.6229e-05		0.18	-8.75768e-06		0.18	0.000284106		0.18	0.000113415
0.185	-8.1733e-05		0.185	3.16418e-05		0.185	-4.75183e-05		0.185	0.000108402
0.19	-8.83451e-05		0.19	3.74547e-05		0.19	-6.08879e-05		0.19	8.69668e-05
0.195	-8.73279e-05		0.195	-8.903e-06		0.195	-6.8154e-05		0.195	8.23892e-05
0.2	-9.57565e-05		0.2	3.20777e-05		0.2	-6.64101e-05		0.2	7.82475e-05
0.205	-0.000101133		0.205	2.859e-05		0.205	-6.71368e-05		0.205	2.35338e-05
0.21	-0.000113776		0.21	3.77453e-05		0.21	-6.22685e-05		0.21	1.37973e-05
0.215	-0.000109853		0.215	-9.04832e-06		0.215	-5.44938e-05		0.215	-2.59482e-05
0.22	-0.000106728		0.22	2.03067e-05		0.22	-5.00614e-05		0.22	-8.44403e-05
0.225	-0.000101061		0.225	5.4312e-05		0.225	3.42979e-05		0.225	-0.000117574
0.23	-0.000146401		0.23	4.58107e-05		0.23	-1.79453e-05		0.23	-0.000113432
0.235	-0.000150979		0.235	1.99614e-06		0.235	-2.88445e-05		0.235	-5.58119e-05
0.24	-0.000148436		0.24	5.33854e-06		0.24	-6.47389e-05		0.24	-0.000118882
0.245	-0.000161442		0.245	-7.88028e-05		0.245	-9.87996e-06		0.245	-3.10345e-05
0.25	-0.000178372		0.25	-6.88482e-05		0.25	-1.18418e-05		0.25	0.000192252
0.255	-0.000173576		0.255	-7.24086e-05		0.255	-1.44576e-05		0.255	0.00020337
0.26	-0.000155774		0.26	-9.37709e-05		0.26	-1.62741e-05		0.26	0.000196249
0.265	-0.000158754		0.265	-8.28718e-05		0.265	-1.27137e-05		0.265	0.00019901
0.27	-0.000156574		0.27	-7.68409e-05		0.27	-1.62741e-05		0.27	0.000198429
0.275	-0.000160643		0.275	-3.41163e-05		0.275	-1.38763e-05		0.275	0.000205113
0.28	-0.000156864		0.28	-3.13552e-05		0.28	-1.24231e-05		0.28	0.000200318
0.285	-0.000182659		0.285	-3.04106e-05		0.285	-8.93537e-06		0.285	0.00019218
0.29	-0.000182804		0.29	-5.52607e-05		0.29	-1.31497e-05		0.29	0.000252343
0.295	-0.000187891		0.295	-6.07829e-05		0.295	-1.50389e-05		0.295	0.000252561
0.3	-0.000182586		0.3	-4.01472e-05		0.3	-1.12605e-05		0.3	0.000259609
0.305	-0.000184475		0.305	0.000182413		0.305	-9.51666e-06		0.305	0.000266803
0.31	-0.000178372		0.31	0.000241704		0.31	-1.54749e-05		0.31	0.000278719
0.315	-0.000168345		0.315	0.000244756		0.315	-3.99616e-05		0.315	0.000265204
0.32	-0.000167836		0.32	0.000208789		0.32	-4.54111e-05		0.32	0.000251907
0.325	-0.000169289		0.325	0.000442612		0.325	-4.43212e-05		0.325	0.000259173
0.33	-0.000132523		0.33	0.000439633		0.33	-0.000127009		0.33	0.000268474
0.335	-0.000132886		0.335	0.000430477		0.335	-0.000131006		0.335	0.000269346
0.34	-0.000129689		0.34	0.000421685		0.34	-0.000137908		0.34	0.000272034
0.345	-0.000131724		0.345	0.000430114		0.345	-0.000158254		0.345	0.00028722
0.35	-0.000122132		0.35	0.000440359		0.35	-0.000217981		0.35	0.000399045
0.355	-0.000121769		0.355	0.000445446		0.355	-0.000222195		0.355	0.000219428
0.36	-0.000104694		0.36	0.000438107		0.36	-0.000219507		0.36	0.000215504
0.365	-0.000139426		0.365	0.000559814		0.365	-0.000210569		0.365	0.000174523
0.37	-0.000131288		0.37	0.000551603		0.37	-0.000205992		0.37	0.000178592
0.375	-9.90989e-05		0.375	0.000548333		0.375	-0.000208535		0.375	0.000216376
0.38	-9.62651e-05		0.38	0.00048679		0.38	-0.000198653		0.38	0.000199155
0.385	-6.55296e-05		0.385	0.000517235		0.385	-0.000181287		0.385	0.000191381
0.39	0.000106095		0.39	0.000555963		0.39	-0.000183176		0.39	0.000192979
0.395	0.000114233		0.395	0.000550005		0.395	-0.000189498		0.395	0.00013456
0.4	0.000126659		0.4	0.000547244		0.4	-0.000185647		0.4	0.000121335
0.405	0.000131745		0.405	0.000509678		0.405	-0.000185356		0.405	0.000123007
0.41	0.00012942		0.41	0.000304047		0.41	-0.00018601		0.41	0.00015832
0.415	0.00012753		0.415	0.000253621		0.415	-0.000191242		0.415	0.000159555
0.42	0.000125932		0.42	0.000242576		0.42	-0.00019393		0.42	0.000148075
0.425	0.000120046		0.425	0.000251296		0.425	-0.000197272		0.425	0.00014822
0.43	0.000120046		0.43	-6.06922e-06		0.43	-0.000199307		0.43	0.000145096
0.435	0.000314487		0.435	-3.60055e-05		0.435	-0.000201487		0.435	0.000141172
0.44	0.000348856		0.44	-4.74133e-05		0.44	-0.000126065		0.44	0.000184187
0.445	0.000342534		0.445	-3.91299e-05		0.445	-2.94257e-05		0.445	0.000128674
0.45	0.00033614		0.45	-4.03652e-05		0.45	-3.23322e-05		0.45	0.000134269
0.455	0.000359246		0.455	-4.49428e-05		0.455	-3.57472e-05		0.455	-3.92452e-05
0.46	0.000361063		0.46	-5.68592e-05		0.46	-2.70279e-05		0.46	-8.58935e-05
0.465	0.000342825		0.465	-5.52607e-05		0.465	-2.35402e-05		0.465	-8.94539e-05
0.47	0.000338901		0.47	-0.00015001		0.47	-2.83358e-05		0.47	-0.000100498
0.475	0.000324006		0.475	-5.0901e-05		0.475	-1.50389e-05		0.475	-9.70832e-05
0.48	0.000291017		0.48	-5.64232e-05		0.48	-1.03159e-05		0.48	-0.00010573
0.485	0.000293125		0.485	-5.76585e-05		0.485	-1.49662e-05		0.485	-6.24967e-05
0.49	0.000255414		0.49	0.000128063		0.49	-3.08063e-05		0.49	-5.31961e-05
0.495	6.79485e-05		0.495	9.14417e-05		0.495	-3.35674e-05		0.495	-4.22969e-05
0.5	6.06097e-05		0.5	9.48568e-05		0.5	-2.72459e-05		0.5	-4.32415e-05
0.505	6.75125e-05		0.505	0.000100234		0.505	-2.36129e-05		0.505	-2.13706e-05
0.51	0.000243207		0.51	0.000112005		0.51	0.000240509		0.51	-2.74741e-05
0.515	0.000255341		0.515	5.71458e-05		0.515	0.000371008		0.515	-7.29598e-05
0.52	0.000256576		0.52	5.71458e-05		0.52	0.000374351		0.52	-2.84206e-06
0.525	0.000256939		0.525	5.73637e-05		0.525	0.000382852		0.525	1.22695e-06
0.53	0.000257521		0.53	0.000102486		0.53	0.000442579		0.53	0.000401371
0.535	0.000256286		0.535	9.54381e-05		0.535	0.000445268		0.535	0.000405803
0.54	2.30441e-05		0.54	9.93617e-05		0.54	0.000449991		0.54	0.000402896
0.545	9.96509e-06		0.545	0.000116582		0.545	0.000401962		0.545	0.000359663
0.55	1.83211e-05		0.55	0.000267644		0.55	0.000312371		0.55	0.000356539
0.555	1.97743e-05		0.555	0.000267935		0.555	0.000317893		0.555	0.000364822
0.56	1.67226e-05		0.56	0.000264084		0.56	0.000330609		0.56	0.000364749
0.565	1.54873e-05		0.565	0.000270841		0.565	0.000334605		0.565	0.000368164
0.57	3.89568e-05		0.57	0.000278544		0.57	0.000333588		0.57	0.000479263
0.575	3.9974e-05		0.575	0.000261759		0.575	0.000327049		0.575	0.000520607
0.58	4.52783e-05		0.58	0.000152913		0.58	0.000309392		0.58	0.000566238
0.585	3.77942e-05		0.585	0.000159452		0.585	0.000312371		0.585	0.000536665
0.59	3.66316e-05		0.59	0.000157854		0.59	0.000306922		0.59	0.000502297
0.595	4.96379e-05		0.595	-2.11827e-05		0.595	0.000305832		0.595	0.000499753
0.6	7.95742e-05		0.6	-2.69956e-05		0.6	0.000309755		0.6	0.000484495
0.605	8.37886e-05		0.605	-3.01926e-05		0.605	0.00031208		0.605	0.000477156
0.61	0.000106313		0.61	-1.99475e-05		0.61	0.000305323		0.61	0.000497283
0.615	-7.83906e-05		0.615	-2.43071e-05		0.615	4.09827e-05		0.615	0.000742005
0.62	-8.81998e-05		0.62	-3.3753e-05		0.62	-9.48932e-05		0.62	0.000746437
0.625	2.44973e-05		0.625	-9.62961e-06		0.625	-9.3222e-05		0.625	0.000672396
0.63	1.99196e-05		0.63	3.42921e-08		0.63	-0.000104194		0.63	0.000674866
0.635	4.46243e-05		0.635	-4.90665e-06		0.635	-0.000165302		0.635	0.000480934
0.64	5.11638e-05		0.64	-8.61236e-06		0.64	-0.000106882		0.64	0.000476357
0.645	6.30802e-05		0.645	-5.70592e-06		0.645	-0.000103685		0.645	0.000474685
0.65	4.14273e-05		0.65	-1.26087e-05		0.65	-0.00013195		0.65	0.000486892
0.655	4.01194e-05		0.655	-0.00016229		0.655	-0.000136746		0.655	0.000486311
0.66	0.000292398		0.66	-0.000170065		0.66	-0.000137109		0.66	0.000458845
0.665	0.000288402		0.665	-0.00016447		0.665	-6.08153e-05		0.665	0.000442424
0.67	0.000288474		0.67	-0.000104161		0.67	-6.86626e-05		0.67	0.000450925
0.675	0.000258247		0.675	-0.000112445		0.675	-6.69188e-05		0.675	0.00034593
0.68	0.000269655		0.68	-0.000102563		0.68	-5.23866e-05		0.68	0.000391925
0.685	0.000275613		0.685	-9.97291e-05		0.685	-4.3522e-05		0.685	0.000337647
0.69	0.000277648		0.69	-8.25085e-05		0.69	-3.56019e-05		0.69	0.000331689
0.695	0.000274015		0.695	-8.14912e-05		0.695	-3.87263e-05		0.695	0.000406239
0.7	0.00027278		0.7	7.97433e-05		0.7	-3.74184e-05		0.7	0.000402606
0.705	0.000255704		0.705	7.95253e-05		0.705	1.23715e-06		0.705	0.000520462
0.71	0.000248874		0.71	0.000117236		0.71	1.93297e-05		0.71	0.000546184
0.715	0.000213488		0.715	0.000108008		0.715	1.96204e-05		0.715	0.000543713
0.72	0.00023456		0.72	0.00019106		0.72	2.02016e-05		0.72	0.000318464
0.725	0.000257884		0.725	0.000200215		0.725	2.64505e-05		0.725	0.00032108
0.73	0.000147294		0.73	0.000181033		0.73	1.67866e-05		0.73	0.000460299
0.735	0.000159283		0.735	0.000175946		0.735	1.9911e-05		0.735	0.000452088
0.74	0.000143952		0.74	0.000134239		0.74	3.01562e-05		0.74	0.000292452
0.745	0.00013545		0.745	0.000232622		0.745	-1.4513e-06		0.745	0.000296811
0.75	0.000130364		0.75	0.000236546		0.75	-1.23332e-06		0.75	0.000308365
0.755	0.000132617		0.755	0.000236255		0.755	4.43423e-06		0.755	0.000305167
0.76	0.000268711		0.76	0.000237781		0.76	1.64233e-05		0.76	0.000307347
0.765	2.26081e-05		0.765	0.000239815		0.765	2.89936e-05		0.765	0.000325513
0.77	5.53278e-06		0.77	0.000276		0.77	-5.1224e-05		0.77	0.000319918
0.775	7.71261e-06		0.775	0.000207263		0.775	-2.45575e-05		0.775	0.000480644
0.78	1.41068e-05		0.78	0.000215256		0.78	8.06728e-06		0.78	0.000488854
0.785	1.13457e-05		0.785	0.000211187		0.785	8.73849e-07		0.785	0.000409872
0.79	5.86479e-05		0.79	0.000258998		0.79	-7.70014e-06		0.79	0.000414595
0.795	6.2063e-05		0.795	0.000244974		0.795	-1.40943e-05		0.795	0.000412996
0.8	6.1191e-05		0.8	0.000243448		0.8	-9.15335e-06		0.8	0.000347238
0.805	4.62229e-05		0.805	4.63919e-05		0.805	-1.26411e-05		0.805	0.000351017
0.81	2.7767e-05		0.81	0.000105756		0.81	-5.1878e-05		0.81	0.000238319
0.815	5.00739e-05		0.815	6.95708e-05		0.815	-4.54111e-05		0.815	0.000231417
0.82	5.72673e-05		0.82	6.89168e-05		0.82	-5.20959e-05		0.82	0.000186512
0.825	3.69949e-05		0.825	1.01342e-05		0.825	-5.35492e-05		0.825	0.000194796
0.83	1.5124e-05		0.83	1.52931e-05		0.83	-5.10787e-05		0.83	0.000395485
0.835	2.98015e-05		0.835	9.48021e-06		0.835	-4.57744e-05		0.835	0.000249437
0.84	2.50786e-05		0.84	3.97597e-07		0.84	-4.51205e-05		0.84	0.000256485
0.845	5.09458e-05		0.845	-2.79948e-06		0.845	-4.93348e-05		0.845	0.000211508
0.85	6.33709e-05		0.85	-9.28263e-05		0.85	-7.94164e-05		0.85	0.000224078
0.855	5.26897e-05		0.855	-7.69136e-05		0.855	-7.96344e-05		0.855	0.000212525
0.86	5.47242e-05		0.86	-7.30626e-05		0.86	-8.1451e-05		0.86	0.000204677
0.865	-4.89629e-05		0.865	-6.90662e-05		0.865	-7.76726e-05		0.865	0.000263533
0.87	-4.96895e-05		0.87	-5.44614e-05		0.87	-8.79904e-05		0.87	0.00024653
0.875	-4.85996e-05		0.875	-9.00652e-05		0.875	-9.08242e-05		0.875	0.000246167
0.88	-4.18421e-05		0.88	-8.97746e-05		0.88	-0.000117273		0.88	8.842e-05
0.885	2.76944e-05		0.885	-5.97656e-05		0.885	-0.000150769		0.885	7.52684e-05
0.89	1.76672e-05		0.89	-6.33987e-05		0.89	-0.000154984		0.89	7.36699e-05
0.895	-3.25415e-05		0.895	-0.00010685		0.895	-0.000156946		0.895	6.99642e-05
0.9	-2.57841e-05		0.9	-0.000110701		0.9	-0.000162613		0.9	8.82747e-05
0.905	-2.05525e-05		0.905	-0.000112881		0.905	-0.000152731		0.905	9.93192e-05
0.91	-1.58295e-05		0.91	-7.67683e-05		0.91	-0.000149098		0.91	9.89559e-05
0.915	-8.12747e-06		0.915	-0.000125596		0.915	-0.000151133		0.915	9.97551e-05
0.92	-1.24145e-05		0.92	-0.000132572		0.92	-0.000161669		0.92	7.73029e-05
0.925	-1.97532e-05		0.925	-0.000131191		0.925	-0.000147427		0.925	8.87833e-05
0.93	-1.45943e-05		0.93	-0.000154661		0.93	-7.05518e-05		0.93	7.16354e-05
0.935	2.07916e-05		0.935	-7.56057e-05		0.935	-7.7164e-05		0.935	-9.31596e-05
0.94	9.38381e-06		0.94	-3.65868e-05		0.94	-5.64556e-05		0.94	-9.75919e-05
0.945	1.05464e-05		0.945	-1.56605e-05		0.945	-5.52204e-05		0.945	-4.76738e-05
0.95	4.15726e-05		0.95	-1.3408e-05		0.95	-5.45664e-05		0.95	-4.68019e-05
0.955	3.16907e-05		0.955	-1.58784e-05		0.955	-5.01341e-05		0.955	-6.54031e-05
0.96	2.65318e-05		0.96	-3.13552e-05		0.96	-5.09334e-05		0.96	-6.43858e-05
0.965	2.7549e-05		0.965	-3.7822e-05		0.965	-4.6719e-05		0.965	-7.01261e-05
0.97	-1.0162e-05		0.97	-3.804e-05		0.97	-5.55837e-05		0.97	-0.000122369
0.975	-7.54618e-06		0.975	-4.53788e-05		0.975	-5.91441e-05		0.975	6.13902e-05
0.98	-8.70876e-06		0.98	-5.5624e-05		0.98	-5.09334e-05		0.98	6.7421e-05
0.985	-1.79367e-05		0.985	-4.64687e-05		0.985	-4.95528e-05		0.985	9.47415e-05
0.99	-9.19781e-05		0.99	-4.07285e-05		0.99	-4.74456e-05		0.99	9.37243e-05
0.995	-3.43581e-05		0.995	-4.41435e-05		0.995	-4.91895e-05		0.995	0.000102371
1	2.53692e-05		1	-3.87666e-05		1	-4.6719e-05		1	0.000134269
1.005	2.60958e-05		1.005	-3.73134e-05		1.005	-4.51205e-05		1.005	0.000158102
1.01	1.39614e-05		1.01	-3.52062e-05		1.01	-5.47844e-05		1.01	0.000131653
1.015	2.07916e-05		1.015	-4.80672e-05		1.015	-5.03521e-05		1.015	0.000176267
1.02	2.50059e-05		1.02	-5.59146e-05		1.02	-4.98435e-05		1.02	0.000193342
1.025	9.23849e-06		1.025	-4.18184e-05		1.025	-6.22685e-05		1.025	0.00019545
1.03	3.19813e-05		1.03	-3.68048e-05		1.03	-6.57562e-05		1.03	0.000193052
1.035	4.59322e-05		1.035	-4.1891e-05		1.035	-0.000144448		1.035	0.000183606
1.04	1.30895e-05		1.04	-9.90752e-05		1.04	-0.000139798		1.04	0.000142698
1.045	7.07823e-05		1.045	-0.000141872		1.045	-8.58833e-05		1.045	0.000173506
1.05	6.88204e-05		1.05	-0.000111282		1.05	3.199e-06		1.05	0.000122571
1.055	5.47242e-05		1.055	-4.85032e-05		1.055	5.83206e-07		1.055	0.00012446
1.06	5.52328e-05		1.06	-5.19183e-05		1.06	2.69037e-06		1.06	0.000147711
1.065	5.74853e-05		1.065	-6.47792e-05		1.065	6.68672e-06		1.065	0.000146331
1.07	5.41429e-05		1.07	-6.54332e-05		1.07	5.16084e-06		1.07	0.000157884
1.075	7.70311e-05		1.075	-6.90662e-05		1.075	2.47239e-06		1.075	0.000148947
1.08	7.41973e-05		1.08	-7.34985e-05		1.08	6.48881e-05		1.08	7.18514e-06
1.085	7.3834e-05		1.085	-3.3535e-05		1.085	6.22723e-05		1.085	6.08816e-05
1.09	0.000122081		1.09	-2.07467e-05		1.09	6.15457e-05		1.09	2.07727e-05
1.095	0.00012971		1.095	-5.48247e-05		1.095	5.58782e-05		1.095	1.96102e-05
1.1	7.29621e-05		1.1	-3.76767e-05		1.1	5.94385e-05		1.1	1.3434e-05
1.105	9.45647e-06		1.105	-1.20274e-05		1.105	6.80125e-05		1.105	-9.16356e-06
1.11	3.20763e-06		1.11	1.60197e-05		1.11	7.58599e-05		1.11	-4.70925e-05
1.115	9.45647e-06		1.115	4.71912e-05		1.115	7.29535e-05		1.115	-4.83278e-05
1.12	2.54419e-05		1.12	2.44484e-05		1.12	6.75766e-05		1.12	-0.00010028
1.125	3.00922e-05		1.125	5.63465e-05		1.125	6.88845e-05		1.125	-5.22515e-05
1.13	5.39249e-05		1.13	0.000300124		1.13	6.34349e-05		1.13	6.82184e-06
1.135	3.17634e-05		1.135	0.000317926		1.135	5.68227e-05		1.135	5.2233e-06
1.14	5.26897e-05		1.14	0.000320905		1.14	6.04558e-05		1.14	1.51759e-06
1.145	4.68042e-05		1.145	0.000386082		1.145	5.92206e-05		1.145	1.37227e-06
1.15	1.75441e-06		1.15	0.000527552		1.15	-1.13332e-05		1.15	-1.71563e-05
1.155	2.61685e-05		1.155	0.000487153		1.155	-0.000100997		1.155	-1.74469e-05
1.16	-1.17605e-05		1.16	0.000424301		1.16	-9.80176e-05		1.16	-1.999e-05
1.165	4.00467e-05		1.165	0.000427426		1.165	-0.000101723		1.165	-4.04804e-05
1.17	4.67315e-05		1.17	0.000435636		1.17	-0.000108481		1.17	-4.76738e-05
1.175	4.78941e-05		1.175	0.000433384		1.175	-0.000113276		1.175	-5.17428e-05
1.18	3.27806e-05		1.18	0.000434982		1.18	-0.000115965		1.18	-5.21788e-05
1.185	3.33619e-05		1.185	0.000433675		1.185	-0.000174312		1.185	-9.31596e-05
1.19	4.28078e-05		1.19	0.000405046		1.19	-0.000164357		1.19	-0.000148455
1.195	-1.51533e-06		1.195	0.0003855		1.195	-0.000160579		1.195	-0.000124331
1.2	-3.47717e-06		1.2	0.00038085		1.2	-0.000153967		1.2	-0.000118809
1.205	-4.3491e-06		1.205	0.0003855		1.205	-0.000153313		1.205	-0.000124985
1.21	-5.22103e-06		1.21	0.000392621		1.21	-0.000162323		1.21	-0.000133123
1.215	-4.42176e-06		1.215	0.000363121		1.215	-0.000171914		1.215	-0.000109726
1.22	6.69535e-06		1.22	0.000331877		1.22	-0.000166828		1.22	-0.000106093
1.225	-1.36497e-05		1.225	0.00037867		1.225	-0.000163558		1.225	-0.000101952
1.23	-8.61379e-07		1.23	0.000358688		1.23	-0.000164284		1.23	-0.000166692
1.235	-2.47668e-05		1.235	0.000103649		1.235	-0.000164793		1.235	-0.000193359
1.24	8.87518e-06		1.24	8.16325e-05		1.24	-0.00014314		1.24	-0.00017781
1.245	-1.96079e-05		1.245	8.03246e-05		1.245	-0.000121196		1.245	-0.000168
1.25	-1.47396e-05		1.25	-9.8296e-07		1.25	-0.000116764		1.25	-0.000164731
1.255	-3.5666e-05		1.255	-0.000138385		1.255	-0.000116909		1.255	-0.000168364
1.26	-6.08793e-05		1.26	-0.000146959		1.26	-0.000115747		1.26	-0.000151434
1.265	-7.07612e-05		1.265	-0.000145651		1.265	-0.00011393		1.265	-0.000148382
1.27	-0.000122932		1.27	-0.000140783		1.27	-0.000108989		1.27	-0.000154049
1.275	-0.000133395		1.275	-0.000145142		1.275	-0.000109571		1.275	-0.000149835
1.28	-0.000107964		1.28	-0.000148339		1.28	-9.38033e-05		1.28	-0.000113723
1.285	-2.77459e-05		1.285	-0.000141218		1.285	-9.00249e-05		1.285	-0.000112415
1.29	-3.10883e-05		1.29	-0.000133516		1.29	-9.3004e-05		1.29	-0.000116556
1.295	-4.14788e-05		1.295	4.01431e-05		1.295	-0.000108481		1.295	-0.000110453
1.3	-4.23508e-05		1.3	4.22503e-05		1.3	-0.000116764		1.3	-0.000138137
1.305	-3.72645e-05		1.305	4.13057e-05		1.305	-7.32403e-05		1.305	-0.000128836
1.31	-2.7092e-05		1.31	2.97526e-05		1.31	-7.54928e-05		1.31	-0.000103477
1.315	-2.35316e-05		1.315	-7.52244e-06		1.315	-7.93438e-05		1.315	-4.17156e-05
1.32	-2.05525e-05		1.32	-7.64978e-07		1.32	-7.92711e-05		1.32	-6.30053e-05
1.325	-3.19602e-05		1.325	1.77815e-06		1.325	-8.70458e-05		1.325	-6.2206e-05
1.33	4.5351e-05		1.33	-4.6832e-05		1.33	-7.52021e-05		1.33	-4.39681e-05
1.335	2.0065e-05		1.335	-5.80218e-05		1.335	-7.70186e-05		1.335	-4.32415e-05
1.34	2.348e-05		1.34	-4.89392e-05		1.34	-7.79632e-05		1.34	-7.14339e-05
1.345	-9.87133e-06		1.345	-3.79674e-05		1.345	-4.83176e-05		1.345	-4.87656e-06
1.35	-2.33136e-05		1.35	-3.70954e-05		1.35	-2.45575e-05		1.35	3.58862e-05
1.355	5.45062e-05		1.355	-4.7268e-05		1.355	-3.0225e-05		1.355	4.18444e-05
1.36	5.95198e-05		1.36	-5.20636e-05		1.36	-2.92078e-05		1.36	3.61042e-05
1.365	0.000251199		1.365	-2.37258e-05		1.365	-2.65193e-05		1.365	4.56228e-05
1.37	0.000246186		1.37	-2.23453e-05		1.37	6.55867e-07		1.37	3.86473e-05
1.375	0.000250836		1.375	5.51839e-05		1.375	-6.31958e-06		1.375	4.58407e-05
1.38	0.000259047		1.38	5.85263e-05		1.38	-1.37864e-06		1.38	4.74393e-05
1.385	0.000233688		1.385	0.000126828		1.385	-1.33677e-05		1.385	4.20605e-06
1.39	0.000145696		1.39	0.000156764		1.39	-4.13975e-06		1.39	9.14699e-06
1.395	0.000143516		1.395	0.000146664		1.395	2.93569e-05		1.395	1.278e-05
1.4	0.000144678		1.4	-3.21545e-05		1.4	2.86303e-05		1.4	6.45664e-07
1.405	0.000144606		1.405	-2.9684e-05		1.405	3.60417e-05		1.405	1.43059e-05
1.41	0.00013654		1.41	-2.12554e-05		1.41	-9.29868e-06		1.41	4.59134e-05
1.415	0.000137848		1.415	-3.60782e-05		1.415	2.03642e-06		1.415	7.99187e-05
1.42	0.000162771		1.42	-8.37639e-07		1.42	1.70046e-05		1.42	1.74303e-05
1.425	0.000157975		1.425	5.70184e-06		1.425	2.36894e-05		1.425	1.43059e-05
1.43	0.000214288		1.43	8.68094e-06		1.43	4.992e-05		1.43	1.90289e-05
1.435	0.000145696		1.435	8.09965e-06		1.435	3.24813e-05		1.435	3.5521e-06
1.44	0.000165968		1.44	5.95436e-05		1.44	3.37892e-05		1.44	1.08163e-06
1.445	0.000163861		1.445	5.03883e-05		1.445	3.51698e-05		1.445	1.73558e-06
1.45	0.000160882		1.45	4.08697e-05		1.45	-5.88361e-06		1.45	-8.14612e-05
1.455	0.000169746		1.455	0.000131986		1.455	-5.36218e-05		1.455	-0.000109581
1.46	9.44697e-05		1.46	0.000130824		1.46	-5.1224e-05		1.46	-0.000112269
1.465	0.000224387		1.465	0.000138526		1.465	-4.96255e-05		1.465	-0.000104131
1.47	4.14999e-05		1.47	0.000115928		1.47	-5.1442e-05		1.47	-0.000128618
1.475	3.54691e-05		1.475	0.000110188		1.475	-7.60014e-05		1.475	-0.000119971
1.48	3.79395e-05		1.48	4.67553e-05		1.48	-6.67008e-05		1.48	-5.06529e-05
1.485	0.00012615		1.485	5.11149e-05		1.485	-6.62648e-05		1.485	7.65036e-05
1.49	0.00013625		1.49	-6.50519e-06		1.49	-6.74274e-05		1.49	7.76662e-05
1.495	0.000157321		1.495	4.19596e-05		1.495	-7.94891e-05		1.495	7.06181e-05
1.5	0.000162553		1.5	0.000112659		1.5	0.000164797		1.5	0.000114869
1.505	0.000163062		1.505	0.000116292		1.505	0.000170246		1.505	0.000124097
1.51	0.00027743		1.51	0.000169843		1.51	0.000208248		1.51	0.000172561
1.515	0.000275105		1.515	0.000165846		1.515	0.000210719		1.515	0.000135577
1.52	0.000265804		1.52	0.000163594		1.52	0.000200909		1.52	7.74482e-05
1.525	0.000234923		1.525	0.000121814		1.525	0.000190228		1.525	7.91921e-05
1.53	0.000325459		1.53	0.000110261		1.53	0.000184997		1.53	0.000153742
1.535	0.00027198		1.535	0.000105247		1.535	0.000163271		1.535	0.000188983
1.54	0.000264424		1.54	0.000105029		1.54	0.000167413		1.54	0.00019545
1.545	0.000251345		1.545	7.26225e-05		1.545	0.000176132		1.545	0.000205259
1.55	0.000483932		1.55	8.03246e-05		1.55	0.000172426		1.55	0.000259246
1.555	0.000484077		1.555	7.5311e-05		1.555	0.000325741		1.555	0.00041336
1.56	0.000481898		1.56	-4.61601e-06		1.56	0.00036505		1.56	0.000391271
1.565	0.000487129		1.565	0.000206101		1.565	0.000376676		1.565	0.000397156
1.57	0.000348638		1.57	0.000205229		1.57	0.000392807		1.57	0.000435739
1.575	0.000368401		1.575	0.000199343		1.575	0.000394478		1.575	0.00062582
1.58	0.000385404		1.58	0.00019927		1.58	0.000386703		1.58	0.000616229
1.585	0.000388746		1.585	0.000198762		1.585	0.000379146		1.585	0.000587019
1.59	0.000292907		1.59	0.000229061		1.59	0.000376749		1.59	0.000457174
1.595	0.000321898		1.595	0.000220705		1.595	0.00037268		1.595	0.000492269
1.6	0.000303588		1.6	0.000137073		1.6	0.000371299		1.6	0.000491543
1.605	0.000300173		1.605	0.000125883		1.605	9.76582e-05		1.605	0.000442569
1.61	0.0003296		1.61	0.000119707		1.61	9.25719e-05		1.61	0.000431961
1.615	0.000213706		1.615	6.71003e-05		1.615	4.97746e-05		1.615	0.000375213
1.62	0.000225332		1.62	6.00522e-05		1.62	4.17093e-05		1.62	0.000377974
1.625	0.000231799		1.625	6.52111e-05		1.625	8.96655e-05		1.625	0.000382987
1.63	0.000369128		1.63	7.13146e-05		1.63	9.31532e-05		1.63	0.000386984
1.635	0.000297484		1.635	0.000123994		1.635	8.21814e-05		1.635	0.000384077
1.64	0.000318193		1.64	0.000201232		1.64	8.13821e-05		1.64	0.000343532
1.645	0.000322116		1.645	0.00020828		1.645	8.3562e-05		1.645	0.00033583
1.65	0.000318701		1.65	0.000195492		1.65	7.82577e-05		1.65	0.00032079
1.655	8.32073e-05		1.655	0.000189389		1.655	0.000125633		1.655	0.000262152
1.66	8.55324e-05		1.66	0.000181832		1.66	-1.088e-06		1.66	0.000113561
1.665	8.48785e-05		1.665	0.000188226		1.665	-3.72005e-05		1.665	0.000122716
1.67	7.11456e-05		1.67	-1.21727e-05		1.67	-5.02794e-05		1.67	0.000103461
1.675	9.5487e-05		1.675	5.48933e-05		1.675	-7.18597e-05		1.675	5.69579e-05
1.68	6.70039e-05		1.68	5.46753e-05		1.68	-6.82993e-05		1.68	-0.000135666
1.685	5.59594e-05		1.685	7.29132e-05		1.685	-6.59015e-05		1.685	-0.000115466
1.69	4.13546e-05		1.69	5.17689e-05		1.69	-6.51022e-05		1.69	-0.000136901
1.695	7.20902e-05		1.695	7.4457e-06		1.695	-7.06245e-05		1.695	-9.88271e-05
1.7	3.19087e-05		1.7	2.66282e-05		1.7	-7.18597e-05		1.7	-0.000134794
1.705	3.72129e-05		1.705	1.97254e-05		1.705	-7.01159e-05		1.705	-0.000100789
1.71	5.23991e-05		1.71	-4.04378e-05		1.71	-6.80087e-05		1.71	0.000177139
1.715	4.4697e-05		1.715	6.6519e-05		1.715	-7.68007e-05		1.715	0.000318101
1.72	4.8766e-05		1.72	5.42393e-05		1.72	-7.48215e-06		1.72	0.000317447
1.725	4.14273e-05		1.725	5.24955e-05		1.725	-4.34047e-07		1.725	0.000307929
1.73	3.73583e-05		1.73	5.46026e-05		1.73	-5.01341e-05		1.73	0.000334377
1.735	-9.8663e-05		1.735	0.000112949		1.735	-5.34765e-05		1.735	0.000467419
1.74	-3.47214e-05		1.74	6.57924e-05		1.74	-4.33766e-05		1.74	0.000403187
1.745	-6.10973e-05		1.745	-1.52972e-05		1.745	-3.64012e-05		1.745	0.000402678
1.75	-5.03435e-05		1.75	-9.41162e-06		1.75	-4.00342e-05		1.75	0.000399554
1.755	-4.85996e-05		1.755	-1.7913e-05		1.755	0.000114225		1.755	0.000403114
1.76	-1.19058e-05		1.76	-1.84942e-05		1.76	7.37527e-05		1.76	0.000445258
1.765	-1.038e-05		1.765	6.06515e-06		1.765	4.38164e-05		1.765	0.000432615
1.77	1.78851e-05		1.77	1.99614e-06		1.77	6.33622e-05		1.77	0.000418446
1.775	2.31167e-05		1.775	1.26046e-05		1.775	6.05284e-05		1.775	0.000429418
1.78	8.80252e-06		1.78	-1.69684e-05		1.78	8.86482e-05		1.78	0.000478609
1.785	4.87883e-06		1.785	-1.50065e-05		1.785	8.87209e-05		1.785	0.000530053
1.79	4.30258e-05		1.79	-1.15915e-05		1.79	8.80669e-05		1.79	0.000509635
1.795	8.48058e-05		1.795	-8.10373e-06		1.795	8.09462e-05		1.795	0.000513268
1.8	0.000481462		1.8	-4.03472e-06		1.8	8.61777e-05		1.8	0.000504331
1.805	0.000526875		1.805	-4.90665e-06		1.805	0.000118367		1.805	0.000507746
1.81	0.000517937		1.81	-8.37639e-07		1.81	0.000118367		1.81	0.000485149
1.815	0.000501298		1.815	2.21412e-06		1.815	0.000116695		1.815	0.000220881
1.82	0.000480517		1.82	-0.000114915		1.82	0.000192989		1.82	0.000189855
1.825	0.000486112		1.825	-9.20997e-05		1.825	0.000141909		1.825	0.00019901
1.83	0.000483787		1.83	-8.75948e-05		1.83	0.000142999		1.83	0.000223206
1.835	0.000525422		1.835	-7.02288e-05		1.835	0.000150773		1.835	0.000198574
1.84	0.000532688		1.84	-9.90025e-05		1.84	0.000152009		1.84	6.20441e-05
1.845	0.000453051		1.845	-0.000101473		1.845	0.000152808		1.845	8.11539e-05
1.85	0.000459373		1.85	-9.59508e-05		1.85	0.00016516		1.85	7.89741e-05
1.855	0.000467438		1.855	-9.90025e-05		1.855	0.000161236		1.855	8.18806e-05
1.86	0.000468455		1.86	-9.60961e-05		1.86	3.199e-06		1.86	8.28978e-05
1.865	0.000438301		1.865	-1.21001e-05		1.865	3.69863e-05		1.865	4.06092e-05
1.87	0.000433505		1.87	-2.9684e-05		1.87	3.53151e-05		1.87	3.8938e-05
1.875	0.000414178		1.875	-3.15732e-05		1.875	1.27902e-05		1.875	5.41241e-05
1.88	0.000431762		1.88	-5.31535e-05		1.88	1.42435e-05		1.88	6.69851e-05
1.885	0.000424786		1.885	-9.04285e-05		1.885	-1.11152e-05		1.885	1.66311e-05
1.89	0.000419918		1.89	-4.66867e-05		1.89	0.000127013		1.89	-3.46675e-05
1.895	0.000388601		1.895	-6.3326e-05		1.895	0.000121854		1.895	-3.10345e-05
1.9	0.000354741		1.9	7.68369e-05		1.9	0.000211808		1.9	-5.50852e-05
1.905	-6.92353e-05		1.905	9.23863e-05		1.905	0.000214497		1.905	-8.05166e-05
1.91	-0.000118136		1.91	7.82901e-05		1.91	0.000202435		1.91	-8.96718e-05
1.915	-0.000111451		1.915	9.03518e-05		1.915	0.000256568		1.915	-0.000100353
1.92	-0.000108254		1.92	9.35489e-05		1.92	0.000278802		1.92	-7.24512e-05
1.925	-0.000111815		1.925	0.000104957		1.925	0.000210719		1.925	-0.00016117
1.93	-0.000134848		1.93	9.26769e-05		1.93	0.000221908		1.93	-0.000173377
1.935	-0.000131433		1.935	0.0001067		1.935	0.000214642		1.935	-0.000157246
1.94	-0.000170016		1.94	0.000102995		1.94	0.000206068		1.94	-0.000163059
1.945	-0.000164784		1.945	0.000105029		1.945	0.000203598		1.945	-0.000164222
1.95	-0.000164494		1.95	0.000116728		1.95	0.000201927		1.95	-0.000186238
1.955	-0.000166964		1.955	0.000186991		1.955	0.00024734		1.955	-0.000184276
1.96	-0.000185856		1.96	0.000242649		1.96	0.00025199		1.96	-0.000185366
1.965	-0.000186873		1.965	0.0002465		1.965	0.000254315		1.965	-0.000187328
1.97	-0.000137755		1.97	0.000174929		1.97	0.000218421		1.97	-0.000166838
1.975	-0.000139934		1.975	0.000181033		1.975	0.000215587		1.975	-0.000156375
1.98	-0.000156574		1.98	0.000167736		1.98	0.000213988		1.98	-0.000161824
1.985	-0.000175974		1.985	0.000167082		1.985	0.000224597		1.985	-0.000135739
1.99	-0.000151633		1.99	0.00016076		1.99	0.000224088		1.99	-1.24333e-05
1.995	-0.000104984		1.995	0.00011651		1.995	7.97109e-05		1.995	2.82359e-07
2	-0.000106583		2	0.000112731		2	8.98108e-05		2	-1.67948e-06
2.005	-0.000112251		2.005	2.52275e-07		2.005	8.93921e-06		2.005	-3.1327e-06
2.01	-0.000105856		2.01	-8.32171e-06		2.01	5.52415e-06		2.01	-7.85566e-06
2.015	-0.000107455		2.015	-7.01382e-06		2.015	-1.32224e-05		2.015	4.78752e-05
2.02	-6.24052e-05		2.02	-2.69956e-05		2.02	-6.27771e-05		2.02	0.000299645
2.025	-3.34861e-05		2.025	3.05519e-05		2.025	-6.08153e-05		2.025	0.000255177
2.03	-3.29775e-05		2.03	3.25864e-05		2.03	-6.16145e-05		2.03	0.00025227
2.035	-7.18288e-06		2.035	2.9462e-05		2.035	-9.18415e-05		2.035	0.000271598
2.04	-6.0203e-06		2.04	1.166e-05		2.04	-9.20594e-05		2.04	0.000239773
2.045	-5.14837e-06		2.045	-1.01382e-05		2.045	-9.06062e-05		2.045	0.000240063
2.05	-3.91314e-06		2.05	-4.05105e-05		2.05	-9.82356e-05		2.05	0.000331543
2.055	8.43922e-06		2.055	-5.30082e-05		2.055	-9.56198e-05		2.055	0.000331761
2.06	1.52693e-05		2.06	-0.000104234		2.06	-0.000159198		2.06	0.000334958
2.065	9.16582e-06		2.065	-0.000141146		2.065	-1.89626e-05		2.065	0.000382188
2.07	5.3148e-06		2.07	-0.000151682		2.07	-2.15057e-05		2.07	0.000381897
2.075	-4.62018e-05		2.075	-0.000150301		2.075	-2.07791e-05		2.075	0.000374486
2.08	-3.79911e-05		2.08	-0.00016338		2.08	-1.65648e-05		2.08	0.000368019
2.085	-3.63199e-05		2.085	-0.000156114		2.085	-1.15512e-05		2.085	0.000370199
2.09	-2.14244e-05		2.09	-0.00014863		2.09	-2.2523e-05		2.09	0.000423459
2.095	-5.32499e-05		2.095	-0.000142744		2.095	1.06831e-05		2.095	0.000302479
2.1	-8.86357e-05		2.1	-0.000140492		2.1	1.08284e-05		2.1	0.000287293
2.105	-9.13969e-05		2.105	-0.000138893		2.105	7.26801e-06		2.105	0.000287002
2.11	-9.19055e-05		2.11	2.05247e-05		2.11	3.65223e-07		2.11	0.000283878
2.115	-0.000100697		2.115	1.28953e-05		2.115	-3.4858e-06		2.115	0.000282861
2.12	-5.69556e-05		2.12	2.88807e-05		2.12	-2.46855e-06		2.12	0.000274214
2.125	-9.96075e-05		2.125	0.000111641		2.125	0.000101582		2.125	2.03368e-05
2.13	-0.000129399		2.13	8.59195e-05		2.13	0.000130864		2.13	2.90561e-05
2.135	-0.000131215		2.135	0.000133948		2.135	0.000127449		2.135	5.25982e-05
2.14	-0.000122278		2.14	0.000150806		2.14	0.000131954		2.14	6.53139e-05
2.145	-0.000128309		2.145	0.000154657		2.145	0.00013348		2.145	6.94555e-05
2.15	-9.8445e-05		2.15	0.000232985		2.15	0.000192844		2.15	0.000102516
2.155	-0.000114794		2.155	0.000265247		2.155	0.000198003		2.155	4.42422e-05
2.16	-5.41945e-05		2.16	0.000262558		2.16	0.000211372		2.16	0.000180336
2.165	-5.41945e-05		2.165	0.000310078		2.165	0.000212608		2.165	0.000275086
2.17	-5.47031e-05		2.17	0.000294529		2.17	6.94657e-05		2.17	0.000229818
2.175	-5.36859e-05		2.175	0.000302158		2.175	6.69953e-05		2.175	0.000240935
2.18	-5.46304e-05		2.18	0.000290969		2.18	7.50606e-05		2.18	0.000232725
2.185	-5.69556e-05		2.185	0.000325264		2.185	7.25175e-05		2.185	0.000288165
2.19	-5.67376e-05		2.19	0.000319234		2.19	6.48881e-05		2.19	0.000275522
2.195	-8.0643e-05		2.195	0.000310224		2.195	5.75494e-05		2.195	0.000229745
2.2	-7.09065e-05		2.2	0.000306227		2.2	2.4198e-05		2.2	0.000266657
2.205	-7.04705e-05		2.205	0.000331077		2.205	1.97657e-05		2.205	0.000293905
2.21	-5.90628e-05		2.21	0.000326863		2.21	1.57693e-05		2.21	0.000289836
2.215	-5.97894e-05		2.215	0.000147681		2.215	4.9266e-05		2.215	0.000294341
2.22	-6.03707e-05		2.22	0.000148335		2.22	5.42796e-05		2.22	0.000355086
2.225	-9.78637e-05		2.225	0.000137799		2.225	6.53241e-05		2.225	0.000330962
2.23	-0.0001084		2.23	6.27406e-05		2.23	-4.19234e-05		2.23	0.000340553
2.235	-0.000108981		2.235	5.24228e-05		2.235	-9.7727e-05		2.235	0.000347747
2.24	-5.89174e-05		2.24	2.0688e-06		2.24	-7.99977e-05		2.24	0.000337502
2.245	-7.73006e-05		2.245	-8.17639e-06		2.245	-6.11786e-05		2.245	0.000346512
2.25	-7.41762e-05		2.25	1.38399e-05		2.25	-5.42758e-05		2.25	0.000345204
2.255	-0.000108908		2.255	-6.55058e-05		2.255	-0.00012185		2.255	0.000349127
2.26	-9.64105e-05		2.26	-0.000104089		2.26	-0.000121996		2.26	0.000341934
2.265	-0.000170815		2.265	-0.000101037		2.265	-0.0001172		2.265	0.000250817
2.27	-0.000180915		2.27	-0.000163816		2.27	-0.000105647		2.27	0.000150618
2.275	-0.000177573		2.275	-0.000163889		2.275	-0.000101869		2.275	0.000151126
2.28	-0.000149744		2.28	-0.000132862		2.28	-8.81358e-05		2.28	0.00014822
2.285	-0.00015047		2.285	-0.000131845		2.285	-8.07243e-05		2.285	0.000137684
2.29	-0.000152505		2.29	-0.000154951		2.29	-6.62648e-05		2.29	8.23892e-05
2.295	-0.000145529		2.295	-9.37709e-05		2.295	-3.97436e-05		2.295	9.08178e-05
2.3	-0.000126492		2.3	-9.41342e-05		2.3	-3.24048e-05		2.3	4.7294e-05
2.305	-0.000125911		2.305	-8.95566e-05		2.305	-3.12423e-05		2.305	1.12542e-05
2.31	-0.000112033		2.31	-0.000112081		2.31	-2.84812e-05		2.31	-1.55577e-05
2.315	-0.000123658		2.315	-0.000111646		2.315	-3.00797e-05		2.315	1.71397e-05
2.32	-0.000116247		2.32	-8.13459e-05		2.32	-6.25591e-05		2.32	1.75757e-05
2.325	-0.000117191		2.325	-2.111e-05		2.325	-6.37217e-05		2.325	-8.29163e-06
2.33	-0.00011988		2.33	-2.75042e-05		2.33	-5.69642e-05		2.33	2.46964e-05
2.335	-0.000118935		2.335	-2.28539e-05		2.335	-4.36673e-05		2.335	2.48417e-05
2.34	-8.74005e-05		2.34	-4.54514e-05		2.34	-4.02522e-05		2.34	1.46692e-05
2.345	-0.000130125		2.345	-3.99292e-05		2.345	-4.85356e-05		2.345	-6.83841e-06
2.35	-0.000112541		2.35	0.000327154		2.35	-1.83086e-05		2.35	-1.85368e-05
2.355	-0.00011414		2.355	0.000300632		2.355	-2.19417e-05		2.355	-3.19791e-05
2.36	-0.000109707		2.36	0.00030412		2.36	-1.40216e-05		2.36	9.92465e-05
2.365	-0.000116102		2.365	0.000309061		2.365	-1.24231e-05		2.365	6.81476e-05
2.37	-0.000119589		2.37	0.000307027		2.37	-3.07336e-05		2.37	1.49599e-05
2.375	-3.80638e-05		2.375	0.000348952		2.375	-4.82449e-05		2.375	1.85202e-05
2.38	-3.98803e-05		2.38	0.000337617		2.38	-4.77363e-05		2.38	5.23802e-05
2.385	-4.58385e-05		2.385	0.00031204		2.385	-5.76182e-05		2.385	4.35883e-05
2.39	9.74711e-06		2.39	0.000311023		2.39	2.89936e-05		2.39	5.49234e-05
2.395	1.52693e-05		2.395	0.000311604		2.395	1.5188e-05		2.395	5.59406e-05
2.4	1.50514e-05		2.4	0.000249624		2.4	-3.99443e-06		2.4	5.37608e-05
2.405	5.96875e-06		2.405	0.000575		2.405	-5.01168e-06		2.405	4.81659e-05
2.41	1.68679e-05		2.41	0.000578924		2.41	-4.57572e-06		2.41	4.50415e-05
2.415	-2.45992e-06		2.415	0.000607189		2.415	8.73849e-07		2.415	4.74393e-05
2.42	4.36798e-05		2.42	0.000614528		2.42	5.01552e-06		2.42	5.03457e-05
2.425	3.85208e-05		2.425	0.000616489		2.425	7.08463e-05		2.425	4.80206e-05
2.43	3.88115e-05		2.43	0.000607261		2.43	7.03377e-05		2.43	2.34612e-05
2.435	4.69495e-05		2.435	0.00060668		2.435	5.15912e-05		2.435	4.26437e-05
2.44	5.85752e-05		2.44	0.00060995		2.44	3.60417e-05		2.44	7.01821e-05
2.445	2.63138e-05		2.445	0.0006146		2.445	4.04014e-05		2.445	7.51957e-05
2.45	7.33981e-05		2.45	0.000611403		2.45	3.37166e-05		2.45	6.66944e-05
2.455	0.000129274		2.455	0.000239307		2.455	2.31807e-05		2.455	3.872e-05
2.46	0.000135814		2.46	0.000247445		2.46	2.04196e-05		2.46	4.36609e-05
2.465	0.000134579		2.465	0.000254347		2.465	1.97657e-05		2.465	-0.000128109
2.47	0.000126949		2.47	0.000256309		2.47	0.000280182		2.47	-0.000103695
2.475	0.000131163		2.475	0.000257327		2.475	0.000304814		2.475	-3.46675e-05
2.48	6.86024e-05		2.48	0.000222595		2.48	0.000313461		2.48	-3.97538e-05
2.485	0.000142208		2.485	0.000228916		2.485	0.000315568		2.485	-7.65202e-05
2.49	0.00018486		2.49	0.000225574		2.49	0.000322035		2.49	-6.55484e-05
2.495	0.000158193		2.495	0.000225646		2.495	0.000219075		2.495	-6.99807e-05
2.5	0.000219592		2.5	0.000222522		2.5	0.000224015		2.5	-5.39953e-05
2.505	0.000391435		2.505	0.000219834		2.505	0.000370064		2.505	-5.46493e-05
2.51	0.000392815		2.51	-0.000103144		2.51	0.0004404		2.51	-5.29781e-05
2.515	0.000380972		2.515	-0.000104815		2.515	0.000439092		2.515	-3.27784e-05
2.52	0.000381698		2.52	-9.2681e-05		2.52	0.000438801		2.52	-3.20517e-05
2.525	0.000399791		2.525	-9.40616e-05		2.525	0.000438946		2.525	-4.23696e-05
2.53	0.000402625		2.53	-0.000116804		2.53	0.000377039		2.53	-4.33142e-05
2.535	0.000403715		2.535	-5.22816e-05		2.535	0.000378783		2.535	2.98553e-05
2.54	0.000398556		2.54	-4.95931e-05		2.54	0.000378275		2.54	-3.93905e-05
2.545	0.000388238		2.545	-2.53244e-05		2.545	0.000381617		2.545	-7.76101e-05
2.55	0.000387947		2.55	-1.63871e-05		2.55	0.000374714		2.55	-7.69562e-05
2.555	0.000340136		2.555	-1.50792e-05		2.555	0.000422888		2.555	-7.64476e-05
2.56	0.000298792		2.56	-1.76223e-05		2.56	0.000381908		2.56	-6.62024e-05
2.565	0.000370363		2.565	-2.1546e-05		2.565	0.000385032		2.565	-6.86002e-05
2.57	0.000366875		2.57	-1.49159e-06		2.57	0.000386994		2.57	-6.06075e-05
2.575	0.000472088		2.575	-2.50884e-06		2.575	0.000132535		2.575	-6.51125e-05
2.58	0.000472161		2.58	-4.32536e-06		2.58	0.000149829		2.58	-0.000132905
2.585	0.000484949		2.585	-2.48884e-05		2.585	0.000149611		2.585	-0.00012702
2.59	0.000411344		2.59	-5.48794e-06		2.59	0.000149029		2.59	-7.0998e-05
2.595	0.000347257		2.595	6.35579e-06		2.595	0.000144888		2.595	-7.15066e-05
2.6	0.000352489		2.6	3.95798e-06		2.6	0.000146123		2.6	-3.56121e-05
2.605	0.000284333		2.605	1.33312e-05		2.605	0.000158475		2.605	-5.31961e-05
2.61	0.00010486		2.61	2.80087e-05		2.61	1.02471e-05		2.61	-5.07983e-05
2.615	0.000112635		2.615	2.41577e-05		2.615	8.87209e-05		2.615	-5.26148e-05
2.62	0.000116195		2.62	1.53657e-05		2.62	9.1264e-05		2.62	-5.90089e-05
2.625	0.000118593		2.625	-7.81309e-06		2.625	9.06827e-05		2.625	-6.34413e-05
2.63	9.59956e-05		2.63	7.73455e-05		2.63	0.000170973		2.63	-7.92813e-05
2.635	9.32345e-05		2.635	9.75452e-05		2.635	0.000168575		2.635	-7.39771e-05
2.64	9.43971e-05		2.64	-1.59511e-05		2.64	0.000169592		2.64	-0.000150634
2.645	9.35978e-05		2.645	4.84991e-05		2.645	0.00018892		2.645	-0.000145766
2.65	0.000126005		2.65	2.37217e-05		2.65	0.000187031		2.65	-0.000140026
2.655	0.00012753		2.655	2.16146e-05		2.655	0.000184343		2.655	-0.000131452
2.66	0.00012288		2.66	1.26046e-05		2.66	0.000189792		2.66	-7.90633e-05
2.665	0.000279973		2.665	2.13966e-05		2.665	0.000188484		2.665	-9.53394e-05
2.67	0.000202589		2.67	2.75001e-05		2.67	0.000183689		2.67	-6.86728e-05
2.675	0.000205786		2.675	1.34219e-06		2.675	0.00026427		2.675	-5.66838e-05
2.68	0.000145623		2.68	-1.09375e-05		2.68	0.000587611		2.68	-6.80189e-05
2.685	0.000147512		2.685	-7.01382e-06		2.685	0.000544886		2.685	-6.45312e-05
2.69	0.000116631		2.69	4.74819e-05		2.69	0.000539582		2.69	-1.02535e-05
2.695	0.000149038		2.695	2.31405e-05		2.695	0.000535876		2.695	-3.692e-05
2.7	0.000253016		2.7	2.16872e-05		2.7	0.000540817		2.7	-2.74741e-05
2.705	0.000220536		2.705	2.5175e-05		2.705	0.000542343		2.705	-6.46038e-05
2.71	0.000277285		2.71	1.26773e-05		2.71	0.000524614		2.71	-6.29326e-05
2.715	0.000277793		2.715	-1.83691e-07		2.715	0.00052861		2.715	-5.23241e-05
2.72	0.000272271		2.72	2.65008e-06		2.72	0.000383433		2.72	-1.19973e-05
2.725	0.000267475		2.725	2.0016e-05		2.725	0.000462489		2.725	-1.89728e-05
2.73	0.000262098		2.73	2.58289e-05		2.73	0.000459509		2.73	-1.78102e-05
2.735	0.000214651		2.735	-5.55513e-05		2.735	0.000377984		2.735	-2.14432e-05
2.74	0.000227439		2.74	-9.13005e-05		2.74	0.000375877		2.74	-2.66022e-05
2.745	0.000230927		2.745	4.552e-05		2.745	0.000464305		2.745	-2.39864e-05
2.75	0.000246186		2.75	-2.05287e-05		2.75	0.000446721		2.75	-1.85368e-05
2.755	0.000220682		2.755	-2.65596e-05		2.755	0.000472443		2.755	1.41606e-05
2.76	0.000223879		2.76	-1.58058e-05		2.76	0.000478183		2.76	6.88016e-05
2.765	0.000221699		2.765	-7.52244e-06		2.765	0.000440109		2.765	7.30886e-05
2.77	7.3616e-05		2.77	-9.84759e-06		2.77	0.000502743		2.77	7.92648e-05
2.775	7.52146e-05		2.775	-1.54425e-05		2.775	0.000520763		2.775	5.1145e-05
2.78	0.0001906		2.78	-7.2318e-06		2.78	0.000447012		2.78	3.71941e-05
2.785	0.000151581		2.785	4.47934e-05		2.785	0.000120764		2.785	4.67127e-05
2.79	0.000145914		2.79	5.22775e-05		2.79	0.000119602		2.79	9.13265e-05
2.795	0.000144024		2.795	6.8824e-07		2.795	0.000125342		2.795	3.34884e-05
2.8	0.000128184		2.8	3.20051e-05		2.8	0.000125269		2.8	7.69377e-06
2.805	2.71857e-05		2.805	2.16872e-05		2.805	0.000121709		2.805	-4.58592e-06
2.81	2.14455e-05		2.81	2.0016e-05		2.81	0.000124979		2.81	-3.27802e-06
2.815	-2.89085e-05		2.815	3.45482e-05		2.815	0.000116841		2.815	-1.4615e-06
2.82	-2.85452e-05		2.82	3.97798e-05		2.82	0.000116114		2.82	-1.60682e-06
2.825	7.78527e-06		2.825	4.08697e-05		2.825	0.000138566		2.825	-3.3505e-05
2.83	9.89243e-06		2.83	2.9026e-05		2.83	5.82033e-05		2.83	-4.62206e-05
2.835	2.47879e-05		2.835	7.00974e-06		2.835	0.000119747		2.835	-4.15703e-05
2.84	3.87388e-05		2.84	1.99614e-06		2.84	0.000120764		2.84	2.2442e-06
2.845	2.88569e-05		2.845	1.85081e-06		2.845	0.000122799		2.845	1.6849e-05
2.85	3.25626e-05		2.85	-0.000138094		2.85	3.26267e-05		2.85	2.25893e-05
2.855	2.68224e-05		2.855	-0.000111573		2.855	3.13188e-05		2.855	1.86656e-05
2.86	7.8121e-05		2.86	-0.000121455		2.86	4.21625e-06		2.86	5.29596e-06
2.865	7.68858e-05		2.865	-0.000140129		2.865	1.03198e-05		2.865	-6.45312e-05
2.87	8.13181e-05		2.87	-0.000133371		2.87	-5.95628e-06		2.87	-0.000117864
2.875	3.68496e-05		2.875	-0.000138385		2.875	-7.09151e-05		2.875	2.09888e-06
2.88	4.07007e-05		2.88	-0.000140347		2.88	-6.33584e-05		2.88	3.11613e-06
2.885	-7.75913e-05		2.885	-0.000141509		2.885	-7.27316e-05		2.885	2.68017e-06
2.89	-3.18876e-05		2.89	-0.000182999		2.89	-5.5511e-05		2.89	-8.21897e-06
2.895	-2.91991e-05		2.895	-0.000158875		2.895	-4.64284e-05		2.895	-4.94904e-05
2.9	-2.36042e-05		2.9	-0.000150374		2.9	-4.88989e-05		2.9	-4.76012e-05
2.905	-4.45306e-05		2.905	-0.000172099		2.905	-5.47844e-05		2.905	-4.82551e-05
2.91	-3.46487e-05		2.91	-0.000175587		2.91	-5.89987e-05		2.91	-4.10617e-05
2.915	5.42882e-05		2.915	-7.97474e-05		2.915	-2.32323e-06		2.915	-3.27057e-05
2.92	5.66861e-05		2.92	-9.42796e-05		2.92	4.57956e-06		2.92	-3.48129e-05
2.925	6.65679e-05		2.925	-7.90934e-05		2.925	6.39608e-06		2.925	-4.88364e-05
2.93	2.29714e-05		2.93	-7.90208e-05		2.93	-1.24231e-05		2.93	-5.86456e-05
2.935	5.61774e-05		2.935	-7.20453e-05		2.935	-8.06344e-06		2.935	-5.15249e-05
2.94	4.68768e-05		2.94	-6.98655e-05		2.94	-6.84446e-05		2.94	-3.2851e-05
2.945	4.0628e-05		2.945	-6.88482e-05		2.945	-6.80087e-05		2.945	-7.90633e-05
2.95	3.31439e-05		2.95	-6.98655e-05		2.95	-4.75183e-05		2.95	-8.18245e-05
2.955	2.53692e-05		2.955	-6.3326e-05		2.955	-4.14148e-05		2.955	-1.11254e-05
2.96	1.91204e-05		2.96	-8.08373e-05		2.96	-4.03975e-05		2.96	-6.03914e-06
2.965	-3.43581e-05		2.965	-7.50244e-05		2.965	-4.09062e-05		2.965	-2.35504e-05
2.97	-3.63199e-05		2.97	-7.85848e-05		2.97	-5.23139e-05		2.97	-2.55849e-05
2.975	-3.45034e-05		2.975	-8.35257e-05		2.975	-5.19506e-05		2.975	-2.73288e-05
2.98	-3.42854e-05		2.98	-8.4325e-05		2.98	-5.30405e-05		2.98	-0.000148745
2.985	-3.8645e-05		2.985	8.52655e-05		2.985	-7.74546e-05		2.985	-0.000144313
2.99	-2.72373e-05		2.99	9.39848e-05		2.99	-7.30949e-05		2.99	-0.000140244
2.995	-7.65014e-05		2.995	8.49022e-05		2.995	-9.7945e-05		2.995	-0.000114377
3	-7.40309e-05		3	4.58833e-05		3	-0.000116546		3	-0.000114304
3.005	-7.38129e-05		3.005	3.95618e-05		3.005	-7.2659e-05		3.005	-0.000115612
3.01	-7.2941e-05		3.01	4.56653e-05		3.01	-5.68189e-05		3.01	-0.000114667
3.015	-8.47847e-05		3.015	4.90077e-05		3.015	-5.5511e-05		3.015	-0.00012593
3.02	-0.000161733		3.02	-2.22726e-05		3.02	-0.000113058		3.02	-0.000135085
3.025	-0.000168926		3.025	-2.00201e-05		3.025	-0.000105284		3.025	-0.0001385
3.03	-0.000183749		3.03	-4.15277e-05		3.03	-0.000110297		3.03	-0.000127092
3.035	-0.000188181		3.035	-3.79674e-05		3.035	-3.76364e-05		3.035	-0.000115539
3.04	-0.000182586		3.04	-3.75314e-05		3.04	-4.34493e-05		3.04	-0.000113287
3.045	-0.000156428		3.045	-2.31445e-05		3.045	-4.14148e-05		3.045	-0.000136465
3.05	-0.000151197		3.05	-1.21727e-05		3.05	-4.22141e-05		3.05	-0.000100426
3.055	-0.000139934		3.055	-1.63144e-05		3.055	-6.58289e-05		3.055	-5.30507e-05
3.06	-0.000135429		3.06	-2.07287e-06		3.06	-7.55654e-05		3.06	-0.000129635
3.065	-0.00013899		3.065	-1.47159e-05		3.065	-7.92711e-05		3.065	-0.000143078
3.07	-0.000133831		3.07	-1.56425e-06		3.07	-6.44483e-05		3.07	-0.000149326
3.075	-0.000135357		3.075	1.56017e-06		3.075	-6.62648e-05		3.075	-0.000143659
3.08	-0.000144294		3.08	-3.23545e-06		3.08	-6.33584e-05		3.08	-0.000145621
3.085	-0.000126783		3.085	4.82991e-06		3.085	-5.31859e-05		3.085	-0.000136029
3.09	-0.000124676		3.09	-0.000107867		3.09	-2.90452e-06		3.09	-0.00014395
3.095	-0.000132886		3.095	-0.000124434		3.095	-3.77645e-06		3.095	-0.000154921
3.1	-0.000126056		3.1	-0.000121963		3.1	8.5759e-06		3.1	-0.000166256
3.105	-9.42306e-05		3.105	-0.000114697		3.105	0.00015288		3.105	-0.000165748
3.11	0.000136177		3.11	-0.000113171		3.11	0.000172862		3.11	-0.000144313
3.115	0.000142717		3.115	7.63282e-05		3.115	0.000160873		3.115	-9.48308e-05
3.12	0.000144896		3.12	6.95708e-05		3.12	0.000154552		3.12	-9.98444e-05
3.125	0.000142135		3.125	4.53747e-05		3.125	0.000154697		3.125	-0.000106384
3.13	0.000141627		3.13	4.66099e-05		3.13	0.000151718		3.13	-8.08072e-05
3.135	0.000147294		3.135	7.69822e-05		3.135	0.000151645		3.135	-1.94814e-05
3.14	0.00020506		3.14	7.05154e-05		3.14	7.76038e-05		3.14	-2.93633e-05
3.145	0.00016328		3.145	5.59105e-05		3.145	7.66592e-05		3.145	2.86928e-05
3.15	0.000156958		3.15	4.43574e-05		3.15	7.15002e-05		3.15	3.10179e-05
3.155	0.00014664		3.155	3.02612e-05		3.155	7.94203e-05		3.155	5.53593e-05
3.16	0.000208475		3.16	3.39669e-05		3.16	8.30533e-05		3.16	5.58661e-06
3.165	0.000198811		3.165	2.03067e-05		3.165	9.50424e-05		3.165	3.90106e-05
3.17	0.000214578		3.17	8.39576e-05		3.17	0.000100492		3.17	4.29343e-05
3.175	0.000211672		3.175	0.000104375		3.175	8.61051e-05		3.175	4.664e-05
3.18	0.000218357		3.18	0.000101978		3.18	9.01741e-05		3.18	4.02459e-05
3.185	0.000226204		3.185	0.00014165		3.185	9.48244e-05		3.185	0.000304732
3.19	0.000209056		3.19	0.000141578		3.19	0.000175551		3.19	0.00029485
3.195	0.000205859		3.195	9.18777e-05		3.195	0.000124979		3.195	0.000299137
3.2	0.000208911		3.2	9.89984e-05		3.2	0.000149029		3.2	0.000316357
3.205	0.000207893		3.205	0.000119126		3.205	0.000142199		3.205	0.000300227
3.21	0.00016437		3.21	0.00011869		3.21	5.16084e-06		3.21	0.000422878
3.215	-6.93079e-05		3.215	0.000122032		3.215	-6.26318e-05		3.215	0.000404931
3.22	-6.67648e-05		3.22	-5.78038e-05		3.22	-6.33584e-05		3.22	0.000374123
3.225	-6.8654e-05		3.225	-2.71409e-05		3.225	-5.72549e-05		3.225	0.000389963
3.23	-7.38129e-05		3.23	-1.71137e-05		3.23	-6.59742e-05		3.23	0.000397883
3.235	-2.12064e-05		3.235	-1.87122e-05		3.235	-6.76454e-05		3.235	0.000404931
3.24	-1.20512e-05		3.24	-2.45251e-05		3.24	-5.91441e-05		3.24	0.000330308
3.245	-6.18965e-05		3.245	-2.37985e-05		3.245	-5.81268e-05		3.245	0.000331325
3.25	-6.47303e-05		3.25	-2.43618e-06		3.25	-3.84357e-05		3.25	0.000267674
3.255	-9.31407e-05		3.255	-1.08648e-05		3.255	-2.76092e-05		3.255	0.000310399
3.26	-9.23415e-05		3.26	-1.47159e-05		3.26	-3.4948e-05		3.26	0.000247983
3.265	-0.000155193		3.265	1.12421e-06		3.265	-2.98617e-05		3.265	0.000237302
3.27	-0.000151633		3.27	1.48751e-06		3.27	-9.00803e-06		3.27	0.00022822
3.275	-0.000168853		3.275	-1.62417e-05		3.275	-1.14785e-05		3.275	0.000233887
3.28	-0.000171469		3.28	9.06223e-07		3.28	3.78029e-06		3.28	0.000287148
3.285	-0.000168417		3.285	-2.65416e-06		3.285	4.58509e-05		3.285	0.000314759
3.29	-0.00017176		3.29	-1.71863e-05		3.29	4.0692e-05		3.29	5.51413e-05
3.295	-0.000173504		3.295	-2.07467e-05		3.295	-1.54022e-05		3.295	6.13175e-05
3.3	-0.000169071		3.3	-2.03834e-05		3.3	6.20543e-05		3.3	6.40786e-05
3.305	-0.000110579		3.305	-2.43071e-05		3.305	3.67683e-05		3.305	5.75391e-05
3.31	-0.000111524		3.31	-3.14279e-05		3.31	4.35258e-05		3.31	5.93557e-05
3.315	-0.00010513		3.315	-6.65051e-06		3.315	4.38891e-05		3.315	-6.52578e-05
3.32	-6.34951e-05		3.32	2.15419e-05		3.32	4.43977e-05		3.32	-6.82369e-05
3.325	-6.79274e-05		3.325	4.20323e-05		3.325	5.8058e-05		3.325	-5.70471e-05
3.33	-2.15697e-05		3.33	1.98707e-05		3.33	6.2345e-05		3.33	-6.59844e-05
3.335	-2.43309e-05		3.335	8.68094e-06		3.335	5.72587e-05		3.335	-6.93268e-05
3.34	-6.8654e-05		3.34	3.52748e-05		3.34	5.55875e-05		3.34	-9.85365e-05
3.345	-7.56294e-05		3.345	1.52204e-05		3.345	0.000139947		3.345	-0.000101007
3.35	-8.25322e-05		3.35	1.47845e-05		3.35	0.000138203		3.35	-5.07256e-05
3.355	-8.27502e-05		3.355	-4.32536e-06		3.355	0.00011873		3.355	-1.33779e-05
3.36	-6.72734e-05		3.36	1.54384e-05		3.36	0.00013021		3.36	-5.71198e-05
3.365	-6.0516e-05		3.365	3.41123e-05		3.365	0.000151936		3.365	-5.63931e-05
3.37	-6.97439e-05		3.37	0.00010096		3.37	0.00014685		3.37	-5.41407e-05
3.375	-6.40037e-05		3.375	8.71547e-05		3.375	0.000116695		3.375	-8.05166e-05
3.38	-5.15787e-05		3.38	5.453e-05		3.38	0.000120619		3.38	-8.53122e-05
3.385	-2.54208e-05		3.385	6.35579e-06		3.385	0.000109357		3.385	-9.81732e-05
3.39	-4.04616e-05		3.39	1.2532e-05		3.39	6.67773e-05		3.39	-0.000121134
3.395	5.29803e-05		3.395	-7.81309e-06		3.395	6.74312e-05		3.395	-0.00012375
3.4	0.000283025		3.4	-1.28993e-05		3.4	3.71316e-05		3.4	-0.000132324
3.405	0.000277721		3.405	1.84175e-05		3.405	1.35895e-05		3.405	3.84293e-05
3.41	0.000230927		3.41	0.00011571		3.41	7.75311e-05		3.41	3.49416e-05
3.415	0.000227657		3.415	0.000102922		3.415	6.55421e-05		3.415	5.31795e-05
3.42	0.000233979		3.42	9.66006e-05		3.42	6.93204e-05		3.42	8.52956e-05
3.425	0.000201136		3.425	6.33219e-05		3.425	6.88118e-05		3.425	9.01639e-05
3.43	0.000198738		3.43	5.69278e-05		3.43	5.50789e-05		3.43	7.33066e-05
3.435	0.000165459		3.435	5.35127e-05		3.435	0.000104779		3.435	0.000117775
3.44	0.000170909		3.44	0.000106265		3.44	0.000157676		3.44	0.000135722
3.445	0.000166113		3.445	8.03972e-05		3.445	0.000163053		3.445	0.000143788
3.45	0.000156304		3.45	8.27224e-05		3.45	6.64866e-05		3.45	0.000148729
3.455	0.000161172		3.455	8.19958e-05		3.455	6.16184e-05		3.455	0.000248274
3.46	0.000166913		3.46	8.37396e-05		3.46	6.06011e-05		3.46	0.000214995
3.465	0.000159429		3.465	6.39032e-05		3.465	7.50606e-05		3.465	0.000221753
3.47	0.000403932		3.47	4.69006e-05		3.47	5.18818e-05		3.47	0.000231271
3.475	0.000416939		3.475	-1.63871e-05		3.475	4.93387e-05		3.475	0.000237302
3.48	0.000420499		3.48	-1.50792e-05		3.48	4.74495e-05		3.48	0.000237375
3.485	0.000411635		3.485	-2.27086e-05		3.485	4.39618e-05		3.485	0.000230908
3.49	0.00037792		3.49	1.79614e-07		3.49	4.01834e-05		3.49	0.0001799
3.495	0.000385913		3.495	5.43846e-05		3.495	3.82942e-05		3.495	0.000185422
3.5	0.000293415		3.5	8.96252e-05		3.5	3.54604e-05		3.5	0.000190073
3.505	6.15543e-05		3.505	0.000107136		3.505	3.41525e-05		3.505	0.000185858
3.51	5.89385e-05		3.51	8.13418e-05		3.51	-2.04885e-05		3.51	1.32887e-05
3.515	4.31711e-05		3.515	-2.27812e-05		3.515	-9.02429e-05		3.515	1.35793e-05
3.52	0.000174542		3.52	-1.98021e-05		3.52	-8.71912e-05		3.52	4.78734e-06
3.525	0.000271762		3.525	-3.49883e-05		3.525	-8.00704e-05		3.525	1.49599e-05
3.53	0.000260137		3.53	1.36945e-05		3.53	-7.91258e-05		3.53	1.58318e-05
3.535	0.000261226		3.535	-2.39438e-05		3.535	-7.38942e-05		3.535	5.15064e-06
3.54	0.000251127		3.54	9.66733e-05		3.54	-0.000127809		3.54	1.45966e-05
3.545	0.000251417		3.545	3.91259e-05		3.545	-0.000171841		3.545	1.39426e-05
3.55	0.000245895		3.55	0.000102777		3.55	-0.000176855		3.55	8.71102e-06
3.555	0.000246767		3.555	9.74726e-05		3.555	-0.000157672		3.555	9.8736e-06
3.56	0.000251199		3.56	9.59467e-05		3.56	-0.000156582		3.56	-0.000133995
3.565	0.00025505		3.565	9.6746e-05		3.565	-0.000154911		3.565	-0.000113868
3.57	0.000250255		3.57	9.59467e-05		3.57	-0.000190588		3.57	-0.000123532
3.575	6.18673e-06		3.575	9.93617e-05		3.575	-0.000192549		3.575	0.000166603
3.58	1.1709e-05		3.58	0.000291477		3.58	-0.00017918		3.58	0.000163043
3.585	1.45427e-05		3.585	0.000303684		3.585	-0.000177073		3.585	0.00016406
3.59	8.94784e-06		3.59	0.000299833		3.59	-0.000177363		3.59	0.00016733
3.595	1.19996e-05		3.595	0.000298889		3.595	-0.000179688		3.595	0.000174378
3.6	1.39614e-05		3.6	0.000269025		3.6	-0.000183394		3.6	0.000219573
3.605	1.73038e-05		3.605	0.000244248		3.605	-0.000177218		3.605	0.000210781
3.61	1.94837e-05		3.61	0.000276872		3.61	-0.000179107		3.61	0.000244278
3.615	2.58778e-05		3.615	0.000262703		3.615	-0.000181432		3.615	0.000243769
3.62	2.59505e-05		3.62	0.000267644		3.62	-0.000179906		3.62	0.000278937
3.625	-9.63378e-05		3.625	0.000268008		3.625	-0.000176564		3.625	0.000296303
3.63	-0.000201115		3.63	0.000277744		3.63	-0.000186882		3.63	0.000530562
3.635	-0.00020344		3.635	0.000298162		3.635	-0.000186228		3.635	0.000530707
3.64	-0.000199298		3.64	0.000296491		3.64	-0.00018601		3.64	0.000574957
3.645	-0.00020671		3.645	0.000174711		3.645	-0.000190224		3.645	0.00054909
3.65	-0.000198862		3.65	0.000181687		3.65	-0.000197418		3.65	0.000537537
3.655	-0.000193994		3.655	0.000127482		3.655	-0.000198072		3.655	0.000536956
3.66	-0.000176991		3.66	0.000125738		3.66	-0.00021878		3.66	0.000537682
3.665	-0.000145529		3.665	0.000132786		3.665	-0.000189788		3.665	0.000553886
3.67	-0.000159843		3.67	0.000165701		3.67	-6.64101e-05		3.67	0.000580916
3.675	-0.000145747		3.675	0.000189025		3.675	-6.62648e-05		3.675	0.000705529
3.68	-0.000148218		3.68	0.000203194		3.68	-6.49569e-05		3.68	0.000426003
3.685	-0.000163985		3.685	-1.51518e-05		3.685	-7.55654e-05		3.685	0.000449763
3.69	-0.000179389		3.69	-1.57331e-05		3.69	-8.58106e-05		3.69	0.000648127
3.695	-0.000178808		3.695	-2.36532e-05		3.695	-2.1869e-05		3.695	0.000682568
3.7	-0.000169435		3.7	-4.54514e-05		3.7	-2.06338e-05		3.7	0.000693685
3.705	-7.03979e-05		3.705	-6.16548e-05		3.705	4.07093e-06		3.705	0.000696446
3.71	-7.38856e-05		3.71	-7.00108e-05		3.71	1.91844e-09		3.71	0.000734884
3.715	-7.77366e-05		3.715	0.000140778		3.715	1.88938e-05		3.715	0.000806019
3.72	-7.14151e-05		3.72	0.000230079		3.72	2.65958e-05		3.72	0.000806746
3.725	-4.93262e-05		3.725	0.000244902		3.725	3.16094e-05		3.725	0.000822658
3.73	-5.97167e-05		3.73	0.000254565		3.73	3.19001e-05		3.73	0.000792722
3.735	-5.38312e-05		3.735	0.000238653		3.735	0.000158984		3.735	0.000517265
3.74	-4.07522e-05		3.74	0.000197817		3.74	0.000157967		3.74	0.00051988
3.745	-3.21056e-05		3.745	0.000207118		3.745	0.000164434		3.745	0.000532596
3.75	3.11094e-05		3.75	0.000230151		3.75	0.000170174		3.75	0.000692595
3.755	2.7985e-05		3.755	0.000223539		3.755	0.000429065		3.755	0.000694993
3.76	3.1836e-05		3.76	0.000219107		3.76	0.000428701		3.76	0.000720715
3.765	2.05009e-05		3.765	0.000234293		3.765	0.00058979		3.765	0.000724203
3.77	4.44287e-06		3.77	0.000233784		3.77	0.000561307		3.77	0.000716065
3.775	2.0065e-05		3.775	0.000203339		3.775	0.000437421		3.775	0.000676683
3.78	1.1709e-05		3.78	0.000185683		3.78	0.000460599		3.78	0.000551343
3.785	1.73038e-05		3.785	0.000228698		3.785	0.00046307		3.785	0.000532959
3.79	1.49787e-05		3.79	0.000232985		3.79	0.000464886		3.79	0.000574521
3.795	2.60232e-05		3.795	0.000230006		3.795	0.000476875		3.795	0.000376085
3.8	0.000132108		3.8	0.000240469		3.8	0.000428919		3.8	0.000349345
3.805	0.00013625		3.805	0.000243812		3.805	0.000438801		3.805	0.000339827
3.81	2.89296e-05		3.81	0.000264883		3.81	0.000440908		3.81	0.000287148
3.815	2.348e-05		3.815	0.000270769		3.815	0.00044396		3.815	0.000253724
3.82	3.45245e-05		3.82	9.77085e-06		3.82	0.000428919		3.82	0.000159628
3.825	2.8203e-05		3.825	-7.13187e-05		3.825	0.000428483		3.825	0.000159119
3.83	1.39111e-06		3.83	-4.48701e-05		3.83	0.000449264		3.83	0.000104769
3.835	2.06462e-05		3.835	-5.61326e-05		3.835	0.000454278		3.835	0.000373469
3.84	1.85391e-05		3.84	-4.48701e-05		3.84	0.000332571		3.84	0.000394395
3.845	8.00325e-06		3.845	-6.90662e-05		3.845	0.000334169		3.845	0.000415757
3.85	-6.09296e-06		3.85	-4.90845e-05		3.85	0.000327049		3.85	0.000349999
3.855	-4.85996e-05		3.855	-9.103e-07		3.855	0.000326831		3.855	0.000174887
3.86	-4.48939e-05		3.86	4.19596e-05		3.86	7.69498e-05		3.86	0.000179682
3.865	3.19813e-05		3.865	4.37762e-05		3.865	7.92023e-05		3.865	0.000168638
3.87	2.62411e-05		3.87	3.50568e-05		3.87	-7.11331e-05		3.87	0.000163987
3.875	6.40471e-06		3.875	3.78906e-05		3.875	-1.96165e-05		3.875	0.000154105
3.88	1.24356e-05		3.88	4.32675e-05		3.88	-1.65648e-05		3.88	0.000149891
3.885	9.96509e-06		3.885	3.6728e-05		3.885	-3.50206e-05		3.885	0.000170164
3.89	0.000126731		3.89	-2.35078e-05		3.89	-3.50933e-05		3.89	0.000174378
3.895	0.00013516		3.895	-1.66051e-05		3.895	-3.36401e-05		3.895	0.000111308
3.9	0.000131309		3.9	0.000171877		3.9	1.81844e-06		3.9	0.000133978
3.905	5.84299e-05		3.905	0.000172241		3.905	-2.32323e-06		3.905	0.000124678
3.91	5.85752e-05		3.91	0.000175002		3.91	-9.73464e-06		3.91	0.000123879
3.915	7.28894e-05		3.915	0.000138526		3.915	-3.473e-05		3.915	0.000180118
3.92	8.15361e-05		3.92	0.000127336		3.92	-3.71278e-05		3.92	0.000179537
3.925	8.57504e-05		3.925	0.000145792		3.925	0.000131663		3.925	0.000175104
3.93	9.21446e-05		3.93	0.000139834		3.93	0.000130138		3.93	0.000171035
3.935	9.40338e-05		3.935	0.000100016		3.935	0.000109865		3.935	0.000172271
3.94	9.38884e-05		3.94	0.000101978		3.94	0.000162908		3.94	-9.36682e-05
3.945	9.80301e-05		3.945	9.28949e-05		3.945	0.000189284		3.945	-9.563e-05
3.95	9.912e-05		3.95	9.90711e-05		3.95	0.000242253		3.95	-0.000122733
3.955	0.000116631		3.955	7.28405e-05		3.955	0.000242617		3.955	-0.000113795
3.96	0.000103552		3.96	5.26588e-06		3.96	0.000242835		3.96	-0.000126366
3.965	9.04734e-05		3.965	-3.20092e-05		3.965	0.000244942		3.965	-0.000111906
3.97	2.60958e-05		3.97	-6.50519e-06		3.97	0.000423397		3.97	-0.000115902
3.975	4.5351e-05		3.975	-1.63691e-06		3.975	0.000421726		3.975	-5.68291e-05
3.98	5.00739e-05		3.98	1.64557e-05		3.98	0.000402253		3.98	-2.69655e-05
3.985	4.9202e-05		3.985	1.04248e-05		3.985	0.00040327		3.985	-2.14432e-05
3.99	8.6259e-05		3.99	1.53657e-05		3.99	0.000403052		3.99	-4.38955e-05
3.995	-3.35588e-05		3.995	2.57563e-05		3.995	0.000454932		3.995	-4.25876e-05
4	-2.93445e-05		4	1.97981e-05		4	0.00046881		4	-5.15975e-05
4.005	1.45427e-05		4.005	-0.000169774		4.005	0.000433642		4.005	-7.71742e-05
4.01	-2.03345e-05		4.01	-0.000159892		4.01	0.000423615		4.01	-7.25239e-05
4.015	-3.14516e-05		4.015	-0.000158802		4.015	0.000424778		4.015	-6.85275e-05
4.02	-3.46487e-05		4.02	-0.00015546		4.02	0.000428411		4.02	-9.50487e-05
4.025	-9.43537e-06		4.025	-0.000136568		4.025	0.000431172		4.025	-5.18155e-05
4.03	-2.76733e-05		4.03	-0.000118185		4.03	0.000266522		4.03	-4.89817e-05
4.035	-1.11792e-05		4.035	-0.000119275		4.035	0.000269719		4.035	-2.97266e-05
4.04	-3.84048e-06		4.04	-6.87756e-05		4.04	0.000268775		4.04	-2.71108e-05
4.045	-1.67741e-05		4.045	-6.29627e-05		4.045	0.000208757		4.045	-2.50763e-05
4.05	-2.25143e-05		4.05	-6.71044e-05		4.05	0.000178021		4.05	-4.74559e-05
4.055	1.89024e-05		4.055	6.6737e-05		4.055	0.000126141		4.055	-4.9563e-05
4.06	1.45427e-05		4.06	6.34673e-05		4.06	0.000122508		4.06	-2.92906e-05
4.065	1.24356e-05		4.065	5.42393e-05		4.065	0.000128612		4.065	-3.35776e-05
4.07	2.4352e-05		4.07	4.42121e-05		4.07	0.000124979		4.07	-6.23513e-05
4.075	3.06231e-06		4.075	4.31949e-05		4.075	-5.79088e-05		4.075	-5.41407e-05
4.08	-8.6361e-06		4.08	4.79178e-05		4.08	-6.47389e-05		4.08	-0.000113432
4.085	-5.43902e-06		4.085	5.58379e-05		4.085	-9.62011e-05		4.085	-0.000150344
4.09	-1.27051e-05		4.09	5.37307e-05		4.09	-9.91075e-05		4.09	-0.000165384
4.095	-5.18693e-05		4.095	5.15509e-05		4.095	-0.00010463		4.095	-0.0001587
4.1	5.31257e-05		4.1	7.35671e-05		4.1	-0.000157236		4.1	-0.000164295
4.105	6.24263e-05		4.105	0.000114911		4.105	-0.00017344		4.105	-0.000155212
4.11	4.19359e-05		4.11	0.000115565		4.11	-0.000176709		4.11	-6.31506e-05
4.115	9.14906e-05		4.115	0.000169915		4.115	-0.000176855		4.115	-9.38154e-06
4.12	0.00025941		4.12	0.000199052		4.12	-0.000179035		4.12	-7.63768e-06
4.125	0.000307003		4.125	0.000200433		4.125	-0.000177872		4.125	-2.90726e-05
4.13	0.000279537		4.13	0.000182268		4.13	-0.000179906		4.13	-7.4631e-05
4.135	0.000285277		4.135	0.000147754		4.135	-0.000180633		4.135	-4.91271e-05
4.14	0.00026842		4.14	0.000186555		4.14	-0.000185865		4.14	-6.19154e-05
4.145	0.000263479		4.145	0.000144629		4.145	-0.000186155		4.145	-1.17067e-05
4.15	0.000256722		4.15	0.00018096		4.15	-0.00017264		4.15	3.26146e-06
4.155	0.00025614		4.155	0.000181033		4.155	-0.000170606		4.155	7.03982e-06
4.16	0.000229692		4.16	8.21411e-05		4.16	-0.000172277		4.16	1.06002e-05
4.165	0.000223806		4.165	0.000118617		4.165	-0.000170461		4.165	-1.74469e-05
4.17	0.000209274		4.17	0.000129007		4.17	-0.000163049		4.17	-1.6793e-05
4.175	0.000195904		4.175	0.000147245		4.175	-0.000163848		4.175	-1.19973e-05
4.18	0.00020615		4.18	0.00015255		4.18	-0.000137255		4.18	-2.26058e-05
4.185	0.000216903		4.185	0.000136927		4.185	-0.000121342		4.185	-2.54396e-05
4.19	0.000205786		4.19	0.000182922		4.19	-7.97351e-07		4.19	-1.43951e-05
4.195	0.000199755		4.195	0.000207772		4.195	1.91844e-09		4.195	-7.783e-06
4.2	0.000209274		4.2	0.000202395		4.2	3.41698e-06		4.2	-1.82481e-06
4.205	0.000100719		4.205	0.000172241		4.205	4.94286e-06		4.205	1.20534e-05
4.21	8.3062e-05		4.21	0.000171078		4.21	1.65686e-05		4.21	2.93467e-05
4.215	6.00285e-05		4.215	0.000176382		4.215	0.000203162		4.215	-6.14067e-05
4.22	7.86296e-05		4.22	0.000134094		4.22	0.00024843		4.22	-0.000118373
4.225	-7.61381e-05		4.225	9.47841e-05		4.225	0.00025773		4.225	-0.000124113
4.23	-8.48574e-05		4.23	0.000101905		4.23	0.000258965		4.23	-0.000124549
4.235	-6.82907e-05		4.235	0.0001176		4.235	0.000255914		4.235	-0.000102678
4.24	-6.02253e-05		4.24	0.000122177		4.24	0.000251045		4.24	-0.000121352
4.245	-6.63289e-05		4.245	8.66461e-05		4.245	0.000253225		4.245	-0.000105512
4.25	-6.69828e-05		4.25	0.000295546		4.25	0.00025526		4.25	-0.000155575
4.255	-5.1942e-05		4.255	0.000255074		4.255	0.000239347		4.255	-0.000142642
4.26	-4.72917e-05		4.26	0.000290823		4.26	0.000236804		4.26	-0.000130507
4.265	-5.84815e-05		4.265	0.000247227		4.265	0.000242326		4.265	-0.000136538
4.27	-5.15787e-05		4.27	0.000219906		4.27	0.000243997		4.27	-0.000135739
4.275	-4.04616e-05		4.275	0.000214457		4.275	0.00024843		4.275	-0.000134431
4.28	-2.81092e-05		4.28	0.000200433		4.28	0.000248866		4.28	-9.84638e-05
4.285	-3.25415e-05		4.285	0.000166137		4.285	0.000229756		4.285	-9.25783e-05
4.29	-4.63471e-05		4.29	0.000189825		4.29	0.000220964		4.29	-9.78825e-05
4.295	-2.39675e-05		4.295	0.000111423		4.295	0.000101655		4.295	-0.000108346
4.3	-1.50303e-05		4.3	8.53382e-05		4.3	0.000139656		4.3	-7.31778e-05
4.305	1.67226e-05		4.305	9.18777e-05		4.305	0.000140673		4.305	-9.25783e-05
4.31	1.19996e-05		4.31	9.02791e-05		4.31	0.00015615		4.31	-0.000108128
4.315	4.11366e-05		4.315	5.11876e-05		4.315	0.000142999		4.315	-0.000129926
4.32	4.48423e-05		4.32	4.9807e-05		4.32	-2.19417e-05		4.32	-0.000132033
4.325	-1.83727e-05		4.325	2.68462e-05		4.325	-5.5947e-05		4.325	-0.000132832
4.33	-2.03345e-05		4.33	0.000178925		4.33	-5.70369e-05		4.33	-0.000114595
4.335	-6.20419e-05		4.335	0.000164539		4.335	-7.48215e-06		4.335	-0.000118446
4.34	-7.25777e-05		4.34	0.000150515		4.34	-5.95628e-06		4.34	-0.000127891
4.345	-5.27413e-05		4.345	0.000155601		4.345	-3.04984e-06		4.345	-7.78281e-05
4.35	-2.01892e-05		4.35	0.000153712		4.35	2.18175e-06		4.35	-0.000100426
4.355	-2.01165e-05		4.355	-3.23545e-06		4.355	9.73848e-06		4.355	-8.72014e-05
4.36	-2.67287e-05		4.36	-5.70592e-06		4.36	2.45613e-05		4.36	-6.68563e-05
4.365	-1.49576e-05		4.365	-3.76767e-05		4.365	4.33078e-05		4.365	-5.00716e-05
4.37	-2.56387e-05		4.37	-3.52062e-05		4.37	3.48065e-05		4.37	-2.28965e-05
4.375	-3.96623e-05		4.375	-3.86213e-05		4.375	3.58964e-05		4.375	1.21261e-05
4.38	-3.05797e-05		4.38	-3.804e-05		4.38	1.59147e-05		4.38	2.68762e-05
4.385	-3.47214e-05		4.385	-3.8694e-05		4.385	1.9911e-05		4.385	1.13995e-05
4.39	-3.26142e-05		4.39	-3.52789e-05		4.39	2.53606e-05		4.39	0.000245731
4.395	-3.07977e-05		4.395	-5.4534e-05		4.395	2.15822e-05		4.395	0.000289981
4.4	-3.8863e-05		4.4	-4.88665e-05		4.4	2.18002e-05		4.4	0.000292815
4.405	-1.07433e-05		4.405	-2.9466e-05		4.405	5.37883e-06		4.405	0.00026346
4.41	-2.45992e-06		4.41	4.58107e-05		4.41	3.34432e-06		4.41	0.000273415
4.415	-3.76782e-06		4.415	0.000118399		4.415	-1.26411e-05		4.415	0.00027603
4.42	-6.09296e-06		4.42	0.000125883		4.42	-1.11879e-05		4.42	0.000272397
4.425	-8.56343e-06		4.425	0.000121523		4.425	-2.94257e-05		4.425	0.000264913
4.43	-7.6915e-06		4.43	0.000118835		4.43	-3.96709e-05		4.43	0.000263896
4.435	9.09316e-06		4.435	-3.08466e-05		4.435	-5.27499e-05		4.435	0.000278138
4.44	1.04011e-05		4.44	-9.70227e-06		4.44	-8.24682e-05		4.44	0.000274214
4.445	5.16948e-06		4.445	9.91617e-06		4.445	-8.18143e-05		4.445	0.000272397
4.45	-2.38949e-05		4.45	1.02068e-05		4.45	-8.47207e-05		4.45	0.00022277
4.455	-5.61563e-05		4.455	7.0824e-06		4.455	-9.48206e-05		4.455	0.000225894
4.46	-5.32499e-05		4.46	-5.26449e-05		4.46	-0.000106592		4.46	0.00024624
4.465	-4.98075e-07		4.465	-5.32261e-05		4.465	-0.000117854		4.465	0.000192325
4.47	-2.94171e-05		4.47	-5.21362e-05		4.47	-0.000125483		4.47	0.000155849
4.475	-2.03345e-05		4.475	-2.24906e-05		4.475	-0.00012403		4.475	0.00012584
4.48	-1.3795e-05		4.48	-2.64143e-05		4.48	-0.00012948		4.48	0.000119446
4.485	-1.91719e-05		4.485	-1.23181e-05		4.485	-0.000131078		4.485	0.000100845
4.49	-2.56387e-05		4.49	2.37217e-05		4.49	-0.000127009		4.49	8.842e-05
4.495	-3.00711e-05		4.495	2.77908e-05		4.495	-0.000138853		4.495	-0.000145984
4.5	-2.54208e-05		4.5	6.78996e-05		4.5	-0.000141178		4.5	-0.000142133
4.505	-3.26142e-05		4.505	6.90621e-05		4.505	-0.000148735		4.505	-0.000147437
4.51	-7.2941e-05		4.51	5.40213e-05		4.51	-0.000158399		4.51	-0.000146129
4.515	-0.00012562		4.515	1.28953e-05		4.515	-0.000160288		4.515	-0.000107982
4.52	-0.000117773		4.52	-5.43887e-05		4.52	-0.000158762		4.52	-9.96264e-05
4.525	-0.000103531		4.525	-2.88121e-05		4.525	-0.000157527		4.525	-9.6284e-05
4.53	-0.000107237		4.53	-2.79402e-05		4.53	-0.000160288		4.53	-8.64748e-05
4.535	-0.000108182		4.535	-2.27812e-05		4.535	-0.000164648		4.535	-5.48673e-05
4.54	-0.000129035		4.54	4.68459e-06		4.54	-0.000160869		4.54	-8.47309e-05
4.545	-0.000114358		4.545	1.40578e-05		4.545	-0.000164357		4.545	-8.42223e-05
4.55	-0.000121043		4.55	-4.39802e-06		4.55	-0.000167045		4.55	-6.73649e-05
4.555	-0.000115738		4.555	-1.47885e-05		4.555	-0.000143067		4.555	-7.33231e-05
4.56	-0.000111597		4.56	8.24497e-06		4.56	-0.000116619		4.56	-6.77282e-05
4.565	-0.000109053		4.565	6.57377e-06		4.565	-0.000115529		4.565	-9.81732e-05
4.57	-0.00016958		4.57	2.58289e-05		4.57	-0.000120179		4.57	-9.6502e-05
4.575	-0.000145166		4.575	9.33309e-05		4.575	-0.000116909		4.575	-8.87999e-05
4.58	-0.0001379		4.58	6.7173e-05		4.58	-0.000115166		4.58	-7.81914e-05
4.585	-0.000140443		4.585	9.57287e-05		4.585	-0.000109861		4.585	-2.56576e-05
4.59	-0.000146111		4.59	0.000102704		4.59	-0.000108553		4.59	-2.76194e-05
4.595	-0.000145457		4.595	9.95071e-05		4.595	-0.000124176		4.595	-3.48855e-05
4.6	-0.000136883		4.6	9.16597e-05		4.6	-0.00012076		4.6	-4.65113e-05
4.605	-0.000134412		4.605	4.2105e-05		4.605	-8.29768e-05		4.605	-9.09797e-05
4.61	-7.30863e-05		4.61	7.1242e-05		4.61	-7.98524e-05		4.61	-9.83185e-05
4.615	-7.01072e-05		4.615	0.000258852		4.615	-9.42393e-05		4.615	-7.90633e-05
4.62	0.000254614		4.62	0.000238871		4.62	-9.59105e-05		4.62	-3.88092e-05
4.625	0.000283533		4.625	0.000249407		4.625	-9.89622e-05		4.625	-4.9563e-05
4.63	0.000236158		4.63	0.000235601		4.63	-9.72184e-05		4.63	-3.04532e-05
4.635	0.000232453		4.635	0.000232186		4.635	-9.55472e-05		4.635	-3.17611e-05
4.64	0.000242189		4.64	0.000249479		4.64	-8.47934e-05		4.64	-5.41407e-05
4.645	0.000241971		4.645	0.000223249		4.645	-8.29768e-05		4.645	-5.96629e-05
4.65	0.000226277		4.65	0.000205229		4.65	-0.000104048		4.65	-6.32233e-05
4.655	0.000242117		4.655	0.000199488		4.655	-0.000103685		4.655	-9.03258e-05
4.66	0.000245532		4.66	0.00020254		4.66	-3.26782e-06		4.66	-6.06801e-05
4.665	0.000269873		4.665	0.000174493		4.665	9.22985e-06		4.665	-6.86002e-05
4.67	0.000288838		4.67	0.000172967		4.67	1.24996e-05		4.67	-5.39227e-05
4.675	0.000292689		4.675	0.00015938		4.675	2.31807e-05		4.675	-4.87637e-05
4.68	0.000285859		4.68	8.60648e-05		4.68	1.34442e-05		4.68	-4.62206e-05
4.685	0.000278592		4.685	8.13418e-05		4.685	1.91844e-05		4.685	-5.37774e-05
4.69	0.00027169		4.69	6.05608e-05		4.69	1.85304e-05		4.69	-0.00012949
4.695	0.000276122		4.695	3.57835e-05		4.695	1.74405e-05		4.695	-0.000123096
4.7	0.000279537		4.7	8.09965e-06		4.7	2.87756e-05		4.7	-0.000124186
4.705	0.000271036		4.705	1.20233e-05		4.705	6.15457e-05		4.705	-0.000129199
4.71	0.000258683		4.71	0.000107936		4.71	3.24813e-05		4.71	-0.000127964
4.715	0.000200046		4.715	7.8726e-05		4.715	3.80036e-05		4.715	-7.9572e-05
4.72	0.000205859		4.72	1.91441e-05		4.72	3.84395e-05		4.72	-0.000106674
4.725	-0.000108109		4.725	4.46661e-06		4.725	0.000112699		4.725	-0.000178972
4.73	-0.000143785		4.73	-1.47885e-05		4.73	0.000111754		4.73	-0.000178173
4.735	-0.000141388		4.735	-1.63871e-05		4.735	0.000112772		4.735	-0.000196265
4.74	-0.000130924		4.74	0.000129661		4.74	0.000111318		4.74	-0.00018384
4.745	-0.000136083		4.745	0.000108299		4.745	0.000107322		4.745	-0.000181879
4.75	-0.000144076		4.75	0.000107718		4.75	0.000117131		4.75	-0.000177737
4.755	-0.000149816		4.755	9.73999e-05		4.755	0.000119311		4.755	-0.00017701
4.76	-0.000160788		4.76	0.00010314		4.76	0.000246468		4.76	-0.000170543
4.765	-0.000162823		4.765	9.84898e-05		4.765	0.000125197		4.765	-0.00019968
4.77	-0.00019196		4.77	0.000103285		4.77	0.000106523		4.77	-0.000198445
4.775	-0.000217754		4.775	9.9943e-05		4.775	0.000105506		4.775	-0.00021988
4.78	-0.000213758		4.78	9.96524e-05		4.78	9.9838e-05		4.78	-0.000217773
4.785	-3.10883e-05		4.785	0.000101396		4.785	0.000171264		4.785	-0.000189653
4.79	-2.70193e-05		4.79	0.000151605		4.79	0.000190882		4.79	-0.000190598
4.795	-1.37224e-05		4.795	0.000145211		4.795	0.000196114		4.795	-0.000125421
4.8	-5.87498e-06		4.8	0.000151896		4.8	0.000208829		4.8	-8.37863e-05
4.805	3.39432e-05		4.805	0.000171151		4.805	0.000227721		4.805	-3.42316e-05
4.81	3.13274e-05		4.81	0.000165701		4.81	0.000245596		4.81	-3.7574e-05
4.815	4.28078e-05		4.815	0.000122759		4.815	0.000237167		4.815	-2.24605e-05
4.82	5.10185e-05		4.82	0.000130606		4.82	0.000235423		4.82	-5.98082e-05
4.825	6.6132e-05		4.825	-2.36352e-06		4.825	0.000241163		4.825	-5.73377e-05
4.83	5.79939e-05		4.83	-2.87214e-06		4.83	0.000168067		4.83	-5.09436e-05
4.835	6.09004e-05		4.835	6.14328e-05		4.835	0.000163852		4.835	-2.70381e-05
4.84	8.16814e-05		4.84	4.44301e-05		4.84	0.000159057		4.84	-2.80554e-05
4.845	7.97196e-05		4.845	-3.67141e-06		4.845	0.00016407		4.845	-4.67292e-05
4.85	7.62318e-05		4.85	5.42918e-07		4.85	0.000162762		4.85	-6.08255e-05
4.855	7.60139e-05		4.855	3.08605e-06		4.855	0.000158112		4.855	-3.71399e-06
4.86	8.52418e-05		4.86	6.93708e-06		4.86	0.000166177		4.86	1.00897e-06
4.865	8.2844e-05		4.865	2.72275e-06		4.865	6.1691e-05		4.865	2.1354e-05
4.87	7.78304e-05		4.87	3.95618e-05		4.87	6.43795e-05		4.87	0.000100845
4.875	0.000186894		4.875	4.79905e-05		4.875	4.95567e-05		4.875	0.00013812
4.88	0.000193289		4.88	7.08787e-05		4.88	4.73768e-05		4.88	0.000195304
4.885	0.000195541		4.885	6.44118e-05		4.885	5.08645e-05		4.885	0.000191744
4.89	2.62634e-06		4.89	6.17961e-05		4.89	-2.27409e-05		4.89	0.000275958
4.895	9.1418e-05		4.895	5.35854e-05		4.895	-5.03521e-05		4.895	0.000277992
4.9	9.39611e-05		4.9	5.29314e-05		4.9	0.000148593		4.9	0.000315631
4.905	8.81482e-05		4.905	5.95436e-05		4.905	0.000149175		4.905	0.000268401
4.91	4.02647e-05		4.91	4.41395e-05		4.91	0.000129193		4.91	0.00020802
4.915	4.16452e-05		4.915	0.00012007		4.915	7.76038e-05		4.915	0.000203733
4.92	4.0628e-05		4.92	7.62556e-05		4.92	7.66592e-05		4.92	0.000194796
4.925	8.47332e-05		4.925	5.98342e-05		4.925	8.99561e-05		4.925	0.000207075
4.93	5.98831e-05		4.93	5.96162e-05		4.93	8.39253e-05		4.93	0.000199809
4.935	5.70494e-05		4.935	6.37579e-05		4.935	7.74584e-05		4.935	0.000189782
4.94	7.07096e-05		4.94	1.5729e-05		4.94	7.9057e-05		4.94	0.000182007
4.945	6.30802e-05		4.945	1.29679e-05		4.945	7.50606e-05		4.945	0.000180554
4.95	0.000125278		4.95	-8.23632e-05		4.95	0.000107177		4.95	0.000181353
4.955	0.000122081		4.955	-1.71863e-05		4.955	0.000104561		4.955	0.00022931
4.96	0.000183189		4.96	-2.28539e-05		4.96	0.000119093		4.96	0.000172707
4.965	0.00017723		4.965	-2.16187e-05		4.965	0.000111246		4.965	0.000168129
4.97	0.000177158		4.97	-5.70592e-06		4.97	9.38071e-05		4.97	0.000133179
4.975	0.000182462		4.975	-3.32444e-05		4.975	8.57418e-05		4.975	0.000142698
4.98	7.8557e-05		4.98	-4.13824e-05		4.98	8.05829e-05		4.98	0.000110146
4.985	0.000182317		4.985	-5.9911e-05		4.985	8.18908e-05		4.985	0.000111817
4.99	0.000174397		4.99	-5.9257e-05		4.99	7.60779e-05		4.99	0.000110436
4.995	0.000211526		4.995	-5.9039e-05		4.995	7.46247e-05		4.995	-6.76575e-06
5	0.000125569		5	5.7745e-06		5	9.95474e-05		5	1.84476e-05
5.005	0.000123171		5.005	1.64557e-05		5.005	-7.47661e-05		5.005	-9.49034e-05
5.01	0.000120264		5.01	7.73635e-06		5.01	-8.23229e-05		5.01	-8.45856e-05
5.015	0.000120337		5.015	-2.5815e-06		5.015	-8.47207e-05		5.015	-7.15793e-05
5.02	0.000150201		5.02	-8.05466e-05		5.02	-8.15236e-05		5.02	-2.26058e-05
5.025	0.000151		5.025	-6.56512e-05		5.025	0.0001608		5.025	-2.31871e-05
5.03	9.30165e-05		5.03	-6.65231e-05		5.03	0.000151863		5.03	-3.90272e-05
5.035	0.00010159		5.035	-5.72225e-05		5.035	0.000150192		5.035	-3.51762e-05
5.04	0.000342316		5.04	-6.3326e-05		5.04	0.000161672		5.04	-1.46131e-05
5.045	0.000370218		5.045	-7.34985e-05		5.045	0.000170028		5.045	0.000148438
5.05	0.000357066		5.05	-7.72769e-05		5.05	0.000176132		5.05	0.000144151
5.055	0.00028971		5.055	-7.68409e-05		5.055	0.000159057		5.055	0.000146767
5.06	0.000437429		5.06	-0.000141001		5.06	0.000158621		5.06	9.97551e-05
5.065	0.000378429		5.065	-0.000143689		5.065	0.000137694		5.065	0.000136667
5.07	0.000370073		5.07	-0.000145288		5.07	0.000135514		5.07	0.000136013
5.075	0.000372325		5.075	-0.000148993		5.075	0.00012883		5.075	0.000149165
5.08	0.000371017		5.08	-0.000148993		5.08	0.000149465		5.08	0.000182661
5.085	0.000368765		5.085	-0.000145578		5.085	0.00027793		5.085	0.000231562
5.09	0.000267039		5.09	-0.000149284		5.09	0.000274442		5.09	0.000184405
5.095	0.00027852		5.095	-0.000149066		5.095	0.00029922		5.095	0.000217393
5.1	0.000254178		5.1	-0.000147831		5.1	0.000296386		5.1	0.000247911
5.105	0.000249601		5.105	-0.000231463		5.105	0.000275823		5.105	0.00022713
5.11	0.000239065		5.11	-0.000244833		5.11	0.000247122		5.11	0.000236794
5.115	0.000230636		5.115	-0.000244833		5.115	0.000241236		5.115	0.000229455
5.12	0.000240663		5.12	-0.000236695		5.12	0.000241381		5.12	0.000232143
5.125	0.000212398		5.125	-0.000202181		5.125	0.000270228		5.125	0.000193706
5.13	0.000206803		5.13	-0.000214824		5.13	6.35075e-05		5.13	0.00018782
5.135	0.000209129		5.135	-0.000166214		5.135	6.06738e-05		5.135	0.000187239
5.14	0.000252144		5.14	-0.000150519		5.14	6.37255e-05		5.14	0.000190436
5.145	1.62139e-05		5.145	-0.000153135		5.145	6.2127e-05		5.145	0.000171399
5.15	-3.42127e-05		5.15	-0.000156695		5.15	5.49336e-05		5.15	4.27681e-07
5.155	-3.43581e-05		5.155	5.63465e-05		5.155	5.27537e-05		5.155	1.29961e-06
5.16	-2.45488e-05		5.16	5.08243e-05		5.16	5.84939e-05		5.16	4.45328e-05
5.165	-0.000163694		5.165	4.45754e-05		5.165	5.58055e-05		5.165	4.85292e-05
5.17	-0.000164058		5.17	4.58833e-05		5.17	5.05012e-05		5.17	4.01005e-05
5.175	-0.000145893		5.175	3.70187e-05		5.175	0.000111028		5.175	4.52595e-05
5.18	-0.000136592		5.18	3.16418e-05		5.18	0.000104779		5.18	6.7203e-05
5.185	0.000186386		5.185	2.34311e-05		5.185	8.55238e-05		5.185	-5.11616e-05
5.19	0.000212035		5.19	2.21232e-05		5.19	-4.58471e-05		5.19	-3.63387e-05
5.195	0.000200555		5.195	7.01521e-05		5.195	-4.21414e-05		5.195	-3.76466e-05
5.2	0.000192417		5.2	7.28405e-05		5.2	-6.19052e-05		5.2	-5.49399e-05
5.205	0.000185659		5.205	6.74636e-05		5.205	-1.46756e-05		5.205	-1.78102e-05
5.21	0.000184351		5.21	5.06789e-05		5.21	-3.55847e-06		5.21	-2.39137e-05
5.215	0.000185586		5.215	8.82446e-05		5.215	1.23715e-06		5.215	-1.03261e-05
5.22	0.000318774		5.22	8.85353e-05		5.22	3.29173e-05		5.22	0.00027029
5.225	0.000314051		5.225	8.71547e-05		5.225	4.62143e-05		5.225	0.000263242
5.23	0.000330763		5.23	5.35127e-05		5.23	2.07103e-05		5.23	0.000258011
5.235	0.000361717		5.235	8.01793e-05		5.235	2.76303e-06		5.235	0.000297974
5.24	0.000364405		5.24	0.000416309		5.24	2.03642e-06		5.24	0.000304223
5.245	0.000322843		5.245	0.000486208		5.245	7.12269e-06		5.245	0.000299645
5.25	0.000323352		5.25	0.000515781		5.25	7.55865e-06		5.25	0.000386402
5.255	0.000336358		5.255	0.000521013		5.255	9.59316e-06		5.255	0.000382915
5.26	0.000339046		5.26	0.000307245		5.26	9.5205e-06		5.26	0.000388292
5.265	0.000335413		5.265	0.000316037		5.265	-1.62741e-05		5.265	0.000350435
5.27	0.000459082		5.27	0.000317126		5.27	-1.51842e-05		5.27	0.000346294
5.275	0.000479936		5.275	0.000319452		5.275	-1.10425e-05		5.275	0.000454776
5.28	0.000470563		5.28	0.000361522		5.28	-7.94164e-05		5.28	0.000470762
5.285	0.000457556		5.285	0.000352367		5.285	-6.69188e-05		5.285	0.000443732
5.29	0.000147076		5.29	0.000352948		5.29	-6.37944e-05		5.29	0.000431307
5.295	0.000107912		5.295	0.000353239		5.295	-5.90714e-05		5.295	0.000360535
5.3	0.000115323		5.3	0.000310442		5.3	-5.56563e-05		5.3	0.0003989
5.305	0.000118157		5.305	0.000306591		5.305	-5.83448e-05		5.305	0.000405658
5.31	0.000116486		5.31	0.000335582		5.31	-8.97343e-05		5.31	0.000408637
5.315	0.000113943		5.315	0.000351132		5.315	-0.000103831		5.315	0.000432324
5.32	0.000138648		5.32	0.000324829		5.32	-0.000105574		5.32	0.000429563
5.325	1.36708e-05		5.325	0.000311968		5.325	-0.00013849		5.325	0.000151054
5.33	9.89243e-06		5.33	0.000462812		5.33	-7.75999e-05		5.33	0.000157884
5.335	-1.07433e-05		5.335	0.000573111		5.335	-8.37761e-05		5.335	0.000201335
5.34	-3.9299e-05		5.34	0.000548915		5.34	-0.000101651		5.34	0.000189346
5.345	-4.01709e-05		5.345	0.000171587		5.345	-0.000107682		5.345	0.000181208
5.35	-4.22054e-05		5.35	0.000154584		5.35	-6.4303e-05		5.35	0.000179319
5.355	-3.4576e-05		5.355	0.000137727		5.355	-7.65827e-05		5.355	9.21984e-05
5.36	-3.29775e-05		5.36	0.000135547		5.36	-8.31948e-05		5.36	8.68215e-05
5.365	-3.07977e-05		5.365	0.000166646		5.365	-8.443e-05		5.365	0.000141172
5.37	-3.94443e-05		5.37	0.000240978		5.37	-8.30495e-05		5.37	0.000149383
5.375	-0.000165511		5.375	0.000240833		5.375	-8.52293e-05		5.375	0.000153815
5.38	-0.000152214		5.38	0.000239888		5.38	-7.52748e-05		5.38	1.56138e-05
5.385	-0.000150761		5.385	0.000207917		5.385	-6.3867e-05		5.385	6.94555e-05
5.39	-0.000151923		5.39	0.000214311		5.39	-6.69914e-05		5.39	7.04001e-05
5.395	-0.00016958		5.395	0.00021947		5.395	-1.3731e-05		5.395	9.91738e-05
5.4	-0.00010542		5.4	0.000218889		5.4	-1.52569e-05		5.4	0.000108547
5.405	-0.000105202		5.405	0.000245991		5.405	-1.99072e-05		5.405	7.67216e-05
5.41	-0.000109635		5.41	0.000250714		5.41	5.72587e-05		5.41	0.000105277
5.415	-0.00010513		5.415	0.000228262		5.415	4.04014e-05		5.415	4.06092e-05
5.42	-9.48846e-05		5.42	0.000205447		5.42	4.38891e-05		5.42	2.25893e-05
5.425	-0.000117918		5.425	0.000220633		5.425	8.15274e-05		5.425	0.000110872
5.43	-0.00011414		5.43	0.000272658		5.43	8.31986e-05		5.43	0.000105132
5.435	-0.00011196		5.435	0.000120433		5.435	6.97736e-06		5.435	0.000102589
5.44	-0.000105929		5.44	1.77636e-05		5.44	1.23715e-06		5.44	5.44874e-05
5.445	-0.000106728		5.445	1.11514e-05		5.445	1.5278e-06		5.445	2.5641e-05
5.45	-9.0089e-05		5.45	1.82722e-05		5.45	6.61406e-06		5.45	2.2226e-05
5.455	-9.22688e-05		5.455	-5.00291e-05		5.455	-4.55565e-05		5.455	5.94283e-05
5.46	-9.7791e-05		5.46	5.07516e-05		5.46	-4.10515e-05		5.46	5.9283e-05
5.465	-0.000100697		5.465	4.85718e-05		5.465	5.10099e-05		5.465	0.000153379
5.47	-0.000111161		5.47	2.39397e-05		5.47	7.81124e-05		5.47	8.91466e-05
5.475	-9.90989e-05		5.475	-4.96658e-05		5.475	7.17909e-05		5.475	8.0282e-05
5.48	0.000106459		5.48	-5.64959e-05		5.48	7.49153e-05		5.48	8.07906e-05
5.485	7.33981e-05		5.485	-2.31445e-05		5.485	6.43795e-05		5.485	7.99914e-05
5.49	0.000112054		5.49	-2.14007e-05		5.49	5.79127e-05		5.49	1.7503e-05
5.495	0.000112344		5.495	-1.65324e-05		5.495	5.63868e-05		5.495	0.000137466
5.5	0.000117649		5.5	1.79614e-07		5.5	-2.83186e-06		5.5	0.000118356
5.505	6.74399e-05		5.505	3.52202e-06		5.505	-7.24691e-07		5.505	0.000218483
5.51	8.00829e-05		5.51	-2.44524e-05		5.51	5.83206e-07		5.51	0.00020148
5.515	7.67405e-05		5.515	-2.10374e-05		5.515	-8.18869e-05		5.515	0.000165659
5.52	7.22355e-05		5.52	-2.07467e-05		5.52	-8.1233e-05		5.52	0.000163479
5.525	6.45334e-05		5.525	2.16872e-05		5.525	-7.23683e-05		5.525	0.000164205
5.53	9.46877e-05		5.53	-7.64978e-07		5.53	-0.000120325		5.53	6.19715e-05
5.535	8.95288e-05		5.535	-3.88393e-05		5.535	-0.000131296		5.535	0.000113706
5.54	9.4615e-05		5.54	-3.65868e-05		5.54	-0.000131006		5.54	0.000125114
5.545	0.000141045		5.545	2.67735e-05		5.545	-0.000124684		5.545	0.000133397
5.55	0.000136613		5.55	2.45937e-05		5.55	-0.000126937		5.55	0.000138847
5.555	0.000114016		5.555	1.83448e-05		5.555	-0.000126646		5.555	0.000144732
5.56	0.000125133		5.56	8.68094e-06		5.56	0.000123017		5.56	0.000318101
5.565	0.000124261		5.565	-4.94478e-05		5.565	0.000127158		5.565	0.000354214
5.57	0.000115977		5.57	-4.34896e-05		5.57	4.38891e-05		5.57	0.000261498
5.575	0.0001215		5.575	1.62377e-05		5.575	3.65504e-05		5.575	0.000271816
5.58	0.000272416		5.58	1.60197e-05		5.58	3.82942e-05		5.58	0.000311489
5.585	6.91111e-05		5.585	3.02612e-05		5.585	3.67683e-05		5.585	0.000311998
5.59	7.65951e-05		5.59	-4.39802e-06		5.59	3.42979e-05		5.59	0.000314032
5.595	3.71403e-05		5.595	3.2877e-05		5.595	4.992e-05		5.595	0.000304804
5.6	5.2617e-05		5.6	3.30223e-05		5.6	6.2563e-05		5.6	0.000230472
5.605	4.91293e-05		5.605	1.07881e-05		5.605	6.67773e-05		5.605	0.00025416
5.61	4.71675e-05		5.61	4.96617e-05		5.61	6.47428e-05		5.61	0.000179973
5.615	3.2054e-05		5.615	4.94437e-05		5.615	5.71134e-05		5.615	0.000184332
5.62	3.95381e-05		5.62	5.11149e-05		5.62	5.89299e-05		5.62	0.000182589
5.625	6.43154e-05		5.625	4.84991e-05		5.625	5.43523e-05		5.625	0.000253433
5.63	6.71492e-05		5.63	5.62918e-06		5.63	3.98201e-05		5.63	0.000250454
5.635	3.13274e-05		5.635	5.8599e-05		5.635	3.95294e-05		5.635	0.000250163
5.64	4.01194e-05		5.64	5.82357e-05		5.64	5.36257e-05		5.64	0.000206058
5.645	3.89568e-05		5.645	6.2232e-05		5.645	0.000108267		5.645	0.000233887
5.65	3.82302e-05		5.65	-6.50519e-06		5.65	0.00013784		5.65	0.000245513
5.655	4.27352e-05		5.655	-8.75768e-06		5.655	0.00013813		5.655	0.000245949
5.66	4.14273e-05		5.66	1.02068e-05		5.66	0.000140819		5.66	0.00028366
5.665	3.06735e-05		5.665	2.35764e-05		5.665	-0.000108771		5.665	0.000152362
5.67	2.98015e-05		5.67	-1.36986e-05		5.67	-0.000111097		5.67	0.00011654
5.675	7.61592e-05		5.675	-1.64597e-05		5.675	-0.000120543		5.675	0.00016188
5.68	9.03281e-05		5.68	-3.34624e-05		5.68	-0.000137836		5.68	0.000172053
5.685	-6.89446e-05		5.685	-3.93479e-05		5.685	-0.000136673		5.685	0.000130563
5.69	-7.35223e-05		5.69	-4.64687e-05		5.69	-0.000134421		5.69	0.000166167
5.695	-7.56294e-05		5.695	9.27496e-05		5.695	-0.000135947		5.695	0.000173942
5.7	8.29166e-05		5.7	5.73637e-05		5.7	-0.000151714		5.7	0.000174378
5.705	7.36887e-05		5.705	4.73365e-05		5.705	-0.000169153		5.705	0.000128747
5.71	0.000176504		5.71	4.86444e-05		5.71	-0.000172422		5.71	0.000104187
5.715	0.000193289		5.715	1.02795e-05		5.715	-0.000171332		5.715	7.09814e-05
5.72	0.000195832		5.72	8.60828e-06		5.72	-0.000137327		5.72	6.86563e-05
5.725	0.000194596		5.725	2.50476e-06		5.725	-0.00013413		5.725	5.23802e-05
5.73	0.000173307		5.73	9.69819e-06		5.73	-0.00012977		5.73	-1.74469e-05
5.735	0.000171999		5.735	7.36398e-05		5.735	-0.000125701		5.735	4.56935e-06
5.74	0.000179919		5.74	4.78452e-05		5.74	-9.75817e-05		5.74	5.79751e-05
5.745	0.000173089		5.745	0.000131115		5.745	-0.000101505		5.745	5.68125e-05
5.75	0.000169528		5.75	0.000130679		5.75	-0.000148299		5.75	8.27506e-06
5.755	0.000121645		5.755	0.000131769		5.755	-0.000184339		5.755	-6.03914e-06
5.76	0.000115178		5.76	0.000145937		5.76	-0.000181796		5.76	1.35793e-05
5.765	0.000119756		5.765	0.000145937		5.765	-0.000186882		5.765	-2.31871e-05
5.77	0.000126659		5.77	0.000143467		5.77	-0.00019037		5.77	-9.81005e-05
5.775	0.000144242		5.775	0.000129371		5.775	-0.000187173		5.775	-8.95992e-05
5.78	0.000109075		5.78	0.000154947		5.78	-0.00018027		5.78	-0.000132106
5.785	0.000103116		5.785	0.000197527		5.785	-0.000187609		5.785	-0.000142424
5.79	0.000100428		5.79	0.0002162		5.79	-0.000188771		5.79	-0.000137919
5.795	0.000344205		5.795	0.000318362		5.795	-0.000192259		5.795	-0.000141043
5.8	0.000342098		5.8	0.00018423		5.8	-0.000184775		5.8	-0.00014969
5.805	0.000186022		5.805	0.000178489		5.805	-0.000178962		5.805	-0.000153395
5.81	0.00019852		5.81	0.000198181		5.81	-0.00016007		5.81	-0.000156011
5.815	9.35251e-05		5.815	0.000212277		5.815	-0.000159707		5.815	-0.00016117
5.82	7.8557e-05		5.82	0.000236037		5.82	-0.000158254		5.82	-0.00016226
5.825	8.25533e-05		5.825	0.000241486		5.825	-0.000173149		5.825	-0.000168073
5.83	9.46877e-05		5.83	0.000240615		5.83	-0.000172204		5.83	-0.00011721
5.835	8.93108e-05		5.835	0.000236037		5.835	-0.000160215		5.835	-0.000111615
5.84	0.000153906		5.84	0.000178417		5.84	-0.00016225		5.84	-8.63294e-05
5.845	0.000156813		5.845	0.000146664		5.845	-0.000186809		5.845	-0.00012513
5.85	0.000152526		5.85	5.83083e-05		5.85	-0.000185865		5.85	-0.000135085
5.855	0.00015892		5.855	7.0588e-05		5.855	-0.000195674		5.855	-0.000132178
5.86	0.00016357		5.86	9.10784e-05		5.86	-0.000188916		5.86	-7.30325e-05
5.865	0.000171926		5.865	0.000271713		5.865	-0.000186519		5.865	-5.20335e-05
5.87	0.000180064		5.87	0.00024512		5.87	-0.00018056		5.87	-5.13795e-05
5.875	0.00016931		5.875	0.000236473		5.875	6.63413e-05		5.875	-4.21516e-05
5.88	0.000473905		5.88	0.00033798		5.88	7.8185e-05		5.88	-5.13795e-05
5.885	0.000473542		5.885	0.000308044		5.885	7.69498e-05		5.885	-7.71034e-06
5.89	0.000464386		5.89	0.000220269		5.89	0.000193934		5.89	3.69035e-05
5.895	0.000502824		5.895	0.000206682		5.895	0.000329592		5.895	3.10179e-05
5.9	0.000316739		5.9	0.000121959		5.9	0.00033199		5.9	0.000221171
5.905	0.000315286		5.905	0.000116292		5.905	0.000356622		5.905	0.000241081
5.91	0.000303007		5.91	0.0001176		5.91	0.000352916		5.91	0.000688599
5.915	0.000296758		5.915	0.000107209		5.915	0.000341581		5.915	0.000687945
5.92	0.000301553		5.92	0.00026997		5.92	0.000345722		5.92	0.000710034
5.925	0.000302135		5.925	0.000258126		5.925	0.000355023		5.925	0.000712432
5.93	0.000293052		5.93	0.000277454		5.93	0.000346158		5.93	0.000773685
5.935	0.000272344		5.935	0.000280869		5.935	0.000346667		5.935	0.000729071
5.94	0.000277721		5.94	0.000286028		5.94	0.000388374		5.94	0.000724566
5.945	0.00021327		5.945	0.000279488		5.945	0.00039208		5.945	0.00075799
5.95	0.000220609		5.95	0.000283121		5.95	0.000393461		5.95	0.000741642
5.955	0.000222498		5.955	0.000288789		5.955	0.000398329		5.955	0.000752904
5.96	0.000245168		5.96	0.000410205		5.96	0.000401889		5.96	0.000765329
5.965	0.000245895		5.965	0.000391895		5.965	0.000452025		5.965	0.000728054
5.97	0.000249746		5.97	0.000204211		5.97	0.000452316		5.97	0.000731469
5.975	0.000252507		5.975	0.000206755		5.975	0.000452534		5.975	0.000787491
5.98	0.000253452		5.98	0.000207699		5.98	0.000226631		5.98	0.000778844
5.985	-6.87267e-05		5.985	0.00010859		5.985	0.000213552		5.985	0.000779425
5.99	-6.80001e-05		5.99	0.000116219		5.99	0.000214279		5.99	0.000741133
5.995	-6.53843e-05		5.995	0.00012116		5.995	0.000128176		5.995	0.0006971
6	-7.01799e-05		6	0.000119925		6	-1.74194e-06		6	0.000709089
6.005	-0.000125184		6.005	0.000147027		6.005	5.01552e-06		6.005	0.000488418
6.01	-0.000130706		6.01	0.000147609		6.01	-1.49662e-05		6.01	0.00052998
6.015	-0.000121115		6.015	0.000197963		6.015	-6.68288e-06		6.015	0.000124823
6.02	-0.000124167		6.02	0.000223394		6.02	3.00835e-05		6.02	0.000129037
6.025	-0.00012562		6.025	3.97071e-05		6.025	3.06648e-05		6.025	0.000113415
6.03	-0.000128091		6.03	0.000212131		6.03	7.5206e-05		6.03	0.000128602
6.035	-0.000128091		6.035	0.000189825		6.035	7.44793e-05		6.035	0.00010288
6.04	-9.19055e-05		6.04	0.000186991		6.04	7.59326e-05		6.04	9.98278e-05
6.045	-9.08156e-05		6.045	0.000194548		6.045	2.57965e-05		6.045	0.000114505
6.05	-8.87084e-05		6.05	0.000219543		6.05	2.61598e-05		6.05	2.69489e-05
6.055	-0.000103677		6.055	0.000236836		6.055	2.4416e-05		6.055	3.30524e-05
6.06	-9.99708e-05		6.06	0.000237999		6.06	1.98383e-05		6.06	4.04638e-05
6.065	-0.000128599		6.065	9.84898e-05		6.065	2.10009e-05		6.065	7.97007e-05
6.07	-0.000134121		6.07	0.000107282		6.07	-3.18236e-05		6.07	0.000115595
6.075	-0.000143277		6.075	0.000151968		6.075	-3.04984e-06		6.075	7.28706e-05
6.08	-0.00015018		6.08	0.000156401		6.08	-9.08069e-06		6.08	4.7294e-05
6.085	-0.000128091		6.085	0.000152768		6.085	1.96376e-06		6.085	5.1145e-05
6.09	-0.000128599		6.09	0.000152041		6.09	-2.54121e-06		6.09	4.61314e-05
6.095	-0.000132378		6.095	0.000189316		6.095	-2.03259e-06		6.095	4.17717e-05
6.1	-0.000126056		6.1	0.000198108		6.1	-2.44121e-05		6.1	4.35156e-05
6.105	-0.000155629		6.105	0.00019106		6.105	-2.21597e-05		6.105	6.55318e-05
6.11	-0.000164784		6.11	0.000144484		6.11	-2.73912e-05		6.11	5.72485e-05
6.115	-0.000167473		6.115	0.000159234		6.115	-2.71006e-05		6.115	-6.1118e-06
6.12	-0.000168054		6.12	0.00011324		6.12	-2.84812e-05		6.12	-7.56502e-06
6.125	-0.000171179		6.125	0.00010532		6.125	-6.69914e-05		6.125	-1.27239e-05
6.13	-0.000174448		6.13	0.00011571		6.13	-6.87353e-05		6.13	-1.6139e-05
6.135	-0.000167545		6.135	-6.68864e-05		6.135	-0.000122722		6.135	-2.9218e-05
6.14	-0.000161369		6.14	-7.13914e-05		6.14	-0.000120543		6.14	-5.05076e-05
6.145	0.000140682		6.145	-7.25539e-05		6.145	-6.12512e-05		6.145	-5.07256e-05
6.15	0.000143443		6.15	-8.32351e-05		6.15	-6.4303e-05		6.15	-6.6275e-05
6.155	0.000138575		6.155	-7.89481e-05		6.155	-6.75001e-05		6.155	-4.11344e-05
6.16	0.000140464		6.16	-0.00010031		6.16	-5.85628e-05		6.16	-3.93178e-05
6.165	0.000141336		6.165	-0.000104089		6.165	-5.86354e-05		6.165	-2.78374e-05
6.17	0.000138284		6.17	-9.74766e-05		6.17	-6.29224e-05		6.17	-7.13613e-05
6.175	0.000142281		6.175	-8.12006e-05		6.175	-5.97253e-05		6.175	-0.000130871
6.18	0.000148093		6.18	-0.000107141		6.18	-8.90077e-05		6.18	3.1888e-06
6.185	0.000148893		6.185	-0.000112881		6.185	-8.39941e-05		6.185	-3.13978e-05
6.19	0.000126368		6.19	-0.000109538		6.19	-0.000110515		6.19	-3.85186e-05
6.195	0.000126077		6.195	-9.87119e-05		6.195	4.86121e-05		6.195	-3.51035e-05
6.2	0.000127676		6.2	-0.000147031		6.2	5.13005e-05		6.2	-3.36503e-05
6.205	0.000128838		6.205	-0.000160401		6.205	5.92206e-05		6.205	-3.93178e-05
6.21	0.000123025		6.21	-0.00015982		6.21	5.93659e-05		6.21	0.000346076
6.215	0.000143806		6.215	-0.000145941		6.215	6.19817e-05		6.215	0.000354141
6.22	0.000150855		6.22	-0.000154879		6.22	7.65138e-05		6.22	0.000395412
6.225	0.000283025		6.225	-0.000161418		6.225	7.25902e-05		6.225	0.000351743
6.23	0.000285713		6.23	-0.000179511		6.23	7.24448e-05		6.23	0.000349927
6.235	0.000333306		6.235	-0.000179365		6.235	0.000101001		6.235	0.000347601
6.24	0.000326985		6.24	-0.000176895		6.24	0.000101073		6.24	0.000352906
6.245	0.000322334		6.245	-0.000173407		6.245	0.000119311		6.245	0.000338446
6.25	-9.72601e-06		6.25	-0.000124434		6.25	7.40434e-05		6.25	0.00038633
6.255	-1.79367e-05		6.255	-0.00010467		6.255	8.43612e-05		6.255	0.000385821
6.26	-1.54662e-05		6.26	-0.000132572		6.26	8.92295e-05		6.26	0.00037187
6.265	-1.43036e-05		6.265	-0.000133153		6.265	8.75583e-05		6.265	0.000366566
6.27	-1.33591e-05		6.27	-0.000133589		6.27	8.92295e-05		6.27	0.000346148
6.275	-8.34545e-06		6.275	-4.53788e-05		6.275	9.14093e-05		6.275	0.00052177
6.28	0.000129492		6.28	-7.77855e-05		6.28	0.000102672		6.28	0.000530852
6.285	0.000128838		6.285	-4.6832e-05		6.285	0.00010318		6.285	0.000393233
6.29	0.000130873		6.29	-5.1337e-05		6.29	0.000101073		6.29	0.00039672
6.295	0.000154415		6.295	-5.19909e-05		6.295	0.000103907		6.295	0.000479917
6.3	0.000149038		6.3	-3.86213e-05		6.3	-4.66464e-05		6.3	0.000493359
6.305	0.000159719		6.305	-1.63871e-05		6.305	-4.77363e-05		6.305	0.000512251
6.31	0.000151		6.31	-5.85124e-06		6.31	-5.94347e-05		6.31	0.000593922
6.315	0.000170909		6.315	-6.86849e-06		6.315	-6.32857e-05		6.315	0.000181717
6.32	0.000159719		6.32	-1.00656e-05		6.32	-5.5511e-05		6.32	0.000184405
6.325	0.000167785		6.325	4.53927e-06		6.325	-7.29496e-05		6.325	0.000144587
6.33	3.30713e-05		6.33	6.44845e-05		6.33	-5.03521e-05		6.33	0.000188401
6.335	2.7985e-05		6.335	6.11421e-05		6.335	0.000122		6.335	0.000199446
6.34	3.71626e-06		6.34	5.86716e-05		6.34	9.62776e-05		6.34	0.000200754
6.345	3.42561e-06		6.345	5.0243e-05		6.345	9.5551e-05		6.345	0.000194941
6.35	-1.73331e-06		6.35	4.86444e-05		6.35	0.000160728		6.35	0.000202716
6.355	0.000111908		6.355	2.57742e-06		6.355	0.00013893		6.355	0.000163551
6.36	0.000260355		6.36	-2.09647e-05		6.36	0.000131155		6.36	0.000150908
6.365	0.000271544		6.365	-2.64143e-05		6.365	0.000125778		6.365	0.000154541
6.37	0.000310418		6.37	-2.1546e-05		6.37	0.000144161		6.37	0.000148801
6.375	0.000301989		6.375	-1.38439e-05		6.375	0.000143653		6.375	0.000213324
6.38	0.000303007		6.38	-9.2681e-05		6.38	0.000196986		6.38	3.7848e-05
6.385	0.000166767		6.385	-7.67683e-05		6.385	0.000182744		6.385	2.90561e-05
6.39	0.0001611		6.39	-7.25539e-05		6.39	0.000180928		6.39	3.18172e-05
6.395	0.000151218		6.395	-6.08555e-05		6.395	0.000180928		6.395	4.27163e-05
6.4	0.000132544		6.4	-6.63778e-05		6.4	0.000179547		6.4	-1.43225e-05
6.405	0.000142281		6.405	-9.50062e-05		6.405	0.000179838		6.405	-1.96267e-05
6.41	0.00012942		6.41	-0.000112372		6.41	0.00017417		6.41	-4.44041e-05
6.415	0.000183407		6.415	-0.000119202		6.415	0.000171482		6.415	-9.06891e-05
6.42	0.000167276		6.42	-7.83668e-05		6.42	0.000174461		6.42	-9.37408e-05
6.425	0.000162262		6.425	-9.20997e-05		6.425	0.000163998		6.425	-7.25965e-05
6.43	0.000204551		6.43	-9.35529e-05		6.43	0.000160655		6.43	-5.66838e-05
6.435	0.000204696		6.435	-0.000142744		6.435	0.000135006		6.435	-9.38135e-05
6.44	0.000201935		6.44	-0.000141073		6.44	-3.21869e-05		6.44	-9.28689e-05
6.445	0.000233107		6.445	-0.000141073		6.445	-3.44393e-05		6.445	-8.66927e-05
6.45	0.000281644		6.45	-0.000132862		6.45	-2.73912e-05		6.45	-3.96811e-05
6.455	0.000295813		6.455	-0.000128067		6.455	-0.000114294		6.455	-3.80099e-05
6.46	0.000185223		6.46	-0.000130174		6.46	-0.00011037		6.46	0.000129183
6.465	4.1064e-05		6.465	-0.000103725		6.465	-8.74091e-05		6.465	0.000142698
6.47	2.67498e-05		6.47	-4.74859e-05		6.47	-8.42121e-05		6.47	0.000125768
6.475	1.67952e-05		6.475	-4.91571e-05		6.475	-0.000105865		6.475	0.000174233
6.48	2.20995e-05		6.48	-5.5406e-05		6.48	-0.000105502		6.48	0.000109928
6.485	2.3698e-05		6.485	0.000241704		6.485	-0.000127736		6.485	0.000103533
6.49	5.29077e-05		6.49	0.000485845		6.49	-0.00012512		6.49	0.000132671
6.495	0.000299301		6.495	0.00042917		6.495	-0.000122722		6.495	0.000154396
6.5	0.000308529		6.5	0.000633347		6.5	-0.000123885		6.5	0.000230545
6.505	0.000302207		6.505	0.000641557		6.505	-7.38216e-05		6.505	0.000203224
6.51	0.000297775		6.51	0.000663065		6.51	-7.2441e-05		6.51	0.000189782
6.515	0.000294578		6.515	0.000666916		6.515	-3.17509e-05		6.515	0.000218338
6.52	0.000249601		6.52	0.000663065		6.52	8.50324e-06		6.52	0.000182443
6.525	0.000249746		6.525	0.000626226		6.525	4.57956e-06		6.525	0.000215577
6.53	0.000294941		6.53	0.000631312		6.53	4.28891e-06		6.53	0.00026128
6.535	0.000236304		6.535	0.000631458		6.535	0.000102308		6.535	0.000246748
6.54	0.000283388		6.54	0.000622956		6.54	0.000107322		6.54	0.00024762
6.545	0.000296903		6.545	0.000623247		6.545	0.000103471		6.545	0.000287729
6.55	0.000282879		6.55	0.000643083		6.55	0.000102018		6.55	0.000283006
6.555	0.000227367		6.555	0.00067767		6.555	9.65683e-05		6.555	0.000258737
6.56	0.000220173		6.56	0.000675999		6.56	9.5333e-05		6.56	0.000254886
6.565	0.000218647		6.565	0.000687915		6.565	0.000134207		6.565	7.83202e-05
6.57	0.000216758		6.57	0.000662193		6.57	0.000113934		6.57	0.000137248
6.575	0.000213052		6.575	0.00064955		6.575	0.000107467		6.575	0.00017307
6.58	0.000185223		6.58	0.000881048		6.58	0.000117785		6.58	0.000134778
6.585	0.000188711		6.585	0.00088112		6.585	0.000126287		6.585	0.000146331
6.59	0.000184351		6.59	0.000571294		6.59	8.87209e-05		6.59	0.000374486
6.595	0.000154633		6.595	0.000329479		6.595	8.98835e-05		6.595	0.000434722
6.6	-7.81726e-05		6.6	0.000329551		6.6	8.95928e-05		6.6	0.000412851
6.605	-8.35495e-05		6.605	0.000121741		6.605	9.24266e-05		6.605	0.000334886
6.61	-8.26776e-05		6.61	0.000112513		6.61	0.000209556		6.61	0.000365839
6.615	-8.25322e-05		6.615	9.77632e-05		6.615	0.000210791		6.615	0.00037732
6.62	-7.58474e-05		6.62	9.44935e-05		6.62	0.00022278		6.62	0.000353051
6.625	-7.09065e-05		6.625	9.00611e-05		6.625	0.000188121		6.625	0.000354577
6.63	4.30985e-05		6.63	9.77632e-05		6.63	0.000187249		6.63	0.000319409
6.635	-1.73331e-06		6.635	0.000105829		6.635	0.000189066		6.635	0.000244278
6.64	4.37021e-06		6.64	0.00010096		6.64	9.28625e-05		6.64	0.000248565
6.645	-4.16241e-05		6.645	0.000106483		6.645	0.000124397		6.645	0.000283224
6.65	-3.65379e-05		6.65	0.000101978		6.65	0.000131663		6.65	0.000249146
6.655	-7.87539e-05		6.655	8.51929e-05		6.655	0.000153026		6.655	0.000250309
6.66	-7.18511e-05		6.66	4.74819e-05		6.66	0.000151282		6.66	0.000316357
6.665	-7.36676e-05		6.665	4.47207e-05		6.665	0.000181218		6.665	0.000380735
6.67	-7.20691e-05		6.67	2.71368e-05		6.67	0.000139874		6.67	0.000388873
6.675	-6.80001e-05		6.675	0.000210896		6.675	0.000140673		6.675	0.000332415
6.68	8.26987e-05		6.68	0.000170715		6.68	0.000143217		6.68	0.000305458
6.685	8.27713e-05		6.685	-6.26721e-05		6.685	0.000130646		6.685	0.000313887
6.69	7.68131e-05		6.69	3.08605e-06		6.69	0.000121854		6.69	0.000340335
6.695	9.15633e-05		6.695	2.4957e-05		6.695	0.000156949		6.695	0.000120754
6.7	8.72763e-05		6.7	6.57377e-06		6.7	0.000227213		6.7	3.64675e-05
6.705	8.35706e-05		6.705	9.1169e-06		6.705	0.000230555		6.705	3.64675e-05
6.71	7.24535e-05		6.71	8.17231e-06		6.71	0.000238257		6.71	2.88381e-05
6.715	7.49966e-05		6.715	2.33584e-05		6.715	7.25902e-05		6.715	7.03982e-06
6.72	0.000152453		6.72	2.20505e-05		6.72	6.96837e-05		6.72	-8.28417e-09
6.725	0.000170691		6.725	1.88535e-05		6.725	1.98383e-05		6.725	-2.98738e-06
6.73	0.000159719		6.73	2.81541e-05		6.73	1.80945e-05		6.73	-6.1118e-06
6.735	4.41157e-05		6.735	4.25409e-05		6.735	2.29628e-05		6.735	-7.85566e-06
6.74	4.41884e-05		6.74	3.01886e-05		6.74	2.24541e-05		6.74	3.69742e-06
6.745	4.62955e-05		6.745	1.48571e-05		6.745	1.79492e-05		6.745	-2.7694e-06
6.75	0.000107476		6.75	1.87081e-05		6.75	-1.74367e-05		6.75	-3.53941e-05
6.755	8.88022e-05		6.755	6.97888e-05		6.755	-2.48481e-05		6.755	-5.05076e-05
6.76	9.5487e-05		6.76	6.01249e-05		6.76	-4.72277e-05		6.76	-4.60753e-05
6.765	9.47604e-05		6.765	4.98797e-05		6.765	-4.91169e-05		6.765	-0.000131888
6.77	8.99647e-05		6.77	6.15781e-05		6.77	-8.443e-05		6.77	7.30159e-05
6.775	0.000114161		6.775	7.32038e-05		6.775	-4.62831e-05		6.775	7.29433e-05
6.78	0.000112272		6.78	-0.000110919		6.78	-5.38398e-05		6.78	9.80113e-05
6.785	-3.23235e-05		6.785	-0.000109393		6.785	-5.23866e-05		6.785	0.000156939
6.79	-3.9858e-06		6.79	-8.73768e-05		6.79	-5.60923e-05		6.79	0.000145168
6.795	1.89024e-05		6.795	-0.000150374		6.795	-5.74729e-05		6.795	0.000106949
6.8	4.44287e-06		6.8	-0.000119348		6.8	-8.58106e-05		6.8	0.000136522
6.805	3.35295e-06		6.805	-0.000117022		6.805	-0.000156655		6.805	0.000173651
6.81	-7.11022e-06		6.81	-0.000122181		6.81	-0.000163267		6.81	0.000169655
6.815	-2.80092e-07		6.815	-0.000123417		6.815	-0.000173367		6.815	0.000172416
6.82	0.000118593		6.82	-0.000138821		6.82	-0.000173803		6.82	0.000168638
6.825	5.42882e-05		6.825	-0.000127849		6.825	-0.000173948		6.825	0.000188765
6.83	3.29986e-05		6.83	-0.000122545		6.83	-0.000162395		6.83	0.000213542
6.835	3.24173e-05		6.835	-0.000125233		6.835	-0.000161305		6.835	0.000213106
6.84	3.6777e-05		6.84	-0.000149647		6.84	-0.000163122		6.84	0.000220736
6.845	0.000116268		6.845	-0.000149502		6.845	-0.000164866		6.845	0.000209618
6.85	0.000118157		6.85	-3.18638e-05		6.85	-0.000160797		6.85	0.000275013
6.855	5.97378e-05		6.855	3.80359e-05		6.855	-0.000148808		6.855	0.000278792
6.86	6.78758e-05		6.86	-1.26814e-05		6.86	-0.000147572		6.86	0.000282134
6.865	6.83118e-05		6.865	5.11149e-05		6.865	-0.000147572		6.865	0.000272034
6.87	6.50421e-05		6.87	5.4094e-05		6.87	-0.000141687		6.87	0.000267602
6.875	6.58413e-05		6.875	4.96617e-05		6.875	-0.000138417		6.875	3.37064e-05
6.88	4.24445e-05		6.88	4.23956e-05		6.88	-0.000175547		6.88	0.000199446
6.885	4.65135e-05		6.885	4.72639e-05		6.885	-0.000171623		6.885	0.000173942
6.89	4.97106e-05		6.89	0.000110188		6.89	-0.000173803		6.89	0.000112253
6.895	1.97743e-05		6.895	9.00611e-05		6.895	-0.000112622		6.895	0.000144878
6.9	3.01195e-07		6.9	8.43209e-05		6.9	-0.000110007		6.9	0.000146258
6.905	5.24214e-06		6.905	2.45937e-05		6.905	-0.000103395		6.905	0.000106077
6.91	4.29754e-06		6.91	2.38671e-05		6.91	-9.97615e-05		6.91	6.93102e-05
6.915	1.39614e-05		6.915	2.55383e-05		6.915	-9.22774e-05		6.915	0.000162607
6.92	1.83211e-05		6.92	3.92712e-05		6.92	-9.24227e-05		6.92	0.000155413
6.925	7.14362e-05		6.925	6.36852e-05		6.925	-9.25681e-05		6.925	0.000151635
6.93	5.90839e-05		6.93	6.80449e-05		6.93	-9.3222e-05		6.93	0.000141099
6.935	6.80212e-05		6.935	7.42937e-05		6.935	-0.00010245		6.935	0.000118284
6.94	7.23808e-05		6.94	7.16779e-05		6.94	-8.96616e-05		6.94	0.000125913
6.945	7.03463e-05		6.945	7.02974e-05		6.945	-8.1015e-05		6.945	0.000127148
6.95	-9.50803e-06		6.95	6.94255e-05		6.95	-7.33856e-05		6.95	0.000131145
6.955	-9.50803e-06		6.955	-4.16004e-05		6.955	-7.18597e-05		6.955	6.88016e-05
6.96	-9.3627e-06		6.96	-0.000115569		6.96	-7.94891e-05		6.96	6.13175e-05
6.965	-6.52893e-06		6.965	-2.30719e-05		6.965	-8.0797e-05		6.965	5.92103e-05
6.97	-6.43397e-07		6.97	-8.09826e-05		6.97	-7.41849e-05		6.97	8.90013e-05
6.975	7.3716e-07		6.975	-7.56784e-05		6.975	-7.47661e-05		6.975	0.000101644
6.98	6.33205e-06		6.98	-6.81216e-05		6.98	-7.35309e-05		6.98	6.23348e-05
6.985	1.53643e-06		6.985	-8.17819e-05		6.985	-7.39669e-05		6.985	-0.000113287
6.99	-8.34545e-06		6.99	-7.66956e-05		6.99	-6.8808e-05		6.99	-0.000113141
6.995	-9.65335e-06		6.995	-0.000138457		6.995	-7.25137e-05		6.995	-2.72561e-05
7	-7.25554e-06		7	-0.00013635		7	5.16084e-06		7	-5.53032e-05
7.005	-6.16563e-06		7.005	-0.000135188		7.005	2.25441e-06		7.005	-3.27057e-05
7.01	-5.07571e-06		7.01	-0.000135406		7.01	3.27166e-06		7.01	-2.82007e-05
7.015	-5.22103e-06		7.015	-0.000140056		7.015	1.95477e-05		7.015	-2.68202e-05
7.02	-1.51756e-05		7.02	-0.000111791		7.02	2.50699e-05		7.02	-0.000114885
7.025	-1.59022e-05		7.025	-0.000126686		7.025	2.51426e-05		7.025	-0.000113359
7.03	0.000111618		7.03	-0.000146523		7.03	2.29628e-05		7.03	-0.000112124
7.035	0.000169456		7.035	-0.000164761		7.035	2.04923e-05		7.035	-0.000117719
7.04	0.000188202		7.04	-0.000168176		7.04	2.09283e-05		7.04	-0.000118082
7.045	0.000191109		7.045	-0.000167594		7.045	6.45975e-05		7.045	-0.000117428
7.05	0.000191908		7.05	-0.000157785		7.05	5.47156e-05		7.05	-0.000128618
7.055	0.000191181		7.055	-8.70861e-05		7.055	4.5633e-05		7.055	-9.62113e-05
7.06	0.000190382		7.06	-9.63141e-05		7.06	4.22179e-05		7.06	-5.82823e-05
7.065	0.000229982		7.065	-9.92932e-05		7.065	3.53151e-05		7.065	-1.6357e-05
7.07	0.000221336		7.07	-0.000164252		7.07	3.74223e-05		7.07	-2.12253e-05
7.075	0.000226495		7.075	-0.000164034		7.075	3.05922e-05		7.075	-4.60753e-05
7.08	0.00022991		7.08	-8.65048e-05		7.08	5.7622e-05		7.08	-6.38046e-05
7.085	0.00022802		7.085	8.3449e-05		7.085	5.89299e-05		7.085	-3.88819e-05
7.09	0.000232961		7.09	0.000144266		7.09	6.04558e-05		7.09	-3.7138e-05
7.095	0.000239065		7.095	0.000209007		7.095	0.000113498		7.095	-9.16356e-06
7.1	0.00023703		7.1	0.00022274		7.1	0.000121055		7.1	-1.91181e-05
7.105	0.000258901		7.105	0.000221577		7.105	1.09737e-05		7.105	-2.38411e-05
7.11	0.000253161		7.11	0.000249988		7.11	1.91117e-05		7.11	-4.96357e-05
7.115	0.000248656		7.115	0.000310151		7.115	1.27176e-05		7.115	-4.76738e-05
7.12	0.000246404		7.12	0.000388334		7.12	-1.10425e-05		7.12	-4.1861e-05
7.125	0.000250327		7.125	0.000360505		7.125	-2.21597e-05		7.125	-3.29963e-05
7.13	0.00024931		7.13	0.000379978		7.13	-2.11424e-05		7.13	-2.16612e-05
7.135	-5.05614e-05		7.135	0.000380341		7.135	-2.01978e-05		7.135	-9.23622e-06
7.14	-6.24778e-05		7.14	0.000390514		7.14	1.97657e-05		7.14	-5.02189e-06
7.145	-8.87084e-05		7.145	0.000385936		7.145	1.77312e-05		7.145	-3.27802e-06
7.15	-9.77184e-05		7.15	0.000384265		7.15	-3.9017e-05		7.15	-9.16356e-06
7.155	-9.72097e-05		7.155	0.000378888		7.155	-4.25047e-05		7.155	-1.31618e-06
7.16	-9.32134e-05		7.16	0.000349025		7.16	-4.04702e-05		7.16	-3.27057e-05
7.165	-9.11062e-05		7.165	0.000360578		7.165	-3.21869e-05		7.165	-7.1216e-05
7.17	-0.000139644		7.17	0.00039778		7.17	-2.69553e-05		7.17	-0.000120625
7.175	-0.000141097		7.175	0.000400759		7.175	-3.03703e-05		7.175	-8.7274e-05
7.18	-0.000151996		7.18	0.000402503		7.18	-2.5938e-05		7.18	-1.04715e-05
7.185	-0.000152723		7.185	0.000320251		7.185	-5.72549e-05		7.185	-8.94557e-06
7.19	-9.64831e-05		7.19	0.000139253		7.19	-2.54294e-05		7.19	-3.43042e-05
7.195	-0.000102296		7.195	0.000101832		7.195	-1.67827e-05		7.195	-3.23424e-05
7.2	-0.000103531		7.2	2.79361e-05		7.2	-6.8154e-05		7.2	-6.06075e-05
7.205	-0.000102441		7.205	1.05701e-05		7.205	-7.38216e-05		7.205	-0.000130071
7.21	-0.000130779		7.21	7.95433e-06		7.21	-0.000100488		7.21	-0.000130217
7.215	-0.000102732		7.215	-1.05742e-05		7.215	-0.000112695		7.215	0.000222625
7.22	-0.000106728		7.22	-6.33987e-05		7.22	-0.000115747		7.22	0.000226912
7.225	-8.54387e-05		7.225	-0.000135042		7.225	-0.000113422		7.225	0.000215359
7.23	-8.79091e-05		7.23	-0.000105687		7.23	-0.000110007		7.23	0.000211798
7.235	-8.79091e-05		7.235	-0.000115061		7.235	-0.000108553		7.235	0.0002296
7.24	-7.7664e-05		7.24	-0.000115933		7.24	-3.9017e-05		7.24	0.000223424
7.245	-0.000118281		7.245	-0.00012734		7.245	-7.82539e-05		7.245	0.000221317
7.25	-0.000122423		7.25	-0.00012814		7.25	-6.55382e-05		7.25	0.000290999
7.255	-0.000121551		7.255	-0.000132063		7.255	-6.37944e-05		7.255	0.000321952
7.26	-0.000119735		7.26	-0.000130319		7.26	-4.95528e-05		7.26	0.000315631
7.265	-0.000114212		7.265	-0.000167376		7.265	-5.02794e-05		7.265	0.000311562
7.27	-0.00012097		7.27	-0.000165923		7.27	-5.53657e-05		7.27	0.00030495
7.275	-0.000105202		7.275	-1.32627e-05		7.275	-3.4512e-05		7.275	0.000317302
7.28	-0.000100625		7.28	-3.83307e-05		7.28	-3.56746e-05		7.28	0.000305022
7.285	-9.48119e-05		7.285	-4.00745e-05		7.285	-3.46573e-05		7.285	0.000305531
7.29	-8.95077e-05		7.29	-3.62962e-05		7.29	-3.23322e-05		7.29	0.000335104
7.295	-0.000144076		7.295	-1.2972e-05		7.295	-5.88534e-05		7.295	0.00034673
7.3	-0.000106292		7.3	-2.25632e-05		7.3	2.44886e-05		7.3	0.000347165
7.305	-0.000104984		7.305	-2.14007e-05		7.305	1.95477e-05		7.305	0.000336702
7.31	-0.000109853		7.31	-1.10828e-05		7.31	2.92843e-05		7.31	0.000330381
7.315	-4.7873e-05		7.315	5.4112e-06		7.315	3.03742e-05		7.315	0.000335758
7.32	-6.93806e-05		7.32	-6.06922e-06		7.32	3.69863e-05		7.32	2.6295e-05
7.325	-6.10246e-05		7.325	-1.40619e-05		7.325	4.55603e-05		7.325	1.73577e-05
7.33	-7.80273e-05		7.33	-1.2972e-05		7.33	4.89754e-05		7.33	1.87382e-05
7.335	-1.61202e-05		7.335	-3.8912e-05		7.335	5.94385e-05		7.335	2.04094e-05
7.34	-1.71374e-05		7.34	-4.94478e-05		7.34	5.60235e-05		7.34	-7.63768e-06
7.345	-2.97804e-05		7.345	9.91438e-05		7.345	-6.4649e-06		7.345	-1.49764e-05
7.35	-3.45034e-05		7.35	0.000131478		7.35	-1.95993e-06		7.35	-2.98928e-07
7.355	-3.0943e-05		7.355	0.000154148		7.355	-1.01706e-05		7.355	-7.4413e-05
7.36	-2.28776e-05		7.36	0.000157926		7.36	-1.29317e-05		7.36	-9.87544e-05
7.365	-2.62927e-05		7.365	0.000167372		7.365	-2.63013e-05		7.365	-4.65839e-05
7.37	-2.33136e-05		7.37	0.00017769		7.37	-1.94712e-05		7.37	-3.62661e-05
7.375	-2.01165e-05		7.375	0.000171805		7.375	5.16084e-06		7.375	-2.59482e-05
7.38	-2.68013e-05		7.38	-2.41618e-05		7.38	-2.28136e-05		7.38	-2.0426e-05
7.385	-1.83e-05		7.385	-3.15732e-05		7.385	1.81844e-06		7.385	-3.19791e-05
7.39	-2.89811e-05		7.39	-3.4407e-05		7.39	-2.03259e-06		7.39	-0.000113941
7.395	0.000139519		7.395	-3.63688e-05		7.395	-4.4304e-06		7.395	-0.000137919
7.4	0.000140609		7.4	-6.3108e-05		7.4	-1.47482e-05		7.4	-0.000145693
7.405	0.00027278		7.405	-6.52152e-05		7.405	-0.000107464		7.405	-0.00015078
7.41	0.000267548		7.41	-6.92115e-05		7.41	-0.000110879		7.41	-0.000150271
7.415	0.000270382		7.415	-7.84395e-05		7.415	-0.000117273		7.415	-0.000140825
7.42	0.000262752		7.42	-7.88028e-05		7.42	-0.0001172		7.42	-0.000140534
7.425	0.000257884		7.425	-7.90208e-05		7.425	-0.000109789		7.425	-0.000184131
7.43	0.0002504		7.43	-7.24813e-05		7.43	-0.000118363		7.43	-0.000187401
7.435	0.0002504		7.435	-7.22633e-05		7.435	-0.000122722		7.435	-0.000192051
7.44	0.000191109		7.44	-5.48247e-05		7.44	-0.000136673		7.44	-0.000203023
7.445	0.000211962		7.445	-5.82397e-05		7.445	-0.000137109		7.445	-0.000195757
7.45	0.000211817		7.45	-0.000196877		7.45	-0.00013987		7.45	-0.000199753
7.455	0.000207312		7.455	-0.000221799		7.455	-0.000148808		7.455	-0.000222133
7.46	0.000210291		7.46	-0.000248175		7.46	-0.000150697		7.46	-0.000210943
7.465	0.000207966		7.465	-0.000217585		7.465	-0.000144375		7.465	-0.000210943
7.47	0.000211526		7.47	-0.00022536		7.47	-0.000144375		7.47	-0.000244004
7.475	0.000198665		7.475	-0.000216423		7.475	-0.000152005		7.475	-0.000227655
7.48	0.000198738		7.48	-0.000197894		7.48	-0.000183975		7.48	-0.000228018
7.485	0.000199465		7.485	-0.000189393		7.485	-0.000184266		7.485	-0.000200698
7.49	0.000186604		7.49	-0.000183943		7.49	-0.000214275		7.49	-0.000197573
7.495	0.000219083		7.495	-0.000184888		7.495	-0.000202213		7.495	-0.000162551
7.5	6.30076e-05		7.5	-0.000185542		7.5	-0.000203739		7.5	-0.00016582
7.505	6.45334e-05		7.505	-0.000168684		7.505	-0.000164575		7.505	-0.000123023
7.51	-9.56839e-05		7.51	-0.000169847		7.51	-0.000161741		7.51	-0.000123096
7.515	-9.12515e-05		7.515	-0.000160692		7.515	-0.000160579		7.515	-0.000115612
7.52	-8.33315e-05		7.52	-0.000158875		7.52	-0.00016007		7.52	-0.000122224
7.525	-0.000132814		7.525	-0.000177985		7.525	-0.000142559		7.525	-0.000123604
7.53	-0.000125547		7.53	-0.000166577		7.53	-0.000148154		7.53	-0.000126729
7.535	-0.000119226		7.535	-0.000160619		7.535	-0.000145538		7.535	-0.000101007
7.54	-8.75458e-05		7.54	-0.000157931		7.54	-0.000145465		7.54	-9.6284e-05
7.545	-8.76185e-05		7.545	-0.000176459		7.545	-0.00014423		7.545	-9.90451e-05
7.55	-8.52933e-05		7.55	-0.00016803		7.55	-0.000142849		7.55	-0.000108491
7.555	-7.43942e-05		7.555	-0.000174788		7.555	-0.00014968		7.555	-9.47581e-05
7.56	-2.52028e-05		7.56	-0.000183725		7.56	-0.000148226		7.56	-8.90905e-05
7.565	-2.24417e-05		7.565	-0.000179293		7.565	-0.000150188		7.565	-0.00010108
7.57	-7.54618e-06		7.57	-0.000204942		7.57	-0.0001576		7.57	-0.000107837
7.575	-1.33591e-05		7.575	-0.000204215		7.575	-0.000156074		7.575	-0.000121352
7.58	-1.19785e-05		7.58	-0.000224561		7.58	-0.000158036		7.58	-0.000143804
7.585	-4.56709e-06		7.585	-0.000241345		7.585	-0.000158254		7.585	-5.96629e-05
7.59	-1.58295e-05		7.59	-0.000246141		7.59	-0.000156582		7.59	-0.000101806
7.595	-1.39403e-05		7.595	-0.00025457		7.595	-0.000148226		7.595	-0.000104277
7.6	-3.87177e-05		7.6	-0.000228412		7.6	-0.000159925		7.6	-9.43221e-05
7.605	-5.06341e-05		7.605	-0.000228121		7.605	-0.000156946		7.605	-9.46854e-05
7.61	-5.49211e-05		7.61	-0.000240546		7.61	-0.000187245		7.61	-0.000142569
7.615	-6.47303e-05		7.615	-0.000224125		7.615	-0.000188771		7.615	-0.000140316
7.62	-6.36404e-05		7.62	-0.000234224		7.62	-0.000187173		7.62	-0.000141915
7.625	-6.82907e-05		7.625	-0.00023575		7.625	-0.000182886		7.625	-0.000137192
7.63	-6.8654e-05		7.63	-0.000173698		7.63	-0.00018492		7.63	-0.000141261
7.635	-7.11971e-05		7.635	-0.000180891		7.635	-0.000187173		7.635	-0.000122369
7.64	-7.58474e-05		7.64	-0.000188521		7.64	-0.000185792		7.64	-8.95265e-05
7.645	-9.69918e-05		7.645	-0.000197095		7.645	-0.000184193		7.645	-8.86546e-05
7.65	-9.63378e-05		7.65	-0.000145796		7.65	-0.000175692		7.65	-8.56755e-05
7.655	-0.000118354		7.655	-0.000143544		7.655	-0.000171478		7.655	-5.08709e-05
7.66	-0.000123804		7.66	-0.000136568		7.66	-0.0001669		7.66	-5.26148e-05
7.665	-0.000168926		7.665	-0.00013526		7.665	-0.000163194		7.665	-5.97355e-05
7.67	-0.00017532		7.67	-0.000110628		7.67	-0.000159707		7.67	-6.34413e-05
7.675	-0.000176337		7.675	-7.89481e-05		7.675	-0.000152005		7.675	2.69489e-05
7.68	-0.000169871		7.68	-8.94113e-05		7.68	-0.000150116		7.68	2.23713e-05
7.685	-0.000135502		7.685	-8.27991e-05		7.685	-0.00014423		7.685	1.03822e-05
7.69	-0.000151705		7.69	-7.5533e-05		7.69	-0.000136601		7.69	-9.41042e-05
7.695	-0.000144439		7.695	-5.73678e-05		7.695	-0.000131006		7.695	-9.05438e-05
7.7	-0.00010731		7.7	-4.99564e-05		7.7	-9.53292e-05		7.7	-9.37408e-05
7.705	-0.000111524		7.705	-7.11734e-05		7.705	-9.70004e-05		7.705	-0.000136756
7.71	-0.000121987		7.71	-6.71044e-05		7.71	-9.28587e-05		7.71	-0.00013494
7.715	-0.000114939		7.715	-2.47431e-05		7.715	-3.93076e-05		7.715	-0.000121933
7.72	-0.000110725		7.72	-3.49156e-05		7.72	-3.52386e-05		7.72	-0.000119027
7.725	-0.000108254		7.725	-3.52789e-05		7.725	-4.06155e-05		7.725	-0.000123096
7.73	-0.000109635		7.73	-1.55151e-05		7.73	-4.43212e-05		7.73	-0.000130217
7.735	1.39111e-06		7.735	-7.74222e-05		7.735	-5.90714e-05		7.735	1.24894e-05
7.74	1.39111e-06		7.74	-7.68409e-05		7.74	-1.93985e-05		7.74	-1.60682e-06
7.745	3.42561e-06		7.745	-7.34259e-05		7.745	-2.1869e-05		7.745	-5.58119e-05
7.75	-8.92674e-06		7.75	-6.92115e-05		7.75	-2.46301e-05		7.75	-2.26785e-05
7.755	-1.19785e-05		7.755	-0.000114625		7.755	-2.95711e-05		7.755	-2.0862e-05
7.76	-1.40857e-05		7.76	-0.000123853		7.76	-2.84085e-05		7.76	-5.07256e-05
7.765	-1.10339e-05		7.765	-0.000135624		7.765	-1.65648e-05		7.765	-6.61297e-05
7.77	7.3716e-07		7.77	-0.000134534		7.77	6.69226e-05		7.77	-6.15521e-05
7.775	1.89973e-06		7.775	-0.000155097		7.775	6.38708e-05		7.775	-5.96629e-05
7.78	-1.20512e-05		7.78	-0.000191718		7.78	5.47882e-05		7.78	-0.000147292
7.785	-1.50303e-05		7.785	-0.000189974		7.785	5.74767e-05		7.785	-0.000151506
7.79	-5.20147e-05		7.79	-0.000187867		7.79	5.90752e-05		7.79	-0.000146711
7.795	-4.03889e-05		7.795	-0.000186341		7.795	6.1473e-05		7.795	-0.000132614
7.8	-3.61019e-05		7.8	-0.00020407		7.8	7.16456e-05		7.8	-0.000131307
7.805	-6.26958e-05		7.805	-0.000200655		7.805	3.54604e-05		7.805	-0.00011009
7.81	-6.69828e-05		7.81	-8.4325e-05		7.81	5.90752e-05		7.81	-9.25056e-05
7.815	-6.58929e-05		7.815	-8.42524e-05		7.815	5.50062e-05		7.815	-8.41496e-05
7.82	-6.20419e-05		7.82	-0.000119566		7.82	-5.08434e-06		7.82	-7.87727e-05
7.825	-5.95714e-05		7.825	-0.000124506		7.825	-9.95262e-06		7.825	-8.3205e-05
7.83	-6.64742e-05		7.83	-0.000110992		7.83	-4.57572e-06		7.83	-8.3423e-05
7.835	-5.6665e-05		7.835	-1.71137e-05		7.835	-4.7937e-06		7.835	-7.43404e-05
7.84	-0.000163113		7.84	-1.2972e-05		7.84	-6.39224e-06		7.84	-0.000162115
7.845	-0.000164421		7.845	-1.12281e-05		7.845	-4.86082e-05		7.845	-0.000164367
7.85	-0.000168272		7.85	1.26046e-05		7.85	-3.12423e-05		7.85	-0.000161897
7.855	-0.000166964		7.855	1.39125e-05		7.855	-3.05883e-05		7.855	-0.000167346
7.86	-0.000160352		7.86	0.000170351		7.86	-3.23322e-05		7.86	-0.000160008
7.865	-0.000139862		7.865	0.000216564		7.865	-3.64012e-05		7.865	-0.000167201
7.87	-0.000147055		7.87	0.000222377		7.87	-5.31859e-05		7.87	-0.000159208
7.875	-0.00016057		7.875	0.000227318		7.875	-0.000129552		7.875	-0.00016117
7.88	-0.000159698		7.88	0.000220996		7.88	-0.000131369		7.88	-0.000153323
7.885	-0.000162241		7.885	0.00021591		7.885	-9.56925e-05		7.885	-0.000160153
7.89	-0.000160933		7.89	0.000250424		7.89	-0.000102668		7.89	-0.000165384
7.895	-0.000151342		7.895	0.000270042		7.895	-0.000106955		7.895	-0.00015652
7.9	-0.000152505		7.9	0.000281959		7.9	-0.00010136		7.9	5.44147e-05
7.905	-0.000157954		7.905	0.000347281		7.905	-0.000110661		7.905	0.000101063
7.91	-0.000172704		7.91	0.000341831		7.91	-9.50385e-05		7.91	7.6649e-05
7.915	-0.000170307		7.915	0.000219107		7.915	-0.000116837		7.915	0.000113851
7.92	-0.000162823		7.92	0.00021373		7.92	-0.000118217		7.92	0.000109928
7.925	-0.000170525		7.925	0.000197018		7.925	-0.000117491		7.925	0.000114142
7.93	-0.000149889		7.93	0.00019927		7.93	-0.000117055		7.93	0.000112325
7.935	-9.3286e-05		7.935	0.000330278		7.935	0.000129847		7.935	0.000145604
7.94	-0.000103023		7.94	0.000213948		7.94	0.000130283		7.94	0.000191526
7.945	-0.000106438		7.945	0.000232113		7.945	0.000128975		7.945	0.000132743
7.95	-0.000110434		7.95	0.000231532		7.95	0.000132099		7.95	0.000131363
7.955	-9.18328e-05		7.955	0.000211913		7.955	0.000112481		7.955	0.000132089
7.96	-8.602e-05		7.96	0.000213221		7.96	0.000111391		7.96	0.000119374
7.965	-7.19964e-05		7.965	5.14055e-05		7.965	0.000171046		7.965	0.000106222
7.97	-1.03073e-05		7.97	7.88167e-06		7.97	0.000173008		7.97	0.000105277
7.975	-3.40451e-06		7.975	-3.52609e-06		7.975	0.000187685		7.975	0.000122207
7.98	3.71626e-06		7.98	1.27499e-05		7.98	0.00017199		7.98	0.000123951
7.985	2.98965e-06		7.985	1.75456e-05		7.985	0.000174388		7.985	0.000123588
7.99	8.09821e-07		7.99	3.91259e-05		7.99	0.000144742		7.99	0.000126567
7.995	8.6572e-06		7.995	0.000131042		7.995	0.000152154		7.995	0.000135286
8	-5.87498e-06		8	0.000140197		8	0.000208248		8	0.000131217
8.005	-1.73331e-06		8.005	0.000114911		8.005	0.000198076		8.005	-8.00079e-05
8.01	8.58454e-06		8.01	4.24683e-05		8.01	0.000196404		8.01	-0.000130798
8.015	1.41794e-05		8.015	5.8163e-05		8.015	0.000177149		8.015	-9.77372e-05
8.02	5.37796e-05		8.02	0.000113603		8.02	0.000284106		8.02	-0.000157537
8.025	4.89113e-05		8.025	0.000116364		8.025	0.000282507		8.025	-0.000147801
8.03	4.39704e-05		8.03	0.000131623		8.03	0.000280182		8.03	-6.45312e-05
8.035	2.01376e-05		8.035	0.000155311		8.035	0.000286649		8.035	-6.38046e-05
8.04	-3.0725e-05		8.04	7.73455e-05		8.04	3.83669e-05		8.04	3.15992e-05
8.045	-3.38494e-05		8.045	8.29404e-05		8.045	5.29717e-05		8.045	-3.00172e-05
8.05	-3.84271e-05		8.05	8.16325e-05		8.05	5.47156e-05		8.05	-2.98719e-05
8.055	-3.80638e-05		8.055	7.42937e-05		8.055	5.14458e-05		8.055	-2.82734e-05
8.06	-5.00528e-05		8.06	8.05426e-05		8.06	5.7404e-05		8.06	-2.91453e-05
8.065	-4.99075e-05		8.065	7.72002e-05		8.065	5.84939e-05		8.065	-4.64386e-05
8.07	-5.15787e-05		8.07	7.66915e-05		8.07	-4.34047e-07		8.07	-4.70199e-05
8.075	-0.0001278		8.075	0.000100815		8.075	-7.24691e-07		8.075	-1.03261e-05
8.08	-9.78637e-05		8.08	0.000112077		8.08	3.27166e-06		8.08	-2.96539e-05
8.085	-9.12515e-05		8.085	8.52655e-05		8.085	1.1119e-05		8.085	-1.79555e-05
8.09	-9.03796e-05		8.09	8.67914e-05		8.09	3.77856e-05		8.09	-2.4713e-05
8.095	-9.93896e-05		8.095	8.42483e-05		8.095	4.01834e-05		8.095	-2.37684e-05
8.1	-0.000104476		8.1	-3.73861e-05		8.1	3.63324e-05		8.1	1.6849e-05
8.105	-9.16875e-05		8.105	-7.03741e-05		8.105	-1.92532e-05		8.105	1.48872e-05
8.11	-0.000103241		8.11	-5.91117e-05		8.11	-9.51666e-06		8.11	1.2998e-05
8.115	-0.000109707		8.115	-5.09737e-05		8.115	-7.70014e-06		8.115	2.2008e-05
8.12	-5.82635e-05		8.12	-7.11734e-05		8.12	-1.8146e-06		8.12	-7.85566e-06
8.125	-9.59745e-05		8.125	-0.000130319		8.125	-0.000111242		8.125	-4.07729e-06
8.13	-0.000100843		8.13	-8.091e-05		8.13	-0.000109135		8.13	-2.10799e-05
8.135	-9.69918e-05		8.135	-8.69408e-05		8.135	-0.000106737		8.135	-0.00011721
8.14	8.75669e-05		8.14	-0.000110047		8.14	-0.000112404		8.14	-7.83367e-05
8.145	0.000101227		8.145	-0.000179947		8.145	-0.000116909		8.145	-0.000209708
8.15	0.000108275		8.15	-0.000184161		8.15	-0.000135147		8.15	-0.000208545
8.155	0.000109801		8.155	-0.000180819		8.155	-1.04613e-05		8.155	-0.000201061
8.16	0.00011496		8.16	-0.000173044		8.16	5.08818e-06		8.16	-0.000199462
8.165	0.000115541		8.165	-0.000190701		8.165	-5.37499e-06		8.165	-0.000204549
8.17	0.000105514		8.17	-0.000185905		8.17	-7.11885e-06		8.17	-0.000203967
8.175	0.000188348		8.175	-0.00018031		8.175	-9.29868e-06		8.175	-0.000200262
8.18	0.000193434		8.18	-0.00020269		8.18	-1.24231e-05		8.18	-0.000230343
8.185	0.000233252		8.185	-0.000206541		8.185	-3.03703e-05		8.185	-0.000214503
8.19	0.000213343		8.19	-0.000205596		8.19	7.38981e-05		8.19	-0.00021988
8.195	0.000207021		8.195	-0.000102636		8.195	7.60052e-05		8.195	-0.000217846
8.2	0.00021763		8.2	-0.000115351		8.2	0.00011328		8.2	-0.000217119
8.205	0.000221699		8.205	-0.000119493		8.205	0.000111609		8.205	-0.000135812
8.21	0.000216758		8.21	-0.000126904		8.21	0.000137331		8.21	-9.43221e-05
8.215	0.000335704		8.215	-0.000101546		8.215	0.000126069		8.215	-5.72651e-05
8.22	0.000348347		8.22	-6.28721e-06		8.22	0.000127013		8.22	-6.40952e-05
8.225	0.000357066		8.225	-4.61601e-06		8.225	0.000164579		8.225	-6.80189e-05
8.23	0.000352489		8.23	3.59468e-06		8.23	0.000166395		8.23	-6.68563e-05
8.235	0.000351471		8.235	-4.83579e-05		8.235	0.000164288		8.235	-6.37319e-05
8.24	0.000353361		8.24	-4.61054e-05		8.24	0.000176277		8.24	-5.92996e-05
8.245	0.000171418		8.245	-3.63688e-05		8.245	0.000170755		8.245	-9.66473e-05
8.25	0.000242625		8.25	-2.27812e-05		8.25	0.000174824		8.25	-9.30142e-05
8.255	0.000234197		8.255	-1.84942e-05		8.255	0.000180782		8.255	-5.56665e-05
8.26	0.00023347		8.26	-4.03652e-05		8.26	5.90752e-05		8.26	-5.44313e-05
8.265	0.000230709		8.265	-4.36349e-05		8.265	4.53423e-05		8.265	-4.73832e-05
8.27	0.00027278		8.27	-1.41893e-06		8.27	5.34077e-05		8.27	-3.18338e-05
8.275	0.000277721		8.275	3.95798e-06		8.275	5.28991e-05		8.275	-3.03079e-05
8.28	0.000184061		8.28	-1.41893e-06		8.28	6.96111e-05		8.28	-3.21244e-05
8.285	0.000172871		8.285	-3.67141e-06		8.285	6.88118e-05		8.285	-3.7356e-05
8.29	0.000115105		8.29	6.50111e-06		8.29	6.91024e-05		8.29	-2.10799e-05
8.295	0.000122081		8.295	9.18957e-06		8.295	-3.79997e-05		8.295	-2.64569e-05
8.3	0.000131963		8.3	-7.81488e-05		8.3	-7.2005e-05		8.3	-1.9772e-05
8.305	0.000153979		8.305	-7.95294e-05		8.305	-0.000122359		8.305	2.43331e-05
8.31	0.000144824		8.31	-7.18273e-05		8.31	-0.000118944		8.31	-9.96264e-05
8.315	0.000147875		8.315	-4.88665e-05		8.315	-0.000150406		8.315	-0.000116338
8.32	3.06735e-05		8.32	-8.20725e-05		8.32	-0.000151787		8.32	-0.000120262
8.325	9.16582e-06		8.325	-0.000168394		8.325	-0.000161523		8.325	-0.000101734
8.33	-5.49938e-05		8.33	-0.000163162		8.33	-0.000185429		8.33	-9.01805e-05
8.335	-5.37585e-05		8.335	-0.000156623		8.335	-0.000182668		8.335	-4.92724e-05
8.34	-2.14971e-05		8.34	-0.000160764		8.34	-0.000183322		8.34	3.67581e-05
8.345	0.000123825		8.345	-0.000143762		8.345	-0.000190733		8.345	2.30979e-05
8.35	0.000116631		8.35	-0.000151536		8.35	-0.00016799		8.35	2.12087e-05
8.355	5.60321e-05		8.355	-0.000131191		8.355	-0.000167263		8.355	2.68762e-05
8.36	6.43881e-05		8.36	-0.000136132		8.36	-0.000167045		8.36	1.48872e-05
8.365	6.64953e-05		8.365	-0.000138239		8.365	-0.000169734		8.365	0.000165077
8.37	6.19903e-05		8.37	-0.000138167		8.37	-0.000166101		8.37	0.000162752
8.375	1.27262e-05		8.375	-0.000175006		8.375	-0.000167336		8.375	0.000185931
8.38	1.41068e-05		8.38	-0.000190337		8.38	-0.00016443		8.38	0.000181571
8.385	3.46698e-05		8.385	-0.000206977		8.385	-0.000180415		8.385	0.000204169
8.39	5.07279e-05		8.39	-0.000181909		8.39	-0.00018165		8.39	0.000229455
8.395	3.51784e-05		8.395	-0.000186995		8.395	-0.000177291		8.395	0.000261862
8.4	4.4697e-05		8.4	-0.000185469		8.4	-0.000175038		8.4	0.000287075
8.405	4.32438e-05		8.405	-0.000207195		8.405	-0.000167627		8.405	0.000300227
8.41	1.01831e-05		8.41	-0.000198475		8.41	-0.000157018		8.41	0.000302188
8.415	1.26535e-05		8.415	-0.000199565		8.415	-0.000157963		8.415	0.000306911
8.42	1.1709e-05		8.42	-0.000215841		8.42	-0.000145029		8.42	0.000287293
8.425	1.97743e-05		8.425	-3.62962e-05		8.425	-0.000145901		8.425	0.000258737
8.43	2.55872e-05		8.43	-1.40619e-05		8.43	-0.000136746		8.43	0.000276757
8.435	3.56871e-05		8.435	-1.21727e-05		8.435	-0.000152077		8.435	0.000269927
8.44	0.000157975		8.44	-1.85489e-06		8.44	-0.000153167		8.44	0.000231199
8.445	0.000181445		8.445	1.19687e-06		8.445	-0.000151205		8.445	0.000218556
8.45	3.48878e-05		8.45	-2.08194e-05		8.45	-0.000155202		8.45	0.00022277
8.455	3.6341e-05		8.455	-2.41618e-05		8.455	-0.000169443		8.455	0.000223933
8.46	4.07956e-06		8.46	-5.09737e-05		8.46	-0.000171696		8.46	0.000216739
8.465	-1.29734e-06		8.465	-5.21362e-05		8.465	-0.000171914		8.465	0.000198501
8.47	-5.87498e-06		8.47	-8.10373e-06		8.47	-0.000170025		8.47	6.69124e-05
8.475	-7.16058e-07		8.475	-1.36986e-05		8.475	-0.000170388		8.475	7.33792e-05
8.48	9.52913e-06		8.48	-1.49339e-05		8.48	-0.0001669		8.48	3.57409e-05
8.485	9.16582e-06		8.485	2.0234e-05		8.485	-0.000163558		8.485	3.55956e-05
8.49	-1.63382e-05		8.49	6.49205e-05		8.49	-0.000171478		8.49	6.02257e-06
8.495	-2.87632e-05		8.495	4.71186e-05		8.495	-6.19778e-05		8.495	2.1354e-05
8.5	-3.28322e-05		8.5	6.01975e-05		8.5	-5.87081e-05		8.5	-4.02624e-05
8.505	-3.8863e-05		8.505	7.39304e-05		8.505	-5.82721e-05		8.505	-6.18427e-05
8.51	-4.60565e-05		8.51	0.000136782		8.51	-5.99433e-05		8.51	-8.42223e-05
8.515	-3.62472e-05		8.515	0.000128644		8.515	-6.22685e-05		8.515	-0.000127456
8.52	-3.60293e-05		8.52	0.000177036		8.52	-6.46663e-05		8.52	-8.56755e-05
8.525	-3.44307e-05		8.525	0.000202831		8.525	-6.01613e-05		8.525	-9.06164e-05
8.53	-3.5666e-05		8.53	2.67008e-05		8.53	4.73042e-05		8.53	-8.16791e-05
8.535	-3.9517e-05		8.535	-5.70592e-06		8.535	6.94657e-05		8.535	-9.82458e-05
8.54	-4.26414e-05		8.54	0.00012661		8.54	0.000101146		8.54	-9.78099e-05
8.545	-0.000165947		8.545	0.000139471		8.545	9.84574e-05		8.545	-3.31417e-05
8.55	-0.000193703		8.55	0.000143104		8.55	9.81668e-05		8.55	-0.000108055
8.555	-0.000198063		8.555	0.000146301		8.555	0.000100201		8.555	-0.000103477
8.56	-0.000190434		8.56	0.00014928		8.56	0.000102018		8.56	-9.37408e-05
8.565	-0.000180406		8.565	0.000145792		8.565	0.000133843		8.565	-9.59207e-05
8.57	-0.000175684		8.57	0.000150733		8.57	0.000129556		8.57	-9.05438e-05
8.575	-7.55568e-05		8.575	0.000126392		8.575	0.000131954		8.575	-0.000110526
8.58	-6.01527e-05		8.58	0.000142159		8.58	0.000130283		8.58	-0.000125639
8.585	-6.76367e-05		8.585	0.000138599		8.585	0.000125778		8.585	-0.000128327
8.59	-6.26958e-05		8.59	0.000103358		8.59	0.000121491		8.59	-0.000120335
8.595	-3.8645e-05		8.595	7.74908e-05		8.595	0.000173371		8.595	-0.000110162
8.6	-3.61746e-05		8.6	0.000131769		8.6	6.69953e-05		8.6	-0.000135376
8.605	-2.60021e-05		8.605	0.000111496		8.605	6.00925e-05		8.605	-0.000136974
8.61	-1.63382e-05		8.61	0.000101178		8.61	6.02378e-05		8.61	-0.000148164
8.615	-2.6779e-06		8.615	4.1451e-05		8.615	6.76492e-05		8.615	2.73122e-05
8.62	-6.21095e-08		8.62	4.09424e-05		8.62	0.000106813		8.62	3.18172e-05
8.625	1.19269e-05		8.625	1.26953e-06		8.625	0.000108267		8.625	-5.89382e-06
8.63	3.6436e-06		8.63	-1.92935e-05		8.63	0.000108412		8.63	-2.62408e-06
8.635	-7.40086e-06		8.635	-1.87849e-05		8.635	5.83486e-05		8.635	-1.2506e-05
8.64	2.04506e-06		8.64	1.10787e-05		8.64	3.2772e-05		8.64	-2.82734e-05
8.645	9.52913e-06		8.645	-0.000129229		8.645	-2.46855e-06		8.645	-3.12525e-05
8.65	1.56326e-05		8.65	-0.000159093		8.65	-2.68653e-06		8.65	-8.15338e-05
8.655	-1.07433e-05		8.655	-0.000149647		8.655	1.91844e-09		8.655	-7.58663e-05
8.66	6.47737e-06		8.66	-0.000154079		8.66	-3.92177e-06		8.66	-7.66655e-05
8.665	2.19038e-06		8.665	-0.000157349		8.665	-1.22778e-05		8.665	-8.3641e-05
8.67	4.28805e-05		8.67	-8.51969e-05		8.67	-3.99616e-05		8.67	-7.39044e-05
8.675	3.72129e-05		8.675	-2.32899e-05		8.675	-4.29407e-05		8.675	2.36792e-05
8.68	-4.41673e-05		8.68	-2.71409e-05		8.68	-5.04974e-05		8.68	1.93922e-05
8.685	-6.008e-05		8.685	-3.25178e-05		8.685	-5.26046e-05		8.685	2.49871e-05
8.69	-3.18149e-05		8.69	-2.78675e-05		8.69	-5.38398e-05		8.69	3.16719e-05
8.695	-3.57386e-05		8.695	0.000191641		8.695	-5.23139e-05		8.695	2.86201e-05
8.7	-5.67376e-05		8.7	0.000183358		8.7	-9.54745e-05		8.7	2.88381e-05
8.705	-4.61291e-05		8.705	0.000131696		8.705	-9.14782e-05		8.705	2.92741e-05
8.71	-6.08066e-05		8.71	0.000348734		8.71	-9.02429e-05		8.71	0.00013674
8.715	-7.51208e-05		8.715	0.000348589		8.715	-6.8808e-05		8.715	0.000143497
8.72	-9.11062e-05		8.72	0.000344084		8.72	-7.97798e-05		8.72	-2.44223e-05
8.725	-9.06703e-05		8.725	0.000346627		8.725	-0.000111533		8.725	-3.18338e-05
8.73	-0.000100261		8.73	0.000400033		8.73	-0.000108335		8.73	-3.72107e-05
8.735	-9.7791e-05		8.735	0.0003956		8.735	-0.000119961		8.735	-1.85368e-05
8.74	-6.72734e-05		8.74	0.000391241		8.74	-0.000169225		8.74	-4.4406e-06
8.745	-6.61109e-05		8.745	0.000363993		8.745	-0.000166174		8.745	2.07001e-05
8.75	-7.75186e-05		8.75	0.000397417		8.75	-0.00016443		8.75	2.55684e-05
8.755	-8.27502e-05		8.755	0.000403738		8.755	-0.000162177		8.755	9.72828e-06
8.76	-8.41308e-05		8.76	0.000396109		8.76	-0.000168281		8.76	2.65129e-05
8.765	-9.30681e-05		8.765	0.000395382		8.765	-0.000167917		8.765	2.07727e-05
8.77	-8.24596e-05		8.77	0.00042728		8.77	-0.000110297		8.77	0.000106513
8.775	-0.00013463		8.775	0.000364937		8.775	-0.000114657		8.775	0.000106077
8.78	-0.000130561		8.78	0.000301214		8.78	-0.000110951		8.78	1.39426e-05
8.785	-0.000145239		8.785	0.000287263		8.785	-0.000112913		8.785	2.00461e-05
8.79	-0.000148145		8.79	0.000283702		8.79	-0.000116837		8.79	4.00279e-05
8.795	-0.000180043		8.795	0.000281159		8.795	1.16277e-05		8.795	6.85836e-05
8.8	-0.000185783		8.8	6.80449e-05		8.8	6.17809e-06		8.8	7.18533e-05
8.805	-0.000191742		8.805	7.60376e-05		8.805	1.31535e-05		8.805	0.000119592
8.81	-0.000213903		8.81	0.000107936		8.81	6.9047e-06		8.81	0.000262879
8.815	-0.00020671		8.815	-5.39528e-05		8.815	1.11917e-05		8.815	0.000172707
8.82	-0.000173286		8.82	-4.44342e-05		8.82	2.83397e-05		8.82	0.000178302
8.825	-0.000167255		8.825	-3.54242e-05		8.825	3.16094e-05		8.825	0.000181426
8.83	9.30892e-05		8.83	-3.62962e-05		8.83	1.48974e-05		8.83	0.000199809
8.835	0.000178829		8.835	-7.73496e-05		8.835	1.48247e-05		8.835	0.000205985
8.84	0.000291962		8.84	-6.54332e-05		8.84	7.37527e-05		8.84	0.000218628
8.845	0.000268202		8.845	-7.08101e-05		8.845	6.88118e-05		8.845	0.000204459
8.85	0.000267693		8.85	-7.37165e-05		8.85	6.2345e-05		8.85	0.000176994
8.855	0.000280336		8.855	-0.000100383		8.855	6.1473e-05		8.855	0.000192034
8.86	0.00028426		8.86	-0.000107141		8.86	6.00198e-05		8.86	0.000212961
8.865	0.000290727		8.865	-0.000115061		8.865	6.91751e-05		8.865	0.000187094
8.87	0.000286222		8.87	-6.39073e-05		8.87	0.000113498		8.87	0.000197411
8.875	0.000274451		8.875	-9.40616e-05		8.875	6.11097e-05		8.875	0.000106949
8.88	0.000281208		8.88	-0.00010329		8.88	6.81578e-05		8.88	0.000139791
8.885	0.000279101		8.885	-0.000104961		8.885	7.8621e-05		8.885	0.000123515
8.89	0.00027961		8.89	-0.000102127		8.89	9.72222e-05		8.89	0.00010753
8.895	0.000278229		8.895	-7.2336e-05		8.895	0.000105942		8.895	8.63855e-05
8.9	0.000286512		8.9	-4.78492e-05		8.9	-2.01252e-05		8.9	0.000182952
8.905	0.00031485		8.905	-5.05377e-05		8.905	-1.43849e-05		8.905	0.000174596
8.91	0.000316085		8.91	-4.44342e-05		8.91	2.8049e-05		8.91	0.000130273
8.915	0.000327566		8.915	-8.65775e-05		8.915	3.47338e-05		8.915	0.00014495
8.92	0.000378574		8.92	-0.000123053		8.92	3.31353e-05		8.92	0.000148947
8.925	0.000353796		8.925	-0.000138457		8.925	-7.40949e-06		8.925	0.000142334
8.93	0.000351617		8.93	-0.000142599		8.93	-6.24692e-06		8.93	0.000138556
8.935	8.74943e-05		8.935	-0.000144488		8.935	2.39973e-06		8.935	0.000127512
8.94	-2.6779e-06		8.94	-0.000113462		8.94	2.98102e-06		8.94	0.000124387
8.945	-8.70876e-06		8.945	-0.000130247		8.945	4.09827e-05		8.945	9.04545e-05
8.95	5.19178e-07		8.95	-0.000117894		8.95	4.1128e-05		8.95	8.93646e-05
8.955	-4.78507e-06		8.955	-0.00010903		8.955	5.05739e-05		8.955	0.000152071
8.96	-1.16879e-05		8.96	-0.000115642		8.96	5.21724e-05		8.96	0.000157521
8.965	9.45647e-06		8.965	-0.000119929		8.965	5.07192e-05		8.965	0.000158538
8.97	8.72986e-06		8.97	-0.000105251		8.97	4.32352e-05		8.97	0.000268401
8.975	6.76802e-06		8.975	-0.000148339		8.975	-1.37864e-06		8.975	0.00026099
8.98	2.90023e-05		8.98	-0.0001511		8.98	-1.06792e-05		8.98	0.000273269
8.985	6.87478e-05		8.985	-0.000140565		8.985	-1.83086e-05		8.985	0.000233669
8.99	6.5696e-05		8.99	-0.000138094		8.99	-2.97891e-05		8.99	0.000231707
8.995	6.2063e-05		8.995	-8.74494e-05		8.995	-3.93076e-05		8.995	0.000330962
9	7.17269e-05		9	-0.000127631		9	-3.4948e-05		9	0.000326312
9.005	0.000131309		9.005	-0.000123053		9.005	6.13277e-05		9.005	0.000242606
9.01	0.000106095		9.01	-9.6968e-05		9.01	8.7631e-05		9.01	0.000247693
9.015	0.000103698		9.015	-9.94385e-05		9.015	3.6623e-05		9.015	0.000312434
9.02	0.000100355		9.02	-9.92932e-05		9.02	3.49518e-05		9.02	0.00014822
9.025	5.22537e-05		9.025	-0.000109974		9.025	3.20454e-05		9.025	0.000131363
9.03	8.77123e-05		9.03	-0.00010249		9.03	3.67683e-05		9.03	0.000134996
9.035	8.69856e-05		9.035	-0.000102272		9.035	5.86393e-05		9.035	0.000142262
9.04	9.0982e-05		9.04	-8.62869e-05		9.04	6.02378e-05		9.04	0.000139646
9.045	0.000159719		9.045	-9.82759e-05		9.045	7.58599e-05		9.045	0.000159991
9.05	9.39611e-05		9.05	-9.61687e-05		9.05	-1.99798e-05		9.05	0.000206494
9.055	8.63317e-05		9.055	-5.43161e-05		9.055	-1.8018e-05		9.055	0.000241226
9.06	8.49511e-05		9.06	-5.5406e-05		9.06	-7.33683e-06		9.06	0.000213179
9.065	8.67677e-05		9.065	-4.94478e-05		9.065	-5.95628e-06		9.065	0.000268982
9.07	6.21356e-05		9.07	-4.6614e-05		9.07	-4.93902e-06		9.07	0.000275013
9.075	5.85026e-05		9.075	-4.66867e-05		9.075	-2.90452e-06		9.075	0.000167475
9.08	9.19993e-05		9.08	-5.30808e-05		9.08	-1.37864e-06		9.08	0.000169146
9.085	7.13636e-05		9.085	-5.24995e-05		9.085	2.90835e-06		9.085	0.000248347
9.09	4.04827e-05		9.09	-5.78038e-05		9.09	4.21625e-06		9.09	0.000251471
9.095	5.83573e-05		9.095	-5.9911e-05		9.095	5.88745e-06		9.095	0.00026128
9.1	6.44608e-05		9.1	-0.000113317		9.1	3.92561e-06		9.1	0.00017554
9.105	6.08277e-05		9.105	-0.000105469		9.105	3.58964e-05		9.105	0.000176848
9.11	3.5905e-05		9.11	-5.77311e-05		9.11	-6.09606e-05		9.11	0.000142116
9.115	0.000149692		9.115	-8.65775e-05		9.115	-9.49659e-05		9.115	0.000139719
9.12	0.000210073		9.12	-9.15184e-05		9.12	-7.37489e-05		9.12	7.89741e-05
9.125	0.000210073		9.125	-6.79036e-05		9.125	-7.96344e-05		9.125	7.20713e-05
9.13	0.000205496		9.13	-6.30354e-05		9.13	-6.45936e-05		9.13	6.92376e-05
9.135	0.000178829		9.135	-6.20908e-05		9.135	-6.53202e-05		9.135	0.000225676
9.14	0.000183915		9.14	-6.01289e-05		9.14	-9.14782e-05		9.14	0.000215795
9.145	0.000180282		9.145	-6.86303e-05		9.145	-9.48932e-05		9.145	0.000231562
9.15	0.000111618		9.15	-0.000110628		9.15	-6.4085e-05		9.15	0.000288891
9.155	6.76578e-05		9.155	-8.86847e-05		9.155	-6.29951e-05		9.155	0.000253796
9.16	6.09004e-05		9.16	-0.000138893		9.16	-6.61922e-05		9.16	0.000262661
9.165	6.64953e-05		9.165	-0.000132717		9.165	0.00020011		9.165	0.000228002
9.17	5.88659e-05		9.17	-0.00014071		9.17	0.000204542		9.17	0.000145241
9.175	6.94017e-05		9.175	-0.00013526		9.175	0.000209483		9.175	0.000116612
9.18	7.23081e-05		9.18	-0.000143108		9.18	0.000241963		9.18	0.000132889
9.185	4.94926e-05		9.185	-0.000121091		9.185	0.000241018		9.185	0.000132671
9.19	4.65862e-05		9.19	-4.06558e-05		9.19	0.000243198		9.19	4.11178e-05
9.195	3.98287e-05		9.195	-3.10646e-05		9.195	0.000254896		9.195	4.08271e-05
9.2	2.4352e-05		9.2	-3.12099e-05		9.2	0.000250173		9.2	3.8938e-05
9.205	2.13002e-05		9.205	-3.71681e-05		9.205	0.000244288		9.205	2.75302e-05
9.21	1.64319e-05		9.21	-2.76495e-05		9.21	0.000232444		9.21	2.84021e-05
9.215	-2.57114e-05		9.215	-9.72587e-05		9.215	0.000228811		9.215	2.08454e-05
9.22	-0.000144948		9.22	-7.13187e-05		9.22	0.000229828		9.22	2.14993e-05
9.225	-0.000198063		9.225	-5.89664e-05		9.225	0.000201999		9.225	1.43059e-05
9.23	-0.000200969		9.23	-6.51425e-05		9.23	0.000198148		9.23	2.36065e-05
9.235	-0.000165584		9.235	-5.15549e-05		9.235	0.000180928		9.235	2.46238e-05
9.24	-0.000172922		9.24	-5.87484e-05		9.24	0.000179111		9.24	-0.000109581
9.245	-0.000177427		9.245	-5.79491e-05		9.245	0.000223071		9.245	-0.000111252
9.25	-0.00017314		9.25	-6.3108e-05		9.25	0.000382271		9.25	-0.000127528
9.255	-0.000177791		9.255	3.18598e-05		9.255	0.000333879		9.255	-0.000208763
9.26	-6.89446e-05		9.26	2.37944e-05		9.26	0.000332208		9.26	-0.000208763
9.265	-5.97894e-05		9.265	5.76544e-05		9.265	0.000330682		9.265	-0.000256065
9.27	-7.06158e-05		9.27	7.9162e-05		9.27	4.89027e-05		9.27	-0.000267836
9.275	-7.17058e-05		9.275	8.7518e-05		9.275	4.35985e-05		9.275	-0.000251342
9.28	-7.70827e-05		9.28	0.000116655		9.28	3.94568e-05		9.28	-0.000249671
9.285	-6.40037e-05		9.285	0.000203775		9.285	8.50324e-06		9.285	-0.000269144
9.29	4.80394e-05		9.29	0.0003863		9.29	6.5414e-06		9.29	-0.000270452
9.295	9.21446e-05		9.295	0.000324683		9.295	9.73848e-06		9.295	-0.000261951
9.3	9.4833e-05		9.3	0.000322576		9.3	6.97736e-06		9.3	-0.000253232
9.305	0.000139229		9.305	0.000323739		9.305	5.45149e-06		9.305	-0.000150562
9.31	0.000137122		9.31	0.000333984		9.31	6.97736e-06		9.31	-0.000144894
9.315	0.000129783		9.315	0.00032759		9.315	2.32534e-05		9.315	-0.000145039
9.32	0.000133779		9.32	0.000319016		9.32	2.76131e-05		9.32	-0.000143586
9.325	0.000146495		9.325	0.000297726		9.325	3.39346e-05		9.325	-0.000136538
9.33	0.000139301		9.33	0.000290387		9.33	4.36711e-05		9.33	-0.000112197
9.335	0.000387729		9.335	0.000278326		9.335	4.9484e-05		9.335	-0.000112705
9.34	0.000359246		9.34	0.000294965		9.34	5.06466e-05		9.34	-0.000109654
9.345	0.000350309		9.345	0.000334347		9.345	4.67229e-05		9.345	-0.000112124
9.35	0.000414614		9.35	0.000335292		9.35	6.5414e-06		9.35	-9.84638e-05
9.355	0.000424423		9.355	0.000368934		9.355	-0.000147282		9.355	-0.000101152
9.36	0.0004298		9.36	0.000271786		9.36	-0.000132895		9.36	-9.94084e-05
9.365	0.000349437		9.365	0.000298307		9.365	-0.000138562		9.365	-0.000104204
9.37	0.000363097		9.37	0.000332603		9.37	-0.000137908		9.37	-9.73012e-05
9.375	0.000388456		9.375	0.000295038		9.375	-0.000137618		9.375	-5.85003e-05
9.38	0.000397175		9.38	0.000336963		9.38	-0.000144085		9.38	-6.93994e-05
9.385	0.000395141		9.385	0.000313857		9.385	-0.000145393		9.385	-7.32505e-05
9.39	0.000379809		9.39	0.000225065		9.39	-0.000141033		9.39	-2.4713e-05
9.395	0.000256431		9.395	2.14693e-05		9.395	-0.000137836		9.395	-3.04532e-05
9.4	0.000214506		9.4	1.34219e-06		9.4	-0.000139943		9.4	-3.2633e-05
9.405	0.000206585		9.405	-9.33896e-06		9.405	-0.000149244		9.405	-3.7574e-05
9.41	0.000153979		9.41	-7.81309e-06		9.41	-0.000141687		9.41	-6.95448e-05
9.415	0.000153906		9.415	4.06517e-05		9.415	-0.000131587		9.415	-6.20607e-05
9.42	0.000164442		9.42	3.6728e-05		9.42	-0.00017809		9.42	-3.71399e-06
9.425	0.000165532		9.425	0.000104375		9.425	-0.00017809		9.425	2.1354e-05
9.43	0.000155214		9.43	0.000104884		9.43	-0.000177727		9.43	1.22714e-05
9.435	0.000155287		9.435	0.000103431		9.435	-0.000174602		9.435	2.31686e-06
9.44	-9.02343e-05		9.44	9.95071e-05		9.44	-6.24138e-05		9.44	-4.94923e-06
9.445	-9.06703e-05		9.445	7.30585e-05		9.445	-6.8372e-05		9.445	-1.27966e-05
9.45	-6.18239e-05		9.45	3.47662e-05		9.45	-6.0452e-05		9.45	-3.36503e-05
9.455	-0.00013216		9.455	2.80087e-05		9.455	0.000168575		9.455	-4.63659e-05
9.46	-0.000150107		9.46	-5.85124e-06		9.46	0.000166977		9.46	7.47579e-06
9.465	-0.000151487		9.465	3.74e-06		9.465	0.000152227		9.465	4.86e-06
9.47	-0.000172632		9.47	-4.00745e-05		9.47	0.000156078		9.47	2.51324e-05
9.475	-0.000190579		9.475	-0.000102345		9.475	0.000161963		9.475	4.12631e-05
9.48	9.83934e-05		9.48	-9.98018e-05		9.48	0.000162835		9.48	0.00022851
9.485	0.000111908		9.485	-0.000146886		9.485	0.00016625		9.485	0.000217756
9.49	0.000110164		9.49	-0.000155896		9.49	0.000165015		9.49	0.000222261
9.495	0.00011496		9.495	-0.000154443		9.495	0.000171627		9.495	0.000176703
9.5	0.000174542		9.5	-0.000123344		9.5	0.00020694		9.5	0.000211653
9.505	0.000172726		9.505	-0.000115424		9.505	0.000207667		9.505	0.000206494
9.51	0.000350527		9.51	-0.000119348		9.51	0.000203525		9.51	0.000213978
9.515	0.000354305		9.515	-0.00011942		9.515	0.000249083		9.515	0.000145096
9.52	0.000360045		9.52	-0.000156695		9.52	0.00024763		9.52	0.000144442
9.525	0.000360191		9.525	-0.000106123		9.525	0.000255332		9.525	9.03819e-05
9.53	0.000362225		9.53	-0.000157858		9.53	0.000258093		9.53	5.95737e-05
9.535	0.000362443		9.535	-0.000150519		9.535	0.000260709		9.535	7.73756e-05
9.54	0.000364914		9.54	-0.000155097		9.54	0.000260273		9.54	6.45873e-05
9.545	0.000363824		9.545	-0.000158439		9.545	0.000149393		9.545	6.66218e-05
9.55	0.000356122		9.55	-0.00016883		9.55	0.000159856		9.55	7.55591e-05
9.555	0.000330545		9.555	-0.00017239		9.555	0.000160219		9.555	7.65763e-05
9.56	0.000360336		9.56	-0.000131046		9.56	-7.09878e-05		9.56	7.97007e-05
9.565	0.000380245		9.565	-0.000130174		9.565	-6.50296e-05		9.565	2.179e-05
9.57	0.000443969		9.57	-0.000136278		9.57	-6.27771e-05		9.57	2.05548e-05
9.575	0.000464096		9.575	-0.000132281		9.575	-5.92167e-05		9.575	-5.89382e-06
9.58	0.000490326		9.58	-0.000136714		9.58	-6.13965e-05		9.58	-2.39137e-05
9.585	0.00018159		9.585	-0.000111355		9.585	-5.85628e-05		9.585	-0.000242986
9.59	0.000155505		9.59	-0.000113535		9.59	-5.41305e-05		9.59	-0.000127238
9.595	0.000151944		9.595	-7.10281e-05		9.595	-4.49752e-05		9.595	-0.000131161
9.6	0.000198811		9.6	-7.02288e-05		9.6	-5.48571e-05		9.6	-0.000128618
9.605	0.000147803		9.605	-0.000102926		9.605	-8.90803e-05		9.605	-0.000126293
9.61	0.000147076		9.61	-0.000110483		9.61	-2.77545e-05		9.61	-0.000124331
9.615	-2.08431e-05		9.615	-0.000108085		9.615	-2.43395e-05		9.615	-0.000137047
9.62	-1.67015e-05		9.62	-0.000111573		9.62	-7.31676e-05		9.62	-7.94266e-05
9.625	-1.90266e-05		9.625	-0.000122908		9.625	-9.58932e-06		9.625	-5.08709e-05
9.63	4.0069e-06		9.63	-0.000171373		9.63	-1.38763e-05		9.63	-5.69018e-05
9.635	-3.18653e-06		9.635	-0.000190047		9.635	-1.7582e-05		9.635	3.90106e-05
9.64	2.3357e-06		9.64	-0.000199347		9.64	-1.95439e-05		9.64	1.88109e-05
9.645	8.00325e-06		9.645	-0.0002016		9.645	-2.79725e-05		9.645	1.00189e-05
9.65	1.76672e-05		9.65	-0.000183943		9.65	-2.53567e-05		9.65	7.03982e-06
9.655	2.38433e-05		9.655	-0.000180383		9.655	-4.50306e-06		9.655	3.5521e-06
9.66	2.48606e-05		9.66	-0.000175805		9.66	2.34714e-05		9.66	1.08163e-06
9.665	2.91699e-06		9.665	-0.000165269		9.665	2.43433e-05		9.665	4.7076e-05
9.67	-1.57569e-05		9.67	-0.000164979		9.67	1.75859e-05		9.67	0.000133542
9.675	-8.27502e-05		9.675	-0.000166722		9.675	2.4634e-05		9.675	0.000131799
9.68	-2.85452e-05		9.68	-0.000163162		9.68	2.84123e-05		9.68	0.000126567
9.685	-5.27413e-05		9.685	-0.000169992		9.685	3.50971e-05		9.685	0.000121917
9.69	8.86568e-05		9.69	-0.000190555		9.69	2.8049e-05		9.69	0.000119737
9.695	9.38158e-05		9.695	-6.65051e-06		9.695	2.71044e-05		9.695	4.09725e-05
9.7	0.000101736		9.7	-1.47159e-05		9.7	2.65958e-05		9.7	4.27163e-05
9.705	5.39976e-05		9.705	-1.54425e-05		9.705	2.39074e-05		9.705	3.77027e-05
9.71	4.47697e-05		9.71	-1.30447e-05		9.71	2.29628e-05		9.71	1.8809e-06
9.715	4.80394e-05		9.715	3.97597e-07		9.715	-3.9235e-05		9.715	9.21965e-06
9.72	7.7903e-05		9.72	-2.72682e-06		9.72	-3.60379e-05		9.72	4.47508e-05
9.725	7.87023e-05		9.725	1.05154e-06		9.725	-3.19689e-05		9.725	-1.6139e-05
9.73	7.56505e-05		9.73	6.8824e-07		9.73	-9.64918e-05		9.73	-5.49399e-05
9.735	5.42156e-05		9.735	7.15326e-05		9.735	-9.50385e-05		9.735	-5.14522e-05
9.74	6.38068e-05		9.74	7.82174e-05		9.74	-9.95435e-05		9.74	-0.00014424
9.745	7.92109e-05		9.745	7.08787e-05		9.745	-9.68551e-05		9.745	-0.00014068
9.75	9.59229e-05		9.75	7.86534e-05		9.75	-9.02429e-05		9.75	-9.48308e-05
9.755	8.34979e-05		9.755	8.42483e-05		9.755	3.6841e-05		9.755	-9.24329e-05
9.76	8.11728e-05		9.76	7.96706e-05		9.76	1.37348e-05		9.76	-8.90905e-05
9.765	8.2844e-05		9.765	7.64736e-05		9.765	-1.8236e-05		9.765	-9.32322e-05
9.77	0.000108421		9.77	5.57652e-05		9.77	-1.68554e-05		9.77	-0.000144676
9.775	0.000108784		9.775	5.61285e-05		9.775	-9.87996e-06		9.775	-0.00018602
9.78	0.000131236		9.78	5.23501e-05		9.78	-1.97618e-05		9.78	-0.000170761
9.785	6.70766e-05		9.785	7.07333e-05		9.785	-2.55747e-05		9.785	-0.000147801
9.79	8.56778e-05		9.79	7.88714e-05		9.79	-1.01706e-05		9.79	-0.000147074
9.795	-5.31046e-05		9.795	7.5093e-05		9.795	-7.7728e-06		9.795	-0.000131307
9.8	-4.2932e-05		9.8	-0.000109102		9.8	-6.31958e-06		9.8	-0.000166765
9.805	-5.06341e-05		9.805	-0.000132645		9.805	-1.36583e-05		9.805	-0.000163931
9.81	-3.42127e-05		9.81	-0.000132354		9.81	-8.79005e-06		9.81	-0.000162841
9.815	-4.24234e-05		9.815	-0.000120002		9.815	-6.82821e-06		9.815	-0.000162623
9.82	-4.16241e-05		9.82	-0.000109248		9.82	-4.93902e-06		9.82	-0.000136901
9.825	-7.70827e-05		9.825	-9.63141e-05		9.825	-9.66198e-06		9.825	-0.000176502
9.83	-7.6792e-05		9.83	-9.82759e-05		9.83	3.98928e-05		9.83	-0.000169236
9.835	-8.20236e-05		9.835	-9.80579e-05		9.835	3.16094e-05		9.835	-0.000164658
9.84	-7.22144e-05		9.84	-0.000159602		9.84	2.67411e-05		9.84	-5.49399e-05
9.845	-7.49028e-05		9.845	-0.000161782		9.845	3.24813e-05		9.845	-5.67564e-05
9.85	-0.000103095		9.85	-0.000154733		9.85	3.04468e-05		9.85	-5.47946e-05
9.855	-0.000125402		9.855	-0.000129956		9.855	3.22634e-05		9.855	-9.45401e-05
9.86	-0.000121624		9.86	-0.000131409		9.86	6.24176e-05		9.86	-9.1997e-05
9.865	-0.000113849		9.865	-0.000135478		9.865	6.17637e-05		9.865	-0.000102024
9.87	-0.00012126		9.87	-0.000128212		9.87	6.12551e-05		9.87	-9.57754e-05
9.875	-0.000123222		9.875	-0.000148049		9.875	6.2563e-05		9.875	-9.37408e-05
9.88	-0.000121115		9.88	-0.000149429		9.88	5.12279e-05		9.88	-0.000138573
9.885	-0.000136883		9.885	-0.000135842		9.885	7.30261e-05		9.885	-0.000159499
9.89	-0.000156792		9.89	-9.26084e-05		9.89	7.18635e-05		9.89	-0.000180207
9.895	-0.000182005		9.895	-9.51515e-05		9.895	8.2472e-05		9.895	-0.000139808
9.9	-0.000129689		9.9	-9.73313e-05		9.9	8.3344e-05		9.9	-0.000115612
9.905	-0.000138917		9.905	-9.34076e-05		9.905	7.85484e-05		9.905	-0.000112197
9.91	-0.000132596		9.91	-9.94385e-05		9.91	7.94929e-05		9.91	-0.00011721
9.915	-0.000153086		9.915	-0.000100601		9.915	7.71678e-05		9.915	-0.000114013
9.92	-0.000125911		9.92	-0.000113389		9.92	0.000186886		9.92	-0.000108418
9.925	4.50603e-05		9.925	-0.000135842		9.925	0.000181436		9.925	-0.000134722
9.93	4.09186e-05		9.93	-0.000117022		9.93	0.000233679		9.93	-0.000133559
9.935	3.45971e-05		9.935	-0.000113317		9.935	0.000178457		9.935	-8.13158e-05
9.94	3.38705e-05		9.94	-0.000111791		9.94	0.000177948		9.94	-8.02259e-05
9.945	2.52965e-05		9.945	-9.22451e-05		9.945	0.00017853		9.945	-0.000195248
9.95	4.21539e-05		9.95	-9.3335e-05		9.95	0.000176786		9.95	-0.000198736
9.955	5.21084e-05		9.955	8.85353e-05		9.955	0.000180855		9.955	-0.000202587
9.96	5.53055e-05		9.96	5.67098e-05		9.96	0.000186159		9.96	-0.000173377
9.965	5.66861e-05		9.965	6.2014e-05		9.965	3.67683e-05		9.965	-0.000133704
9.97	6.5914e-05		9.97	7.0806e-05		9.97	3.33533e-05		9.97	-0.000136393
9.975	6.48967e-05		9.975	6.33219e-05		9.975	3.14641e-05		9.975	-0.000137555
9.98	4.17906e-05		9.98	4.96617e-05		9.98	2.91389e-05		9.98	-0.0001284
9.985	5.24717e-05		9.985	7.58196e-05		9.985	2.3762e-05		9.985	-8.8146e-05
[truncated: 70,029 more rows]

## Sheet: c
0mM	0.000534909		1mM	0.00101174		5mM	0.0006108		10 mM	0.000519784
Time / s			Time / s			Time / s			Time / s
0			0			0			0
0.005			0.005			0.005			0.005
0.01			0.01			0.01			0.01
0.015			0.015			0.015			0.015
0.02			0.02			0.02			0.02
0.025			0.025			0.025			0.025
0.03			0.03			0.03			0.03
0.035			0.035			0.035			0.035
0.04			0.04			0.04			0.04
0.045			0.045			0.045			0.045
0.05			0.05			0.05			0.05
0.055			0.055			0.055			0.055
0.06			0.06			0.06			0.06
0.065			0.065			0.065			0.065
0.07			0.07			0.07			0.07
0.075			0.075			0.075			0.075
0.08			0.08			0.08			0.08
0.085			0.085			0.085			0.085
0.09			0.09			0.09			0.09
0.095	0.000303308		0.095	2.20787e-05		0.095	0.000242893		0.095	4.72612e-05
0.1	0.000293862		0.1	1.35774e-05		0.1	0.000258588		0.1	-4.10218e-05
0.105	0.00026378		0.105	4.56935e-05		0.105	0.000303783		0.105	-3.99319e-05
0.11	0.000274897		0.11	2.25147e-05		0.11	0.000280313		0.11	-4.2911e-05
0.115	0.000274171		0.115	1.96082e-05		0.115	-3.79415e-05		0.115	-3.87693e-05
0.12	0.000272427		0.12	5.89904e-05		0.12	-5.13111e-05		0.12	-4.98864e-05
0.125	0.000320746		0.125	0.000187528		0.125	-6.30822e-05		0.125	-0.000122257
0.13	0.000317985		0.13	0.000259462		0.13	-6.00304e-05		0.13	-0.000121457
0.135	0.000309484		0.135	0.000240643		0.135	-5.06572e-05		0.135	-0.00011688
0.14	0.000266033		0.14	0.000200389		0.14	-5.63974e-05		0.14	-0.000121312
0.145	0.000269375		0.145	0.000186583		0.145	-9.67643e-06		0.145	-0.000115427
0.15	0.00022062		0.15	0.000177064		0.15	-1.65792e-05		0.15	-0.000117098
0.155	0.000220329		0.155	0.000139571		0.155	-2.89316e-05		0.155	-0.000111939
0.16	0.000241619		0.16	0.000253286		0.16	-8.51386e-06		0.16	-0.000136862
0.165	-2.35211e-05		0.165	0.000131506		0.165	-1.73058e-05		0.165	-6.7543e-05
0.17	-3.2967e-05		0.17	0.000169435		0.17	-4.76781e-05		0.17	-6.33287e-05
0.175	-3.63821e-05		0.175	0.00022255		0.175	-5.39269e-05		0.175	-7.2266e-05
0.18	-6.34846e-05		0.18	0.000161733		0.18	-0.000105879		0.18	-6.62352e-05
0.185	-9.82892e-05		0.185	0.000154394		0.185	-0.000117142		0.185	-5.11217e-05
0.19	-0.00015729		0.19	0.000148581		0.19	-6.32275e-05		0.19	-5.28655e-05
0.195	-0.00011689		0.195	0.000151488		0.195	-0.000121865		0.195	-6.08582e-05
0.2	-0.000118271		0.2	0.000171179		0.2	-0.000131311		0.2	-6.51452e-05
0.205	-0.000107444		0.205	0.000190289		0.205	-0.000123681		0.205	-8.54903e-05
0.21	-0.000103157		0.21	0.000165221		0.21	-0.000160811		0.21	-0.000102057
0.215	-0.000107081		0.215	0.000170888		0.215	-0.000168223		0.215	-3.80427e-05
0.22	-0.000109043		0.22	0.000174957		0.22	-0.000162555		0.22	1.29652e-05
0.225	-9.87251e-05		0.225	0.000137174		0.225	-0.000145625		0.225	2.42277e-05
0.23	-0.000140287		0.23	5.64473e-05		0.23	-0.000116779		0.23	2.72794e-05
0.235	-0.000143993		0.235	-2.71854e-05		0.235	-0.000121138		0.235	3.01859e-05
0.24	-0.000132222		0.24	-6.04641e-05		0.24	-0.000130003		0.24	2.40097e-05
0.245	-0.000123866		0.245	-6.74395e-05		0.245	-0.000120848		0.245	6.11394e-05
0.25	-0.00011798		0.25	1.72104e-05		0.25	-0.000167278		0.25	5.08942e-05
0.255	-0.000118489		0.255	1.46673e-05		0.255	-0.000173309		0.255	6.79695e-05
0.26	-0.000122849		0.26	5.33956e-05		0.26	-0.000139013		0.26	7.16026e-05
0.265	-0.000143339		0.265	-2.37703e-05		0.265	1.07413e-05		0.265	7.32738e-05
0.27	-0.000167244		0.27	-1.68675e-05		0.27	3.26849e-05		0.27	4.17326e-06
0.275	-0.000157217		0.275	0.000280025		0.275	2.12044e-05		0.275	4.39124e-06
0.28	-0.000161722		0.28	0.000233595		0.28	1.808e-05		0.28	-3.8921e-06
0.285	-0.000157798		0.285	0.000222114		0.285	2.6218e-05		0.285	-6.79854e-06
0.29	-0.00015729		0.29	0.000250016		0.29	2.74533e-05		0.29	-3.57902e-05
0.295	-0.000143266		0.295	0.000237882		0.295	9.94201e-06		0.295	-3.62262e-05
0.3	-0.000185991		0.3	0.000228508		0.3	2.01145e-05		0.3	0.000224772
0.305	-0.000185846		0.305	0.000246746		0.305	3.12317e-05		0.305	0.000224699
0.31	-0.000122122		0.31	0.000224512		0.31	2.44015e-05		0.31	0.000229858
0.315	-0.000119288		0.315	0.000211724		0.315	1.93153e-05		0.315	0.000232111
0.32	-6.77716e-05		0.32	0.000247909		0.32	2.83979e-05		0.32	0.000165698
0.325	-2.06873e-05		0.325	0.000198063		0.325	4.93242e-05		0.325	0.000125154
0.33	-1.61824e-05		0.33	0.000204385		0.33	3.79891e-05		0.33	0.00017449
0.335	-2.36664e-05		0.335	0.000160062		0.335	3.50769e-07		0.335	0.000171875
0.34	-2.60642e-05		0.34	0.000248417		0.34	-8.51962e-08		0.34	0.000165626
0.345	0.0001925		0.345	0.000240643		0.345	4.05648e-06		0.345	0.000171584
0.35	0.000199548		0.35	0.000265711		0.35	-2.41034e-06		0.35	0.0002433
0.355	0.000214007		0.355	0.000184694		0.355	-1.53841e-06		0.355	0.000257324
0.36	0.000206087		0.36	0.000170816		0.36	9.32056e-07		0.36	0.000241484
0.365	0.000209793		0.365	0.00014364		0.365	2.60326e-06		0.365	0.000231239
0.37	0.000216841		0.37	9.97532e-05		0.37	-0.000124408		0.37	0.000246643
0.375	0.000210302		0.375	0.000116829		0.375	-0.000147078		0.375	0.000241847
0.38	0.000198821		0.38	-0.000179628		0.38	6.16039e-05		0.38	0.000227606
0.385	0.000200565		0.385	-0.000142789		0.385	7.17764e-05		0.385	0.000228405
0.39	0.000264507		0.39	-7.11452e-05		0.39	7.35203e-05		0.39	0.00026132
0.395	0.000274025		0.395	-4.64405e-05		0.395	7.93332e-05		0.395	0.000259722
0.4	0.000420292		0.4	0.000195811		0.4	3.61726e-05		0.4	0.000255507
0.405	0.000426686		0.405	0.000164131		0.405	2.88338e-05		0.405	-8.46974e-06
0.41	0.000483071		0.41	0.000184621		0.41	3.49374e-05		0.41	4.89987e-06
0.415	0.000418911		0.415	0.000203804		0.415	2.12771e-05		0.415	1.07127e-05
0.42	0.000413607		0.42	0.000276683		0.42	3.91517e-05		0.42	8.38759e-06
0.425	0.000361582		0.425	0.000236283		0.425	3.36295e-05		0.425	4.31858e-06
0.43	0.000315733		0.43	0.00024958		0.43	2.52735e-05		0.43	2.01587e-05
0.435	0.000301273		0.435	0.000253068		0.435	9.77164e-05		0.435	3.10578e-05
0.44	0.000314643		0.44	0.000260116		0.44	8.5364e-05		0.44	5.99042e-05
0.445	0.000316895		0.445	0.00015483		0.445	9.61905e-05		0.445	8.83872e-05
0.45	8.96119e-05		0.45	0.000177864		0.45	9.26301e-05		0.45	8.6716e-05
0.455	8.08926e-05		0.455	0.000155121		0.455	0.000230904		0.455	-1.93689e-05
0.46	5.95303e-05		0.46	0.000182151		0.46	0.000221095		0.46	-3.38284e-05
0.465	7.98753e-05		0.465	0.000270216		0.465	0.000279223		0.465	-1.7189e-05
0.47	8.14739e-05		0.47	0.000262586		0.47	0.000285545		0.47	1.11487e-05
0.475	9.52068e-05		0.475	0.000251106		0.475	0.00024936		0.475	1.16573e-05
0.48	0.000114971		0.48	0.00020315		0.48	0.000243837		0.48	1.28199e-05
0.485	0.000119984		0.485	0.000172051		0.485	4.7217e-05		0.485	1.77608e-05
0.49	0.000127541		0.49	0.000138917		0.49	4.25668e-05		0.49	2.00133e-05
0.495	6.3454e-05		0.495	0.000159045		0.495	0.000121041		0.495	3.28017e-05
0.5	0.000332735		0.5	0.000160425		0.5	0.000137607		0.5	2.90959e-05
0.505	0.000169466		0.505	-8.98917e-05		0.505	0.000191449		0.505	7.24018e-05
0.51	0.000175788		0.51	-3.31436e-05		0.51	0.000197988		0.51	7.4509e-05
0.515	0.000152464		0.515	-7.3543e-05		0.515	0.000180622		0.515	6.81875e-05
0.52	0.000151374		0.52	-2.813e-05		0.52	0.000186944		0.52	6.37552e-05
0.525	0.000147232		0.525	-6.64949e-05		0.525	0.000175972		0.525	6.46271e-05
0.53	0.00018378		0.53	9.3577e-05		0.53	0.00022015		0.53	7.5163e-05
0.535	0.000181964		0.535	0.000178518		0.535	0.000199296		0.535	4.84964e-05
0.54	0.000177023		0.54	0.000173649		0.54	0.000119733		0.54	-1.43553e-05
0.545	0.000314788		0.545	0.00015948		0.545	0.000123366		0.545	-4.2693e-05
0.55	0.00035417		0.55	0.000186002		0.55	0.000147925		0.55	-6.7979e-05
0.555	0.000353662		0.555	0.000163114		0.555	0.000207507		0.555	-7.11034e-05
0.56	0.000349811		0.56	0.000163549		0.56	0.000105854		0.56	-7.35739e-05
0.565	0.000382799		0.565	0.000206419		0.565	0.000105128		0.565	-3.51363e-05
0.57	0.000373353		0.57	0.00015265		0.57	4.84523e-05		0.57	-2.85241e-05
0.575	0.000369792		0.575	0.000167037		0.575	1.08866e-05		0.575	-5.44641e-05
0.58	0.000346032		0.58	0.000167037		0.58	1.24851e-05		0.58	-5.85394e-06
0.585	0.000323871		0.585	0.000169871		0.585	4.66358e-05		0.585	-5.27266e-06
0.59	0.000371682		0.59	0.000180843		0.59	3.75532e-05		0.59	8.31493e-06
0.595	0.000398711		0.595	0.000154975		0.595	4.90336e-05		0.595	7.00704e-06
0.6	0.000403434		0.6	9.03073e-05		0.6	2.42562e-05		0.6	-3.89147e-05
0.605	0.000125506		0.605	3.66109e-05		0.605	5.29171e-06		0.605	-6.07193e-06
0.61	0.000130229		0.61	3.1016e-05		0.61	1.83707e-05		0.61	-4.73433e-05
0.615	0.000115697		0.615	3.26145e-05		0.615	6.52695e-06		0.615	-4.80699e-05
0.62	7.91487e-05		0.62	3.61749e-05		0.62	3.11188e-06		0.62	-5.14123e-05
0.625	8.24185e-05		0.625	2.31495e-06		0.625	5.13587e-05		0.625	-4.96685e-05
0.63	9.03385e-05		0.63	2.05528e-05		0.63	4.41653e-05		0.63	-5.06131e-05
0.635	4.86312e-05		0.635	-9.85384e-05		0.635	-6.62468e-06		0.635	-4.82879e-05
0.64	5.27002e-05		0.64	-0.000201354		0.64	-7.20596e-06		0.64	-5.04677e-05
0.645	6.26547e-05		0.645	-0.000203097		0.645	0.000138842		0.645	-4.58901e-05
0.65	-8.60822e-05		0.65	-0.000116631		0.65	0.000134265		0.65	-4.28383e-05
0.655	-0.000125828		0.655	-0.000140246		0.655	0.00010164		0.655	-3.50636e-05
0.66	-0.000134329		0.66	-6.46057e-05		0.66	3.78438e-05		0.66	-3.19392e-05
0.665	-0.000130696		0.665	-7.12179e-05		0.665	7.03557e-06		0.665	-3.12126e-05
0.67	-0.000164265		0.67	7.76451e-06		0.67	2.04778e-05		0.67	-6.71071e-05
0.675	-0.000164338		0.675	-3.28529e-05		0.675	2.44015e-05		0.675	-5.44641e-05
0.68	-0.000162885		0.68	-4.4406e-05		0.68	1.63362e-05		0.68	-6.36194e-05
0.685	-8.69541e-05		0.685	4.28597e-05		0.685	1.51736e-05		0.685	-0.000128942
0.69	-7.97607e-05		0.69	8.32592e-05		0.69	-4.37219e-06		0.69	0.000179213
0.695	-0.000123938		0.695	6.72738e-05		0.695	-1.25353e-08		0.695	0.000188732
0.7	-0.000162376		0.7	0.000113486		0.7	-2.02849e-05		0.7	0.000183428
0.705	-0.000169279		0.705	9.96806e-05		0.705	-7.74691e-05		0.705	0.000184736
0.71	-0.000171677		0.71	0.000129617		0.71	-7.84136e-05		0.71	0.000190621
0.715	-0.000172185		0.715	0.000179826		0.715	-0.000145552		0.715	0.000219468
0.72	-0.000162957		0.72	0.000135575		0.72	-0.000130802		0.72	0.000248314
0.725	-0.000162158		0.725	0.000115811		0.725	-0.000122737		0.725	0.000244754
0.73	-0.000161359		0.73	0.00010375		0.73	-0.000177014		0.73	0.000256089
0.735	-0.000165791		0.735	8.44944e-05		0.735	-0.000107769		0.735	0.000252238
0.74	0.000148249		0.74	9.35044e-05		0.74	-8.76416e-05		0.74	0.000270839
0.745	0.000147595		0.745	0.000112178		0.745	-8.241e-05		0.745	0.000273818
0.75	0.000135098		0.75	0.000200607		0.75	-0.000227732		0.75	0.000276143
0.755	0.000139094		0.755	0.000115739		0.755	-0.000229621		0.755	0.000279122
0.76	0.000266977		0.76	0.000128018		0.76	-0.000176506		0.76	0.000268659
0.765	0.000279765		0.765	5.82638e-05		0.765	-0.000174689		0.765	0.000263209
0.77	0.000288412		0.77	6.53119e-05		0.77	-0.000179703		0.77	0.000264663
0.775	0.000296695		0.775	-2.07186e-05		0.775	-0.000171202		0.775	0.000265244
0.78	0.00029081		0.78	-4.2972e-06		0.78	-0.000172074		0.78	0.000227606
0.785	0.000287686		0.785	-4.2972e-06		0.785	-8.56797e-05		0.785	0.000225716
0.79	0.000225924		0.79	2.48398e-05		0.79	-8.22647e-05		0.79	0.000229785
0.795	0.000354679		0.795	4.78542e-06		0.795	-8.88042e-05		0.795	-7.96048e-05
0.8	0.000348212		0.8	5.10704e-05		0.8	-0.00010181		0.8	-9.21024e-05
0.805	0.000356205		0.805	4.62021e-05		0.805	-8.91675e-05		0.805	-8.81787e-05
0.81	0.000359184		0.81	5.38315e-05		0.81	0.00014342		0.81	-8.43277e-05
0.815	0.000361582		0.815	2.22967e-05		0.815	0.000140441		0.815	-0.000117679
0.82	0.000361872		0.82	9.36305e-06		0.82	0.000139278		0.82	-0.000152193
0.825	0.000359257		0.825	1.474e-05		0.825	0.000126272		0.825	-0.000161639
0.83	0.000357077		0.83	2.80369e-05		0.83	0.000126345		0.83	-0.00011688
0.835	0.000495932		0.835	2.82357e-06		0.835	0.000147707		0.835	-3.44823e-05
0.84	0.000494333		0.84	2.06255e-05		0.84	9.91696e-05		0.84	-3.76794e-05
0.845	0.000187123		0.845	-3.64133e-05		0.845	8.66719e-05		0.845	-5.9405e-05
0.85	0.000191119		0.85	3.04156e-06		0.85	0.000107889		0.85	-5.60626e-05
0.855	0.000194171		0.855	-8.34976e-05		0.855	0.000111304		0.855	-5.43914e-05
0.86	0.000198749		0.86	-6.27892e-05		0.86	0.000108398		0.86	-2.72162e-05
0.865	7.38445e-05		0.865	-7.04186e-05		0.865	5.38292e-05		0.865	-2.39465e-05
0.87	7.72596e-05		0.87	-5.05095e-05		0.87	5.85522e-05		0.87	6.28043e-06
0.875	8.08199e-05		0.875	-5.91562e-05		0.875	5.23033e-05		0.875	1.32559e-05
0.88	6.78863e-05		0.88	-0.000127312		0.88	3.12317e-05		0.88	1.35465e-05
0.885	6.22914e-05		0.885	-9.17809e-05		0.885	5.84068e-05		0.885	2.07399e-05
0.89	7.50797e-05		0.89	-2.98012e-05		0.89	4.05648e-06		0.89	2.31378e-05
0.895	6.64331e-05		0.895	-0.000143733		0.895	0.000139424		0.895	2.48816e-05
0.9	-6.7045e-05		0.9	-5.98101e-05		0.9	0.000158752		0.9	0.000105753
0.905	-5.94156e-05		0.905	-5.49418e-05		0.905	0.000287507		0.905	9.42728e-05
0.91	-4.70194e-06		0.91	-5.15994e-05		0.91	0.000282057		0.91	9.56533e-05
0.915	-9.4249e-06		0.915	-3.72852e-05		0.915	4.62725e-05		0.915	9.49994e-05
0.92	-1.18227e-05		0.92	-1.5269e-05		0.92	5.68083e-05		0.92	0.000109822
0.925	1.20827e-05		0.925	-3.72852e-05		0.925	0.000169215		0.925	0.000117016
0.93	0.000110902		0.93	0.000107891		0.93	0.00019748		0.93	0.000101684
0.935	0.00011904		0.935	0.000307491		0.935	0.000207216		0.935	6.12121e-05
0.94	-2.37391e-05		0.94	0.000542549		0.94	0.000207507		0.94	-3.52089e-05
0.945	-2.0978e-05		0.945	0.00052947		0.945	0.000207071		0.945	-3.36104e-05
0.95	-1.95248e-05		0.95	0.000606781		0.95	0.000236426		0.95	-2.41645e-05
0.955	-2.72268e-05		0.955	0.000561295		0.955	0.000215354		0.955	8.80966e-05
0.96	6.71597e-05		0.96	0.000561368		0.96	0.000246671		0.96	8.34463e-05
0.965	0.000111846		0.965	0.000567835		0.965	0.000251249		0.965	4.95137e-05
0.97	0.00011606		0.97	0.000564783		0.97	0.000256117		0.97	6.71703e-05
0.975	0.000114026		0.975	0.00054967		0.975	0.000253283		0.975	4.02131e-05
0.98	0.000102182		0.98	0.000597626		0.98	0.000263674		0.98	4.50813e-05
0.985	0.00010923		0.985	0.000675881		0.985	0.000284455		0.985	4.48634e-05
0.99	0.000116642		0.99	0.000624656		0.99	0.000348614		0.99	4.0867e-05
0.995	0.000105888		0.995	0.000559188		0.995	0.000324636		0.995	4.58806e-05
1	0.000100366		1	0.00058055		1	0.000193629		1	4.45727e-05
1.005	0.00010022		1.005	0.000468144		1.005	0.000174955		1.005	-9.41433e-06
1.01	0.00010102		1.01	0.000430869		1.01	7.99871e-05		1.01	6.64373e-06
1.015	5.49527e-05		1.015	0.00042215		1.015	8.28209e-05		1.015	8.60558e-06
1.02	6.00389e-05		1.02	0.000416845		1.02	0.000125909		1.02	9.69549e-06
1.025	5.77864e-05		1.025	0.000413503		1.025	0.000112539		1.025	-8.68772e-06
1.03	3.55522e-05		1.03	0.000420987		1.03	3.32987e-06		1.03	-7.08918e-06
1.035	-4.06691e-05		1.035	0.000258663		1.035	0.000171976		1.035	5.36553e-05
1.04	7.43243e-06		1.04	5.49941e-05		1.04	0.000165727		1.04	4.98043e-05
1.045	2.42898e-05		1.045	-0.000178611		1.045	0.000136953		1.045	4.87144e-05
1.05	2.70509e-05		1.05	-0.000134869		1.05	0.000418078		1.05	4.89324e-05
1.055	2.85041e-05		1.055	-0.000161172		1.055	0.00042578		1.055	7.11666e-05
1.06	0.000119839		1.06	-9.36701e-05		1.06	0.000419967		1.06	-5.72252e-05
1.065	0.000154498		1.065	-9.66492e-05		1.065	0.000388142		1.065	-3.78974e-05
1.07	9.97118e-05		1.07	-9.55593e-05		1.07	0.000431666		1.07	-3.4337e-05
1.075	9.51341e-05		1.075	-5.23987e-05		1.075	0.000426725		1.075	-4.56721e-05
1.08	9.60061e-05		1.08	-6.47702e-06		1.08	0.000568559		1.08	-4.66894e-05
1.085	9.68053e-05		1.085	3.55018e-06		1.085	0.000570303		1.085	-6.0059e-05
1.09	0.000160311		1.09	-4.85477e-05		1.09	0.00056449		1.09	-5.64986e-05
1.095	0.000181964		1.095	-3.45968e-05		1.095	0.000512465		1.095	-3.28111e-05
1.1	0.000190175		1.1	7.25589e-06		1.1	0.000611356		1.1	-3.23025e-05
1.105	0.000371536		1.105	2.09888e-05		1.105	0.000636134		1.105	-3.38284e-05
1.11	0.0003812		1.11	4.10432e-05		1.11	0.000643182		1.11	0.000334635
1.115	0.000378221		1.115	6.1025e-05		1.115	0.000622837		1.115	0.000321338
1.12	0.000364561		1.12	0.000155411		1.12	0.000611865		1.12	0.000342482
1.125	0.000366232		1.125	0.000190289		1.125	0.000571538		1.125	0.000349821
1.13	0.000628828		1.13	0.000322967		1.13	0.000572919		1.13	0.000355561
1.135	0.000648592		1.135	0.000310034		1.135	0.000598495		1.135	0.000358468
1.14	0.000648302		1.14	0.000314757		1.14	0.000412265		1.14	0.000311674
1.145	0.000591045		1.145	0.000369035		1.145	0.000410376		1.145	0.000316324
1.15	0.000605504		1.15	0.000361841		1.15	0.000420549		1.15	0.000443844
1.155	0.00060456		1.155	0.000276537		1.155	0.000130559		1.155	0.000447623
1.16	0.000631154		1.16	0.000391632		1.16	0.000103675		1.16	0.000413981
1.165	0.000544396		1.165	0.000574084		1.165	0.000108543		1.165	0.000423281
1.17	0.000423489		1.17	0.000627562		1.17	0.000111377		1.17	0.000402791
1.175	0.000532843		1.175	0.000689396		1.175	6.78527e-05		1.175	0.000398722
1.18	0.000593152		1.18	0.000657644		1.18	6.95966e-05		1.18	0.00039349
1.185	0.00058792		1.185	0.000612957		1.185	-6.91857e-05		1.185	0.000393636
1.19	0.00059119		1.19	0.000556354		1.19	-7.60885e-05		1.19	0.000395307
1.195	0.0005808		1.195	0.000583021		1.195	-8.61884e-05		1.195	0.000391238
1.2	0.000572589		1.2	0.000584547		1.2	-0.000135307		1.2	0.000367478
1.205	0.000579492		1.205	0.000584474		1.205	-0.000183554		1.205	0.000364499
1.21	0.000411209		1.21	0.000560641		1.21	-0.000177886		1.21	0.000407587
1.215	0.000405977		1.215	0.000666581		1.215	-0.000190675		1.215	1.72522e-05
1.22	0.000400746		1.22	0.000630832		1.22	-0.00019983		1.22	2.31378e-05
1.225	0.000430174		1.225	0.000521114		1.225	-0.000184644		1.225	0.000177324
1.23	0.000429374		1.23	0.000465456		1.23	-0.000183554		1.23	0.000281593
1.235	0.000178331		1.235	0.000365983		1.235	-0.000180066		1.235	0.000323809
1.24	0.000150865		1.24	0.000424184		1.24	-0.000203027		1.24	0.000318432
1.245	0.000133572		1.245	0.000422949		1.245	-0.000204553		1.245	0.000301211
1.25	0.000148685		1.25	0.000395047		1.25	-0.00020557		1.25	0.000302592
1.255	0.000121292		1.255	0.000424547		1.255	-0.000208113		1.255	0.000235962
1.26	0.000117078		1.26	0.000429634		1.26	-0.000222137		1.26	0.000257542
1.265	8.56882e-05		1.265	0.000299062		1.265	-0.000231728		1.265	0.000260448
1.27	8.43077e-05		1.27	0.000201115		1.27	-0.000227877		1.27	0.000264881
1.275	0.000157041		1.275	0.000179826		1.275	-0.000188132		1.275	0.000269749
1.28	4.6742e-05		1.28	0.000107746		1.28	-0.000101592		1.28	0.00027033
1.285	0.000342472		1.285	0.000132233		1.285	-0.00010261		1.285	0.000265171
1.29	0.000345088		1.29	0.000138263		1.29	8.9869e-05		1.29	0.00026597
1.295	0.000342036		1.295	0.000186002		1.295	8.77618e-05		1.295	0.000278831
1.3	0.000292408		1.3	0.000165439		1.3	0.000117189		1.3	0.000303391
1.305	0.000280855		1.305	0.000201696		1.305	0.000154901		1.305	0.000305135
1.31	0.000272354		1.31	0.000199589		1.31	0.000110432		1.31	0.000400756
1.315	0.000264725		1.315	0.00018869		1.315	7.72987e-05		1.315	0.000358032
1.32	0.000261382		1.32	6.42947e-05		1.32	7.94785e-05		1.32	0.000357887
1.325	0.00029517		1.325	0.000177936		1.325	8.58e-05		1.325	0.000360139
1.33	0.000278966		1.33	0.000172196		1.33	8.02051e-05		1.33	0.000182701
1.335	0.000280201		1.335	0.00018404		1.335	0.000112539		1.335	8.70793e-05
1.34	0.000280783		1.34	0.000192687		1.34	0.000220731		1.34	6.04855e-05
1.345	0.000331137		1.345	0.000159045		1.345	0.000226326		1.345	6.46998e-05
1.35	0.000328303		1.35	0.000174158		1.35	0.000224364		1.35	7.46543e-05
1.355	0.000321255		1.355	0.000196102		1.355	0.000221167		1.355	7.0004e-05
1.36	0.00031784		1.36	0.000178808		1.36	0.0002147		1.36	9.62283e-06
1.365	0.000349811		1.365	0.000219062		1.365	0.000343456		1.365	-1.48639e-05
1.37	0.000355914		1.37	0.00018978		1.37	0.000519804		1.37	-1.99502e-05
1.375	0.000396096		1.375	4.28597e-05		1.375	0.000514935		1.375	-7.30716e-06
1.38	0.00032031		1.38	5.61567e-05		1.38	0.00057023		1.38	-1.23934e-05
1.385	0.000330701		1.385	9.29957e-05		1.385	0.00051588		1.385	-1.46459e-05
1.39	-2.64276e-05		1.39	7.83182e-05		1.39	0.000520385		1.39	-3.60146e-06
1.395	-3.10052e-05		1.395	0.000118209		1.395	0.000340476		1.395	-7.67681e-07
1.4	-3.04239e-05		1.4	0.00011959		1.4	0.000380077		1.4	1.40551e-05
1.405	-3.35483e-05		1.405	9.00167e-05		1.405	0.000381457		1.405	1.93594e-05
1.41	-3.52195e-05		1.41	5.32502e-05		1.41	0.000359732		1.41	6.92774e-05
1.415	-4.2413e-05		1.415	3.99533e-05		1.415	0.000397951		1.415	-2.50364e-05
1.42	-5.21495e-05		1.42	4.28597e-05		1.42	0.000429704		1.42	-2.45278e-05
1.425	-4.52467e-05		1.425	8.87088e-05		1.425	0.000435517		1.425	1.67436e-05
1.43	-7.37298e-05		1.43	-1.49783e-05		1.43	0.000444018		1.43	6.64373e-06
1.435	-5.95609e-05		1.435	-1.70129e-05		1.435	0.000482529		1.435	2.58989e-05
1.44	-6.34846e-05		1.44	-1.66495e-05		1.44	0.000447724		1.44	7.51566e-06
1.445	-7.37298e-05		1.445	-7.92832e-05		1.445	0.000338587		1.445	7.41457e-05
1.45	-0.000109188		1.45	-9.9701e-05		1.45	0.000338297		1.45	7.37097e-05
1.455	8.88565e-06		1.455	-7.97192e-05		1.455	0.000336189		1.455	6.53537e-05
1.46	6.12453e-06		1.46	-0.000136831		1.46	0.000339096		1.46	8.25017e-05
1.465	1.18647e-05		1.465	-0.000118738		1.465	0.000342148		1.465	7.98133e-05
1.47	-1.96701e-05		1.47	-0.000121281		1.47	0.000302911		1.47	8.12665e-05
1.475	-2.70088e-05		1.475	-7.81207e-05		1.475	0.000139569		1.475	9.79058e-05
1.48	-1.98154e-05		1.48	-4.70218e-05		1.48	0.000137753		1.48	0.000142156
1.485	9.62967e-05		1.485	-8.26256e-05		1.485	4.08956e-05		1.485	0.000142229
1.49	9.57154e-05		1.49	-6.91107e-05		1.49	3.34841e-05		1.49	0.000154799
1.495	9.39716e-05		1.495	-1.99193e-05		1.495	2.97784e-05		1.495	0.000150803
1.5	9.51341e-05		1.5	-7.8266e-05		1.5	1.36477e-05		1.5	0.000152837
1.505	0.000107051		1.505	-0.000109656		1.505	-2.22468e-05		1.505	0.000128641
1.51	0.000107341		1.51	-3.2199e-05		1.51	-4.52076e-05		1.51	0.000343936
1.515	0.000119476		1.515	1.93176e-05		1.515	3.60273e-05		1.515	0.000322065
1.52	0.000183998		1.52	-7.6396e-06		1.52	-1.25102e-05		1.52	0.000321629
1.525	0.000189739		1.525	7.12701e-05		1.525	-3.64883e-05		1.525	0.000322137
1.53	0.00018487		1.53	3.51577e-05		1.53	-2.99488e-05		1.53	0.00027934
1.535	0.000184943		1.535	2.18607e-05		1.535	-4.44083e-05		1.535	0.000284717
1.54	0.000157114		1.54	4.20605e-05		1.54	-8.98214e-05		1.54	0.000275126
1.545	0.000204416		1.545	4.53302e-05		1.545	-8.25553e-05		1.545	0.000272219
1.55	0.00020507		1.55	8.12973e-05		1.55	-6.85318e-05		1.55	0.000185535
1.555	0.000195842		1.555	8.76188e-05		1.555	-7.92856e-05		1.555	0.000186407
1.56	7.83495e-05		1.56	2.97081e-05		1.56	-8.29186e-05		1.56	0.000188078
1.565	0.000161619		1.565	2.46945e-05		1.565	-7.34727e-05		1.565	0.00016548
1.57	0.000157405		1.57	5.46308e-05		1.57	-6.86771e-05		1.57	0.000177034
1.575	0.000162055		1.575	1.90996e-05		1.575	-0.000148095		1.575	0.000191348
1.58	0.000163072		1.58	-5.16913e-06		1.58	-0.000162337		1.58	0.000178559
1.585	0.000114171		1.585	-3.19083e-05		1.585	-0.000156524		1.585	0.000112801
1.59	-2.08615e-06		1.59	-3.27803e-05		1.59	-0.000152673		1.59	0.000166716
1.595	-7.3904e-06		1.595	-9.80298e-05		1.595	-0.000142791		1.595	0.000171003
1.6	-1.49471e-05		1.6	-0.0001401		1.6	-0.000145625		1.6	0.000165117
1.605	-1.48018e-05		1.605	-2.61681e-05		1.605	-0.000144026		1.605	0.000187569
1.61	-1.7127e-05		1.61	-4.30255e-05		1.61	-0.00013647		1.61	0.000181103
1.615	-1.76356e-05		1.615	-4.9129e-05		1.615	-0.000144026		1.615	-6.60172e-05
1.62	-3.24584e-05		1.62	-0.000112707		1.62	-0.000236378		1.62	-9.68254e-05
1.625	-8.95699e-05		1.625	-5.44332e-05		1.625	-0.000225843		1.625	-0.000103002
1.63	-8.63728e-05		1.63	4.05881e-06		1.63	-0.000186388		1.63	-0.000103728
1.635	8.22005e-05		1.635	4.93992e-05		1.635	-0.000194017		1.635	-0.000100749
1.64	7.52977e-05		1.64	5.27416e-05		1.64	-0.000190893		1.64	-0.000102929
1.645	9.58607e-05		1.645	4.22784e-05		1.645	-0.000183045		1.645	-0.00011688
1.65	5.13923e-05		1.65	7.65017e-05		1.65	-0.000185007		1.65	-0.000112012
1.655	5.42987e-05		1.655	3.90087e-05		1.655	-0.000187114		1.655	3.51995e-05
1.66	5.77138e-05		1.66	2.266e-05		1.66	-0.000181955		1.66	3.46908e-05
1.665	4.79772e-05		1.665	3.66109e-05		1.665	-0.00017716		1.665	2.71341e-05
1.67	-3.09325e-05		1.67	9.09612e-05		1.67	-0.000188568		1.67	3.2729e-05
1.675	-3.23857e-05		1.675	2.3096e-05		1.675	-0.000176506		1.675	6.31739e-05
1.68	-4.07417e-05		1.68	3.83548e-05		1.68	-0.000180357		1.68	4.63892e-05
1.685	-1.89435e-05		1.685	5.28869e-05		1.685	-0.000177886		1.685	3.54174e-05
1.69	-9.64288e-06		1.69	8.63109e-05		1.69	-0.000161465		1.69	0.000109604
1.695	2.27639e-05		1.695	0.000117991		1.695	-0.000164299		1.695	5.56898e-05
1.7	2.01481e-05		1.7	0.000137319		1.7	-0.000201792		1.7	5.3728e-05
1.705	5.07383e-05		1.705	0.000117555		1.705	-0.000194453		1.705	5.45999e-05
1.71	5.15376e-05		1.71	2.80441e-07		1.71	-0.00018537		1.71	2.52449e-05
1.715	5.53886e-05		1.715	5.87533e-06		1.715	-0.000150784		1.715	2.66255e-05
1.72	5.27728e-05		1.72	-1.74488e-05		1.72	-0.000144172		1.72	3.97044e-05
1.725	6.72323e-05		1.725	2.16962e-06		1.725	-0.000125353		1.725	3.77426e-05
1.73	8.73594e-05		1.73	-1.01827e-05		1.73	-0.000124117		1.73	4.25382e-05
1.735	9.51341e-05		1.735	-0.000130655		1.735	3.57366e-05		1.735	4.26835e-05
1.74	-7.62003e-05		1.74	-0.000178247		1.74	3.30482e-05		1.74	5.3728e-05
1.745	-7.41658e-05		1.745	-0.000178247		1.745	3.5446e-05		1.745	4.76971e-05
1.75	-8.68814e-05		1.75	-0.000183406		1.75	6.01507e-05		1.75	5.34374e-05
1.755	-8.67361e-05		1.755	-0.000137703		1.755	6.39291e-05		1.755	7.98133e-05
1.76	-9.42928e-05		1.76	-0.000151508		1.76	5.71716e-05		1.76	-7.2048e-05
1.765	-9.53827e-05		1.765	-0.000155432		1.765	6.24758e-05		1.765	-7.53178e-05
1.77	-7.96153e-05		1.77	-0.000162625		1.77	5.65903e-05		1.77	-7.6335e-05
1.775	-8.19405e-05		1.775	-0.000212398		1.775	0.000230541		1.775	-6.10762e-05
1.78	-8.08506e-05		1.78	-4.52053e-05		1.78	0.0002147		1.78	-0.000109105
1.785	-6.79896e-05		1.785	-7.33977e-05		1.785	0.000212884		1.785	-0.000110776
1.79	-8.73174e-05		1.79	-7.60135e-05		1.79	0.00021332		1.79	-9.50815e-05
1.795	-0.00010076		1.795	-7.93559e-05		1.795	0.000190722		1.795	-0.000163528
1.8	-0.00012917		1.8	-0.000119537		1.8	0.000187961		1.8	-0.000113101
1.805	-4.05964e-05		1.805	-0.000112925		1.805	0.000195518		1.805	-0.000121675
1.81	-5.59279e-05		1.81	0.000190725		1.81	0.00019065		1.81	-8.4473e-05
1.815	-4.12504e-05		1.815	0.000285474		1.815	0.000208597		1.815	-8.084e-05
1.82	-2.18499e-05		1.82	0.000287509		1.82	0.000160205		1.82	-7.32106e-05
1.825	-1.78536e-05		1.825	0.000259389		1.825	0.000154465		1.825	-8.73068e-05
1.83	-1.65019e-06		1.83	0.000241006		1.83	0.000195009		1.83	-8.39644e-05
1.835	-2.94066e-05		1.835	0.000196973		1.835	0.000191158		1.835	-8.0622e-05
1.84	5.17994e-06		1.84	0.000244421		1.84	-1.83957e-05		1.84	-7.93141e-05
1.845	6.48784e-06		1.845	0.000312504		1.845	-6.55202e-06		1.845	-8.14213e-05
1.85	7.57775e-06		1.85	0.000357409		1.85	-2.19236e-06		1.85	-6.57992e-05
1.855	1.03389e-05		1.855	0.000398535		1.855	-3.30006e-05		1.855	-5.88237e-05
1.86	6.94848e-05		1.86	0.00032987		1.86	-3.91768e-05		1.86	-7.11034e-05
1.865	7.27546e-05		1.865	0.000387636		1.865	-4.37544e-05		1.865	-4.68347e-05
1.87	6.89762e-05		1.87	0.00069688		1.87	-3.03121e-05		1.87	-2.11854e-05
1.875	6.60698e-05		1.875	0.000799114		1.875	-3.37999e-05		1.875	-1.93689e-05
1.88	6.33813e-05		1.88	0.000787779		1.88	-0.000204916		1.88	-2.80882e-05
1.885	7.04294e-05		1.885	0.00064144		1.885	-0.000198231		1.885	8.38759e-06
1.89	6.90489e-05		1.89	0.000711267		1.89	-0.000177814		1.89	1.72522e-05
1.895	0.000414188		1.895	0.000764092		1.895	-0.000185298		1.895	1.93594e-05
1.9	0.000421527		1.9	0.000742439		1.9	-0.000166479		1.9	1.88508e-05
1.905	0.000702507		1.905	0.000740041		1.905	-0.000120557		1.905	-3.01953e-05
1.91	0.000631008		1.91	0.000716354		1.91	-0.000128404		1.91	-3.15759e-05
1.915	0.000631808		1.915	0.000428834		1.915	-0.000116851		1.915	-6.15122e-05
1.92	0.000615386		1.92	0.000371723		1.92	-0.00014657		1.92	-3.44823e-05
1.925	0.000576658		1.925	0.000367436		1.925	-0.000125861		1.925	-4.62534e-05
1.93	0.000575059		1.93	0.000364239		1.93	-0.000125643		1.93	-4.53815e-05
1.935	0.000939454		1.935	0.00037165		1.935	-0.000184644		1.935	-4.91598e-05
1.94	0.000960235		1.94	0.000392068		1.94	-0.00018726		1.94	-2.89601e-05
1.945	0.000918963		1.945	0.000340479		1.945	-0.000106824		1.945	-3.07766e-05
1.95	0.000998454		1.95	0.000321296		1.95	-0.000114671		1.95	-3.94233e-05
1.955	0.0010018		1.955	0.000272613		1.955	-0.000123536		1.955	-5.06857e-05
1.96	0.00099097		1.96	0.000249653		1.96	-0.000124117		1.96	-1.60265e-05
1.965	0.000927247		1.965	0.000228726		1.965	-0.000125643		1.965	-3.48456e-05
1.97	0.000932769		1.97	0.00020533		1.97	-0.000126951		1.97	-1.98048e-05
1.975	0.000947374		1.975	-7.94286e-05		1.975	-0.000139594		1.975	-4.81426e-05
1.98	0.000944177		1.98	-0.000181662		1.98	-0.000115689		1.98	-4.04405e-05
1.985	0.000949481		1.985	1.07436e-05		1.985	-9.86134e-05		1.985	-5.06857e-05
1.99	0.000940544		1.99	-4.00655e-06		1.99	-9.04027e-05		1.99	-1.86394e-07
1.995	0.000931316		1.995	-6.11907e-05		1.995	-2.92222e-05		1.995	5.52539e-05
2	0.000584215		2	-9.68672e-05		2	-1.66519e-05		2	5.19841e-05
2.005	0.000584869		2.005	1.93903e-05		2.005	-2.86409e-05		2.005	8.03219e-05
2.01	0.000300111		2.01	4.98352e-05		2.01	-7.75417e-05		2.01	7.95953e-05
2.015	0.000278094		2.015	8.03528e-05		2.015	-7.54345e-05		2.015	7.79241e-05
2.02	0.0002717		2.02	6.22602e-05		2.02	-5.39996e-05		2.02	6.94227e-05
2.025	0.000270974		2.025	6.56753e-05		2.025	-4.14292e-05		2.025	5.51812e-05
2.03	0.000288267		2.03	7.62111e-05		2.03	1.07413e-05		2.03	0.000259794
2.035	0.000289357		2.035	0.000183677		2.035	6.2363e-06		2.035	0.00027578
2.04	-9.92338e-05		2.04	0.000198717		2.04	3.18856e-05		2.04	0.000306297
2.045	-0.000101196		2.045	0.000208091		2.045	4.34387e-05		2.045	0.000281883
2.05	-0.000103303		2.05	0.000197555		2.05	-3.37272e-05		2.05	0.000283409
2.055	-0.000183666		2.055	0.000144149		2.055	-2.60251e-05		2.055	0.000277669
2.06	-0.000170877		2.06	0.000184331		2.06	-8.84466e-07		2.06	0.000280067
2.065	-0.000169642		2.065	0.000169798		2.065	3.15223e-05		2.065	0.000233636
2.07	-0.000167535		2.07	0.000183023		2.07	3.16676e-05		2.07	0.00023647
2.075	-0.000168334		2.075	0.000156865		2.075	1.79347e-05		2.075	0.000235162
2.08	-0.000169424		2.08	0.0001581		2.08	1.19039e-05		2.08	0.000236688
2.085	-0.000173929		2.085	0.000385529		2.085	1.32787e-07		2.085	0.000229204
2.09	-0.000178943		2.09	0.0002272		2.09	-1.04757e-05		2.09	0.000231166
2.095	-0.000178216		2.095	0.000239117		2.095	-2.81323e-05		2.095	0.000222374
2.1	-0.000177417		2.1	0.000258881		2.1	-0.00011053		2.1	0.000181466
2.105	-0.000179887		2.105	0.00026186		2.105	-0.000121938		2.105	0.000273527
2.11	-0.000183884		2.11	0.000121697		2.11	-0.000117287		2.11	0.000242065
2.115	-0.000181704		2.115	0.000108473		2.115	-0.000113146		2.115	0.000243809
2.12	-0.000124011		2.12	0.000173867		2.12	-9.04027e-05		2.12	0.000243664
2.125	-0.000110496		2.125	0.000188472		2.125	-3.06028e-05		2.125	0.00027498
2.13	-0.000107008		2.13	0.000204167		2.13	-3.52531e-05		2.13	0.00025558
2.135	-0.000115655		2.135	0.000282132		2.135	-8.40812e-05		2.135	5.63438e-05
2.14	-8.87706e-05		2.14	0.000183313		2.14	-7.41993e-05		2.14	6.29559e-05
2.145	-9.49468e-05		2.145	0.000155775		2.145	-9.57796e-05		2.145	3.09851e-05
2.15	-6.03602e-05		2.15	0.000165439		2.15	-1.22922e-05		2.15	3.46182e-05
2.155	-7.24946e-05		2.155	0.000187891		2.155	2.6654e-05		2.155	3.32376e-05
2.16	-6.75536e-05		2.16	0.000192687		2.16	2.85432e-05		2.16	9.39095e-05
2.165	-8.59368e-05		2.165	0.000163767		2.165	1.00873e-05		2.165	9.02764e-05
2.17	-8.4193e-05		2.17	0.000164203		2.17	-1.85411e-05		2.17	9.26016e-05
2.175	-8.55735e-05		2.175	0.000150035		2.175	-2.07936e-05		2.175	9.15117e-05
2.18	-6.81349e-05		2.18	0.000149889		2.18	2.73806e-05		2.18	5.88869e-05
2.185	-8.23038e-05		2.185	0.00012998		2.185	4.26394e-05		2.185	5.97588e-05
2.19	-8.19405e-05		2.19	-4.32434e-05		2.19	4.00236e-05		2.19	5.44546e-05
2.195	-7.24219e-05		2.195	-4.99282e-05		2.195	2.95605e-05		2.195	0.000249912
2.2	-5.25855e-05		2.2	-5.93742e-05		2.2	3.86431e-05		2.2	0.000210167
2.205	-5.40387e-05		2.205	-3.81572e-05		2.205	4.69264e-05		2.205	0.000191202
2.21	-5.0769e-05		2.21	-8.62587e-05		2.21	5.02688e-05		2.21	0.000100812
2.215	-2.84621e-05		2.215	-8.63314e-05		2.215	4.3584e-05		2.215	0.000103864
2.22	-3.27491e-05		2.22	-9.8611e-05		2.22	3.92244e-05		2.22	0.000100522
2.225	-8.66634e-05		2.225	-0.000195904		2.225	2.18584e-05		2.225	9.78332e-05
2.23	-0.000102794		2.23	-0.000168583		2.23	-7.14382e-05		2.23	7.0004e-05
2.235	-0.000106064		2.235	-0.000210146		2.235	-8.03028e-05		2.235	7.36371e-05
2.24	-0.00011689		2.24	-0.000279391		2.24	-0.0001037		2.24	7.8578e-05
2.245	-0.000145519		2.245	-0.000276194		2.245	-8.80049e-05		2.245	5.97588e-05
2.25	-0.000144138		2.25	-0.000281426		2.25	-1.97763e-05		2.25	6.69523e-05
2.255	-0.000133966		2.255	-0.000290872		2.255	-0.000108059		2.255	6.5935e-05
2.26	-0.000123938		2.26	-0.00030039		2.26	-0.000139085		2.26	6.58624e-05
2.265	-0.000126772		2.265	-0.000263915		2.265	-0.000154126		2.265	3.88262e-06
2.27	-0.000126409		2.27	-0.000247421		2.27	-0.000154708		2.27	3.15889e-08
2.275	-0.00011551		2.275	-0.000191326		2.275	-0.000153109		2.275	6.49841e-06
2.28	-0.000119579		2.28	-0.000150346		2.28	-0.000158559		2.28	8.02429e-06
2.285	-0.000144356		2.285	-0.000105514		2.285	6.37111e-05		2.285	9.04154e-06
2.29	-0.000143484		2.29	-9.476e-05		2.29	4.96149e-05		2.29	5.15482e-05
2.295	-0.00013026		2.295	-0.000124987		2.295	3.84251e-05		2.295	7.89413e-05
2.3	-0.000135201		2.3	-0.000142353		2.3	0.000204455		2.3	-0.000110268
2.305	-0.00015758		2.305	-0.000106894		2.305	0.000201549		2.305	-0.000143546
2.31	-0.000153511		2.31	-8.57501e-05		2.31	0.000191667		2.31	-0.000149941
2.315	-0.000156127		2.315	-8.05911e-05		2.315	0.000203729		2.315	-0.000153574
2.32	-0.000180323		2.32	-6.06094e-05		2.32	0.000196172		2.32	-0.000153138
2.325	-0.000175891		2.325	-6.04641e-05		2.325	0.000198642		2.325	-0.000150594
2.33	-0.000167753		2.33	1.37954e-05		2.33	0.000197843		2.33	-0.000147397
2.335	-0.000160996		2.335	-2.55333e-06		2.335	0.000228651		2.335	-0.000125381
2.34	-0.00015758		2.34	8.49112e-06		2.34	0.000275372		2.34	-0.00012945
2.345	-0.000132512		2.345	-1.72308e-05		2.345	0.000278061		2.345	-0.000136644
2.35	-0.000126482		2.35	-4.58592e-05		2.35	0.000398605		2.35	-0.000130177
2.355	-9.90158e-05		2.355	-3.35069e-05		2.355	0.000330086		2.355	-5.73705e-05
2.36	-0.000162303		2.36	-2.71127e-05		2.36	0.000319332		2.36	-6.10762e-05
2.365	-0.00015976		2.365	-5.26167e-05		2.365	0.000353119		2.365	-6.3474e-05
2.37	-0.000152422		2.37	-5.74123e-05		2.37	0.000352683		2.37	-5.14123e-05
2.375	-0.000138325		2.375	-5.32706e-05		2.375	0.000360168		2.375	-4.06585e-05
2.38	-0.000148135		2.38	-0.000116994		2.38	0.00039955		2.38	-4.19664e-05
2.385	-7.39478e-05		2.385	-0.000149401		2.385	0.000430358		2.385	-4.53815e-05
2.39	-7.09687e-05		2.39	-0.000186385		2.39	0.000202275		2.39	-3.47003e-05
2.395	-7.03874e-05		2.395	-0.000198011		2.395	0.000196681		2.395	-6.65258e-05
2.4	-7.83801e-05		2.4	-0.000226131		2.4	0.000235845		2.4	-8.97046e-05
2.405	-8.28124e-05		2.405	-0.000222571		2.405	0.000123656		2.405	-9.71887e-05
2.41	0.000500873		2.41	-5.53243e-06		2.41	0.000133175		2.41	-0.00010133
2.415	0.000500727		2.415	-5.40699e-05		2.415	0.000146399		2.415	-9.50089e-05
2.42	0.00050516		2.42	-6.62043e-05		2.42	0.000141749		2.42	-9.66801e-05
2.425	0.000506685		2.425	-6.03187e-05		2.425	0.000179678		2.425	-9.26837e-05
2.43	0.000511554		2.43	8.39131e-05		2.43	0.000514645		2.43	-8.51996e-05
2.435	0.000507775		2.435	7.51938e-05		2.435	0.000535062		2.435	-6.78337e-05
2.44	0.000501672		2.44	6.56753e-05		2.44	0.000511666		2.44	-9.26837e-05
2.445	0.000509083		2.445	6.18969e-05		2.445	0.000476062		2.445	-8.95593e-05
2.45	0.000495205		2.45	0.000102732		2.45	0.000479259		2.45	-9.10852e-05
2.455	0.000521		2.455	0.000106075		2.455	0.000383782		2.455	-9.95138e-05
2.46	0.000498184		2.46	9.67741e-05		2.46	0.000379713		2.46	-0.000179441
2.465	0.000499783		2.465	8.5221e-05		2.465	0.000387415		2.465	-0.000179078
2.47	0.000501527		2.47	8.61656e-05		2.47	0.000341058		2.47	-0.000176026
2.475	0.000505741		2.475	7.38859e-05		2.475	0.000343892		2.475	-0.000182202
2.48	0.000490773		2.48	4.91086e-05		2.48	0.000363728		2.48	-0.000189032
2.485	0.000489392		2.485	9.0162e-05		2.485	0.000321439		2.485	-0.000196516
2.49	0.000418984		2.49	7.99168e-05		2.49	0.000348033		2.49	-0.00017806
2.495	0.000423561		2.495	0.000113123		2.495	0.000313374		2.495	-0.000193537
2.5	0.000423925		2.5	0.000107455		2.5	0.000316498		2.5	-0.000197025
2.505	0.00042189		2.505	0.000141679		2.505	0.000284455		2.505	-0.000199786
2.51	0.000423053		2.51	0.000138336		2.51	0.000267525		2.51	-0.000195862
2.515	-0.000154238		2.515	-8.00825e-05		2.515	0.000249578		2.515	-0.000189395
2.52	-0.000155909		2.52	-0.000110963		2.52	0.000241803		2.52	-0.00019579
2.525	-0.000158961		2.525	-0.000106822		2.525	0.000232502		2.525	-0.000195354
2.53	-0.000161504		2.53	-0.00010733		2.53	0.000226762		2.53	-0.000206253
2.535	-0.000167608		2.535	-0.000233542		2.535	-0.000101956		2.535	-0.000216062
2.54	-0.000170441		2.54	-0.00025752		2.54	-0.000123391		2.54	-0.000231103
2.545	-0.000132658		2.545	-0.000242916		2.545	-0.000123827		2.545	-0.000223183
2.55	-9.31303e-05		2.55	-0.000188565		2.55	-1.49807e-05		2.55	-0.000226162
2.555	-9.2331e-05		2.555	-0.000180064		2.555	-1.75238e-05		2.555	-0.000174718
2.56	-8.84073e-05		2.56	-0.000158484		2.56	-6.66426e-05		2.56	-0.000147252
2.565	-7.14773e-05		2.565	-0.000169383		2.565	-5.44355e-05		2.565	-0.000137879
2.57	-7.1768e-05		2.57	-0.000185005		2.57	-5.52348e-05		2.57	-9.00679e-05
2.575	-7.87434e-05		2.575	-0.000180573		2.575	-5.47989e-05		2.575	-9.05766e-05
2.58	-8.87706e-05		2.58	-0.000182244		2.58	-6.03937e-05		2.58	-9.10852e-05
2.585	-8.54282e-05		2.585	2.57844e-05		2.585	5.44831e-05		2.585	-5.26476e-05
2.59	-8.40476e-05		2.59	-9.60144e-06		2.59	5.94241e-05		2.59	-5.1703e-05
2.595	-7.60549e-05		2.595	8.30412e-05		2.595	4.85575e-06		2.595	-4.2693e-05
2.6	-7.84528e-05		2.6	5.68833e-05		2.6	5.72768e-06		2.6	-4.03679e-05
2.605	-8.31757e-05		2.605	9.06706e-05		2.605	1.08139e-05		2.605	-4.83606e-05
2.61	-8.7826e-05		2.61	5.71739e-05		2.61	4.48919e-05		2.61	-1.7625e-05
2.615	-8.84073e-05		2.615	7.91175e-05		2.615	0.000180404		2.615	2.29198e-05
2.62	-9.29849e-05		2.62	6.34954e-05		2.62	0.000192248		2.62	2.49543e-05
2.625	-7.4965e-05		2.625	7.92628e-05		2.625	0.000223347		2.625	3.34556e-05
2.63	-7.39478e-05		2.63	7.60658e-05		2.63	0.000228506		2.63	6.70249e-05
2.635	-6.95155e-05		2.635	5.83365e-05		2.635	0.000215282		2.635	7.23292e-05
2.64	-5.34574e-05		2.64	4.26417e-05		2.64	0.000211358		2.64	0.000117234
2.645	-4.69906e-05		2.645	3.36318e-05		2.645	0.00021688		2.645	0.000109604
2.65	-8.25944e-05		2.65	1.00897e-05		2.65	0.000214264		2.65	0.000102629
2.655	-0.000124302		2.655	-3.34342e-05		2.655	9.76437e-05		2.655	0.000113528
2.66	-0.000128298		2.66	8.39131e-05		2.66	0.000113338		2.66	6.71703e-05
2.665	-0.00015867		2.665	0.000309453		2.665	0.000140441		2.665	3.78153e-05
2.67	-0.000173929		2.67	0.000316428		2.67	0.000134628		2.67	3.85419e-05
2.675	-0.000170151		2.675	0.000441477		2.675	0.000131649		2.675	-2.00292e-06
2.68	-0.0001663		2.68	0.000552576		2.68	0.000128452		2.68	-3.16549e-06
2.685	-0.000143266		2.685	0.000529106		2.685	0.000132594		2.685	-7.88845e-06
2.69	-0.000145373		2.69	0.000359807		2.69	7.49009e-05		2.69	2.61895e-05
2.695	-0.00014036		2.695	0.000363294		2.695	6.93786e-05		2.695	3.12758e-05
2.7	-0.000137017		2.7	0.000301169		2.7	0.000121113		2.7	5.91712e-06
2.705	-8.38297e-05		2.705	0.000351523		2.705	0.000124674		2.705	1.07127e-05
2.71	-6.50832e-05		2.71	0.000327545		2.71	0.000129978		2.71	1.16573e-05
2.715	1.2664e-05		2.715	0.000341569		2.715	9.04503e-05		2.715	2.43003e-05
2.72	1.47712e-05		2.72	0.000313231		2.72	-8.241e-05		2.72	-1.55178e-05
2.725	3.56249e-05		2.725	0.000305238		2.725	-8.16107e-05		2.725	-1.69711e-05
2.73	1.45532e-05		2.73	0.000301097		2.73	-0.000114235		2.73	-2.30746e-05
2.735	1.21554e-05		2.735	0.000350651		2.735	-9.98486e-05		2.735	-5.67892e-05
2.74	1.44079e-05		2.74	0.000348399		2.74	-0.000112637		2.74	-4.66167e-05
2.745	-1.24306e-07		2.745	0.000464584		2.745	-0.000112564		2.745	-8.84694e-05
2.75	-5.86452e-06		2.75	0.000448816		2.75	-0.000112201		2.75	-2.37285e-05
2.755	5.1247e-05		2.755	0.000442858		2.755	-8.39359e-05		2.755	4.67554e-07
2.76	8.25638e-05		2.76	0.000649506		2.76	-8.37179e-05		2.76	-1.63961e-06
2.765	7.74775e-05		2.765	0.000622912		2.765	-8.90948e-05		2.765	5.84446e-06
2.77	7.12287e-05		2.77	0.000414157		2.77	-0.000111838		2.77	0.000125299
2.775	6.39626e-05		2.775	0.000408489		2.775	-0.000112782		2.775	0.000122029
2.78	5.81497e-05		2.78	0.000518062		2.78	5.2158e-05		2.78	0.000109968
2.785	5.27728e-05		2.785	0.000440024		2.785	6.18946e-05		2.785	0.000114037
2.79	2.45804e-05		2.79	0.000442931		2.79	6.71261e-05		2.79	0.000126825
2.795	0.00010923		2.795	0.000409434		2.795	-9.57127e-07		2.795	5.79423e-05
2.8	0.000103926		2.8	0.000410306		2.8	5.68752e-07		2.8	5.56898e-05
2.805	9.49888e-05		2.805	0.000372668		2.805	-4.20832e-05		2.805	5.7797e-05
2.81	4.06385e-05		2.81	0.000436754		2.81	2.3021e-05		2.81	5.32194e-05
2.815	0.00019933		2.815	0.000473957		2.815	0.00016253		2.815	5.26381e-05
2.82	0.000141201		2.82	0.000521913		2.82	0.000166163		2.82	1.33285e-05
2.825	0.000152028		2.825	0.000527653		2.825	0.000171903		2.825	9.69549e-06
2.83	0.000132627		2.83	0.000560641		2.83	0.000215572		2.83	8.7509e-06
2.835	0.000137568		2.835	0.000560205		2.835	0.000213393		2.835	1.33285e-05
2.84	0.000144834		2.84	0.000710977		2.84	0.000214264		2.84	1.45638e-05
2.845	0.000141637		2.845	0.00071817		2.845	0.000227779		2.845	5.84446e-06
2.85	0.000141855		2.85	0.000590578		2.85	0.000269123		2.85	3.08398e-05
2.855	0.00014636		2.855	0.000597553		2.855	0.000286562		2.855	3.06945e-05
2.86	0.000100002		2.86	0.000587453		2.86	0.000250377		2.86	5.4085e-06
2.865	6.61424e-05		2.865	0.000359589		2.865	0.000248488		2.865	-3.8921e-06
2.87	6.74503e-05		2.87	0.000225602		2.87	0.000268397		2.87	-1.55905e-05
2.875	7.49344e-05		2.875	0.000245366		2.875	0.000268687		2.875	-0.000127416
2.88	7.53704e-05		2.88	0.000284457		2.88	0.000267307		2.88	-0.000114264
2.885	0.000100511		2.885	4.22784e-05		2.885	0.00013906		2.885	-0.00010816
2.89	0.000113735		2.89	5.87533e-06		2.89	0.000146617		2.89	-0.000105617
2.895	0.000119694		2.895	0.000149308		2.895	0.000138988		2.895	-0.000110776
2.9	3.60608e-05		2.9	0.000167982		2.9	0.0001161		2.9	-0.000115717
2.905	7.12287e-05		2.905	0.000165511		2.905	0.000161077		2.905	-0.000104309
2.91	6.81769e-05		2.91	0.000236356		2.91	0.000238606		2.91	-0.000108742
2.915	6.88309e-05		2.915	0.000154176		2.915	0.000169433		2.915	-0.000105617
2.92	-6.50832e-05		2.92	0.00022364		2.92	2.12044e-05		2.92	-8.83241e-05
2.925	-8.02693e-05		2.925	0.00016493		2.925	2.6436e-05		2.925	-8.67255e-05
2.93	-9.16044e-05		2.93	0.000158027		2.93	8.31115e-05		2.93	-7.54631e-05
2.935	-8.54282e-05		2.935	0.000122351		2.935	9.0305e-05		2.935	-7.51724e-05
2.94	2.37085e-05		2.94	0.000182877		2.94	0.000123293		2.94	-7.30653e-05
2.945	1.94941e-05		2.945	3.77008e-05		2.945	0.000106363		2.945	-6.8197e-05
2.95	1.46985e-05		2.95	4.05346e-05		2.95	0.000100695		2.95	-6.99409e-05
2.955	4.94304e-05		2.955	7.47579e-05		2.955	8.18763e-05		2.955	-9.70434e-05
2.96	4.16557e-05		2.96	0.000117119		2.96	6.23305e-05		2.96	-6.94322e-05
2.965	2.51617e-05		2.965	0.000123731		2.965	7.59181e-05		2.965	-6.81243e-05
2.97	2.23279e-05		2.97	0.000113413		2.97	8.24576e-05		2.97	-3.66622e-05
2.975	2.29092e-05		2.975	0.000183095		2.975	4.85249e-05		2.975	-3.17212e-05
2.98	3.43896e-05		2.98	0.00016929		2.98	4.66358e-05		2.98	-3.91326e-05
2.985	4.61607e-05		2.985	0.000176701		2.985	5.04141e-05		2.985	-2.07494e-05
2.99	2.80681e-05		2.99	0.000194721		2.99	8.5582e-05		2.99	-2.43098e-05
2.995	2.21099e-05		2.995	0.000254666		2.995	7.37383e-05		2.995	-3.03407e-05
3	1.90582e-05		3	0.000107601		3	7.62087e-05		3	-2.64896e-05
3.005	1.08475e-05		3.005	7.71557e-05		3.005	8.22396e-05		3.005	-2.31472e-05
3.01	-2.04694e-05		3.01	0.000391341		3.01	4.4238e-05		3.01	-2.6199e-05
3.015	-5.06525e-06		3.015	0.000359371		3.015	-2.71877e-05		3.015	-1.31927e-05
3.02	-4.48396e-06		3.02	0.000306328		3.02	-2.47172e-05		3.02	-1.53725e-05
3.025	-4.03784e-05		3.025	0.000279662		3.025	-1.38908e-05		3.025	-3.27385e-05
3.03	6.78863e-05		3.03	0.000281551		3.03	1.63362e-05		3.03	5.78697e-05
3.035	6.86129e-05		3.035	0.000291723		3.035	-4.44485e-06		3.035	4.81331e-05
3.04	0.000189303		3.04	0.000382549		3.04	-3.93622e-06		3.04	4.52993e-05
3.045	0.000107123		3.045	0.000378408		3.045	-4.62249e-05		3.045	3.93411e-05
3.05	0.000109448		3.05	0.000338008		3.05	-9.53111e-06		3.05	3.06218e-05
3.055	0.000123327		3.055	0.000346292		3.055	-6.11605e-06		3.055	2.97499e-05
3.06	0.000122891		3.06	0.000500769		3.06	-3.14747e-05		3.06	3.658e-05
3.065	0.000127686		3.065	0.000434938		3.065	-3.50351e-05		3.065	-5.17756e-05
3.07	0.000180583		3.07	0.000434066		3.07	-3.72149e-05		3.07	-5.26476e-05
3.075	0.000183708		3.075	0.000437481		3.075	-4.07026e-05		3.075	-5.77338e-05
3.08	0.000191337		3.08	0.000414593		3.08	-3.9758e-05		3.08	-6.16575e-05
3.085	0.000181237		3.085	0.000379134		3.085	3.34841e-05		3.085	-6.58718e-05
3.09	0.000441581		3.09	0.000380152		3.09	4.03143e-05		3.09	-9.94412e-05
3.095	0.000442235		3.095	0.000404057		3.095	-1.71605e-05		3.095	-9.63168e-05
3.1	0.000442381		3.1	0.000348471		3.1	9.65136e-06		3.1	-6.07856e-05
3.105	0.00044318		3.105	0.000429125		3.105	4.17675e-05		3.105	-6.60172e-05
3.11	0.000450664		3.11	0.000534047		3.11	4.25668e-05		3.11	-6.76157e-05
3.115	0.000482489		3.115	0.000211724		3.115	5.194e-05		3.115	-6.7979e-05
3.12	0.000467158		3.12	0.000173504		3.12	4.19855e-05		3.12	-7.71343e-05
3.125	0.000465923		3.125	0.000419679		3.125	5.30299e-05		3.125	-8.06947e-05
3.13	0.000465995		3.13	0.000335393		3.13	4.67084e-05		3.13	-7.96774e-05
3.135	0.000359765		3.135	0.000372595		3.135	1.92426e-05		3.135	-0.000125817
3.14	0.000360782		3.14	0.000387854		3.14	-1.9849e-05		3.14	-0.000120876
3.145	0.000238567		3.145	0.000296446		3.145	-7.45626e-05		3.145	-8.98499e-05
3.15	0.000212264		3.15	0.000238899		3.15	-6.39541e-05		3.15	-9.36283e-05
3.155	0.000216914		3.155	0.000259535		3.155	-0.000102755		3.155	-9.40643e-05
3.16	0.000216478		3.16	0.000266074		3.16	-0.00011409		3.16	-7.08854e-05
3.165	0.000177241		3.165	0.00014008		3.165	-7.8341e-05		3.165	-7.84422e-05
3.17	0.000183344		3.17	0.000205112		3.17	-7.23101e-05		3.17	-7.50271e-05
3.175	0.000133354		3.175	0.000215502		3.175	-5.84319e-05		3.175	-5.80245e-05
3.18	0.000130665		3.18	0.000241805		3.18	-5.51622e-05		3.18	-3.01227e-05
3.185	0.000147959		3.185	0.000197119		3.185	-4.76781e-05		3.185	-2.63443e-05
3.19	0.000140039		3.19	0.000259389		3.19	-0.000118595		3.19	-4.83669e-06
3.195	-0.000131277		3.195	0.00024522		3.195	-9.04754e-05		3.195	-3.38347e-06
3.2	-0.000135274		3.2	0.000240425		3.2	-0.000108713		3.2	-3.81944e-06
3.205	-0.000135855		3.205	0.000301169		3.205	-0.000130512		3.205	-2.94751e-06
3.21	-0.000138761		3.21	0.000315847		3.21	-0.000119031		3.21	-1.18121e-05
3.215	-0.000141232		3.215	0.00022117		3.215	-0.000120121		3.215	7.443e-06
3.22	-0.000180832		3.22	0.000265347		3.22	-0.000125498		3.22	1.08581e-05
3.225	-0.000179015		3.225	0.000293031		3.225	-9.51983e-05		3.225	7.66098e-06
3.23	-0.000177926		3.23	5.69559e-05		3.23	-0.000102319		3.23	7.15236e-06
3.235	-0.000177417		3.235	6.19695e-05		3.235	-0.00010181		3.235	1.48481e-06
3.24	-0.000180178		3.24	2.09161e-05		3.24	-0.000107042		3.24	-2.85968e-05
3.245	-0.00018352		3.245	6.13156e-05		3.245	-0.00010399		3.245	-3.73888e-05
3.25	-0.000182067		3.25	0.000104404		3.25	-9.26552e-05		3.25	-6.76157e-05
3.255	-0.000182431		3.255	0.000149526		3.255	-9.33818e-05		3.255	-6.67438e-05
3.26	-0.000186136		3.26	0.000182005		3.26	-9.39631e-05		3.26	-6.66711e-05
3.265	-0.000197689		3.265	0.00024849		3.265	-9.38904e-05		3.265	-8.77428e-05
3.27	-0.00020125		3.27	0.000221533		3.27	-0.000127896		3.27	-7.85148e-05
3.275	-0.000203066		3.275	0.000145312		3.275	-0.000135888		3.275	9.24563e-05
3.28	-0.000201613		3.28	0.000145239		3.28	-0.00015478		3.28	7.00767e-05
3.285	-0.000199942		3.285	0.000147346		3.285	-0.000154272		3.285	1.83421e-05
3.29	-0.000212076		3.29	0.000185493		3.29	-4.855e-05		3.29	1.86328e-05
3.295	-0.000215055		3.295	0.000112033		3.295	-5.11658e-05		3.295	1.77545e-06
3.3	-0.000211495		3.3	0.000266292		3.3	-8.54618e-05		3.3	-2.65686e-06
3.305	-0.000214329		3.305	0.000295138		3.305	-7.10022e-05		3.305	-5.78128e-06
3.31	-0.000147989		3.31	0.000418371		3.31	-7.24555e-05		3.31	-2.5981e-05
3.315	-0.000145228		3.315	0.000327472		3.315	-0.00010508		3.315	-1.89329e-05
3.32	1.83316e-05		3.32	0.000311778		3.32	-8.241e-05		3.32	-3.64442e-05
3.325	2.36358e-05		3.325	0.000264475		3.325	-9.17833e-05		3.325	-4.21844e-05
3.33	2.60336e-05		3.33	0.000246165		3.33	-8.34272e-05		3.33	-1.32654e-05
3.335	2.98846e-05		3.335	0.0002878		3.335	-8.66243e-05		3.335	-5.49064e-06
3.34	0.000198749		3.34	0.000342586		3.34	-8.82955e-05		3.34	1.1215e-06
3.345	0.000197731		3.345	0.000367727		3.345	-8.83682e-05		3.345	6.04128e-05
3.35	0.000198313		3.35	0.000375138		3.35	-8.72056e-05		3.35	6.41912e-05
3.355	0.0001917		3.355	0.00035443		3.355	-0.000103918		3.355	0.000177324
3.36	0.000188867		3.36	0.000393957		3.36	-0.000102319		3.36	0.000193092
3.365	0.000177968		3.365	0.00034215		3.365	-0.00010152		3.365	0.000196652
3.37	0.000178404		3.37	0.000322822		3.37	-9.69422e-05		3.37	0.000210094
3.375	0.000250556		3.375	0.000350724		3.375	-9.33091e-05		3.375	0.000202973
3.38	0.000248812		3.38	0.000384075		3.38	-9.40357e-05		3.38	3.2511e-05
3.385	0.000318857		3.385	0.000384729		3.385	-4.31731e-05		3.385	5.71431e-05
3.39	0.000388902		3.39	0.000359007		3.39	-4.27371e-05		3.39	6.47725e-05
3.395	0.000422399		3.395	0.000321151		3.395	-0.000155362		3.395	0.000114618
3.4	0.000425305		3.4	0.000557517		3.4	-0.00015231		3.4	0.000127333
3.405	0.000457131		3.405	0.000399552		3.405	-0.000151075		3.405	0.000138305
3.41	0.000463816		3.41	0.000373249		3.41	-0.00015914		3.41	0.000143973
3.415	0.000395296		3.415	0.000207582		3.415	-0.000163718		3.415	0.000134382
3.42	0.000390428		3.42	0.000216083		3.42	-0.000173454		3.42	0.000137143
3.425	0.000231737		3.425	0.000219208		3.425	-0.000202809		3.425	0.00013271
3.43	0.000230211		3.43	0.000212741		3.43	-0.00019736		3.43	0.00012806
3.435	0.000260147		3.435	0.000209762		3.435	-0.000206587		3.435	9.87778e-05
3.44	0.000260728		3.44	0.000248926		3.44	-0.000148895		3.44	8.89685e-05
3.445	8.81587e-05		3.445	0.000190579		3.445	-0.000151075		3.445	9.1003e-05
3.45	8.15465e-05		3.45	0.000164785		3.45	-0.000152019		3.45	2.0522e-05
3.455	8.41623e-05		3.455	0.000158173		3.455	-0.000158559		3.455	2.30651e-05
3.46	8.53976e-05		3.46	0.000138845		3.46	-9.01121e-05		3.46	-8.54903e-05
3.465	0.000129793		3.465	7.7737e-05		3.465	-8.67697e-05		3.465	-9.16665e-05
3.47	0.000146505		3.47	0.000113922		3.47	-8.72056e-05		3.47	-9.44276e-05
3.475	0.000182836		3.475	0.000116102		3.475	-6.70059e-05		3.475	-0.000107216
3.48	0.000114026		3.48	8.41311e-05		3.48	-2.91496e-05		3.48	-0.000106126
3.485	0.000127759		3.485	7.27234e-05		3.485	2.06958e-05		3.485	-0.000106344
3.49	5.68418e-05		3.49	0.000111088		3.49	-3.2056e-05		3.49	-0.000104891
3.495	-2.01061e-05		3.495	0.00010513		3.495	-3.2056e-05		3.495	-9.83513e-05
3.5	-5.99969e-05		3.5	0.000189417		3.5	-3.5689e-05		3.5	-0.000135118
3.505	-3.64548e-05		3.505	0.000229162		3.505	-3.49624e-05		3.505	-0.000138387
3.51	-6.23947e-05		3.51	0.000202641		3.51	-3.99034e-05		3.51	-0.000110195
3.515	-6.26853e-05		3.515	0.000189853		3.515	4.56185e-05		3.515	-0.000106853
3.52	-6.16681e-05		3.52	0.000171179		3.52	4.14768e-05		3.52	-0.0001147
3.525	-5.57826e-05		3.525	0.000166093		3.525	3.9733e-05		3.525	-0.000118769
3.53	0.000282236		3.53	0.000183095		3.53	4.53279e-05		3.53	-0.000112593
3.535	0.000281873		3.535	0.000214775		3.535	6.65448e-05		3.535	-0.000109614
3.54	0.000252808		3.54	0.000207582		3.54	4.12589e-05		3.54	-0.000112157
3.545	0.000244525		3.545	0.000130416		3.545	-1.41087e-05		3.545	-0.00010816
3.55	0.000242854		3.55	0.000133323		3.55	-1.01851e-05		3.55	-9.3701e-05
3.555	0.000248594		3.555	0.000152432		3.555	-6.69734e-06		3.555	-9.37736e-05
3.56	0.000278748		3.56	8.63836e-05		3.56	-6.91532e-06		3.56	-8.5345e-05
3.565	0.00029764		3.565	0.000155993		3.565	-6.88224e-05		3.565	-8.78881e-05
3.57	0.000257095		3.57	0.00014008		3.57	-6.04664e-05		3.57	-5.83151e-05
3.575	0.000246777		3.575	0.000103822		3.575	-5.39269e-05		3.575	-2.05314e-05
3.58	0.000210883		3.58	6.53846e-05		3.58	-6.84266e-06		3.58	1.90687e-05
3.585	0.000213426		3.585	3.27599e-05		3.585	0.000227852		3.585	1.1076e-05
3.59	0.000193008		3.59	2.01169e-05		3.59	0.000181494		3.59	1.44184e-05
3.595	0.000196787		3.595	-1.73762e-05		3.595	0.000220223		3.595	0.000118759
3.6	0.00020289		3.6	1.72104e-05		3.6	0.000270286		3.6	0.00010866
3.605	0.000201074		3.605	-6.35158e-05		3.605	0.000278133		3.605	9.26016e-05
3.61	0.000176078		3.61	-0.000275032		3.61	0.000275954		3.61	0.000121666
3.615	0.000158276		3.615	-0.000248946		3.615	0.000279005		3.615	8.67887e-05
3.62	0.000156896		3.62	-0.00024386		3.62	0.000198642		3.62	8.43182e-05
3.625	0.000187922		3.625	-0.00024386		3.625	0.000205472		3.625	8.50448e-05
3.63	0.000176732		3.63	-0.000209346		3.63	0.000210777		3.63	0.000101321
3.635	-0.000159034		3.635	-0.000116849		3.635	0.0002652		3.635	9.68159e-05
3.64	-0.000153003		3.64	-0.000124406		3.64	0.000243256		3.64	0.000111566
3.645	-0.000155328		3.645	-8.45148e-05		3.645	0.000245654		3.645	0.000115417
3.65	-0.000153148		3.65	-8.03732e-05		3.65	0.000244927		3.65	0.00014935
3.655	-0.000147989		3.655	-5.47239e-05		3.655	0.00024064		3.655	0.00013351
3.66	-0.000131059		3.66	-7.20898e-05		3.66	0.000244128		3.66	0.000129513
3.665	-0.000129606		3.665	-6.199e-05		3.665	0.000244491		3.665	0.000118033
3.67	-0.000153003		3.67	-8.05185e-05		3.67	0.000242748		3.67	0.000117452
3.675	-0.00014828		3.675	-9.20716e-05		3.675	0.000228942		3.675	0.000123918
3.68	-0.000142976		3.68	-0.000104933		3.68	0.000231049		3.68	8.41003e-05
3.685	-0.000118998		3.685	-8.14631e-05		3.685	0.000163329		3.685	4.13756e-05
3.69	-9.39295e-05		3.69	-7.61588e-05		3.69	-7.07843e-05		3.69	8.77333e-05
3.695	-9.06598e-05		3.695	-6.1772e-05		3.695	-7.47079e-05		3.695	8.54808e-05
3.7	-9.2113e-05		3.7	-4.89836e-05		3.7	-0.000120412		3.7	5.13302e-05
3.705	-9.13864e-05		3.705	-2.91472e-05		3.705	-0.000175416		3.705	6.66616e-05
3.71	-7.91794e-05		3.71	-3.88838e-05		3.71	-0.000168368		3.71	7.22565e-05
3.715	-3.93612e-05		3.715	-2.55142e-05		3.715	-0.000170766		3.715	4.01404e-05
3.72	-4.19332e-06		3.72	-4.8475e-05		3.72	-0.000176579		3.72	5.11122e-05
3.725	-5.93718e-06		3.725	-3.93389e-06		3.725	-0.000112855		3.725	4.97316e-05
3.73	-3.49289e-05		3.73	4.34945e-06		3.73	-0.000112346		3.73	5.14755e-05
3.735	1.60064e-05		3.735	6.43745e-07		3.735	-0.000115471		3.735	3.28017e-05
3.74	1.2228e-05		3.74	-6.85294e-05		3.74	-0.000174617		3.74	3.48362e-05
3.745	6.85114e-06		3.745	-1.24352e-05		3.745	-0.000182246		3.745	2.56082e-05
3.75	8.44968e-06		3.75	6.38587e-05		3.75	-0.000189657		3.75	3.43275e-05
3.755	6.5605e-06		3.755	4.59841e-05		3.755	-0.000193436		3.755	3.94893e-07
3.76	0.000117441		3.76	2.88362e-05		3.76	-0.000192201		3.76	7.00704e-06
3.765	0.000105743		3.765	0.00012315		3.765	-0.000133927		3.765	6.42575e-06
3.77	9.33903e-05		3.77	0.000131143		3.77	-0.000127678		3.77	5.13302e-05
3.775	9.34629e-05		3.775	0.000139717		3.775	-0.000135162		3.775	6.15754e-05
3.78	0.000220402		3.78	0.000139063		3.78	-0.000122301		3.78	2.16119e-05
3.785	0.000213135		3.785	0.000152142		3.785	-0.000132546		3.785	2.29924e-05
3.79	0.000190247		3.79	0.000171324		3.79	-0.000130729		3.79	3.14938e-05
3.795	0.000165833		3.795	0.000217246		3.795	-0.000174181		3.795	3.22867e-06
3.8	0.000165034		3.8	0.000213613		3.8	-0.000174544		3.8	-2.43888e-06
3.805	0.000163581		3.805	0.000186365		3.805	-0.000118159		3.805	-9.44276e-05
3.81	0.000249757		3.81	0.000156065		3.81	-0.000112128		3.81	-9.10852e-05
3.815	0.00026269		3.815	0.000184403		3.815	-4.53529e-05		3.815	-6.49273e-05
3.82	0.000303816		3.82	0.000135212		3.82	-5.04392e-05		3.82	-7.64077e-05
3.825	0.000272136		3.825	0.000142478		3.825	-1.52713e-05		3.825	-9.23204e-05
3.83	0.00027032		3.83	7.05435e-05		3.83	-7.55799e-05		3.83	-9.10852e-05
3.835	0.000266614		3.835	7.18514e-05		3.835	-8.29186e-05		3.835	-9.33377e-05
3.84	0.000253753		3.84	8.67469e-05		3.84	-9.5489e-05		3.84	-6.93596e-05
3.845	0.000253753		3.845	0.000124531		3.845	-8.80775e-05		3.845	-6.91416e-05
3.85	0.000250992		3.85	0.000103968		3.85	-8.61157e-05		3.85	-7.07401e-05
3.855	0.000247577		3.855	0.000127146		3.855	-6.73692e-05		3.855	-8.19299e-05
3.86	0.000256659		3.86	0.000151778		3.86	-4.36091e-05		3.86	-7.2702e-05
3.865	0.000141419		3.865	0.000171542		3.865	0.000131649		3.865	-8.73068e-05
3.87	0.000133717		3.87	0.000103096		3.87	6.9088e-05		3.87	-5.26476e-05
3.875	0.000106542		3.875	9.36497e-05		3.875	6.35658e-05		3.875	-9.68981e-05
3.88	0.000101601		3.88	1.61932e-05		3.88	7.46829e-05		3.88	-9.91505e-05
3.885	1.36086e-05		3.885	2.84729e-05		3.885	6.79981e-05		3.885	-9.7552e-05
3.89	1.83316e-05		3.89	2.45492e-05		3.89	7.75893e-05		3.89	-9.52269e-05
3.895	1.7605e-05		3.895	-4.63679e-05		3.895	6.71988e-05		3.895	-0.0001046
3.9	1.25914e-05		3.9	-8.16811e-05		3.9	7.09772e-05		3.9	-0.00011717
3.905	0.000328812		3.905	-4.92016e-05		3.905	7.51188e-05		3.905	-0.000117534
3.91	0.000396459		3.91	-7.42161e-06		3.91	4.19855e-05		3.91	-9.68981e-05
3.915	0.00030309		3.915	-2.98012e-05		3.915	3.48647e-05		3.915	-0.000118842
3.92	0.000274389		3.92	-5.47239e-05		3.92	-4.12113e-05		3.92	-3.8406e-05
3.925	0.000190901		3.925	-8.35702e-05		3.925	5.46285e-05		3.925	-3.33198e-05
3.93	0.000193081		3.93	-5.84296e-05		3.93	2.40382e-05		3.93	-2.2566e-05
3.935	0.000194389		3.935	-6.40971e-05		3.935	2.97784e-05		3.935	-2.65623e-05
3.94	0.000196496		3.94	-4.73851e-05		3.94	3.35568e-05		3.94	-2.6199e-05
3.945	0.000169176		3.945	-9.35974e-05		3.945	5.39745e-05		3.945	-4.61807e-05
3.95	0.00018022		3.95	-0.000169964		3.95	6.4583e-05		3.95	7.51566e-06
3.955	0.000183272		3.955	-0.000178974		3.955	6.19672e-05		3.955	-8.40342e-07
3.96	0.000199838		3.96	-0.000287965		3.96	0.000162966		3.96	1.32559e-05
3.965	0.000192136		3.965	-0.000309982		3.965	0.000139351		3.965	4.60923e-06
3.97	0.0001917		3.97	-0.000302861		3.97	-2.67517e-05		3.97	1.02041e-05
3.975	0.000196496		3.975	-0.000204187		3.975	-3.54711e-05		3.975	0.000208568
3.98	0.00020289		3.98	-0.000139592		3.98	-3.61977e-05		3.98	0.00021024
3.985	0.00020972		3.985	-6.85294e-05		3.985	-4.04847e-05		3.985	0.000199268
3.99	0.000166778		3.99	-7.44876e-05		3.99	-4.59342e-05		3.99	0.000218886
3.995	0.000163871		3.995	-7.49963e-05		3.995	-5.70513e-05		3.995	0.00021845
4	0.000162927		4	-6.74395e-05		4	-5.79233e-05		4	0.000222156
4.005	0.000164235		4.005	-8.26983e-05		4.005	-5.87952e-05		4.005	0.000219032
4.01	-0.00015293		4.01	-5.87929e-05		4.01	-2.02849e-05		4.01	0.000220267
4.015	-0.00021164		4.015	-0.000102026		4.015	-3.79415e-05		4.015	0.000197669
4.02	-0.000207571		4.02	-6.5841e-05		4.02	-4.4917e-05		4.02	0.000194835
4.025	-0.000201032		4.025	-5.52325e-05		4.025	-3.81595e-05		4.025	0.00011658
4.03	-0.000196454		4.03	-5.28347e-05		4.03	-7.59432e-05		4.03	0.000115054
4.035	-0.000166954		4.035	-7.25984e-05		4.035	-4.70968e-05		4.035	0.000113819
4.04	-0.000169497		4.04	-5.95921e-05		4.04	-6.29369e-05		4.04	0.000121085
4.045	-0.000166082		4.045	-4.36067e-05		4.045	-6.39541e-05		4.045	0.00013598
4.05	-0.000170587		4.05	-4.4406e-05		4.05	-6.59886e-05		4.05	0.000149786
4.055	-0.000183884		4.055	-1.0982e-05		4.055	-7.78324e-05		4.055	0.000103283
4.06	-0.000184828		4.06	-1.85387e-05		4.06	-7.15835e-05		4.06	0.000228986
4.065	-0.000185482		4.065	-3.37249e-05		4.065	-0.000191547		4.065	0.00028588
4.07	-0.000185482		4.07	5.43936e-06		4.07	-0.000187841		4.07	0.000340811
4.075	-0.000178216		4.075	0.000199299		4.075	-0.000199903		4.075	0.000343136
4.08	-0.000179669		4.08	0.000130779		4.08	-0.000197723		4.08	0.000111857
4.085	-0.000138689		4.085	9.29957e-05		4.085	-0.00018973		4.085	0.000142229
4.09	-0.000136799		4.09	2.92721e-05		4.09	-0.000121211		4.09	0.000144917
4.095	-0.000138834		4.095	3.31232e-05		4.095	-0.000124553		4.095	0.000119995
4.1	-0.000135564		4.1	2.32413e-05		4.1	-3.33639e-05		4.1	0.0001144
4.105	-8.94246e-05		4.105	1.05256e-05		4.105	-2.55892e-05		4.105	0.000117234
4.11	-8.27397e-05		4.11	0.000133468		4.11	-2.43539e-05		4.11	0.000124064
4.115	-8.16498e-05		4.115	0.000121479		4.115	-6.76598e-05		4.115	0.000126534
4.12	-9.02965e-05		4.12	0.000130053		4.12	-5.26917e-05		4.12	0.000128496
4.125	-8.32484e-05		4.125	0.00011167		4.125	-4.56436e-05		4.125	0.000149204
4.13	-8.93519e-05		4.13	0.000128164		4.13	-4.91313e-05		4.13	0.000124209
4.135	-8.54282e-05		4.135	0.000124022		4.135	-0.000103264		4.135	0.000126898
4.14	-0.000114057		4.14	0.000122932		4.14	-0.000136615		4.14	0.000118324
4.145	-0.000115147		4.145	0.000111888		4.145	-0.000109295		4.145	0.000111057
4.15	-0.00011878		4.15	0.000287509		4.15	-0.000105807		4.15	0.000118759
4.155	-0.000114347		4.155	0.000294775		4.155	-0.000110602		4.155	0.000107715
4.16	-0.00011224		4.16	0.000317227		4.16	-9.18559e-05		4.16	0.000141575
4.165	-0.000112894		4.165	0.000307636		4.165	-0.000100357		4.165	3.14211e-05
4.17	-0.00011907		4.17	0.000298553		4.17	-9.30185e-05		4.17	-3.64442e-05
4.175	-0.000119434		4.175	0.000274212		4.175	-8.23373e-05		4.175	-9.22478e-05
4.18	-0.000122631		4.18	0.000140952		4.18	-8.00122e-05		4.18	-8.22932e-05
4.185	-6.99514e-05		4.185	9.84453e-05		4.185	-7.30367e-05		4.185	-8.50543e-05
4.19	-0.000107154		4.19	6.77824e-05		4.19	-7.74691e-05		4.19	-0.000118042
4.195	-7.64909e-05		4.195	0.000197773		4.195	-0.000139812		4.195	-0.000115281
4.2	-7.74355e-05		4.2	0.000195448		4.2	-0.000112637		4.2	-0.000108306
4.205	-7.41658e-05		4.205	0.000228799		4.205	-0.000155725		4.205	-9.17391e-05
4.21	-9.50921e-05		4.21	0.000222332		4.21	-0.000147078		4.21	-9.15211e-05
4.215	-0.000101196		4.215	0.000130416		4.215	-0.000150929		4.215	-4.05859e-05
4.22	-0.000106064		4.22	8.47851e-05		4.22	-0.00015231		4.22	-4.16758e-05
4.225	-0.000105119		4.225	9.33591e-05		4.225	-0.000161538		4.225	-1.96595e-05
4.23	-0.000108316		4.23	0.000107455		4.23	-0.000160157		4.23	-3.25205e-05
4.235	-0.00010185		4.235	0.000116247		4.235	-0.00015558		4.235	-3.4555e-05
4.24	-0.000100542		4.24	0.000133904		4.24	-0.000154708		4.24	-3.24478e-05
4.245	-9.81439e-05		4.245	0.000143277		4.245	-9.69422e-05		4.245	-1.98048e-05
4.25	-3.33303e-05		4.25	0.000138336		4.25	5.11407e-05		4.25	-1.61718e-05
4.255	-3.32577e-05		4.255	0.00011632		4.255	5.24486e-05		4.255	-3.9278e-05
4.26	-2.868e-05		4.26	0.000102006		4.26	0.000130268		4.26	-4.10218e-05
4.265	-1.85802e-05		4.265	0.000115303		4.265	0.000112685		4.265	-8.34558e-05
4.27	-1.92341e-05		4.27	0.000141897		4.27	0.000118279		4.27	-6.42733e-05
4.275	-3.20951e-05		4.275	0.000187746		4.275	0.000115082		4.275	-6.49273e-05
4.28	-2.66455e-05		4.28	0.000197918		4.28	0.000103602		4.28	-6.24568e-05
4.285	-1.65457e-05		4.285	0.000154467		4.285	0.000117625		4.285	-8.23659e-05
4.29	-6.84256e-05		4.29	0.000164712		4.29	0.000143565		4.29	-7.07401e-05
4.295	-7.41658e-05		4.295	0.000180334		4.295	0.00014778		4.295	-5.78065e-05
4.3	-0.000106863		4.3	4.13338e-05		4.3	0.000135137		4.3	-5.27929e-05
4.305	-0.000103521		4.305	5.04891e-05		4.305	0.000151558		4.305	-3.97866e-05
4.31	-7.79441e-05		4.31	3.44311e-05		4.31	0.000168052		4.31	-5.78065e-05
4.315	-9.09504e-05		4.315	4.75827e-05		4.315	0.000160277		4.315	-3.33924e-05
4.32	-8.95699e-05		4.32	7.23601e-05		4.32	0.000164419		4.32	-9.43549e-05
4.325	-7.89614e-05		4.325	6.64745e-05		4.325	0.000173138		4.325	-9.02859e-05
4.33	-8.57915e-05		4.33	0.000234757		4.33	0.00017045		4.33	-0.000106199
4.335	-8.56462e-05		4.335	0.000204458		4.335	0.000166163		4.335	-0.000103873
4.34	-5.56372e-05		4.34	0.000176919		4.34	0.000164637		4.34	-0.000107943
4.345	-6.6609e-05		4.345	0.000156138		4.345	0.000166744		4.345	-0.000109686
4.35	-2.68635e-05		4.35	0.000284312		4.35	0.000106872		4.35	-0.000117606
4.355	-8.91339e-05		4.355	0.000290561		4.355	-7.31821e-05		4.355	-0.000119423
4.36	-7.42384e-05		4.36	9.24145e-05		4.36	-7.31094e-05		4.36	-0.000117897
4.365	-7.72902e-05		4.365	0.00012889		4.365	-0.000129422		4.365	-0.000118624
4.37	-8.57188e-05		4.37	0.000117337		4.37	-0.00012775		4.37	-0.000104745
4.375	-8.3539e-05		4.375	6.55299e-05		4.375	-0.000131456		4.375	-0.000123129
4.38	-7.24946e-05		4.38	4.59115e-05		4.38	-0.000132255		4.38	-0.000118769
4.385	-7.5837e-05		4.385	2.62204e-05		4.385	-0.000129058		4.385	-0.000118115
4.39	-8.67361e-05		4.39	-2.68947e-05		4.39	-0.000140321		4.39	-0.000106925
4.395	-8.67361e-05		4.395	-1.10012e-06		4.395	-0.000157323		4.395	-0.00011223
4.4	-8.20858e-05		4.4	-1.31618e-05		4.4	-0.000156887		4.4	-0.000110558
4.405	-7.83801e-05		4.405	1.30688e-05		4.405	-0.000150421		4.405	-0.000118333
4.41	-7.40204e-05		4.41	1.14702e-05		4.41	-0.000187042		4.41	-0.000133446
4.415	-8.32484e-05		4.415	-6.62234e-06		4.415	-0.000244371		4.415	-0.00012589
4.42	-9.20403e-05		4.42	-9.45612e-06		4.42	-0.00024379		4.42	-0.000156262
4.425	-4.90251e-05		4.425	-5.86475e-05		4.425	-0.00022577		4.425	-0.000146889
4.43	-5.30941e-05		4.43	-6.29345e-05		4.43	-0.000214435		4.43	-0.000135554
4.435	-4.77899e-05		4.435	-0.000250327		4.435	-0.000218722		4.435	-0.000133446
4.44	-4.90978e-05		4.44	-0.000227293		4.44	6.71988e-05		4.44	-0.000119932
4.445	-8.12139e-05		4.445	-0.000207966		4.445	7.15585e-05		4.445	-8.99226e-05
4.45	-7.24946e-05		4.45	-0.000189655		4.45	7.59181e-05		4.45	-4.88692e-05
4.455	-0.000117399		4.455	-0.000340354		4.455	7.97691e-05		4.455	-3.27385e-05
4.46	-0.000104683		4.46	-0.000309618		4.46	8.58726e-05		4.46	-3.24478e-05
4.465	-0.000109624		4.465	-0.000292398		4.465	9.97509e-05		4.465	-2.08948e-05
4.47	-0.000111078		4.47	-0.000328219		4.47	8.0859e-05		4.47	-2.09674e-05
4.475	-0.000109624		4.475	-0.000352125		4.475	8.42741e-05		4.475	-3.12853e-05
4.48	-9.07324e-05		4.48	-0.000323279		4.48	8.33295e-05		4.48	1.1294e-05
4.485	0.000158058		4.485	-0.000352416		4.485	8.64539e-05		4.485	7.15236e-06
4.49	0.000162418		4.49	-0.000336866		4.49	8.65266e-05		4.49	3.01069e-06
4.495	0.000155079		4.495	-0.000309618		4.495	8.46374e-05		4.495	-5.34532e-06
4.5	0.000155079		4.5	-0.000354959		4.5	0.000263165		4.5	-4.83669e-06
4.505	0.000171719		4.505	-0.000333742		4.505	0.000262003		4.505	-4.83669e-06
4.51	0.000172445		4.51	-0.000267402		4.51	0.000290776		4.51	-3.81944e-06
4.515	0.000165397		4.515	-0.000145114		4.515	0.000282057		4.515	-5.12734e-06
4.52	0.000145924		4.52	-0.00013436		4.52	0.000273774		4.52	-7.45248e-06
4.525	0.000179057		4.525	-0.000112199		4.525	0.000278715		4.525	3.62167e-05
4.53	0.000136115		4.53	-6.9692e-05		4.53	0.000284092		4.53	4.31195e-05
4.535	0.000130811		4.535	-2.64588e-05		4.535	0.000271231		4.535	2.82967e-05
4.54	0.000127904		4.54	5.87725e-05		4.54	0.000269123		4.54	2.08126e-05
4.545	0.000130593		4.545	3.26145e-05		4.545	-1.27282e-05		4.545	3.08335e-06
4.55	0.000130375		4.55	4.7292e-05		4.55	-1.37454e-05		4.55	-2.52544e-05
4.555	0.000125434		4.555	3.9154e-05		4.555	-5.53476e-06		4.555	-6.28201e-05
4.56	0.000180583		4.56	5.5648e-05		4.56	-8.00523e-06		4.56	-7.95321e-05
4.565	0.000166414		4.565	7.3014e-05		4.565	4.11135e-05		4.565	-6.04223e-05
4.57	0.000162563		4.57	7.91902e-05		4.57	2.79619e-05		4.57	-6.90689e-05
4.575	0.000162999		4.575	0.000114576		4.575	4.93969e-05		4.575	-5.47547e-05
4.58	0.000163145		4.58	8.43491e-05		4.58	3.5446e-05		4.58	-3.99319e-05
4.585	0.000145633		4.585	0.00019879		4.585	4.43106e-05		4.585	-0.000100604
4.59	-0.00010788		4.59	0.000199081		4.59	3.98056e-05		4.59	-9.89326e-05
4.595	-0.000115946		4.595	0.000184403		4.595	3.39201e-05		4.595	-9.64621e-05
4.6	-0.0001065		4.6	0.000341278		4.6	4.04596e-05		4.6	-8.18572e-05
4.605	-0.000104683		4.605	0.000341496		4.605	-0.000106751		4.605	-8.65075e-05
4.61	-0.00012372		4.61	0.000316355		4.61	-0.000107333		4.61	-0.00010242
4.615	-0.000118344		4.615	0.00022829		4.615	-8.77869e-05		4.615	-9.18845e-05
4.62	-0.000110496		4.62	0.000149308		4.62	2.33116e-05		4.62	-9.37736e-05
4.625	0.000181165		4.625	0.000146038		4.625	3.05777e-05		4.625	-9.18845e-05
4.63	0.000156169		4.63	0.00013463		4.63	2.85432e-05		4.63	-8.30198e-05
4.635	0.000156678		4.635	8.89994e-05		4.635	6.09098e-06		4.635	-6.20208e-05
4.64	0.000162273		4.64	8.20966e-05		4.64	1.00472e-06		4.64	3.50541e-05
4.645	0.000276859		4.645	0.000106801		4.645	4.49244e-06		4.645	3.08398e-05
4.65	0.000272281		4.65	0.000352105		4.65	7.77346e-05		4.65	3.2729e-05
4.655	0.000302218		4.655	0.000394466		4.655	8.61633e-05		4.655	2.47363e-05
4.66	0.000332081		4.66	0.000489652		4.66	7.06139e-05		4.66	1.76882e-05
4.665	0.00027962		4.665	0.000514138		4.665	7.39563e-05		4.665	1.46364e-05
4.67	0.000295969		4.67	0.000472504		4.67	2.70173e-05		4.67	-6.94386e-06
4.675	0.000291028		4.675	0.000453539		4.675	2.29483e-05		4.675	-1.17395e-05
4.68	0.000291391		4.68	0.000485365		4.68	-1.12023e-05		4.68	-2.51817e-05
4.685	0.000299893		4.685	0.000492849		4.685	-2.19236e-06		4.685	-3.52089e-05
4.69	0.000322999		4.69	0.000352686		4.69	-7.39144e-07		4.69	-3.44097e-05
4.695	0.000321763		4.695	0.000363585		4.695	5.43703e-06		4.695	-4.21844e-05
4.7	0.000326922		4.7	0.000401587		4.7	2.5306e-06		4.7	-4.44369e-05
4.705	0.0003214		4.705	0.000223349		4.705	-3.28228e-06		4.705	-5.599e-05
4.71	0.000327576		4.71	0.000315701		4.71	-4.86953e-05		4.71	-6.04223e-05
4.715	0.000324089		4.715	0.000377826		4.715	-5.56708e-05		4.715	-5.81698e-05
4.72	0.000335351		4.72	0.000411832		4.72	-0.000104717		4.72	-7.13214e-05
4.725	0.000332372		4.725	0.000369252		4.725	-0.000179267		4.725	-6.73977e-05
4.73	3.80227e-05		4.73	0.000398825		4.73	-0.000173672		4.73	-6.60172e-05
4.735	4.56521e-05		4.735	0.000494011		4.735	-0.000175561		4.735	-3.16486e-05
4.74	5.75684e-05		4.74	0.000648634		4.74	-0.000138868		4.74	-5.71525e-05
4.745	5.39354e-05		4.745	0.000628071		4.745	-0.000131674		4.745	-0.000155681
4.75	-5.67271e-05		4.75	0.000541459		4.75	-3.68516e-05		4.75	-0.000151466
4.755	-5.99242e-05		4.755	0.000333067		4.755	-0.00010944		4.755	-0.000143619
4.76	0.000100874		4.76	0.000323621		4.76	-0.000128768		4.76	-0.000142965
4.765	7.92214e-05		4.765	0.000316937		4.765	-0.00012993		4.765	-0.000146307
4.77	0.000134952		4.77	0.000313812		4.77	-0.000113509		4.77	-0.000146017
4.775	0.00011904		4.775	0.000339026		4.775	-6.77325e-05		4.775	-0.000109759
4.78	0.000118313		4.78	0.000350869		4.78	-7.02756e-05		4.78	-6.42733e-05
4.785	0.000170992		4.785	0.000286782		4.785	-8.4412e-06		4.785	-5.11943e-05
4.79	0.000157695		4.79	0.000300733		4.79	-1.20742e-05		4.79	-6.08582e-05
4.795	0.000134734		4.795	0.000302695		4.795	-1.84684e-05		4.795	-5.85331e-05
4.8	0.00013299		4.8	0.000375719		4.8	-3.07481e-05		4.8	-3.23752e-05
4.805	0.000129575		4.805	0.000359153		4.805	-2.15202e-05		4.805	-5.2e-06
4.81	0.000146869		4.81	0.000370488		4.81	-1.34548e-05		4.81	-3.8921e-06
4.815	0.000160965		4.815	0.000324348		4.815	-1.52713e-05		4.815	1.84811e-06
4.82	0.000208558		4.82	0.000325583		4.82	-1.73058e-05		4.82	4.39124e-06
4.825	0.000216696		4.825	0.000291142		4.825	3.06504e-05		4.825	2.65528e-05
4.83	0.000212554		4.83	0.00030582		4.83	0.000136953		4.83	4.72612e-05
4.835	0.000215824		4.835	0.00031076		4.835	0.000129832		4.835	4.40641e-05
4.84	0.00020369		4.84	0.000201333		4.84	0.000130486		4.84	2.86536e-06
4.845	0.000330265		4.845	0.000325511		4.845	9.90969e-05		4.845	-3.45613e-06
4.85	0.000330555		4.85	0.000306982		4.85	0.000135791		4.85	2.55356e-05
4.855	0.000349375		4.855	0.000276973		4.855	4.7871e-05		4.855	6.93501e-05
4.86	0.000345088		4.86	0.000266728		4.86	0.000170232		4.86	5.74337e-05
4.865	0.000161837		4.865	0.000247037		4.865	0.000237298		4.865	6.24473e-05
4.87	0.000156169		4.87	0.000157955		4.87	0.000243837		4.87	7.16026e-05
4.875	9.76046e-05		4.875	0.000117991		4.875	0.000224582		4.875	0.000130967
4.88	9.94938e-05		4.88	0.000165293		4.88	0.000178443		4.88	0.000121303
4.885	0.000124707		4.885	0.000266147		4.885	0.000178079		4.885	9.74699e-05
4.89	6.65057e-05		4.89	0.000341714		4.89	0.000157444		4.89	8.12665e-05
4.895	6.15648e-05		4.895	0.000326964		4.895	0.000156499		4.895	0.000236906
4.9	6.12015e-05		4.9	0.000356464		4.9	0.00015025		4.9	0.000233418
4.905	7.83495e-05		4.905	0.000357554		4.905	0.000157662		4.905	0.000214018
4.91	7.45711e-05		4.91	0.000385601		4.91	0.00015817		4.91	0.000207842
4.915	6.30907e-05		4.915	0.000360824		4.915	0.000233956		4.915	0.000211184
4.92	4.12197e-05		4.92	0.000325147		4.92	0.000230686		4.92	0.00022172
4.925	-1.65019e-06		4.925	0.000267237		4.925	0.000254083		4.925	0.000218378
4.93	-1.4322e-06		4.93	0.000309017		4.93	0.000227125		4.93	0.000205807
4.935	1.11381e-05		4.935	0.000388435		4.935	8.72532e-05		4.935	0.000194182
4.94	1.10655e-05		4.94	0.000426073		4.94	0.000151776		4.94	0.000190912
4.945	7.86839e-06		4.945	0.000452377		4.945	0.000166599		4.945	0.000174054
4.95	-0.000130115		4.95	0.00017394		4.95	0.00019639		4.95	0.000180085
4.955	0.000125216		4.955	0.000175175		4.955	0.000154973		4.955	0.000152184
4.96	0.000100293		4.96	0.000183967		4.96	0.000202493		4.96	0.000108006
4.965	0.000108504		4.965	0.000179462		4.965	9.7789e-05		4.965	0.000109386
4.97	9.89852e-05		4.97	0.000127437		4.97	3.44287e-05		4.97	0.000158505
4.975	9.7314e-05		4.975	0.000225093		4.975	2.99964e-05		4.975	0.000174272
4.98	0.000103199		4.98	0.000228872		4.98	2.6872e-05		4.98	0.00028399
4.985	0.000102764		4.985	0.000165148		4.985	4.40926e-05		4.985	0.000283845
4.99	0.00016082		4.99	5.04891e-05		4.99	5.07774e-05		4.99	0.000294308
4.995	0.000163508		4.995	0.000106438		4.995	1.65542e-05		4.995	0.000294018
5	0.000248376		5	9.54662e-05		5	1.27758e-05		5	0.000139831
5.005	0.000246051		5.005	7.54118e-05		5.005	2.65814e-05		5.005	0.000145717
5.01	0.000224398		5.01	6.36407e-05		5.01	9.71351e-05		5.01	0.000147824
5.015	0.000231228		5.015	2.20061e-05		5.015	9.71351e-05		5.015	0.000123846
5.02	0.000263489		5.02	2.50578e-05		5.02	1.03053e-05		5.02	0.00012014
5.025	0.000264434		5.025	5.97171e-05		5.025	1.88793e-05		5.025	0.000105172
5.03	0.000762379		5.03	6.21875e-05		5.03	1.94931e-06		5.03	0.000104445
5.035	0.000729682		5.035	3.25419e-05		5.035	-4.73549e-06		5.035	0.000110912
5.04	0.000720236		5.04	-6.199e-05		5.04	5.10681e-05		5.04	9.12937e-05
5.045	0.00071871		5.045	-0.000139882		5.045	-3.13695e-06		5.045	0.000118469
5.05	0.000713406		5.05	-0.00014802		5.05	6.76348e-05		5.05	9.00584e-05
5.055	0.000711589		5.055	-0.000143225		5.055	7.65721e-05		5.055	8.17024e-05
5.06	0.000485614		5.06	-0.000122298		5.06	0.00012184		5.06	9.03491e-05
5.065	0.000492589		5.065	-7.41243e-05		5.065	6.57456e-05		5.065	9.32555e-05
5.07	0.000491063		5.07	-7.3761e-05		5.07	5.32479e-05		5.07	9.76878e-05
5.075	0.000505087		5.075	-1.26532e-05		5.075	5.14314e-05		5.075	4.39914e-05
5.08	0.000508284		5.08	-8.48055e-05		5.08	4.65631e-05		5.08	2.53902e-05
5.085	0.000506177		5.085	4.14065e-05		5.085	5.09228e-05		5.085	-0.000139913
5.09	0.000505668		5.09	4.85999e-05		5.09	3.64632e-05		5.09	-0.000157061
5.095	0.000423997		5.095	5.1797e-05		5.095	3.0505e-05		5.095	-0.000135772
5.1	0.000457203		5.1	8.70376e-05		5.1	2.6218e-05		5.1	-0.000130249
5.105	0.000384252		5.105	0.000134776		5.105	3.10137e-05		5.105	-0.0001248
5.11	0.000393407		5.11	0.000179244		5.11	3.19583e-05		5.11	7.21839e-05
5.115	0.000396968		5.115	0.000144004		5.115	-4.47716e-05		5.115	6.92048e-05
5.12	0.000419056		5.12	0.00019334		5.12	6.02234e-05		5.12	7.33464e-05
5.125	0.000383453		5.125	0.000206274		5.125	6.887e-05		5.125	7.37824e-05
5.13	0.000385124		5.13	0.000174885		5.13	7.07592e-05		5.13	0.000134745
5.135	-7.9034e-05		5.135	0.00022146		5.135	7.30843e-05		5.135	0.000344662
5.14	0.000120929		5.14	0.000209181		5.14	5.6009e-05		5.14	0.000371256
5.145	0.000119912		5.145	0.000240207		5.145	2.01872e-05		5.145	0.000378668
5.15	0.000118313		5.15	0.000238245		5.15	3.4792e-05		5.15	0.000369222
5.155	0.0001226		5.155	0.000265347		5.155	-5.62521e-05		5.155	0.000374889
5.16	0.000128921		5.16	0.00025968		5.16	-0.000101665		5.16	0.000376052
5.165	0.000162055		5.165	0.000244639		5.165	-0.000141193		5.165	0.000368786
5.17	0.000159221		5.17	0.000192033		5.17	-0.000125498		5.17	0.000468912
5.175	0.000158276		5.175	0.000237155		5.175	-0.000102028		5.175	0.000464407
5.18	0.000147232		5.18	0.00018186		5.18	-0.000108641		5.18	0.000464189
5.185	0.000141492		5.185	0.000217246		5.185	-0.000101956		5.185	0.000466079
5.19	0.000140257		5.19	9.27778e-05		5.19	-9.94853e-05		5.19	0.000463245
5.195	0.00014171		5.195	0.000130561		5.195	-9.29458e-05		5.195	0.000453363
5.2	0.000149121		5.2	0.000145748		5.2	-5.50168e-05		5.2	0.000391165
5.205	0.000115552		5.205	1.09616e-05		5.205	-4.82594e-05		5.205	0.000385207
5.21	0.000112645		5.21	6.60194e-06		5.21	-2.50079e-05		5.21	0.00038448
5.215	0.000140983		5.215	0.00020453		5.215	2.50555e-05		5.215	0.000308695
5.22	0.000143744		5.22	0.000207873		5.22	4.49646e-05		5.22	0.000304626
5.225	0.000154716		5.225	0.00017968		5.225	-4.10659e-05		5.225	0.000304553
5.23	0.000150502		5.23	0.000176483		5.23	0.00012213		5.23	0.000302156
5.235	0.000145052		5.235	0.000204167		5.235	0.00011966		5.235	0.0002534
5.24	0.000112573		5.24	0.000147491		5.24	0.000115082		5.24	4.24656e-05
5.245	-7.77988e-05		5.245	0.000153813		5.245	0.000171467		5.245	-6.79854e-06
5.25	-7.77261e-05		5.25	0.000161806		5.25	0.000153738		5.25	-8.10643e-06
5.255	-6.79169e-05		5.255	0.000247545		5.255	0.000123874		5.255	-2.04588e-05
5.26	-6.04329e-05		5.26	0.000203949		5.26	0.000119151		5.26	-3.31716e-07
5.265	-6.41386e-05		5.265	0.000205838		5.265	0.000125037		5.265	4.02794e-06
5.27	-0.000121032		5.27	0.000250888		5.27	0.000138261		5.27	-2.65686e-06
5.275	-0.000116745		5.275	0.000268762		5.275	0.000127362		5.275	-0.000111576
5.28	-6.15954e-05		5.28	0.000237082		5.28	9.27028e-05		5.28	9.05671e-05
5.285	-6.3412e-05		5.285	0.000234467		5.285	0.000286925		5.285	9.32555e-05
5.29	-1.08055e-05		5.29	0.000162314		5.29	0.000287579		5.29	0.000176452
5.295	-1.2404e-05		5.295	0.000159916		5.295	0.000280749		5.295	0.00017638
5.3	-1.2186e-05		5.3	9.12519e-05		5.3	0.000262802		5.3	0.000229422
5.305	-2.19226e-05		5.305	0.000100117		5.305	0.000228724		5.305	0.000247079
5.31	-1.87255e-05		5.31	0.000107673		5.31	0.000236426		5.31	0.000249767
5.315	-2.33031e-05		5.315	7.54118e-05		5.315	0.000208888		5.315	0.000246425
5.32	-5.60732e-05		5.32	-4.63679e-05		5.32	0.000149524		5.32	0.000122465
5.325	-6.15954e-05		5.325	-2.68947e-05		5.325	0.000132666		5.325	0.000129513
5.33	-9.2767e-05		5.33	-5.35613e-05		5.33	0.000116172		5.33	0.000156471
5.335	-9.63273e-05		5.335	-1.27259e-05		5.335	-5.63247e-05		5.335	0.000209004
5.34	-8.66634e-05		5.34	-2.87839e-05		5.34	-6.25009e-05		5.34	0.000220194
5.345	-8.87706e-05		5.345	1.51033e-05		5.345	-5.85046e-05		5.345	0.00022281
5.35	-9.58187e-05		5.35	2.65837e-05		5.35	-0.000112274		5.35	0.000250421
5.355	-0.000102504		5.355	1.56846e-05		5.355	-7.44173e-05		5.355	0.000251874
5.36	-0.000111295		5.36	-5.88655e-05		5.36	-7.64518e-05		5.36	0.000249622
5.365	-0.000111513		5.365	-6.66402e-05		5.365	-5.3055e-05		5.365	0.000224263
5.37	-0.000106209		5.37	-6.52597e-05		5.37	-6.03937e-05		5.37	0.000215108
5.375	-0.000111949		5.375	-0.000120773		5.375	-7.95762e-05		5.375	0.000219104
5.38	-0.000118925		5.38	-0.000129419		5.38	-8.34999e-05		5.38	0.000231602
5.385	-0.000172258		5.385	-0.000127821		5.385	-8.37179e-05		5.385	2.8442e-05
5.39	-0.000168988		5.39	-6.98565e-06		5.39	-0.000268931		5.39	2.10306e-05
5.395	-0.000221013		5.395	1.48126e-05		5.395	-0.000272564		5.395	-7.25567e-05
5.4	-0.000217598		5.4	5.12157e-05		5.4	-0.000269076		5.4	-5.41798e-06
5.405	-0.000220941		5.405	9.81547e-05		5.405	-0.00022032		5.405	0.000189749
5.41	-0.000217816		5.41	6.60386e-05		5.41	-0.000219158		5.41	0.00018321
5.415	-0.000224501		5.415	4.88179e-05		5.415	-0.0002124		5.415	0.00018212
5.42	-0.000223411		5.42	3.1016e-05		5.42	-0.000213708		5.42	0.00018212
5.425	-0.000201104		5.425	-3.77212e-05		5.425	-0.000213854		5.425	0.000185462
5.43	-0.000198125		5.43	-7.62315e-05		5.43	-1.30188e-05		5.43	0.000185826
5.435	-0.000202776		5.435	-3.29256e-05		5.435	-1.58526e-05		5.435	0.000213582
5.44	-0.000197253		5.44	-4.4406e-05		5.44	2.25123e-05		5.44	0.000218741
5.445	-0.000204301		5.445	-7.38337e-05		5.445	5.44831e-05		5.445	0.000199704
5.45	-0.00020481		5.45	4.3659e-05		5.45	5.57184e-05		5.45	0.000192147
5.455	-0.000207063		5.455	2.60024e-05		5.455	5.01235e-05		5.455	0.00017558
5.46	-0.000206481		5.46	4.98424e-07		5.46	9.4374e-05		5.46	0.000176743
5.465	-0.00019333		5.465	2.38761e-06		5.465	0.000100114		5.465	0.000188005
5.47	-0.000189915		5.47	2.31686e-05		5.47	8.10044e-05		5.47	0.000190548
5.475	-0.000195727		5.475	5.75372e-05		5.475	0.000153084		5.475	0.00020123
5.48	-0.000196454		5.48	8.39131e-05		5.48	0.000154029		5.48	0.000200794
5.485	-0.000175746		5.485	0.00016057		5.485	0.000149524		5.485	0.000198105
5.49	-0.000177926		5.49	0.000193994		5.49	0.000157734		5.49	0.000355343
5.495	-0.000187008		5.495	7.3668e-05		5.495	0.000160713		5.495	0.0003629
5.5	-0.00018461		5.5	5.17244e-05		5.5	0.000219278		5.5	0.000369294
5.505	-0.000141886		5.505	7.22147e-05		5.505	0.000220513		5.505	0.000301356
5.51	6.59245e-05		5.51	9.23418e-05		5.51	0.000201985		5.51	5.79423e-05
5.515	6.22914e-05		5.515	9.18332e-05		5.515	0.000235263		5.515	7.86507e-05
5.52	6.94848e-05		5.52	6.41494e-05		5.52	0.000264328		5.52	0.00011658
5.525	7.52977e-05		5.525	8.34772e-05		5.525	0.000318606		5.525	0.000118832
5.53	4.55067e-05		5.53	4.58388e-05		5.53	0.00033183		5.53	0.000121012
5.535	4.10744e-05		5.535	2.6511e-05		5.535	0.000121113		5.535	0.00011905
5.54	4.32543e-05		5.54	-2.30437e-05		5.54	0.000113629		5.54	7.16752e-05
5.545	4.2673e-05		5.545	-3.5614e-05		5.545	7.97691e-05		5.545	1.45638e-05
5.55	3.97665e-05		5.55	0.000203513		5.55	8.54367e-05		5.55	9.47751e-06
5.555	7.1374e-05		5.555	0.000107601		5.555	8.34748e-05		5.555	1.55084e-05
5.56	7.66056e-05		5.56	0.00017968		5.56	9.21941e-05		5.56	1.84148e-05
5.565	0.000123399		5.565	0.000190434		5.565	1.21218e-05		5.565	1.92867e-05
5.57	0.000120347		5.57	0.00017147		5.57	2.42562e-05		5.57	0.000274036
5.575	0.000145997		5.575	0.000187673		5.575	2.83979e-05		5.575	0.000272074
5.58	0.000266396		5.58	0.000171688		5.58	-5.13838e-05		5.58	0.000307387
5.585	0.000269448		5.585	0.000170162		5.585	-5.31277e-05		5.585	0.000311238
5.59	0.000250483		5.59	0.000109344		5.59	-9.38579e-06		5.59	0.000315453
5.595	0.000249757		5.595	3.45764e-05		5.595	0.000227997		5.595	0.000158142
5.6	0.0002523		5.6	7.06889e-05		5.6	0.000220877		5.6	0.000251511
5.605	0.000253535		5.605	0.000123949		5.605	0.00016362		5.605	0.000250784
5.61	0.000215751		5.61	7.19241e-05		5.61	0.000170377		5.61	0.000320103
5.615	8.37702e-06		5.615	4.58388e-05		5.615	0.000168924		5.615	0.000326134
5.62	1.15014e-05		5.62	0.000153014		5.62	0.000126708		5.62	0.000333036
5.625	1.46985e-05		5.625	0.000159989		5.625	7.83886e-05		5.625	0.000298595
5.63	7.86839e-06		5.63	0.000157519		5.63	3.57366e-05		5.63	0.000297723
5.635	1.46985e-05		5.635	0.000380951		5.635	2.95605e-05		5.635	0.000294962
5.64	1.84042e-05		5.64	0.000468144		5.64	3.96603e-05		5.64	0.000292201
5.645	2.36358e-05		5.645	0.000477009		5.645	7.16311e-05		5.645	0.000285952
5.65	3.66421e-05		5.65	0.000456736		5.65	7.59908e-05		5.65	0.000299177
5.655	3.96212e-05		5.655	0.000215429		5.655	3.66812e-05		5.655	0.000343282
5.66	3.48256e-05		5.66	0.000193849		5.66	2.98511e-05		5.66	0.000338559
5.665	3.29364e-05		5.665	0.000141388		5.665	3.33388e-05		5.665	0.00035934
5.67	-1.53104e-05		5.67	0.000143786		5.67	3.23216e-05		5.67	0.000362464
5.675	-2.66455e-05		5.675	0.00026215		5.675	1.79347e-05		5.675	0.00012559
5.68	-6.11595e-05		5.68	0.000229744		5.68	0.000196753		5.68	0.000124936
5.685	-0.000177853		5.685	0.000212523		5.685	0.000207289		5.685	8.93318e-05
5.69	-0.000162303		5.69	0.0001876		5.69	0.000210123		5.69	8.59894e-05
5.695	-0.000161286		5.695	0.000176192		5.695	0.000172121		5.695	7.15299e-05
5.7	-0.000109915		5.7	0.000193631		5.7	-7.24555e-05		5.7	6.88415e-05
5.705	-7.81621e-05		5.705	0.000158609		5.705	-5.07298e-05		5.705	-2.59084e-05
5.71	-7.38025e-05		5.71	0.000140153		5.71	-5.01486e-05		5.71	-2.58357e-05
5.715	-8.23764e-05		5.715	0.000133976		5.715	-6.06844e-05		5.715	-0.000105835
5.72	-6.54465e-05		5.72	9.69921e-05		5.72	-8.65517e-05		5.72	-9.90052e-05
5.725	-5.32394e-05		5.725	5.83365e-05		5.725	-6.80958e-05		5.725	-0.00012618
5.73	4.67131e-06		5.73	4.94719e-05		5.73	-6.35908e-05		5.73	1.6235e-05
5.735	8.44968e-06		5.735	0.000104839		5.735	-7.3618e-05		5.735	7.22565e-05
5.74	2.06567e-05		5.74	-0.000116268		5.74	-7.39813e-05		5.74	6.5717e-05
5.745	2.43624e-05		5.745	-0.000193652		5.745	-6.83138e-05		5.745	6.97861e-05
5.75	3.8604e-05		5.75	-0.000182898		5.75	-9.4835e-05		5.75	0.000103355
5.755	2.85767e-05		5.755	-0.000188129		5.755	-0.000103554		5.755	8.80966e-05
5.76	3.22825e-05		5.76	-0.000178829		5.76	-9.70148e-05		5.76	4.77698e-05
5.765	1.01935e-05		5.765	-0.000211599		5.765	-9.24372e-05		5.765	5.36553e-05
5.77	1.33906e-05		5.77	-0.000231726		5.77	-2.59525e-05		5.77	5.53992e-05
5.775	1.48438e-05		5.775	-0.000220391		5.775	-2.63884e-05		5.775	5.05309e-05
5.78	1.68057e-05		5.78	-0.000272561		5.78	-2.71151e-05		5.78	2.16119e-05
5.785	9.32161e-06		5.785	-0.000274378		5.785	-0.000210003		5.785	3.22204e-05
5.79	6.99646e-06		5.79	-0.000190672		5.79	-0.000178104		5.79	4.39914e-05
5.795	-7.68104e-06		5.795	-0.000189074		5.795	-0.000168586		5.795	4.77698e-05
5.8	1.60064e-05		5.8	-0.000190164		5.8	-0.000168731		5.8	5.27834e-05
5.805	-3.39116e-05		5.805	-0.000181154		5.805	-0.000159939		5.805	8.3083e-05
5.81	-4.57554e-05		5.81	-0.000188202		5.81	-0.000177814		5.81	8.35916e-05
5.815	-5.14229e-05		5.815	-0.000163425		5.815	-0.000101883		5.815	9.01311e-05
5.82	-5.06236e-05		5.82	-0.00016495		5.82	-9.21466e-05		5.82	0.00012341
5.825	-5.65818e-05		5.825	-0.000155141		5.825	-7.68878e-05		5.825	0.000109168
5.83	-7.43837e-05		5.83	-0.000182462		5.83	-8.6043e-05		5.83	0.000107715
5.835	-9.13864e-05		5.835	-3.35069e-05		5.835	-8.23373e-05		5.835	-3.48456e-05
5.84	-9.31303e-05		5.84	-2.63134e-05		5.84	-7.29641e-05		5.84	-7.88781e-05
5.845	-0.000106137		5.845	-5.55231e-05		5.845	-7.90676e-05		5.845	2.02313e-05
5.85	-0.00011006		5.85	-2.02826e-05		5.85	-8.03028e-05		5.85	1.56537e-05
5.855	-0.000130115		5.855	-1.60683e-05		5.855	-7.97942e-05		5.855	-1.7625e-05
5.86	-0.000129315		5.86	8.32592e-05		5.86	-6.48987e-05		5.86	-1.07949e-05
5.865	-0.000129243		5.865	0.000103314		5.865	-6.64973e-05		5.865	-7.08918e-06
5.87	-0.000140578		5.87	0.000133613		5.87	-5.95218e-05		5.87	2.35674e-06
5.875	-0.000133675		5.875	0.000213104		5.875	-5.16744e-05		5.875	-1.20365e-06
5.88	-4.48108e-05		5.88	0.000172051		5.88	-5.63247e-05		5.88	1.1215e-06
5.885	-4.51014e-05		5.885	0.000124385		5.885	-5.21104e-05		5.885	3.36736e-05
5.89	-3.89979e-05		5.89	0.000166456		5.89	2.02599e-05		5.89	3.46182e-05
5.895	-4.22676e-05		5.895	7.73737e-05		5.895	-1.81051e-05		5.895	3.2511e-05
5.9	-4.12504e-05		5.9	0.000112324		5.9	-1.63612e-05		5.9	4.92957e-05
5.905	-3.57281e-05		5.905	0.000124095		5.905	-1.5126e-05		5.905	5.08942e-05
5.91	-3.41296e-05		5.91	0.00010048		5.91	-1.65792e-05		5.91	2.37917e-05
5.915	-5.42567e-05		5.915	0.000104113		5.915	-2.17381e-05		5.915	1.74702e-05
5.92	-6.254e-05		5.92	0.000172777		5.92	-9.30911e-05		5.92	1.22386e-05
5.925	-5.37481e-05		5.925	0.00017176		5.925	-9.04754e-05		5.925	-7.81579e-06
5.93	-6.05055e-05		5.93	0.000162823		5.93	-0.000100575		5.93	-5.49064e-06
5.935	0.000132554		5.935	0.000172559		5.935	-0.000114308		5.935	-3.23815e-06
5.94	0.00017913		5.94	0.000127074		5.94	-0.000119467		5.94	-4.18274e-06
5.945	0.000209284		5.945	5.89178e-05		5.945	-0.000122446		5.945	-1.70437e-05
5.95	0.000256005		5.95	0.000132741		5.95	-0.000108931		5.95	-0.000105908
5.955	0.000265815		5.955	0.000120462		5.955	-0.000103918		5.955	-0.000106489
5.96	0.000263635		5.96	9.90993e-05		5.96	-7.7687e-05		5.96	-0.000109032
5.965	0.000272645		5.965	0.000156211		5.965	-3.76509e-05		5.965	-7.03768e-05
5.97	0.000417676		5.97	0.000133613		5.97	-3.61977e-05		5.97	-6.39827e-05
5.975	0.000424143		5.975	9.64835e-05		5.975	-3.93221e-05		5.975	-7.23387e-05
5.98	0.000427558		5.98	1.61205e-05		5.98	-8.32093e-05		5.98	-2.5545e-05
5.985	0.000484887		5.985	5.2015e-05		5.985	-6.51894e-05		5.985	-2.47458e-05
5.99	0.000486122		5.99	5.77552e-05		5.99	-3.80868e-05		5.99	-4.89419e-05
5.995	0.000477839		5.995	7.87542e-05		5.995	-0.000107405		5.995	-5.599e-05
6	0.000514315		6	0.000104694		6	-0.000103409		6	-6.65258e-05
6.005	0.000515768		6.005	7.49758e-05		6.005	-0.000103046		6.005	-8.16393e-05
6.01	0.000481327		6.01	0.000158609		6.01	-0.000102319		6.01	-7.55357e-05
6.015	0.000476023		6.015	0.00022691		6.015	-0.000107769		6.015	-7.44458e-05
6.02	0.000475805		6.02	0.000233159		6.02	-0.000108495		6.02	-6.73977e-05
6.025	0.000491136		6.025	0.000184766		6.025	-0.000110893		6.025	-6.49273e-05
6.03	0.000486849		6.03	0.000180915		6.03	-0.000105444		6.03	-6.47819e-05
6.035	0.000483507		6.035	0.000245075		6.035	-9.34545e-05		6.035	-6.07129e-05
6.04	0.000325324		6.04	0.000256483		6.04	-8.20467e-05		6.04	-2.91054e-05
6.045	0.000226214		6.045	0.000200461		6.045	-7.04936e-05		6.045	-2.72889e-05
6.05	0.000197659		6.05	0.00019196		6.05	7.98418e-05		6.05	-3.005e-05
6.055	0.000143236		6.055	0.000117264		6.055	0.000111522		6.055	-1.66078e-05
6.06	0.000139893		6.06	0.000121188		6.06	0.000100768		6.06	-1.34833e-05
6.065	0.000151374		6.065	0.00017721		6.065	0.00010026		6.065	-1.05769e-05
6.07	0.000151737		6.07	2.90542e-05		6.07	4.85976e-05		6.07	-3.78974e-05
6.075	5.03462e-06		6.075	3.73375e-05		6.075	4.85976e-05		6.075	-4.61807e-05
6.08	4.45333e-06		6.08	0.000221896		6.08	3.76985e-05		6.08	-4.62534e-05
6.085	-2.44945e-06		6.085	0.000290415		6.085	1.8516e-05		6.085	-0.000113755
6.09	-0.000148643		6.09	0.000675155		6.09	6.71261e-05		6.09	-0.000118188
6.095	-0.000156709		6.095	0.000671885		6.095	4.30754e-05		6.095	-0.000124509
6.1	-0.000156345		6.1	0.000638025		6.1	3.66086e-05		6.1	-0.000135336
6.105	-0.000145737		6.105	0.000664619		6.105	3.98783e-05		6.105	-0.00013737
6.11	-0.000146681		6.11	0.000669996		6.11	3.00691e-05		6.11	-7.98954e-05
6.115	-0.000135419		6.115	0.000566309		6.115	2.67993e-05		6.115	-7.84422e-05
6.12	-0.000124229		6.12	0.000559842		6.12	6.53823e-05		6.12	-7.00135e-05
6.125	-0.000107953		6.125	0.000688379		6.125	7.30117e-05		6.125	-7.12488e-05
6.13	-9.95971e-05		6.13	0.000642022		6.13	7.01052e-05		6.13	-7.16121e-05
6.135	-0.000103521		6.135	0.000648924		6.135	6.56729e-05		6.135	-7.75703e-05
6.14	-0.000108171		6.14	0.000623711		6.14	5.10681e-05		6.14	-8.57809e-05
6.145	-0.000110424		6.145	0.000595228		6.145	0.000238751		6.145	-0.000119496
6.15	-0.000102649		6.15	0.000590723		6.15	0.000226036		6.15	7.63255e-05
6.155	-8.12139e-05		6.155	0.000600024		6.155	7.20671e-05		6.155	7.84327e-05
6.16	-7.60549e-05		6.16	0.000691504		6.16	2.78893e-05		6.16	0.000157124
6.165	-7.88887e-05		6.165	0.00068758		6.165	2.94151e-05		6.165	0.000154218
6.17	-8.52829e-05		6.17	0.000652339		6.17	2.49102e-05		6.17	0.00015044
6.175	-9.81439e-05		6.175	0.000651831		6.175	2.54188e-05		6.175	0.000181321
6.18	-0.00010185		6.18	0.000630759		6.18	2.14224e-05		6.18	0.000199631
6.185	-9.18224e-05		6.185	0.000465383		6.185	3.66086e-05		6.185	0.000199413
6.19	-9.77079e-05		6.19	0.000443439		6.19	1.808e-05		6.19	0.000259213
6.195	-9.46561e-05		6.195	6.98169e-05		6.195	-4.65882e-05		6.195	0.000262047
6.2	-8.77534e-05		6.2	8.84908e-05		6.2	-4.59342e-05		6.2	0.000261102
6.205	-7.34392e-05		6.205	5.92084e-05		6.205	-3.93221e-05		6.205	0.000290021
6.21	-0.000117036		6.21	2.76009e-05		6.21	-7.93257e-06		6.21	0.000376124
6.215	-0.000123067		6.215	2.60024e-05		6.215	-4.66283e-06		6.215	0.00031073
6.22	-0.000129388		6.22	2.94175e-05		6.22	-6.62468e-06		6.22	0.000301574
6.225	-8.4411e-05		6.225	-2.24624e-05		6.225	5.42652e-05		6.225	0.000289658
6.23	-4.37208e-05		6.23	-0.000154633		6.23	5.14314e-05		6.23	0.00029162
6.235	9.87672e-05		6.235	-0.000174687		6.235	4.99055e-05		6.235	0.000293654
6.24	9.84765e-05		6.24	-0.000149619		6.24	3.76258e-05		6.24	0.000302374
6.245	0.000105743		6.245	-5.56685e-05		6.245	4.63451e-05		6.245	0.000311674
6.25	8.34357e-05		6.25	-8.16084e-05		6.25	-0.000120194		6.25	0.000311238
6.255	8.15465e-05		6.255	-6.06821e-05		6.255	-0.000123681		6.255	0.000122393
6.26	5.61152e-05		6.26	-2.7476e-05		6.26	-9.56343e-05		6.26	0.000121448
6.265	5.68418e-05		6.265	-7.81207e-05		6.265	-8.03028e-05		6.265	5.16935e-05
6.27	5.76411e-05		6.27	-0.000108711		6.27	-7.56525e-05		6.27	6.30286e-05
6.275	5.24822e-05		6.275	-0.000130364		6.275	-9.13473e-05		6.275	9.29649e-05
6.28	9.35356e-05		6.28	-0.000123461		6.28	-9.67969e-05		6.28	5.3728e-05
6.285	9.83312e-05		6.285	-6.84568e-05		6.285	-8.99667e-05		6.285	3.30923e-05
6.29	0.000130738		6.29	-8.2553e-05		6.29	-9.65789e-05		6.29	3.54901e-05
6.295	0.000128122		6.295	-0.000119901		6.295	-9.41084e-05		6.295	-2.03135e-05
6.3	0.000127032		6.3	-0.000100064		6.3	-9.23645e-05		6.3	-2.29356e-06
6.305	0.000150138		6.305	-0.000129201		6.305	-9.35998e-05		6.305	3.90505e-05
6.31	0.000145633		6.31	-6.08274e-05		6.31	-6.5262e-05		6.31	1.42005e-05
6.315	0.000144035		6.315	-5.53778e-05		6.315	-0.000101157		6.315	-6.7761e-05
6.32	0.000145779		6.32	-5.6613e-05		6.32	-0.000105661		6.32	-6.06403e-05
6.325	0.00016329		6.325	0.000194866		6.325	-9.59976e-05		6.325	-5.33742e-05
6.33	0.000119912		6.33	0.000191451		6.33	-0.000193872		6.33	-1.46459e-05
6.335	6.67237e-05		6.335	0.000186438		6.335	-0.00019438		6.335	-1.312e-05
6.34	-4.69906e-05		6.34	0.000170234		6.34	-0.000169167		6.34	-3.31081e-06
6.345	-4.05238e-05		6.345	0.000147637		6.345	-0.000166333		6.345	-3.23815e-06
6.35	-4.28489e-05		6.35	7.57025e-05		6.35	-0.000164662		6.35	-1.22481e-05
6.355	-4.63366e-05		6.355	7.43946e-05		6.355	-0.000157614		6.355	-1.34107e-05
6.36	-4.69906e-05		6.36	5.65926e-05		6.36	-0.000152964		6.36	-2.33652e-05
6.365	-3.68907e-05		6.365	1.9027e-05		6.365	-0.000180212		6.365	-2.12581e-05
6.37	-3.28217e-05		6.37	9.6537e-06		6.37	-0.000174544		6.37	-4.88692e-05
6.375	-3.02059e-05		6.375	6.02257e-05		6.375	-0.000184644		6.375	-3.31744e-05
6.38	-3.07872e-05		6.38	6.31321e-05		6.38	-0.000196415		6.38	-5.9623e-05
6.385	-6.76989e-05		6.385	0.00011276		6.385	-0.000191256		6.385	-2.6417e-05
6.39	-6.82076e-05		6.39	6.85817e-05		6.39	-0.000191329		6.39	-2.70709e-05
6.395	-0.000107662		6.395	0.000114794		6.395	-0.000193436		6.395	-1.96595e-05
6.4	-9.95244e-05		6.4	0.000261206		6.4	-0.000153545		6.4	-2.91781e-05
6.405	-0.00010076		6.405	0.000217464		6.405	-0.000151801		6.405	-4.99591e-05
6.41	-8.25218e-05		6.41	0.000235484		6.41	-0.000127242		6.41	-9.12305e-05
6.415	-9.16044e-05		6.415	0.00016137		6.415	-0.000148241		6.415	-7.62624e-05
6.42	-7.67816e-05		6.42	0.0001379		6.42	-9.83954e-05		6.42	-7.47365e-05
6.425	-7.30759e-05		6.425	0.000319988		6.425	-9.66515e-05		6.425	-6.76884e-05
6.43	-8.74627e-05		6.43	6.4876e-05		6.43	-9.8904e-05		6.43	-6.87056e-05
6.435	-9.32029e-05		6.435	5.68106e-05		6.435	-8.40812e-05		6.435	-0.000107507
6.44	-5.10596e-05		6.44	9.96079e-05		6.44	-8.56797e-05		6.44	-0.000111212
6.445	-9.49468e-05		6.445	0.000114649		6.445	-0.00011191		6.445	-0.0001248
6.45	-9.97424e-05		6.45	0.000140661		6.45	-0.000108568		6.45	-0.000135772
6.455	-9.83618e-05		6.455	0.000318971		6.455	-0.000108641		6.455	-0.000134318
6.46	-0.000103012		6.46	0.00032086		6.46	-0.000141411		6.46	-0.000130903
6.465	-7.9906e-05		6.465	0.000340406		6.465	-0.000140175		6.465	-0.000130249
6.47	-8.43383e-05		6.47	0.00045412		6.47	-0.000139957		6.47	-0.000128288
6.475	-6.39932e-05		6.475	0.000428035		6.475	-1.1057e-05		6.475	-0.000124437
6.48	-7.05327e-05		6.48	0.000408126		6.48	1.97512e-05		6.48	-0.000144782
6.485	-6.6827e-05		6.485	0.000410524		6.485	2.6872e-05		6.485	-6.39827e-05
6.49	-7.1114e-05		6.49	0.000382186		6.49	4.14042e-05		6.49	-0.000101548
6.495	-7.72902e-05		6.495	0.000379134		6.495	3.39928e-05		6.495	-0.000102784
6.5	-8.03419e-05		6.5	0.000352686		6.5	0.00011283		6.5	-8.89054e-05
6.505	-6.86435e-05		6.505	0.00026898		6.505	7.01779e-05		6.505	-8.11306e-05
6.51	-3.68907e-05		6.51	0.000254521		6.51	8.32569e-05		6.51	-6.51452e-05
6.515	-8.25218e-05		6.515	0.000284021		6.515	0.000104837		6.515	-1.65351e-05
6.52	-6.58098e-05		6.52	0.000672321		6.52	8.44194e-05		6.52	-2.68529e-05
6.525	-7.30759e-05		6.525	0.000691358		6.525	3.51553e-05		6.525	-3.46277e-05
6.53	-6.13048e-05		6.53	0.000508471		6.53	3.37748e-05		6.53	-4.93778e-05
6.535	-5.99969e-05		6.535	0.000527726		6.535	2.2367e-05		6.535	4.21023e-05
6.54	-6.31213e-05		6.54	0.0006551		6.54	5.21905e-06		6.54	4.14483e-05
6.545	-0.000103375		6.545	0.000635555		6.545	5.21905e-06		6.545	4.44274e-05
6.55	-0.00010185		6.55	0.000674719		6.55	2.96656e-06		6.55	4.74792e-05
6.555	-0.000101486		6.555	0.00064827		6.555	2.82124e-06		6.555	0.00011331
6.56	-0.000102504		6.56	0.000468943		6.56	-8.58652e-06		6.56	0.000110549
6.565	-9.40022e-05		6.565	0.000465819		6.565	-3.50026e-06		6.565	0.000117234
6.57	-0.000115728		6.57	0.000427672		6.57	2.56368e-05		6.57	0.00011331
6.575	-0.000118053		6.575	0.000372377		6.575	2.6872e-05		6.575	0.00013816
6.58	-0.000144574		6.58	0.000378916		6.58	-0.000125571		6.58	0.000253327
6.585	-8.60095e-05		6.585	0.000616736		6.585	-0.000131311		6.585	0.000278395
6.59	-7.59823e-05		6.59	0.000616372		6.59	-0.000127024		6.59	0.000195562
6.595	-5.0551e-05		6.595	0.00060184		6.595	-0.000139376		6.595	0.000194908
6.6	-4.77172e-05		6.6	0.000626327		6.6	-0.00014577		6.6	0.000201012
6.605	-4.21223e-05		6.605	0.000650232		6.605	-0.000222864		6.605	0.000189822
6.61	-5.83257e-05		6.61	0.000609469		6.61	-0.000219158		6.61	0.000189895
6.615	-8.74627e-05		6.615	0.000669342		6.615	-0.000235797		6.615	0.000203409
6.62	-8.68088e-05		6.62	0.000722312		6.62	-0.000285425		6.62	0.000180594
6.625	-9.64e-05		6.625	0.000355956		6.625	-0.000261083		6.625	0.000214745
6.63	-0.000101341		6.63	0.000335393		6.63	-0.000258249		6.63	0.000219831
6.635	-0.000111949		6.635	0.000335538		6.635	-0.000260575		6.635	0.000225498
6.64	-0.00011907		6.64	0.000369834		6.64	-0.000153908		6.64	0.000152765
6.645	-0.000117762		6.645	0.000361042		6.645	-0.000148749		6.645	0.000160104
6.65	-0.000115873		6.65	0.000351814		6.65	-5.94492e-05		6.65	0.000187206
6.655	-4.02331e-05		6.655	0.000403912		6.655	0.000214555		6.655	0.000184227
6.66	-2.70815e-05		6.66	0.000442204		6.66	0.000265272		6.66	0.000126171
6.665	-3.83001e-06		6.665	0.000417063		6.665	0.000270141		6.665	0.000133001
6.67	-7.17241e-06		6.67	0.000425565		6.67	0.00027203		6.67	0.000132202
6.675	3.8386e-05		6.675	0.00043719		6.675	0.000295572		6.675	0.000152837
6.68	0.00024002		6.68	0.000424257		6.68	0.000297098		6.68	0.000121593
6.685	0.000247504		6.685	0.000408126		6.685	0.000296299		6.685	0.000185244
6.69	0.000189012		6.69	0.000149308		6.69	0.000325072		6.69	0.00016054
6.695	0.0002026		6.695	0.000148654		6.695	0.000317661		6.695	0.00016192
6.7	0.000213063		6.7	0.000168418		6.7	0.000307779		6.7	0.00019033
6.705	0.00021626		6.705	0.000210852		6.705	0.00032173		6.705	0.000188151
6.71	0.000312826		6.71	0.000222405		6.71	0.000324636		6.71	0.0001835
6.715	0.000315151		6.715	0.000183023		6.715	0.000319768		6.715	0.000180885
6.72	0.00033833		6.72	0.000158972		6.72	0.000311993		6.72	0.000151094
6.725	0.000358821		6.725	7.51212e-05		6.725	0.000318823		6.725	0.000143392
6.73	0.000364997		6.73	0.000132087		6.73	0.000327252		6.73	0.000107497
6.735	0.000353516		6.735	0.000128527		6.735	0.000366489		6.735	0.000102483
6.74	0.00035497		6.74	0.000119081		6.74	0.000393083		6.74	0.000130749
6.745	0.000358603		6.745	0.000116465		6.745	0.000295209		6.745	0.000105899
6.75	0.000361291		6.75	7.14155e-05		6.75	0.000308578		6.75	0.000116216
6.755	0.00036972		6.755	5.86998e-05		6.755	0.000217534		6.755	8.51902e-05
6.76	0.000290592		6.76	-4.60772e-05		6.76	4.12914e-06		6.76	0.000107933
6.765	0.000284488		6.765	-7.00553e-05		6.765	-4.91313e-05		6.765	0.000102629
6.77	0.000257023		6.77	-1.86841e-05		6.77	-2.95855e-05		6.77	9.46361e-05
6.775	0.000259929		6.775	-1.86841e-05		6.775	-2.90042e-05		6.775	0.000134818
6.78	0.000246923		6.78	-2.55868e-05		6.78	-7.87043e-05		6.78	0.000116289
6.785	4.59427e-05		6.785	7.48305e-05		6.785	-8.38632e-05		6.785	0.000125372
6.79	4.17284e-05		6.79	0.00012642		6.79	-8.01575e-05		6.79	-2.91054e-05
6.795	4.27456e-05		6.795	0.000178663		6.795	-0.000128986		6.795	-3.62989e-05
6.8	4.73959e-05		6.8	0.000191451		6.8	-0.000131892		6.8	-3.96413e-05
6.805	1.58611e-05		6.805	0.00020453		6.805	-0.000131747		6.805	-6.84876e-05
6.81	1.47712e-05		6.81	0.000151633		6.81	-0.000128186		6.81	1.13667e-05
6.815	-8.89159e-05		6.815	0.000102296		6.815	-0.000131819		6.815	-4.04377e-07
6.82	-7.63456e-05		6.82	0.000122423		6.82	-4.66608e-05		6.82	-2.51154e-06
6.825	-0.000100542		6.825	8.49304e-05		6.825	-2.84956e-05		6.825	-1.05832e-06
6.83	-0.000102358		6.83	0.000151996		6.83	-3.29279e-05		6.83	1.73975e-05
6.835	-0.000107735		6.835	7.41766e-05		6.835	-5.57434e-05		6.835	1.45638e-05
6.84	-0.00010105		6.84	0.000151851		6.84	-0.000103191		6.84	1.95774e-05
6.845	-0.000104683		6.845	0.0001682		6.845	-0.000126152		6.845	2.00133e-05
6.85	-6.29033e-05		6.85	0.000125112		6.85	-0.000122809		6.85	1.65256e-05
6.855	-7.03147e-05		6.855	8.68922e-05		6.855	-0.000133709		6.855	6.64373e-06
6.86	-2.0542e-05		6.86	7.7737e-05		6.86	-0.000132982		6.86	1.11487e-05
[truncated: 70,654 more rows]

## Sheet: d
0mM			1mM			5mM			10 mM
[truncated: 72,028 more rows]

[truncated: 2 more sheets: e, f]
