# Supplementary material for: An electrochemiluminescence device powered by streaming potential for the detection of amines in flowing solution
Source: Nat Commun. 2025 Sep 8;16:8217. doi: 10.1038/s41467-025-63548-2 (PMC12417550; doi:10.1038/s41467-025-63548-2)
Supplement: Supplementary file 6 — Source Data [file 41467_2025_63548_MOESM6_ESM.zip › Source Data/Supplementary Fig.12.xlsx]

## Sheet: Sheet1
Pt			Au			Ag			Cu
Time / s	ECL intensity		Time / s	ECL intensity		Time / s	ECL intensity		Time / s	ECL intensity
0	#N/A		0	#N/A		0	#N/A		0	#N/A
0.01	#N/A		0.01	#N/A		0.01	#N/A		0.01	#N/A
0.02	#N/A		0.02	#N/A		0.02	#N/A		0.02	#N/A
0.03	#N/A		0.03	#N/A		0.03	#N/A		0.03	#N/A
0.04	#N/A		0.04	#N/A		0.04	#N/A		0.04	#N/A
0.05	#N/A		0.05	#N/A		0.05	#N/A		0.05	#N/A
0.06	#N/A		0.06	#N/A		0.06	#N/A		0.06	#N/A
0.07	#N/A		0.07	#N/A		0.07	#N/A		0.07	#N/A
0.08	0.0018542		0.08	0.00160692		0.08	#N/A		0.08	#N/A
0.09	0.00163991		0.09	0.00162221		0.09	#N/A		0.09	#N/A
0.1	0.00142079		0.1	0.00164449		0.1	#N/A		0.1	#N/A
0.11	0.00135131		0.11	0.00174316		0.11	#N/A		0.11	#N/A
0.12	0.00135172		0.12	0.00190247		0.12	#N/A		0.12	#N/A
0.13	0.000696001		0.13	0.0019101		0.13	#N/A		0.13	#N/A
0.14	0.000847266		0.14	0.0020165		0.14	#N/A		0.14	#N/A
0.15	0.000761003		0.15	0.00202779		0.15	#N/A		0.15	#N/A
0.16	0.00037282		0.16	0.00179871		0.16	#N/A		0.16	#N/A
0.17	0.000365699		0.17	0.001604		0.17	#N/A		0.17	#N/A
0.18	0.000414222		0.18	0.00148265		0.18	0.00115621		0.18	0.00115621
0.19	0.000402218		0.19	0.00144867		0.19	0.00112129		0.19	0.00112129
0.2	0.000367428		0.2	0.00134257		0.2	0.00112495		0.2	0.00112495
0.21	0.000312395		0.21	0.00115743		0.21	0.00114594		0.21	0.00114594
0.22	0.000399879		0.22	0.001014		0.22	0.000947113		0.22	0.000947113
0.23	0.000420224		0.23	0.00104116		0.23	0.0009021		0.23	0.0009021
0.24	9.15493e-05		0.24	0.000895793		0.24	0.000937424		0.24	0.000937424
0.25	5.24868e-05		0.25	0.00100087		0.25	0.000948029		0.25	0.000948029
0.26	0.000153602		0.26	0.000957235		0.26	0.000932999		0.26	0.000932999
0.27	0.000601295		0.27	0.000908915		0.27	0.000870438		0.27	0.000870438
0.28	0.000535885		0.28	0.000918783		0.28	0.000871124		0.28	0.000871124
0.29	0.000701291		0.29	0.000834656		0.29	0.000872955		0.29	0.000872955
0.3	0.000744524		0.3	0.000867513		0.3	0.000870132		0.3	0.000870132
0.31	0.000922645		0.31	0.00117615		0.31	0.00087265		0.31	0.00087265
0.32	0.000892941		0.32	0.00169678		0.32	0.00102989		0.32	0.00102989
0.33	0.00127482		0.33	0.00177246		0.33	0.00102089		0.33	0.00102089
0.34	0.00123667		0.34	0.00183553		0.34	0.000997238		0.34	0.000997238
0.35	0.00128896		0.35	0.00187531		0.35	0.000995407		0.35	0.000995407
0.36	0.00124511		0.36	0.00183929		0.36	0.000972824		0.36	0.000972824
0.37	0.000741981		0.37	0.00188049		0.37	0.000956802		0.37	0.000956802
0.38	0.000800371		0.38	0.00182556		0.38	0.00118881		0.38	0.00118881
0.39	0.0010382		0.39	0.00217255		0.39	0.00122627		0.39	0.00122627
0.4	0.00103515		0.4	0.0023056		0.4	0.00127098		0.4	0.00127098
0.41	0.00108164		0.41	0.00205424		0.41	0.00131889		0.41	0.00131889
0.42	0.00105133		0.42	0.00149821		0.42	0.00133621		0.42	0.00133621
0.43	0.000653378		0.43	0.00167847		0.43	0.00131538		0.43	0.00131538
0.44	0.000609433		0.44	0.00168803		0.44	0.0014151		0.44	0.0014151
0.45	0.000659176		0.45	0.00157491		0.45	0.00150032		0.45	0.00150032
0.46	0.00061045		0.46	0.0015451		0.46	0.00150482		0.46	0.00150482
0.47	0.000644731		0.47	0.0018457		0.47	0.00156502		0.47	0.00156502
0.48	0.000563961		0.48	0.00191945		0.48	0.00152931		0.48	0.00152931
0.49	0.000176388		0.49	0.00158274		0.49	0.00155449		0.49	0.00155449
0.5	0.000166521		0.5	0.00141978		0.5	0.00156471		0.5	0.00156471
0.51	8.95148e-05		0.51	0.00141103		0.51	0.00155548		0.51	0.00155548
0.52	7.39508e-05		0.52	0.00143606		0.52	0.00135002		0.52	0.00135002
0.53	7.51715e-05		0.53	0.00113118		0.53	0.00136269		0.53	0.00136269
0.54	0.000102841		0.54	0.00114329		0.54	0.00134911		0.54	0.00134911
0.55	3.12262e-05		0.55	0.00111684		0.55	0.00150818		0.55	0.00150818
0.56	8.77855e-05		0.56	0.00124186		0.56	0.00145531		0.56	0.00145531
0.57	0.000262753		0.57	0.00097758		0.57	0.00146873		0.57	0.00146873
0.58	0.000849402		0.58	0.00116659		0.58	0.00124321		0.58	0.00124321
0.59	0.000883684		0.59	0.00116842		0.59	0.00120384		0.59	0.00120384
0.6	0.0009554		0.6	0.00117472		0.6	0.00129745		0.6	0.00129745
0.61	0.000818376		0.61	0.00136932		0.61	0.00149849		0.61	0.00149849
0.62	0.000786943		0.62	0.00134043		0.62	0.0014682		0.62	0.0014682
0.63	0.000763445		0.63	0.00144633		0.63	0.00143906		0.63	0.00143906
0.64	0.000758358		0.64	0.00139231		0.64	0.00130913		0.64	0.00130913
0.65	0.000923357		0.65	0.00140757		0.65	0.0012851		0.65	0.0012851
0.66	0.000950517		0.66	0.0012855		0.66	0.00128113		0.66	0.00128113
0.67	0.000891008		0.67	0.00129344		0.67	0.00126053		0.67	0.00126053
0.68	0.000350644		0.68	0.00137024		0.68	0.00142593		0.68	0.00142593
0.69	0.000334469		0.69	0.00147196		0.69	0.00140488		0.69	0.00140488
0.7	0.000289201		0.7	0.0014861		0.7	0.00139923		0.7	0.00139923
0.71	0.00030385		0.71	0.00128927		0.71	0.00140465		0.71	0.00140465
0.72	0.000325924		0.72	0.00129761		0.72	0.00137726		0.72	0.00137726
0.73	0.000435381		0.73	0.00127452		0.73	0.00138542		0.73	0.00138542
0.74	0.000448605		0.74	0.001474		0.74	0.00137993		0.74	0.00137993
0.75	0.000293169		0.75	0.00139486		0.75	0.00130753		0.75	0.00130753
0.76	0.000202938		0.76	0.00150604		0.76	0.00130486		0.76	0.00130486
0.77	0.000213518		0.77	0.00141154		0.77	0.00136833		0.77	0.00136833
0.78	0.000274858		0.78	0.00108816		0.78	0.00139801		0.78	0.00139801
0.79	0.000268755		0.79	0.00115804		0.79	0.00141228		0.79	0.00141228
0.8	0.000604652		0.8	0.00127686		0.8	0.00133041		0.8	0.00133041
0.81	0.000693152		0.81	0.00120778		0.81	0.00109116		0.81	0.00109116
0.82	0.000702816		0.82	0.00122111		0.82	0.00111313		0.82	0.00111313
0.83	0.000604753		0.83	0.00120351		0.83	0.00111137		0.83	0.00111137
0.84	0.00085398		0.84	0.000990702		0.84	0.00110863		0.84	0.00110863
0.85	0.0008964		0.85	0.0010792		0.85	0.00111214		0.85	0.00111214
0.86	0.0010204		0.86	0.000998637		0.86	0.00114082		0.86	0.00114082
0.87	0.000910336		0.87	0.00109039		0.87	0.0010894		0.87	0.0010894
0.88	0.000857337		0.88	0.00108866		0.88	0.000921707		0.88	0.000921707
0.89	0.000887549		0.89	0.000975444		0.89	0.000958176		0.89	0.000958176
0.9	0.00051025		0.9	0.000929362		0.9	0.0010331		0.9	0.0010331
0.91	0.000482785		0.91	0.00093516		0.91	0.00122391		0.91	0.00122391
0.92	0.000890194		0.92	0.000972087		0.92	0.00127586		0.92	0.00127586
0.93	0.000883684		0.93	0.00091685		0.93	0.00148239		0.93	0.00148239
0.94	0.000686744		0.94	0.000931905		0.94	0.00145752		0.94	0.00145752
0.95	0.000680742		0.95	0.000967712		0.95	0.00139511		0.95	0.00139511
0.96	0.0006193		0.96	0.00125061		0.96	0.00138474		0.96	0.00138474
0.97	0.000597124		0.97	0.00118958		0.97	0.00132195		0.97	0.00132195
0.98	0.000583594		0.98	0.00119639		0.98	0.00132385		0.98	0.00132385
0.99	0.000532833		0.99	0.00129537		0.99	0.00138809		0.99	0.00138809
1	0.00052083		1	0.00119781		1	0.00133667		1	0.00133667
1.01	0.000474647		1.01	0.00124654		1.01	0.00144096		1.01	0.00144096
1.02	2.80727e-05		1.02	0.00125163		1.02	0.00143242		1.02	0.00143242
1.03	0.000393877		1.03	0.00129893		1.03	0.00149895		1.03	0.00149895
1.04	0.000617469		1.04	0.00138102		1.04	0.00154892		1.04	0.00154892
1.05	0.000599769		1.05	0.00137909		1.05	0.00150276		1.05	0.00150276
1.06	0.000811662		1.06	0.00137207		1.06	0.00145782		1.06	0.00145782
1.07	0.000781755		1.07	0.00137614		1.07	0.00145882		1.07	0.00145882
1.08	0.000764971		1.08	0.00144257		1.08	0.00145966		1.08	0.00145966
1.09	0.000854692		1.09	0.00128204		1.09	0.00161957		1.09	0.00161957
1.1	0.00099548		1.1	0.00134613		1.1	0.00152664		1.1	0.00152664
1.11	0.00105397		1.11	0.00133097		1.11	0.0013324		1.11	0.0013324
1.12	0.00107422		1.12	0.00135742		1.12	0.00129646		1.12	0.00129646
1.13	0.000779619		1.13	0.00136241		1.13	0.00107025		1.13	0.00107025
1.14	0.000501095		1.14	0.00161896		1.14	0.00109207		1.14	0.00109207
1.15	0.000637509		1.15	0.00154561		1.15	0.00106224		1.15	0.00106224
1.16	0.000460405		1.16	0.00129985		1.16	0.00105896		1.16	0.00105896
1.17	0.00057922		1.17	0.00147034		1.17	0.00104393		1.17	0.00104393
1.18	0.000611671		1.18	0.00157766		1.18	0.00118149		1.18	0.00118149
1.19	0.00059692		1.19	0.00159993		1.19	0.00113258		1.19	0.00113258
1.2	0.000455624		1.2	0.00160746		1.2	0.00114326		1.2	0.00114326
1.21	0.000506487		1.21	0.00158427		1.21	0.00119423		1.21	0.00119423
1.22	0.000503435		1.22	0.00157389		1.22	0.00123405		1.22	0.00123405
1.23	0.000504961		1.23	0.00152354		1.23	0.00117218		1.23	0.00117218
1.24	0.000477088		1.24	0.00113668		1.24	0.00111984		1.24	0.00111984
1.25	0.00031209		1.25	0.00109996		1.25	0.00111641		1.25	0.00111641
1.26	0.000255022		1.26	0.00103505		1.26	0.00123741		1.26	0.00123741
1.27	0.000152686		1.27	0.000847575		1.27	0.00131767		1.27	0.00131767
1.28	0.00010752		1.28	0.000678609		1.28	0.00131241		1.28	0.00131241
1.29	9.82632e-05		1.29	0.000714315		1.29	0.00116333		1.29	0.00116333
1.3	0.000315141		1.3	0.000933228		1.3	0.00123055		1.3	0.00123055
1.31	0.000170997		1.31	0.000914103		1.31	0.00124382		1.31	0.00124382
1.32	0.00025197		1.32	0.000923258		1.32	0.00123695		1.32	0.00123695
1.33	0.000264787		1.33	0.00103088		1.33	0.00124634		1.33	0.00124634
1.34	0.000267737		1.34	0.00122335		1.34	0.0014106		1.34	0.0014106
1.35	0.00030385		1.35	0.00131439		1.35	0.00141266		1.35	0.00141266
1.36	0.000254717		1.36	0.00139242		1.36	0.00174957		1.36	0.00174957
1.37	0.000342607		1.37	0.00137695		1.37	0.001772		1.37	0.001772
1.38	0.000384518		1.38	0.00139476		1.38	0.00159981		1.38	0.00159981
1.39	0.000693865		1.39	0.0013443		1.39	0.00163589		1.39	0.00163589
1.4	0.000487667		1.4	0.00113332		1.4	0.00164062		1.4	0.00164062
1.41	0.00055206		1.41	0.00115417		1.41	0.00146278		1.41	0.00146278
1.42	0.000585019		1.42	0.00164683		1.42	0.00151939		1.42	0.00151939
1.43	0.000561723		1.43	0.00154317		1.43	0.00162567		1.43	0.00162567
1.44	0.000645952		1.44	0.00160756		1.44	0.00177681		1.44	0.00177681
1.45	0.000616248		1.45	0.00157725		1.45	0.00177071		1.45	0.00177071
1.46	0.00071838		1.46	0.0016098		1.46	0.00174309		1.46	0.00174309
1.47	0.000707191		1.47	0.00176107		1.47	0.00166801		1.47	0.00166801
1.48	0.000737403		1.48	0.00175924		1.48	0.00182014		1.48	0.00182014
1.49	0.000423886		1.49	0.00182322		1.49	0.00179901		1.49	0.00179901
1.5	0.000520321		1.5	0.00179342		1.5	0.00180626		1.5	0.00180626
1.51	0.000588579		1.51	0.00185232		1.51	0.00178902		1.51	0.00178902
1.52	0.000727129		1.52	0.00128743		1.52	0.00177147		1.52	0.00177147
1.53	0.000766802		1.53	0.0014918		1.53	0.00176521		1.53	0.00176521
1.54	0.000704546		1.54	0.00130127		1.54	0.00159363		1.54	0.00159363
1.55	0.000790097		1.55	0.0012795		1.55	0.00167824		1.55	0.00167824
1.56	0.00076609		1.56	0.00126068		1.56	0.00139183		1.56	0.00139183
1.57	0.000792233		1.57	0.00115997		1.57	0.00157516		1.57	0.00157516
1.58	0.000839942		1.58	0.00124329		1.58	0.00177361		1.58	0.00177361
1.59	0.000815019		1.59	0.0011912		1.59	0.00171288		1.59	0.00171288
1.6	0.000885718		1.6	0.00121806		1.6	0.00170456		1.6	0.00170456
1.61	0.000933631		1.61	0.00141225		1.61	0.00179932		1.61	0.00179932
1.62	0.000671994		1.62	0.00152273		1.62	0.0016906		1.62	0.0016906
1.63	0.000676571		1.63	0.0016212		1.63	0.00160561		1.63	0.00160561
1.64	0.000771888		1.64	0.001586		1.64	0.00168022		1.64	0.00168022
1.65	0.000682471		1.65	0.00160156		1.65	0.00168228		1.65	0.00168228
1.66	0.000629879		1.66	0.00159983		1.66	0.00161583		1.66	0.00161583
1.67	0.000525306		1.67	0.00154653		1.67	0.00165977		1.67	0.00165977
1.68	0.000617367		1.68	0.0015861		1.68	0.00152641		1.68	0.00152641
1.69	0.000617062		1.69	0.00165629		1.69	0.00149399		1.69	0.00149399
1.7	0.000467322		1.7	0.00161031		1.7	0.00147293		1.7	0.00147293
1.71	0.000599667		1.71	0.00142883		1.71	0.00157478		1.71	0.00157478
1.72	0.000609331		1.72	0.00153615		1.72	0.00157097		1.72	0.00157097
1.73	0.000539547		1.73	0.00136139		1.73	0.00160149		1.73	0.00160149
1.74	0.000635983		1.74	0.00136627		1.74	0.00159103		1.74	0.00159103
1.75	0.0006488		1.75	0.00156321		1.75	0.00153168		1.75	0.00153168
1.76	0.000730689		1.76	0.00157532		1.76	0.00149597		1.76	0.00149597
1.77	0.000748389		1.77	0.00161143		1.77	0.0012957		1.77	0.0012957
1.78	0.00055562		1.78	0.00150533		1.78	0.00111984		1.78	0.00111984
1.79	0.000540768		1.79	0.00139404		1.79	0.00113174		1.79	0.00113174
1.8	0.000656735		1.8	0.00141296		1.8	0.00112564		1.8	0.00112564
1.81	0.000452979		1.81	0.00133545		1.81	0.0010289		1.81	0.0010289
1.82	0.000682675		1.82	0.001132		1.82	0.0010453		1.82	0.0010453
1.83	0.000691423		1.83	0.00121012		1.83	0.00104836		1.83	0.00104836
1.84	0.000532935		1.84	0.00164825		1.84	0.00081955		1.84	0.00081955
1.85	0.000597327		1.85	0.00146739		1.85	0.000827866		1.85	0.000827866
1.86	0.000524492		1.86	0.00144226		1.86	0.000809174		1.86	0.000809174
1.87	0.000970964		1.87	0.00185109		1.87	0.000766983		1.87	0.000766983
1.88	0.00100067		1.88	0.00181478		1.88	0.000788727		1.88	0.000788727
1.89	0.00102824		1.89	0.00181061		1.89	0.000798111		1.89	0.000798111
1.9	0.000901791		1.9	0.0018042		1.9	0.000761719		1.9	0.000761719
1.91	0.000904131		1.91	0.00182414		1.91	0.000666885		1.91	0.000666885
1.92	0.000817257		1.92	0.00184519		1.92	0.000697403		1.92	0.000697403
1.93	0.000804643		1.93	0.00170939		1.93	0.000665359		1.93	0.000665359
1.94	0.00084574		1.94	0.0012321		1.94	0.000701599		1.94	0.000701599
1.95	0.00094004		1.95	0.00149658		1.95	0.000691833		1.95	0.000691833
1.96	0.000924679		1.96	0.00162252		1.96	0.00093071		1.96	0.00093071
1.97	0.000440874		1.97	0.00117879		1.97	0.000930557		1.97	0.000930557
1.98	0.000456845		1.98	0.00129506		1.98	0.000910416		1.98	0.000910416
1.99	0.000474341		1.99	0.00136271		1.99	0.00112236		1.99	0.00112236
2	0.000498959		2	0.00163717		2	0.00115387		2	0.00115387
2.01	0.000480242		2.01	0.00174886		2.01	0.00118401		2.01	0.00118401
2.02	0.00032216		2.02	0.00180796		2.02	0.0011644		2.02	0.0011644
2.03	0.000388892		2.03	0.00174561		2.03	0.00113968		2.03	0.00113968
2.04	0.000301205		2.04	0.00183675		2.04	0.00114082		2.04	0.00114082
2.05	0.00012105		2.05	0.00153473		2.05	0.00111465		2.05	0.00111465
2.06	0.000102129		2.06	0.00143717		2.06	0.00114807		2.06	0.00114807
2.07	0.000176592		2.07	0.00144836		2.07	0.00114868		2.07	0.00114868
2.08	0.000114539		2.08	0.00141795		2.08	0.00122307		2.08	0.00122307
2.09	9.21597e-05		2.09	0.0013505		2.09	0.00124023		2.09	0.00124023
2.1	5.95058e-05		2.1	0.00115621		2.1	0.0012429		2.1	0.0012429
2.11	3.57021e-05		2.11	0.0010379		2.11	0.0014035		2.11	0.0014035
2.12	7.26284e-05		2.12	0.000989482		2.12	0.00138603		2.12	0.00138603
2.13	0.000278927		2.13	0.00100047		2.13	0.00139038		2.13	0.00139038
2.14	0.000336097		2.14	0.001203		2.14	0.00138626		2.14	0.00138626
2.15	0.000453081		2.15	0.00136149		2.15	0.00137329		2.15	0.00137329
2.16	0.000503842		2.16	0.00131297		2.16	0.00121063		2.16	0.00121063
2.17	0.00044891		2.17	0.00143697		2.17	0.00125702		2.17	0.00125702
2.18	0.000920203		2.18	0.00136373		2.18	0.00129318		2.18	0.00129318
2.19	0.00100087		2.19	0.00149414		2.19	0.00130486		2.19	0.00130486
2.2	0.00119466		2.2	0.00139872		2.2	0.00126137		2.2	0.00126137
2.21	0.00113149		2.21	0.00139496		2.21	0.00124146		2.21	0.00124146
2.22	0.00119018		2.22	0.00157074		2.22	0.0012487		2.22	0.0012487
2.23	0.000908607		2.23	0.00154327		2.23	0.00124802		2.23	0.00124802
2.24	0.000878394		2.24	0.00178874		2.24	0.0012986		2.24	0.0012986
2.25	0.000807593		2.25	0.00173757		2.25	0.00131325		2.25	0.00131325
2.26	0.000804745		2.26	0.0017217		2.26	0.00128273		2.26	0.00128273
2.27	0.000919898		2.27	0.00170176		2.27	0.00129707		2.27	0.00129707
2.28	0.000507911		2.28	0.00170431		2.28	0.00118134		2.28	0.00118134
2.29	0.000492449		2.29	0.0016568		2.29	0.00117271		2.29	0.00117271
2.3	0.000348202		2.3	0.0016392		2.3	0.0011618		2.3	0.0011618
2.31	0.000406389		2.31	0.00166951		2.31	0.0011412		2.31	0.0011412
2.32	0.00030619		2.32	0.00158264		2.32	0.00127373		2.32	0.00127373
2.33	0.000304562		2.33	0.00168722		2.33	0.00146996		2.33	0.00146996
2.34	0.00028676		2.34	0.00117666		2.34	0.00144974		2.34	0.00144974
2.35	0.000292864		2.35	0.00103861		2.35	0.00167191		2.35	0.00167191
2.36	0.000312395		2.36	0.00150808		2.36	0.00160179		2.36	0.00160179
2.37	0.000249122		2.37	0.0014031		2.37	0.00154861		2.37	0.00154861
2.38	0.000156857		2.38	0.00149323		2.38	0.00152184		2.38	0.00152184
2.39	3.96694e-05		2.39	0.00146515		2.39	0.00128616		2.39	0.00128616
2.4	1.84088e-05		2.4	0.00147837		2.4	0.00128868		2.4	0.00128868
2.41	-2.48244e-05		2.41	0.0014918		2.41	0.0012664		2.41	0.0012664
2.42	-1.84157e-05		2.42	0.00135376		2.42	0.00132156		2.42	0.00132156
2.43	0.00012522		2.43	0.00130961		2.43	0.00132683		2.43	0.00132683
2.44	0.000151669		2.44	0.00134043		2.44	0.00140205		2.44	0.00140205
2.45	0.000139767		2.45	0.00148051		2.45	0.00176643		2.45	0.00176643
2.46	7.86302e-05		2.46	0.000994975		2.46	0.00179749		2.46	0.00179749
2.47	0.000226132		2.47	0.00105398		2.47	0.00181816		2.47	0.00181816
2.48	0.000271806		2.48	0.000997518		2.48	0.00181953		2.48	0.00181953
2.49	0.000707292		2.49	0.00107402		2.49	0.00181473		2.49	0.00181473
2.5	0.000675045		2.5	0.00107096		2.5	0.00186516		2.5	0.00186516
2.51	0.000738319		2.51	0.00116241		2.51	0.00173187		2.51	0.00173187
2.52	0.000753679		2.52	0.0011497		2.52	0.00159676		2.52	0.00159676
2.53	0.000572099		2.53	0.00116384		2.53	0.00138657		2.53	0.00138657
2.54	0.000626828		2.54	0.00117167		2.54	0.00138069		2.54	0.00138069
2.55	0.000883684		2.55	0.00108907		2.55	0.00115593		2.55	0.00115593
2.56	0.000897925		2.56	0.00107625		2.56	0.00119804		2.56	0.00119804
2.57	0.00087931		2.57	0.00106781		2.57	0.00126579		2.57	0.00126579
2.58	0.000871172		2.58	0.00113139		2.58	0.0013044		2.58	0.0013044
2.59	0.000434669		2.59	0.00111359		2.59	0.00139267		2.59	0.00139267
2.6	0.000454912		2.6	0.00112457		2.6	0.00140472		2.6	0.00140472
2.61	0.000460405		2.61	0.00108022		2.61	0.00141411		2.61	0.00141411
2.62	0.00063049		2.62	0.00112478		2.62	0.00136505		2.62	0.00136505
2.63	0.000653174		2.63	0.00106242		2.63	0.00149658		2.63	0.00149658
2.64	0.000582882		2.64	0.00124766		2.64	0.00136475		2.64	0.00136475
2.65	0.000337623		2.65	0.00121755		2.65	0.00100189		2.65	0.00100189
2.66	0.000382382		2.66	0.00125336		2.66	0.00104195		2.66	0.00104195
2.67	0.000211076		2.67	0.00133901		2.67	0.00106506		2.67	0.00106506
2.68	0.000290524		2.68	0.00141795		2.68	0.00108902		2.68	0.00108902
2.69	0.000465186		2.69	0.00141683		2.69	0.00108444		2.69	0.00108444
2.7	0.000459998		2.7	0.0013799		2.7	0.00104111		2.7	0.00104111
2.71	0.00037048		2.71	0.00136078		2.71	0.00109825		2.71	0.00109825
2.72	0.00037872		2.72	0.00148916		2.72	0.00115532		2.72	0.00115532
2.73	0.000377194		2.73	0.00174388		2.73	0.00117195		2.73	0.00117195
2.74	0.000383806		2.74	0.00157064		2.74	0.00116547		2.74	0.00116547
2.75	0.00038462		2.75	0.00160451		2.75	0.00125061		2.75	0.00125061
2.76	0.000365597		2.76	0.0015863		2.76	0.00126419		2.76	0.00126419
2.77	0.000378211		2.77	0.00149424		2.77	0.0011956		2.77	0.0011956
2.78	0.000299984		2.78	0.00140147		2.78	0.00118156		2.78	0.00118156
2.79	0.000118201		2.79	0.00130554		2.79	0.00108543		2.79	0.00108543
2.8	0.000181576		2.8	0.00131663		2.8	0.00109886		2.8	0.00109886
2.81	0.000218299		2.81	0.00125519		2.81	0.00117386		2.81	0.00117386
2.82	8.58527e-05		2.82	0.00113454		2.82	0.00118034		2.82	0.00118034
2.83	7.02887e-05		2.83	0.000841166		2.83	0.00109093		2.83	0.00109093
2.84	0.000105486		2.84	0.000893962		2.84	0.00122818		2.84	0.00122818
2.85	8.09699e-05		2.85	0.000850525		2.85	0.00125633		2.85	0.00125633
2.86	0.000111996		2.86	0.00083842		2.86	0.0013018		2.86	0.0013018
2.87	0.000359697		2.87	0.000829163		2.87	0.00138535		2.87	0.00138535
2.88	0.000350338		2.88	0.000810343		2.88	0.00137695		2.88	0.00137695
2.89	0.000480242		2.89	0.000828959		2.89	0.00140907		2.89	0.00140907
2.9	0.000545651		2.9	0.000929362		2.9	0.00142166		2.9	0.00142166
2.91	0.000517473		2.91	0.000877279		2.91	0.00138245		2.91	0.00138245
2.92	0.000454708		2.92	0.000847168		2.92	0.00149521		2.92	0.00149521
2.93	0.00071716		2.93	0.000992839		2.93	0.00148788		2.93	0.00148788
2.94	0.000693865		2.94	0.00101929		2.94	0.00158699		2.94	0.00158699
2.95	0.00068532		2.95	0.000994466		2.95	0.00150551		2.95	0.00150551
2.96	0.000656328		2.96	0.000986938		2.96	0.00143761		2.96	0.00143761
2.97	0.000443722		2.97	0.000959269		2.97	0.00145988		2.97	0.00145988
2.98	0.000502519		2.98	0.000943197		2.98	0.0014209		2.98	0.0014209
2.99	0.000484616		2.99	0.000927531		2.99	0.00166664		2.99	0.00166664
3	0.00063995		3	0.000882365		3	0.00164833		3	0.00164833
3.01	0.000669654		3.01	0.000962016		3.01	0.00158829		3.01	0.00158829
3.02	0.000651852		3.02	0.00102641		3.02	0.00172363		3.02	0.00172363
3.03	0.000431312		3.03	0.000919393		3.03	0.00167229		3.03	0.00167229
3.04	0.000433651		3.04	0.000834249		3.04	0.0015461		3.04	0.0015461
3.05	0.00046244		3.05	0.000825195		3.05	0.00149826		3.05	0.00149826
3.06	0.000505571		3.06	0.000815226		3.06	0.00139633		3.06	0.00139633
3.07	0.000446672		3.07	0.000801493		3.07	0.00129227		3.07	0.00129227
3.08	0.000414018		3.08	0.000830383		3.08	0.00127365		3.08	0.00127365
3.09	0.000430803		3.09	0.00120656		3.09	0.00124542		3.09	0.00124542
3.1	0.000293677		3.1	0.00137594		3.1	0.0015242		3.1	0.0015242
3.11	0.000325619		3.11	0.00131287		3.11	0.00151527		3.11	0.00151527
3.12	0.00043711		3.12	0.00124817		3.12	0.00134476		3.12	0.00134476
3.13	0.000475664		3.13	0.00199656		3.13	0.0013591		3.13	0.0013591
3.14	0.000466916		3.14	0.00197906		3.14	0.00128151		3.14	0.00128151
3.15	0.000641883		3.15	0.0021816		3.15	0.00127853		3.15	0.00127853
3.16	0.000550025		3.16	0.00233348		3.16	0.00128532		3.16	0.00128532
3.17	0.000579831		3.17	0.00235687		3.17	0.00133179		3.17	0.00133179
3.18	0.000561215		3.18	0.00241954		3.18	0.00134605		3.18	0.00134605
3.19	0.000496619		3.19	0.00205953		3.19	0.00112389		3.19	0.00112389
3.2	0.000403032		3.2	0.00199209		3.2	0.00114784		3.2	0.00114784
3.21	0.000353492		3.21	0.00246348		3.21	0.00127892		3.21	0.00127892
3.22	0.000564877		3.22	0.00246134		3.22	0.00114212		3.22	0.00114212
3.23	0.000667213		3.23	0.00172312		3.23	0.00114326		3.23	0.00114326
3.24	0.000821123		3.24	0.00165985		3.24	0.00119743		3.24	0.00119743
3.25	0.000617367		3.25	0.00154419		3.25	0.00140579		3.25	0.00140579
3.26	0.000950212		3.26	0.00157969		3.26	0.00139122		3.26	0.00139122
3.27	0.00103129		3.27	0.00204152		3.27	0.00136978		3.27	0.00136978
3.28	0.00099843		3.28	0.00191772		3.28	0.00138412		3.28	0.00138412
3.29	0.000956723		3.29	0.00190358		3.29	0.0013932		3.29	0.0013932
3.3	0.00087697		3.3	0.00176697		3.3	0.00109749		3.3	0.00109749
3.31	0.000957231		3.31	0.00130554		3.31	0.00108307		3.31	0.00108307
3.32	0.000881548		3.32	0.00142141		3.32	0.00108131		3.32	0.00108131
3.33	0.000808916		3.33	0.00139262		3.33	0.00106766		3.33	0.00106766
3.34	0.000631812		3.34	0.00155162		3.34	0.00107391		3.34	0.00107391
3.35	0.00086161		3.35	0.00156677		3.35	0.00112564		3.35	0.00112564
3.36	0.000649512		3.36	0.00146637		3.36	0.0011187		3.36	0.0011187
3.37	0.000844621		3.37	0.00102915		3.37	0.00116371		3.37	0.00116371
3.38	0.000851539		3.38	0.00118785		3.38	0.0011496		3.38	0.0011496
3.39	0.000831194		3.39	0.00121908		3.39	0.00121216		3.39	0.00121216
3.4	0.000938616		3.4	0.00126027		3.4	0.00118858		3.4	0.00118858
3.41	0.000841061		3.41	0.00130147		3.41	0.00103096		3.41	0.00103096
3.42	0.000634966		3.42	0.0015096		3.42	0.00103828		3.42	0.00103828
3.43	0.000592038		3.43	0.00154165		3.43	0.00104485		3.43	0.00104485
3.44	0.000622047		3.44	0.00157481		3.44	0.000995941		3.44	0.000995941
3.45	0.000488481		3.45	0.00163595		3.45	0.000833588		3.45	0.000833588
3.46	0.000442095		3.46	0.00156179		3.46	0.000856323		3.46	0.000856323
3.47	0.000214128		3.47	0.0015155		3.47	0.000846786		3.47	0.000846786
3.48	0.000222165		3.48	0.00134094		3.48	0.000907135		3.48	0.000907135
3.49	0.000233863		3.49	0.00178914		3.49	0.00088623		3.49	0.00088623
3.5	0.000130408		3.5	0.00188711		3.5	0.000890045		3.5	0.000890045
3.51	0.000258277		3.51	0.0018218		3.51	0.00109756		3.51	0.00109756
3.52	0.000278215		3.52	0.00176819		3.52	0.00118217		3.52	0.00118217
3.53	0.000182797		3.53	0.00172791		3.53	0.0011834		3.53	0.0011834
3.54	0.000147091		3.54	0.00153412		3.54	0.00115486		3.54	0.00115486
3.55	0.000143734		3.55	0.001409		3.55	0.00113411		3.55	0.00113411
3.56	0.00016764		3.56	0.00144674		3.56	0.00114365		3.56	0.00114365
3.57	0.000102332		3.57	0.00155813		3.57	0.0010997		3.57	0.0010997
3.58	0.000810543		3.58	0.00152924		3.58	0.00116096		3.58	0.00116096
3.59	0.000821428		3.59	0.00112742		3.59	0.00135162		3.59	0.00135162
3.6	0.0010144		3.6	0.00103943		3.6	0.00138069		3.6	0.00138069
3.61	0.00117096		3.61	0.00105011		3.61	0.00141006		3.61	0.00141006
3.62	0.00112477		3.62	0.000911255		3.62	0.00153358		3.62	0.00153358
3.63	0.00117879		3.63	0.000958761		3.63	0.00153458		3.63	0.00153458
3.64	0.00123077		3.64	0.00110769		3.64	0.00153084		3.64	0.00153084
3.65	0.0011675		3.65	0.00112406		3.65	0.00150597		3.65	0.00150597
3.66	0.00118916		3.66	0.00117269		3.66	0.00148346		3.66	0.00148346
3.67	0.0013327		3.67	0.00126668		3.67	0.00148437		3.67	0.00148437
3.68	0.00064758		3.68	0.00127574		3.68	0.00144699		3.68	0.00144699
3.69	0.000686439		3.69	0.00131002		3.69	0.00144676		3.69	0.00144676
3.7	0.000658769		3.7	0.00136353		3.7	0.00145531		3.7	0.00145531
3.71	0.000411374		3.71	0.00160746		3.71	0.00123703		3.71	0.00123703
3.72	0.000397641		3.72	0.00147583		3.72	0.0014077		3.72	0.0014077
3.73	0.000374447		3.73	0.00146871		3.73	0.00140976		3.73	0.00140976
3.74	0.000323381		3.74	0.00138377		3.74	0.00154861		3.74	0.00154861
3.75	0.000285336		3.75	0.00146739		3.75	0.00165268		3.75	0.00165268
3.76	0.000268653		3.76	0.00137024		3.76	0.00167053		3.76	0.00167053
3.77	9.07355e-05		3.77	0.00123138		3.77	0.00160362		3.77	0.00160362
3.78	4.92316e-05		3.78	0.00122599		3.78	0.00155205		3.78	0.00155205
3.79	5.49282e-05		3.79	0.00122365		3.79	0.00132088		3.79	0.00132088
3.8	-9.92873e-05		3.8	0.00117381		3.8	0.00128754		3.8	0.00128754
3.81	-0.000149336		3.81	0.000927531		3.81	0.00125809		3.81	0.00125809
3.82	-9.79649e-05		3.82	0.00096405		3.82	0.00112679		3.82	0.00112679
3.83	-2.24847e-05		3.83	0.000996806		3.83	0.00112076		3.83	0.00112076
3.84	-3.61159e-05		3.84	0.001138		3.84	0.00112015		3.84	0.00112015
3.85	0.000164079		3.85	0.0010674		3.85	0.00109772		3.85	0.00109772
3.86	0.000265601		3.86	0.00107391		3.86	0.00110428		3.86	0.00110428
3.87	0.000302629		3.87	0.00106099		3.87	0.00109383		3.87	0.00109383
3.88	0.000373939		3.88	0.00108531		3.88	0.0011116		3.88	0.0011116
3.89	0.000389197		3.89	0.00118978		3.89	0.00115471		3.89	0.00115471
3.9	0.000390622		3.9	0.00121531		3.9	0.00114418		3.9	0.00114418
3.91	0.000452776		3.91	0.00124349		3.91	0.00116951		3.91	0.00116951
3.92	0.000428769		3.92	0.00122925		3.92	0.00119484		3.92	0.00119484
3.93	0.00039642		3.93	0.00118591		3.93	0.00118668		3.93	0.00118668
3.94	0.000415137		3.94	0.00103638		3.94	0.00106392		3.94	0.00106392
3.95	0.000312598		3.95	0.00098877		3.95	0.00093399		3.95	0.00093399
3.96	0.000134783		3.96	0.000998942		3.96	0.000930481		3.96	0.000930481
3.97	0.000322466		3.97	0.00109853		3.97	0.000977478		3.97	0.000977478
3.98	0.000351864		3.98	0.00114471		3.98	0.000988846		3.98	0.000988846
3.99	0.000322669		3.99	0.001067		3.99	0.000979919		3.99	0.000979919
4	0.000321041		4	0.000957031		4	0.000975266		4	0.000975266
4.01	0.000267229		4.01	0.000962118		4.01	0.00111267		4.01	0.00111267
4.02	0.000271908		4.02	0.000925496		4.02	0.00109543		4.02	0.00109543
4.03	0.000222266		4.03	0.000927429		4.03	0.00110329		4.03	0.00110329
4.04	0.000364783		4.04	0.000883179		4.04	0.00109772		4.04	0.00109772
4.05	0.000609636		4.05	0.0010081		4.05	0.00114243		4.05	0.00114243
4.06	0.000690101		4.06	0.00102824		4.06	0.00113342		4.06	0.00113342
4.07	0.000484412		4.07	0.00087677		4.07	0.00113594		4.07	0.00113594
4.08	0.000627743		4.08	0.000952657		4.08	0.00110916		4.08	0.00110916
4.09	0.000719092		4.09	0.000804952		4.09	0.00106873		4.09	0.00106873
4.1	0.00070892		4.1	0.000894979		4.1	0.00108482		4.1	0.00108482
4.11	0.000796505		4.11	0.000910848		4.11	0.00108109		4.11	0.00108109
4.12	0.000842994		4.12	0.00113454		4.12	0.000799332		4.12	0.000799332
4.13	0.000828244		4.13	0.00116384		4.13	0.000824356		4.13	0.000824356
4.14	0.000687456		4.14	0.0012205		4.14	0.000920486		4.14	0.000920486
4.15	0.000373227		4.15	0.00111928		4.15	0.000924377		4.15	0.000924377
4.16	0.000293067		4.16	0.0011382		4.16	0.00102829		4.16	0.00102829
4.17	0.000301205		4.17	0.00130259		4.17	0.000987778		4.17	0.000987778
4.18	4.18056e-05		4.18	0.00149445		4.18	0.0009832		4.18	0.0009832
4.19	-5.04592e-05		4.19	0.00154551		4.19	0.000954056		4.19	0.000954056
4.2	7.7206e-05		4.2	0.00149902		4.2	0.000964584		4.2	0.000964584
4.21	3.25178e-06		4.21	0.00144989		4.21	0.000833511		4.21	0.000833511
4.22	-1.56691e-05		4.22	0.00126302		4.22	0.000837555		4.22	0.000837555
4.23	9.11424e-05		4.23	0.0014032		4.23	0.000829315		4.23	0.000829315
4.24	7.66974e-05		4.24	0.00134552		4.24	0.000826874		4.24	0.000826874
4.25	0.000194292		4.25	0.00133108		4.25	0.00078537		4.25	0.00078537
4.26	0.000160417		4.26	0.00128103		4.26	0.000781937		4.26	0.000781937
4.27	0.000217689		4.27	0.00113586		4.27	0.000775909		4.27	0.000775909
4.28	0.000236711		4.28	0.000840251		4.28	0.000771561		4.28	0.000771561
4.29	0.000329383		4.29	0.000814514		4.29	0.000766068		4.29	0.000766068
4.3	0.000273536		4.3	0.000770162		4.3	0.000763626		4.3	0.000763626
4.31	0.000317278		4.31	0.000843709		4.31	0.000777206		4.31	0.000777206
4.32	0.000306597		4.32	0.000838928		4.32	0.0007724		4.32	0.0007724
4.33	0.000321652		4.33	0.00105652		4.33	0.000755539		4.33	0.000755539
4.34	0.000393572		4.34	0.00108256		4.34	0.00065361		4.34	0.00065361
4.35	0.000378821		4.35	0.00105957		4.35	0.000664749		4.35	0.000664749
4.36	0.000391537		4.36	0.00110423		4.36	0.000532455		4.36	0.000532455
4.37	0.000374956		4.37	0.00109924		4.37	0.000545273		4.37	0.000545273
4.38	0.000363359		4.38	0.00105143		4.38	0.000537643		4.38	0.000537643
4.39	0.000275163		4.39	0.00102549		4.39	0.00054245		4.39	0.00054245
4.4	0.000177609		4.4	0.0010969		4.4	0.000541992		4.4	0.000541992
4.41	0.00015706		4.41	0.00103373		4.41	0.000705643		4.41	0.000705643
4.42	0.000218909		4.42	0.00105469		4.42	0.000982742		4.42	0.000982742
4.43	0.000170895		4.43	0.000695699		4.43	0.000979309		4.43	0.000979309
4.44	8.59544e-05		4.44	0.000708211		4.44	0.00102951		4.44	0.00102951
4.45	-3.43237e-09		4.45	0.000775452		4.45	0.00107208		4.45	0.00107208
4.46	5.50299e-05		4.46	0.000847371		4.46	0.0010743		4.46	0.0010743
4.47	4.32298e-05		4.47	0.000851644		4.47	0.00120636		4.47	0.00120636
4.48	9.65338e-05		4.48	0.000888774		4.48	0.00122543		4.48	0.00122543
4.49	8.14785e-05		4.49	0.000926514		4.49	0.0012326		4.49	0.0012326
4.5	0.00020477		4.5	0.000868327		4.5	0.0012532		4.5	0.0012532
4.51	0.000282081		4.51	0.000867411		4.51	0.00125275		4.51	0.00125275
4.52	0.000557146		4.52	0.00130208		4.52	0.00126007		4.52	0.00126007
4.53	0.000722449		4.53	0.00125488		4.53	0.00127182		4.53	0.00127182
4.54	0.000768429		4.54	0.00133392		4.54	0.00133759		4.54	0.00133759
4.55	0.000789283		4.55	0.00129913		4.55	0.00131615		4.55	0.00131615
4.56	0.000729163		4.56	0.00125234		4.56	0.00132683		4.56	0.00132683
4.57	0.000757951		4.57	0.00126119		4.57	0.00130363		4.57	0.00130363
4.58	0.000898231		4.58	0.00127197		4.58	0.00129875		4.58	0.00129875
4.59	0.000919695		4.59	0.00125193		4.59	0.00128929		4.59	0.00128929
4.6	0.000835161		4.6	0.00126455		4.6	0.00128044		4.6	0.00128044
4.61	0.00083567		4.61	0.00130188		4.61	0.00112648		4.61	0.00112648
4.62	0.000565487		4.62	0.00085378		4.62	0.000852356		4.62	0.000852356
4.63	0.000406592		4.63	0.000832621		4.63	0.00102821		4.63	0.00102821
4.64	0.000385434		4.64	0.000831706		4.64	0.00102303		4.64	0.00102303
4.65	0.000301714		4.65	0.00110758		4.65	0.000980377		4.65	0.000980377
4.66	0.000349626		4.66	0.00106313		4.66	0.00106659		4.66	0.00106659
4.67	0.000395097		4.67	0.00111664		4.67	0.000939102		4.67	0.000939102
4.68	0.000347185		4.68	0.00116038		4.68	0.000898056		4.68	0.000898056
4.69	0.000299069		4.69	0.00114482		4.69	0.00093132		4.69	0.00093132
4.7	0.000441382		4.7	0.00115031		4.7	0.000898437		4.7	0.000898437
4.71	0.000504452		4.71	0.00110026		4.71	0.000905762		4.71	0.000905762
4.72	0.000501909		4.72	0.00107218		4.72	0.000919495		4.72	0.000919495
4.73	0.00047251		4.73	0.00110799		4.73	0.000910873		4.73	0.000910873
4.74	0.000501807		4.74	0.00111979		4.74	0.000936661		4.74	0.000936661
4.75	0.000862729		4.75	0.000934652		4.75	0.000944519		4.75	0.000944519
4.76	0.000832821		4.76	0.000927734		4.76	0.000935974		4.76	0.000935974
4.77	0.000763139		4.77	0.00087026		4.77	0.000940399		4.77	0.000940399
4.78	0.000737098		4.78	0.000790202		4.78	0.00107079		4.78	0.00107079
4.79	0.000829668		4.79	0.000892944		4.79	0.0011132		4.79	0.0011132
4.8	0.00073191		4.8	0.000889791		4.8	0.00111076		4.8	0.00111076
4.81	0.000644223		4.81	0.000926615		4.81	0.00111397		4.81	0.00111397
4.82	0.000574643		4.82	0.00123647		4.82	0.00112793		4.82	0.00112793
4.83	0.00100372		4.83	0.00136159		4.83	0.000949478		4.83	0.000949478
4.84	0.00110636		4.84	0.00134369		4.84	0.000917664		4.84	0.000917664
4.85	0.00095479		4.85	0.0013087		4.85	0.000919189		4.85	0.000919189
4.86	0.000973406		4.86	0.00144358		4.86	0.000846252		4.86	0.000846252
4.87	0.00108856		4.87	0.00145416		4.87	0.000940857		4.87	0.000940857
4.88	0.00115763		4.88	0.00173401		4.88	0.0010804		4.88	0.0010804
4.89	0.0010971		4.89	0.00190328		4.89	0.00104591		4.89	0.00104591
4.9	0.0012267		4.9	0.00190674		4.9	0.00105164		4.9	0.00105164
4.91	0.00157664		4.91	0.00201202		4.91	0.00116203		4.91	0.00116203
4.92	0.0015507		4.92	0.00178945		4.92	0.0011541		4.92	0.0011541
4.93	0.00112203		4.93	0.0016689		4.93	0.00131874		4.93	0.00131874
4.94	0.0011679		4.94	0.00157725		4.94	0.00123093		4.94	0.00123093
4.95	0.000966285		4.95	0.00170787		4.95	0.0012812		4.95	0.0012812
4.96	0.000952043		4.96	0.0020871		4.96	0.00131927		4.96	0.00131927
4.97	0.000796709		4.97	0.00215342		4.97	0.00160698		4.97	0.00160698
4.98	0.00067769		4.98	0.00186676		4.98	0.00153191		4.98	0.00153191
4.99	0.000684404		4.99	0.00167328		4.99	0.00148651		4.99	0.00148651
5	0.000536089		5	0.00166066		5	0.00153046		5	0.00153046
5.01	0.000127763		5.01	0.00153656		5.01	0.00151405		5.01	0.00151405
5.02	0.000233456		5.02	0.00147725		5.02	0.00149879		5.02	0.00149879
5.03	0.000175371		5.03	0.00155945		5.03	0.00150421		5.03	0.00150421
5.04	3.88556e-05		5.04	0.00156138		5.04	0.00149078		5.04	0.00149078
5.05	0.000140988		5.05	0.0013916		5.05	0.00149826		5.05	0.00149826
5.06	0.0001417		5.06	0.000953776		5.06	0.00185501		5.06	0.00185501
5.07	0.000111996		5.07	0.000871175		5.07	0.00178894		5.07	0.00178894
5.08	8.73786e-05		5.08	0.000932007		5.08	0.00180206		5.08	0.00180206
5.09	4.68919e-05		5.09	0.000926107		5.09	0.00189018		5.09	0.00189018
5.1	-1.44484e-05		5.1	0.000943909		5.1	0.00196815		5.1	0.00196815
5.11	0.000203651		5.11	0.00144572		5.11	0.0018232		5.11	0.0018232
5.12	9.9077e-05		5.12	0.00145386		5.12	0.00181511		5.12	0.00181511
5.13	0.000104977		5.13	0.00135844		5.13	0.00167091		5.13	0.00167091
5.14	2.82762e-05		5.14	0.00144043		5.14	0.00164772		5.14	0.00164772
5.15	-7.5687e-05		5.15	0.00146006		5.15	0.00163803		5.15	0.00163803
5.16	-7.74164e-05		5.16	0.00141164		5.16	0.00163765		5.16	0.00163765
5.17	3.41763e-05		5.17	0.00147847		5.17	0.00134537		5.17	0.00134537
5.18	1.92935e-06		5.18	0.00140228		5.18	0.00129745		5.18	0.00129745
5.19	0.000206194		5.19	0.00138479		5.19	0.00135071		5.19	0.00135071
5.2	0.000292355		5.2	0.00155507		5.2	0.0013166		5.2	0.0013166
5.21	0.00012166		5.21	0.00104289		5.21	0.00131752		5.21	0.00131752
5.22	0.000154314		5.22	0.0010437		5.22	0.00131538		5.22	0.00131538
5.23	0.000297441		5.23	0.00104726		5.23	0.0013205		5.23	0.0013205
5.24	0.000357764		5.24	0.00108551		5.24	0.00131554		5.24	0.00131554
5.25	0.000493059		5.25	0.00107157		5.25	0.00134987		5.25	0.00134987
5.26	0.00051025		5.26	0.0010673		5.26	0.00102486		5.26	0.00102486
5.27	0.000528866		5.27	0.00121216		5.27	0.00105698		5.27	0.00105698
5.28	0.000585731		5.28	0.00123413		5.28	0.000906982		5.28	0.000906982
5.29	0.000865373		5.29	0.0012031		5.29	0.000817032		5.29	0.000817032
5.3	0.000788774		5.3	0.00115224		5.3	0.00073761		5.3	0.00073761
5.31	0.000778093		5.31	0.00113993		5.31	0.000735016		5.31	0.000735016
5.32	0.000991818		5.32	0.00113739		5.32	0.000773468		5.32	0.000773468
5.33	0.000967099		5.33	0.00118652		5.33	0.000740738		5.33	0.000740738
5.34	0.000952043		5.34	0.00109416		5.34	0.000846329		5.34	0.000846329
5.35	0.00101654		5.35	0.00109233		5.35	0.000824051		5.35	0.000824051
5.36	0.000974423		5.36	0.00105876		5.36	0.000858688		5.36	0.000858688
5.37	0.000873715		5.37	0.000828756		5.37	0.000873108		5.37	0.000873108
5.38	0.00102996		5.38	0.000850423		5.38	0.000868759		5.38	0.000868759
5.39	0.000534766		5.39	0.000852153		5.39	0.000821075		5.39	0.000821075
5.4	0.000548499		5.4	0.000762533		5.4	0.000813065		5.4	0.000813065
5.41	0.000573218		5.41	0.000815531		5.41	0.000817261		5.41	0.000817261
5.42	0.000351254		5.42	0.000766398		5.42	0.000820847		5.42	0.000820847
5.43	0.000471493		5.43	0.000696513		5.43	0.000811005		5.43	0.000811005
5.44	0.000427751		5.44	0.000718587		5.44	0.000884628		5.44	0.000884628
5.45	0.000212094		5.45	0.000742798		5.45	0.000844803		5.45	0.000844803
5.46	0.00024017		5.46	0.000971985		5.46	0.000810776		5.46	0.000810776
5.47	0.000344133		5.47	0.000986938		5.47	0.000738373		5.47	0.000738373
5.48	0.000189409		5.48	0.000994975		5.48	0.00076973		5.48	0.00076973
5.49	0.000186256		5.49	0.000989583		5.49	0.000799637		5.49	0.000799637
5.5	0.000205888		5.5	0.000945841		5.5	0.000837479		5.5	0.000837479
5.51	0.00016296		5.51	0.000972392		5.51	0.000834808		5.51	0.000834808
5.52	0.00014994		5.52	0.00105031		5.52	0.00079216		5.52	0.00079216
5.53	-4.34401e-05		5.53	0.00105408		5.53	0.000810318		5.53	0.000810318
5.54	-9.87078e-06		5.54	0.00115255		5.54	0.000744934		5.54	0.000744934
5.55	4.67593e-06		5.55	0.00108114		5.55	0.000917358		5.55	0.000917358
5.56	1.8714e-05		5.56	0.000878805		5.56	0.000913391		5.56	0.000913391
5.57	-9.26751e-05		5.57	0.000896098		5.57	0.000944977		5.57	0.000944977
5.58	-0.000102339		5.58	0.000855611		5.58	0.00093895		5.58	0.00093895
5.59	7.11734e-06		5.59	0.000909526		5.59	0.000936661		5.59	0.000936661
5.6	-3.85573e-05		5.6	0.000916951		5.6	0.000976715		5.6	0.000976715
5.61	-5.48333e-05		5.61	0.000969035		5.61	0.00101456		5.61	0.00101456
5.62	1.12881e-05		5.62	0.000968628		5.62	0.00101234		5.62	0.00101234
5.63	0.00027262		5.63	0.00102458		5.63	0.00110367		5.63	0.00110367
5.64	0.000299069		5.64	0.000938822		5.64	0.00110382		5.64	0.00110382
5.65	0.00041351		5.65	0.0013383		5.65	0.00122314		5.65	0.00122314
5.66	0.000459184		5.66	0.00131439		5.66	0.00122414		5.66	0.00122414
5.67	0.000533139		5.67	0.001356		5.67	0.00123131		5.67	0.00123131
5.68	0.000523475		5.68	0.00157308		5.68	0.0012043		5.68	0.0012043
5.69	0.00049255		5.69	0.00157827		5.69	0.00116951		5.69	0.00116951
5.7	0.000492449		5.7	0.00162903		5.7	0.0011335		5.7	0.0011335
5.71	0.000444129		5.71	0.00149811		5.71	0.00113167		5.71	0.00113167
5.72	0.000430294		5.72	0.00148875		5.72	0.00115448		5.72	0.00115448
5.73	0.000140174		5.73	0.00142476		5.73	0.00114784		5.73	0.00114784
5.74	8.25975e-05		5.74	0.0013736		5.74	0.00113113		5.74	0.00113113
5.75	-1.70933e-05		5.75	0.00100149		5.75	0.000937271		5.75	0.000937271
5.76	1.00674e-05		5.76	0.00107432		5.76	0.00087204		5.76	0.00087204
5.77	-4.28298e-05		5.77	0.00102112		5.77	0.00085434		5.77	0.00085434
5.78	-6.19541e-05		5.78	0.000984497		5.78	0.00086319		5.78	0.00086319
5.79	-0.000137333		5.79	0.0010435		5.79	0.000916138		5.79	0.000916138
5.8	-0.00010356		5.8	0.000971883		5.8	0.000882034		5.8	0.000882034
5.81	6.13369e-05		5.81	0.000990194		5.81	0.000866852		5.81	0.000866852
5.82	9.75511e-05		5.82	0.00106639		5.82	0.000872192		5.82	0.000872192
5.83	8.48354e-05		5.83	0.00108348		5.83	0.000780182		5.83	0.000780182
5.84	0.000136614		5.84	0.00107493		5.84	0.000742798		5.84	0.000742798
5.85	0.000184933		5.85	0.00103373		5.85	0.000680008		5.85	0.000680008
5.86	0.000201006		5.86	0.000940043		5.86	0.000677261		5.86	0.000677261
5.87	0.00016235		5.87	0.000939941		5.87	0.000673981		5.87	0.000673981
5.88	0.000148109		5.88	0.00101074		5.88	0.000673752		5.88	0.000673752
5.89	0.000169979		5.89	0.000940043		5.89	0.000672531		5.89	0.000672531
5.9	0.000164181		5.9	0.00101206		5.9	0.000666199		5.9	0.000666199
5.91	7.16112e-05		5.91	0.00101644		5.91	0.000709381		5.91	0.000709381
5.92	2.909e-05		5.92	0.000895996		5.92	0.000725861		5.92	0.000725861
5.93	9.22614e-05		5.93	0.000887349		5.93	0.000783005		5.93	0.000783005
5.94	0.000146888		5.94	0.00126129		5.94	0.000830231		5.94	0.000830231
5.95	8.32078e-05		5.95	0.00140686		5.95	0.000829163		5.95	0.000829163
5.96	-5.46299e-05		5.96	0.00160197		5.96	0.000821152		5.96	0.000821152
5.97	0.000167843		5.97	0.00168488		5.97	0.000800095		5.97	0.000800095
5.98	0.000188595		5.98	0.00148173		5.98	0.000855179		5.98	0.000855179
5.99	0.000171404		5.99	0.00144531		5.99	0.000815964		5.99	0.000815964
6	0.000199887		6	0.00149078		6	0.000901184		6	0.000901184
6.01	0.000248003		6.01	0.0015096		6.01	0.000935211		6.01	0.000935211
6.02	0.000370887		6.02	0.00155487		6.02	0.000935135		6.02	0.000935135
6.03	0.000366004		6.03	0.00204641		6.03	0.000938263		6.03	0.000938263
6.04	0.000295814		6.04	0.00174164		6.04	0.00090683		6.04	0.00090683
6.05	0.000498959		6.05	0.00165721		6.05	0.000955353		6.05	0.000955353
6.06	0.000652259		6.06	0.00153534		6.06	0.000972061		6.06	0.000972061
6.07	0.000458269		6.07	0.00144938		6.07	0.000972672		6.07	0.000972672
6.08	0.000517371		6.08	0.00151438		6.08	0.000990295		6.08	0.000990295
6.09	0.000509131		6.09	0.001492		6.09	0.00105072		6.09	0.00105072
6.1	0.000614621		6.1	0.00141347		6.1	0.00106308		6.1	0.00106308
6.11	0.000586138		6.11	0.00147319		6.11	0.00101959		6.11	0.00101959
6.12	0.000393165		6.12	0.00141764		6.12	0.000978699		6.12	0.000978699
6.13	0.000345252		6.13	0.000968323		6.13	0.000925064		6.13	0.000925064
6.14	0.000355526		6.14	0.00100545		6.14	0.00104874		6.14	0.00104874
6.15	0.000268043		6.15	0.00128123		6.15	0.00103714		6.15	0.00103714
6.16	0.000225013		6.16	0.00125112		6.16	0.00104279		6.16	0.00104279
6.17	0.000286455		6.17	0.00125783		6.17	0.00116875		6.17	0.00116875
6.18	0.000208533		6.18	0.00128784		6.18	0.00144226		6.18	0.00144226
6.19	0.00025431		6.19	0.0013264		6.19	0.00147301		6.19	0.00147301
6.2	0.00011932		6.2	0.00140422		6.2	0.00140793		6.2	0.00140793
6.21	6.42869e-05		6.21	0.00134613		6.21	0.00134598		6.21	0.00134598
6.22	0.000257361		6.22	0.00137767		6.22	0.00133667		6.22	0.00133667
6.23	0.00024251		6.23	0.00137095		6.23	0.00133629		6.23	0.00133629
6.24	0.000197242		6.24	0.00125051		6.24	0.00134964		6.24	0.00134964
6.25	6.388e-05		6.25	0.00108988		6.25	0.00131134		6.25	0.00131134
6.26	3.22435e-05		6.26	0.00135142		6.26	0.00128845		6.26	0.00128845
6.27	7.40526e-05		6.27	0.00133809		6.27	0.00130196		6.27	0.00130196
6.28	9.71442e-05		6.28	0.00118256		6.28	0.00129677		6.28	0.00129677
6.29	0.000127051		6.29	0.00121216		6.29	0.00126984		6.29	0.00126984
6.3	0.000149228		6.3	0.00108276		6.3	0.0015033		6.3	0.0015033
6.31	0.000197038		6.31	0.00108897		6.31	0.00153778		6.31	0.00153778
6.32	0.000135698		6.32	0.00104869		6.32	0.00164253		6.32	0.00164253
6.33	0.000245561		6.33	0.0010144		6.33	0.00164749		6.33	0.00164749
6.34	0.000450029		6.34	0.00123464		6.34	0.00148834		6.34	0.00148834
6.35	0.000607296		6.35	0.00107229		6.35	0.00150398		6.35	0.00150398
6.36	0.000688066		6.36	0.000915019		6.36	0.00150055		6.36	0.00150055
6.37	0.000584001		6.37	0.00112284		6.37	0.00139214		6.37	0.00139214
6.38	0.000749		6.38	0.0012914		6.38	0.00106995		6.38	0.00106995
6.39	0.000864865		6.39	0.0013501		6.39	0.00105682		6.39	0.00105682
6.4	0.000888262		6.4	0.00147746		6.4	0.0010273		6.4	0.0010273
6.41	0.00101054		6.41	0.00143219		6.41	0.00105812		6.41	0.00105812
6.42	0.000890906		6.42	0.00151428		6.42	0.00111862		6.42	0.00111862
6.43	0.000779924		6.43	0.00157501		6.43	0.00111725		6.43	0.00111725
6.44	0.000628659		6.44	0.00144155		6.44	0.00109886		6.44	0.00109886
6.45	0.000562944		6.45	0.00143483		6.45	0.00102715		6.45	0.00102715
6.46	0.000452471		6.46	0.00131022		6.46	0.00119225		6.46	0.00119225
6.47	0.00056681		6.47	0.00113627		6.47	0.00119019		6.47	0.00119019
6.48	0.000728756		6.48	0.00101186		6.48	0.00122826		6.48	0.00122826
6.49	0.000640357		6.49	0.000869649		6.49	0.00124901		6.49	0.00124901
6.5	0.000595496		6.5	0.000901896		6.5	0.00101303		6.5	0.00101303
6.51	0.000396522		6.51	0.000963338		6.51	0.000978546		6.51	0.000978546
6.52	0.000507097		6.52	0.000890605		6.52	0.000891953		6.52	0.000891953
6.53	0.000511369		6.53	0.000940247		6.53	0.000885086		6.53	0.000885086
6.54	0.000505062		6.54	0.000871175		6.54	0.000858536		6.54	0.000858536
6.55	0.000540056		6.55	0.00087087		6.55	0.000871811		6.55	0.000871811
6.56	0.000705156		6.56	0.0009434		6.56	0.000944214		6.56	0.000944214
6.57	0.000680437		6.57	0.00115479		6.57	0.000921555		6.57	0.000921555
6.58	0.000449724		6.58	0.00113444		6.58	0.000909805		6.58	0.000909805
6.59	0.000365597		6.59	0.00158081		6.59	0.000875473		6.59	0.000875473
6.6	0.000421648		6.6	0.00148458		6.6	0.00088562		6.6	0.00088562
6.61	0.000441891		6.61	0.00150726		6.61	0.000881271		6.61	0.000881271
6.62	0.000434465		6.62	0.00153737		6.62	0.000822678		6.62	0.000822678
6.63	0.000426937		6.63	0.0014326		6.63	0.000857162		6.63	0.000857162
6.64	0.000389401		6.64	0.00176992		6.64	0.000922089		6.64	0.000922089
6.65	0.000351559		6.65	0.00179535		6.65	0.000916977		6.65	0.000916977
6.66	0.000470476		6.66	0.00171193		6.66	0.000746231		6.66	0.000746231
6.67	0.000411984		6.67	0.00149109		6.67	0.000733643		6.67	0.000733643
6.68	0.000296729		6.68	0.00184255		6.68	0.000679169		6.68	0.000679169
6.69	0.000284319		6.69	0.0014507		6.69	0.000642471		6.69	0.000642471
6.7	0.000355425		6.7	0.00142008		6.7	0.000673447		6.7	0.000673447
6.71	0.00046661		6.71	0.00136251		6.71	0.000686722		6.71	0.000686722
6.72	0.000348507		6.72	0.00137522		6.72	0.000958557		6.72	0.000958557
6.73	0.000423581		6.73	0.00150533		6.73	0.000978622		6.73	0.000978622
6.74	0.000510352		6.74	0.001132		6.74	0.00105087		6.74	0.00105087
6.75	0.000458574		6.75	0.00116557		6.75	0.00104507		6.75	0.00104507
6.76	0.000139157		6.76	0.00118896		6.76	0.00135193		6.76	0.00135193
6.77	0.00025431		6.77	0.0011497		6.77	0.00134674		6.77	0.00134674
6.78	0.000281877		6.78	0.000777384		6.78	0.00136116		6.78	0.00136116
6.79	0.00037343		6.79	0.000738118		6.79	0.00170609		6.79	0.00170609
6.8	0.000223385		6.8	0.000761007		6.8	0.00170387		6.8	0.00170387
6.81	0.000174252		6.81	0.000744324		6.81	0.00167847		6.81	0.00167847
6.82	0.000244442		6.82	0.000734965		6.82	0.00169594		6.82	0.00169594
6.83	0.000277808		6.83	0.000800578		6.83	0.00168243		6.83	0.00168243
6.84	0.000345964		6.84	0.000914714		6.84	0.00163635		6.84	0.00163635
6.85	0.000334367		6.85	0.000923767		6.85	0.00171974		6.85	0.00171974
6.86	0.000380958		6.86	0.00109406		6.86	0.00173088		6.86	0.00173088
6.87	0.000328061		6.87	0.00110057		6.87	0.00176743		6.87	0.00176743
6.88	0.000323788		6.88	0.00117605		6.88	0.00180153		6.88	0.00180153
6.89	0.000343421		6.89	0.00116506		6.89	0.00180359		6.89	0.00180359
6.9	0.000343116		6.9	0.00112966		6.9	0.00178726		6.9	0.00178726
6.91	0.000368751		6.91	0.0011085		6.91	0.00182571		6.91	0.00182571
6.92	0.000292355		6.92	0.00110982		6.92	0.00182434		6.92	0.00182434
6.93	0.000536394		6.93	0.00100484		6.93	0.00186493		6.93	0.00186493
6.94	0.000447588		6.94	0.000902608		6.94	0.00185989		6.94	0.00185989
6.95	0.000446672		6.95	0.000897013		6.95	0.00212303		6.95	0.00212303
6.96	0.000479224		6.96	0.000692139		6.96	0.00188499		6.96	0.00188499
6.97	0.000367733		6.97	0.000703634		6.97	0.00189522		6.97	0.00189522
6.98	0.00054087		6.98	0.000659993		6.98	0.00188179		6.98	0.00188179
6.99	0.000463457		6.99	0.000651245		6.99	0.00165237		6.99	0.00165237
7	0.000549516		7	0.000652364		7	0.00169029		7	0.00169029
7.01	0.00048604		7.01	0.000646769		7.01	0.0018544		7.01	0.0018544
7.02	0.000558163		7.02	0.000922953		7.02	0.00185783		7.02	0.00185783
7.03	0.000466305		7.03	0.000908		7.03	0.00188347		7.03	0.00188347
7.04	0.000394894		7.04	0.000903625		7.04	0.00187424		7.04	0.00187424
7.05	0.00040761		7.05	0.000844014		7.05	0.00184715		7.05	0.00184715
7.06	0.000501604		7.06	0.000917664		7.06	0.00184578		7.06	0.00184578
7.07	0.000502926		7.07	0.00089976		7.07	0.00181099		7.07	0.00181099
7.08	0.0003481		7.08	0.000921122		7.08	0.0017778		7.08	0.0017778
7.09	0.000440772		7.09	0.00108002		7.09	0.00179291		7.09	0.00179291
7.1	0.000359901		7.1	0.00115326		7.1	0.00180328		7.1	0.00180328
7.11	0.000390723		7.11	0.00122213		7.11	0.00174713		7.11	0.00174713
7.12	0.000355425		7.12	0.00091807		7.12	0.00149384		7.12	0.00149384
7.13	0.000213721		7.13	0.00103984		7.13	0.00143806		7.13	0.00143806
7.14	0.000283403		7.14	0.00109029		7.14	0.00136948		7.14	0.00136948
7.15	0.000305986		7.15	0.00123332		7.15	0.00108643		7.15	0.00108643
7.16	0.000112505		7.16	0.00117228		7.16	0.000966949		7.16	0.000966949
7.17	0.000189918		7.17	0.00151469		7.17	0.00108505		7.17	0.00108505
7.18	0.000196021		7.18	0.00150309		7.18	0.00116402		7.18	0.00116402
7.19	9.14476e-05		7.19	0.00146006		7.19	0.00116402		7.19	0.00116402
7.2	0.000105486		7.2	0.00142171		7.2	0.00116379		7.2	0.00116379
7.21	0.00017293		7.21	0.00138295		7.21	0.000992508		7.21	0.000992508
7.22	0.000398861		7.22	0.00149648		7.22	0.000960312		7.22	0.000960312
7.23	0.000300595		7.23	0.00134593		7.23	0.000941467		7.23	0.000941467
7.24	0.000334266		7.24	0.0013148		7.24	0.00094017		7.24	0.00094017
7.25	0.000291643		7.25	0.00123199		7.25	0.000888596		7.25	0.000888596
7.26	0.000416765		7.26	0.00126902		7.26	0.000899353		7.26	0.000899353
7.27	0.000400896		7.27	0.0010908		7.27	0.000922012		7.27	0.000922012
7.28	0.000335792		7.28	0.00110077		7.28	0.0010247		7.28	0.0010247
7.29	0.000299272		7.29	0.00101084		7.29	0.000984497		7.29	0.000984497
7.3	0.000392453		7.3	0.00102956		7.3	0.000959854		7.3	0.000959854
7.31	0.00048665		7.31	0.00107168		7.31	0.000964355		7.31	0.000964355
7.32	0.000225115		7.32	0.000931396		7.32	0.00100899		7.32	0.00100899
7.33	0.000220537		7.33	0.000874532		7.33	0.000990067		7.33	0.000990067
7.34	0.000117693		7.34	0.00091746		7.34	0.000993042		7.34	0.000993042
7.35	0.000101925		7.35	0.00108663		7.35	0.000993805		7.35	0.000993805
7.36	4.98111e-06		7.36	0.0010377		7.36	0.00103348		7.36	0.00103348
7.37	-5.10695e-05		7.37	0.000949097		7.37	0.00122864		7.37	0.00122864
7.38	-6.3104e-06		7.38	0.00104543		7.38	0.0011544		7.38	0.0011544
7.39	4.17039e-05		7.39	0.00105784		7.39	0.00103828		7.39	0.00103828
7.4	-1.27191e-05		7.4	0.000995789		7.4	0.000997696		7.4	0.000997696
7.41	-0.000251875		7.41	0.000964661		7.41	0.000992432		7.41	0.000992432
7.42	5.11644e-05		7.42	0.000991516		7.42	0.00100929		7.42	0.00100929
7.43	0.000257158		7.43	0.00110423		7.43	0.00118774		7.43	0.00118774
7.44	0.000323178		7.44	0.00106822		7.44	0.00120422		7.44	0.00120422
7.45	0.000332333		7.45	0.000881755		7.45	0.0012294		7.45	0.0012294
7.46	0.000335486		7.46	0.000947367		7.46	0.00123619		7.46	0.00123619
7.47	0.000381873		7.47	0.000885722		7.47	0.00120964		7.47	0.00120964
7.48	0.000385434		7.48	0.00103058		7.48	0.00113457		7.48	0.00113457
7.49	0.000370378		7.49	0.00101634		7.49	0.00114044		7.49	0.00114044
7.5	0.000433143		7.5	0.00125397		7.5	0.00113968		7.5	0.00113968
7.51	0.00061045		7.51	0.00150665		7.51	0.00113472		7.51	0.00113472
7.52	0.000322364		7.52	0.00152557		7.52	0.00110992		7.52	0.00110992
7.53	0.000166521		7.53	0.00144816		7.53	0.00111519		7.53	0.00111519
7.54	9.43976e-05		7.54	0.00142212		7.54	0.00111786		7.54	0.00111786
7.55	8.47337e-05		7.55	0.0014386		7.55	0.00115974		7.55	0.00115974
7.56	0.000416256		7.56	0.00147186		7.56	0.00128548		7.56	0.00128548
7.57	0.000387061		7.57	0.00146729		7.57	0.0010041		7.57	0.0010041
7.58	0.00039703		7.58	0.00121012		7.58	0.00100639		7.58	0.00100639
7.59	0.000424089		7.59	0.00125702		7.59	0.00102036		7.59	0.00102036
7.6	0.000353797		7.6	0.00102041		7.6	0.00102242		7.6	0.00102242
7.61	0.000496416		7.61	0.00100118		7.61	0.00104156		7.61	0.00104156
7.62	0.000544939		7.62	0.000997823		7.62	0.00103691		7.62	0.00103691
7.63	0.000614926		7.63	0.0010494		7.63	0.000826187		7.63	0.000826187
7.64	0.000630083		7.64	0.00107432		7.64	0.000834427		7.64	0.000834427
7.65	0.000660295		7.65	0.0011319		7.65	0.000807114		7.65	0.000807114
7.66	0.000370785		7.66	0.0010434		7.66	0.000856628		7.66	0.000856628
7.67	0.000342912		7.67	0.00107981		7.67	0.000869751		7.67	0.000869751
7.68	0.000486854		7.68	0.00111023		7.68	0.000946045		7.68	0.000946045
7.69	0.000494381		7.69	0.00107483		7.69	0.00098526		7.69	0.00098526
7.7	0.000484107		7.7	0.00108419		7.7	0.00108215		7.7	0.00108215
7.71	0.000220028		7.71	0.000863749		7.71	0.00113754		7.71	0.00113754
7.72	0.000176286		7.72	0.0008962		7.72	0.00112938		7.72	0.00112938
7.73	9.86701e-05		7.73	0.000791626		7.73	0.00113243		7.73	0.00113243
7.74	0.000189511		7.74	0.00108541		7.74	0.00113014		7.74	0.00113014
7.75	0.000223487		7.75	0.00103658		7.75	0.00107941		7.75	0.00107941
7.76	0.000245154		7.76	0.00108124		7.76	0.000898132		7.76	0.000898132
7.77	0.000524899		7.77	0.001038		7.77	0.000858307		7.77	0.000858307
7.78	0.000311276		7.78	0.00114054		7.78	0.000844955		7.78	0.000844955
7.79	0.000275875		7.79	0.00115743		7.79	0.000831299		7.79	0.000831299
7.8	0.000242815		7.8	0.00122854		7.8	0.000831451		7.8	0.000831451
7.81	0.000281267		7.81	0.00124644		7.81	0.000822067		7.81	0.000822067
7.82	0.000364987		7.82	0.00127848		7.82	0.000882416		7.82	0.000882416
7.83	0.000306597		7.83	0.00140615		7.83	0.000888062		7.83	0.000888062
7.84	0.000209652		7.84	0.0011085		7.84	0.000889664		7.84	0.000889664
7.85	0.000386654		7.85	0.00117462		7.85	0.0011747		7.85	0.0011747
7.86	0.00039703		7.86	0.0013087		7.86	0.00110786		7.86	0.00110786
7.87	0.000290727		7.87	0.00130442		7.87	0.00110199		7.87	0.00110199
7.88	0.000480954		7.88	0.0012144		7.88	0.0010231		7.88	0.0010231
7.89	0.000472205		7.89	0.00116282		7.89	0.0010006		7.89	0.0010006
7.9	0.000549313		7.9	0.0011496		7.9	0.000901489		7.9	0.000901489
7.91	0.000530494		7.91	0.00108643		7.91	0.000846405		7.91	0.000846405
7.92	0.000540056		7.92	0.00101796		7.92	0.000836563		7.92	0.000836563
7.93	0.000547889		7.93	0.000937093		7.93	0.000969925		7.93	0.000969925
7.94	0.000682471		7.94	0.000929667		7.94	0.00100281		7.94	0.00100281
7.95	0.000476376		7.95	0.000822347		7.95	0.00100769		7.95	0.00100769
7.96	0.000560401		7.96	0.000635478		7.96	0.00109398		7.96	0.00109398
7.97	0.00050669		7.97	0.000621033		7.97	0.00113632		7.97	0.00113632
7.98	0.000448402		7.98	0.000606384		7.98	0.00113701		7.98	0.00113701
7.99	0.000467729		7.99	0.000711568		7.99	0.00113068		7.99	0.00113068
8	0.00044006		8	0.000737101		8	0.00115143		8	0.00115143
8.01	0.000377296		8.01	0.000759277		8.01	0.00114716		8.01	0.00114716
8.02	0.000266517		8.02	0.000797221		8.02	0.00110611		8.02	0.00110611
8.03	0.000352373		8.03	0.00085968		8.03	0.00110413		8.03	0.00110413
8.04	0.000368954		8.04	0.00121735		8.04	0.00109322		8.04	0.00109322
8.05	0.000342709		8.05	0.00124797		8.05	0.000811844		8.05	0.000811844
8.06	0.000210059		8.06	0.0012501		8.06	0.000818405		8.06	0.000818405
8.07	0.000238237		8.07	0.00159566		8.07	0.00100372		8.07	0.00100372
8.08	0.000130917		8.08	0.00159495		8.08	0.000993576		8.08	0.000993576
8.09	0.000321855		8.09	0.00151632		8.09	0.00100449		8.09	0.00100449
8.1	0.000357764		8.1	0.00158651		8.1	0.00102066		8.1	0.00102066
8.11	0.00055206		8.11	0.00156911		8.11	0.0010379		8.11	0.0010379
8.12	0.000607398		8.12	0.00153961		8.12	0.00115341		8.12	0.00115341
8.13	0.000536089		8.13	0.00148092		8.13	0.00104187		8.13	0.00104187
8.14	0.00047424		8.14	0.00114766		8.14	0.00101646		8.14	0.00101646
8.15	0.000508521		8.15	0.00121684		8.15	0.00105591		8.15	0.00105591
8.16	0.000642392		8.16	0.00125905		8.16	0.000968781		8.16	0.000968781
8.17	0.000485124		8.17	0.00130178		8.17	0.000935516		8.17	0.000935516
8.18	0.000541175		8.18	0.00124552		8.18	0.000946884		8.18	0.000946884
8.19	0.000318295		8.19	0.00148519		8.19	0.000995865		8.19	0.000995865
8.2	0.000230913		8.2	0.00131531		8.2	0.000987091		8.2	0.000987091
8.21	0.00017059		8.21	0.00140177		8.21	0.000995331		8.21	0.000995331
8.22	0.000177914		8.22	0.0014209		8.22	0.000976028		8.22	0.000976028
8.23	0.000151465		8.23	0.00149282		8.23	0.000991898		8.23	0.000991898
8.24	9.7958e-05		8.24	0.00160828		8.24	0.000976181		8.24	0.000976181
8.25	6.32697e-05		8.25	0.00154592		8.25	0.000965805		8.25	0.000965805
8.26	-0.000116784		8.26	0.00152252		8.26	0.00114906		8.26	0.00114906
8.27	-2.37054e-05		8.27	0.00115601		8.27	0.00101097		8.27	0.00101097
8.28	2.47158e-05		8.28	0.00134939		8.28	0.00104866		8.28	0.00104866
8.29	7.87319e-05		8.29	0.00108032		8.29	0.00101448		8.29	0.00101448
8.3	0.000128069		8.3	0.00114807		8.3	0.00100861		8.3	0.00100861
8.31	0.000250851		8.31	0.00111664		8.31	0.00102661		8.31	0.00102661
8.32	0.000194088		8.32	0.00108602		8.32	0.000900116		8.32	0.000900116
8.33	0.00031036		8.33	0.00102651		8.33	0.000871582		8.33	0.000871582
8.34	0.000316769		8.34	0.000977071		8.34	0.00100021		8.34	0.00100021
8.35	0.000487566		8.35	0.000910339		8.35	0.000961151		8.35	0.000961151
8.36	0.000539853		8.36	0.000931702		8.36	0.00112366		8.36	0.00112366
8.37	0.000448605		8.37	0.00097524		8.37	0.00111153		8.37	0.00111153
8.38	0.000371599		8.38	0.000788981		8.38	0.00113251		8.38	0.00113251
8.39	0.000375261		8.39	0.000798136		8.39	0.00108727		8.39	0.00108727
8.4	0.000323483		8.4	0.000736491		8.4	0.00107506		8.4	0.00107506
8.41	7.33405e-05		8.41	0.00067393		8.41	0.00109299		8.41	0.00109299
8.42	0.000243222		8.42	0.000678609		8.42	0.00122246		8.42	0.00122246
8.43	0.000225115		8.43	0.000660909		8.43	0.00123055		8.43	0.00123055
8.44	0.000227861		8.44	0.000688985		8.44	0.00122932		8.44	0.00122932
8.45	0.000150652		8.45	0.000687663		8.45	0.00125961		8.45	0.00125961
8.46	9.58218e-05		8.46	0.000698751		8.46	0.00112282		8.46	0.00112282
8.47	0.000143327		8.47	0.000812988		8.47	0.00108322		8.47	0.00108322
8.48	0.000113624		8.48	0.000836589		8.48	0.00109146		8.48	0.00109146
8.49	7.99526e-05		8.49	0.000832011		8.49	0.00110649		8.49	0.00110649
8.5	0.000213009		8.5	0.000868937		8.5	0.00109779		8.5	0.00109779
8.51	0.00028676		8.51	0.000897929		8.51	0.00107422		8.51	0.00107422
8.52	0.000107724		8.52	0.000903015		8.52	0.00105858		8.52	0.00105858
8.53	0.000162045		8.53	0.000920308		8.53	0.00105415		8.53	0.00105415
8.54	0.000130103		8.54	0.00091095		8.54	0.000971146		8.54	0.000971146
8.55	0.000120032		8.55	0.000923971		8.55	0.000977631		8.55	0.000977631
8.56	0.000294593		8.56	0.00090271		8.56	0.000833664		8.56	0.000833664
8.57	0.000277707		8.57	0.00108805		8.57	0.000836487		8.57	0.000836487
8.58	0.000295305		8.58	0.00107941		8.58	0.000824738		8.58	0.000824738
8.59	0.000292152		8.59	0.00108612		8.59	0.000909958		8.59	0.000909958
8.6	0.000167335		8.6	0.00104919		8.6	0.00102806		8.6	0.00102806
8.61	0.000123186		8.61	0.00107574		8.61	0.00100136		8.61	0.00100136
8.62	0.000139462		8.62	0.00103566		8.62	0.000936356		8.62	0.000936356
8.63	1.13898e-05		8.63	0.00106537		8.63	0.000940475		8.63	0.000940475
8.64	4.47557e-05		8.64	0.000966187		8.64	0.000941925		8.64	0.000941925
8.65	-2.39089e-05		8.65	0.000961609		8.65	0.000914383		8.65	0.000914383
8.66	-0.000167036		8.66	0.00103821		8.66	0.000988312		8.66	0.000988312
8.67	-0.000149946		8.67	0.000701396		8.67	0.00100899		8.67	0.00100899
8.68	-0.000170495		8.68	0.000692342		8.68	0.000945206		8.68	0.000945206
8.69	-0.000188297		8.69	0.00071167		8.69	0.000931854		8.69	0.000931854
8.7	-0.000136519		8.7	0.000771586		8.7	0.000947876		8.7	0.000947876
8.71	-0.000131229		8.71	0.000744324		8.71	0.000983658		8.71	0.000983658
8.72	-6.56162e-05		8.72	0.000822856		8.72	0.000994492		8.72	0.000994492
8.73	1.74933e-05		8.73	0.000748393		8.73	0.0010006		8.73	0.0010006
8.74	7.00853e-05		8.74	0.000746155		8.74	0.00100433		8.74	0.00100433
8.75	7.59853e-05		8.75	0.000753174		8.75	0.00114548		8.75	0.00114548
8.76	8.09699e-05		8.76	0.000737101		8.76	0.00114761		8.76	0.00114761
8.77	0.000140683		8.77	0.000720317		8.77	0.00114067		8.77	0.00114067
8.78	0.000360918		8.78	0.000828654		8.78	0.00115326		8.78	0.00115326
8.79	0.000553484		8.79	0.000805664		8.79	0.00107552		8.79	0.00107552
8.8	0.000499468		8.8	0.000840251		8.8	0.000997086		8.8	0.000997086
8.81	0.000597429		8.81	0.000857646		8.81	0.000998917		8.81	0.000998917
8.82	0.000515438		8.82	0.000810852		8.82	0.000976563		8.82	0.000976563
8.83	0.000428158		8.83	0.000892639		8.83	0.00119354		8.83	0.00119354
8.84	0.000885922		8.84	0.000953471		8.84	0.00137451		8.84	0.00137451
8.85	0.000944516		8.85	0.000950521		8.85	0.00136742		8.85	0.00136742
8.86	0.000910336		8.86	0.000868835		8.86	0.00125664		8.86	0.00125664
8.87	0.000815121		8.87	0.000889689		8.87	0.00121849		8.87	0.00121849
8.88	0.000646766		8.88	0.000789185		8.88	0.00123077		8.88	0.00123077
8.89	0.000499264		8.89	0.000811259		8.89	0.00128021		8.89	0.00128021
8.9	0.000589189		8.9	0.000714925		8.9	0.00126938		8.9	0.00126938
8.91	0.000558367		8.91	0.000675964		8.91	0.00124588		8.91	0.00124588
8.92	0.000565182		8.92	0.000825195		8.92	0.00123871		8.92	0.00123871
8.93	0.000615129		8.93	0.000762227		8.93	0.0012384		8.93	0.0012384
8.94	0.000182085		8.94	0.000863647		8.94	0.00122513		8.94	0.00122513
8.95	0.000187273		8.95	0.000856018		8.95	0.0011274		8.95	0.0011274
8.96	0.000252987		8.96	0.000851847		8.96	0.00114037		8.96	0.00114037
8.97	0.000372616		8.97	0.000887858		8.97	0.00127434		8.97	0.00127434
8.98	0.000322771		8.98	0.00100739		8.98	0.00130219		8.98	0.00130219
8.99	0.000265805		8.99	0.00116486		8.99	0.0012989		8.99	0.0012989
9	0.000201107		9	0.00127858		9	0.00125687		9	0.00125687
9.01	0.000136207		9.01	0.00131449		9.01	0.00124779		9.01	0.00124779
9.02	0.000155738		9.02	0.00114624		9.02	0.00121674		9.02	0.00121674
9.03	0.000214027		9.03	0.00120768		9.03	0.000997467		9.03	0.000997467
9.04	0.00016591		9.04	0.00103668		9.04	0.000843201		9.04	0.000843201
9.05	0.000197445		9.05	0.00110463		9.05	0.000841522		9.05	0.000841522
9.06	0.000171912		9.06	0.00121613		9.06	0.000826492		9.06	0.000826492
9.07	0.000143429		9.07	0.00119781		9.07	0.000826263		9.07	0.000826263
9.08	0.000135902		9.08	0.00116862		9.08	0.000811234		9.08	0.000811234
9.09	0.000126238		9.09	0.00105845		9.09	0.00077713		9.09	0.00077713
9.1	0.00010691		9.1	0.000945129		9.1	0.000769272		9.1	0.000769272
9.11	8.4632e-05		9.11	0.000906067		9.11	0.000743637		9.11	0.000743637
9.12	0.0002891		9.12	0.000893555		9.12	0.00073288		9.12	0.00073288
9.13	0.000205278		9.13	0.000818888		9.13	0.000727844		9.13	0.000727844
9.14	0.000167843		9.14	0.000817973		9.14	0.000685959		9.14	0.000685959
9.15	0.000105893		9.15	0.000750834		9.15	0.000631027		9.15	0.000631027
9.16	0.000142819		9.16	0.000632019		9.16	0.000625534		9.16	0.000625534
9.17	0.000115862		9.17	0.000700785		9.17	0.000574951		9.17	0.000574951
9.18	0.000145972		9.18	0.000808207		9.18	0.000531006		9.18	0.000531006
9.19	0.000168148		9.19	0.000789286		9.19	0.000525208		9.19	0.000525208
9.2	0.000220232		9.2	0.000858663		9.2	0.000536423		9.2	0.000536423
9.21	0.000234066		9.21	0.000860087		9.21	0.000561447		9.21	0.000561447
9.22	2.52244e-05		9.22	0.000911764		9.22	0.000554962		9.22	0.000554962
9.23	0.000113522		9.23	0.000903727		9.23	0.000575714		9.23	0.000575714
9.24	0.000113929		9.24	0.00101603		9.24	0.000562744		9.24	0.000562744
9.25	0.00010223		9.25	0.00104299		9.25	0.000678558		9.25	0.000678558
9.26	0.000350338		9.26	0.00103587		9.26	0.000678101		9.26	0.000678101
9.27	0.000314836		9.27	0.00100972		9.27	0.000676041		9.27	0.000676041
9.28	0.000348609		9.28	0.000806478		9.28	0.000690689		9.28	0.000690689
9.29	0.000421241		9.29	0.000789388		9.29	0.000681839		9.29	0.000681839
9.3	0.000428056		9.3	0.000775248		9.3	0.000733719		9.3	0.000733719
9.31	0.000640459		9.31	0.00112732		9.31	0.000908508		9.31	0.000908508
9.32	0.000670264		9.32	0.00115265		9.32	0.00105644		9.32	0.00105644
9.33	0.000555315		9.33	0.00127716		9.33	0.00111565		9.33	0.00111565
9.34	0.000550229		9.34	0.00122386		9.34	0.00112488		9.34	0.00112488
9.35	0.000536801		9.35	0.00119375		9.35	0.00125244		9.35	0.00125244
9.36	0.00025726		9.36	0.00120138		9.36	0.00124359		9.36	0.00124359
9.37	0.000236304		9.37	0.00123088		9.37	0.0011657		9.37	0.0011657
9.38	0.000187985		9.38	0.0013383		9.38	0.0011544		9.38	0.0011544
9.39	0.000155941		9.39	0.00131714		9.39	0.00115921		9.39	0.00115921
9.4	0.000136207		9.4	0.00124654		9.4	0.00122696		9.4	0.00122696
9.41	-9.77614e-05		9.41	0.00105316		9.41	0.00120811		9.41	0.00120811
9.42	-7.76198e-05		9.42	0.000974833		9.42	0.00121727		9.42	0.00121727
9.43	-9.17596e-05		9.43	0.000865987		9.43	0.0012114		9.43	0.0012114
9.44	-4.88624e-06		9.44	0.00106639		9.44	0.00120636		9.44	0.00120636
9.45	-2.96055e-05		9.45	0.00110097		9.45	0.00111862		9.45	0.00111862
9.46	0.000387977		9.46	0.00114492		9.46	0.00112556		9.46	0.00112556
9.47	0.000430701		9.47	0.0010497		9.47	0.00113098		9.47	0.00113098
9.48	0.000434974		9.48	0.000978495		9.48	0.00115547		9.48	0.00115547
9.49	0.000466203		9.49	0.000977376		9.49	0.00117661		9.49	0.00117661
9.5	0.000411882		9.5	0.00101644		9.5	0.00111946		9.5	0.00111946
9.51	0.000381568		9.51	0.000921021		9.51	0.000980606		9.51	0.000980606
9.52	0.00030741		9.52	0.000960083		9.52	0.000841675		9.52	0.000841675
9.53	0.000358375		9.53	0.000962321		9.53	0.000807724		9.53	0.000807724
9.54	0.000288083		9.54	0.000771383		9.54	0.000795975		9.54	0.000795975
9.55	0.000312802		9.55	0.000786947		9.55	0.000674362		9.55	0.000674362
9.56	-7.46698e-05		9.56	0.000737406		9.56	0.000656738		9.56	0.000656738
9.57	-9.59304e-05		9.57	0.000727437		9.57	0.000664444		9.57	0.000664444
9.58	-0.000122277		9.58	0.000694377		9.58	0.000669098		9.58	0.000669098
9.59	-9.96942e-05		9.59	0.000709737		9.59	0.000983582		9.59	0.000983582
9.6	8.01561e-05		9.6	0.000902812		9.6	0.00102539		9.6	0.00102539
9.61	0.000563961		9.61	0.00114217		9.61	0.00102936		9.61	0.00102936
9.62	0.000655107		9.62	0.00144786		9.62	0.00101204		9.62	0.00101204
9.63	0.000642595		9.63	0.00143585		9.63	0.00100487		9.63	0.00100487
9.64	0.000590817		9.64	0.00140564		9.64	0.00100456		9.64	0.00100456
9.65	0.000647783		9.65	0.00141856		9.65	0.0010244		9.65	0.0010244
9.66	0.000566708		9.66	0.00149292		9.66	0.00101639		9.66	0.00101639
9.67	0.000592038		9.67	0.00155273		9.67	0.00104271		9.67	0.00104271
9.68	0.000668535		9.68	0.00158885		9.68	0.00104691		9.68	0.00104691
9.69	0.000644324		9.69	0.0015745		9.69	0.0010479		9.69	0.0010479
9.7	0.000479123		9.7	0.00140238		9.7	0.00105507		9.7	0.00105507
9.71	0.000168352		9.71	0.00129486		9.71	0.00115891		9.71	0.00115891
9.72	0.000165097		9.72	0.000989889		9.72	0.00115494		9.72	0.00115494
9.73	0.000150855		9.73	0.00100423		9.73	0.00113403		9.73	0.00113403
9.74	0.000167029		9.74	0.00140411		9.74	0.0011451		9.74	0.0011451
9.75	8.77855e-05		9.75	0.00143321		9.75	0.00115669		9.75	0.00115669
9.76	0.000216264		9.76	0.00137044		9.76	0.00115257		9.76	0.00115257
9.77	0.000163978		9.77	0.0013621		9.77	0.00116936		9.77	0.00116936
9.78	9.66356e-05		9.78	0.00131419		9.78	0.00117104		9.78	0.00117104
9.79	0.000161231		9.79	0.00137339		9.79	0.000875778		9.79	0.000875778
9.8	0.000254513		9.8	0.00132843		9.8	0.000790787		9.8	0.000790787
9.81	0.000172828		9.81	0.00120249		9.81	0.000799255		9.81	0.000799255
9.82	8.43268e-05		9.82	0.00115122		9.82	0.000811615		9.82	0.000811615
9.83	0.000116065		9.83	0.00113159		9.83	0.000818634		9.83	0.000818634
9.84	0.000316769		9.84	0.00069397		9.84	0.000817719		9.84	0.000817719
9.85	0.00038462		9.85	0.00061259		9.85	0.000814285		9.85	0.000814285
9.86	0.000265194		9.86	0.000626831		9.86	0.000856628		9.86	0.000856628
9.87	0.00033335		9.87	0.000593872		9.87	0.00100105		9.87	0.00100105
9.88	0.000658566		9.88	0.000595296		9.88	0.00098381		9.88	0.00098381
9.89	0.000601396		9.89	0.000532532		9.89	0.00098053		9.89	0.00098053
9.9	0.000921933		9.9	0.000536194		9.9	0.00100601		9.9	0.00100601
9.91	0.000872494		9.91	0.000657145		9.91	0.000895233		9.91	0.000895233
9.92	0.000907081		9.92	0.000746155		9.92	0.000892029		9.92	0.000892029
9.93	0.000931597		9.93	0.000747274		9.93	0.000909653		9.93	0.000909653
9.94	0.000704546		9.94	0.00077474		9.94	0.000905075		9.94	0.000905075
9.95	0.000694068		9.95	0.00081014		9.95	0.00100372		9.95	0.00100372
9.96	0.000911353		9.96	0.000859985		9.96	0.00100372		9.96	0.00100372
9.97	0.000836178		9.97	0.000834351		9.97	0.000986862		9.97	0.000986862
9.98	0.000635271		9.98	0.000821126		9.98	0.00103325		9.98	0.00103325
9.99	0.000575253		9.99	0.00083669		9.99	0.00120972		9.99	0.00120972
10	0.000165605		10	0.00087677		10	0.00122299		10	0.00122299
10.01	0.000164995		10.01	0.000697734		10.01	0.00122025		10.01	0.00122025
10.02	0.000178728		10.02	0.000681152		10.02	0.00122726		10.02	0.00122726
10.03	0.000103858		10.03	0.000664469		10.03	0.00117508		10.03	0.00117508
10.04	0.000296017		10.04	0.000649923		10.04	0.00117561		10.04	0.00117561
10.05	0.000594988		10.05	0.000599162		10.05	0.00115753		10.05	0.00115753
10.06	0.000368039		10.06	0.00054423		10.06	0.00111786		10.06	0.00111786
10.07	0.000357866		10.07	0.000735881		10.07	0.00093895		10.07	0.00093895
10.08	0.000355425		10.08	0.000793152		10.08	0.000973511		10.08	0.000973511
10.09	0.000322669		10.09	0.000762126		10.09	0.000944748		10.09	0.000944748
10.1	0.000351864		10.1	0.000751648		10.1	0.000952988		10.1	0.000952988
10.11	0.000377194		10.11	0.000817871		10.11	0.000961838		10.11	0.000961838
10.12	0.00033569		10.12	0.000798747		10.12	0.000965729		10.12	0.000965729
10.13	0.000433143		10.13	0.000822754		10.13	0.0011731		10.13	0.0011731
10.14	0.000656837		10.14	0.000785421		10.14	0.0011705		10.14	0.0011705
10.15	0.000405168		10.15	0.000801493		10.15	0.00105087		10.15	0.00105087
10.16	0.000463762		10.16	0.000859985		10.16	0.00106415		10.16	0.00106415
10.17	0.000500485		10.17	0.000727946		10.17	0.00111992		10.17	0.00111992
10.18	0.000435279		10.18	0.000672302		10.18	0.00114807		10.18	0.00114807
10.19	0.000591936		10.19	0.000678914		10.19	0.00112572		10.19	0.00112572
10.2	0.000597836		10.2	0.000665894		10.2	0.00111183		10.2	0.00111183
10.21	0.000540666		10.21	0.000625509		10.21	0.00110809		10.21	0.00110809
10.22	0.00054677		10.22	0.000635885		10.22	0.00110558		10.22	0.00110558
10.23	0.00047129		10.23	0.000661723		10.23	0.00124397		10.23	0.00124397
10.24	0.00036987		10.24	0.000662842		10.24	0.00124275		10.24	0.00124275
10.25	0.000392453		10.25	0.000766907		10.25	0.00126625		10.25	0.00126625
10.26	0.000357561		10.26	0.00075002		10.26	0.00130226		10.26	0.00130226
10.27	0.000390113		10.27	0.000696411		10.27	0.00131218		10.27	0.00131218
10.28	0.00075846		10.28	0.000718079		10.28	0.001269		10.28	0.001269
10.29	0.000618588		10.29	0.000760803		10.29	0.00127884		10.29	0.00127884
10.3	0.000676978		10.3	0.000760905		10.3	0.00129547		10.3	0.00129547
10.31	0.000725603		10.31	0.000727234		10.31	0.00138016		10.31	0.00138016
10.32	0.00084279		10.32	0.000697937		10.32	0.00138214		10.32	0.00138214
10.33	0.000849199		10.33	0.000651449		10.33	0.00118813		10.33	0.00118813
10.34	0.0006016		10.34	0.000697835		10.34	0.00125153		10.34	0.00125153
10.35	0.000535885		10.35	0.000627848		10.35	0.00134644		10.35	0.00134644
10.36	0.000620521		10.36	0.000742696		10.36	0.00134323		10.36	0.00134323
10.37	0.000562029		10.37	0.000797119		10.37	0.00137489		10.37	0.00137489
10.38	0.000175269		10.38	0.000783183		10.38	0.00129913		10.38	0.00129913
10.39	0.000203752		10.39	0.000730998		10.39	0.00116531		10.39	0.00116531
10.4	0.000168148		10.4	0.000839335		10.4	0.00161934		10.4	0.00161934
10.41	0.000241798		10.41	0.000834656		10.41	0.00164444		10.41	0.00164444
10.42	0.000118405		10.42	0.00101308		10.42	0.00166397		10.42	0.00166397
10.43	0.000468441		10.43	0.00121134		10.43	0.00161674		10.43	0.00161674
10.44	0.000461117		10.44	0.00117249		10.44	0.00162613		10.44	0.00162613
10.45	0.000459795		10.45	0.00113495		10.45	0.00159195		10.45	0.00159195
10.46	0.000365801		10.46	0.0010143		10.46	0.00159904		10.46	0.00159904
10.47	0.000377804		10.47	0.000993856		10.47	0.00164528		10.47	0.00164528
10.48	0.000360409		10.48	0.00103302		10.48	0.00164101		10.48	0.00164101
10.49	0.000447995		10.49	0.00106506		10.49	0.00193176		10.49	0.00193176
10.5	0.000466		10.5	0.00100454		10.5	0.00189194		10.5	0.00189194
10.51	0.000460812		10.51	0.00107574		10.51	0.00189026		10.51	0.00189026
10.52	0.00059865		10.52	0.000922953		10.52	0.00189552		10.52	0.00189552
10.53	0.000393877		10.53	0.00072408		10.53	0.00187065		10.53	0.00187065
10.54	0.000421444		10.54	0.000969137		10.54	0.00180565		10.54	0.00180565
10.55	0.000410051		10.55	0.000972595		10.55	0.00173706		10.55	0.00173706
10.56	0.000594377		10.56	0.000916138		10.56	0.00178314		10.56	0.00178314
10.57	0.000892229		10.57	0.000874329		10.57	0.00168823		10.57	0.00168823
10.58	0.000933224		10.58	0.000886434		10.58	0.00168266		10.58	0.00168266
10.59	0.000918881		10.59	0.000874023		10.59	0.00165672		10.59	0.00165672
10.6	0.000992632		10.6	0.000804138		10.6	0.00119919		10.6	0.00119919
10.61	0.000878699		10.61	0.000767721		10.61	0.00118256		10.61	0.00118256
10.62	0.000752357		10.62	0.000748494		10.62	0.00136459		10.62	0.00136459
10.63	0.000574744		10.63	0.000753682		10.63	0.00128029		10.63	0.00128029
10.64	0.00050079		10.64	0.000844116		10.64	0.00126587		10.64	0.00126587
10.65	0.000513811		10.65	0.000905151		10.65	0.00125435		10.65	0.00125435
10.66	0.000362749		10.66	0.00109894		10.66	0.00120438		10.66	0.00120438
10.67	9.22614e-05		10.67	0.00110616		10.67	0.00133461		10.67	0.00133461
10.68	9.96873e-05		10.68	0.00105754		10.68	0.00136055		10.68	0.00136055
10.69	0.000271298		10.69	0.00108378		10.69	0.00105698		10.69	0.00105698
10.7	0.000125017		10.7	0.00108999		10.7	0.00104294		10.7	0.00104294
10.71	0.000149126		10.71	0.00113495		10.71	0.00107849		10.71	0.00107849
10.72	0.000144243		10.72	0.0011969		10.72	0.00108696		10.72	0.00108696
10.73	0.000144446		10.73	0.0015392		10.73	0.00107536		10.73	0.00107536
10.74	0.000337318		10.74	0.00122345		10.74	0.00112259		10.74	0.00112259
10.75	0.000256751		10.75	0.00120626		10.75	0.00110901		10.75	0.00110901
10.76	0.000253598		10.76	0.00102305		10.76	0.00109344		10.76	0.00109344
10.77	0.000204566		10.77	0.00102509		10.77	0.00111618		10.77	0.00111618
10.78	0.000276791		10.78	0.00110311		10.78	0.00111595		10.78	0.00111595
10.79	5.51317e-05		10.79	0.00105703		10.79	0.00118744		10.79	0.00118744
10.8	7.74095e-05		10.8	0.00111888		10.8	0.00115837		10.8	0.00115837
10.81	6.59145e-05		10.81	0.00115061		10.81	0.00115166		10.81	0.00115166
10.82	0.000100196		10.82	0.00107493		10.82	0.000959396		10.82	0.000959396
10.83	0.000171912		10.83	0.000736186		10.83	0.00107689		10.83	0.00107689
10.84	-1.59743e-05		10.84	0.000830892		10.84	0.00109283		10.84	0.00109283
10.85	-8.65008e-06		10.85	0.000834757		10.85	0.00110947		10.85	0.00110947
10.86	-2.18744e-05		10.86	0.000852966		10.86	0.00111916		10.86	0.00111916
10.87	3.9466e-05		10.87	0.000848694		10.87	0.00100555		10.87	0.00100555
10.88	-0.000102136		10.88	0.000772196		10.88	0.00101555		10.88	0.00101555
10.89	-0.000116682		10.89	0.000913493		10.89	0.00106644		10.89	0.00106644
10.9	-0.000138858		10.9	0.00091156		10.9	0.00110451		10.9	0.00110451
10.91	-0.000126753		10.91	0.000831706		10.91	0.000958862		10.91	0.000958862
10.92	-0.000148726		10.92	0.000845032		10.92	0.00100143		10.92	0.00100143
10.93	-4.51694e-05		10.93	0.000873006		10.93	0.00111145		10.93	0.00111145
10.94	3.51935e-05		10.94	0.000825602		10.94	0.00134895		10.94	0.00134895
10.95	3.62108e-05		10.95	0.000831706		10.95	0.00139618		10.95	0.00139618
10.96	8.76837e-05		10.96	0.000957031		10.96	0.0013546		10.96	0.0013546
10.97	0.000150347		10.97	0.000963949		10.97	0.00133232		10.97	0.00133232
10.98	0.000170386		10.98	0.00101674		10.98	0.00133102		10.98	0.00133102
10.99	0.000111487		10.99	0.00105794		10.99	0.0012397		10.99	0.0012397
11	0.000267941		11	0.00107239		11	0.00132942		11	0.00132942
11.01	0.000276079		11.01	0.00110596		11.01	0.00142731		11.01	0.00142731
11.02	0.000378821		11.02	0.00112691		11.02	0.00148514		11.02	0.00148514
11.03	0.000210873		11.03	0.00110952		11.03	0.00136673		11.03	0.00136673
11.04	0.000149634		11.04	0.00110891		11.04	0.00135086		11.04	0.00135086
11.05	0.000212399		11.05	0.00104584		11.05	0.00144714		11.05	0.00144714
11.06	0.000156755		11.06	0.000900981		11.06	0.00143623		11.06	0.00143623
11.07	0.000231015		11.07	0.00091156		11.07	0.0013633		11.07	0.0013633
11.08	0.000297543		11.08	0.000862122		11.08	0.00132469		11.08	0.00132469
11.09	0.000526527		11.09	0.000768941		11.09	0.00133087		11.09	0.00133087
11.1	0.000493364		11.1	0.000709127		11.1	0.00129601		11.1	0.00129601
11.11	0.000480343		11.11	0.000720011		11.11	0.00129066		11.11	0.00129066
11.12	0.000405473		11.12	0.00068512		11.12	0.00124031		11.12	0.00124031
11.13	0.000571082		11.13	0.000714111		11.13	0.00113129		11.13	0.00113129
11.14	0.000753069		11.14	0.000677694		11.14	0.0010746		11.14	0.0010746
11.15	0.000858659		11.15	0.000690409		11.15	0.00105476		11.15	0.00105476
11.16	0.000854285		11.16	0.000715332		11.16	0.00110016		11.16	0.00110016
11.17	0.0007608		11.17	0.000718079		11.17	0.00119843		11.17	0.00119843
11.18	0.000690813		11.18	0.00070577		11.18	0.00120293		11.18	0.00120293
11.19	0.000583391		11.19	0.000680542		11.19	0.00120514		11.19	0.00120514
11.2	0.000463355		11.2	0.000710347		11.2	0.00112007		11.2	0.00112007
11.21	0.000529883		11.21	0.000665792		11.21	0.00101456		11.21	0.00101456
11.22	0.000517066		11.22	0.000668335		11.22	0.000971375		11.22	0.000971375
11.23	0.000343726		11.23	0.000631205		11.23	0.000989075		11.23	0.000989075
11.24	0.000146074		11.24	0.000610148		11.24	0.000995331		11.24	0.000995331
11.25	0.00026021		11.25	0.000779419		11.25	0.000984344		11.25	0.000984344
11.26	0.000245256		11.26	0.00082194		11.26	0.00110008		11.26	0.00110008
11.27	0.000175066		11.27	0.000840658		11.27	0.0011335		11.27	0.0011335
11.28	0.000143124		11.28	0.000874939		11.28	0.00112633		11.28	0.00112633
11.29	0.000179745		11.29	0.000819702		11.29	0.00108864		11.29	0.00108864
11.3	0.000188493		11.3	0.000861511		11.3	0.00108849		11.3	0.00108849
11.31	9.13459e-05		11.31	0.00084788		11.31	0.00108612		11.31	0.00108612
11.32	0.000762834		11.32	0.000950521		11.32	0.00108147		11.32	0.00108147
11.33	0.000918067		11.33	0.0012856		11.33	0.00124313		11.33	0.00124313
11.34	0.000952857		11.34	0.00128082		11.34	0.00114716		11.34	0.00114716
11.35	0.000699459		11.35	0.00111481		11.35	0.00111061		11.35	0.00111061
11.36	0.000753272		11.36	0.00111654		11.36	0.00107254		11.36	0.00107254
11.37	0.000726824		11.37	0.00108551		11.37	0.000976105		11.37	0.000976105
11.38	0.000781247		11.38	0.00127553		11.38	0.00119888		11.38	0.00119888
11.39	0.000695899		11.39	0.00126709		11.39	0.00119942		11.39	0.00119942
11.4	0.00102996		11.4	0.00118846		11.4	0.00124519		11.4	0.00124519
11.41	0.00102295		11.41	0.00122182		11.41	0.00124268		11.41	0.00124268
11.42	0.000402117		11.42	0.00121358		11.42	0.00121002		11.42	0.00121002
11.43	0.00025258		11.43	0.000873311		11.43	0.00120041		11.43	0.00120041
11.44	0.000250953		11.44	0.000904236		11.44	0.0012307		11.44	0.0012307
11.45	0.000221351		11.45	0.000903625		11.45	0.00126091		11.45	0.00126091
11.46	0.00037404		11.46	0.000900675		11.46	0.00120941		11.46	0.00120941
11.47	0.000501807		11.47	0.000902608		11.47	0.00128075		11.47	0.00128075
11.48	0.000509437		11.48	0.000759888		11.48	0.0012912		11.48	0.0012912
11.49	0.000470069		11.49	0.000758057		11.49	0.00133659		11.49	0.00133659
11.5	0.000150448		11.5	0.000759888		11.5	0.00133926		11.5	0.00133926
11.51	0.000165707		11.51	0.000786641		11.51	0.00133858		11.51	0.00133858
11.52	9.04303e-05		11.52	0.00110331		11.52	0.00134132		11.52	0.00134132
11.53	0.000146277		11.53	0.00110972		11.53	0.00122696		11.53	0.00122696
11.54	0.000138445		11.54	0.00108663		11.54	0.00113022		11.54	0.00113022
11.55	0.00018178		11.55	0.00107269		11.55	0.00132912		11.55	0.00132912
11.56	4.26195e-05		11.56	0.00101267		11.56	0.00132889		11.56	0.00132889
11.57	1.69847e-05		11.57	0.00119476		11.57	0.001325		11.57	0.001325
11.58	-2.43158e-05		11.58	0.00114858		11.58	0.00109985		11.58	0.00109985
11.59	-5.3104e-05		11.59	0.00118998		11.59	0.00122177		11.59	0.00122177
11.6	2.71572e-05		11.6	0.00124339		11.6	0.00117462		11.6	0.00117462
11.61	9.86392e-06		11.61	0.0011734		11.61	0.00121071		11.61	0.00121071
11.62	4.34333e-05		11.62	0.000749919		11.62	0.00121391		11.62	0.00121391
11.63	0.000173235		11.63	0.000794983		11.63	0.00120522		11.63	0.00120522
11.64	0.000255225		11.64	0.00105398		11.64	0.00118286		11.64	0.00118286
11.65	0.00025553		11.65	0.00112701		11.65	0.00105988		11.65	0.00105988
11.66	0.000184119		11.66	0.00111908		11.66	0.00100471		11.66	0.00100471
11.67	0.000153805		11.67	0.00093455		11.67	0.00100769		11.67	0.00100769
11.68	0.000258786		11.68	0.000915934		11.68	0.00117729		11.68	0.00117729
11.69	0.000267839		11.69	0.000916036		11.69	0.00111679		11.69	0.00111679
11.7	0.000172116		11.7	0.000922648		11.7	0.00115273		11.7	0.00115273
11.71	0.000264381		11.71	0.00100718		11.71	0.00114685		11.71	0.00114685
11.72	0.000265906		11.72	0.00101674		11.72	0.00125374		11.72	0.00125374
11.73	0.000106605		11.73	0.000989787		11.73	0.0012236		11.73	0.0012236
11.74	1.49502e-05		11.74	0.000733439		11.74	0.00119629		11.74	0.00119629
11.75	-1.36346e-05		11.75	0.000761617		11.75	0.00130928		11.75	0.00130928
11.76	-6.61557e-06		11.76	0.000795288		11.76	0.00134201		11.76	0.00134201
11.77	2.97003e-05		11.77	0.000828247		11.77	0.00146591		11.77	0.00146591
11.78	-8.7182e-05		11.78	0.000847473		11.78	0.00150482		11.78	0.00150482
11.79	0.000261227		11.79	0.000801799		11.79	0.00140945		11.79	0.00140945
11.8	0.000243323		11.8	0.000743713		11.8	0.00166039		11.8	0.00166039
11.81	0.000218808		11.81	0.000694173		11.81	0.00164078		11.81	0.00164078
11.82	0.000164791		11.82	0.000703125		11.82	0.00164497		11.82	0.00164497
11.83	0.000161435		11.83	0.000685018		11.83	0.00168198		11.83	0.00168198
11.84	0.000227658		11.84	0.000668233		11.84	0.00170456		11.84	0.00170456
11.85	0.000209042		11.85	0.000618795		11.85	0.00169838		11.85	0.00169838
11.86	0.000202023		11.86	0.000617065		11.86	0.0016996		11.86	0.0016996
11.87	9.06338e-05		11.87	0.000648905		11.87	0.00164742		11.87	0.00164742
11.88	0.000125831		11.88	0.000913289		11.88	0.00151398		11.88	0.00151398
11.89	-0.000190738		11.89	0.000966085		11.89	0.00151398		11.89	0.00151398
11.9	-0.00017609		11.9	0.00106008		11.9	0.00155022		11.9	0.00155022
11.91	-0.000182499		11.91	0.00105225		11.91	0.00161324		11.91	0.00161324
11.92	-7.33473e-05		11.92	0.00118245		11.92	0.00155617		11.92	0.00155617
11.93	0.000160926		11.93	0.00119191		11.93	0.00162529		11.93	0.00162529
11.94	7.32388e-05		11.94	0.00121094		11.94	0.001623		11.94	0.001623
11.95	5.75731e-05		11.95	0.00122172		11.95	0.00131096		11.95	0.00131096
11.96	0.000105384		11.96	0.00122182		11.96	0.00132164		11.96	0.00132164
11.97	0.000163367		11.97	0.0011675		11.97	0.00119064		11.97	0.00119064
11.98	0.000130001		11.98	0.000885722		11.98	0.00117638		11.98	0.00117638
11.99	0.000173133		11.99	0.00095815		11.99	0.00116325		11.99	0.00116325
12	0.000139564		12	0.000959473		12	0.00093399		12	0.00093399
12.01	0.000374549		12.01	0.00113942		12.01	0.000927734		12.01	0.000927734
12.02	0.000390113		12.02	0.00102783		12.02	0.000928421		12.02	0.000928421
12.03	0.000195004		12.03	0.00116608		12.03	0.00104988		12.03	0.00104988
12.04	0.000326738		12.04	0.00115723		12.04	0.00102272		12.04	0.00102272
12.05	0.000654599		12.05	0.00108958		12.05	0.0010228		12.05	0.0010228
12.06	0.00064229		12.06	0.00110677		12.06	0.00102287		12.06	0.00102287
12.07	0.000618181		12.07	0.00116648		12.07	0.00101532		12.07	0.00101532
12.08	0.000677995		12.08	0.00138753		12.08	0.00108421		12.08	0.00108421
12.09	0.000635779		12.09	0.00143768		12.09	0.00111664		12.09	0.00111664
12.1	0.000704241		12.1	0.00132731		12.1	0.00106651		12.1	0.00106651
12.11	0.000466305		12.11	0.00116221		12.11	0.00100601		12.11	0.00100601
12.12	0.000404354		12.12	0.00120249		12.12	0.000948715		12.12	0.000948715
12.13	0.000335385		12.13	0.00117635		12.13	0.000881882		12.13	0.000881882
12.14	0.000342607		12.14	0.00120005		12.14	0.000895767		12.14	0.000895767
12.15	0.000187476		12.15	0.00129527		12.15	0.000908585		12.15	0.000908585
12.16	0.000258786		12.16	0.00155131		12.16	0.000867462		12.16	0.000867462
12.17	0.000329993		12.17	0.00155375		12.17	0.000888062		12.17	0.000888062
12.18	0.000310462		12.18	0.00136719		12.18	0.000868607		12.18	0.000868607
12.19	0.000278622		12.19	0.00120351		12.19	0.00087822		12.19	0.00087822
12.2	0.000339047		12.2	0.00126292		12.2	0.000868073		12.2	0.000868073
12.21	0.000332028		12.21	0.00128398		12.21	0.000860825		12.21	0.000860825
12.22	0.000376075		12.22	0.00122772		12.22	0.00103378		12.22	0.00103378
12.23	0.000432227		12.23	0.00108337		12.23	0.000875702		12.23	0.000875702
12.24	0.000362749		12.24	0.00105479		12.24	0.000864487		12.24	0.000864487
12.25	0.000240984		12.25	0.00101919		12.25	0.00086998		12.25	0.00086998
12.26	0.00023661		12.26	0.00075236		12.26	0.000916901		12.26	0.000916901
12.27	0.000123491		12.27	0.000764058		12.27	0.000925522		12.27	0.000925522
12.28	0.000164486		12.28	0.00074117		12.28	0.000892105		12.28	0.000892105
12.29	0.000386146		12.29	0.00109914		12.29	0.000910492		12.29	0.000910492
12.3	0.000322466		12.3	0.00105448		12.3	0.000879593		12.3	0.000879593
12.31	0.000667518		12.31	0.00117411		12.31	0.000912323		12.31	0.000912323
12.32	0.000699866		12.32	0.00119975		12.32	0.000915833		12.32	0.000915833
12.33	0.000982968		12.33	0.00120941		12.33	0.000893631		12.33	0.000893631
12.34	0.000911353		12.34	0.00125834		12.34	0.000898361		12.34	0.000898361
12.35	0.000929562		12.35	0.00120687		12.35	0.000886307		12.35	0.000886307
12.36	0.000843808		12.36	0.00121287		12.36	0.000896912		12.36	0.000896912
12.37	0.000844418		12.37	0.00112111		12.37	0.00091568		12.37	0.00091568
12.38	0.000787655		12.38	0.00111115		12.38	0.000918121		12.38	0.000918121
12.39	0.000656735		12.39	0.00101501		12.39	0.000897369		12.39	0.000897369
12.4	0.000639238		12.4	0.00111043		12.4	0.000888138		12.4	0.000888138
12.41	0.000292253		12.41	0.000915426		12.41	0.00088974		12.41	0.00088974
12.42	0.000210771		12.42	0.000936381		12.42	0.000708694		12.42	0.000708694
12.43	-8.1994e-05		12.43	0.000937703		12.43	0.000715332		12.43	0.000715332
12.44	6.388e-05		12.44	0.000986125		12.44	0.000771484		12.44	0.000771484
12.45	3.82453e-05		12.45	0.000974833		12.45	0.000767212		12.45	0.000767212
12.46	4.8723e-05		12.46	0.000931091		12.46	0.000712967		12.46	0.000712967
12.47	8.54458e-05		12.47	0.000944112		12.47	0.000700226		12.47	0.000700226
12.48	0.00011871		12.48	0.000943095		12.48	0.000654297		12.48	0.000654297
12.49	2.88865e-05		12.49	0.000775859		12.49	0.000602112		12.49	0.000602112
12.5	7.11734e-06		12.5	0.000698649		12.5	0.000608749		12.5	0.000608749
12.51	-2.95038e-05		12.51	0.00070811		12.51	0.000815353		12.51	0.000815353
12.52	-5.19142e-06		12.52	0.000674744		12.52	0.00107819		12.52	0.00107819
12.53	-8.95526e-06		12.53	0.000997518		12.53	0.00114609		12.53	0.00114609
12.54	-0.000106612		12.54	0.00112183		12.54	0.00112358		12.54	0.00112358
12.55	-1.4245e-05		12.55	0.00118286		12.55	0.00118607		12.55	0.00118607
12.56	-3.70314e-05		12.56	0.0011908		12.56	0.00125481		12.56	0.00125481
12.57	-4.23211e-05		12.57	0.00130371		12.57	0.00126701		12.57	0.00126701
12.58	-0.000104984		12.58	0.00136729		12.58	0.00131508		12.58	0.00131508
12.59	-8.20957e-05		12.59	0.00126312		12.59	0.00131432		12.59	0.00131432
12.6	-5.00523e-05		12.6	0.00123586		12.6	0.00133743		12.6	0.00133743
12.61	-5.07643e-05		12.61	0.00125916		12.61	0.00133354		12.61	0.00133354
12.62	-9.60321e-05		12.62	0.00130412		12.62	0.00134308		12.62	0.00134308
12.63	-9.51166e-05		12.63	0.000988057		12.63	0.00141464		12.63	0.00141464
12.64	-0.000102441		12.64	0.000836182		12.64	0.00137596		12.64	0.00137596
12.65	-0.000226647		12.65	0.000883687		12.65	0.00139465		12.65	0.00139465
12.66	-0.000142826		12.66	0.000890605		12.66	0.00140099		12.66	0.00140099
12.67	-0.000140283		12.67	0.000780843		12.67	0.0013578		12.67	0.0013578
12.68	-9.80666e-05		12.68	0.000706177		12.68	0.00132813		12.68	0.00132813
12.69	5.49282e-05		12.69	0.000774638		12.69	0.00133797		12.69	0.00133797
12.7	3.58039e-05		12.7	0.000777079		12.7	0.00133781		12.7	0.00133781
12.71	0.000125729		12.71	0.00074056		12.71	0.00112061		12.71	0.00112061
12.72	0.000110979		12.72	0.000735677		12.72	0.000903625		12.72	0.000903625
12.73	5.54368e-05		12.73	0.000800273		12.73	0.000836792		12.73	0.000836792
12.74	7.42251e-06		12.74	0.000736491		12.74	0.000846558		12.74	0.000846558
12.75	3.96385e-06		12.75	0.000697835		12.75	0.000785446		12.75	0.000785446
12.76	-7.03973e-05		12.76	0.00096995		12.76	0.000707397		12.76	0.000707397
12.77	-0.00010651		12.77	0.000952657		12.77	0.000668716		12.77	0.000668716
12.78	-1.90261e-05		12.78	0.000948283		12.78	0.000630417		12.78	0.000630417
12.79	-0.000201826		12.79	0.000890096		12.79	0.000623856		12.79	0.000623856
12.8	-0.000143436		12.8	0.00105092		12.8	0.000612793		12.8	0.000612793
12.81	-0.000240075		12.81	0.00108134		12.81	0.000616226		12.81	0.000616226
12.82	-0.0001708		12.82	0.00119619		12.82	0.000603638		12.82	0.000603638
12.83	-0.000163985		12.83	0.00112803		12.83	0.000588074		12.83	0.000588074
12.84	-9.35907e-05		12.84	0.0012852		12.84	0.000579147		12.84	0.000579147
12.85	-8.89113e-05		12.85	0.00121226		12.85	0.000864639		12.85	0.000864639
12.86	-5.06626e-05		12.86	0.00103139		12.86	0.000998001		12.86	0.000998001
12.87	0.000120439		12.87	0.0010612		12.87	0.00105705		12.87	0.00105705
12.88	1.11555e-06		12.88	0.00107524		12.88	0.00120018		12.88	0.00120018
12.89	3.55695e-06		12.89	0.0011673		12.89	0.0011895		12.89	0.0011895
12.9	0.00024902		12.9	0.00104858		12.9	0.00121384		12.9	0.00121384
12.91	0.000267941		12.91	0.00102936		12.91	0.00123268		12.91	0.00123268
12.92	0.000226539		12.92	0.000838826		12.92	0.00129677		12.92	0.00129677
12.93	0.000270382		12.93	0.000896301		12.93	0.00132057		12.93	0.00132057
12.94	0.00039937		12.94	0.000797424		12.94	0.00133301		12.94	0.00133301
12.95	0.000535275		12.95	0.000845947		12.95	0.00133636		12.95	0.00133636
12.96	0.00115448		12.96	0.000737		12.96	0.00133339		12.96	0.00133339
12.97	0.00104421		12.97	0.000780843		12.97	0.00133492		12.97	0.00133492
12.98	0.00116048		12.98	0.000771179		12.98	0.0013205		12.98	0.0013205
12.99	0.00121439		12.99	0.000919189		12.99	0.00132545		12.99	0.00132545
13	0.000949093		13	0.000920715		13	0.00132423		13	0.00132423
13.01	0.000941159		13.01	0.000976461		13.01	0.0013269		13.01	0.0013269
13.02	0.000953061		13.02	0.00101969		13.02	0.00133133		13.02	0.00133133
13.03	0.000958757		13.03	0.000964661		13.03	0.00137428		13.03	0.00137428
13.04	0.000967709		13.04	0.0010202		13.04	0.00136833		13.04	0.00136833
13.05	0.000836789		13.05	0.00102661		13.05	0.00108414		13.05	0.00108414
13.06	0.000229489		13.06	0.00105865		13.06	0.000995407		13.06	0.000995407
13.07	0.000166623		13.07	0.00101217		13.07	0.0010778		13.07	0.0010778
13.08	0.000133867		13.08	0.00101115		13.08	0.000932312		13.08	0.000932312
13.09	0.000187273		13.09	0.000806376		13.09	0.000931778		13.09	0.000931778
13.1	0.000164995		13.1	0.000762736		13.1	0.000907593		13.1	0.000907593
13.11	0.000204464		13.11	0.000812276		13.11	0.000959473		13.11	0.000959473
13.12	0.000174761		13.12	0.00077006		13.12	0.000879974		13.12	0.000879974
13.13	0.00014231		13.13	0.000908813		13.13	0.000871429		13.13	0.000871429
13.14	-2.61468e-05		13.14	0.00082255		13.14	0.000873489		13.14	0.000873489
13.15	-3.29624e-05		13.15	0.000777893		13.15	0.000868835		13.15	0.000868835
13.16	-4.57798e-05		13.16	0.000859782		13.16	0.000860825		13.16	0.000860825
13.17	-3.74383e-05		13.17	0.000916646		13.17	0.000848007		13.17	0.000848007
13.18	-0.000123193		13.18	0.000917053		13.18	0.000846634		13.18	0.000846634
13.19	-0.000193485		13.19	0.000939128		13.19	0.000892868		13.19	0.000892868
13.2	0.000482276		13.2	0.00101735		13.2	0.000879517		13.2	0.000879517
13.21	0.000433244		13.21	0.000901286		13.21	0.000874023		13.21	0.000874023
13.22	0.000427853		13.22	0.000929769		13.22	0.000875549		13.22	0.000875549
13.23	0.000404761		13.23	0.000789897		13.23	0.000763855		13.23	0.000763855
13.24	0.000390927		13.24	0.000762024		13.24	0.000804825		13.24	0.000804825
13.25	0.000461015		13.25	0.00080068		13.25	0.000793915		13.25	0.000793915
13.26	0.000529578		13.26	0.000697734		13.26	0.000751724		13.26	0.000751724
13.27	0.000544532		13.27	0.000613403		13.27	0.000618439		13.27	0.000618439
13.28	0.000593258		13.28	0.000652059		13.28	0.000630722		13.28	0.000630722
13.29	0.000627947		13.29	0.000619202		13.29	0.000634995		13.29	0.000634995
13.3	-5.73765e-05		13.3	0.000623779		13.3	0.000640564		13.3	0.000640564
13.31	0.000320024		13.31	0.000620321		13.31	0.000562592		13.31	0.000562592
13.32	0.000310767		13.32	0.000690613		13.32	0.000556793		13.32	0.000556793
13.33	0.000318193		13.33	0.000734253		13.33	0.000538101		13.33	0.000538101
13.34	0.000376889		13.34	0.000725911		13.34	0.000540161		13.34	0.000540161
13.35	0.000339047		13.35	0.000702209		13.35	0.000539246		13.35	0.000539246
13.36	0.000246477		13.36	0.000820414		13.36	0.000546112		13.36	0.000546112
13.37	0.000278419		13.37	0.000827128		13.37	0.000548477		13.37	0.000548477
13.38	0.000231116		13.38	0.0007901		13.38	0.000546494		13.38	0.000546494
13.39	0.000145769		13.39	0.000785828		13.39	0.000503159		13.39	0.000503159
13.4	0.000128476		13.4	0.000736491		13.4	0.000498657		13.4	0.000498657
13.41	-5.18833e-05		13.41	0.000811768		13.41	0.000500717		13.41	0.000500717
13.42	0.000106401		13.42	0.0008137		13.42	0.000519485		13.42	0.000519485
13.43	0.000163164		13.43	0.00084788		13.43	0.000544891		13.43	0.000544891
13.44	8.37165e-05		13.44	0.00093099		13.44	0.00050827		13.44	0.00050827
13.45	0.000124915		13.45	0.000950317		13.45	0.000499878		13.45	0.000499878
13.46	0.000170692		13.46	0.000897217		13.46	0.000507278		13.46	0.000507278
13.47	0.000175981		13.47	0.000951538		13.47	0.000496902		13.47	0.000496902
13.48	0.000376278		13.48	0.0010556		13.48	0.000487595		13.48	0.000487595
13.49	0.000426225		13.49	0.00103394		13.49	0.000508041		13.49	0.000508041
13.5	0.000553789		13.5	0.00104716		13.5	0.00052681		13.5	0.00052681
13.51	0.000367326		13.51	0.000988464		13.51	0.000873184		13.51	0.000873184
13.52	0.000366309		13.52	0.000895487		13.52	0.000855408		13.52	0.000855408
13.53	0.000488685		13.53	0.000841268		13.53	0.000863266		13.53	0.000863266
13.54	0.000651242		13.54	0.000909831		13.54	0.000843124		13.54	0.000843124
13.55	0.000575151		13.55	0.000877279		13.55	0.000842133		13.55	0.000842133
13.56	0.000515642		13.56	0.0008019		13.56	0.000840302		13.56	0.000840302
13.57	0.000649411		13.57	0.000873617		13.57	0.000859604		13.57	0.000859604
13.58	0.000457048		13.58	0.000858866		13.58	0.00103043		13.58	0.00103043
13.59	0.000420122		13.59	0.000901591		13.59	0.00105934		13.59	0.00105934
13.6	0.000395199		13.6	0.000871073		13.6	0.00106628		13.6	0.00106628
13.61	0.000394792		13.61	0.000934041		13.61	0.00107841		13.61	0.00107841
13.62	0.000276181		13.62	0.000957133		13.62	0.00111443		13.62	0.00111443
13.63	0.000354204		13.63	0.000947469		13.63	0.00109421		13.63	0.00109421
13.64	0.000253394		13.64	0.00080129		13.64	0.00109535		13.64	0.00109535
13.65	0.00025431		13.65	0.00080068		13.65	0.00110115		13.65	0.00110115
13.66	0.000279944		13.66	0.000806986		13.66	0.00108719		13.66	0.00108719
13.67	0.00010223		13.67	0.000724284		13.67	0.00109573		13.67	0.00109573
13.68	0.000119219		13.68	0.000746257		13.68	0.0010984		13.68	0.0010984
13.69	0.000161231		13.69	0.00079071		13.69	0.00109436		13.69	0.00109436
13.7	7.62905e-05		13.7	0.000788879		13.7	0.00123215		13.7	0.00123215
13.71	8.0563e-05		13.71	0.000829569		13.71	0.000919952		13.71	0.000919952
13.72	6.17438e-05		13.72	0.000808105		13.72	0.000953217		13.72	0.000953217
13.73	-0.00019145		13.73	0.000791423		13.73	0.000986404		13.73	0.000986404
13.74	-0.000253706		13.74	0.000792135		13.74	0.00103096		13.74	0.00103096
13.75	-0.000238244		13.75	0.00080068		13.75	0.00103943		13.75	0.00103943
13.76	-0.000107425		13.76	0.00083669		13.76	0.00114937		13.76	0.00114937
13.77	-7.35508e-05		13.77	0.000799154		13.77	0.00113091		13.77	0.00113091
13.78	-3.72349e-05		13.78	0.000738118		13.78	0.00096199		13.78	0.00096199
13.79	-6.92783e-05		13.79	0.000681559		13.79	0.00095932		13.79	0.00095932
13.8	-7.48732e-05		13.8	0.000885213		13.8	0.000982056		13.8	0.000982056
13.81	-9.54217e-05		13.81	0.000849304		13.81	0.00108749		13.81	0.00108749
13.82	-0.000126957		13.82	0.000837606		13.82	0.00103523		13.82	0.00103523
13.83	0.000220842		13.83	0.000849609		13.83	0.00107574		13.83	0.00107574
13.84	0.000282182		13.84	0.000923767		13.84	0.00107025		13.84	0.00107025
13.85	0.00029734		13.85	0.000908		13.85	0.00106819		13.85	0.00106819
13.86	0.000190935		13.86	0.000902608		13.86	0.00107849		13.86	0.00107849
13.87	0.000219113		13.87	0.000880534		13.87	0.00107925		13.87	0.00107925
13.88	0.000357459		13.88	0.00103312		13.88	0.00108376		13.88	0.00108376
13.89	0.000394182		13.89	0.00105347		13.89	0.00106125		13.89	0.00106125
13.9	0.000537716		13.9	0.000836995		13.9	0.000898285		13.9	0.000898285
13.91	0.000594581		13.91	0.000804138		13.91	0.000853882		13.91	0.000853882
13.92	0.000624691		13.92	0.000959371		13.92	0.000811691		13.92	0.000811691
13.93	0.000314429		13.93	0.00104665		13.93	0.000881729		13.93	0.000881729
13.94	0.000241492		13.94	0.000970256		13.94	0.00083374		13.94	0.00083374
13.95	0.000317074		13.95	0.000982971		13.95	0.000850372		13.95	0.000850372
13.96	0.000348406		13.96	0.00113434		13.96	0.000739975		13.96	0.000739975
13.97	0.000270993		13.97	0.0011617		13.97	0.000747375		13.97	0.000747375
13.98	0.000228166		13.98	0.000964762		13.98	0.00078743		13.98	0.00078743
13.99	0.00020243		13.99	0.000955302		13.99	0.000757446		13.99	0.000757446
14	3.0921e-05		14	0.000936686		14	0.000763474		14	0.000763474
14.01	-2.89951e-05		14.01	0.000949605		14.01	0.000849915		14.01	0.000849915
14.02	-9.66733e-06		14.02	0.000906881		14.02	0.000852432		14.02	0.000852432
14.03	-2.76727e-05		14.03	0.000854797		14.03	0.00101585		14.03	0.00101585
14.04	1.319e-06		14.04	0.000938212		14.04	0.00103661		14.04	0.00103661
14.05	4.55695e-05		14.05	0.000919088		14.05	0.00103279		14.05	0.00103279
14.06	4.68919e-05		14.06	0.000887655		14.06	0.00105644		14.06	0.00105644
14.07	0.00016174		14.07	0.000885925		14.07	0.00123344		14.07	0.00123344
14.08	1.03725e-05		14.08	0.000874023		14.08	0.00125839		14.08	0.00125839
14.09	0.000172217		14.09	0.000826314		14.09	0.00133797		14.09	0.00133797
14.1	0.000180355		14.1	0.000820211		14.1	0.00136223		14.1	0.00136223
14.11	0.000190426		14.11	0.000763855		14.11	0.00139282		14.11	0.00139282
14.12	0.000153297		14.12	0.000663249		14.12	0.00143417		14.12	0.00143417
14.13	0.000127357		14.13	0.00063741		14.13	0.00132294		14.13	0.00132294
14.14	0.000378923		14.14	0.000555318		14.14	0.00133049		14.14	0.00133049
14.15	0.000244951		14.15	0.000583191		14.15	0.00134056		14.15	0.00134056
14.16	0.000182797		14.16	0.000508321		14.16	0.00134697		14.16	0.00134697
14.17	0.000151364		14.17	0.000500692		14.17	0.00134193		14.17	0.00134193
14.18	0.000356544		14.18	0.00049703		14.18	0.00132591		14.18	0.00132591
14.19	0.000170488		14.19	0.000511068		14.19	0.00132103		14.19	0.00132103
14.2	0.000230201		14.2	0.00052948		14.2	0.00129799		14.2	0.00129799
14.21	0.000345761		14.21	0.000597941		14.21	0.00116135		14.21	0.00116135
14.22	0.000417782		14.22	0.000681864		14.22	0.00120064		14.22	0.00120064
14.23	0.000538327		14.23	0.000673421		14.23	0.00110809		14.23	0.00110809
14.24	0.00044657		14.24	0.000723368		14.24	0.00111717		14.24	0.00111717
14.25	0.000449724		14.25	0.000765076		14.25	0.00111832		14.25	0.00111832
14.26	0.000470781		14.26	0.000765177		14.26	0.00108559		14.26	0.00108559
14.27	0.000414527		14.27	0.00084432		14.27	0.000952377		14.27	0.000952377
14.28	0.000211687		14.28	0.000982056		14.28	0.00091095		14.28	0.00091095
14.29	0.000270382		14.29	0.00103394		14.29	0.000853424		14.29	0.000853424
14.3	0.000212195		14.3	0.00104828		14.3	0.00102249		14.3	0.00102249
14.31	0.000113624		14.31	0.00116262		14.31	0.00098938		14.31	0.00098938
14.32	2.52244e-05		14.32	0.00115306		14.32	0.000967484		14.32	0.000967484
14.33	0.000494178		14.33	0.00113749		14.33	0.0010817		14.33	0.0010817
14.34	0.000490516		14.34	0.00125071		14.34	0.00109856		14.34	0.00109856
14.35	0.000541887		14.35	0.00142741		14.35	0.00114105		14.35	0.00114105
14.36	0.000550229		14.36	0.00141022		14.36	0.00113655		14.36	0.00113655
14.37	0.000568742		14.37	0.00150126		14.37	0.00115196		14.37	0.00115196
14.38	0.000529782		14.38	0.00142771		14.38	0.00113129		14.38	0.00113129
14.39	0.000502011		14.39	0.00137278		14.39	0.00118126		14.39	0.00118126
14.4	0.000548397		14.4	0.00136576		14.4	0.0011805		14.4	0.0011805
14.41	0.000603431		14.41	0.00121755		14.41	0.00111305		14.41	0.00111305
14.42	0.000612993		14.42	0.00114675		14.42	0.0011348		14.42	0.0011348
14.43	0.000103655		14.43	0.0012028		14.43	0.00102448		14.43	0.00102448
14.44	-3.43237e-09		14.44	0.00109477		14.44	0.00105827		14.44	0.00105827
14.45	0.000136003		14.45	0.000852966		14.45	0.00105782		14.45	0.00105782
14.46	7.79181e-05		14.46	0.000803324		14.46	0.00110176		14.46	0.00110176
14.47	4.07884e-05		14.47	0.000662842		14.47	0.00107452		14.47	0.00107452
14.48	0.000125017		14.48	0.000622355		14.48	0.00108269		14.48	0.00108269
14.49	0.000181373		14.49	0.00065623		14.49	0.00108276		14.49	0.00108276
14.5	0.000130103		14.5	0.000682475		14.5	0.000894165		14.5	0.000894165
14.51	5.73696e-05		14.51	0.000690104		14.51	0.000891647		14.51	0.000891647
14.52	5.63524e-05		14.52	0.000713603		14.52	0.000872879		14.52	0.000872879
14.53	1.50519e-05		14.53	0.000673218		14.53	0.000766983		14.53	0.000766983
14.54	-4.2016e-05		14.54	0.00061259		14.54	0.000739059		14.54	0.000739059
14.55	-0.000151879		14.55	0.000681661		14.55	0.000666885		14.55	0.000666885
14.56	-0.000100508		14.56	0.000672709		14.56	0.000685349		14.56	0.000685349
14.57	-0.000107324		14.57	0.000670573		14.57	0.000667877		14.57	0.000667877
14.58	-6.83628e-05		14.58	0.000692037		14.58	0.000668106		14.58	0.000668106
14.59	-0.000140283		14.59	0.000677389		14.59	0.000657043		14.59	0.000657043
14.6	-0.000155236		14.6	0.00102783		14.6	0.000691986		14.6	0.000691986
14.61	-2.90969e-05		14.61	0.000991923		14.61	0.000714188		14.61	0.000714188
14.62	2.59365e-05		14.62	0.00105459		14.62	0.000637512		14.62	0.000637512
14.63	0.000165504		14.63	0.00110769		14.63	0.000701752		14.63	0.000701752
14.64	0.00015411		14.64	0.00112579		14.64	0.000665359		14.64	0.000665359
14.65	0.000145057		14.65	0.0010733		14.65	0.000655289		14.65	0.000655289
14.66	0.000217282		14.66	0.00110229		14.66	0.000646667		14.66	0.000646667
14.67	0.000258074		14.67	0.0010611		14.67	0.000684662		14.67	0.000684662
14.68	0.000195106		14.68	0.00109304		14.68	0.000701828		14.68	0.000701828
14.69	0.000184323		14.69	0.00106079		14.69	0.000718765		14.69	0.000718765
14.7	0.000191545		14.7	0.000678711		14.7	0.000724869		14.7	0.000724869
14.71	7.47646e-05		14.71	0.000676676		14.71	0.000743484		14.71	0.000743484
14.72	8.48354e-05		14.72	0.000644633		14.72	0.000743027		14.72	0.000743027
14.73	-6.60231e-05		14.73	0.000627136		14.73	0.00121132		14.73	0.00121132
14.74	-5.40195e-05		14.74	0.000694784		14.74	0.00123268		14.74	0.00123268
14.75	-8.63682e-05		14.75	0.000721639		14.75	0.00124115		14.75	0.00124115
14.76	-0.000218408		14.76	0.00071696		14.76	0.00121933		14.76	0.00121933
14.77	-0.000227258		14.77	0.000726217		14.77	0.00126122		14.77	0.00126122
14.78	-0.000249942		14.78	0.000684611		14.78	0.00133827		14.78	0.00133827
14.79	-0.00023448		14.79	0.000750326		14.79	0.00134575		14.79	0.00134575
14.8	-0.00017314		14.8	0.000742594		14.8	0.00135094		14.8	0.00135094
14.81	0.000152788		14.81	0.000749715		14.81	0.00136383		14.81	0.00136383
14.82	9.64321e-05		14.82	0.000700785		14.82	0.00140785		14.82	0.00140785
14.83	9.00234e-05		14.83	0.000722656		14.83	0.00134521		14.83	0.00134521
14.84	0.000175371		14.84	0.000643717		14.84	0.00135597		14.84	0.00135597
14.85	0.000565691		14.85	0.00061554		14.85	0.00136032		14.85	0.00136032
14.86	0.00085337		14.86	0.000587158		14.86	0.00134903		14.86	0.00134903
14.87	0.000942176		14.87	0.000635274		14.87	0.00132858		14.87	0.00132858
14.88	0.00101725		14.88	0.000664571		14.88	0.0013179		14.88	0.0013179
14.89	0.00103688		14.89	0.000663859		14.89	0.00147873		14.89	0.00147873
14.9	0.00103963		14.9	0.000686849		14.9	0.00152672		14.9	0.00152672
14.91	0.000754086		14.91	0.000765788		14.91	0.00168053		14.91	0.00168053
14.92	0.000734656		14.92	0.000991923		14.92	0.00174469		14.92	0.00174469
14.93	0.000717872		14.93	0.000986837		14.93	0.00127266		14.93	0.00127266
14.94	0.000952348		14.94	0.000999451		14.94	0.00127037		14.94	0.00127037
14.95	0.000595395		14.95	0.00105367		14.95	0.00125565		14.95	0.00125565
14.96	0.000364783		14.96	0.0010907		14.96	0.00125755		14.96	0.00125755
14.97	0.000259905		14.97	0.00104014		14.97	0.00121567		14.97	0.00121567
14.98	0.0002773		14.98	0.0012794		14.98	0.00118599		14.98	0.00118599
14.99	0.000245256		14.99	0.00125051		14.99	0.00114052		14.99	0.00114052
15	0.000213213		15	0.00122589		15	0.0010955		15	0.0010955
15.01	0.000554501		15.01	0.00113841		15.01	0.00106422		15.01	0.00106422
15.02	0.000993445		15.02	0.000960795		15.02	0.00102547		15.02	0.00102547
15.03	0.00100718		15.03	0.000922139		15.03	0.00104759		15.03	0.00104759
15.04	0.000663245		15.04	0.00100291		15.04	0.0010244		15.04	0.0010244
15.05	0.000583696		15.05	0.000935974		15.05	0.0010273		15.05	0.0010273
15.06	0.0006547		15.06	0.000891825		15.06	0.00100693		15.06	0.00100693
15.07	0.000699459		15.07	0.00092509		15.07	0.000966873		15.07	0.000966873
15.08	0.000608822		15.08	0.000628357		15.08	0.00100029		15.08	0.00100029
15.09	0.00061106		15.09	0.000609945		15.09	0.000807037		15.09	0.000807037
15.1	0.0006134		15.1	0.00071696		15.1	0.000745316		15.1	0.000745316
15.11	0.000346371		15.11	0.000736796		15.11	0.000792084		15.11	0.000792084
15.12	-4.91367e-05		15.12	0.000686544		15.12	0.000747223		15.12	0.000747223
15.13	-1.78054e-05		15.13	0.000741272		15.13	0.000745163		15.13	0.000745163
15.14	5.17747e-05		15.14	0.000670369		15.14	0.000752716		15.14	0.000752716
15.15	0.000442196		15.15	0.00072052		15.15	0.000866623		15.15	0.000866623
15.16	0.000325314		15.16	0.00084493		15.16	0.000909958		15.16	0.000909958
15.17	0.000347083		15.17	0.00085317		15.17	0.000927963		15.17	0.000927963
15.18	0.000330909		15.18	0.000852559		15.18	0.00107979		15.18	0.00107979
15.19	0.00039876		15.19	0.000911458		15.19	0.00110283		15.19	0.00110283
15.2	0.000363868		15.2	0.00108795		15.2	0.00111588		15.2	0.00111588
15.21	0.000316566		15.21	0.00106242		15.21	0.00112724		15.21	0.00112724
15.22	0.000266008		15.22	0.00113983		15.22	0.00113205		15.22	0.00113205
15.23	0.000336707		15.23	0.00105947		15.23	0.00115807		15.23	0.00115807
15.24	0.000325924		15.24	0.00109049		15.24	0.00118629		15.24	0.00118629
15.25	0.000157772		15.25	0.0010494		15.25	0.00146645		15.25	0.00146645
15.26	0.000218706		15.26	0.000982259		15.26	0.00146645		15.26	0.00146645
15.27	0.000139869		15.27	0.000950826		15.27	0.00146996		15.27	0.00146996
15.28	0.000130408		15.28	0.000951029		15.28	0.00142937		15.28	0.00142937
15.29	6.89663e-05		15.29	0.000880432		15.29	0.00143234		15.29	0.00143234
15.3	0.000161231		15.3	0.000646769		15.3	0.00143143		15.3	0.00143143
15.31	7.22215e-05		15.31	0.000646871		15.31	0.00124489		15.31	0.00124489
15.32	8.7582e-05		15.32	0.000568237		15.32	0.00124527		15.32	0.00124527
15.33	5.798e-05		15.33	0.000567322		15.33	0.00124977		15.33	0.00124977
15.34	2.33625e-06		15.34	0.000875041		15.34	0.00125427		15.34	0.00125427
15.35	-0.000220442		15.35	0.000966593		15.35	0.00114738		15.35	0.00114738
15.36	-0.000274763		15.36	0.000939128		15.36	0.00110168		15.36	0.00110168
15.37	-0.000268762		15.37	0.000935364		15.37	0.00108391		15.37	0.00108391
15.38	-0.000205082		15.38	0.000937703		15.38	0.000887756		15.38	0.000887756
15.39	-0.000210778		15.39	0.00107605		15.39	0.000868378		15.39	0.000868378
15.4	-0.000292769		15.4	0.00104736		15.4	0.00109627		15.4	0.00109627
15.41	-0.000234073		15.41	0.00152059		15.41	0.00108147		15.41	0.00108147
15.42	-0.000189924		15.42	0.00158325		15.42	0.00111359		15.42	0.00111359
15.43	-0.000257267		15.43	0.00166921		15.43	0.00109863		15.43	0.00109863
15.44	-0.000252892		15.44	0.00139252		15.44	0.00107567		15.44	0.00107567
15.45	-0.000241296		15.45	0.00137288		15.45	0.000797653		15.45	0.000797653
15.46	-0.000254622		15.46	0.00141764		15.46	0.000814896		15.46	0.000814896
15.47	-0.00024333		15.47	0.0014032		15.47	0.000814819		15.47	0.000814819
15.48	-0.000245365		15.48	0.0014033		15.48	0.000838928		15.48	0.000838928
15.49	-0.000244653		15.49	0.00129578		15.49	0.000833359		15.49	0.000833359
15.5	-0.000238041		15.5	0.00129659		15.5	0.000832214		15.5	0.000832214
15.51	0.000105587		15.51	0.000874939		15.51	0.000804291		15.51	0.000804291
15.52	7.0187e-05		15.52	0.000799459		15.52	0.000802002		15.52	0.000802002
15.53	6.45921e-05		15.53	0.000748901		15.53	0.000804977		15.53	0.000804977
15.54	6.22524e-05		15.54	0.000668437		15.54	0.000790787		15.54	0.000790787
15.55	0.000104672		15.55	0.000593974		15.55	0.00101479		15.55	0.00101479
15.56	0.000105587		15.56	0.000525411		15.56	0.00108376		15.56	0.00108376
15.57	0.000247291		15.57	0.000532227		15.57	0.00120132		15.57	0.00120132
15.58	0.000295305		15.58	0.000582682		15.58	0.00124413		15.58	0.00124413
15.59	0.000362749		15.59	0.000670166		15.59	0.00124474		15.59	0.00124474
15.6	0.00039052		15.6	0.000692139		15.6	0.000999451		15.6	0.000999451
15.61	8.13459e-06		15.61	0.000654399		15.61	0.00101112		15.61	0.00101112
15.62	3.27521e-05		15.62	0.000657349		15.62	0.000969009		15.62	0.000969009
15.63	7.70026e-05		15.63	0.000654907		15.63	0.000930557		15.63	0.000930557
15.64	0.000208228		15.64	0.000656637		15.64	0.000981979		15.64	0.000981979
15.65	0.00015116		15.65	0.000752258		15.65	0.000983505		15.65	0.000983505
15.66	0.000180864		15.66	0.000813395		15.66	0.000962296		15.66	0.000962296
15.67	0.000186052		15.67	0.000810445		15.67	0.00109573		15.67	0.00109573
15.68	0.000131324		15.68	0.000751343		15.68	0.00112106		15.68	0.00112106
15.69	0.000174354		15.69	0.000724182		15.69	0.00111969		15.69	0.00111969
15.7	0.000124407		15.7	0.00072286		15.7	0.00114578		15.7	0.00114578
15.71	0.000171607		15.71	0.000722453		15.71	0.00121284		15.71	0.00121284
15.72	0.000145972		15.72	0.000720113		15.72	0.00125465		15.72	0.00125465
15.73	0.000381975		15.73	0.000723368		15.73	0.00124977		15.73	0.00124977
15.74	0.000308936		15.74	0.000895182		15.74	0.00136574		15.74	0.00136574
15.75	0.000380856		15.75	0.00083669		15.75	0.00117531		15.75	0.00117531
15.76	0.000353492		15.76	0.00078359		15.76	0.0011068		15.76	0.0011068
15.77	0.000204057		15.77	0.000834859		15.77	0.00100578		15.77	0.00100578
15.78	0.000159705		15.78	0.000952657		15.78	0.000955429		15.78	0.000955429
15.79	0.000248511		15.79	0.000891012		15.79	0.000955811		15.79	0.000955811
15.8	0.000247291		15.8	0.000855509		15.8	0.00111168		15.8	0.00111168
15.81	0.000205685		15.81	0.000881042		15.81	0.00113335		15.81	0.00113335
15.82	0.00030975		15.82	0.000900675		15.82	0.00118835		15.82	0.00118835
15.83	4.7604e-05		15.83	0.000919088		15.83	0.00119301		15.83	0.00119301
15.84	6.63214e-05		15.84	0.000940857		15.84	0.00127144		15.84	0.00127144
15.85	0.00044657		15.85	0.000920512		15.85	0.00127762		15.85	0.00127762
15.86	0.000568336		15.86	0.000919393		15.86	0.00132156		15.86	0.00132156
15.87	0.000589596		15.87	0.000873006		15.87	0.00132256		15.87	0.00132256
15.88	0.000648902		15.88	0.000820923		15.88	0.00127762		15.88	0.00127762
15.89	0.000682573		15.89	0.00081604		15.89	0.00128059		15.89	0.00128059
15.9	0.000724382		15.9	0.000854085		15.9	0.00129211		15.9	0.00129211
15.91	0.000741167		15.91	0.000873108		15.91	0.00122635		15.91	0.00122635
15.92	0.000651649		15.92	0.00091217		15.92	0.00117264		15.92	0.00117264
15.93	0.000646766		15.93	0.00085907		15.93	0.00116989		15.93	0.00116989
15.94	0.00088521		15.94	0.00072052		15.94	0.00104286		15.94	0.00104286
15.95	0.000447791		15.95	0.000750122		15.95	0.00100487		15.95	0.00100487
15.96	0.000427853		15.96	0.000787964		15.96	0.00119675		15.96	0.00119675
15.97	0.000391537		15.97	0.000783081		15.97	0.00124908		15.97	0.00124908
15.98	0.00040822		15.98	0.000777995		15.98	0.00124527		15.98	0.00124527
15.99	0.000453996		15.99	0.00076355		15.99	0.00125374		15.99	0.00125374
16	0.000412696		16	0.000806783		16	0.00110405		16	0.00110405
16.01	0.000426327		16.01	0.000750427		16.01	0.00108147		16.01	0.00108147
16.02	0.000641273		16.02	0.000749919		16.02	0.0010479		16.02	0.0010479
16.03	0.000614315		16.03	0.000785421		16.03	0.00113571		16.03	0.00113571
16.04	0.000355526		16.04	0.00098053		16.04	0.00101479		16.04	0.00101479
16.05	0.00039052		16.05	0.00114024		16.05	0.00100922		16.05	0.00100922
16.06	0.000264889		16.06	0.00111064		16.06	0.000964203		16.06	0.000964203
16.07	0.000330298		16.07	0.00111959		16.07	0.000814667		16.07	0.000814667
16.08	0.000305274		16.08	0.00108022		16.08	0.000817184		16.08	0.000817184
16.09	1.37295e-05		16.09	0.00123942		16.09	0.000828781		16.09	0.000828781
16.1	3.82453e-05		16.1	0.00135763		16.1	0.000852432		16.1	0.000852432
16.11	-1.32586e-06		16.11	0.0014979		16.11	0.00109276		16.11	0.00109276
16.12	-0.000206913		16.12	0.00148621		16.12	0.00109001		16.12	0.00109001
16.13	-0.000181278		16.13	0.00144847		16.13	0.00133171		16.13	0.00133171
16.14	-0.000161035		16.14	0.00133403		16.14	0.00132019		16.14	0.00132019
16.15	-0.000139469		16.15	0.00111115		16.15	0.00141121		16.15	0.00141121
16.16	-5.13747e-05		16.16	0.00110758		16.16	0.00122017		16.16	0.00122017
16.17	8.1037e-07		16.17	0.00114716		16.17	0.00115189		16.17	0.00115189
16.18	-4.09987e-05		16.18	0.00112813		16.18	0.00146179		16.18	0.00146179
16.19	5.79491e-06		16.19	0.00114614		16.19	0.00148582		16.19	0.00148582
16.2	-1.26174e-05		16.2	0.000942993		16.2	0.00170715		16.2	0.00170715
16.21	7.30353e-05		16.21	0.000836894		16.21	0.00184708		16.21	0.00184708
16.22	4.32298e-05		16.22	0.000816345		16.22	0.00182823		16.22	0.00182823
16.23	2.63434e-05		16.23	0.000806173		16.23	0.00174072		16.23	0.00174072
16.24	5.40127e-05		16.24	0.000753784		16.24	0.00177002		16.24	0.00177002
16.25	6.30353e-06		16.25	0.000766093		16.25	0.00176918		16.25	0.00176918
16.26	-6.84645e-05		16.26	0.000755819		16.26	0.00177208		16.26	0.00177208
16.27	-0.000174361		16.27	0.00103292		16.27	0.00181519		16.27	0.00181519
16.28	7.23232e-05		16.28	0.00110341		16.28	0.00184441		16.28	0.00184441
16.29	3.25487e-05		16.29	0.00091451		16.29	0.00185936		16.29	0.00185936
16.3	5.93024e-05		16.3	0.000914307		16.3	0.00183174		16.3	0.00183174
16.31	-1.90261e-05		16.31	0.000881755		16.31	0.00162888		16.31	0.00162888
16.32	-6.13784e-07		16.32	0.000851847		16.32	0.00162819		16.32	0.00162819
16.33	0.000105282		16.33	0.000870158		16.33	0.00144676		16.33	0.00144676
16.34	9.15184e-06		16.34	0.00101379		16.34	0.00145988		16.34	0.00145988
16.35	4.58747e-05		16.35	0.00103261		16.35	0.00143265		16.35	0.00143265
16.36	4.00763e-05		16.36	0.00102926		16.36	0.00143959		16.36	0.00143959
16.37	0.000232337		16.37	0.000716451		16.37	0.00147369		16.37	0.00147369
16.38	0.000399675		16.38	0.000679321		16.38	0.00118988		16.38	0.00118988
16.39	0.000470171		16.39	0.000681661		16.39	0.00116913		16.39	0.00116913
16.4	0.00045715		16.4	0.000867106		16.4	0.000954361		16.4	0.000954361
16.41	0.000490211		16.41	0.00089976		16.41	0.000801468		16.41	0.000801468
16.42	0.000617367		16.42	0.000944112		16.42	0.000885468		16.42	0.000885468
16.43	0.000508318		16.43	0.000957235		16.43	0.000983582		16.43	0.000983582
16.44	0.000563148		16.44	0.000916545		16.44	0.000925827		16.44	0.000925827
16.45	0.000671587		16.45	0.000948792		16.45	0.000953979		16.45	0.000953979
16.46	0.000708106		16.46	0.000962219		16.46	0.000962601		16.46	0.000962601
16.47	0.000582781		16.47	0.00103882		16.47	0.000931778		16.47	0.000931778
16.48	0.000196733		16.48	0.00101817		16.48	0.000890961		16.48	0.000890961
16.49	0.000249936		16.49	0.0011441		16.49	0.000908279		16.49	0.000908279
16.5	0.000284217		16.5	0.000990397		16.5	0.000877762		16.5	0.000877762
16.51	0.000341793		16.51	0.000949707		16.51	0.000838089		16.51	0.000838089
16.52	0.000230404		16.52	0.000927531		16.52	0.00084343		16.52	0.00084343
16.53	0.000285743		16.53	0.000919189		16.53	0.000784149		16.53	0.000784149
16.54	0.00025258		16.54	0.000816956		16.54	0.000923157		16.54	0.000923157
16.55	0.000111386		16.55	0.000822449		16.55	0.000892639		16.55	0.000892639
16.56	0.000172726		16.56	0.000917257		16.56	0.000900421		16.56	0.000900421
16.57	0.000107825		16.57	0.000841675		16.57	0.00100098		16.57	0.00100098
16.58	0.000233253		16.58	0.000853577		16.58	0.00114601		16.58	0.00114601
16.59	9.48045e-05		16.59	0.000789591		16.59	0.00113953		16.59	0.00113953
16.6	0.000132545		16.6	0.000825806		16.6	0.00114983		16.6	0.00114983
16.61	0.000216977		16.61	0.000827433		16.61	0.00114876		16.61	0.00114876
16.62	0.000229285		16.62	0.000807902		16.62	0.00106873		16.62	0.00106873
16.63	0.000173336		16.63	0.00087443		16.63	0.00131401		16.63	0.00131401
16.64	0.000158078		16.64	0.000784403		16.64	0.00131264		16.64	0.00131264
16.65	0.000159604		16.65	0.00073171		16.65	0.0012796		16.65	0.0012796
16.66	9.11424e-05		16.66	0.000623576		16.66	0.00127312		16.66	0.00127312
16.67	0.000140072		16.67	0.000642802		16.67	0.00127243		16.67	0.00127243
16.68	8.1037e-07		16.68	0.000678609		16.68	0.00127357		16.68	0.00127357
16.69	0.000116065		16.69	0.000609436		16.69	0.00127037		16.69	0.00127037
16.7	2.80727e-05		16.7	0.000587056		16.7	0.00140228		16.7	0.00140228
16.71	0.000216468		16.71	0.00066508		16.71	0.00140404		16.71	0.00140404
16.72	0.000164181		16.72	0.000690918		16.72	0.0014167		16.72	0.0014167
16.73	0.000176693		16.73	0.000620829		16.73	0.00147545		16.73	0.00147545
16.74	0.000151059		16.74	0.000689596		16.74	0.00137581		16.74	0.00137581
16.75	0.000286353		16.75	0.000854696		16.75	0.00134682		16.75	0.00134682
16.76	0.000276893		16.76	0.000908305		16.76	0.00136185		16.76	0.00136185
16.77	0.000637305		16.77	0.000878194		16.77	0.00127739		16.77	0.00127739
16.78	0.000611467		16.78	0.000875854		16.78	0.00123161		16.78	0.00123161
16.79	0.000582984		16.79	0.000874532		16.79	0.00122459		16.79	0.00122459
16.8	0.000587562		16.8	0.000972799		16.8	0.00124199		16.8	0.00124199
16.81	0.000225216		16.81	0.000922953		16.81	0.0012468		16.81	0.0012468
16.82	0.000226132		16.82	0.000901591		16.82	0.00130348		16.82	0.00130348
16.83	0.000236508		16.83	0.000929057		16.83	0.000958481		16.83	0.000958481
16.84	0.000245765		16.84	0.00091095		16.84	0.000958328		16.84	0.000958328
16.85	0.000149431		16.85	0.00074117		16.85	0.000967636		16.85	0.000967636
16.86	0.000149838		16.86	0.000687256		16.86	0.00096817		16.86	0.00096817
16.87	-0.000179752		16.87	0.000710653		16.87	0.000990677		16.87	0.000990677
16.88	-5.10695e-05		16.88	0.000812174		16.88	0.000995102		16.88	0.000995102
16.89	-9.34889e-05		16.89	0.000869344		16.89	0.000956802		16.89	0.000956802
16.9	-4.3847e-05		16.9	0.000843506		16.9	0.00083168		16.9	0.00083168
16.91	1.48485e-05		16.91	0.000826111		16.91	0.000826569		16.91	0.000826569
16.92	0.000107825		16.92	0.000849711		16.92	0.000806274		16.92	0.000806274
16.93	0.000130205		16.93	0.000898132		16.93	0.000770035		16.93	0.000770035
16.94	0.000242204		16.94	0.000885213		16.94	0.000725632		16.94	0.000725632
16.95	0.000183611		16.95	0.000871989		16.95	0.000726547		16.95	0.000726547
16.96	0.000177507		16.96	0.00119059		16.96	0.000698547		16.96	0.000698547
16.97	0.00017649		16.97	0.00117483		16.97	0.000655365		16.97	0.000655365
16.98	6.41852e-05		16.98	0.00102254		16.98	0.000624924		16.98	0.000624924
16.99	0.000169573		16.99	0.00096049		16.99	0.000713577		16.99	0.000713577
17	0.000106605		17	0.000851847		17	0.00068634		17	0.00068634
17.01	0.000132443		17.01	0.000850118		17.01	0.000679169		17.01	0.000679169
17.02	3.63125e-05		17.02	0.00084554		17.02	0.000624313		17.02	0.000624313
17.03	6.06919e-07		17.03	0.000750326		17.03	0.000626144		17.03	0.000626144
17.04	-4.98488e-05		17.04	0.000812887		17.04	0.00063118		17.04	0.00063118
17.05	3.3159e-05		17.05	0.000891622		17.05	0.000617676		17.05	0.000617676
17.06	4.69936e-05		17.06	0.000650024		17.06	0.000709305		17.06	0.000709305
17.07	-7.83628e-06		17.07	0.000668437		17.07	0.000718155		17.07	0.000718155
17.08	2.24779e-05		17.08	0.000713806		17.08	0.000738373		17.08	0.000738373
17.09	0.000101925		17.09	0.000787252		17.09	0.000733871		17.09	0.000733871
17.1	0.000240068		17.1	0.0008255		17.1	0.000727539		17.1	0.000727539
17.11	0.000182085		17.11	0.000820109		17.11	0.000729218		17.11	0.000729218
17.12	0.000174964		17.12	0.000855306		17.12	0.000817947		17.12	0.000817947
17.13	0.000187781		17.13	0.000875448		17.13	0.000827179		17.13	0.000827179
17.14	0.000205685		17.14	0.00076416		17.14	0.000839157		17.14	0.000839157
17.15	0.000120439		17.15	0.000747375		17.15	0.000870819		17.15	0.000870819
17.16	0.000108131		17.16	0.000679423		17.16	0.000972137		17.16	0.000972137
17.17	0.000134477		17.17	0.000709635		17.17	0.00101402		17.17	0.00101402
17.18	8.5751e-05		17.18	0.00066803		17.18	0.000921021		17.18	0.000921021
17.19	-6.63283e-05		17.19	0.000751038		17.19	0.000846558		17.19	0.000846558
17.2	-0.000191959		17.2	0.000796102		17.2	0.00088913		17.2	0.00088913
17.21	-0.000108544		17.21	0.000812683		17.21	0.000920792		17.21	0.000920792
17.22	-9.83718e-05		17.22	0.000746765		17.22	0.000930481		17.22	0.000930481
17.23	0.000130917		17.23	0.00076711		17.23	0.00093895		17.23	0.00093895
17.24	7.29336e-05		17.24	0.000836894		17.24	0.000928345		17.24	0.000928345
17.25	0.000163266		17.25	0.00077301		17.25	0.000936661		17.25	0.000936661
17.26	0.000266517		17.26	0.000828857		17.26	0.000896454		17.26	0.000896454
17.27	0.000270993		17.27	0.000799459		17.27	0.000901108		17.27	0.000901108
17.28	0.000259498		17.28	0.000830994		17.28	0.000909729		17.28	0.000909729
17.29	0.000322771		17.29	0.000982869		17.29	0.000912857		17.29	0.000912857
17.3	0.000344235		17.3	0.000884196		17.3	0.000941315		17.3	0.000941315
17.31	0.000219927		17.31	0.00113892		17.31	0.000935059		17.31	0.000935059
17.32	0.000272315		17.32	0.00116699		17.32	0.000853577		17.32	0.000853577
17.33	3.10228e-05		17.33	0.00115255		17.33	0.000819473		17.33	0.000819473
17.34	7.17129e-05		17.34	0.00114736		17.34	0.000834885		17.34	0.000834885
17.35	-3.23521e-05		17.35	0.00118418		17.35	0.00110588		17.35	0.00110588
17.36	-0.000139977		17.36	0.00120768		17.36	0.00100174		17.36	0.00100174
17.37	-3.53021e-05		17.37	0.00132487		17.37	0.000992584		17.37	0.000992584
17.38	-3.18434e-05		17.38	0.00137705		17.38	0.00102371		17.38	0.00102371
17.39	0.000251868		17.39	0.00107778		17.39	0.00101135		17.39	0.00101135
17.4	0.000295712		17.4	0.00114614		17.4	0.000955353		17.4	0.000955353
17.41	0.000308936		17.41	0.000884705		17.41	0.000954361		17.41	0.000954361
17.42	0.000314022		17.42	0.000880127		17.42	0.00097908		17.42	0.00097908
17.43	0.000295814		17.43	0.000888163		17.43	0.00100662		17.43	0.00100662
17.44	0.000237118		17.44	0.00111643		17.44	0.00102882		17.44	0.00102882
17.45	0.000417274		17.45	0.00116974		17.45	0.00109207		17.45	0.00109207
17.46	0.000407915		17.46	0.00112966		17.46	0.00103729		17.46	0.00103729
17.47	0.000302324		17.47	0.00103577		17.47	0.00110054		17.47	0.00110054
17.48	0.000339149		17.48	0.000949504		17.48	0.00107674		17.48	0.00107674
17.49	3.65868e-06		17.49	0.000972188		17.49	0.00107948		17.49	0.00107948
17.5	-3.30641e-05		17.5	0.00109477		17.5	0.00107338		17.5	0.00107338
17.51	-3.31659e-05		17.51	0.00122447		17.51	0.00107994		17.51	0.00107994
17.52	-8.65716e-05		17.52	0.0012502		17.52	0.00113152		17.52	0.00113152
17.53	-3.61159e-05		17.53	0.00134857		17.53	0.00115494		17.53	0.00115494
17.54	-3.32676e-05		17.54	0.00107961		17.54	0.00112228		17.54	0.00112228
17.55	-0.000205082		17.55	0.00118327		17.55	0.00083931		17.55	0.00083931
17.56	-0.000174055		17.56	0.00114797		17.56	0.000861511		17.56	0.000861511
17.57	-3.164e-05		17.57	0.00110982		17.57	0.000818024		17.57	0.000818024
17.58	0.000458269		17.58	0.0011436		17.58	0.000808334		17.58	0.000808334
17.59	0.000443112		17.59	0.00127655		17.59	0.000808716		17.59	0.000808716
17.6	0.000413306		17.6	0.00110087		17.6	0.000807953		17.6	0.000807953
17.61	0.000621233		17.61	0.000980835		17.61	0.00077774		17.61	0.00077774
17.62	0.000640764		17.62	0.000942993		17.62	0.00075386		17.62	0.00075386
17.63	0.0006252		17.63	0.000926717		17.63	0.000723572		17.63	0.000723572
17.64	0.000610653		17.64	0.000932515		17.64	0.000707169		17.64	0.000707169
17.65	0.000735572		17.65	0.000918477		17.65	0.000667648		17.65	0.000667648
17.66	0.000733436		17.66	0.000922139		17.66	0.000667877		17.66	0.000667877
17.67	0.000589189		17.67	0.000907898		17.67	0.000580139		17.67	0.000580139
17.68	6.48973e-05		17.68	0.000875244		17.68	0.000634995		17.68	0.000634995
17.69	8.33804e-06		17.69	0.00081899		17.69	0.00105804		17.69	0.00105804
17.7	-8.14145e-06		17.7	0.000848389		17.7	0.00113037		17.7	0.00113037
17.71	-0.00022207		17.71	0.000878398		17.71	0.00113373		17.71	0.00113373
17.72	-0.000248417		17.72	0.000875549		17.72	0.00108711		17.72	0.00108711
17.73	-0.000223596		17.73	0.000831401		17.73	0.00117577		17.73	0.00117577
17.74	-4.6085e-05		17.74	0.00108185		17.74	0.00122292		17.74	0.00122292
17.75	2.63434e-05		17.75	0.00106028		17.75	0.00120499		17.75	0.00120499
17.76	1.42381e-05		17.76	0.00108266		17.76	0.00119682		17.76	0.00119682
17.77	6.06919e-07		17.77	0.00107595		17.77	0.00121742		17.77	0.00121742
17.78	5.17747e-05		17.78	0.00106628		17.78	0.00122948		17.78	0.00122948
17.79	0.000106605		17.79	0.00108358		17.79	0.00124565		17.79	0.00124565
17.8	0.000203142		17.8	0.00106313		17.8	0.00124596		17.8	0.00124596
17.81	0.000261532		17.81	0.00106303		17.81	0.00125053		17.81	0.00125053
17.82	0.000271298		17.82	0.00117757		17.82	0.00125443		17.82	0.00125443
17.83	0.00022664		17.83	0.00113149		17.83	0.00126434		17.83	0.00126434
17.84	0.000114234		17.84	0.000885315		17.84	0.00133774		17.84	0.00133774
17.85	-6.44972e-05		17.85	0.000788981		17.85	0.0013311		17.85	0.0013311
17.86	-7.44663e-05		17.86	0.000756938		17.86	0.00134071		17.86	0.00134071
17.87	3.64142e-05		17.87	0.000754496		17.87	0.00136894		17.87	0.00136894
17.88	0.000148109		17.88	0.000760295		17.88	0.00130463		17.88	0.00130463
17.89	0.000100908		17.89	0.000635579		17.89	0.00091835		17.89	0.00091835
17.9	2.33625e-06		17.9	0.000644124		17.9	0.000832977		17.9	0.000832977
17.91	-1.27191e-05		17.91	0.000604045		17.91	0.000835953		17.91	0.000835953
17.92	9.81614e-05		17.92	0.000483602		17.92	0.000817642		17.92	0.000817642
17.93	0.000259803		17.93	0.000462443		17.93	0.000723495		17.93	0.000723495
17.94	0.000195207		17.94	0.000487264		17.94	0.00074379		17.94	0.00074379
17.95	0.000170793		17.95	0.000487874		17.95	0.000738754		17.95	0.000738754
17.96	0.000182187		17.96	0.000544027		17.96	0.000722351		17.96	0.000722351
17.97	4.88247e-05		17.97	0.000559082		17.97	0.000731277		17.97	0.000731277
17.98	-7.83319e-05		17.98	0.000583089		17.98	0.000697708		17.98	0.000697708
17.99	-9.24717e-05		17.99	0.000599569		17.99	0.000710907		17.99	0.000710907
18	3.3159e-05		18	0.00056783		18	0.000709915		18	0.000709915
18.01	4.59764e-05		18.01	0.000883077		18.01	0.000755844		18.01	0.000755844
18.02	1.32209e-05		18.02	0.00101298		18.02	0.000739365		18.02	0.000739365
18.03	-6.16489e-05		18.03	0.00109283		18.03	0.000735016		18.03	0.000735016
18.04	-5.27988e-05		18.04	0.00122375		18.04	0.00065979		18.04	0.00065979
18.05	-1.10915e-05		18.05	0.00119741		18.05	0.000641098		18.05	0.000641098
18.06	4.17039e-05		18.06	0.00116079		18.06	0.00063118		18.06	0.00063118
18.07	1.82054e-05		18.07	0.00136525		18.07	0.000606003		18.07	0.000606003
18.08	0.000117896		18.08	0.0014858		18.08	0.000613174		18.08	0.000613174
18.09	0.000131731		18.09	0.00155691		18.09	0.000692902		18.09	0.000692902
18.1	4.07884e-05		18.1	0.00184662		18.1	0.000853958		18.1	0.000853958
18.11	0.000138139		18.11	0.00152924		18.11	0.000856705		18.11	0.000856705
18.12	5.10626e-05		18.12	0.00148122		18.12	0.00092865		18.12	0.00092865
18.13	1.97313e-05		18.13	0.00142303		18.13	0.000919342		18.13	0.000919342
18.14	3.32607e-05		18.14	0.00126912		18.14	0.000852356		18.14	0.000852356
18.15	3.75332e-05		18.15	0.00127797		18.15	0.00121605		18.15	0.00121605
18.16	9.94839e-05		18.16	0.00151479		18.16	0.00129204		18.16	0.00129204
18.17	0.000179033		18.17	0.00129883		18.17	0.00129272		18.17	0.00129272
18.18	0.000225623		18.18	0.00115306		18.18	0.00147453		18.18	0.00147453
18.19	0.000215858		18.19	0.00107432		18.19	0.00144371		18.19	0.00144371
18.2	0.000277808		18.2	0.000845032		18.2	0.00148056		18.2	0.00148056
18.21	0.000145871		18.21	0.000835978		18.21	0.00143242		18.21	0.00143242
18.22	0.000277605		18.22	0.000804036		18.22	0.00144119		18.22	0.00144119
18.23	0.000250444		18.23	0.000897319		18.23	0.00143082		18.23	0.00143082
18.24	0.000240475		18.24	0.000879924		18.24	0.00142624		18.24	0.00142624
18.25	0.000304664		18.25	0.000902303		18.25	0.00146576		18.25	0.00146576
18.26	0.000311276		18.26	0.000789286		18.26	0.00147072		18.26	0.00147072
18.27	0.000247087		18.27	0.000802917		18.27	0.00146088		18.27	0.00146088
18.28	6.7237e-05		18.28	0.000809428		18.28	0.00145798		18.28	0.00145798
18.29	8.40216e-05		18.29	0.000827535		18.29	0.00153534		18.29	0.00153534
18.3	-5.70005e-06		18.3	0.000768941		18.3	0.00138855		18.3	0.00138855
18.31	-1.7195e-05		18.31	0.000869141		18.31	0.0013961		18.31	0.0013961
18.32	0.000194902		18.32	0.000830383		18.32	0.00134201		18.32	0.00134201
18.33	0.000376278		18.33	0.000745544		18.33	0.00138466		18.33	0.00138466
18.34	0.000414222		18.34	0.000742391		18.34	0.00140945		18.34	0.00140945
18.35	0.000363054		18.35	0.000666097		18.35	0.00104774		18.35	0.00104774
18.36	0.000485735		18.36	0.000553792		18.36	0.000974426		18.36	0.000974426
18.37	0.000470272		18.37	0.000612691		18.37	0.000964355		18.37	0.000964355
18.38	0.0004601		18.38	0.000598246		18.38	0.000781631		18.38	0.000781631
18.39	0.000464067		18.39	0.000724182		18.39	0.000781784		18.39	0.000781784
18.4	0.00049255		18.4	0.000722249		18.4	0.000744705		18.4	0.000744705
18.41	0.000481869		18.41	0.000759176		18.41	0.000748672		18.41	0.000748672
18.42	0.000193275		18.42	0.000773621		18.42	0.00073761		18.42	0.00073761
18.43	6.3168e-05		18.43	0.000799561		18.43	0.000741043		18.43	0.000741043
18.44	0.000294593		18.44	0.00085907		18.44	0.000746994		18.44	0.000746994
18.45	0.000406694		18.45	0.000881551		18.45	0.000706863		18.45	0.000706863
18.46	0.000162147		18.46	0.000847982		18.46	0.000732269		18.46	0.000732269
18.47	0.000178321		18.47	0.00088033		18.47	0.000793991		18.47	0.000793991
18.48	0.000204668		18.48	0.000883484		18.48	0.000790405		18.48	0.000790405
18.49	0.000304053		18.49	0.000731099		18.49	0.00064827		18.49	0.00064827
18.5	0.000442095		18.5	0.000730286		18.5	0.000626373		18.5	0.000626373
18.51	0.000587256		18.51	0.000590922		18.51	0.000612106		18.51	0.000612106
18.52	0.000534054		18.52	0.000574646		18.52	0.000606079		18.52	0.000606079
18.53	0.000520423		18.53	0.000571289		18.53	0.000556717		18.53	0.000556717
18.54	0.000250139		18.54	0.000566101		18.54	0.000626755		18.54	0.000626755
18.55	9.29735e-05		18.55	0.00058075		18.55	0.000643311		18.55	0.000643311
18.56	0.000272417		18.56	0.000596008		18.56	0.000639572		18.56	0.000639572
18.57	0.000368547		18.57	0.000547384		18.57	0.000631485		18.57	0.000631485
18.58	0.000369768		18.58	0.000559285		18.58	0.000666199		18.58	0.000666199
18.59	0.000337318		18.59	0.000714417		18.59	0.000666962		18.59	0.000666962
18.6	0.000166317		18.6	0.000727132		18.6	0.000664063		18.6	0.000664063
18.61	9.20579e-05		18.61	0.000761414		18.61	0.000664825		18.61	0.000664825
18.62	9.49062e-05		18.62	0.000771383		18.62	0.000666809		18.62	0.000666809
18.63	8.69717e-05		18.63	0.000720825		18.63	0.000668259		18.63	0.000668259
18.64	0.000125627		18.64	0.000825704		18.64	0.000678101		18.64	0.000678101
18.65	0.000152178		18.65	0.000813802		18.65	0.000858612		18.65	0.000858612
18.66	5.45213e-05		18.66	0.000790914		18.66	0.000997772		18.66	0.000997772
18.67	1.90192e-05		18.67	0.000740967		18.67	0.000950623		18.67	0.000950623
18.68	2.89883e-05		18.68	0.00112172		18.68	0.000967331		18.68	0.000967331
18.69	-3.02158e-05		18.69	0.00112284		18.69	0.000940323		18.69	0.000940323
18.7	4.89264e-05		18.7	0.00112488		18.7	0.000982285		18.7	0.000982285
18.71	-1.00742e-05		18.71	0.0011146		18.71	0.000983887		18.71	0.000983887
18.72	0.000324195		18.72	0.00113312		18.72	0.00100548		18.72	0.00100548
18.73	0.000298764		18.73	0.00114777		18.73	0.00105255		18.73	0.00105255
18.74	0.000286862		18.74	0.00100596		18.74	0.000989075		18.74	0.000989075
18.75	0.000272213		18.75	0.0012323		18.75	0.000969925		18.75	0.000969925
18.76	0.000260108		18.76	0.00142395		18.76	0.000984344		18.76	0.000984344
18.77	0.000339555		18.77	0.00148031		18.77	0.00123634		18.77	0.00123634
18.78	0.000314429		18.78	0.00139374		18.78	0.00120888		18.78	0.00120888
18.79	0.000320126		18.79	0.00124532		18.79	0.00121666		18.79	0.00121666
18.8	0.000487464		18.8	0.00124146		18.8	0.00142967		18.8	0.00142967
18.81	0.000494788		18.81	0.00131694		18.81	0.00143433		18.81	0.00143433
18.82	0.000178423		18.82	0.00136678		18.82	0.00144814		18.82	0.00144814
18.83	0.000142107		18.83	0.00135244		18.83	0.001446		18.83	0.001446
18.84	0.000299883		18.84	0.00133789		18.84	0.00152069		18.84	0.00152069
18.85	0.000313005		18.85	0.00112396		18.85	0.00136147		18.85	0.00136147
18.86	0.000244035		18.86	0.000973206		18.86	0.0012178		18.86	0.0012178
18.87	0.00014465		18.87	0.000990601		18.87	0.00120872		18.87	0.00120872
18.88	0.000456641		18.88	0.000731913		18.88	0.00118927		18.88	0.00118927
18.89	0.000458676		18.89	0.000745138		18.89	0.00116081		18.89	0.00116081
18.9	0.000322059		18.9	0.000770162		18.9	0.00111984		18.9	0.00111984
18.91	0.000321448		18.91	0.000797017		18.91	0.00125145		18.91	0.00125145
18.92	0.000298458		18.92	0.000997925		18.92	0.0012561		18.92	0.0012561
18.93	0.000334266		18.93	0.000982463		18.93	0.00123466		18.93	0.00123466
18.94	0.000136512		18.94	0.000987854		18.94	0.00121742		18.94	0.00121742
18.95	0.000151974		18.95	0.000979207		18.95	0.00124191		18.95	0.00124191
18.96	0.000207007		18.96	0.000949402		18.96	0.00122894		18.96	0.00122894
18.97	0.000169573		18.97	0.00095815		18.97	0.000971451		18.97	0.000971451
18.98	-9.52183e-05		18.98	0.00104024		18.98	0.000963974		18.98	0.000963974
18.99	0.000133053		18.99	0.00102732		18.99	0.000956955		18.99	0.000956955
19	9.89752e-05		19	0.00101735		19	0.000802536		19	0.000802536
19.01	9.29735e-05		19.01	0.000897725		19.01	0.000810776		19.01	0.000810776
19.02	9.76528e-05		19.02	0.000648193		19.02	0.000834961		19.02	0.000834961
19.03	0.000164079		19.03	0.000757345		19.03	0.000830307		19.03	0.000830307
19.04	0.000190019		19.04	0.000766703		19.04	0.000745163		19.04	0.000745163
19.05	0.000215654		19.05	0.000954488		19.05	0.000724792		19.05	0.000724792
19.06	0.000182695		19.06	0.000958862		19.06	0.000715256		19.06	0.000715256
19.07	0.000254005		19.07	0.000918783		19.07	0.000709686		19.07	0.000709686
19.08	0.00021952		19.08	0.000901591		19.08	0.000720749		19.08	0.000720749
19.09	-6.41212e-06		19.09	0.00142853		19.09	0.000722046		19.09	0.000722046
19.1	-7.9044e-05		19.1	0.00196665		19.1	0.000725708		19.1	0.000725708
19.11	-9.39976e-05		19.11	0.00204325		19.11	0.000600204		19.11	0.000600204
19.12	2.67503e-05		19.12	0.00202464		19.12	0.000580444		19.12	0.000580444
19.13	0.000176897		19.13	0.00201762		19.13	0.000573959		19.13	0.000573959
19.14	0.000262346		19.14	0.00199829		19.14	0.000563354		19.14	0.000563354
19.15	0.00021779		19.15	0.00180705		19.15	0.000552216		19.15	0.000552216
19.16	0.000191444		19.16	0.00181295		19.16	0.0005513		19.16	0.0005513
19.17	0.000141395		19.17	0.00185059		19.17	0.000651169		19.17	0.000651169
19.18	0.000154924		19.18	0.00174571		19.18	0.000651321		19.18	0.000651321
19.19	0.000116981		19.19	0.00122091		19.19	0.000694046		19.19	0.000694046
19.2	0.000167742		19.2	0.000687866		19.2	0.000680237		19.2	0.000680237
19.21	0.000192766		19.21	0.000619303		19.21	0.000668564		19.21	0.000668564
19.22	0.000226132		19.22	0.000612183		19.22	0.00072525		19.22	0.00072525
19.23	0.000318193		19.23	0.000578206		19.23	0.000725555		19.23	0.000725555
19.24	0.00023427		19.24	0.000748698		19.24	0.000736618		19.24	0.000736618
19.25	0.000217587		19.25	0.000743408		19.25	0.000743942		19.25	0.000743942
19.26	0.000212501		19.26	0.000767924		19.26	0.00073082		19.26	0.00073082
19.27	0.000262855		19.27	0.000705566		19.27	0.000788345		19.27	0.000788345
19.28	0.000296729		19.28	0.000747986		19.28	0.000788803		19.28	0.000788803
19.29	0.000292762		19.29	0.000814718		19.29	0.000785599		19.29	0.000785599
19.3	0.000229489		19.3	0.000796916		19.3	0.000779648		19.3	0.000779648
19.31	0.000214637		19.31	0.000790812		19.31	0.000774155		19.31	0.000774155
19.32	5.2792e-05		19.32	0.00085144		19.32	0.000847015		19.32	0.000847015
19.33	-0.000287886		19.33	0.000904744		19.33	0.000846329		19.33	0.000846329
19.34	-0.000254317		19.34	0.00071991		19.34	0.000843887		19.34	0.000843887
19.35	-0.000256148		19.35	0.000717367		19.35	0.0008918		19.35	0.0008918
19.36	-0.000202538		19.36	0.00071106		19.36	0.00090744		19.36	0.00090744
19.37	-0.000289514		19.37	0.000686544		19.37	0.000844345		19.37	0.000844345
19.38	-0.000304569		19.38	0.000643005		19.38	0.000945358		19.38	0.000945358
19.39	-0.000125227		19.39	0.000582377		19.39	0.00100052		19.39	0.00100052
19.4	1.42381e-05		19.4	0.00063446		19.4	0.000955353		19.4	0.000955353
19.41	1.48485e-05		19.41	0.000656026		19.41	0.000966263		19.41	0.000966263
19.42	0.000125627		19.42	0.000598755		19.42	0.000901413		19.42	0.000901413
19.43	0.000152788		19.43	0.000542603		19.43	0.000919113		19.43	0.000919113
19.44	0.000278113		19.44	0.000578715		19.44	0.000911255		19.44	0.000911255
19.45	0.00038228		19.45	0.000632528		19.45	0.000910721		19.45	0.000910721
19.46	0.000377601		19.46	0.000604553		19.46	0.000918198		19.46	0.000918198
19.47	0.000419715		19.47	0.000635783		19.47	0.000911484		19.47	0.000911484
19.48	0.000403032		19.48	0.000674438		19.48	0.000903397		19.48	0.000903397
19.49	0.000258074		19.49	0.000897725		19.49	0.00113205		19.49	0.00113205
19.5	0.000133155		19.5	0.000841471		19.5	0.00113113		19.5	0.00113113
19.51	0.000205482		19.51	0.000825094		19.51	0.00115753		19.51	0.00115753
19.52	0.000390723		19.52	0.000835978		19.52	0.00107025		19.52	0.00107025
19.53	0.000392147		19.53	0.000791931		19.53	0.00105392		19.53	0.00105392
19.54	0.000278215		19.54	0.000867004		19.54	0.00105858		19.54	0.00105858
19.55	0.000262855		19.55	0.000829773		19.55	0.00101204		19.55	0.00101204
19.56	0.000273129		19.56	0.000894979		19.56	0.000993271		19.56	0.000993271
19.57	0.000256242		19.57	0.000881856		19.57	0.00100883		19.57	0.00100883
19.58	0.000235287		19.58	0.000871073		19.58	0.000938416		19.58	0.000938416
19.59	0.000241696		19.59	0.000639343		19.59	0.000845261		19.59	0.000845261
19.6	0.000291643		19.6	0.000662333		19.6	0.00102943		19.6	0.00102943
19.61	0.000314633		19.61	0.000883993		19.61	0.00101479		19.61	0.00101479
19.62	0.000105689		19.62	0.000866191		19.62	0.000992432		19.62	0.000992432
19.63	9.5008e-05		19.63	0.000879211		19.63	0.000977554		19.63	0.000977554
19.64	5.49282e-05		19.64	0.000802307		19.64	0.000979996		19.64	0.000979996
19.65	4.92316e-05		19.65	0.00104482		19.65	0.000980759		19.65	0.000980759
19.66	1.71881e-05		19.66	0.000968933		19.66	0.00096756		19.66	0.00096756
19.67	1.67812e-05		19.67	0.000954692		19.67	0.000914383		19.67	0.000914383
19.68	1.92935e-06		19.68	0.000924784		19.68	0.000984879		19.68	0.000984879
19.69	-1.89243e-05		19.69	0.000964661		19.69	0.000773392		19.69	0.000773392
19.7	-5.43247e-05		19.7	0.000941162		19.7	0.000779648		19.7	0.000779648
19.71	-0.000127058		19.71	0.000759888		19.71	0.000754776		19.71	0.000754776
19.72	-0.000218611		19.72	0.000751343		19.72	0.000755234		19.72	0.000755234
19.73	-0.000195011		19.73	0.00109161		19.73	0.000756836		19.73	0.000756836
19.74	-0.000168562		19.74	0.00110148		19.74	0.000787659		19.74	0.000787659
19.75	-0.000225528		19.75	0.000871887		19.75	0.000787201		19.75	0.000787201
19.76	-0.000185347		19.76	0.0010616		19.76	0.000839081		19.76	0.000839081
19.77	-0.00017904		19.77	0.00116435		19.77	0.000785446		19.77	0.000785446
19.78	-0.000124922		19.78	0.00120656		19.78	0.000825653		19.78	0.000825653
19.79	-0.000138146		19.79	0.00116099		19.79	0.000829544		19.79	0.000829544
19.8	-9.05698e-06		19.8	0.00128072		19.8	0.000646667		19.8	0.000646667
19.81	-3.14365e-05		19.81	0.00123301		19.81	0.000695572		19.81	0.000695572
19.82	0.000124101		19.82	0.00123942		19.82	0.000709381		19.82	0.000709381
19.83	0.000128882		19.83	0.000879618		19.83	0.000821381		19.83	0.000821381
19.84	7.04922e-05		19.84	0.000889689		19.84	0.000899506		19.84	0.000899506
19.85	3.56004e-05		19.85	0.000955709		19.85	0.000894089		19.85	0.000894089
19.86	1.319e-06		19.86	0.000955098		19.86	0.000914688		19.86	0.000914688
19.87	-1.39398e-05		19.87	0.000874634		19.87	0.000969162		19.87	0.000969162
19.88	0.000119015		19.88	0.000840251		19.88	0.000907669		19.88	0.000907669
19.89	0.000247291		19.89	0.000847168		19.89	0.000895157		19.89	0.000895157
19.9	0.000116269		19.9	0.000721029		19.9	0.000981445		19.9	0.000981445
19.91	0.000147091		19.91	0.000854187		19.91	0.000975037		19.91	0.000975037
19.92	4.21108e-05		19.92	0.000916138		19.92	0.00098175		19.92	0.00098175
19.93	-2.75001e-06		19.93	0.00118154		19.93	0.000985107		19.93	0.000985107
19.94	9.25357e-06		19.94	0.00118011		19.94	0.000947342		19.94	0.000947342
19.95	5.61489e-05		19.95	0.00108368		19.95	0.000930786		19.95	0.000930786
19.96	2.48175e-05		19.96	0.000942383		19.96	0.000905304		19.96	0.000905304
19.97	0.000151059		19.97	0.000996806		19.97	0.000909805		19.97	0.000909805
[truncated: 34,002 more rows]
