# Supplementary material for: An electrochemiluminescence device powered by streaming potential for the detection of amines in flowing solution
Source: Nat Commun. 2025 Sep 8;16:8217. doi: 10.1038/s41467-025-63548-2 (PMC12417550; doi:10.1038/s41467-025-63548-2)
Supplement: Supplementary file 6 — Source Data [file 41467_2025_63548_MOESM6_ESM.zip › Source Data/Supplementary Fig.13.xlsx]

## Sheet: i
Time / s	ECL intensity
0
0.005
0.01
0.015
0.02
0.025
0.03
0.035
0.04
0.045
0.05
0.055
0.06
0.065
0.07
0.075
0.08
0.085
0.09
0.095
0.1	0.000313991
0.105	0.000153701
0.11	0.000171431
0.115	0.000219242
0.12	0.000240894
0.125	0.000225636
0.13	0.000291757
0.135	0.000294954
0.14	0.000260949
0.145	8.77253e-05
0.15	0.000103856
0.155	8.23484e-05
0.16	-5.86138e-05
0.165	-0.000134326
0.17	-0.000103373
0.175	-0.000257995
0.18	-0.000255525
0.185	-0.000234744
0.19	-0.000183155
0.195	0.000320095
0.2	0.00021648
0.205	0.000280858
0.21	0.000337388
0.215	0.000318642
0.22	0.000477478
0.225	0.000386652
0.23	0.000408886
0.235	0.000376044
0.24	0.000484744
0.245	0.000468323
0.25	0.000481983
0.255	0.000464399
0.26	0.000460912
0.265	0.000453355
0.27	0.000391884
0.275	0.00054825
0.28	0.000546797
0.285	0.000547959
0.29	0.000512065
0.295	0.000512646
0.3	-2.95494e-05
0.305	-4.07392e-05
0.31	-0.000116161
0.315	-7.40179e-05
0.32	-7.03848e-05
0.325	-0.000271946
0.33	-0.000245062
0.335	-0.00036408
0.34	-0.000344462
0.345	-0.000436596
0.35	-0.000431364
0.355	-0.000554306
0.36	-0.000518267
0.365	-0.000497631
0.37	-0.000495742
0.375	-0.000504461
0.38	-0.000683933
0.385	-0.000632344
0.39	-0.000462608
0.395	-0.000456941
0.4	-0.00050606
0.405	-0.000509693
0.41	-0.000508675
0.415	-0.000315979
0.42	-0.000412618
0.425	7.8134e-05
0.43	5.60451e-05
0.435	5.56092e-05
0.44	7.88606e-05
0.445	5.00869e-05
0.45	4.03504e-05
0.455	3.87518e-05
0.46	3.52641e-05
0.465	0.00054389
0.47	0.000503346
0.475	0.000612192
0.48	0.000768558
0.485	0.000758967
0.49	0.000705343
0.495	0.000572373
0.5	0.000574408
0.505	0.000607105
0.51	0.000684998
0.515	0.000695606
0.52	0.000495789
0.525	0.00050974
0.53	4.5582e-05
0.535	0.000475299
0.54	0.000513228
0.545	0.000540984
0.55	0.000564526
0.555	0.000641111
0.56	0.000640529
0.565	0.000588504
0.57	0.000308033
0.575	0.000358314
0.58	0.000333464
0.585	0.000165763
0.59	0.000162857
0.595	0.000343492
0.6	0.000295826
0.605	0.000277806
0.61	0.000318496
0.615	0.000250631
0.62	0.000239151
0.625	0.000235808
0.63	0.00031094
0.635	0.00029292
0.64	-0.000137524
0.645	-0.000205679
0.65	-7.25647e-05
0.655	-9.97398e-05
0.66	-3.1148e-05
0.665	2.21851e-05
0.67	6.24393e-05
0.675	-0.000150602
0.68	-0.000195216
0.685	4.83431e-05
0.69	5.21214e-05
0.695	6.08407e-05
0.7	-9.66881e-05
0.705	-0.000100902
0.71	9.41194e-05
0.715	3.2067e-05
0.72	7.27571e-05
0.725	9.19396e-05
0.73	0.000113157
0.735	2.58182e-05
0.74	3.13404e-05
0.745	2.42196e-05
0.75	5.12495e-05
0.755	-0.00012677
0.76	0.000288851
0.765	0.000155009
0.77	0.000212702
0.775	0.000190613
0.78	0.00014876
0.785	0.000648086
0.79	0.000345526
0.795	0.000346834
0.8	0.000385199
0.805	0.000365435
0.81	0.00036994
0.815	0.000203983
0.82	0.000271848
0.825	0.000325908
0.83	0.000314863
0.835	0.000404672
0.84	0.000399441
0.845	0.000408305
0.85	0.000409032
0.855	0.000396825
0.86	0.000672936
0.865	0.000258624
0.87	0.000302366
0.875	0.000608704
0.88	0.000602019
0.885	0.000815642
0.89	0.000523836
0.895	0.000544472
0.9	0.000544617
0.905	0.000507415
0.91	0.000517297
0.915	0.000525289
0.92	0.000499422
0.925	0.000987413
0.93	0.000933208
0.935	0.000982472
0.94	0.000885833
0.945	0.00102011
0.95	0.000999474
0.955	0.00119217
0.96	0.00139417
0.965	0.00112852
0.97	0.00110876
0.975	0.00106516
0.98	0.000659712
0.985	0.00106981
0.99	0.000966486
0.995	0.000853716
1	0.000802273
1.005	0.000827123
1.01	0.000916641
1.015	0.000922454
1.02	0.000933789
1.025	0.000925215
1.03	0.000406125
1.035	0.00036776
1.04	0.000522237
1.045	0.000528196
1.05	0.000771464
1.055	0.000770447
1.06	0.000615243
1.065	0.00045103
1.07	0.000434754
1.075	0.000441439
1.08	0.000458877
1.085	0.000536624
1.09	0.000124056
1.095	1.36112e-05
1.1	-5.36728e-05
1.105	7.05773e-05
1.11	4.73258e-05
1.115	-3.34731e-05
1.12	-1.64763e-06
1.125	-2.70789e-05
1.13	7.13039e-05
1.135	3.07591e-05
1.14	3.94784e-05
1.145	-0.000162664
1.15	-0.000183009
1.155	-0.000545442
1.16	-0.000549366
1.165	-0.000582063
1.17	-0.000571018
1.175	-0.000139994
1.18	-0.000130112
1.185	-0.000130984
1.19	-0.000163536
1.195	-0.000109476
1.2	-9.37817e-05
1.205	-3.76874e-05
1.21	-0.00013607
1.215	1.41924e-05
1.22	0.000101531
1.225	8.38016e-05
1.23	9.25209e-05
1.235	0.000212411
1.24	0.000201076
1.245	0.00019163
1.25	0.000176081
1.255	0.000185817
1.26	0.000187707
1.265	0.00019163
1.27	0.000231739
1.275	0.000317915
1.28	0.000155155
1.285	0.000160967
1.29	0.000126381
1.295	0.000131903
1.3	0.000160531
1.305	0.000211103
1.31	0.000238424
1.315	0.00024787
1.32	0.000375898
1.325	0.000278823
1.33	0.000328233
1.335	0.000348869
1.34	0.000138879
1.345	0.000196281
1.35	0.000207034
1.355	0.000382293
1.36	0.000397261
1.365	0.000406852
1.37	0.000418478
1.375	0.000375753
1.38	0.000224328
1.385	-3.14386e-05
1.39	-5.25103e-05
1.395	0.000339423
1.4	0.000280277
1.405	0.000188433
1.41	0.000273156
1.415	0.000500294
1.42	0.000478205
1.425	0.000201948
1.43	0.000224328
1.435	0.000229559
1.44	0.000216044
1.445	0.000215754
1.45	0.000159224
1.455	0.000140477
1.46	-2.6643e-05
1.465	-4.16111e-05
1.47	-4.13205e-05
1.475	3.41015e-05
1.48	2.36384e-05
1.485	3.30843e-05
1.49	2.23305e-05
1.495	0.000405108
1.5	9.92057e-05
1.505	9.42648e-05
1.51	9.65899e-05
1.515	-1.55985e-05
1.52	-0.000339666
1.525	-0.000331092
1.53	-0.000246515
1.535	-0.000268168
1.54	3.51188e-05
1.545	2.13132e-05
1.55	2.50916e-05
1.555	7.31931e-05
1.56	7.4501e-05
1.565	7.0432e-05
1.57	6.88334e-05
1.575	4.48553e-05
1.58	-9.05905e-06
1.585	0.000169832
1.59	0.000204128
1.595	0.000203837
1.6	-1.95222e-05
1.605	-0.000112092
1.61	-2.09754e-05
1.615	-1.28374e-05
1.62	-2.86775e-05
1.625	7.59542e-05
1.63	8.32203e-05
1.635	0.000111558
1.64	0.000155591
1.645	-0.000142464
1.65	-0.000131565
1.655	7.13039e-05
1.66	4.16583e-05
1.665	4.77618e-05
1.67	8.01685e-05
1.675	7.65355e-05
1.68	0.000230286
1.685	0.000187416
1.69	2.30571e-05
1.695	5.32193e-07
1.7	0.000118098
1.705	-5.07664e-05
1.71	-5.36728e-05
1.715	-4.3791e-05
1.72	-4.13205e-05
1.725	-7.77963e-05
1.73	-0.000205243
1.735	-1.47266e-05
1.74	-7.12568e-05
1.745	-9.85773e-05
1.75	-0.0001134
1.755	-0.000122991
1.76	-0.000332836
1.765	-0.00033705
1.77	-0.00034606
1.775	-0.000342282
1.78	-0.000355216
1.785	-0.000476123
1.79	-0.000470892
1.795	-0.000360447
1.8	-0.000382681
1.805	-0.000222246
1.81	-0.000180248
1.815	-0.000166588
1.82	-0.000251456
1.825	-0.000188386
1.83	-8.65156e-05
1.835	2.68354e-05
1.84	-0.000177923
1.845	-0.000239394
1.85	-0.000226751
1.855	-0.000274417
1.86	-0.000267441
1.865	-0.000209022
1.87	-0.000223845
1.875	-0.000123573
1.88	-0.00010221
1.885	0.00010778
1.89	0.000151958
1.895	0.000196862
1.9	0.000124056
1.905	0.000186544
1.91	-5.5562e-05
1.915	-8.86954e-05
1.92	-9.49442e-05
1.925	-0.00011994
1.93	-0.0001833
1.935	-0.000256978
1.94	-0.000209458
1.945	-0.000224135
1.95	-0.000132437
1.955	-0.000163245
1.96	-0.000160484
1.965	-0.000168913
1.97	-0.000212946
1.975	7.68261e-05
1.98	-2.08301e-05
1.985	-4.39363e-05
1.99	0.000214882
1.995	0.00016896
2	0.000126381
2.005	6.82522e-05
2.01	4.25302e-05
2.015	6.78103e-06
2.02	1.1722e-05
2.025	5.79343e-05
2.03	0.000203837
2.035	0.000284055
2.04	0.000296117
2.045	0.00029103
2.05	0.000309777
2.055	0.000370231
2.06	0.000566561
2.065	0.000574989
2.07	0.000581383
2.075	0.000578913
2.08	0.000495644
2.085	0.000496661
2.09	0.000477914
2.095	2.81433e-05
2.1	-1.37093e-05
2.105	2.97419e-05
2.11	5.57545e-05
2.115	2.68354e-05
2.12	2.69808e-05
2.125	7.84247e-05
2.13	3.59907e-05
2.135	-9.13112e-05
2.14	-0.000146679
2.145	-0.000102356
2.15	-0.000177196
2.155	-0.000192165
2.16	-0.000280665
2.165	-0.000485424
2.17	-0.000429766
2.175	-0.000432963
2.18	-0.000444879
2.185	-0.00064644
2.19	-0.00059674
2.195	-0.000588457
2.2	-0.000600809
2.205	-0.000585987
2.21	-0.000488766
2.215	-0.000495306
2.22	-0.000393145
2.225	-0.000306533
2.23	-0.000270202
2.235	-0.000261919
2.24	-0.000259158
2.245	-0.000297523
2.25	-0.000352454
2.255	-3.34731e-05
2.26	-2.14114e-05
2.265	-8.63702e-05
2.27	-1.86503e-05
2.275	-0.000100902
2.28	-8.15746e-05
2.285	-6.92223e-05
2.29	3.32296e-05
2.295	-1.25468e-05
2.3	-3.97219e-05
2.305	0.000454227
2.31	0.000453646
2.315	0.000323292
2.32	0.000322129
2.325	0.000226653
2.33	0.000143819
2.335	0.000111849
2.34	9.92057e-05
2.345	0.000470794
2.35	0.000531974
2.355	0.000508287
2.36	0.000260077
2.365	0.000247725
2.37	0.000244818
2.375	0.000321693
2.38	0.000373864
2.385	0.000479949
2.39	0.000491575
2.395	0.000387524
2.4	0.00045786
2.405	0.000457279
2.41	-1.58892e-05
2.415	6.05442e-06
2.42	3.33749e-05
2.425	5.48825e-05
2.43	8.59814e-05
2.435	8.64174e-05
2.44	3.01778e-05
2.445	3.81705e-05
2.45	-0.000320048
2.455	-0.000370038
2.46	-0.00034388
2.465	-0.0004613
2.47	-0.000392563
2.475	-0.000302754
2.48	-0.000359575
2.485	-0.000425115
2.49	-0.000417413
2.495	-0.000411019
2.5	-0.000345915
2.505	-0.00041596
2.51	-0.000366696
2.515	-0.000371056
2.52	-0.00015409
2.525	-0.000194635
2.53	-0.000106715
2.535	-8.25919e-05
2.54	-1.77784e-05
2.545	5.98235e-05
2.55	7.59542e-05
2.555	6.70896e-05
2.56	0.000102403
2.565	0.000134955
2.57	0.000114755
2.575	5.18308e-05
2.58	2.65448e-05
2.585	-5.32369e-05
2.59	5.89516e-05
2.595	-1.95222e-05
2.6	2.65448e-05
2.605	-2.94041e-05
2.61	-3.46357e-05
2.615	-7.25647e-05
2.62	6.05442e-06
2.625	-0.000241138
2.63	-9.37817e-05
2.635	-0.00018766
2.64	-0.000250003
2.645	-0.000295634
2.65	-0.000381664
2.655	-0.000382972
2.66	-0.000391546
2.665	-0.000426859
2.67	-0.000431655
2.675	-0.000418576
2.68	-0.000373962
2.685	-0.000186933
2.69	-0.000183445
2.695	-0.000238813
2.7	-0.000225589
2.705	-0.0003029
2.71	-0.000285897
2.715	-0.000199867
2.72	-0.00020161
2.725	-0.000291129
2.73	-0.000290547
2.735	-0.000423953
2.74	-0.000436014
2.745	-0.000429911
2.75	-0.000440955
2.755	-0.000422354
2.76	-0.00026933
2.765	-0.00015627
2.77	-0.000155543
2.775	-0.000216433
2.78	-0.000241574
2.785	-0.000215561
2.79	-0.000460719
2.795	-0.000413344
2.8	-0.00037992
2.805	-0.00037091
2.81	-0.000340247
2.815	-0.000347949
2.82	-0.000431655
2.825	-0.000415669
2.83	-0.000299121
2.835	-0.000292727
2.84	-0.000267296
2.845	-0.000268168
2.85	-0.000248259
2.855	-0.000238522
2.86	-0.000233727
2.865	-0.000372654
2.87	-0.00018577
2.875	-0.000171529
2.88	-0.00015845
2.885	-9.77053e-05
2.89	-0.000181701
2.895	-2.43178e-05
2.9	-3.12933e-05
2.905	-7.3146e-05
2.91	-4.08845e-05
2.915	-5.99217e-05
2.92	-4.93132e-05
2.925	-3.9286e-05
2.93	-2.37424e-06
2.935	-9.7996e-05
2.94	-0.000102646
2.945	-0.000137088
2.95	-0.000127932
2.955	-0.000153073
2.96	-9.46536e-05
2.965	-0.000109622
2.97	-0.000135489
2.975	-0.00043863
2.98	-0.000400847
2.985	-0.000391837
2.99	-0.000447786
2.995	-0.000399975
3	-0.000444443
3.005	-0.000493126
3.01	-0.000536723
3.015	-0.000181847
3.02	-0.000186788
3.025	-0.000196815
3.03	-0.000206697
3.035	-0.000258867
3.04	-1.48719e-05
3.045	6.27299e-05
3.05	8.49642e-05
3.055	8.3075e-05
3.06	0.000177825
3.065	9.23756e-05
3.07	8.7144e-05
3.075	9.29569e-05
3.08	0.000163729
3.085	0.00046905
3.09	0.000476316
3.095	0.000540257
3.1	0.000610012
3.105	0.000490412
3.11	0.000497969
3.115	0.000507124
3.12	7.79887e-05
3.125	9.58633e-05
3.13	8.14764e-05
3.135	7.94419e-05
3.14	0.000127398
3.145	-7.85229e-05
3.15	-0.000136361
3.155	-0.000158595
3.16	3.72927e-06
3.165	-9.13112e-05
3.17	-4.20471e-05
3.175	4.18036e-05
3.18	3.09044e-05
3.185	6.49039e-06
3.19	-0.000271656
3.195	-0.000264244
3.2	-0.000343735
3.205	-0.000452581
3.21	-0.000364807
3.215	-0.00036844
3.22	-0.000375415
3.225	-0.000344462
3.23	-0.000331528
3.235	-0.000336905
3.24	-0.000337341
3.245	-0.000261192
3.25	-0.000308131
3.255	-0.000311038
3.26	-0.000242591
3.265	-0.000418721
3.27	-0.000410002
3.275	-0.000450401
3.28	-0.000515506
3.285	-0.000436305
3.29	-0.000332255
3.295	-0.000380502
3.3	-0.000407386
3.305	-0.000379484
3.31	-0.000376433
3.315	-0.000385007
3.32	-0.000390965
3.325	-0.000406805
3.33	-0.000456214
3.335	-0.000486296
3.34	-0.000474815
3.345	-0.00047903
3.35	-0.000609093
3.355	-0.000604442
3.36	-0.000583225
3.365	-0.000652253
3.37	-0.000649492
3.375	-0.000648911
3.38	-0.000593834
3.385	-0.000583807
3.39	-0.000656904
3.395	-0.000727094
3.4	-0.00075921
3.405	-0.000685387
3.41	-0.000602553
3.415	-0.000598775
3.42	-0.000668529
3.425	-0.000604152
3.43	-0.000462463
3.435	-0.00047685
3.44	-0.000468857
3.445	-0.000475833
3.45	-0.000431364
3.455	-0.000430347
3.46	-0.000446187
3.465	-0.000335597
3.47	-0.000307114
3.475	-0.00025131
3.48	-0.000262936
3.485	-0.000324698
3.49	-0.000321065
3.495	-0.00032092
3.5	-0.000396051
3.505	-0.000375997
3.51	-0.000423807
3.515	-0.00051536
3.52	-0.000469874
3.525	-0.000473653
3.53	-0.00053803
3.535	-0.000633071
3.54	-0.000612435
3.545	-0.000590492
3.55	-0.000542535
3.555	-0.000565351
3.56	-0.000437904
3.565	-0.000414798
3.57	-0.00056041
3.575	-0.000589765
3.58	-0.000642081
3.585	2.50916e-05
3.59	3.51188e-05
3.595	0.000596497
3.6	0.000574408
3.605	0.00129041
3.61	0.00132311
3.615	0.00179656
3.62	0.00178479
3.625	0.00175035
3.63	0.00179075
3.635	0.00180049
3.64	0.00183159
3.645	0.00179046
3.65	0.00176924
3.655	0.00171344
3.66	0.00169222
3.665	0.00156347
3.67	0.00189756
3.675	0.00190861
3.68	0.00192009
3.685	0.00193113
3.69	0.00135871
3.695	0.00134389
3.7	0.000788467
3.705	0.000800965
3.71	0.000189886
3.715	0.000132194
3.72	-0.00024884
3.725	-0.00024666
3.73	-0.000234744
3.735	-0.000280665
3.74	-0.000286769
3.745	-0.000356814
3.75	-0.000329784
3.755	-0.000345043
3.76	-0.000346787
3.765	-0.000258577
3.77	-0.000225443
3.775	-0.000225879
3.78	0.000236099
3.785	0.000368778
3.79	0.000362674
3.795	0.000396679
3.8	0.000398859
3.805	0.000361512
3.81	0.000358605
3.815	0.000273737
3.82	0.000278969
3.825	0.000153411
3.83	0.000217207
3.835	0.000283619
3.84	0.000297425
3.845	0.000573972
3.85	0.000632391
3.855	0.00102055
3.86	0.00102156
3.865	0.00102069
3.87	0.000931464
3.875	0.000898621
3.88	0.000540112
3.885	8.36563e-05
3.89	0.000179133
3.895	0.000179133
3.9	0.00014164
3.905	0.000203837
3.91	0.000203983
3.915	0.000243656
3.92	0.000226217
3.925	0.00023668
3.93	0.000269378
3.935	0.000214155
3.94	0.000119405
3.945	0.000124201
3.95	-0.00014508
3.955	-0.000194199
3.96	-0.000601827
3.965	-0.000592671
3.97	-0.000589329
3.975	-0.000517831
3.98	-0.000474379
3.985	-0.000485279
3.99	-0.000491963
3.995	-0.000573634
4	-0.000526695
4.005	-0.000552127
4.01	-0.000496032
4.015	-0.000482517
4.02	-0.000521173
4.025	-0.00053556
4.03	-0.000540065
4.035	-0.000572181
4.04	-0.000568112
4.045	-0.000381519
4.05	-0.000395034
4.055	-0.000397504
4.06	-0.000393435
4.065	-0.00035725
4.07	-0.000343009
4.075	-0.000265261
4.08	-0.000121393
4.085	-0.000163681
4.09	-0.000125462
4.095	-0.000135053
4.1	-0.000292582
4.105	-0.000337777
4.11	-0.00039329
4.115	-0.000494434
4.12	-0.00051507
4.125	-0.000512308
4.13	-0.000507368
4.135	-0.000496759
4.14	-0.000495887
4.145	-0.000470892
4.15	-0.000657194
4.155	-0.00064397
4.16	-0.00062159
4.165	-0.00063496
4.17	-0.000655741
4.175	-0.000597612
4.18	-0.000672598
4.185	-0.000890872
4.19	-0.000753252
4.195	-0.000748747
4.2	-0.000718084
4.205	-0.000655305
4.21	-0.000616504
4.215	-0.000567821
4.22	-0.000581772
4.225	-0.000452145
4.23	-0.000463044
4.235	-0.000455342
4.24	-0.000468421
4.245	-0.00047002
4.25	-0.000487022
4.255	-0.000483535
4.26	-0.000465805
4.265	-0.000486296
4.27	-0.000453744
4.275	-0.000180975
4.28	-0.000255234
4.285	-0.000247677
4.29	-0.000240266
4.295	-0.000344026
4.3	-1.94416e-07
4.305	-2.47538e-05
4.31	2.69808e-05
4.315	-1.69064e-05
4.32	-6.54439e-05
4.325	-6.58799e-05
4.33	-0.00018766
4.335	-0.000158305
4.34	-0.000167605
4.345	-0.000125026
4.35	-9.90132e-05
4.355	-5.91951e-05
4.36	-9.64033e-06
4.365	-3.39091e-05
4.37	-2.92588e-05
4.375	0.000422547
4.38	0.000601002
4.385	0.000620039
4.39	0.000615243
4.395	0.000959075
4.4	0.000924052
4.405	0.000703163
4.41	0.000695897
4.415	0.000663054
4.42	0.000661165
4.425	0.000837004
4.43	0.000852263
4.435	0.000852409
4.44	0.000827704
4.445	0.000824071
4.45	0.000883362
4.455	0.00089804
4.46	0.000849357
4.465	0.0007921
4.47	0.000990319
4.475	0.000981745
4.48	0.00054142
4.485	9.71712e-05
4.49	8.10405e-05
4.495	8.35109e-05
4.5	0.00015065
4.505	0.000333028
4.51	0.000282892
4.515	0.000314718
4.52	0.000230286
4.525	0.000247289
4.53	0.000176372
4.535	0.00017332
4.54	0.000198751
4.545	0.000212993
4.55	0.0002547
4.555	0.00015966
4.56	0.000130014
4.565	0.000144546
4.57	0.00017797
4.575	-2.56257e-05
4.58	2.3929e-05
4.585	3.33749e-05
4.59	2.18945e-05
4.595	7.4501e-05
4.6	7.42103e-05
4.605	-0.000331237
4.61	-0.000395615
4.615	-0.000464207
4.62	-0.000504897
4.625	-0.000499084
4.63	-0.000502717
4.635	-0.000491673
4.64	-0.000503008
4.645	-0.000197105
4.65	0.000103129
4.655	6.60723e-05
4.66	5.56092e-05
4.665	4.25302e-05
4.67	2.30571e-05
4.675	1.2588e-06
4.68	-4.26343e-06
4.685	2.7562e-05
4.69	-2.12661e-05
4.695	2.78527e-05
4.7	7.13039e-05
4.705	6.17127e-05
4.71	6.09861e-05
4.715	-4.16111e-05
4.72	0.000189015
4.725	0.000194101
4.73	0.000223601
4.735	0.000227525
4.74	0.000103275
4.745	0.000104147
4.75	-0.000213527
4.755	-0.000515506
4.76	-0.000500683
4.765	-0.000453308
4.77	-0.000409711
4.775	-0.000353762
4.78	-0.000351001
4.785	-0.000347223
4.79	-0.000280665
4.795	-0.000274417
4.8	-0.000255379
4.805	-0.000351583
4.81	-0.000293454
4.815	-0.000241429
4.82	-0.000252037
4.825	-0.000435143
4.83	-0.000428312
4.835	-0.000464788
4.84	-0.000437468
4.845	-0.000437758
4.85	-0.000422064
4.855	-0.000441246
4.86	-0.000257123
4.865	-0.000284589
4.87	-3.95766e-05
4.875	1.986e-05
4.88	-3.94313e-05
4.885	-5.45448e-05
4.89	0.000214155
4.895	0.000121585
4.9	0.000196281
4.905	0.00013263
4.91	0.000128706
4.915	0.000194973
4.92	0.000175209
4.925	0.000187852
4.93	0.000387669
4.935	0.000395662
4.94	0.000388251
4.945	0.000359622
4.95	0.000417315
4.955	0.000444636
4.96	0.00046934
4.965	0.000337533
4.97	0.000502328
4.975	0.000334336
4.98	0.000227525
4.985	0.000289577
4.99	0.000290013
4.995	4.15129e-05
5	-1.21167e-06
5.005	-6.47173e-05
5.01	-6.68971e-05
5.015	-6.70424e-05
5.02	-0.000199867
5.025	-0.000206406
5.03	-0.00016993
5.035	-0.000439357
5.04	-0.000437758
5.045	-0.000432817
5.05	-0.000409421
5.055	-0.000458103
5.06	-0.000496468
5.065	-0.000485715
5.07	-0.000511291
5.075	-0.000647603
5.08	-0.00074119
5.085	-0.000600664
5.09	4.01992e-06
5.095	8.16218e-05
5.1	5.50279e-05
5.105	3.74439e-05
5.11	2.16039e-05
5.115	4.45647e-05
5.12	3.62814e-05
5.125	3.74439e-05
5.13	1.04141e-05
5.135	0.000161694
5.14	0.000157625
5.145	0.000168379
5.15	0.000445508
5.155	0.000409758
5.16	0.00041746
5.165	0.000412955
5.17	0.000386652
5.175	0.000369359
5.18	0.000351775
5.185	0.000306725
5.19	0.000186253
5.195	-0.000482372
5.2	-0.000556632
5.205	-0.000551981
5.21	-0.000478594
5.215	-0.000448222
5.22	-0.000478012
5.225	-0.000448222
5.23	-0.000437758
5.235	-0.000277032
5.24	-0.000469729
5.245	-0.00044299
5.25	-0.000452291
5.255	-0.000672017
5.26	-0.000683643
5.265	-0.000485569
5.27	-0.000473653
5.275	-0.000481355
5.28	-0.000486732
5.285	-0.000489202
5.29	-0.000475978
5.295	-0.00047685
5.3	-0.000244335
5.305	-0.000239975
5.31	-0.000200739
5.315	-0.000260175
5.32	-0.000179376
5.325	0.00037866
5.33	0.000362674
5.335	0.000363255
5.34	0.000649103
5.345	0.000704035
5.35	0.000667705
5.355	0.000676279
5.36	0.00065201
5.365	0.000710865
5.37	0.000498841
5.375	0.000490848
5.38	0.000658985
5.385	0.00064736
5.39	0.000733681
5.395	0.000728013
5.4	0.000698949
5.405	0.000898185
5.41	0.000892953
5.415	0.000920274
5.42	0.000972735
5.425	0.000900219
5.43	0.000363546
5.435	0.000361221
5.44	0.000360204
5.445	-8.5789e-05
5.45	-4.93132e-05
5.455	-4.93132e-05
5.46	1.21579e-05
5.465	0.000133502
5.47	0.000275772
5.475	0.000656224
5.48	0.000657096
5.485	0.000589085
5.49	0.000934661
5.495	0.000856332
5.5	0.000858367
5.505	0.000919257
5.51	0.000572809
5.515	0.000656805
5.52	0.000611756
5.525	0.000698077
5.53	0.000668286
5.535	0.00067468
5.54	0.000657096
5.545	0.000685143
5.55	0.00132049
5.555	0.00125844
5.56	0.00130349
5.565	0.00122937
5.57	0.00116107
5.575	0.0011121
5.58	0.000726124
5.585	0.00103174
5.59	0.00102026
5.595	0.000680784
5.6	0.000692555
5.605	0.000695897
5.61	0.000658985
5.615	0.000638786
5.62	0.000567433
5.625	0.000546797
5.63	0.000468032
5.635	0.000505525
5.64	0.000484454
5.645	0.000574263
5.65	0.000583709
5.655	-5.1057e-05
5.66	-9.16018e-05
5.665	-0.000128659
5.67	-3.4345e-05
5.675	-0.000106715
5.68	-0.00011805
5.685	-0.000104535
5.69	-0.000380647
5.695	-0.000286188
5.7	0.000170704
5.705	0.000190032
5.71	0.000622945
5.715	0.000615098
5.72	0.000542147
5.725	0.000534444
5.73	0.000545198
5.735	0.000476025
5.74	0.000460912
5.745	0.000488813
5.75	0.000541565
5.755	0.000514826
5.76	0.000506107
5.765	0.000515117
5.77	0.000507124
5.775	0.00042182
5.78	0.000418042
5.785	0.000298733
5.79	0.000647069
5.795	0.000609285
5.8	0.00042647
5.805	-2.83868e-05
5.81	1.24486e-05
5.815	-0.000330366
5.82	-0.000225443
5.825	-0.000203064
5.83	-9.68334e-05
5.835	-8.01214e-05
5.84	-6.50079e-05
5.845	-9.56708e-05
5.85	-2.82415e-05
5.855	-4.61161e-05
5.86	0.000228687
5.865	0.000254264
5.87	0.000264582
5.875	0.000492882
5.88	0.000476025
5.885	0.000643436
5.89	0.000626724
5.895	0.000318351
5.9	0.000339568
5.905	0.000392756
5.91	0.000405399
5.915	0.000342329
5.92	0.000262111
5.925	0.00015966
5.93	0.00015094
5.935	7.50823e-05
5.94	4.89244e-05
5.945	4.93603e-05
5.95	0.000604344
5.955	0.000510176
5.96	0.000487651
5.965	0.000226072
5.97	0.000220985
5.975	0.000200931
5.98	-2.67883e-05
5.985	6.94147e-05
5.99	-9.77053e-05
5.995	-4.2919e-05
6	-6.03576e-05
6.005	-6.90769e-05
6.01	-0.000103373
6.015	-0.00011122
6.02	-0.000121538
6.025	-0.000135344
6.03	-7.99761e-05
6.035	-8.14293e-05
6.04	-8.37545e-05
6.045	-8.78235e-05
6.05	-0.000107006
6.055	-0.00067318
6.06	-0.000563026
6.065	-0.000643389
6.07	-0.000656904
6.075	-0.0006011
6.08	-0.000414798
6.085	-0.00040913
6.09	-0.000390965
6.095	-0.000393145
6.1	-0.000425261
6.105	-0.000447931
6.11	-0.000452
6.115	-0.000418721
6.12	-0.000290111
6.125	-0.000259884
6.13	-0.000233581
6.135	-0.000292727
6.14	-0.000296796
6.145	-0.000329058
6.15	-0.00031191
6.155	-0.000270493
6.16	-0.000259594
6.165	-0.000357395
6.17	-0.000359139
6.175	-0.000263518
6.18	-0.000332109
6.185	-0.00012924
6.19	-0.000122119
6.195	-0.000233872
6.2	-0.000140575
6.205	-8.07027e-05
6.21	-2.27193e-05
6.215	-3.31825e-05
6.22	-7.35819e-05
6.225	-0.000200303
6.23	-0.000199867
6.235	0.000531393
6.24	0.00058676
6.245	0.000582837
6.25	0.000591992
6.255	0.000810701
6.26	0.000855751
6.265	0.00114233
6.27	0.00125713
6.275	0.00125902
6.28	0.00115119
6.285	0.00115177
6.29	0.000860837
6.295	0.000859965
6.3	0.001039
6.305	0.000942944
6.31	0.000873771
6.315	0.000829302
6.32	0.000833807
6.325	0.000820728
6.33	0.000804016
6.335	0.000766814
6.34	4.0205e-05
6.345	-9.20437e-06
6.35	-4.8506e-07
6.355	1.18673e-05
6.36	0.00013481
6.365	6.20033e-05
6.37	-0.000220648
6.375	-0.000341265
6.38	-0.000187369
6.385	-0.00010003
6.39	-0.000101774
6.395	-0.000170366
6.4	-6.61705e-05
6.405	-0.00014261
6.41	-4.23377e-05
6.415	-6.26828e-05
6.42	-4.27737e-05
6.425	-3.73968e-05
6.43	2.0296e-05
6.435	0.000125654
6.44	0.00013728
6.445	0.000116499
6.45	0.0001553
6.455	0.0001553
6.46	0.000283764
6.465	-6.31188e-05
6.47	-5.99217e-05
6.475	3.01778e-05
6.48	4.34021e-05
6.485	-1.28374e-05
6.49	-0.000100176
6.495	-9.55255e-05
6.5	-0.000111075
6.505	-0.000216433
6.51	-0.000316415
6.515	-0.000405497
6.52	-0.000401283
6.525	-8.54983e-05
6.53	-2.50444e-05
6.535	0.000100078
6.54	-3.53682e-06
6.545	0.000134083
6.55	0.000125945
6.555	0.000126381
6.56	0.000115772
6.565	-8.33244e-06
6.57	0.000381275
6.575	0.000425889
6.58	0.000351484
6.585	0.000383455
6.59	0.000463673
6.595	0.000598531
6.6	0.000583273
6.605	0.000749085
6.61	0.000753154
6.615	0.00118185
6.62	0.00140594
6.625	0.00144198
6.63	0.00108434
6.635	0.00112184
6.64	0.0012208
6.645	0.00122167
6.65	0.00119333
6.655	0.00119159
6.66	0.00114102
6.665	0.00159762
6.67	0.00187765
6.675	0.00147686
6.68	0.0014241
6.685	0.00139795
6.69	0.00140492
6.695	0.00125277
6.7	0.0011166
6.705	0.00121644
6.71	0.00106952
6.715	0.00105194
6.72	0.000611901
6.725	0.00041281
6.73	0.000381711
6.735	0.000380258
6.74	0.000286235
6.745	9.1649e-05
6.75	9.70259e-05
6.755	-1.4e-05
6.76	0.000241912
6.765	0.000251648
6.77	-0.000197687
6.775	-0.000508821
6.78	-0.000261483
6.785	-0.000209312
6.79	-0.00010221
6.795	-0.000150893
6.8	-7.79416e-05
6.805	-6.8641e-05
6.81	-0.000160339
6.815	-0.000188967
6.82	-0.000170076
6.825	-0.000161356
6.83	-0.000180393
6.835	-0.00017676
6.84	-9.14565e-05
6.845	-6.92223e-05
6.85	-0.000143482
6.855	-0.000136216
6.86	-0.00013825
6.865	-0.000149585
6.87	0.000253973
6.875	0.000249468
6.88	0.000245399
6.885	-4.8506e-07
6.89	-4.6988e-05
6.895	-0.00013142
6.9	-0.000109331
6.905	-0.000152492
6.91	-0.000111802
6.915	-0.000116016
6.92	4.36928e-05
6.925	0.000144982
6.93	0.000146726
6.935	0.000168088
6.94	0.000159805
6.945	0.00011926
6.95	9.19396e-05
6.955	7.71168e-05
6.96	0.0001258
6.965	0.000174918
6.97	-6.8641e-05
6.975	-0.000482227
6.98	-0.000307841
6.985	-0.000268022
6.99	-0.000257995
6.995	-0.000272382
7	-0.000244626
7.005	-0.000275579
7.01	-0.000223118
7.015	-0.000256106
7.02	3.84612e-05
7.025	-0.000126479
7.03	-0.000226606
7.035	-0.0001926
7.04	-0.000234598
7.045	-0.00021498
7.05	-0.00025102
7.055	-0.000243172
7.06	-0.000240411
7.065	-0.000298249
7.07	-0.000328476
7.075	-0.000330802
7.08	-0.000314525
7.085	-0.000419302
7.09	-0.000451128
7.095	-0.000465805
7.1	-6.73331e-05
7.105	-0.000115144
7.11	-0.000109912
7.115	-0.00023082
7.12	-0.000239394
7.125	-0.000529747
7.13	-0.000454616
7.135	-0.000469293
7.14	-0.000502572
7.145	-0.000491963
7.15	-0.000453017
7.155	-0.000463916
7.16	-0.000401573
7.165	-0.000398957
7.17	-0.000395034
7.175	-0.000184026
7.18	-2.86775e-05
7.185	-2.73696e-05
7.19	-8.62249e-05
7.195	-8.66609e-05
7.2	-7.32913e-05
7.205	-0.000461882
7.21	-0.000452145
7.215	-0.000460429
7.22	-0.000156706
7.225	-0.000161502
7.23	-0.000161066
7.235	-0.000206842
7.24	-0.000207714
7.245	-0.000186642
7.25	0.000284055
7.255	0.000234064
7.26	0.000248451
7.265	0.000209069
7.27	0.000240458
7.275	0.000227961
7.28	0.000817241
7.285	0.000669448
7.29	0.000687759
7.295	0.00067933
7.3	0.00090487
7.305	0.000906614
7.31	0.000917658
7.315	0.000926232
7.32	0.000969683
7.325	0.000691683
7.33	0.000686887
7.335	0.000803435
7.34	0.000775243
7.345	0.000883507
7.35	0.000870574
7.355	0.000497678
7.36	0.000534154
7.365	0.000535462
7.37	0.000567723
7.375	0.00063181
7.38	0.000768413
7.385	-5.29462e-05
7.39	-2.31553e-05
7.395	-5.91951e-05
7.4	6.92635e-06
7.405	-0.000143482
7.41	4.0641e-05
7.415	8.7144e-05
7.42	9.01957e-05
7.425	0.000165036
7.43	0.000145273
7.435	0.000206017
7.44	8.39469e-05
7.445	8.36563e-05
7.45	-3.08573e-05
7.455	-4.96038e-05
7.46	-0.000112383
7.465	-0.000144935
7.47	-0.00016063
7.475	-0.000227623
7.48	-0.00033676
7.485	-0.000415524
7.49	-0.000362046
7.495	-0.000395034
7.5	-0.000355942
7.505	-0.000420901
7.51	-0.000436886
7.515	-0.000618829
7.52	-0.000686695
7.525	-0.000476123
7.53	-0.000588021
7.535	-0.000541518
7.54	-0.000555614
7.545	-0.000548639
7.55	-0.00054922
7.555	-0.000543989
7.56	-0.000527567
7.565	-0.000568112
7.57	-0.00057625
7.575	-0.00057407
7.58	-0.00054239
7.585	-0.000521028
7.59	-0.000569129
7.595	-0.000529166
7.6	-0.000521464
7.605	-0.000543407
7.61	-0.000502863
7.615	-0.000478884
7.62	-0.000497922
7.625	-0.000437468
7.63	-0.00066635
7.635	-0.000619847
7.64	-0.000662717
7.645	1.5355e-05
7.65	7.46463e-05
7.655	0.000200786
7.66	0.000200786
7.665	0.000240168
7.67	0.000241912
7.675	0.00024133
7.68	0.00025034
7.685	0.000323873
7.69	0.000568304
7.695	0.000556097
7.7	0.000487506
7.705	0.000488087
7.71	0.000512646
7.715	0.000631955
7.72	0.0005529
7.725	0.000593154
7.73	0.000535026
7.735	0.000577896
7.74	0.000960383
7.745	0.000952245
7.75	0.000326489
7.755	0.000273737
7.76	0.000152829
7.765	0.000225926
7.77	0.000261385
7.775	0.000316026
7.78	0.000319804
7.785	0.00032242
7.79	0.000603763
7.795	0.000350176
7.8	0.000356716
7.805	0.000340876
7.81	0.000332593
7.815	0.000294082
7.82	0.000130741
7.825	0.000127834
7.83	0.000452628
7.835	0.000456843
7.84	0.000414845
7.845	-8.33244e-06
7.85	2.87246e-05
7.855	-6.71878e-05
7.86	-7.76509e-05
7.865	-2.06848e-05
7.87	-9.47989e-05
7.875	-0.000161938
7.88	-0.000218468
7.885	-0.000214253
7.89	-0.000216288
7.895	-0.000603861
7.9	-0.000594997
7.905	-0.000594561
7.91	-0.000542535
7.915	-0.000403898
7.92	-0.000104245
7.925	1.46284e-05
7.93	0.000216916
7.935	-0.000115725
7.94	-7.03848e-05
7.945	-1.55985e-05
7.95	3.00266e-06
7.955	-3.17292e-05
7.96	0.000104728
7.965	0.00013728
7.97	7.0432e-05
7.975	8.24937e-05
7.98	6.38925e-05
7.985	0.000131903
7.99	0.000164891
7.995	0.000265744
8	0.000269378
8.005	0.000305417
8.01	0.000630212
8.015	0.00058211
8.02	0.00059112
8.025	0.000297279
8.03	0.000180731
8.035	-3.59436e-05
8.04	1.55003e-05
8.045	-2.98401e-05
8.05	0.000309777
8.055	0.000288705
8.06	0.000318642
8.065	0.000193374
8.07	0.000164891
8.075	0.000293646
8.08	0.000294082
8.085	0.00029292
8.09	0.000331866
8.095	0.000314573
8.1	0.000201512
8.105	0.000197007
8.11	0.000177534
8.115	-7.21287e-05
8.12	-8.84047e-05
8.125	-0.000240121
8.13	-0.000207423
8.135	-3.82746e-06
8.14	3.07591e-05
8.145	-4.40816e-05
8.15	-2.51957e-06
8.155	-0.000328476
8.16	-0.000344462
8.165	-0.000354634
8.17	-0.000260756
8.175	-0.000266279
8.18	-0.000300284
8.185	-0.00028488
8.19	-0.000272818
8.195	-0.000247387
8.2	-0.00025349
8.205	-0.000252037
8.21	-0.000232855
8.215	-0.000211056
8.22	-0.000277904
8.225	-0.00023765
8.23	-0.000227042
8.235	-0.000226315
8.24	-0.000443281
8.245	-0.000437468
8.25	-0.000347223
8.255	-0.000397795
8.26	-0.000403026
8.265	-0.000395906
8.27	-0.000408258
8.275	-0.000492545
8.28	-0.000406224
8.285	-0.00048586
8.29	-0.000455342
8.295	-0.00035478
8.3	-0.00023736
8.305	-0.000230239
8.31	-0.000113981
8.315	-9.82866e-05
8.32	-0.000148568
8.325	-0.000139122
8.33	-0.000101774
8.335	0.000182766
8.34	0.000190468
8.345	0.000283328
8.35	0.000267198
8.355	0.000292193
8.36	0.000305999
8.365	0.000459604
8.37	0.000538949
8.375	0.000981018
8.38	0.000965905
8.385	0.000887431
8.39	0.000905742
8.395	0.000902981
8.4	0.000792245
8.405	0.000542001
8.41	0.000518023
8.415	0.000405399
8.42	0.000495062
8.425	0.000499422
8.43	0.000541275
8.435	0.000508432
8.44	0.000248451
8.445	0.000203837
8.45	0.00012827
8.455	0.000114464
8.46	-1.94416e-07
8.465	-1.05123e-05
8.47	-0.000186497
8.475	-0.00027122
8.48	-0.000720264
8.485	-0.00068684
8.49	-0.000585405
8.495	-0.000622608
8.5	-0.000683788
8.505	-0.000675795
8.51	-0.000486151
8.515	-0.000479175
8.52	-0.000487022
8.525	-0.00056477
8.53	-0.000530038
8.535	-0.00059427
8.54	-0.000542535
8.545	-0.000513762
8.55	-0.000448367
8.555	-0.000449675
8.56	-0.000407677
8.565	-0.000392709
8.57	-0.000281537
8.575	-0.000293018
8.58	-0.000268022
8.585	-0.000248695
8.59	-0.000265843
8.595	-0.00035042
8.6	-0.000230384
8.605	-0.000109331
8.61	-0.000113691
8.615	-0.000308858
8.62	-0.000142319
8.625	-0.000139413
8.63	-0.000152056
8.635	-0.000191438
8.64	5.7789e-05
8.645	-3.31825e-05
8.65	-9.17472e-05
8.655	6.12767e-05
8.66	7.58089e-05
8.665	0.000132484
8.67	0.000164601
8.675	4.93603e-05
8.68	8.37957e-06
8.685	1.15766e-05
8.69	1.52097e-05
8.695	9.54214e-06
8.7	1.69477e-06
8.705	-0.00011122
8.71	-0.000178359
8.715	-0.000137088
8.72	-9.42176e-05
8.725	-0.000273254
8.73	-0.00026686
8.735	-0.000297232
8.74	-0.000277032
8.745	-0.000517104
8.75	-0.000361464
8.755	-0.00031002
8.76	-0.000528439
8.765	-0.000487458
8.77	-0.000494725
8.775	-0.000532944
8.78	-0.000438049
8.785	-0.000189839
8.79	-0.000212074
8.795	-0.000194199
8.8	-0.000207859
8.805	-0.000225153
8.81	-0.000231401
8.815	-0.0002827
8.82	-0.000326151
8.825	-0.000333417
8.83	-0.000306387
8.835	-0.000308131
8.84	-0.000296796
8.845	-0.000301301
8.85	-0.00029418
8.855	-0.000387477
8.86	-0.000440229
8.865	-0.000359139
8.87	-0.000329784
8.875	-0.000408258
8.88	-0.000369457
8.885	-0.000457377
8.89	-0.000703552
8.895	-0.000699774
8.9	-0.000738139
8.905	-0.000630891
8.91	-0.000575669
8.915	-0.000572181
8.92	-0.000505188
8.925	-0.000484988
8.93	-0.000517249
8.935	-0.000423517
8.94	-0.000382536
8.945	-0.000391255
8.95	-0.000262791
8.955	-0.000281973
8.96	-0.000353326
8.965	-0.000339666
8.97	-0.000399393
8.975	-0.000486441
8.98	-0.000419448
8.985	-0.00038864
8.99	-0.000369166
8.995	-0.000344898
9	-0.000183445
9.005	-0.000164117
9.01	-0.000225007
9.015	-0.000278631
9.02	-0.00024201
9.025	-0.000221665
9.03	0.0005234
9.035	0.000519622
9.04	0.000503055
9.045	0.000529358
9.05	0.000591411
9.055	0.000491865
9.06	0.000511484
9.065	0.00101212
9.07	0.00108798
9.075	0.00107461
9.08	0.00117212
9.085	0.00121455
9.09	0.00114131
9.095	0.00111297
9.1	0.00111718
9.105	0.000967067
9.11	0.000948466
9.115	0.000912426
9.12	0.000898621
9.125	0.000878131
9.13	0.00101313
9.135	0.000315299
9.14	0.00031806
9.145	0.000228397
9.15	0.000161258
9.155	9.87697e-05
9.16	5.58998e-05
9.165	6.15673e-05
9.17	-0.000385733
9.175	-0.000473362
9.18	-0.000407095
9.185	-0.000484552
9.19	-0.00039576
9.195	-0.00023518
9.2	-0.00022152
9.205	0.000267634
9.21	0.00039915
9.215	0.000397697
9.22	0.000384472
9.225	0.000406561
9.23	0.000393482
9.235	0.000212993
9.24	0.000136989
9.245	0.000182475
9.25	0.000208197
9.255	0.000211249
9.26	0.000208052
9.265	0.000222148
9.27	0.000215899
9.275	0.000179714
9.28	0.000178551
9.285	0.000296843
9.29	0.000281585
9.295	6.01141e-05
9.3	-9.17472e-05
9.305	0.000279695
9.31	-0.000126188
9.315	-0.000273399
9.32	-0.00011558
9.325	-9.20437e-06
9.33	-1.37093e-05
9.335	-1.42906e-05
9.34	-5.71606e-05
9.345	-4.64067e-05
9.35	-6.66065e-05
9.355	0.000107053
9.36	0.000124782
9.365	0.000133792
9.37	0.000130014
9.375	0.000124492
9.38	0.00011243
9.385	0.000189741
9.39	9.9787e-05
9.395	0.00018262
9.4	0.000198751
9.405	0.000283619
9.41	-9.32004e-05
9.415	-0.000203354
9.42	-0.000201174
9.425	-0.000355797
9.43	-0.000455778
9.435	-0.000411746
9.44	-0.000407967
9.445	-0.000399684
9.45	-0.000392127
9.455	-0.000418285
9.46	-0.000629438
9.465	-0.000649783
9.47	-0.000656613
9.475	-0.000637721
9.48	-0.000645423
9.485	-0.000448367
9.49	-0.000476995
9.495	-0.000553435
9.5	-0.000633797
9.505	-0.000519865
9.51	-0.000613452
9.515	-0.000610255
9.52	-0.000607058
9.525	-0.000246951
9.53	-0.000244626
9.535	-0.0002532
9.54	-0.000220648
9.545	-0.000148423
9.55	7.72621e-05
9.555	7.27571e-05
9.56	0.000321548
9.565	0.000309777
9.57	0.000312538
9.575	0.000311666
9.58	0.000349305
9.585	0.000372701
9.59	0.000183783
9.595	0.000165327
9.6	0.000143529
9.605	0.000146726
9.61	8.48188e-05
9.615	0.000109814
9.62	0.000608123
9.625	0.000608268
9.63	0.00024351
9.635	0.000422111
9.64	0.00050291
9.645	0.000434027
9.65	0.000398278
9.655	0.000173756
9.66	0.00020747
9.665	1.27392e-05
9.67	5.82249e-05
9.675	5.61904e-05
9.68	9.74618e-05
9.685	6.40378e-05
9.69	4.63086e-05
9.695	7.88606e-05
9.7	6.69443e-05
9.705	7.4501e-05
9.71	0.000104001
9.715	6.06954e-05
9.72	3.17764e-05
9.725	-0.000467695
9.73	-0.000455342
9.735	-0.000443135
9.74	-0.000534397
9.745	-0.000588457
9.75	-0.000578285
9.755	-0.00058773
9.76	-0.000590346
9.765	-0.000204808
9.77	-0.000255815
9.775	-0.000284735
9.78	-0.000227914
9.785	-0.000263227
9.79	8.90332e-05
9.795	0.000171576
9.8	0.000128706
9.805	0.000101821
9.81	0.000281003
9.815	0.000258478
9.82	0.000248451
9.825	0.000263129
9.83	0.000259205
9.835	0.000298878
9.84	0.00030876
9.845	0.000248306
9.85	0.000303964
9.855	0.000380694
9.86	0.00047617
9.865	0.000492737
9.87	0.000197443
9.875	0.000207761
9.88	0.000233919
9.885	0.000230286
9.89	0.000221131
9.895	-0.000119068
9.9	-3.62342e-05
9.905	2.81433e-05
9.91	7.84247e-05
9.915	-4.24831e-05
9.92	0.000227525
9.925	0.000325326
9.93	0.000313846
9.935	0.000312683
9.94	0.000262257
9.945	0.000242348
9.95	0.000322565
9.955	0.000332447
9.96	0.000297134
9.965	0.000179423
9.97	0.000160822
9.975	2.69808e-05
9.98	4.97963e-05
9.985	8.97598e-05
9.99	3.10498e-05
[truncated: 256,526+ more rows]

## Sheet: j
Time / s	ECL intensity
0
0.005
0.01
0.015
0.02
0.025
0.03
0.035
0.04
0.045
0.05
0.055
0.06
0.065
0.07
0.075
0.08
0.085
0.09
0.095
0.1	-0.000332753
0.105	-0.000305142
0.11	-0.00030398
0.115	-0.000310665
0.12	-0.000396114
0.125	-0.000445814
0.13	-0.000506122
0.135	-0.000501181
0.14	-0.000401781
0.145	-0.000425033
0.15	-0.000251955
0.155	-0.000258785
0.16	-0.000268957
0.165	-0.000270265
0.17	-0.000242509
0.175	-0.000384197
0.18	-0.000390737
0.185	-0.0001325
0.19	-9.15192e-05
0.195	-9.39897e-05
0.2	-0.000111428
0.205	-0.000116079
0.21	-8.75956e-05
0.215	-6.10017e-05
0.22	-6.41988e-05
0.225	-6.43441e-05
0.23	-7.39353e-05
0.235	-7.30634e-05
0.24	-7.90216e-05
0.245	-0.000180602
0.25	-0.000181473
0.255	-0.000332463
0.26	-0.0003313
0.265	-0.000322436
0.27	-8.83114e-06
0.275	-1.71145e-05
0.28	0.000339215
0.285	0.000363047
0.29	0.00031698
0.295	0.000463901
0.3	0.000453583
0.305	0.000467679
0.31	0.000509532
0.315	0.000459541
0.32	0.000416526
0.325	0.00041391
0.33	0.000421612
0.335	0.000442829
0.34	0.000440649
0.345	0.000439632
0.35	0.000434836
0.355	0.000438033
0.36	0.000505027
0.365	0.000509532
0.37	0.000502992
0.375	0.000236036
0.38	0.000620267
0.385	0.000250278
0.39	0.000225864
0.395	1.19499e-05
0.4	-9.79134e-05
0.405	-0.000103581
0.41	-0.000129303
0.415	-0.000217659
0.42	-0.000145143
0.425	-0.000140929
0.43	-0.000131337
0.435	-0.000128431
0.44	0.00029867
0.445	0.000320904
0.45	0.000325409
0.455	0.000328461
0.46	0.000339505
0.465	0.000260595
0.47	0.000265536
0.475	0.00023124
0.48	0.000193893
0.485	-0.000188449
0.49	-0.000188304
0.495	-0.000159239
0.5	-0.000151828
0.505	-0.000228412
0.51	-0.000210392
0.515	-0.000219402
0.52	-0.000207631
0.525	-0.000252681
0.53	-0.000245996
0.535	-0.000252826
0.54	-0.000207486
0.545	-0.000623542
0.55	-0.000651444
0.555	-0.000652025
0.56	-0.000463688
0.565	-0.000478657
0.57	-0.000466159
0.575	-0.000461363
0.58	-0.000458311
0.585	-0.00046456
0.59	-0.000469501
0.595	-0.000464706
0.6	-0.000493625
0.605	-0.000507866
0.61	-0.000495223
0.615	-0.000499728
0.62	-0.000494787
0.625	-0.00051397
0.63	-0.000549574
0.635	-0.000235097
0.64	0.000173984
0.645	0.000120651
0.65	0.000177035
0.655	0.000181104
0.66	0.000187935
0.665	-4.76213e-06
0.67	6.09233e-05
0.675	4.78444e-05
0.68	0.000289805
0.685	0.00111015
0.69	0.00112032
0.695	0.00118295
0.7	0.0011799
0.705	0.00117598
0.71	0.00130372
0.715	0.00137027
0.72	0.00137347
0.725	0.00138204
0.73	0.00139178
0.735	0.00146095
0.74	0.00113558
0.745	0.00073449
0.75	0.000735798
0.755	0.000659213
0.76	0.000693364
0.765	0.000670694
0.77	0.0007233
0.775	0.000673019
0.78	0.000673891
0.785	0.000408678
0.79	-0.000406722
0.795	-0.000415296
0.8	-8.70143e-05
0.805	-9.15192e-05
0.81	-8.12014e-05
0.815	-0.000203126
0.82	-0.00027913
0.825	-0.000287849
0.83	-0.000283199
0.835	-0.000284361
0.84	-0.000349756
0.845	-0.000340165
0.85	-0.000350483
0.855	-0.000337258
0.86	-0.000330864
0.865	-0.000290901
0.87	-0.000276805
0.875	-0.000298603
0.88	-0.000308339
0.885	-0.000312408
0.89	-0.000300056
0.895	-0.000303834
0.9	-0.000314007
0.905	-0.000635749
0.91	-0.000627466
0.915	-0.000630082
0.92	-0.000635023
0.925	-0.000636331
0.93	-0.00062485
0.935	-0.000607266
0.94	-0.000586049
0.945	-0.00058634
0.95	-0.000586049
0.955	-0.000571517
0.96	-0.000550591
0.965	-0.000563815
0.97	-0.000628919
0.975	-0.00062485
0.98	-0.000623688
0.985	-0.000127123
0.99	-0.000121601
0.995	-8.25093e-05
1	-8.91941e-05
1.005	-8.07654e-05
1.01	-8.03295e-05
1.015	5.91795e-05
1.02	6.49923e-05
1.025	6.77534e-05
1.03	0.00010888
1.035	9.50739e-05
1.04	0.000420885
1.045	0.000394437
1.05	0.000533655
1.055	0.00053133
1.06	0.000591057
1.065	0.000564318
1.07	0.00103007
1.075	0.00116333
1.08	0.00115796
1.085	0.00113136
1.09	0.000639595
1.095	0.000728822
1.1	0.000704554
1.105	0.000713564
1.11	0.000715162
1.115	0.000653255
1.12	0.000512002
1.125	0.000500522
1.13	0.000508514
1.135	0.000493692
1.14	0.000505608
1.145	0.000145501
1.15	0.000529586
1.155	0.000392257
1.16	0.000392548
1.165	0.000318579
1.17	0.000311167
1.175	-0.000128576
1.18	-0.000269538
1.185	-0.000253262
1.19	-0.000257767
1.195	-0.000182636
1.2	-0.000265033
1.205	-0.000269829
1.21	-0.000282181
1.215	-0.000252826
1.22	-0.000254425
1.225	-0.000218385
1.23	-0.000212136
1.235	5.91795e-05
1.24	4.55192e-05
1.245	0.000116582
1.25	0.000167299
1.255	-0.000212863
1.26	-0.000201528
1.265	-0.000199057
1.27	-0.000199493
1.275	-0.00014616
1.28	-0.000167377
1.285	-0.000158803
1.29	-0.000154008
1.295	-0.000126251
1.3	2.74993e-05
1.305	1.63095e-05
1.31	1.03513e-05
1.315	0.000173402
1.32	0.000140124
1.325	0.000182122
1.33	0.000149424
1.335	0.000150587
1.34	-3.16359e-06
1.345	-7.66857e-06
1.35	-8.13467e-05
1.355	-0.000125379
1.36	-0.000127123
1.365	-0.000121456
1.37	-0.000124507
1.375	-9.07926e-05
1.38	-0.000140783
1.385	-8.06201e-05
1.39	-8.36719e-05
1.395	-9.0938e-05
1.4	-0.000119566
1.405	-0.000305724
1.41	-0.000292645
1.415	-0.000298748
1.42	-0.000457294
1.425	-0.000362544
1.43	-0.000406868
1.435	-0.000372136
1.44	-0.000367485
1.445	-0.000419511
1.45	-0.000421109
1.455	-0.000423289
1.46	-0.000416604
1.465	-0.000401636
1.47	-0.000419365
1.475	-0.000416604
1.48	-0.000454678
1.485	-0.000417767
1.49	-0.000407013
1.495	-0.000379838
1.5	-0.00039219
1.505	-0.000391027
1.51	-0.000432008
1.515	-0.000440437
1.52	-0.000458311
1.525	-0.000428811
1.53	-0.000518039
1.535	-0.000501327
1.54	-0.000539256
1.545	-0.000546231
1.55	-0.000614096
1.555	-0.000617003
1.56	-0.000615404
1.565	-0.000600872
1.57	-0.00060901
1.575	-0.000582271
1.58	-0.000568901
1.585	-0.000569047
1.59	-0.000621363
1.595	-0.000688647
1.6	-0.000723524
1.605	-0.000729482
1.61	-0.000734714
1.615	-0.000384779
1.62	-0.000386813
1.625	-0.000333916
1.63	-0.000365887
1.635	-0.000363998
1.64	-0.000361818
1.645	-0.000353534
1.65	-0.000355714
1.655	-0.000129884
1.66	-4.06566e-05
1.665	-4.13832e-05
1.67	-6.5216e-05
1.675	-7.03023e-05
1.68	-9.19552e-05
1.685	-0.000108958
1.69	-0.000101837
1.695	0.000327153
1.7	0.000326281
1.705	0.000328461
1.71	0.000394727
1.715	0.000408824
1.72	5.69996e-05
1.725	5.72903e-05
1.73	5.93248e-05
1.735	6.63002e-05
1.74	5.85982e-05
1.745	2.80806e-05
1.75	1.86347e-05
1.755	2.99698e-05
1.76	-0.000163454
1.765	-0.000261836
1.77	-0.000262708
1.775	-0.00025675
1.78	-0.00026329
1.785	-0.00027012
1.79	-7.64058e-05
1.795	-7.08728e-06
1.8	-0.000425469
1.805	-0.000299039
1.81	0.000134601
1.815	0.000113675
1.82	9.9143e-05
1.825	0.000103793
1.83	0.000109025
1.835	7.67634e-05
1.84	0.000115564
1.845	0.000240105
1.85	0.000301286
1.855	0.000303175
1.86	0.000302158
1.865	0.000351276
1.87	0.000431494
1.875	0.000636543
1.88	0.000631021
1.885	0.000644681
1.89	0.000643373
1.895	0.000484391
1.9	0.000477561
1.905	0.00088141
1.91	0.000827496
1.915	0.000395745
1.92	0.000353747
1.925	0.000526244
1.93	0.000520576
1.935	0.00051796
1.94	0.000509386
1.945	0.000697578
1.95	0.000571584
1.955	0.000600067
1.96	0.000594981
1.965	0.000573183
1.97	0.000513891
1.975	0.000452856
1.98	0.000247952
1.985	0.000306662
1.99	0.000292857
1.995	0.000698595
2	0.000738704
2.005	0.000675199
2.01	0.000320904
2.015	0.000258997
2.02	0.000260014
2.025	0.000263211
2.03	0.000153057
2.035	0.000164683
2.04	0.000173548
2.045	0.000175582
2.05	-5.7078e-05
2.055	-5.15558e-05
2.06	-0.000145579
2.065	-0.000107795
2.07	-9.67508e-05
2.075	-0.000117968
2.08	-0.000134535
2.085	-0.000124798
2.09	-0.000180166
2.095	-0.000172028
2.1	-0.000580236
2.105	-0.000661907
2.11	-0.000660018
2.115	-0.000710445
2.12	-0.000617439
2.125	-0.000624269
2.13	-0.000617875
2.135	-0.00062267
2.14	-0.000641562
2.145	-0.000654205
2.15	-0.000653769
2.155	-0.000647956
2.16	-0.000644759
2.165	-0.000636331
2.17	-0.00059099
2.175	-0.00058852
2.18	-0.000522253
2.185	-0.000296278
2.19	-0.000259075
2.195	-0.000257913
2.2	-0.00025893
2.205	-4.09473e-05
2.21	-2.16195e-05
2.215	-2.43806e-05
2.22	-2.30727e-05
2.225	6.16499e-05
2.23	7.26944e-05
2.235	7.71994e-05
2.24	1.58736e-05
2.245	9.0569e-05
2.25	0.000184447
2.255	0.000201159
2.26	0.000194474
2.265	0.000211041
2.27	0.000219324
2.275	0.000140269
2.28	0.000136055
2.285	7.85073e-05
2.29	-0.000131192
2.295	-0.000163454
2.3	-0.000171882
2.305	-0.000192227
2.31	-0.000401055
2.315	-0.000410791
2.32	-0.000372136
2.325	-0.000372281
2.33	-0.000554805
2.335	-0.000561054
2.34	-0.000561781
2.345	-0.000551899
2.35	-0.000609156
2.355	-0.000657548
2.36	-0.000674114
2.365	-0.00067208
2.37	-0.000686176
2.375	-0.000667575
2.38	-0.00057268
2.385	-0.000555532
2.39	-6.55066e-05
2.395	-6.82678e-05
2.4	-7.08836e-05
2.405	-7.66964e-05
2.41	3.08524e-06
2.415	6.28232e-06
2.42	0.000580594
2.425	0.000539177
2.43	0.000545572
2.435	0.000567951
2.44	0.000574345
2.445	0.000559522
2.45	0.000559232
2.455	0.000536126
2.46	0.000498051
2.465	0.000521157
2.47	0.000521593
2.475	0.000531766
2.48	0.000512438
2.485	0.000970347
2.49	0.000956542
2.495	0.000480322
2.5	0.000472475
2.505	0.000461866
2.51	0.000502556
2.515	0.000626225
2.52	0.000623755
2.525	9.56552e-05
2.53	0.000131404
2.535	0.000124574
2.54	9.52193e-05
2.545	0.000383102
2.55	0.000391385
2.555	0.000389787
2.56	0.00056301
2.565	0.000554872
2.57	0.000534091
2.575	0.000538305
2.58	0.000571439
2.585	0.000576816
2.59	2.64821e-05
2.595	2.35756e-05
2.6	3.33122e-05
2.605	2.67727e-05
2.61	5.04602e-05
2.615	1.4711e-05
2.62	-0.000151973
2.625	-0.000160111
2.63	-0.000210102
2.635	-0.000220565
2.64	0.000145355
2.645	0.000148116
2.65	-0.000148485
2.655	-4.71961e-05
2.66	-3.41171e-05
2.665	-0.000193826
2.67	-0.000189611
2.675	-0.000191791
2.68	-0.000187432
2.685	-0.000219838
2.69	-0.000226814
2.695	-0.00022972
2.7	-0.00022943
2.705	-0.000259221
2.71	-0.000252536
2.715	-0.000276078
2.72	-0.000275933
2.725	-0.000210538
2.73	-0.000179439
2.735	-0.000173917
2.74	-0.000193535
2.745	-0.000557276
2.75	-0.000559019
2.755	-0.00054565
2.76	-0.00038754
2.765	-0.000400909
2.77	-0.000406577
2.775	-0.000397712
2.78	-0.000394079
2.785	-0.000403089
2.79	-0.000414424
2.795	-0.000414424
2.8	-0.000408175
2.805	-0.000409483
2.81	-0.000416459
2.815	-0.000400328
2.82	-0.000261836
2.825	-0.000260383
2.83	-0.000159675
2.835	-0.000183217
2.84	0.000144047
2.845	0.000150878
2.85	0.000157708
2.855	0.000172821
2.86	0.000168897
2.865	1.96519e-05
2.87	4.18862e-05
2.875	4.7699e-05
2.88	9.52193e-05
2.885	0.000122394
2.89	0.000125446
2.895	0.000116872
2.9	0.00013184
2.905	0.000122394
2.91	0.000129951
2.915	0.00013155
2.92	0.000119633
2.925	-3.36812e-05
2.93	-2.7287e-05
2.935	-0.000208213
2.94	-0.000213444
2.945	-0.000553061
2.95	-0.00055684
2.955	-0.000563234
2.96	-0.000587793
2.965	-0.000599419
2.97	-0.000714514
2.975	-0.000682834
2.98	-0.000625577
2.985	-0.000687339
2.99	-0.00065624
2.995	-0.000654641
3	-0.000649119
3.005	-0.000647084
3.01	-0.000575005
3.015	-0.00057733
3.02	-0.000573842
3.025	-0.000580382
3.03	-0.0004307
3.035	-0.000429538
3.04	-0.000339438
3.045	-0.000342199
3.05	-0.000330719
3.055	-0.000340891
3.06	-0.000342054
3.065	-0.000334207
3.07	-0.000330428
3.075	-0.000328975
3.08	-0.000355278
3.085	-0.000411954
3.09	-0.000403089
3.095	-0.000369375
3.1	-0.00037388
3.105	-0.000378966
3.11	-0.00039437
3.115	-0.000244979
3.12	-0.000224925
3.125	-0.000186414
3.13	-0.000186269
3.135	-0.000316332
3.14	-0.000327377
3.145	-0.000427358
3.15	-0.000426195
3.155	-0.000422998
3.16	-0.00041239
3.165	-0.000413407
3.17	-0.000405705
3.175	-0.000391463
3.18	-0.000386958
3.185	-0.000413407
3.19	-0.000259075
3.195	-0.000264016
3.2	-0.000328248
3.205	-0.000301073
3.21	-0.000298167
3.215	-0.000181909
3.22	-0.000377077
3.225	-0.0004012
3.23	-0.000440873
3.235	-0.000443489
3.24	-0.000445814
3.245	-0.000434769
3.25	-0.000427213
3.255	-0.000423144
3.26	-0.000424451
3.265	-0.000429974
3.27	-0.000113608
3.275	-0.000104744
3.28	-0.000110556
3.285	-4.0366e-05
3.29	1.09326e-05
3.295	-0.000130175
3.3	-0.000133953
3.305	-0.000167668
3.31	-0.000104162
3.315	0.000130823
3.32	1.23858e-05
3.325	1.80534e-05
3.33	3.5056e-05
3.335	4.65365e-05
3.34	4.78444e-05
3.345	4.49379e-05
3.35	3.67999e-05
3.355	3.73812e-05
3.36	3.11324e-05
3.365	3.04057e-05
3.37	2.96791e-05
3.375	-0.000266051
3.38	-0.000286541
3.385	-0.000248467
3.39	-0.000296423
3.395	-0.000344379
3.4	-0.000368067
3.405	-0.000353534
3.41	-0.0003515
3.415	-0.000410791
3.42	-0.000644614
3.425	-0.00064941
3.43	-0.000215769
3.435	-0.000189321
3.44	-0.000208649
3.445	-0.000215333
3.45	-0.00014398
3.455	-0.000129448
3.46	-0.000129594
3.465	-0.000127123
3.47	-0.00012102
3.475	-4.74867e-05
3.48	-6.9285e-05
3.485	-5.75139e-05
3.49	-0.000103436
3.495	-8.94847e-05
3.5	-9.32631e-05
3.505	-9.18099e-05
3.51	-0.000109539
3.515	0.000294746
3.52	0.000265246
3.525	0.000260305
3.53	0.000258416
3.535	-0.00017101
3.54	-0.000100529
3.545	-0.000102854
3.55	-9.35538e-05
3.555	-4.82134e-05
3.56	-5.96938e-05
3.565	-6.57973e-05
3.57	-6.53613e-05
3.575	-7.17555e-05
3.58	-0.000144562
3.585	-3.20826e-05
3.59	-1.02844e-05
3.595	-4.32617e-06
3.6	-4.53069e-05
3.605	-2.87295e-06
3.61	-4.32617e-06
3.615	6.86361e-06
3.62	-0.000393207
3.625	-0.000393353
3.63	-0.000394661
3.635	-0.000347286
3.64	-3.76049e-05
3.645	-0.000147904
3.65	0.000135909
3.655	0.000134747
3.66	2.57554e-05
3.665	2.60461e-05
3.67	0.000132131
3.675	0.000388043
3.68	0.000388769
3.685	0.000403737
3.69	0.000296781
3.695	0.000303901
3.7	0.00029649
3.705	0.000298524
3.71	0.000264374
3.715	0.000286463
3.72	0.000284428
3.725	0.000278615
3.73	0.000317126
3.735	0.000320468
3.74	0.000295473
3.745	-5.11198e-05
3.75	-3.25186e-05
3.755	-0.000115061
3.76	-0.000117241
3.765	-0.000117822
3.77	-7.43713e-05
3.775	-0.000172173
3.78	-0.000432735
3.785	-0.000436223
3.79	-0.000449447
3.795	-0.000408611
3.8	-0.000440437
3.805	-0.000434188
3.81	-0.000432154
3.815	-0.000413262
3.82	-0.000341618
3.825	-0.000344234
3.83	-0.000215915
3.835	-0.000267068
3.84	-0.000262418
3.845	-0.000209085
3.85	-0.000207777
3.855	-0.000221001
3.86	-0.000409629
3.865	-0.000327377
3.87	4.05783e-05
3.875	2.18318e-05
3.88	2.53195e-05
3.885	3.37481e-05
3.89	3.1859e-05
3.895	3.31669e-05
3.9	-1.59519e-05
3.905	-2.48165e-05
3.91	-2.65604e-05
3.915	-3.52797e-05
3.92	0.000394582
3.925	0.000304919
3.93	0.000307098
3.935	0.000401703
3.94	0.000413183
3.945	0.000418851
3.95	0.000360722
3.955	0.00106902
3.96	0.00105565
3.965	0.00103836
3.97	0.000957995
3.975	0.000595853
3.98	0.000577833
3.985	0.000572456
3.99	0.000584808
3.995	0.000591057
4	0.000634944
4.005	0.00068508
4.01	0.00071211
4.015	0.00070746
4.02	0.000715889
4.025	0.000269896
4.03	0.00067142
4.035	0.000758613
4.04	0.000601666
4.045	0.000599922
4.05	0.000611402
4.055	0.00059687
4.06	-0.000108231
4.065	-0.000105615
4.07	0.000313202
4.075	0.000309424
4.08	0.000360141
4.085	0.00035084
4.09	0.000405336
4.095	0.000456635
4.1	0.000451839
4.105	0.000748877
4.11	0.000827641
4.115	0.000806134
4.12	0.000802646
4.125	0.000815143
4.13	0.000810929
4.135	0.000410713
4.14	0.000320468
4.145	0.000251876
4.15	0.000286317
4.155	0.000299687
4.16	0.000302012
4.165	0.000575798
4.17	0.000588296
4.175	0.000351422
4.18	0.000352584
4.185	0.000477852
4.19	0.000485408
4.195	0.000438905
4.2	0.000369442
4.205	0.000361885
4.21	6.86254e-05
4.215	-4.70508e-05
4.22	-5.15558e-05
4.225	-4.18192e-05
4.23	-1.84224e-05
4.235	-5.92471e-06
4.24	-4.90746e-06
4.245	0.000162649
4.25	0.000175437
4.255	0.00016105
4.26	0.000139542
4.265	0.000218307
4.27	-5.91125e-05
4.275	3.40388e-05
4.28	-0.000137005
4.285	-0.0001325
4.29	-0.000316041
4.295	-0.00032011
4.3	-0.000330719
4.305	-0.000318367
4.31	-0.000309211
4.315	-0.000357313
4.32	-0.000363707
4.325	-0.000356441
4.33	-0.000291773
4.335	-0.000304852
4.34	-0.000325197
4.345	-0.000326941
4.35	-0.000488684
4.355	-0.000491881
4.36	-0.000479528
4.365	-0.000483452
4.37	-0.00054783
4.375	-0.000541
4.38	-0.000603052
4.385	-0.000605377
4.39	-0.000603924
4.395	-0.000602035
4.4	-0.000602761
4.405	-0.00050278
4.41	-0.000483888
4.415	0.000128353
4.42	0.000137799
4.425	0.000165846
4.43	0.000233275
4.435	0.000170641
4.44	0.000151023
4.445	0.000151168
4.45	0.000151313
4.455	0.00038906
4.46	0.000535108
4.465	0.000504445
4.47	0.000498487
4.475	0.000481339
4.48	0.000525517
4.485	0.000498633
4.49	0.000518396
4.495	0.000581611
4.5	0.00058757
4.505	0.000650785
4.51	0.00056083
4.515	0.00053569
4.52	-8.49798e-05
4.525	5.68543e-05
4.53	0.000244029
4.535	0.000173984
4.54	0.000188225
4.545	0.000510258
4.55	0.00051767
4.555	0.000549059
4.56	0.000306081
4.565	0.000153348
4.57	0.000205809
4.575	0.000300268
4.58	0.000646425
4.585	0.000629422
4.59	0.000618523
4.595	0.000619831
4.6	0.000547606
4.605	0.000537288
4.61	0.000701066
4.615	0.000685516
4.62	0.000690167
4.625	0.000690312
4.63	0.000536271
4.635	0.00031916
4.64	0.000342121
4.645	0.00045024
4.65	0.000123993
4.655	0.000304192
4.66	0.000273384
4.665	0.000320468
4.67	0.000668368
4.675	0.000622592
4.68	0.000518978
4.685	0.000171223
4.69	0.000151604
4.695	0.000150587
4.7	0.00012937
4.705	0.000137508
4.71	0.000138816
4.715	-7.49526e-05
4.72	-7.08836e-05
4.725	-8.04748e-05
4.73	-6.17283e-05
4.735	-5.96938e-05
4.74	0.000542956
4.745	0.000556325
4.75	0.0005338
4.755	0.000531475
4.76	0.000346626
4.765	0.000366099
4.77	0.000346626
4.775	1.0642e-05
4.78	0.000117018
4.785	0.000120069
4.79	0.000136781
4.795	0.000134747
4.8	0.000188661
4.805	0.000273674
4.81	0.000271785
4.815	0.000266118
4.82	0.000315963
4.825	0.000347498
4.83	0.000388915
4.835	0.000399232
4.84	0.000393565
4.845	-0.000205306
4.85	-0.000233063
4.855	-0.000317785
4.86	-0.000279566
4.865	-0.000283053
4.87	-0.000299039
4.875	-0.000324034
4.88	-0.000327086
4.885	-0.00044189
4.89	-0.000435641
4.895	-0.000443779
4.9	-0.000326359
4.905	-0.000350773
4.91	-0.000424887
4.915	-0.000424451
4.92	-0.000426777
4.925	-0.00049595
4.93	-0.000517457
4.935	-0.000550881
4.94	-0.000565704
4.945	-0.000553061
4.95	-0.000527339
4.955	-0.000537221
4.96	-0.000560182
4.965	-0.000286977
4.97	-0.000280583
4.975	-0.00026358
4.98	-0.000268667
4.985	0.000288933
4.99	0.000318434
4.995	0.000605589
5	0.000632765
5.005	0.000508079
5.01	0.000482211
5.015	0.000480031
5.02	0.000519268
5.025	0.000527988
5.03	0.000549205
5.035	0.000564609
5.04	0.000579722
5.045	0.000784771
5.05	0.000801629
5.055	0.000767187
5.06	0.000767333
5.065	0.00077082
5.07	0.000455908
5.075	0.000451112
5.08	0.000509968
5.085	0.000561266
5.09	3.31669e-05
5.095	1.95066e-05
5.1	-0.000269974
5.105	-0.000304997
5.11	-0.000208213
5.115	-0.000176097
5.12	-0.00018903
5.125	-0.000229575
5.13	-0.00022754
5.135	-0.000227104
5.14	-0.000166941
5.145	-0.00018874
5.15	-0.000396404
5.155	-0.000429828
5.16	-0.000415878
5.165	-0.000418493
5.17	-0.000310374
5.175	-0.00030863
5.18	-0.000278258
5.185	-0.000355569
5.19	-0.000398584
5.195	-0.000433607
5.2	-0.000397131
5.205	-0.000409919
5.21	-0.000398439
5.215	-0.000500455
5.22	-0.00053911
5.225	-0.000537948
5.23	-0.000528938
5.235	-0.000530682
5.24	-0.000390592
5.245	-0.000481999
5.25	-0.000339148
5.255	-0.000348158
5.26	-0.000337985
5.265	-0.000356732
5.27	-0.00036734
5.275	-0.00047328
5.28	-0.000469211
5.285	-0.00047793
5.29	-0.000479964
5.295	-0.000452499
5.3	-3.25186e-05
5.305	-8.17827e-05
5.31	-6.76865e-05
5.315	-7.36447e-05
5.32	-7.08728e-06
5.325	-8.5405e-06
5.33	1.70361e-05
5.335	5.19134e-05
5.34	7.86526e-05
5.345	-7.96029e-05
5.35	-6.62333e-05
5.355	0.000350114
5.36	0.000573909
5.365	0.00056955
5.37	0.000581902
5.375	0.000629132
5.38	0.000640757
5.385	0.0014098
5.39	0.00139788
5.395	0.00141954
5.4	0.00146953
5.405	0.0010696
5.41	0.00107294
5.415	0.00107236
5.42	0.00127044
5.425	0.00122858
5.43	0.00131171
5.435	0.0012934
5.44	0.00124806
5.445	0.00121129
5.45	0.00141649
5.455	0.0016631
5.46	0.00111058
5.465	0.00088795
5.47	0.000921083
5.475	0.000921664
5.48	0.000883735
5.485	0.000866442
5.49	9.27488e-05
5.495	0.000193311
5.5	0.000178489
5.505	0.000105828
5.51	9.18769e-05
5.515	9.53646e-05
5.52	0.000185319
5.525	-1.62426e-05
5.53	-3.20826e-05
5.535	-5.88218e-05
5.54	-5.54794e-05
5.545	-5.15558e-05
5.55	-4.4871e-05
5.555	-0.000253989
5.56	-0.000506122
5.565	-0.000480691
5.57	-0.000479238
5.575	-0.000509755
5.58	-0.000506268
5.585	-0.000500891
5.59	-0.000500309
5.595	-2.87402e-05
5.6	-7.7423e-05
5.605	-3.23733e-05
5.61	-3.73142e-05
5.615	7.03692e-05
5.62	7.89432e-05
5.625	0.000317707
5.63	0.000325845
5.635	0.000325118
5.64	0.000270332
5.645	0.000255655
5.65	0.000254492
5.655	0.000268443
5.66	0.00030085
5.665	0.000289805
5.67	0.000267135
5.675	0.000358252
5.68	0.000356653
5.685	0.000374528
5.69	0.000427425
5.695	0.00043629
5.7	-3.42625e-05
5.705	2.64821e-05
5.71	0.000141141
5.715	0.000138089
5.72	2.29943e-05
5.725	1.26765e-05
5.73	-0.000292063
5.735	-0.000281019
5.74	-2.57158e-07
5.745	0.000103503
5.75	0.000192585
5.755	0.000376417
5.76	0.000356508
5.765	0.000376417
5.77	0.000437888
5.775	0.000428297
5.78	0.000335146
5.785	0.000355491
5.79	0.00034837
5.795	0.000295182
5.8	0.000530458
5.805	0.000526825
5.81	0.000408969
5.815	0.000248098
5.82	0.00024461
5.825	0.000247807
5.83	0.000387316
5.835	0.000446607
5.84	0.000443846
5.845	0.000163811
5.85	0.00053351
5.855	0.000445445
5.86	0.000276726
5.865	0.000281958
5.87	0.000241122
5.875	0.000200723
5.88	0.000195637
5.885	0.000200432
5.89	0.000270041
5.895	0.000391821
5.9	0.000383392
5.905	0.000198979
5.91	0.000266699
5.915	0.00027382
5.92	0.000267426
5.925	0.000301867
5.93	0.000304047
5.935	0.000169915
5.94	8.54827e-05
5.945	6.8916e-05
5.95	8.53374e-05
5.955	-0.000380564
5.96	-0.000369956
5.965	-0.000386813
5.97	-0.000381436
5.975	-0.000381727
5.98	-0.000389429
5.985	-0.000379547
5.99	-3.33905e-05
5.995	-0.000119566
6	-0.000257186
6.005	-0.000252245
6.01	-0.000306596
6.015	-0.000356005
6.02	-0.000329556
6.025	-0.000313426
6.03	-0.000342635
6.035	-0.000332899
6.04	-0.000343653
6.045	-0.000142237
6.05	-0.000137441
6.055	-0.00016636
6.06	-8.45438e-05
6.065	-1.72598e-05
6.07	5.93248e-05
6.075	4.61005e-05
6.08	4.04329e-05
6.085	3.5492e-05
6.09	0.000289079
6.095	-5.54794e-05
6.1	-5.32996e-05
6.105	0.000172676
6.11	0.000271349
6.115	0.000258706
6.12	0.000272803
6.125	0.000253184
6.13	0.000243738
6.135	0.000259724
6.14	0.000247081
6.145	0.000251876
6.15	6.71722e-05
6.155	7.25491e-05
6.16	7.10958e-05
6.165	2.27037e-05
6.17	-4.57429e-05
6.175	-0.000117968
6.18	-9.66055e-05
6.185	-9.98026e-05
6.19	-8.39625e-05
6.195	-0.000297586
6.2	-0.000302091
6.205	-0.00023626
6.21	-0.000466014
6.215	-0.000534751
6.22	-0.000527049
6.225	-0.000303544
6.23	-0.000323308
6.235	-0.000328684
6.24	-0.000349756
6.245	-0.000354116
6.25	-0.00035586
6.255	-0.000368648
6.26	-0.000318367
6.265	-0.000310083
6.27	-0.00025675
6.275	-0.000197749
6.28	-0.000204434
6.285	-0.000213735
6.29	-0.000199057
6.295	-0.000168249
6.3	-0.000184671
6.305	-0.000191937
6.31	-0.000257041
6.315	-0.000255297
6.32	-0.000278839
6.325	-0.000279711
6.33	-0.000533733
6.335	-0.000527339
6.34	-0.000530682
6.345	-0.000537221
6.35	-0.000519201
6.355	-0.000488829
6.36	-0.000492171
6.365	-0.000550155
6.37	-0.000450609
6.375	-0.000520364
6.38	-0.000487376
6.385	-0.000464415
6.39	-0.000339729
6.395	-0.000277241
6.4	-0.000311972
6.405	-0.000208213
6.41	-0.000201237
6.415	-0.00018874
6.42	-0.000191791
6.425	-0.000197604
6.43	-0.000132645
6.435	-0.000118694
6.44	-0.00012131
6.445	-8.26546e-05
6.45	-7.66857e-06
6.455	-1.42081e-05
6.46	-3.61516e-05
6.465	-3.97847e-05
6.47	9.60912e-05
6.475	5.84636e-06
6.48	2.64821e-05
6.485	-6.01297e-05
6.49	4.01423e-05
6.495	-2.19101e-05
6.5	-8.51251e-05
6.505	-6.50707e-05
6.51	-0.000198621
6.515	-0.000139911
6.52	-0.000160692
6.525	6.31031e-05
6.53	6.06327e-05
6.535	5.99168e-06
6.54	-8.24986e-06
6.545	1.74721e-05
6.55	-1.11563e-05
6.555	-7.59698e-05
6.56	-7.59698e-05
6.565	-9.0938e-05
6.57	4.4502e-05
6.575	-6.05657e-05
6.58	-7.75684e-05
6.585	-5.48982e-05
6.59	-5.57701e-05
6.595	-0.00017537
6.6	-0.000250937
6.605	-0.000258203
6.61	-0.000284943
6.615	-0.000277095
6.62	-0.000342054
6.625	-0.00033784
6.63	-0.000556985
6.635	-0.000552044
6.64	-0.00056832
6.645	-0.000545214
6.65	-0.000572534
6.655	-0.000579655
6.66	-0.000589246
6.665	-0.000596222
6.67	-0.000590409
6.675	-0.000722361
6.68	-0.000689373
6.685	-0.000685885
6.69	-0.000753605
6.695	-0.000750408
6.7	-0.000754041
6.705	-0.000481418
6.71	-0.000288866
6.715	-0.000130611
6.72	-0.000135697
6.725	-0.000135116
6.73	-0.000137441
6.735	-0.000138022
6.74	-0.000142091
6.745	-2.46712e-05
6.75	-4.4871e-05
6.755	-3.51344e-05
6.76	-2.40899e-05
6.765	0.000426553
6.77	0.000749894
6.775	0.000835053
6.78	0.000856996
6.785	0.000819939
6.79	0.000828222
6.795	0.00082488
6.8	0.000813545
6.805	0.000914544
6.81	0.000659358
6.815	0.000467679
6.82	0.000340232
6.825	0.000329478
6.83	0.000460994
6.835	0.000478142
6.84	0.000556907
6.845	0.000553564
6.85	0.000445299
6.855	0.000446026
6.86	0.000434982
6.865	0.000426117
6.87	-5.92471e-06
6.875	-0.000312844
6.88	-0.000405414
6.885	-0.000346268
6.89	-0.000383616
6.895	-0.000388848
6.9	-0.000353098
6.905	-0.000347722
6.91	-0.000341327
6.915	-0.000359783
6.92	-0.000367049
6.925	-0.000400183
6.93	-0.000388412
6.935	-0.000517748
6.94	-0.000537367
6.945	-0.000629065
6.95	-0.000619037
6.955	-0.000619909
6.96	-0.000622089
6.965	-0.000273898
6.97	-0.000271137
6.975	-0.000253408
6.98	-0.000170574
6.985	-0.000171737
6.99	-0.000261982
6.995	-0.000253408
7	-0.0002226
7.005	1.45657e-05
7.01	1.67455e-05
7.015	0.000464918
7.02	0.0010664
7.025	0.00106306
7.03	0.00106364
7.035	0.00111552
7.04	0.00129165
7.045	0.0014005
7.05	0.00143247
7.055	0.00143523
7.06	0.00143131
7.065	0.00143073
7.07	0.00108544
7.075	0.00112017
7.08	0.00168722
7.085	0.0018603
7.09	0.00186916
7.095	0.00218553
7.1	0.00218931
7.105	0.00215588
7.11	0.0018914
7.115	0.00189794
7.12	0.0013851
7.125	0.000805988
7.13	0.000866006
7.135	0.000852927
7.14	0.000968022
7.145	0.000810929
7.15	0.000716906
7.155	0.000821683
7.16	0.00106175
7.165	0.00114081
7.17	0.0011722
7.175	0.00117467
7.18	0.00117729
7.185	0.000578705
7.19	0.000413183
7.195	0.000412166
7.2	0.000110333
7.205	0.000105973
7.21	0.000110042
7.215	0.000142594
7.22	0.000129515
7.225	8.38842e-05
7.23	5.80169e-05
7.235	2.96791e-05
7.24	3.92704e-05
7.245	-0.000131919
7.25	-0.000149503
7.255	-0.000159675
7.26	-0.000241782
7.265	-0.000458457
7.27	-0.000539546
7.275	-0.000566867
7.28	-0.000569483
7.285	-0.000611626
7.29	-0.000595495
7.295	-0.000703179
7.3	-0.000447267
7.305	-0.000452208
7.31	-0.000447994
7.315	-0.000451917
7.32	-0.000483016
7.325	-0.000480255
7.33	-0.000474152
7.335	-0.000459183
7.34	-0.000488974
7.345	-0.000270992
7.35	-0.000263144
7.355	-0.000231609
7.36	-0.000224779
7.365	-0.000275642
7.37	-0.000296568
7.375	-0.000289012
7.38	-0.000294679
7.385	-0.000180602
7.39	-0.000158077
7.395	-8.62877e-05
7.4	-9.12286e-05
7.405	-0.00032665
7.41	-0.000323308
7.415	-0.000231173
7.42	-0.000229139
7.425	-0.00023408
7.43	-0.000183944
7.435	-0.000159239
7.44	-0.000158513
7.445	-0.000121892
7.45	-0.000334352
7.455	-0.00033813
7.46	-0.000369375
7.465	-0.00037417
7.47	-0.00034031
7.475	-0.000349175
7.48	-0.00036516
7.485	-0.000339293
7.49	-0.000428666
7.495	-0.00039873
7.5	-0.000488393
7.505	-0.000483162
7.51	-0.000312699
7.515	-0.000315315
7.52	-0.000413407
7.525	-0.000412826
7.53	-0.000360365
7.535	-0.000406432
7.54	-0.000435932
7.545	-0.000424161
7.55	-0.000454678
7.555	-0.00045308
7.56	-0.000452208
7.565	-0.000438984
7.57	-0.000443925
7.575	-0.000465287
7.58	-0.000371409
7.585	-0.000240329
7.59	-0.000259802
7.595	-0.000282036
7.6	-0.000314152
7.605	-0.000309647
7.61	-0.000302672
7.615	-0.00049595
7.62	-0.000496676
7.625	-0.000492898
7.63	-0.000472989
7.635	-0.000519347
7.64	-0.00050961
7.645	-0.000451481
7.65	-0.000162291
7.655	-0.000160111
7.66	-0.000172609
7.665	-0.000178567
7.67	-0.000123926
7.675	-1.04297e-05
7.68	-9.8484e-06
7.685	-9.23912e-05
7.69	-0.000208503
7.695	-0.000212427
7.7	-0.000219257
7.705	-0.000163163
7.71	-0.000151392
7.715	-0.000160838
7.72	-0.000166505
7.725	-0.000167377
7.73	-0.000164471
7.735	-0.000109539
7.74	-3.6297e-05
7.745	-1.11836e-07
7.75	-4.92306e-05
7.755	-0.000349901
7.76	-0.000355569
7.765	-0.000271282
7.77	-0.000241782
7.775	-0.000304852
7.78	-0.000379111
7.785	-0.000374315
7.79	-0.000386232
7.795	-0.00030863
7.8	-0.000308194
7.805	-0.000311536
7.81	-0.000387104
7.815	-0.000394951
7.82	-0.000100093
7.825	5.64183e-05
7.83	6.32485e-05
7.835	7.19678e-05
7.84	2.43022e-05
7.845	0.000437888
7.85	0.000392112
7.855	0.000496162
7.86	0.000493256
7.865	0.00049064
7.87	0.000410422
7.875	0.000392257
7.88	0.0003847
7.885	0.000373946
7.89	0.000362611
7.895	0.000424518
7.9	0.000346917
7.905	0.000342266
7.91	0.000345754
7.915	0.000442102
7.92	0.000435999
7.925	0.000150587
7.93	6.42657e-05
7.935	0.000154801
7.94	0.000305064
7.945	0.000288933
7.95	-0.000195134
7.955	-0.000193826
7.96	-0.000306886
7.965	-0.000307177
7.97	-0.000300201
7.975	-0.000292063
7.98	-0.000293081
7.985	-0.000246287
7.99	-0.0002723
7.995	-0.000268085
8	-0.000282181
8.005	-0.000289593
8.01	-0.000264888
8.015	-0.000260383
8.02	-0.000362108
8.025	-0.000270846
8.03	-9.63149e-05
8.035	0.000175437
8.04	8.27216e-05
8.045	-8.65783e-05
8.05	-0.000110847
8.055	-9.10833e-05
8.06	-9.77681e-05
8.065	-7.75684e-05
8.07	-6.79771e-05
8.075	-5.94031e-05
8.08	-5.05385e-05
8.085	-6.39081e-05
8.09	-0.000104744
8.095	-5.05385e-05
8.1	0.000412311
8.105	0.000377289
8.11	0.000426989
8.115	0.000408678
8.12	0.000638287
8.125	0.000644972
8.13	0.000544554
8.135	0.000370023
8.14	3.02604e-05
8.145	0.000123702
8.15	0.000130242
8.155	0.000149424
8.16	0.000209152
8.165	0.000320323
8.17	0.000329623
8.175	0.000895506
8.18	0.00100421
8.185	0.000990692
8.19	0.00104432
8.195	0.00105115
8.2	0.000977613
8.205	0.000537869
8.21	0.000534527
8.215	0.000506771
8.22	0.000572165
8.225	0.000457797
8.23	0.000459977
8.235	0.000473056
8.24	0.000475381
8.245	0.000477706
8.25	0.000383683
8.255	0.000384991
8.26	0.000373656
8.265	0.000279342
8.27	0.00018343
8.275	0.00022412
8.28	-0.000253698
8.285	-0.000382453
8.29	-0.00031299
8.295	-0.000359202
8.3	-0.000370537
8.305	-0.000340746
8.31	-0.000367195
8.315	-0.000247159
8.32	-0.000239021
8.325	-0.000295551
8.33	-0.000409774
8.335	-0.00040556
8.34	-0.000403235
8.345	-0.000418348
8.35	-0.000356005
8.355	-0.000333916
8.36	-0.000267504
8.365	-5.96938e-05
8.37	-5.14104e-05
8.375	-6.9285e-05
8.38	-0.000144271
8.385	-0.000241491
8.39	-0.000126832
8.395	-0.000196878
8.4	-0.000206759
8.405	9.77005e-06
8.41	6.14773e-07
8.415	4.69451e-07
8.42	-0.000135116
8.425	-0.000171592
8.43	-0.000188304
8.435	-0.00018438
8.44	-0.000199493
8.445	-0.000207631
8.45	-0.000206178
8.455	-0.00024091
8.46	-0.000248176
8.465	-0.000317204
8.47	-0.000520073
8.475	-0.000524869
8.48	-0.000502925
8.485	-0.00049842
8.49	-0.000494642
8.495	-0.000603924
8.5	-0.000514987
8.505	-0.000498711
8.51	-0.000704632
8.515	-0.000711317
8.52	-0.000515714
8.525	-0.000504524
8.53	-0.000486795
8.535	-0.000478075
8.54	-0.000489992
8.545	-0.000476477
8.55	-0.000465723
8.555	-0.000460927
8.56	-0.000440292
8.565	-0.000451917
8.57	2.61914e-05
8.575	9.33301e-05
8.58	8.28669e-05
8.585	6.22312e-05
8.59	7.21131e-05
8.595	6.87707e-05
8.6	7.35663e-05
8.605	-1.27548e-05
8.61	-1.56613e-05
8.615	-2.24914e-05
8.62	-2.39446e-05
8.625	-0.000219112
8.63	0.000196363
8.635	0.000246063
8.64	0.00027847
8.645	0.000291549
8.65	0.00030085
8.655	0.000295618
8.66	0.000328751
8.665	0.000313202
8.67	0.000309714
8.675	-0.000167232
8.68	-0.000233353
8.685	-0.000201092
8.69	-0.000189757
8.695	-0.000181619
8.7	0.000322067
8.705	0.000322648
8.71	0.000859321
8.715	0.000851619
8.72	0.000836651
8.725	0.000855834
8.73	0.000871819
8.735	0.000456635
8.74	0.000394292
8.745	0.000667497
8.75	0.000744953
8.755	0.0011068
8.76	0.00188239
8.765	0.00190825
8.77	0.00190317
8.775	0.00190331
8.78	0.00199835
8.785	0.00200271
8.79	0.00202044
8.795	0.0020139
8.8	0.00214542
8.805	0.00163345
8.81	0.00163897
8.815	0.00110927
8.82	0.00123512
8.825	0.00124907
8.83	0.00127174
8.835	0.00125997
8.84	0.00125968
8.845	0.00127887
8.85	0.000973544
8.855	0.000891292
8.86	0.000511712
8.865	-0.000266777
8.87	-0.000323162
8.875	-0.000268521
8.88	-0.000285669
8.885	-0.000375623
8.89	-0.000376786
8.895	-0.000413552
8.9	-0.000423289
8.905	-0.00035397
8.91	-0.000286686
8.915	-0.000262563
8.92	-0.00026794
8.925	-0.000342199
8.93	-0.000335951
8.935	-0.000256895
8.94	-0.000247595
8.945	-0.000255588
8.95	-0.000263871
8.955	-0.000262708
8.96	-0.000262708
8.965	-0.000254134
8.97	-0.000243671
8.975	-0.00024556
8.98	3.06964e-05
8.985	0.000502992
8.99	0.000499795
8.995	0.000521739
9	0.000598323
9.005	0.000608351
9.01	0.000442974
9.015	0.00038441
9.02	0.000352729
9.025	0.000349823
9.03	0.000311603
9.035	0.000303175
9.04	0.000192149
9.045	0.000180233
9.05	0.000282684
9.055	0.000269315
9.06	0.000448497
9.065	0.000501394
9.07	0.000498633
9.075	0.000491948
9.08	0.000490785
9.085	0.000136055
9.09	-0.000214026
9.095	-0.000200656
9.1	-0.000216787
9.105	-0.000188304
9.11	-0.000176097
9.115	-0.000219838
9.12	0.000442393
9.125	0.00044094
9.13	0.000457216
9.135	0.000451839
9.14	0.000457652
9.145	0.000451403
9.15	0.000465354
9.155	0.000371621
9.16	0.000484536
9.165	0.00034866
9.17	0.000305791
9.175	0.000304337
9.18	0.000375254
9.185	0.000373656
9.19	0.000373656
9.195	0.000270913
9.2	0.000256526
9.205	0.000243593
9.21	0.000143902
9.215	0.000144193
9.22	0.000135473
9.225	-1.82771e-05
9.23	-1.17376e-05
9.235	3.5492e-05
9.24	0.000333111
9.245	0.000328751
9.25	0.000335582
9.255	0.000335727
9.26	0.000324973
9.265	0.000230659
9.27	0.000189533
9.275	0.000202031
9.28	0.000232258
9.285	0.000157853
9.29	0.000166572
9.295	0.000213947
9.3	0.000241849
9.305	0.000241122
9.31	0.00026045
9.315	0.000439341
9.32	0.000433383
9.325	0.000433674
9.33	6.71722e-05
9.335	6.25219e-05
9.34	8.17043e-05
9.345	-0.000219984
9.35	-0.000215915
9.355	-0.000103436
9.36	-0.000105325
9.365	-9.66055e-05
9.37	-0.000102709
9.375	-0.000114916
9.38	-0.000106923
9.385	-0.000137732
9.39	-4.34177e-05
9.395	-4.71961e-05
9.4	-0.000105179
9.405	-0.000132936
9.41	-0.000110847
9.415	-0.000129594
9.42	-0.000319093
9.425	-1.36268e-05
9.43	-6.65132e-06
9.435	-7.36447e-05
9.44	-6.85584e-05
9.445	-0.000151247
9.45	-0.000148485
9.455	-0.000126687
9.46	-0.000249629
9.465	-0.000260964
9.47	0.000143175
9.475	0.000141722
9.48	0.000191132
9.485	0.000173112
9.49	0.000354764
9.495	0.000262485
9.5	0.00026946
9.505	0.00027847
9.51	0.000369296
9.515	0.000486716
9.52	0.00048381
9.525	0.000548187
9.53	0.000245482
9.535	0.000284864
9.54	0.000206245
9.545	0.000209878
9.55	0.000208425
9.555	0.000198107
9.56	0.000301431
9.565	0.000306517
9.57	0.000322503
9.575	7.98152e-05
9.58	9.98696e-05
9.585	4.01423e-05
9.59	4.56645e-05
9.595	0.000114983
9.6	0.000272803
9.605	0.000258125
9.61	0.000248534
9.615	0.000155237
9.62	1.13686e-05
9.625	6.32485e-05
9.63	5.70104e-06
9.635	6.14773e-07
9.64	4.47926e-05
9.645	6.41204e-05
9.65	5.48198e-05
9.655	7.25491e-05
9.66	7.61821e-05
9.665	-5.7078e-05
9.67	-6.20189e-05
9.675	-6.30362e-05
9.68	-0.000233644
9.685	8.38842e-05
9.69	0.000100306
9.695	0.000121958
9.7	-0.000126251
9.705	-0.000131773
9.71	-0.000129158
9.715	-7.66857e-06
9.72	-1.508e-05
9.725	-1.42081e-05
9.73	-5.80952e-05
9.735	-5.56248e-05
9.74	9.85617e-05
9.745	1.16592e-05
9.75	1.16592e-05
9.755	4.31941e-05
9.76	0.000294165
9.765	0.000308697
9.77	0.000320613
9.775	0.000326572
9.78	0.00030332
9.785	0.000345027
9.79	1.63095e-05
9.795	7.99605e-05
9.8	0.000419142
9.805	0.000412021
9.81	0.00135138
9.815	0.00135109
9.82	0.00123367
9.825	0.00162037
9.83	0.00164711
9.835	0.0016429
9.84	0.00167516
9.845	0.00151559
9.85	0.00150833
9.855	0.00153856
9.86	0.00150513
9.865	0.00127407
9.87	0.00127974
9.875	0.0012761
9.88	0.0012716
9.885	0.00128119
9.89	0.00134034
9.895	0.00133089
9.9	0.00132842
9.905	0.00140166
9.91	0.00140907
9.915	0.000312766
9.92	0.000302303
9.925	0.000490204
9.93	0.000225137
9.935	0.00024926
9.94	0.000244029
9.945	0.000207553
9.95	0.00024214
9.955	0.000263938
9.96	0.000209733
9.965	0.000900593
9.97	0.000875016
9.975	0.000857577
9.98	0.000848132
9.985	0.000849149
9.99	0.000846388
[truncated: 256,526+ more rows]
