# Supplementary material for: An electrochemiluminescence device powered by streaming potential for the detection of amines in flowing solution
Source: Nat Commun. 2025 Sep 8;16:8217. doi: 10.1038/s41467-025-63548-2 (PMC12417550; doi:10.1038/s41467-025-63548-2)
Supplement: Supplementary file 6 — Source Data [file 41467_2025_63548_MOESM6_ESM.zip › Source Data/Supplementary Fig.14.xlsx]

## Sheet: b
Wavelength / nm	Intensity / a.u.
197.3	-5.38
198.09	-2.38
198.89	2.62
199.69	-1.38
200.49	-8.38
201.29	-11.38
202.08	-0.38
202.88	-19.38
203.68	-4.38
204.48	10.62
205.27	-11.38
206.07	-2.38
206.87	-3.38
207.67	-2.38
208.46	-9.38
209.26	5.62
210.06	10.62
210.85	1.62
211.65	7.62
212.45	6.62
213.24	0.62
214.04	-1.38
214.84	3.62
215.63	3.62
216.43	6.62
217.23	-3.38
218.02	18.62
218.82	11.62
219.62	9.62
220.41	3.62
221.21	-6.38
222	5.62
222.8	8.62
223.6	-14.38
224.39	-10.38
225.19	-9.38
225.98	1.62
226.78	-7.38
227.57	-12.38
228.37	-16.38
229.17	-17.38
229.96	-3.38
230.76	-5.38
231.55	-7.38
232.35	7.62
233.14	-13.38
233.94	16.62
234.73	6.62
235.53	-4.38
236.32	0.62
237.12	0.62
237.91	15.62
238.71	3.62
239.5	4.62
240.29	0.62
241.09	-5.38
241.88	0.62
242.68	6.62
243.47	1.62
244.27	-5.38
245.06	3.62
245.85	1.62
246.65	-13.38
247.44	-10.38
248.24	14.62
249.03	-11.38
249.82	4.62
250.62	-4.38
251.41	-26.38
252.2	-10.38
253	-3.38
253.79	-16.38
254.58	-9.38
255.38	7.62
256.17	2.62
256.96	-0.38
257.76	-4.38
258.55	-14.38
259.34	-16.38
260.13	0.62
260.93	7.62
261.72	8.62
262.51	-0.38
263.31	-6.38
264.1	-2.38
264.89	-22.38
265.68	-7.38
266.47	2.62
267.27	5.62
268.06	-19.38
268.85	-7.38
269.64	-5.38
270.43	-5.38
271.23	4.62
272.02	-7.38
272.81	-13.38
273.6	-0.38
274.39	-17.38
275.18	-8.38
275.98	-7.38
276.77	-9.38
277.56	-23.38
278.35	1.62
279.14	-11.38
279.93	-2.38
280.72	-10.38
281.51	-0.38
282.31	3.62
283.1	-16.38
283.89	1.62
284.68	-11.38
285.47	-5.38
286.26	-19.38
287.05	4.62
287.84	-0.38
288.63	13.62
289.42	-5.38
290.21	-4.38
291	15.62
291.79	8.62
292.58	26.62
293.37	1.62
294.16	0.62
294.95	-26.38
295.74	-7.38
296.53	2.62
297.32	-9.38
298.11	-1.38
298.9	-6.38
299.69	-5.38
300.48	5.62
301.27	-4.38
302.06	-4.38
302.84	11.62
303.63	2.62
304.42	2.62
305.21	-8.38
306	3.62
306.79	-5.38
307.58	-21.38
308.37	-11.38
309.16	-4.38
309.94	6.62
310.73	-2.38
311.52	0.62
312.31	-0.38
313.1	-6.38
313.89	-1.38
314.67	-10.38
315.46	-0.38
316.25	-6.38
317.04	17.62
317.83	18.62
318.61	0.62
319.4	18.62
320.19	8.62
320.98	24.62
321.76	11.62
322.55	11.62
323.34	19.62
324.13	27.62
324.91	18.62
325.7	16.62
326.49	17.62
327.27	14.62
328.06	-7.38
328.85	15.62
329.63	17.62
330.42	13.62
331.21	1.62
331.99	13.62
332.78	18.62
333.57	-0.38
334.35	7.62
335.14	8.62
335.93	19.62
336.71	8.62
337.5	22.62
338.28	16.62
339.07	17.62
339.86	9.62
340.64	5.62
341.43	25.62
342.21	-4.38
343	1.62
343.78	-8.38
344.57	-7.38
345.35	3.62
346.14	8.62
346.93	2.62
347.71	14.62
348.5	-6.38
349.28	6.62
350.07	-3.38
350.85	-23.38
351.64	13.62
352.42	-7.38
353.2	-23.38
353.99	14.62
354.77	4.62
355.56	2.62
356.34	-2.38
357.13	-8.38
357.91	-6.38
358.7	9.62
359.48	4.62
360.26	-9.38
361.05	-8.38
361.83	-5.38
362.62	9.62
363.4	1.62
364.18	-2.38
364.97	-9.38
365.75	11.62
366.53	5.62
367.32	1.62
368.1	6.62
368.88	-8.38
369.67	6.62
370.45	-3.38
371.23	-1.38
372.02	3.62
372.8	-9.38
373.58	-18.38
374.36	-2.38
375.15	5.62
375.93	2.62
376.71	24.62
377.49	1.62
378.28	10.62
379.06	-12.38
379.84	-2.38
380.62	1.62
381.41	-5.38
382.19	4.62
382.97	-0.38
383.75	10.62
384.53	-1.38
385.32	7.62
386.1	-6.38
386.88	-1.38
387.66	1.62
388.44	-1.38
389.22	-13.38
390	15.62
390.79	4.62
391.57	-1.38
392.35	-11.38
393.13	-6.38
393.91	4.62
394.69	-0.38
395.47	0.62
396.25	26.62
397.03	13.62
397.81	-2.38
398.59	11.62
399.37	12.62
400.16	17.62
400.94	22.62
401.72	-0.38
402.5	-0.38
403.28	0.62
404.06	8.62
404.84	6.62
405.62	-18.38
406.4	-12.38
407.18	-4.38
407.96	10.62
408.73	0.62
409.51	12.62
410.29	-1.38
411.07	-7.38
411.85	-9.38
412.63	10.62
413.41	5.62
414.19	24.62
414.97	9.62
415.75	-7.38
416.53	3.62
417.31	10.62
418.08	-0.38
418.86	-1.38
419.64	-17.38
420.42	17.62
421.2	-2.38
421.98	-8.38
422.76	-11.38
423.53	8.62
424.31	-21.38
425.09	-5.38
425.87	-13.38
426.65	4.62
427.42	3.62
428.2	15.62
428.98	9.62
429.76	-6.38
430.53	14.62
431.31	5.62
432.09	2.62
432.87	2.62
433.64	5.62
434.42	6.62
435.2	7.62
435.98	-9.38
436.75	-5.38
437.53	-7.38
438.31	-5.38
439.08	3.62
439.86	21.62
440.64	8.62
441.41	8.62
442.19	-8.38
442.97	-18.38
443.74	-2.38
444.52	14.62
445.29	8.62
446.07	6.62
446.85	6.62
447.62	0.62
448.4	-10.38
449.17	12.62
449.95	14.62
450.73	8.62
451.5	3.62
452.28	-2.38
453.05	-13.38
453.83	15.62
454.6	-4.38
455.38	1.62
456.15	-15.38
456.93	-12.38
457.7	-3.38
458.48	-5.38
459.25	-2.38
460.03	0.62
460.8	11.62
461.58	20.62
462.35	5.62
463.13	15.62
463.9	-6.38
464.68	-9.38
465.45	1.62
466.22	-6.38
467	-0.38
467.77	-14.38
468.55	25.62
469.32	20.62
470.09	-8.38
470.87	-3.38
471.64	9.62
472.42	-3.38
473.19	-5.38
473.96	-2.38
474.74	0.62
475.51	13.62
476.28	-7.38
477.06	19.62
477.83	-6.38
478.6	0.62
479.38	-24.38
480.15	-3.38
480.92	11.62
481.69	5.62
482.47	-17.38
483.24	-0.38
484.01	-27.38
484.78	-5.38
485.56	-17.38
486.33	-8.38
487.1	-18.38
487.87	-5.38
488.64	-7.38
489.42	-16.38
490.19	-10.38
490.96	-8.38
491.73	8.62
492.5	4.62
493.28	6.62
494.05	5.62
494.82	5.62
495.59	-16.38
496.36	-6.38
497.13	-4.38
497.9	-5.38
498.67	0.62
499.45	-22.38
500.22	-11.38
500.99	0.62
501.76	-4.38
502.53	-11.38
503.3	2.62
504.07	12.62
504.84	5.62
505.61	13.62
506.38	-8.38
507.15	6.62
507.92	7.62
508.69	10.62
509.46	6.62
510.23	-7.38
511	-10.38
511.77	4.62
512.54	-16.38
513.31	10.62
514.08	-9.38
514.85	-7.38
515.62	0.62
516.39	4.62
517.16	12.62
517.93	-3.38
518.7	16.62
519.47	-7.38
520.24	7.62
521	8.62
521.77	-2.38
522.54	6.62
523.31	-6.38
524.08	9.62
524.85	8.62
525.62	-1.38
526.38	-16.38
527.15	-13.38
527.92	12.62
528.69	14.62
529.46	9.62
530.23	6.62
530.99	-8.38
531.76	-1.38
532.53	-2.38
533.3	1.62
534.06	11.62
534.83	-13.38
535.6	26.62
536.37	-7.38
537.13	-3.38
537.9	-6.38
538.67	20.62
539.44	5.62
540.2	2.62
540.97	2.62
541.74	32.62
542.5	-13.38
543.27	18.62
544.04	15.62
544.8	9.62
545.57	9.62
546.34	5.62
547.1	9.62
547.87	12.62
548.63	6.62
549.4	16.62
550.17	12.62
550.93	11.62
551.7	14.62
552.46	24.62
553.23	23.62
554	36.62
554.76	23.62
555.53	16.62
556.29	38.62
557.06	34.62
557.82	52.62
558.59	31.62
559.35	20.62
560.12	37.62
560.88	31.62
561.65	41.62
562.41	56.62
563.18	46.62
563.94	58.62
564.71	60.62
565.47	55.62
566.24	47.62
567	31.62
567.76	55.62
568.53	58.62
569.29	58.62
570.06	58.62
570.82	45.62
571.58	67.62
572.35	69.62
573.11	89.62
573.88	76.62
574.64	74.62
575.4	64.62
576.17	84.62
576.93	68.62
577.69	80.62
578.46	72.62
579.22	96.62
579.98	92.62
580.75	84.62
581.51	73.62
582.27	105.62
583.03	75.62
583.8	71.62
584.56	98.62
585.32	101.62
586.08	98.62
586.85	108.62
587.61	108.62
588.37	98.62
589.13	115.62
589.89	107.62
590.66	94.62
591.42	96.62
592.18	103.62
592.94	114.62
593.7	107.62
594.47	111.62
595.23	117.62
595.99	121.62
596.75	107.62
597.51	110.62
598.27	110.62
599.03	106.62
599.79	132.62
600.56	121.62
601.32	138.62
602.08	139.62
602.84	128.62
603.6	131.62
604.36	128.62
605.12	129.62
605.88	131.62
606.64	122.62
607.4	104.62
608.16	141.62
608.92	112.62
609.68	136.62
610.44	126.62
611.2	129.62
611.96	127.62
612.72	122.62
613.48	143.62
614.24	138.62
615	142.62
615.76	113.62
616.52	135.62
617.28	132.62
618.04	126.62
618.79	123.62
619.55	120.62
620.31	144.62
621.07	133.62
621.83	140.62
622.59	151.62
623.35	131.62
624.11	133.62
624.86	125.62
625.62	132.62
626.38	113.62
627.14	131.62
627.9	148.62
628.66	126.62
629.41	147.62
630.17	115.62
630.93	123.62
631.69	120.62
632.44	117.62
633.2	136.62
633.96	123.62
634.72	123.62
635.47	114.62
636.23	140.62
636.99	108.62
637.75	134.62
638.5	97.62
639.26	123.62
640.02	138.62
640.77	113.62
641.53	102.62
642.29	120.62
643.04	99.62
643.8	134.62
644.56	100.62
645.31	125.62
646.07	118.62
646.82	127.62
647.58	110.62
648.34	125.62
649.09	109.62
649.85	116.62
650.6	120.62
651.36	126.62
652.12	113.62
652.87	109.62
653.63	119.62
654.38	106.62
655.14	113.62
655.89	116.62
656.65	113.62
657.4	101.62
658.16	88.62
658.91	82.62
659.67	96.62
660.42	87.62
661.18	105.62
661.93	94.62
662.69	97.62
663.44	106.62
664.19	110.62
664.95	108.62
665.7	97.62
666.46	82.62
667.21	97.62
667.96	91.62
668.72	99.62
669.47	87.62
670.23	88.62
670.98	100.62
671.73	99.62
672.49	77.62
673.24	89.62
673.99	82.62
674.75	76.62
675.5	66.62
676.25	96.62
677	79.62
677.76	93.62
678.51	87.62
679.26	102.62
680.02	88.62
680.77	57.62
681.52	85.62
682.27	78.62
683.03	74.62
683.78	62.62
684.53	79.62
685.28	80.62
686.03	66.62
686.79	69.62
687.54	81.62
688.29	67.62
689.04	63.62
689.79	78.62
690.54	78.62
691.3	65.62
692.05	68.62
692.8	84.62
693.55	64.62
694.3	70.62
695.05	69.62
695.8	64.62
696.55	65.62
697.3	63.62
698.05	55.62
698.81	42.62
699.56	70.62
700.31	52.62
701.06	69.62
701.81	29.62
702.56	58.62
703.31	48.62
704.06	49.62
704.81	41.62
705.56	44.62
706.31	59.62
707.06	56.62
707.81	49.62
708.56	28.62
709.31	55.62
710.05	45.62
710.8	40.62
711.55	43.62
712.3	38.62
713.05	48.62
713.8	35.62
714.55	41.62
715.3	52.62
716.05	53.62
716.8	27.62
717.54	55.62
718.29	43.62
719.04	31.62
719.79	46.62
720.54	35.62
721.29	38.62
722.03	63.62
722.78	54.62
723.53	42.62
724.28	34.62
725.03	22.62
725.77	16.62
726.52	26.62
727.27	7.62
728.02	38.62
728.76	32.62
729.51	33.62
730.26	32.62
731	42.62
731.75	23.62
732.5	40.62
733.25	33.62
733.99	33.62
734.74	30.62
735.49	22.62
736.23	19.62
736.98	33.62
737.72	13.62
738.47	46.62
739.22	16.62
739.96	31.62
740.71	27.62
741.46	32.62
742.2	18.62
742.95	23.62
743.69	2.62
744.44	26.62
745.18	39.62
745.93	24.62
746.67	30.62
747.42	14.62
748.16	31.62
748.91	18.62
749.66	30.62
750.4	25.62
751.14	24.62
751.89	17.62
752.63	21.62
753.38	19.62
754.12	28.62
754.87	26.62
755.61	42.62
756.36	22.62
757.1	41.62
757.85	-2.38
758.59	20.62
759.33	11.62
760.08	18.62
760.82	12.62
761.56	10.62
762.31	11.62
763.05	12.62
763.8	7.62
764.54	21.62
765.28	34.62
766.03	28.62
766.77	12.62
767.51	21.62
768.25	23.62
769	28.62
769.74	14.62
770.48	14.62
771.23	14.62
771.97	21.62
772.71	12.62
773.45	12.62
774.2	25.62
774.94	11.62
775.68	9.62
776.42	6.62
777.16	19.62
777.91	15.62
778.65	22.62
779.39	-17.38
780.13	15.62
780.87	15.62
781.61	14.62
782.35	10.62
783.1	4.62
783.84	23.62
784.58	20.62
785.32	9.62
786.06	14.62
786.8	-4.38
787.54	-10.38
788.28	18.62
789.02	5.62
789.76	13.62
790.5	-2.38
791.24	10.62
791.99	-1.38
792.73	-14.38
793.47	22.62
794.21	6.62
794.95	12.62
795.69	15.62
796.43	-5.38
797.16	-0.38
797.9	19.62
798.64	4.62
799.38	-6.38
800.12	-1.38
800.86	18.62
801.6	4.62
802.34	13.62
803.08	22.62
803.82	25.62
804.56	-8.38
805.3	-7.38
806.03	34.62
806.77	2.62
807.51	-7.38
808.25	6.62
808.99	-4.38
809.73	11.62
810.47	2.62
811.2	6.62
811.94	2.62
812.68	2.62
813.42	27.62
814.15	-14.38
814.89	16.62
815.63	18.62
816.37	-4.38
817.1	10.62
817.84	9.62
818.58	7.62
819.32	-4.38
820.05	8.62
820.79	-1.38
821.53	19.62
822.26	-2.38
823	-10.38
823.74	-13.38
824.47	-10.38
825.21	23.62
825.95	-0.38
826.68	-8.38
827.42	-4.38
828.16	-5.38
828.89	9.62
829.63	4.62
830.36	27.62
831.1	20.62
831.84	-2.38
832.57	4.62
833.31	27.62
834.04	-5.38
834.78	21.62
835.51	12.62
836.25	-15.38
836.98	-7.38
837.72	-3.38
838.45	-17.38
839.19	-27.38
839.92	8.62
840.66	-1.38
841.39	8.62
842.13	-17.38
842.86	9.62
843.6	5.62
844.33	9.62
845.06	-2.38
845.8	2.62
846.53	13.62
847.27	-4.38
848	4.62
848.73	11.62
849.47	12.62
850.2	-0.38
850.93	-1.38
851.67	-9.38
852.4	12.62
853.13	-7.38
853.87	9.62
854.6	23.62
855.33	11.62
856.07	-4.38
856.8	12.62
857.53	7.62
858.26	-9.38
859	3.62
859.73	-1.38
860.46	-1.38
861.19	7.62
861.93	3.62
862.66	-9.38
863.39	6.62
864.12	-4.38
864.85	-21.38
865.59	20.62
866.32	7.62
867.05	-21.38
867.78	-6.38
868.51	6.62
869.24	5.62
869.98	-21.38
870.71	34.62
871.44	1.62
872.17	2.62
872.9	18.62
873.63	-11.38
874.36	-2.38
875.09	10.62
875.82	-7.38
876.55	-17.38
877.28	-20.38
878.01	1.62
878.74	-3.38
879.47	-3.38
880.2	-16.38
880.93	-5.38
881.66	-25.38
882.39	-5.38
883.12	-6.38
883.85	5.62
884.58	14.62
885.31	21.62
886.04	21.62
886.77	-6.38
887.5	-28.38
888.23	13.62
888.96	-8.38
889.69	-12.38
890.41	10.62
891.14	-0.38
891.87	3.62
892.6	16.62
893.33	8.62
894.06	5.62
894.79	-2.38
895.51	8.62
896.24	-4.38
896.97	-10.38
897.7	-6.38
898.43	2.62
899.15	-11.38
899.88	10.62
900.61	0.62
901.34	-21.38
902.06	-17.38
902.79	-15.38
903.52	16.62
904.25	-3.38
904.97	-0.38
905.7	11.62
906.43	-6.38
907.15	-6.38
907.88	0.62
908.61	10.62
909.33	2.62
910.06	22.62
910.79	-15.38
911.51	-8.38
912.24	-11.38
912.97	4.62
913.69	-7.38
914.42	3.62
915.14	7.62
915.87	-1.38
916.59	1.62
917.32	-4.38
918.05	-3.38
918.77	17.62
919.5	4.62
920.22	7.62
920.95	-17.38
921.67	-7.38
922.4	1.62
923.12	-15.38
923.85	4.62
924.57	0.62
925.3	-12.38
926.02	5.62
926.74	-1.38
927.47	-7.38
928.19	12.62
928.92	22.62
929.64	-12.38
930.37	0.62
931.09	3.62
931.81	-23.38
932.54	-5.38
933.26	-11.38
933.98	-2.38
934.71	-11.38
935.43	-2.38
936.15	-18.38
936.88	-17.38
937.6	-22.38
938.32	6.62
939.05	-5.38
939.77	9.62
940.49	-4.38
941.21	8.62
941.94	-9.38
942.66	10.62
943.38	3.62
944.1	-14.38
944.83	-5.38
945.55	-0.38
946.27	-3.38
946.99	-6.38
947.71	-1.38
948.44	-11.38
949.16	-2.38
949.88	1.62
950.6	9.62
951.32	0.62
952.04	5.62
952.76	-6.38
953.49	-0.38
954.21	-2.38
954.93	-10.38
955.65	-17.38
956.37	-19.38
957.09	-10.38
957.81	-0.38
958.53	-7.38
959.25	6.62
959.97	15.62
960.69	1.62
961.41	4.62
962.13	-16.38
962.85	-6.38
963.57	3.62
964.29	4.62
965.01	-4.38
965.73	9.62
966.45	-1.38
967.17	-7.38
967.89	0.62
968.61	10.62
969.33	14.62
970.05	18.62
970.77	-12.38
971.49	-4.38
972.2	19.62
972.92	-26.38
973.64	0.62
974.36	1.62
975.08	-17.38
975.8	3.62
976.52	5.62
977.23	5.62
977.95	-7.38
978.67	-12.38
979.39	3.62
980.11	-0.38
980.82	-11.38
981.54	-6.38
982.26	4.62
982.98	2.62
983.69	-5.38
984.41	8.62
985.13	-21.38
985.84	1.62
986.56	11.62
987.28	-2.38
988	0.62
988.71	3.62
989.43	4.62
