# Supplementary material for: An electrochemiluminescence device powered by streaming potential for the detection of amines in flowing solution
Source: Nat Commun. 2025 Sep 8;16:8217. doi: 10.1038/s41467-025-63548-2 (PMC12417550; doi:10.1038/s41467-025-63548-2)
Supplement: Supplementary file 6 — Source Data [file 41467_2025_63548_MOESM6_ESM.zip › Source Data/Supplementary Fig.15.xlsx]

## Sheet: a
Column 1	0.000507927
0
0.005
0.01
0.015
0.02
0.025
0.03
0.035
0.04
0.045
0.05
0.055
0.06
0.065
0.07
0.075
0.08
0.085
0.09
0.095
0.1	0.00060611
0.105	0.000608145
0.11	0.000611196
0.115	0.000610034
0.12	0.000577336
0.125	0.000585329
0.13	0.000592886
0.135	0.000445675
0.14	0.000451778
0.145	0.000443059
0.15	0.000447128
0.155	0.000441461
0.16	0.00044364
0.165	0.000439426
0.17	0.000412832
0.175	0.000418064
0.18	0.000429254
0.185	0.000437682
0.19	0.000432741
0.195	0.000429835
0.2	-0.000154504
0.205	-0.000182261
0.21	-9.3469e-05
0.215	-5.71385e-05
0.22	-2.70762e-08
0.225	2.58872e-06
0.23	-1.04902e-05
0.235	0.000395248
0.24	0.000397573
0.245	0.000395684
0.25	0.000417628
0.255	0.000406002
0.26	0.000405275
0.265	0.000545656
0.27	0.000610179
0.275	0.000606982
0.28	0.000607563
0.285	0.000605529
0.29	0.000593612
0.295	0.000595647
0.3	0.000598117
0.305	0.000599716
0.31	0.000595211
0.315	0.000491742
0.32	0.000449017
0.325	0.000382024
0.33	0.00037563
0.335	0.000376356
0.34	-3.22885e-05
0.345	-2.90914e-05
0.35	-3.18526e-05
0.355	-5.85918e-05
0.36	-2.08081e-05
0.365	-1.3978e-05
0.37	-0.000124277
0.375	-0.000196647
0.38	-0.000205657
0.385	-0.000203914
0.39	-0.000196793
0.395	-0.000199554
0.4	-0.000190399
0.405	-0.000187928
0.41	-0.000178482
0.415	-0.000136194
0.42	-0.000126312
0.425	-0.000118319
0.43	-0.000114541
0.435	-0.000129218
0.44	-8.50403e-05
0.445	-7.99541e-05
0.45	-8.88187e-05
0.455	-8.50403e-05
0.46	-8.24245e-05
0.465	-0.000117302
0.47	-0.000126166
0.475	-0.00016177
0.48	-0.000138519
0.485	-0.000130962
0.49	-0.000136484
0.495	-0.000147093
0.5	-0.000129799
0.505	-0.000135758
0.51	-0.000137937
0.515	-0.000151598
0.52	-0.000187492
0.525	-0.00018662
0.53	-0.000194613
0.535	-8.22792e-05
0.54	-6.09169e-05
0.545	-9.88459e-05
0.55	-0.000104949
0.555	-0.000105967
0.56	-0.000106984
0.565	-0.000106984
0.57	-0.000112797
0.575	-0.00010989
0.58	-0.000114541
0.585	-0.000125149
0.59	-0.000123115
0.595	-0.000117883
0.6	-1.81923e-05
0.605	-2.99634e-05
0.61	-3.31604e-05
0.615	-3.59216e-05
0.62	-3.86827e-05
0.625	-3.91186e-05
0.63	-5.36508e-05
0.635	0.000158955
0.64	5.98455e-05
0.645	6.20253e-05
0.65	6.52224e-05
0.655	6.49318e-05
0.66	6.66756e-05
0.665	6.76929e-05
0.67	6.31879e-05
0.675	7.88827e-05
0.68	7.91733e-05
0.685	9.10897e-05
0.69	8.46955e-05
0.695	0.000298319
0.7	0.000301225
0.705	0.000206766
0.71	0.000202116
0.715	0.000231325
0.72	0.000238591
0.725	0.000242515
0.73	0.000239463
0.735	0.000249636
0.74	4.90917e-05
0.745	4.60399e-05
0.75	4.57493e-05
0.755	4.25522e-05
0.76	5.51952e-05
0.765	6.30426e-05
0.77	5.88283e-05
0.775	6.12987e-05
0.78	5.35967e-05
0.785	5.8247e-05
0.79	5.59218e-05
0.795	0.000101408
0.8	-0.000110036
0.805	-0.000111198
0.81	-0.000117883
0.815	-9.88459e-05
0.82	-0.000128637
0.825	-0.000121952
0.83	-5.72839e-05
0.835	-6.51312e-05
0.84	-6.25155e-05
0.845	-2.70762e-08
0.85	-8.99007e-07
0.855	3.51408e-05
0.86	3.36876e-05
0.865	2.67121e-05
0.87	8.11094e-06
0.875	1.1355e-06
0.88	-5.98527e-06
0.885	-7.72913e-06
0.89	-1.57218e-05
0.895	-1.89189e-05
0.9	-5.97543e-05
0.905	-4.63847e-05
0.91	-5.35055e-05
0.915	-5.81558e-05
0.92	-7.48678e-05
0.925	-7.48678e-05
0.93	-0.000103787
0.935	-0.000166566
0.94	-0.000153632
0.945	-0.000151307
0.95	-0.000206384
0.955	-0.000214522
0.96	-0.000253904
0.965	-0.000258119
0.97	-0.000264658
0.975	-0.000216993
0.98	-0.000208564
0.985	-0.000196793
0.99	-0.000198682
0.995	-0.000194177
1	-0.000185312
1.005	-0.00018633
1.01	-0.000203187
1.015	-0.000200862
1.02	-0.00019316
1.025	-0.000190544
1.03	-0.000182406
1.035	-0.000162933
1.04	-0.000164095
1.045	-0.000163659
1.05	-0.000163805
1.055	-0.000182987
1.06	-0.00017732
1.065	-0.00017761
1.07	-0.000178773
1.075	-0.000179354
1.08	-0.000214667
1.085	-0.000137937
1.09	-0.000131543
1.095	-0.000134304
1.1	-3.12713e-05
1.105	-3.5195e-05
1.11	-3.73748e-05
1.115	-3.72295e-05
1.12	-3.21432e-05
1.125	-3.05447e-05
1.13	-3.22885e-05
1.135	-4.05719e-05
1.14	-3.73748e-05
1.145	-3.50496e-05
1.15	-2.45865e-05
1.155	-1.83376e-05
1.16	-1.06356e-05
1.165	-4.63042e-07
1.17	-9.76364e-06
1.175	3.90645e-05
1.18	3.06358e-05
1.185	3.2089e-05
1.19	-3.50496e-05
1.195	-4.7402e-05
1.2	-4.21704e-05
1.205	-0.000136775
1.21	-0.000138809
1.215	-0.000136339
1.22	-0.000130671
1.225	-0.000133723
1.23	-0.000137647
1.235	-0.000140117
1.24	6.36708e-06
1.245	6.5124e-06
1.25	8.44855e-07
1.255	3.99364e-05
1.26	2.86013e-05
1.265	2.30791e-05
1.27	1.11627e-05
1.275	9.1282e-06
1.28	-3.28698e-05
1.285	1.36332e-05
1.29	1.46504e-05
1.295	1.86211e-06
1.3	6.5124e-06
1.305	1.5377e-05
1.31	4.76854e-06
1.315	3.75129e-06
1.32	1.42614e-06
1.325	-1.3542e-05
1.33	-2.03721e-05
1.335	3.75129e-06
1.34	8.54691e-06
1.345	-0.000128928
1.35	-0.000132851
1.355	-0.000130235
1.36	-0.000179064
1.365	-0.000177901
1.37	-0.000184295
1.375	-0.000119046
1.38	-4.79833e-05
1.385	-4.87099e-05
1.39	-8.50403e-05
1.395	-9.07079e-05
1.4	-8.66389e-05
1.405	-8.47497e-05
1.41	-9.68114e-05
1.415	-9.85553e-05
1.42	-7.38506e-05
1.425	-6.57125e-05
1.43	-5.35055e-05
1.435	-3.99906e-05
1.44	-6.13529e-05
1.445	0.000192524
1.45	0.000194559
1.455	0.000225512
1.46	0.000227402
1.465	0.000222606
1.47	0.000222025
1.475	0.00023336
1.48	0.000424167
1.485	0.000437682
1.49	0.000434485
1.495	0.000437682
1.5	0.000441751
1.505	0.000448872
1.51	0.000451197
1.515	0.000444222
1.52	0.000449453
1.525	0.000431579
1.53	0.000426928
1.535	0.000422714
1.54	0.000449017
1.545	0.000450471
1.55	0.00019078
1.555	0.000200372
1.56	0.000175812
1.565	0.000180608
1.57	0.000207783
1.575	0.000209236
1.58	0.000206185
1.585	-4.60941e-05
1.59	-0.000123841
1.595	-0.000128201
1.6	-0.000134304
1.605	-0.000137211
1.61	-0.000140989
1.615	-0.000147965
1.62	-0.000136484
1.625	-0.000133868
1.63	-0.000140263
1.635	-0.000142733
1.64	-0.000138373
1.645	-0.00014375
1.65	-4.84192e-05
1.655	-6.17888e-05
1.66	-7.80649e-05
1.665	-7.86462e-05
1.67	-5.52494e-05
1.675	-8.18432e-05
1.68	-7.86462e-05
1.685	-7.7193e-05
1.69	-7.37052e-05
1.695	-9.90896e-06
1.7	-7.14784e-06
1.705	-7.72913e-06
1.71	-9.18235e-06
1.715	-1.81923e-05
1.72	-1.12169e-05
1.725	-8.01978e-06
1.73	-3.66012e-06
1.735	-4.24141e-06
1.74	-8.99007e-07
1.745	4.91387e-06
1.75	-2.54584e-05
1.755	-9.40503e-05
1.76	-8.66389e-05
1.765	-8.67842e-05
1.77	-8.67842e-05
1.775	-0.000115413
1.78	-1.51405e-05
1.785	-1.13622e-05
1.79	-1.48499e-05
1.795	-6.27591e-06
1.8	-6.30967e-05
1.805	0.000182206
1.81	0.00023365
1.815	0.00023118
1.82	0.00024019
1.825	0.000239463
1.83	0.000264168
1.835	0.000254722
1.84	0.000270417
1.845	0.000271725
1.85	0.00030108
1.855	0.00030108
1.86	0.000281897
1.865	0.000289599
1.87	0.000286112
1.875	0.000284222
1.88	0.000322733
1.885	0.000230308
1.89	0.000225803
1.895	0.000222751
1.9	0.000213741
1.905	0.000207928
1.91	-4.01359e-05
1.915	-8.94e-05
1.92	-8.22792e-05
1.925	-8.1262e-05
1.93	-8.4895e-05
1.935	-0.00012108
1.94	-0.000120499
1.945	-4.6966e-05
1.95	-5.43774e-05
1.955	-9.28877e-05
1.96	-9.37596e-05
1.965	-0.000104659
1.97	-4.12985e-05
1.975	-4.2897e-05
1.98	-3.75201e-05
1.985	-7.21067e-05
1.99	-7.53038e-05
1.995	-7.7193e-05
2	-6.80377e-05
2.005	-5.48134e-05
2.01	-5.23429e-05
2.015	-4.94365e-05
2.02	-4.52222e-05
2.025	-4.20251e-05
2.03	-4.23157e-05
2.035	-2.90914e-05
2.04	-2.51677e-05
2.045	1.57146e-06
2.05	-7.28333e-05
2.055	7.03087e-05
2.06	7.80107e-05
2.065	7.97546e-05
2.07	7.58309e-05
2.075	9.1282e-06
2.08	1.39238e-05
2.085	2.14806e-05
2.09	2.30791e-05
2.095	1.79928e-05
2.1	2.71481e-05
2.105	2.17712e-05
2.11	2.15275e-06
2.115	2.29338e-05
2.12	2.45323e-05
2.125	2.55496e-05
2.13	2.16259e-05
2.135	0.000121898
2.14	0.000112452
2.145	0.000117974
2.15	9.73385e-05
2.155	8.00452e-05
2.16	-6.23701e-05
2.165	-6.83283e-05
2.17	1.74115e-05
2.175	1.95914e-05
2.18	2.4387e-05
2.185	2.51136e-05
2.19	8.98288e-06
2.195	-1.04433e-06
2.2	1.05814e-05
2.205	2.73404e-06
2.21	-2.78819e-06
2.215	1.68303e-05
2.22	4.04193e-06
2.225	5.7858e-06
2.23	2.91826e-05
2.235	2.93279e-05
2.24	-7.29786e-05
2.245	-3.79561e-05
2.25	-4.14438e-05
2.255	-5.24882e-05
2.26	-4.71113e-05
2.265	-4.36236e-05
2.27	-5.43774e-05
2.275	-0.000142588
2.28	-0.000138519
2.285	-0.000131979
2.29	-0.000138809
2.295	-0.000140699
2.3	-0.000137356
2.305	-0.000146802
2.31	-0.000153923
2.315	-0.00016395
2.32	-0.000177174
2.325	-0.00018197
2.33	-0.000155957
2.335	-0.000172815
2.34	-0.000169036
2.345	-0.000169472
2.35	-0.000166275
2.355	-0.000169908
2.36	-8.38778e-05
2.365	-9.59395e-05
2.37	-9.98632e-05
2.375	-8.76561e-05
2.38	-7.87915e-05
2.385	-7.66117e-05
2.39	-8.83827e-05
2.395	-8.69295e-05
2.4	-3.59216e-05
2.405	-3.62122e-05
2.41	-3.65028e-05
2.415	-3.67935e-05
2.42	-1.7611e-05
2.425	-1.7175e-05
2.43	-1.51405e-05
2.435	-4.52222e-05
2.44	-5.64119e-05
2.445	-5.71385e-05
2.45	2.27884e-05
2.455	-1.83376e-05
2.46	-2.05175e-05
2.465	-0.000113814
2.47	-3.34511e-05
2.475	-3.21432e-05
2.48	-3.0254e-05
2.485	-2.73476e-05
2.49	-2.82195e-05
2.495	-2.80742e-05
2.5	-2.79289e-05
2.505	-7.6321e-05
2.51	-7.28333e-05
2.515	-7.42865e-05
2.52	-6.97815e-05
2.525	-5.98997e-05
2.53	-6.7747e-05
2.535	-7.70476e-05
2.54	-7.37052e-05
2.545	-7.03628e-05
2.55	-6.39687e-05
2.555	-0.000154214
2.56	-0.000108437
2.565	-0.000100154
2.57	-8.19886e-05
2.575	-0.00015494
2.58	-0.000155667
2.585	-0.000155231
2.59	-0.00015247
2.595	-0.000158718
2.6	-0.00015959
2.605	-0.00017078
2.61	-0.000173687
2.615	-0.000179935
2.62	-0.000177901
2.625	-0.000171216
2.63	-0.000181825
2.635	-0.000182551
2.64	-0.000179499
2.645	-0.000184295
2.65	-0.000202024
2.655	-0.000214377
2.66	-0.000207401
2.665	-0.000244894
2.67	-0.000246348
2.675	-0.000253759
2.68	-0.000248527
2.685	-0.000246348
2.69	-0.000251288
2.695	-0.000266693
2.7	-0.000265385
2.705	-0.000264513
2.71	-0.000253032
2.715	-0.000251434
2.72	-0.000241261
2.725	-0.000235158
2.73	-0.000241552
2.735	-0.000245476
2.74	0.000277828
2.745	0.000301952
2.75	0.000305003
2.755	0.000331888
2.76	0.000336538
2.765	0.000337846
2.77	0.000327092
2.775	0.000330144
2.78	0.000367928
2.785	0.000372142
2.79	0.000372723
2.795	0.000369526
2.8	0.00037563
2.805	0.000398591
2.81	0.000397864
2.815	0.000398009
2.82	0.000399753
2.825	0.000395684
2.83	0.000385366
2.835	0.000388563
2.84	0.00038929
2.845	-9.24517e-05
2.85	-0.000117447
2.855	-0.000118028
2.86	-0.000135903
2.865	-0.000135612
2.87	-0.000128637
2.875	-0.000112651
2.88	-0.000117011
2.885	-0.000135612
2.89	-0.000140699
2.895	-0.000148837
2.9	-0.000152034
2.905	-0.000166275
2.91	-0.000185603
2.915	-0.000183859
2.92	-0.000178046
2.925	-0.00013663
2.93	-0.000137792
2.935	-0.000140263
2.94	-0.000142297
2.945	-0.000137647
2.95	-0.000177756
2.955	-0.000175866
2.96	-0.000153051
2.965	-0.000137647
2.97	-0.000140844
2.975	-0.000149854
2.98	-0.000168891
2.985	-0.000166421
2.99	-0.000186475
2.995	-0.000190253
3	-0.000173105
3.005	-0.000159736
3.01	-0.000140117
3.015	-0.000142006
3.02	-0.000135176
3.025	-1.90642e-05
3.03	-6.23701e-05
3.035	-5.83011e-05
3.04	-5.71385e-05
3.045	-5.32149e-05
3.05	-5.69932e-05
3.055	-5.37961e-05
3.06	-4.58034e-05
3.065	-6.22248e-05
3.07	-6.90549e-05
3.075	-7.34146e-05
3.08	-7.16707e-05
3.085	-6.28061e-05
3.09	-7.00722e-05
3.095	-7.35599e-05
3.1	-6.7747e-05
3.105	-5.5976e-05
3.11	-5.72839e-05
3.115	-6.46953e-05
3.12	-6.455e-05
3.125	-6.54219e-05
3.13	-0.000185312
3.135	-0.000184876
3.14	-0.000189236
3.145	-0.000171507
3.15	-0.000172233
3.155	-0.000163659
3.16	-0.000159881
3.165	-0.000168746
3.17	-0.000171361
3.175	-0.000174849
3.18	-0.000173251
3.185	-0.000172815
3.19	-0.000176593
3.195	-0.000174559
3.2	-0.000160898
3.205	-0.000158573
3.21	-8.27152e-05
3.215	-8.62029e-05
3.22	-7.89368e-05
3.225	-7.21067e-05
3.23	-7.89368e-05
3.235	-8.31511e-05
3.24	-8.43137e-05
3.245	-6.3678e-05
3.25	-7.95181e-05
3.255	-8.22792e-05
3.26	-8.92547e-05
3.265	-8.09713e-05
3.27	-6.60032e-05
3.275	-7.09441e-05
3.28	7.74294e-05
3.285	8.16438e-05
3.29	9.48681e-05
3.295	9.35602e-05
3.3	8.90552e-05
3.305	8.3533e-05
3.31	7.53949e-05
3.315	-2.18253e-05
3.32	-1.89189e-05
3.325	-1.58672e-05
3.33	-2.13894e-05
3.335	7.29245e-05
3.34	7.98999e-05
3.345	8.3533e-05
3.35	6.79835e-05
3.355	6.76929e-05
3.36	7.23432e-05
3.365	7.33604e-05
3.37	6.08628e-05
3.375	4.58946e-05
3.38	4.9237e-05
3.385	-9.37596e-05
3.39	-9.95725e-05
3.395	-0.00011425
3.4	-0.000123841
3.405	-0.000108146
3.41	-0.000109309
3.415	-0.000106548
3.42	-0.000107129
3.425	-0.00010059
3.43	-0.000111053
3.435	-0.000113669
3.44	-0.000207983
3.445	-0.000222805
3.45	-0.000224549
3.455	-0.000228618
3.46	-0.000223968
3.465	-0.000225712
3.47	-0.000222515
3.475	-0.000225131
3.48	-0.000227456
3.485	-0.000224549
3.49	-0.000223823
3.495	-0.000221788
3.5	-0.000219608
3.505	-0.00020217
3.51	-0.000209
3.515	-0.000211906
3.52	-0.000207837
3.525	-0.000205657
3.53	-0.000228037
3.535	-0.000228473
3.54	-0.000226438
3.545	-0.000207111
3.55	-0.0001686
3.555	-0.000171797
3.56	-0.000172088
3.565	-0.00017296
3.57	-0.000180371
3.575	-0.000196793
3.58	-0.000188219
3.585	-0.000176157
3.59	-0.000176157
3.595	-0.000180371
3.6	-0.000171071
3.605	-0.000146366
3.61	-0.000157556
3.615	-0.000165113
3.62	-0.000158864
3.625	-0.0001593
3.63	-0.000160753
3.635	-0.000143605
3.64	-0.000139972
3.645	-0.000136484
3.65	-0.00015058
3.655	-0.000186911
3.66	-0.00018633
3.665	-0.00018444
3.67	-0.000172815
3.675	-0.000160026
3.68	-0.000152179
3.685	-0.000155521
3.69	-0.000167728
3.695	-0.000172815
3.7	-0.000172669
3.705	-0.000121371
3.71	-0.000147819
3.715	-0.000139391
3.72	-0.000135031
3.725	-0.000135322
3.73	-0.000138519
3.735	-0.0001391
3.74	-0.000131543
3.745	-0.000132997
3.75	-0.000137792
3.755	-0.000136339
3.76	-0.000117302
3.765	-5.98997e-05
3.77	-6.44046e-05
3.775	-7.89368e-05
3.78	2.33697e-05
3.785	3.73206e-05
3.79	4.99636e-05
3.795	5.79563e-05
3.8	6.65303e-05
3.805	8.89099e-05
3.81	2.55496e-05
3.815	0.000180753
3.82	0.000179155
3.825	0.000183078
3.83	0.000172761
3.835	0.000160699
3.84	0.000160118
3.845	0.0001591
3.85	0.000162443
3.855	0.000164768
3.86	0.000161716
3.865	0.000150236
3.87	9.34148e-05
3.875	8.38236e-05
3.88	8.33876e-05
3.885	-2.54584e-05
3.89	-3.12713e-05
3.895	-4.53675e-05
3.9	-4.85646e-05
3.905	-4.21704e-05
3.91	-6.58579e-05
3.915	-6.54219e-05
3.92	-0.00017296
3.925	-7.70476e-05
3.93	-7.82102e-05
3.935	-7.83555e-05
3.94	-6.19342e-05
3.945	-6.03356e-05
3.95	-5.01631e-05
3.955	-5.24882e-05
3.96	-5.01631e-05
3.965	-3.49043e-05
3.97	-2.70569e-05
3.975	-3.28698e-05
3.98	-2.86555e-05
3.985	-1.64484e-05
3.99	-1.87736e-05
3.995	-2.74929e-05
4	-2.69116e-05
4.005	-2.76382e-05
4.01	0.000102279
4.015	0.00011841
4.02	0.00012277
4.025	7.98999e-05
4.03	-3.14166e-05
4.035	-3.01087e-05
4.04	-2.28426e-05
4.045	-1.74657e-05
4.05	-1.55765e-05
4.055	-3.69388e-05
4.06	-4.15891e-05
4.065	-3.96999e-05
4.07	-3.8828e-05
4.075	-4.87099e-05
4.08	-4.58034e-05
4.085	1.1744e-05
4.09	-7.53685e-07
4.095	7.96562e-06
4.1	1.08721e-05
4.105	1.66849e-05
4.11	1.45051e-05
4.115	-0.000129799
4.12	-3.69388e-05
4.125	-3.85374e-05
4.13	-4.82739e-05
4.135	-4.10078e-05
4.14	-4.56581e-05
4.145	-4.42049e-05
4.15	-4.58034e-05
4.155	-4.82739e-05
4.16	-4.76926e-05
4.165	2.24978e-05
4.17	1.50864e-05
4.175	-8.01978e-06
4.18	-6.13059e-06
4.185	-5.11334e-06
4.19	-6.35327e-05
4.195	-6.54219e-05
4.2	-7.21067e-05
4.205	-6.03356e-05
4.21	-6.52766e-05
4.215	-5.49587e-05
4.22	-5.48134e-05
4.225	-0.000104077
4.23	-0.000108292
4.235	-0.000110472
4.24	-0.00010989
4.245	-0.000120789
4.25	-0.000120208
4.255	-0.000126312
4.26	-0.000124568
4.265	-0.0001189
4.27	-0.000147093
4.275	-0.000119191
4.28	-0.000101316
4.285	-9.56488e-05
4.29	-9.21611e-05
4.295	-6.03356e-05
4.3	-4.71113e-05
4.305	-4.58034e-05
4.31	-5.62666e-05
4.315	-5.98997e-05
4.32	-7.21067e-05
4.325	-6.73111e-05
4.33	-0.000127329
4.335	-0.00012573
4.34	-0.000123696
4.345	4.25522e-05
4.35	5.92642e-05
4.355	6.08628e-05
4.36	5.59218e-05
4.365	5.66484e-05
4.37	5.15622e-05
4.375	5.7858e-06
4.38	-2.19707e-05
4.385	-3.4323e-05
4.39	-3.66482e-05
4.395	-3.76654e-05
4.4	-5.40868e-05
4.405	-5.77198e-05
4.41	-4.71113e-05
4.415	-4.49315e-05
4.42	-4.39143e-05
4.425	-4.31877e-05
4.43	-3.31604e-05
4.435	-3.17072e-05
4.44	-3.28698e-05
4.445	-2.32786e-05
4.45	-0.000176738
4.455	-0.000181389
4.46	-0.000181389
4.465	-0.000150726
4.47	-0.000151452
4.475	-0.000153196
4.48	-0.00015058
4.485	-0.000101171
4.49	-0.000103351
4.495	-0.000105385
4.5	-0.000105967
4.505	-5.5104e-05
4.51	-5.69932e-05
4.515	-7.7193e-05
4.52	-8.73655e-05
4.525	-8.69295e-05
4.53	-9.31784e-05
4.535	-0.000108582
4.54	-0.000110326
4.545	-9.24517e-05
4.55	-9.84099e-05
4.555	-0.000106693
4.56	-0.000107711
4.565	-0.000112216
4.57	-0.000140263
4.575	-0.000140844
4.58	-0.000138955
4.585	-0.000125004
4.59	-0.000171361
4.595	-0.000168891
4.6	-0.00016831
4.605	-0.000168164
4.61	-0.000237919
4.615	-0.000255212
4.62	-0.000249981
4.625	-0.000234576
4.63	-0.000234286
4.635	-0.000108728
4.64	-0.000106548
4.645	-0.000104223
4.65	-0.000119336
4.655	-0.000121661
4.66	-0.000129945
4.665	-9.49222e-05
4.67	-9.49222e-05
4.675	-9.07079e-05
4.68	-8.64935e-05
4.685	-7.95181e-05
4.69	-8.99813e-05
4.695	-7.28333e-05
4.7	-7.39959e-05
4.705	-7.55944e-05
4.71	-7.87915e-05
4.715	-8.34418e-05
4.72	-6.73111e-05
4.725	-6.44046e-05
4.73	-6.99269e-05
4.735	-7.06535e-05
4.74	-0.000154649
4.745	-0.000152615
4.75	-0.000155231
4.755	-0.000148837
4.76	-0.000153778
4.765	-0.000140408
4.77	-0.000173541
4.775	-0.000173396
4.78	-0.000174413
4.785	-0.000167874
4.79	-0.000156684
4.795	-0.000160898
4.8	-0.000171361
4.805	-0.000165403
4.81	-0.00015494
4.815	-0.000144186
4.82	-0.000129654
4.825	-0.000126457
4.83	-0.000129654
4.835	-8.76561e-05
4.84	-9.37596e-05
4.845	-0.000126457
4.85	-0.000121807
4.855	-0.000120644
4.86	-0.000128056
4.865	-0.000116139
4.87	-0.000117447
4.875	-0.00011861
4.88	-0.000120208
4.885	-0.000105967
4.89	-0.000113233
4.895	-0.000130671
4.9	-0.00012573
4.905	-0.000134304
4.91	-0.000146366
4.915	-0.000156975
4.92	-0.000163223
4.925	-0.000158864
4.93	-0.000162206
4.935	-0.000160317
4.94	-0.000205512
4.945	-0.000200135
4.95	-0.000192724
4.955	-0.000204495
4.96	-0.000207111
4.965	-0.000207256
4.97	-0.000209872
4.975	-0.000214086
4.98	-0.000202896
4.985	-0.000179499
4.99	-0.000195049
4.995	-0.000202024
5	-0.000191416
5.005	-0.000109018
5.01	-0.000107275
5.015	-0.000101898
5.02	-0.00010277
5.025	-4.91458e-05
5.03	0.000195721
5.035	0.000194849
5.04	0.000198628
5.045	0.000223914
5.05	0.00022653
5.055	0.000221153
5.06	0.000240481
5.065	0.000250653
5.07	0.000259808
5.075	0.000257483
5.08	0.00024702
5.085	0.00024237
5.09	0.00046849
5.095	0.000466601
5.1	0.000470961
5.105	0.000463549
5.11	0.00038246
5.115	0.000374758
5.12	0.000415303
5.125	0.000416465
5.13	0.000361824
5.135	0.000136721
5.14	0.000146748
5.145	0.000144568
5.15	0.000125386
5.155	0.000159536
5.16	0.000181916
5.165	0.00016811
5.17	0.000155322
5.175	0.000142243
5.18	0.000144568
5.185	0.000222606
5.19	0.00022217
5.195	-2.70569e-05
5.2	-2.6185e-05
5.205	-2.73476e-05
5.21	-2.9818e-05
5.215	-3.05447e-05
5.22	-2.168e-05
5.225	-5.72839e-05
5.23	-5.53947e-05
5.235	-6.25155e-05
5.24	-8.19886e-05
5.245	-8.40231e-05
5.25	-8.15526e-05
5.255	-4.37689e-05
5.26	-6.39687e-05
5.265	-8.95453e-05
5.27	-8.02447e-05
5.275	-8.99813e-05
5.28	-4.94365e-05
5.285	-4.10078e-05
5.29	-0.000106984
5.295	-0.000116285
5.3	6.94367e-05
5.305	7.71388e-05
5.31	7.74294e-05
5.315	7.24885e-05
5.32	0.000114922
5.325	0.000108819
5.33	0.000108819
5.335	0.000108674
5.34	0.000124078
5.345	0.000133669
5.35	0.000128147
5.355	0.000199936
5.36	0.000157938
5.365	0.00015009
5.37	0.000185113
5.375	0.000168256
5.38	0.000181916
5.385	0.000153869
5.39	0.000145004
5.395	0.000142534
5.4	0.000146748
5.405	-3.72295e-05
5.41	3.86285e-05
5.415	2.81654e-05
5.42	5.09809e-05
5.425	3.04905e-05
5.43	3.42689e-05
5.435	2.74387e-05
5.44	2.70028e-05
5.445	2.26431e-05
5.45	6.65773e-06
5.455	-2.2069e-06
5.46	-9.3905e-05
5.465	-6.48406e-05
5.47	-7.12348e-05
5.475	-0.000109309
5.48	-0.000102915
5.485	-9.46316e-05
5.49	-7.95181e-05
5.495	-9.04172e-05
5.5	-8.11166e-05
5.505	-7.00722e-05
5.51	-6.80377e-05
5.515	-0.000139536
5.52	-0.000122969
5.525	-0.000105821
5.53	-0.00013009
5.535	-0.000138519
5.54	-0.000140989
5.545	-0.000138083
5.55	-0.000146366
5.555	-0.000144332
5.56	-0.000138519
5.565	-0.000110181
5.57	-0.000137937
5.575	-0.000137937
5.58	-0.000127329
5.585	-0.000127474
5.59	-0.000144768
5.595	-0.000165403
5.6	-0.000156393
5.605	-0.000158283
5.61	-0.00017078
5.615	-0.000179935
5.62	-0.000197229
5.625	-0.000202024
5.63	-0.000243732
5.635	-0.000248818
5.64	-0.000250417
5.645	-0.000234867
5.65	-0.000234431
5.655	-0.000235158
5.66	-0.000236756
5.665	-0.000230507
5.67	-0.000245185
5.675	-0.000238645
5.68	-0.000244458
5.685	-0.000246057
5.69	-0.000246493
5.695	-0.00023632
5.7	-0.00023632
5.705	-0.000230217
5.71	-0.000231379
5.715	-0.000229636
5.72	-0.000226874
5.725	-0.000217719
5.73	-0.000187928
5.735	-0.000193596
5.74	-0.000197955
5.745	-0.000182987
5.75	-0.000174559
5.755	-0.000169908
5.76	-0.00015959
5.765	-0.000152179
5.77	-0.000155812
5.775	-0.000166275
5.78	-0.000146947
5.785	-0.000151888
5.79	-0.000154068
5.795	-0.000159881
5.8	-0.000155231
5.805	-0.000140699
5.81	-0.00014346
5.815	-0.000154068
5.82	-0.000159881
5.825	-0.000139681
5.83	-0.000141716
5.835	-0.000183278
5.84	-0.000171943
5.845	-8.19886e-05
5.85	-8.60576e-05
5.855	-0.000106548
5.86	-7.53038e-05
5.865	-7.69023e-05
5.87	-7.7193e-05
5.875	-8.69295e-05
5.88	-5.05991e-05
5.885	-7.23973e-05
5.89	-5.90277e-05
5.895	-6.06263e-05
5.9	-5.42321e-05
5.905	5.7858e-06
5.91	5.54211e-07
5.915	2.68575e-05
5.92	2.802e-05
5.925	3.12171e-05
5.93	5.08356e-05
5.935	4.28429e-05
5.94	4.9673e-05
5.945	5.46139e-05
5.95	-1.79017e-05
5.955	-2.63303e-05
5.96	-2.2116e-05
5.965	-5.93184e-05
5.97	-6.25155e-05
5.975	-7.87915e-05
5.98	-7.37052e-05
5.985	-9.05626e-05
5.99	-9.09985e-05
5.995	-9.92819e-05
6	-9.69567e-05
6.005	-7.74836e-05
6.01	-0.000138519
6.015	-0.000157411
6.02	-0.000186475
6.025	-0.000178337
6.03	-0.000178337
6.035	-0.000215975
6.04	-0.000211761
6.045	-0.000206384
6.05	-0.000210162
6.055	-0.00022048
6.06	-0.000214377
6.065	-0.000212488
6.07	-0.000215539
6.075	-0.000220044
6.08	-0.000207692
6.085	-0.000199118
6.09	-0.000200862
6.095	-0.000211325
6.1	-0.000207983
6.105	-0.000200862
6.11	-0.000219027
6.115	-0.000221498
6.12	-0.000198827
6.125	-0.000196793
6.13	-0.000201588
6.135	-0.000214667
6.14	-0.000176448
6.145	-0.000171216
6.15	-0.000171216
6.155	-0.000174704
6.16	-0.000174704
6.165	-0.000171361
6.17	-0.000174995
6.175	-0.000179209
6.18	-0.000182697
6.185	-0.000179645
6.19	-0.000183423
6.195	-0.000192142
6.2	-0.000187928
6.205	-0.000173251
6.21	-0.000182842
6.215	-0.000188364
6.22	-0.000192433
6.225	-0.000204204
6.23	-0.000151598
6.235	-0.000151162
6.24	-0.000140989
6.245	-0.000179645
6.25	-0.000172815
6.255	-0.000178918
6.26	-0.000165403
6.265	-0.000156684
6.27	-0.000156829
6.275	-0.000138228
6.28	-6.48406e-05
6.285	-5.26336e-05
6.29	1.81381e-05
6.295	0.000335376
6.3	0.00033741
6.305	0.000338863
6.31	0.000313287
6.315	0.000312124
6.32	0.000319245
6.325	0.000329272
6.33	0.000329853
6.335	0.000272451
6.34	0.000274195
6.345	0.000284513
6.35	0.00029236
6.355	0.000272015
6.36	0.000275358
6.365	0.00026969
6.37	0.0002694
6.375	0.000271143
6.38	0.000249054
6.385	0.000185404
6.39	0.000197901
6.395	0.000116085
6.4	-0.000215103
6.405	-0.000210308
6.41	-0.00021147
6.415	-0.000203478
6.42	-0.000205367
6.425	-0.000173832
6.43	-0.000168455
6.435	-0.000171652
6.44	-0.000165985
6.445	-0.000163078
6.45	-0.000164822
6.455	-0.000177756
6.46	-0.000169763
6.465	-0.000168019
6.47	-0.0001686
6.475	-0.000173396
6.48	-0.000173687
6.485	-0.000158718
6.49	-0.000159736
6.495	-0.000176302
6.5	-9.97178e-05
6.505	-8.82374e-05
6.51	-9.56488e-05
6.515	-0.000103932
6.52	-0.000113959
6.525	-6.09169e-05
6.53	-9.36143e-05
6.535	-0.000106257
6.54	-8.30058e-05
6.545	-8.4459e-05
6.55	8.44855e-07
6.555	-4.63042e-07
6.56	-2.70762e-08
6.565	-4.8227e-06
6.57	-3.95076e-06
6.575	-1.19435e-05
6.58	-1.55765e-05
6.585	-1.89189e-05
6.59	-2.64756e-05
6.595	-3.21432e-05
6.6	9.31242e-05
6.605	1.9446e-05
6.61	8.40159e-06
6.615	-2.06158e-06
6.62	5.64047e-06
6.625	2.55496e-05
6.63	-2.6185e-05
6.635	-2.6185e-05
6.64	3.92098e-05
6.645	1.47957e-05
6.65	2.07539e-05
6.655	-6.73111e-05
6.66	-7.89368e-05
6.665	-7.2252e-05
6.67	-6.8619e-05
6.675	-7.19614e-05
6.68	-7.13801e-05
6.685	-6.54219e-05
6.69	-7.43849e-06
6.695	-5.69463e-06
6.7	1.30519e-05
6.705	-0.000110617
6.71	-0.000105531
6.715	-9.3905e-05
6.72	-8.00994e-05
6.725	-8.0826e-05
6.73	-9.44862e-05
6.735	-9.36143e-05
6.74	-9.24517e-05
6.745	-0.000153196
6.75	-0.00013227
6.755	-0.000137647
6.76	-0.000143896
6.765	-0.000133287
6.77	-0.000134159
6.775	-0.000104368
6.78	-0.000103206
6.785	-9.53582e-05
6.79	0.000253559
6.795	0.00019267
6.8	0.000192234
6.805	0.00018584
6.81	0.000185404
6.815	0.000185113
6.82	0.000262279
6.825	0.000255885
6.83	0.000257774
6.835	0.00026722
6.84	0.000288727
6.845	0.000288727
6.85	0.000292942
6.855	0.000269109
6.86	0.000300353
6.865	0.000299481
6.87	0.000292796
6.875	0.000290907
6.88	0.000262715
6.885	0.000293378
6.89	0.000285966
6.895	-6.38233e-05
6.9	-6.3678e-05
6.905	-7.10894e-05
6.91	-8.4459e-05
6.915	-9.47769e-05
6.92	-8.09713e-05
6.925	-0.000159445
6.93	-0.000152906
6.935	-0.000153487
6.94	-0.000157701
6.945	-0.000182987
6.95	-0.00018662
6.955	-0.000202024
6.96	-0.000205221
6.965	-0.000235739
6.97	-0.00022484
6.975	-0.000210453
6.98	-0.000209726
6.985	-0.00020464
6.99	-0.000198827
6.995	-0.000199845
7	-0.0001189
7.005	-0.000114686
7.01	-0.000114831
7.015	-0.000112942
7.02	-0.000112361
7.025	-0.000123115
7.03	-9.08532e-05
7.035	-9.09985e-05
7.04	-9.23064e-05
7.045	-8.67842e-05
7.05	-7.15254e-05
7.055	0.000192815
7.06	0.000197175
7.065	0.000192234
7.07	0.000191507
7.075	0.000186857
7.08	0.000381007
7.085	0.000388563
7.09	0.000533304
7.095	0.000493486
7.1	0.000492178
7.105	0.000408182
7.11	0.000405857
7.115	0.000406874
7.12	0.000409344
7.125	0.000429108
7.13	0.000431869
7.135	0.000402224
7.14	0.000399317
7.145	0.000402078
7.15	0.000397428
7.155	0.00041879
7.16	0.000148782
7.165	0.000157502
7.17	0.000173051
7.175	0.00017683
7.18	0.000306893
7.185	0.000106784
7.19	0.000101698
7.195	-5.04537e-05
7.2	-5.5976e-05
7.205	-5.1907e-05
7.21	-3.96999e-05
7.215	-3.41777e-05
7.22	-2.95274e-05
7.225	-2.83648e-05
7.23	-4.17344e-05
7.235	-4.82739e-05
7.24	-4.72567e-05
7.245	-4.88552e-05
7.25	-5.94637e-05
7.255	5.25794e-05
7.26	0.000143115
7.265	0.000160263
7.27	0.000155322
7.275	0.000150962
7.28	0.000143696
7.285	1.61036e-05
7.29	1.04361e-05
7.295	5.20451e-06
7.3	1.71679e-06
7.305	1.37785e-05
7.31	0.000153578
7.315	0.000242224
7.32	0.000236266
7.325	0.000237429
7.33	0.000236121
7.335	0.000236557
7.34	0.000228128
7.345	0.000220862
7.35	0.000224204
7.355	0.000230163
7.36	0.000122625
7.365	1.24706e-05
7.37	8.54691e-06
7.375	1.72662e-05
7.38	1.20346e-05
7.385	2.8456e-05
7.39	2.74387e-05
7.395	2.97639e-05
7.4	4.77838e-05
7.405	5.70844e-05
7.41	5.97002e-05
7.415	-8.30058e-05
7.42	-0.00017761
7.425	-0.000173687
7.43	-0.000173687
7.435	-0.000182115
7.44	-0.000185458
7.445	-0.000181534
7.45	-9.18705e-05
7.455	-9.09985e-05
7.46	-8.76561e-05
7.465	-8.91093e-05
7.47	-9.36143e-05
7.475	-0.000108001
7.48	-0.000119772
7.485	-0.000112216
7.49	-0.000126021
7.495	-0.00012762
7.5	-0.000122679
7.505	-0.000134014
7.51	-0.000135176
7.515	-0.000144913
7.52	-0.00014375
7.525	-0.000138519
7.53	-0.000146657
7.535	-0.000155231
7.54	-0.000148255
7.545	-0.000132415
7.55	-0.00012762
7.555	-0.000216121
7.56	-0.000215975
7.565	-0.000217719
7.57	-0.000223677
7.575	-0.000236756
7.58	-0.000244022
7.585	-0.000239081
7.59	-0.00022949
7.595	-0.000175285
7.6	-0.00017514
7.605	-0.000178482
7.61	-0.00018415
7.615	-0.000179935
7.62	-0.000180081
7.625	-0.000174268
7.63	-0.000182987
7.635	-0.000173251
7.64	-0.0001686
7.645	-0.000164677
7.65	-0.000176884
7.655	-0.000178628
7.66	-0.000179935
7.665	-0.000177465
7.67	-0.000135322
7.675	-0.000133432
7.68	-0.000131398
7.685	-0.000106693
7.69	-0.000108001
7.695	-0.000120063
7.7	-0.000175866
7.705	-0.000173105
7.71	-0.000171361
7.715	-0.000169908
7.72	-0.000176593
7.725	-0.000133868
7.73	-0.000135612
7.735	-0.000135322
7.74	-0.000130235
7.745	-0.000128201
7.75	-0.00013009
7.755	-0.000128201
7.76	-9.82646e-05
7.765	-9.55035e-05
7.77	-0.000103496
7.775	-0.000157556
7.78	-0.000156393
7.785	-0.000151452
7.79	0.000326802
7.795	0.000326075
7.8	0.000335376
7.805	0.00037781
7.81	0.000379263
7.815	0.000408618
7.82	0.00039365
7.825	0.000398881
7.83	0.000444367
7.835	0.000439281
7.84	0.000435212
7.845	0.00042751
7.85	0.000430561
7.855	0.000440589
7.86	0.000439426
7.865	0.000412687
7.87	0.000417192
7.875	0.000420098
7.88	0.000430707
7.885	0.000436665
7.89	0.000436084
7.895	-5.45228e-05
7.9	-5.98997e-05
7.905	4.03724e-05
7.91	-1.77094e-06
7.915	-3.5148e-06
7.92	-3.82467e-05
7.925	-1.7611e-05
7.93	-1.83376e-05
7.935	-0.000103642
7.94	-0.000101316
7.945	-8.76561e-05
7.95	-9.3469e-05
7.955	-0.000106112
7.96	-0.000120499
7.965	-0.000120789
7.97	-0.000117883
7.975	-0.000116575
7.98	-0.000113814
7.985	-0.000108292
7.99	-0.000109309
7.995	-0.000117302
8	-0.00010059
8.005	-9.78286e-05
8.01	-0.000210889
8.015	-0.000208855
8.02	-0.000211906
8.025	-0.00020682
8.03	-0.000209145
8.035	-0.000210744
8.04	-0.000210308
8.045	-0.000206384
8.05	-0.000194613
8.055	-0.000194177
8.06	-0.000194032
8.065	-0.000184586
8.07	-0.000175866
8.075	-0.000180517
8.08	-0.000183278
8.085	-0.000183278
8.09	-0.000186039
8.095	-0.000165839
8.1	-0.000169327
8.105	-0.000189091
8.11	-0.00018633
8.115	-0.000180517
8.12	-0.000164531
8.125	-0.000158573
8.13	-0.000160608
8.135	-0.000162497
8.14	-0.000167292
8.145	-0.000167002
8.15	-0.000172233
8.155	-0.000204204
8.16	-0.000158718
8.165	-0.000147238
8.17	-0.000147093
8.175	-0.00014564
8.18	-0.000142588
8.185	-0.000143314
8.19	-0.000140844
8.195	-0.000143314
8.2	-0.000160608
8.205	-0.000153778
8.21	-0.000146657
8.215	-0.000145204
8.22	-0.000141425
8.225	-0.000152034
8.23	-0.000153487
8.235	-0.000155376
8.24	-0.000156248
8.245	-0.000153923
8.25	-0.000151016
8.255	-0.000155376
8.26	-0.000147674
8.265	-0.00011425
8.27	-0.000117302
8.275	-6.32421e-05
8.28	-6.83283e-05
8.285	-6.68751e-05
8.29	-6.23701e-05
8.295	-6.71657e-05
8.3	-7.09441e-05
8.305	-7.58851e-05
8.31	-8.0826e-05
8.315	-8.40231e-05
8.32	-8.80921e-05
8.325	0.000186857
8.33	0.000182642
8.335	0.000175376
8.34	0.000176684
8.345	0.000227983
8.35	0.000237865
8.355	0.000241643
8.36	0.000248183
8.365	0.000260826
8.37	0.000189763
8.375	0.000193832
8.38	0.000134541
8.385	0.000133233
8.39	0.0001296
8.395	0.000120299
8.4	0.00012277
8.405	0.000135122
8.41	0.000141371
8.415	0.000146312
8.42	0.000708271
8.425	0.000714084
8.43	0.000435793
8.435	0.000431869
8.44	0.000433468
8.445	0.000434485
8.45	0.000385221
8.455	0.000460207
8.46	0.00051136
8.465	0.000520516
8.47	0.000514703
8.475	0.000510052
8.48	0.000507001
8.485	0.000568908
8.49	0.00123056
8.495	0.0012804
8.5	0.00127851
8.505	0.00128287
8.51	0.00127939
8.515	0.00127023
8.52	0.00127023
8.525	0.000715973
8.53	0.000711178
8.535	0.000706963
8.54	0.000703185
8.545	0.000692577
8.55	0.000773085
8.555	0.000776863
8.56	0.000693449
8.565	0.000637064
8.57	0.000626165
8.575	0.000637209
8.58	0.000630379
8.585	0.000633867
8.59	0.0005676
8.595	-9.91365e-05
8.6	-0.000149127
8.605	-0.000140553
8.61	-0.000143314
8.615	-0.000151162
8.62	-0.00014564
8.625	-0.000144477
8.63	-0.000151162
8.635	-0.000153487
8.64	-0.000150871
8.645	-0.000142297
8.65	-0.000121661
8.655	-0.000203768
8.66	-0.000207983
8.665	-0.000204785
8.67	-0.000208128
8.675	-0.000200426
8.68	-0.000222515
8.685	-0.000220335
8.69	-0.000221062
8.695	-0.0002183
8.7	-0.000211616
8.705	-0.000209145
8.71	-0.000209726
8.715	-0.000205076
8.72	-0.000198682
8.725	-0.000197229
8.73	-0.000199263
8.735	-0.000202751
8.74	-0.000108437
8.745	-0.000120063
8.75	-0.000123841
8.755	-0.000124132
8.76	-0.000120499
8.765	-0.000111344
8.77	-0.000111053
8.775	-0.000111634
8.78	-0.000119191
8.785	-0.000112506
8.79	-0.000109454
8.795	-0.000117156
8.8	-0.000131107
8.805	-0.000133578
8.81	-0.000131543
8.815	-0.000134595
8.82	-0.000144768
8.825	-0.000146511
8.83	5.01089e-05
8.835	4.90917e-05
8.84	5.15622e-05
8.845	-3.60669e-05
8.85	-2.35692e-05
8.855	-2.69116e-05
8.86	-3.94093e-05
8.865	-3.91186e-05
8.87	-4.63847e-05
8.875	-5.32149e-05
8.88	-4.56581e-05
8.885	-3.86827e-05
8.89	-3.59216e-05
8.895	-3.60669e-05
8.9	-3.17072e-05
8.905	-1.26701e-05
8.91	-6.56656e-06
8.915	-8.74638e-06
8.92	-1.07809e-05
8.925	-5.5493e-06
8.93	-2.49755e-06
8.935	-0.000211034
8.94	-0.000151743
8.945	-0.000147238
8.95	-0.000126748
8.955	-0.000130235
8.96	-0.000126893
8.965	-8.76561e-05
8.97	-9.04172e-05
8.975	-9.81193e-05
8.98	-8.69295e-05
8.985	-9.72474e-05
8.99	-3.11259e-05
8.995	-3.86827e-05
9	0.000109982
9.005	0.000114487
9.01	0.000110272
9.015	0.000100972
9.02	0.000166076
9.025	0.000169709
9.03	0.000165058
9.035	0.000191507
9.04	0.000196303
9.045	0.000142388
9.05	0.000142098
9.055	0.000116085
9.06	0.000123351
9.065	0.000125531
9.07	8.93458e-05
9.075	8.62941e-05
9.08	8.45502e-05
9.085	7.87373e-05
9.09	8.89099e-05
9.095	2.08993e-05
9.1	2.13352e-05
9.105	-0.000126166
9.11	-0.000130235
9.115	-0.000134304
9.12	-0.000141716
9.125	-0.000211325
9.13	-0.000220771
9.135	-0.000219899
9.14	-0.000253614
9.145	-0.000246348
9.15	-0.000247219
9.155	-0.000252742
9.16	-0.000196212
9.165	-0.000200716
9.17	-0.000205076
9.175	-0.000135903
9.18	-0.000137211
9.185	-0.00012791
9.19	-0.000124132
9.195	-0.000127765
9.2	-0.000137211
9.205	-0.000134304
9.21	-0.000134159
9.215	-0.000139391
9.22	-0.000142442
9.225	-0.000136484
9.23	-0.000148546
9.235	-1.54312e-05
9.24	-1.8047e-05
9.245	-8.60106e-06
9.25	-1.20888e-05
9.255	8.25157e-05
9.26	8.00452e-05
9.265	2.49683e-05
9.27	2.56949e-05
9.275	2.65668e-05
9.28	-5.20523e-05
9.285	-5.23429e-05
9.29	-2.28426e-05
9.295	-3.14166e-05
9.3	-3.4323e-05
9.305	-2.03721e-05
9.31	-1.84829e-05
9.315	-2.09534e-05
9.32	-1.63031e-05
9.325	-1.07809e-05
9.33	-7.72913e-06
9.335	1.07267e-05
9.34	-0.00011861
9.345	-9.40503e-05
9.35	-9.36143e-05
9.355	-9.53582e-05
9.36	-0.000194177
9.365	-0.000139391
9.37	-0.000133868
9.375	-0.000135322
9.38	-0.000138228
9.385	-0.000124568
9.39	-0.000111053
9.395	-0.00014564
9.4	-0.00014593
9.405	-0.000137937
9.41	-0.000139536
9.415	-0.000108437
9.42	-0.000113959
9.425	-0.00011643
9.43	-0.000120499
9.435	-0.000124132
9.44	-0.000121952
9.445	-0.000115558
9.45	-0.000135176
9.455	-0.000144477
9.46	-0.000148982
9.465	-0.000148691
9.47	-0.000120063
9.475	-0.000123115
9.48	-9.59395e-05
9.485	-9.01266e-05
9.49	-8.95453e-05
9.495	0.000431579
9.5	0.000431869
9.505	0.000436956
9.51	0.000429399
9.515	0.000419226
9.52	0.000388999
9.525	0.000400189
9.53	0.000407891
9.535	0.00041196
9.54	0.000413559
9.545	0.000411524
9.55	0.000444803
9.555	0.00043899
9.56	0.000438699
9.565	0.000451342
9.57	0.000456719
9.575	0.000379989
9.58	0.000374177
9.585	0.000381588
9.59	0.000497991
9.595	0.000492033
9.6	-4.76926e-05
9.605	-4.40596e-05
9.61	-4.31877e-05
9.615	-4.07172e-05
9.62	-3.12713e-05
9.625	-3.12713e-05
9.63	-3.4759e-05
9.635	-4.20251e-05
9.64	-4.05719e-05
9.645	-3.89733e-05
9.65	-4.49315e-05
9.655	-8.5331e-05
9.66	9.85481e-06
9.665	2.01727e-05
9.67	2.78747e-05
9.675	2.61308e-05
9.68	2.17712e-05
9.685	2.8456e-05
9.69	-1.33497e-06
9.695	-0.00012108
9.7	-0.000119772
9.705	-0.000112651
9.71	-0.000109164
9.715	-0.000111489
9.72	-0.00011425
9.725	-0.000116285
9.73	-9.31784e-05
9.735	-9.24517e-05
9.74	-8.72202e-05
9.745	-6.12076e-05
9.75	-6.44046e-05
9.755	-6.78924e-05
9.76	-6.49859e-05
9.765	-0.000147383
9.77	-0.000148401
9.775	-0.000164386
9.78	-0.000168891
9.785	-0.000164822
9.79	-0.00015276
9.795	-0.000159736
9.8	-0.000166566
9.805	-0.000171797
9.81	-0.000174123
9.815	-0.000179209
9.82	-0.000183859
9.825	-0.000180371
9.83	-0.000181098
9.835	-0.000206239
9.84	-0.000205367
9.845	-0.000208855
9.85	-0.000193596
9.855	-0.000160608
9.86	-0.000156539
9.865	-0.000149563
9.87	-0.000146366
9.875	-0.000153051
9.88	-5.56853e-05
9.885	-4.90005e-05
9.89	-4.95818e-05
9.895	-6.35327e-05
9.9	-6.38233e-05
9.905	-5.43774e-05
9.91	-4.95818e-05
9.915	-4.44955e-05
9.92	-4.62394e-05
9.925	-2.2552e-05
9.93	-2.37145e-05
9.935	1.61036e-05
9.94	1.52317e-05
9.945	1.85741e-05
9.95	2.10446e-05
9.955	-2.82195e-05
9.96	0.000263441
9.965	0.000266493
9.97	0.000265912
9.975	0.000264023
9.98	0.000267946
9.985	0.000180753
9.99	0.000191507
[truncated: 256,526+ more rows]

## Sheet: b
Time / s	ECL intensity
0
0.005
0.01
0.015
0.02
0.025
0.03
0.035
0.04
0.045
0.05
0.055
0.06
0.065
0.07
0.075
0.08
0.085
0.09
0.095
0.1	7.8177e-05
0.105	4.20823e-06
0.11	1.04571e-05
0.115	1.35088e-05
0.12	2.17922e-05
0.125	2.99302e-05
0.13	5.36176e-05
0.135	5.7396e-05
0.14	4.70782e-05
0.145	5.24551e-05
0.15	5.65241e-05
0.155	6.05931e-05
0.16	5.98665e-05
0.165	5.88492e-05
0.17	6.33542e-05
0.175	6.77139e-05
0.18	7.87583e-05
0.185	8.18101e-05
0.19	7.74504e-05
0.195	-9.22854e-05
0.2	-9.69357e-05
0.205	-9.30121e-05
0.21	-8.87977e-05
0.215	-8.51647e-05
0.22	-9.41746e-05
0.225	-0.000104638
0.23	-0.000102313
0.235	-0.000120333
0.24	-0.000120623
0.245	-0.000124983
0.25	-6.046e-05
0.255	-4.95608e-05
0.26	-4.65091e-05
0.265	-5.43565e-05
0.27	-1.00333e-05
0.275	-1.41023e-05
0.28	-1.57009e-05
0.285	-3.19769e-05
0.29	-3.4302e-05
0.295	-2.45655e-05
0.3	-6.48196e-05
0.305	-5.79895e-05
0.31	-6.43837e-05
0.315	-6.0024e-05
0.32	-6.64182e-05
0.325	-6.48196e-05
0.33	-6.42383e-05
0.335	-2.79079e-05
0.34	-3.15409e-05
0.345	-3.35754e-05
0.35	-2.48561e-05
0.355	-9.12682e-05
0.36	-9.86796e-05
0.365	-9.12682e-05
0.37	-8.69085e-05
0.375	-0.000128471
0.38	-0.000127017
0.385	-0.000131232
0.39	-0.00012818
0.395	-0.000118298
0.4	-0.000115682
0.405	-0.000105946
0.41	-0.000113938
0.415	-0.000111323
0.42	-0.00011452
0.425	-0.000117281
0.43	-0.00011917
0.435	-9.3448e-05
0.44	-0.000125273
0.445	-0.000122803
0.45	-0.000126727
0.455	-0.000126291
0.46	-0.000134865
0.465	-0.000144601
0.47	-0.000159133
0.475	-0.000165673
0.48	-0.000173956
0.485	-0.000178607
0.49	-0.000174974
0.495	-0.000169306
0.5	-0.000160441
0.505	-0.000169015
0.51	-0.000179188
0.515	-0.000177444
0.52	-0.000180641
0.525	-0.000160151
0.53	-0.000107399
0.535	-0.000102458
0.54	-0.000119751
0.545	-0.000139951
0.55	-0.000101877
0.555	-9.86796e-05
0.56	-0.000104057
0.565	-0.000104783
0.57	-9.17042e-05
0.575	-4.51108e-06
0.58	0.000306187
0.585	0.000304152
0.59	0.000295142
0.595	0.000302118
0.6	0.000300083
0.605	0.000291655
0.61	0.000292672
0.615	0.000298776
0.62	0.000299502
0.625	0.000298194
0.63	0.00027349
0.635	0.000224225
0.64	0.000231056
0.645	0.000227568
0.65	0.000251401
0.655	0.000211146
0.66	0.000213472
0.665	0.000216233
0.67	0.00021972
0.675	0.000217686
0.68	0.000120902
0.685	-0.000187326
0.69	-0.000177735
0.695	-0.000138498
0.7	-0.000143439
0.705	-0.000151722
0.71	-0.00015768
0.715	-0.0001555
0.72	-0.00010551
0.725	-0.000110887
0.73	-0.000108416
0.735	-0.000100859
0.74	-0.000102458
0.745	-0.000110596
0.75	-0.000112195
0.755	-6.48196e-05
0.76	-6.65635e-05
0.765	-7.25217e-05
0.77	-8.0805e-05
0.775	-7.99331e-05
0.78	-6.20585e-05
0.785	-5.01421e-05
0.79	-3.8807e-05
0.795	-3.56099e-05
0.8	-6.11866e-05
0.805	-6.13319e-05
0.81	-3.93883e-05
0.815	-3.61912e-05
0.82	-4.46199e-05
0.825	-0.000111323
0.83	-0.000106672
0.835	-0.000114665
0.84	-0.00011452
0.845	-0.000114665
0.85	-0.000112485
0.855	8.27724e-06
0.86	-3.34301e-05
0.865	2.03389e-05
0.87	3.53071e-05
0.875	4.12653e-05
0.88	5.49255e-05
0.885	3.15287e-05
0.89	3.99574e-05
0.895	3.87948e-05
0.9	3.50164e-05
0.905	2.74597e-05
0.91	2.86223e-05
0.915	1.20556e-05
0.92	1.03117e-05
0.925	8.65827e-07
0.93	9.73046e-06
0.935	1.84498e-05
0.94	3.31273e-05
0.945	2.8477e-05
0.95	2.89129e-05
0.955	3.57431e-05
0.96	-8.47287e-05
0.965	-9.49012e-05
0.97	-0.000140532
0.975	-0.000119897
0.98	-0.000120769
0.985	-0.000108271
0.99	-0.000101731
0.995	-0.000104202
1	-0.000107254
1.005	-0.000110596
1.01	-3.41567e-05
1.015	-3.22675e-05
1.02	-3.08143e-05
1.025	-4.01149e-05
1.03	-2.38389e-05
1.035	-1.46836e-05
1.04	-1.52649e-05
1.045	-2.44202e-05
1.05	-2.32576e-05
1.055	-2.04965e-05
1.06	-7.56284e-06
1.065	-1.4393e-05
1.07	-1.8026e-05
1.075	-3.0233e-05
1.08	-3.48833e-05
1.085	-5.5955e-05
1.09	-8.40021e-05
1.095	-8.35661e-05
1.1	-8.24036e-05
1.105	-9.09776e-05
1.11	-8.26942e-05
1.115	-0.000150559
1.12	-0.000152303
1.125	-0.000161168
1.13	-0.000165092
1.135	-0.000160296
1.14	-0.000169161
1.145	-0.000179914
1.15	-0.000173956
1.155	-0.000157244
1.16	-0.000157244
1.165	-0.000180786
1.17	-0.000177299
1.175	-0.000171195
1.18	-0.000163638
1.185	-0.000196045
1.19	1.48167e-05
1.195	2.94942e-05
1.2	2.87676e-05
1.205	2.25188e-05
1.21	2.67331e-05
1.215	0.000144008
1.22	0.000141828
1.225	0.000135724
1.23	0.000139503
1.235	0.00015389
1.24	0.000146914
1.245	0.000188767
1.25	0.000198213
1.255	0.000200393
1.26	0.00018339
1.265	0.000177432
1.27	0.000180193
1.275	0.000190511
1.28	0.000195742
1.285	0.000189494
1.29	0.000193998
1.295	8.27724e-06
1.3	-1.314e-06
1.305	-8.28945e-06
1.31	-3.78447e-06
1.315	2.31904e-06
1.32	1.37995e-05
1.325	1.4962e-05
1.33	2.61518e-05
1.335	9.4889e-05
1.34	0.000143717
1.345	0.000142409
1.35	9.83768e-05
1.355	9.85221e-05
1.36	0.000102591
1.365	0.000114217
1.37	0.000122645
1.375	0.000317086
1.38	0.000310692
1.385	0.000294561
1.39	0.000326968
1.395	0.000332926
1.4	0.000329293
1.405	0.000322318
1.41	0.000395124
1.415	0.000397013
1.42	0.000391927
1.425	0.000312
1.43	0.000308221
1.435	0.000295869
1.44	0.000232509
1.445	0.000184553
1.45	0.000186006
1.455	0.000193563
1.46	0.000190511
1.465	0.000181356
1.47	0.000167986
1.475	0.000163045
1.48	-4.50559e-05
1.485	-4.97062e-05
1.49	-4.3312e-05
1.495	-6.91793e-05
1.5	-6.62728e-05
1.505	-7.44109e-05
1.51	-7.2667e-05
1.515	-0.000140387
1.52	-0.000152594
1.525	-0.000161895
1.53	-0.000215228
1.535	-0.000211304
1.54	-0.000205055
1.545	-0.000207235
1.55	-0.000202003
1.555	-0.000196045
1.56	-0.000197644
1.565	-0.000205055
1.57	-9.94062e-05
1.575	-9.11229e-05
1.58	-9.24308e-05
1.585	-8.25489e-05
1.59	-8.77805e-05
1.595	-9.89703e-05
1.6	-0.000103039
1.605	-0.000114956
1.61	-0.000113066
1.615	-0.000106818
1.62	-0.000109143
1.625	-0.000101731
1.63	-9.56278e-05
1.635	-8.86524e-05
1.64	-8.99603e-05
1.645	-9.3884e-05
1.65	-0.000100423
1.655	-0.00010333
1.66	-0.0001058
1.665	-6.17679e-05
1.67	-5.9588e-05
1.675	-0.000161313
1.68	-0.000166109
1.685	-0.000169451
1.69	-0.0001555
1.695	-0.000148816
1.7	-0.000143875
1.705	-0.000145328
1.71	-0.000139806
1.715	-0.000134865
1.72	-0.000124547
1.725	-0.000130941
1.73	-0.00013254
1.735	-0.000129343
1.74	-0.000115682
1.745	-6.77261e-05
1.75	-6.48196e-05
1.755	-1.61368e-05
1.76	-9.59734e-06
1.765	-1.49742e-05
1.77	-6.49649e-05
1.775	-5.85708e-05
1.78	-5.79895e-05
1.785	-6.08959e-05
1.79	-5.81348e-05
1.795	-6.72901e-05
1.8	-2.04061e-06
1.805	-1.45932e-06
1.81	-1.52649e-05
1.815	-1.20678e-05
1.82	-1.00333e-05
1.825	3.31273e-05
1.83	5.41989e-05
1.835	6.16103e-05
1.84	7.65785e-05
1.845	6.11744e-05
1.85	3.3363e-06
1.855	-7.56284e-06
1.86	-4.91249e-05
1.865	-6.33664e-05
1.87	-6.08959e-05
1.875	-5.76989e-05
1.88	-6.13319e-05
1.885	-6.77261e-05
1.89	-6.71448e-05
1.895	-6.39477e-05
1.9	-6.71448e-05
1.905	-6.80167e-05
1.91	6.66966e-05
1.915	9.44531e-05
1.92	0.000103899
1.925	9.69235e-05
1.93	3.7051e-05
1.935	2.8477e-05
1.94	1.81591e-05
1.945	-8.43477e-06
1.95	-1.64275e-05
1.955	1.46714e-05
1.96	2.86223e-05
1.965	3.10928e-05
1.97	4.112e-05
1.975	4.4317e-05
1.98	4.41717e-05
1.985	9.77955e-05
1.99	9.50344e-05
1.995	9.82314e-05
2	9.73595e-05
2.005	0.000101283
2.01	2.78957e-05
2.015	-8.76351e-05
2.02	-0.000100423
2.025	-2.7036e-05
2.03	1.30179e-06
2.035	6.75685e-05
2.04	6.1901e-05
2.045	5.92852e-05
2.05	7.17829e-05
2.055	7.4108e-05
2.06	4.34451e-05
2.065	3.1674e-05
2.07	2.77504e-05
2.075	2.38267e-05
2.08	2.19375e-05
2.085	1.65606e-05
2.09	-4.17135e-05
2.095	-2.03512e-05
2.1	-2.23857e-05
2.105	0.000137614
2.11	0.00012003
2.115	0.000132382
2.12	0.000113345
2.125	0.00011131
2.13	2.26641e-05
2.135	6.09741e-06
2.14	-5.85708e-05
2.145	-6.24945e-05
2.15	-6.33664e-05
2.155	-6.59822e-05
2.16	-6.77261e-05
2.165	-7.89158e-05
2.17	-7.25217e-05
2.175	-7.19404e-05
2.18	-7.2667e-05
2.185	-7.52828e-05
2.19	-7.73173e-05
2.195	-7.17951e-05
2.2	-9.57732e-05
2.205	-0.000104783
2.21	-0.000264201
2.215	-0.000243565
2.22	-0.000242112
2.225	-0.000235137
2.23	-0.000234846
2.235	-0.000232376
2.24	-0.000239787
2.245	-0.000242694
2.25	-0.000246036
2.255	-0.000105219
2.26	-0.000101295
2.265	-9.92609e-05
2.27	-7.29576e-05
2.275	-6.88886e-05
2.28	-7.10685e-05
2.285	-7.38296e-05
2.29	-7.6736e-05
2.295	-6.46743e-05
2.3	2.60065e-05
2.305	6.11744e-05
2.31	6.01571e-05
2.315	0.000140375
2.32	0.00013834
2.325	0.000141101
2.33	0.000158685
2.335	0.000166242
2.34	0.000170311
2.345	0.000169148
2.35	0.000166533
2.355	0.000175833
2.36	3.86495e-05
2.365	2.89129e-05
2.37	3.60337e-05
2.375	6.1901e-05
2.38	6.1901e-05
2.385	6.5534e-05
2.39	6.94577e-05
2.395	7.65785e-05
2.4	7.38174e-05
2.405	2.4408e-05
2.41	-6.83623e-06
2.415	2.46437e-06
2.42	-8.13863e-05
2.425	-8.74898e-05
2.43	-9.46106e-05
2.435	-0.000112049
2.44	-0.000118007
2.445	-0.000127163
2.45	0.000121628
2.455	0.00012715
2.46	0.000405442
2.465	0.000904041
2.47	0.000909563
2.475	0.000903024
2.48	0.0008696
2.485	0.000876866
2.49	0.000874976
2.495	0.000904331
2.5	0.000920753
2.505	0.00091494
2.51	0.000870181
2.515	0.000873814
2.52	0.000880063
2.525	0.000971325
2.53	0.000971179
2.535	0.00097583
2.54	0.000977428
2.545	0.000982805
2.55	0.000986874
2.555	0.000739827
2.56	0.000757556
2.565	0.000483625
2.57	-1.51196e-05
2.575	-1.83167e-05
2.58	-1.14865e-05
2.585	-1.23585e-05
2.59	-1.94792e-05
2.595	4.17013e-05
2.6	1.67059e-05
2.605	3.04565e-06
2.61	6.38806e-06
2.615	1.1329e-05
2.62	1.07477e-05
2.625	3.77226e-06
2.63	-8.76351e-05
2.635	-8.61819e-05
2.64	-8.85071e-05
2.645	-9.40293e-05
2.65	-9.80983e-05
2.655	-9.49012e-05
2.66	-8.86524e-05
2.665	-0.000111613
2.67	-0.000119315
2.675	-0.000113066
2.68	-0.000101731
2.685	-0.000114229
2.69	-0.000118734
2.695	-0.000119606
2.7	-0.000177153
2.705	-0.000183257
2.71	-0.00018224
2.715	-0.000179043
2.72	-0.000152885
2.725	-0.00015739
2.73	-0.000157535
2.735	-0.00015768
2.74	-0.000153757
2.745	-0.000153902
2.75	1.84498e-05
2.755	2.3536e-05
2.76	2.06296e-05
2.765	1.06024e-05
2.77	1.45261e-05
2.775	2.07749e-05
2.78	3.19647e-05
2.785	1.91764e-05
2.79	2.49892e-05
2.795	3.60337e-05
2.8	4.72235e-05
2.805	0.000137759
2.81	0.000136451
2.815	0.000130202
2.82	0.000148077
2.825	0.000119594
2.83	0.000120175
2.835	0.000185425
2.84	0.000192836
2.845	0.00019022
2.85	0.000189058
2.855	2.23735e-05
2.86	1.64153e-05
2.865	1.5398e-05
2.87	1.42354e-05
2.875	1.20556e-05
2.88	9.87578e-06
2.885	-4.80172e-06
2.89	-5.87391e-07
2.895	1.15647e-06
2.9	3.3363e-06
2.905	-1.00333e-05
2.91	-0.000101877
2.915	-0.000100714
2.92	-0.00010115
2.925	-0.000125128
2.93	-0.000122803
2.935	-0.000113212
2.94	-0.000165092
2.945	-0.000165092
2.95	-0.000160732
2.955	-0.0001555
2.96	-0.000154919
2.965	-0.000101586
2.97	-0.000105219
2.975	-9.91156e-05
2.98	-9.99875e-05
2.985	-0.000103039
2.99	-0.000102313
2.995	0.000527657
3	0.000541899
3.005	0.000535214
3.01	0.000549456
3.015	0.000554542
3.02	0.000581717
3.025	0.000606422
3.03	0.000610636
3.035	0.000611508
3.04	0.000609328
3.045	0.000598284
3.05	0.000611508
3.055	0.000611508
3.06	0.000608166
3.065	0.000599446
3.07	0.000554687
3.075	0.000563552
3.08	0.000564714
3.085	0.000568638
3.09	0.00057169
3.095	0.000574015
3.1	-4.95608e-05
3.105	-6.78714e-05
3.11	-7.09231e-05
3.115	-8.71992e-05
3.12	-9.21401e-05
3.125	-0.000121786
3.13	-0.000144892
3.135	-0.00013501
3.14	-0.000135882
3.145	-0.00013966
3.15	-0.000139806
3.155	-0.000151722
3.16	-0.000152303
3.165	-0.000159279
3.17	-0.000136609
3.175	-0.000140823
3.18	-0.000142712
3.185	-0.000145909
3.19	-0.000142857
3.195	-0.000131086
3.2	0.000265352
3.205	0.000253435
3.21	0.00025111
3.215	0.000251691
3.22	0.000245152
3.225	0.000240501
3.23	0.000240647
3.235	0.000240066
3.24	0.000231201
3.245	0.000229021
3.25	0.000229457
3.255	0.000260992
3.26	0.000254743
3.265	0.000251255
3.27	0.000258231
3.275	0.000243989
3.28	0.00027349
3.285	0.000267967
3.29	0.000265352
3.295	0.000267531
3.3	0.000254452
3.305	-0.000147217
3.31	-0.000143439
3.315	-0.000137916
3.32	-0.000134138
3.325	-0.000113648
3.33	-0.00010115
3.335	-9.46106e-05
3.34	-9.41746e-05
3.345	-9.47559e-05
3.35	-9.56278e-05
3.355	-9.86796e-05
3.36	-0.000132976
3.365	-0.000140968
3.37	-0.000140387
3.375	-0.000136173
3.38	-0.00013065
3.385	-0.000168143
3.39	-0.00016422
3.395	-0.000161895
3.4	-0.000169887
3.405	-0.000175845
3.41	-0.000177299
3.415	-0.000170469
3.42	-0.000167853
3.425	-0.000163493
3.43	-0.000172794
3.435	-0.000181513
3.44	-0.000186454
3.445	-0.000192848
3.45	-0.000200405
3.455	-0.000200696
3.46	-0.000200696
3.465	-0.000197644
3.47	-2.2531e-05
3.475	-1.52649e-05
3.48	-1.94792e-05
3.485	-2.95064e-05
3.49	-2.71813e-05
3.495	-2.28216e-05
3.5	-2.2095e-05
3.505	-2.26763e-05
3.51	-2.77626e-05
3.515	0.000183099
3.52	0.000181791
3.525	0.000199521
3.53	0.000189929
3.535	0.000195452
3.54	0.000214489
3.545	0.000213617
3.55	0.000218558
3.555	0.000227132
3.56	0.000314761
3.565	0.000333217
3.57	0.000342517
3.575	0.000172782
3.58	0.00016973
3.585	0.000150693
3.59	0.000152146
3.595	0.00015607
3.6	0.000151419
3.605	0.000148077
3.61	0.000153308
3.615	0.000161737
3.62	-4.67997e-05
3.625	-5.79895e-05
3.63	-9.63545e-05
3.635	-9.12682e-05
3.64	-0.000102603
3.645	-0.000120914
3.65	-0.000103766
3.655	-9.31574e-05
3.66	-9.53372e-05
3.665	-0.000183402
3.67	-0.000199242
3.675	-0.000208834
3.68	-0.000201277
3.685	-0.000208834
3.69	-0.000190232
3.695	-0.000186745
3.7	-0.000181804
3.705	-0.000185146
3.71	-0.000186745
3.715	-9.27214e-05
3.72	-7.58641e-05
3.725	-7.15044e-05
3.73	-7.28123e-05
3.735	-5.82801e-05
3.74	-5.92974e-05
3.745	-5.39205e-05
3.75	-5.10141e-05
3.755	-6.58369e-05
3.76	-7.36843e-05
3.765	-7.78986e-05
3.77	-8.47287e-05
3.775	-8.71992e-05
3.78	-9.03963e-05
3.785	-9.33027e-05
3.79	-9.28667e-05
3.795	-8.29849e-05
3.8	-8.58913e-05
3.805	-9.76624e-05
3.81	-7.28123e-05
3.815	-7.00512e-05
3.82	-0.000167998
3.825	-0.00018936
3.83	-0.000197789
3.835	-0.000182676
3.84	-0.00017788
3.845	-0.000180496
3.85	-0.000180641
3.855	-0.000117717
3.86	-0.000117862
3.865	-0.000120187
3.87	-0.000124111
3.875	-8.4874e-05
3.88	-9.17042e-05
3.885	-6.77261e-05
3.89	-6.55462e-05
3.895	-5.23769e-06
3.9	-1.27944e-05
3.905	0.000183681
3.91	0.000190947
3.915	0.000179612
3.92	0.000198358
3.925	0.000195597
3.93	0.000184698
3.935	0.000303571
3.94	0.000473598
3.945	0.000466622
3.95	0.000467203
3.955	0.000465896
3.96	0.000401082
3.965	0.000395124
3.97	0.000393816
3.975	0.000399048
3.98	0.000368675
3.985	0.000367803
3.99	0.000343825
3.995	0.000351818
4	0.000311128
4.005	0.000311564
4.01	0.000113636
4.015	0.000116833
4.02	0.000104916
4.025	8.50071e-05
4.03	8.52978e-05
4.035	0.000396722
4.04	0.000310837
4.045	0.000136451
4.05	0.000139939
4.055	0.000151274
4.06	0.000157959
4.065	0.000161737
4.07	0.000163045
4.075	0.000163626
4.08	0.000175543
4.085	0.000174816
4.09	0.000187023
4.095	0.00020359
4.1	0.000197486
4.105	0.000186442
4.11	0.000183681
4.115	0.000188622
4.12	0.00101114
4.125	0.00101129
4.13	0.00100722
4.135	0.00101172
4.14	0.000712071
4.145	0.000686349
4.15	0.000681408
4.155	0.00069158
4.16	0.000684169
4.165	0.000677484
4.17	0.000669055
4.175	0.000672979
4.18	0.000668765
4.185	0.000651762
4.19	0.000778047
4.195	0.000781971
4.2	0.00079287
4.205	0.000785022
4.21	0.000802316
4.215	0.000803187
4.22	0.000845476
4.225	1.40901e-05
4.23	7.55063e-06
4.235	3.3363e-06
4.24	6.09741e-06
4.245	9.58513e-06
4.25	1.59793e-05
4.255	2.33907e-05
4.26	3.99574e-05
4.265	3.32726e-05
4.27	3.19647e-05
4.275	3.39992e-05
4.28	0.000143427
4.285	0.000145316
4.29	0.000196324
4.295	7.55612e-05
4.3	7.89036e-05
4.305	5.52162e-05
4.31	5.79773e-05
4.315	3.76322e-05
4.32	3.42898e-05
4.325	-1.48289e-05
4.33	-1.759e-05
4.335	-1.64275e-05
4.34	-3.78447e-06
4.345	9.86674e-05
4.35	9.72142e-05
4.355	0.0001924
4.36	0.000188186
4.365	0.000192836
4.37	0.000198649
4.375	0.000202137
4.38	0.000195452
4.385	0.000130057
4.39	0.000149966
4.395	0.000115961
4.4	0.000113054
4.405	0.000103608
4.41	9.983e-05
4.415	0.000110729
4.42	0.000193708
4.425	0.000205915
4.43	0.000205188
4.435	0.000281628
4.44	0.00028061
4.445	0.000280029
4.45	0.000173508
4.455	0.000178158
4.46	7.42533e-05
4.465	7.19282e-05
4.47	3.82135e-05
4.475	3.85042e-05
4.48	3.99574e-05
4.485	4.15559e-05
4.49	0.000131074
4.495	0.000115379
4.5	0.000110148
4.505	0.000118286
4.51	0.000116687
4.515	0.000121919
4.52	0.000112182
4.525	2.57159e-05
4.53	1.22009e-05
4.535	1.75778e-05
4.54	-5.24673e-05
4.545	-4.36026e-05
4.55	-3.60459e-05
4.555	-3.05237e-05
4.56	-3.40114e-05
4.565	-3.34301e-05
4.57	-1.68634e-05
4.575	-1.09052e-05
4.58	-1.3521e-05
4.585	-1.68634e-05
4.59	-2.04965e-05
4.595	-0.000148234
4.6	-0.000141695
4.605	-0.000133702
4.61	-0.00014649
4.615	-0.000140968
4.62	-4.07511e-06
4.625	-6.10962e-06
4.63	1.40901e-05
4.635	2.62971e-05
4.64	1.93217e-05
4.645	6.75685e-05
4.65	7.46893e-05
4.655	7.26548e-05
4.66	0.000123081
4.665	0.000128168
4.67	0.000126279
4.675	0.00011131
4.68	0.000107096
4.685	0.000108113
4.69	0.000112473
4.695	0.000125552
4.7	0.000129621
4.705	0.000124825
4.71	0.000112764
4.715	0.000346586
4.72	0.000929036
4.725	0.000795631
4.73	0.000796067
4.735	0.000777611
4.74	0.000769473
4.745	0.000776594
4.75	0.00079069
4.755	0.000871053
4.76	0.000866693
4.765	0.000870907
4.77	0.000868873
4.775	0.000873233
4.78	0.000874395
4.785	0.000871343
4.79	0.000872215
4.795	0.000870617
4.8	0.000869018
4.805	0.000865676
4.81	0.000927583
4.815	0.000993704
4.82	0.000757556
4.825	0.000168131
4.83	0.00015636
4.835	0.000153018
4.84	0.000137323
4.845	0.000136742
4.85	0.000135288
4.855	0.000124825
4.86	4.44624e-05
4.865	3.98121e-05
4.87	-2.39842e-05
4.875	-6.83623e-06
4.88	-7.85348e-06
4.885	-7.9988e-06
4.89	-7.70816e-06
4.895	-5.67365e-06
4.9	2.60969e-06
4.905	7.69595e-06
4.91	2.0284e-06
4.915	-6.24945e-05
4.92	-0.000112195
4.925	-0.000112776
4.93	-0.00011234
4.935	-0.000107399
4.94	-0.000102313
4.945	-9.03963e-05
4.95	-8.4874e-05
4.955	-8.35661e-05
4.96	-0.000138062
4.965	-0.000147944
4.97	-0.000150995
4.975	-8.79258e-05
4.98	-0.000112195
4.985	-0.000122076
4.99	-0.000121931
4.995	-0.000115682
5	-0.000109143
5.005	-0.000118443
5.01	-0.000127889
5.015	-0.000128471
5.02	-0.000127744
5.025	-0.000147072
5.03	-8.87977e-05
5.035	-8.1677e-05
5.04	-6.75807e-05
5.045	-6.36571e-05
5.05	-5.84255e-05
5.055	-5.91521e-05
5.06	-5.62456e-05
5.065	-5.58097e-05
5.07	-5.75535e-05
5.075	-4.41839e-05
5.08	-9.98422e-05
5.085	-9.72264e-05
5.09	-9.05416e-05
5.095	-7.04872e-05
5.1	-7.15044e-05
5.105	-8.31302e-05
5.11	-8.45834e-05
5.115	-8.22582e-05
5.12	-8.28395e-05
5.125	-8.58913e-05
5.13	-8.9379e-05
5.135	-0.000146781
5.14	-0.000149252
5.145	-0.000164074
5.15	-0.000172212
5.155	-0.000172794
5.16	-0.000175555
5.165	-0.000176717
5.17	-0.000175991
5.175	-0.000169742
5.18	-0.000174247
5.185	-0.00017323
5.19	-0.000176136
5.195	-0.000171776
5.2	-0.000193284
5.205	-0.000197353
5.21	-4.15681e-05
5.215	-4.02602e-05
5.22	-3.9243e-05
5.225	-3.90977e-05
5.23	-4.09869e-05
5.235	-3.9243e-05
5.24	-3.4738e-05
5.245	-4.97062e-05
5.25	-4.91249e-05
5.255	-4.41839e-05
5.26	-4.60731e-05
5.265	-4.95608e-05
5.27	-5.62456e-05
5.275	-5.27579e-05
5.28	-5.72629e-05
5.285	-6.93246e-05
5.29	-8.05144e-05
5.295	-8.54553e-05
5.3	-8.76351e-05
5.305	-8.82164e-05
5.31	-8.86524e-05
5.315	-0.000240078
5.32	-0.000238479
5.325	-0.000243711
5.33	-0.000237026
5.335	-0.000233248
5.34	-0.000240514
5.345	-0.00024342
5.35	-0.00022758
5.355	-0.000216826
5.36	-0.000217698
5.365	-0.000219151
5.37	-0.000215954
5.375	-0.00021639
5.38	-0.000175845
5.385	-0.000176717
5.39	-0.000161604
5.395	-0.000152449
5.4	-0.000136754
5.405	-0.00013966
5.41	-0.000143875
5.415	-0.000141695
5.42	-0.000129924
5.425	-8.80711e-05
5.43	-9.41746e-05
5.435	-0.000103475
5.44	-0.000110741
5.445	-0.000101005
5.45	-9.54825e-05
5.455	-9.64998e-05
5.46	-0.000100133
5.465	-0.000100278
5.47	-0.000102022
5.475	-0.000106672
5.48	-7.84799e-05
5.485	-0.000129778
5.49	-0.000129488
5.495	-8.50194e-05
5.5	-8.31302e-05
5.505	-9.06869e-05
5.51	-9.17042e-05
5.515	-8.56006e-05
5.52	-8.4874e-05
5.525	-0.000105655
5.53	-0.000124111
5.535	-0.000111613
5.54	-0.000101441
5.545	-9.8389e-05
5.55	-9.82436e-05
5.555	-9.80983e-05
5.56	-9.47559e-05
5.565	8.99481e-05
5.57	8.6751e-05
5.575	9.34358e-05
5.58	9.15466e-05
5.585	0.000318685
5.59	0.00031883
5.595	0.000313162
5.6	0.000252127
5.605	0.000247477
5.61	0.000254452
5.615	0.000257359
5.62	0.000258957
5.625	0.000258231
5.63	0.000260701
5.635	0.000235997
5.64	0.00023309
5.645	0.000223063
5.65	0.000216669
5.655	0.000216814
5.66	0.000213762
5.665	0.00021042
5.67	2.67331e-05
5.675	3.09474e-05
5.68	3.08021e-05
5.685	3.24007e-05
5.69	-0.000224674
5.695	-0.000219442
5.7	-0.000214501
5.705	-0.000206218
5.71	-0.00022075
5.715	-0.000168725
5.72	-0.000164801
5.725	-0.000166545
5.73	-0.000170178
5.735	-0.000161459
5.74	-0.000160296
5.745	-0.000162476
5.75	-0.000164365
5.755	-0.000160296
5.76	-0.000169306
5.765	-0.000170323
5.77	-0.000174828
5.775	-0.000180496
5.78	-0.000178897
5.785	-0.000184419
5.79	-0.000183257
5.795	-0.000105946
5.8	-7.80439e-05
5.805	3.34179e-05
5.81	3.41445e-05
5.815	5.696e-05
5.82	0.000244861
5.825	0.000252127
5.83	0.000251546
5.835	0.000254598
5.84	0.000259393
5.845	0.000259975
5.85	0.000259829
5.855	0.000265642
5.86	0.000259539
5.865	0.000279884
5.87	0.000289911
5.875	0.000296886
5.88	0.000299793
5.885	0.000296886
5.89	0.000297177
5.895	0.000297032
5.9	0.000226987
5.905	0.000217105
5.91	0.00010666
5.915	0.000113926
5.92	0.000140956
5.925	-0.000106672
5.93	-3.95336e-05
5.935	-3.83711e-05
5.94	0.000343825
5.945	0.000328712
5.95	0.000329874
5.955	0.000336705
5.96	0.000345424
5.965	0.000358357
5.97	0.00037972
5.975	0.000370855
5.98	0.000380156
5.985	0.000381464
5.99	0.00037536
5.995	0.000388875
6	0.000394688
6.005	0.000394252
6.01	0.000398176
6.015	0.000402681
6.02	0.000399193
6.025	0.000489002
6.03	0.000487839
6.035	0.000411545
6.04	0.000410964
6.045	2.71691e-05
6.05	2.90583e-05
6.055	2.42626e-05
6.06	2.20828e-05
6.065	1.81591e-05
6.07	1.93217e-05
6.075	-7.70816e-06
6.08	-7.41752e-06
6.085	-3.78447e-06
6.09	-8.43477e-06
6.095	-4.4207e-07
6.1	-9.45202e-06
6.105	-6.40026e-06
6.11	-1.00333e-05
6.115	-2.44202e-05
6.12	-1.46836e-05
6.125	-1.93339e-05
6.13	-0.000145037
6.135	-0.000138498
6.14	-0.000136463
6.145	-0.000136609
6.15	-0.00013966
6.155	-0.000132104
6.16	-0.000134719
6.165	-0.000145037
6.17	-0.000154774
6.175	-0.00015303
6.18	-0.000155355
6.185	-0.000153757
6.19	-0.000147362
6.195	-0.000145909
6.2	-0.000144601
6.205	-0.000146926
6.21	-0.000157244
6.215	-0.000158116
6.22	-0.000163638
6.225	-0.000176572
6.23	-0.0001757
6.235	-0.000167998
6.24	-0.000167126
6.245	-0.000172794
6.25	-0.000175119
6.255	-0.000169887
6.26	-0.000167707
6.265	-0.000164365
6.27	-0.000156518
6.275	-0.000140387
6.28	-0.000138788
6.285	-0.000133412
6.29	-0.000138934
6.295	-0.000158407
6.3	-0.00015085
6.305	-0.000155064
6.31	-0.000155791
6.315	-0.00014838
6.32	-8.87977e-05
6.325	-8.58913e-05
6.33	-8.37115e-05
6.335	-7.51375e-05
6.34	-7.63e-05
6.345	-8.10957e-05
6.35	-7.93518e-05
6.355	-7.20857e-05
6.36	-6.74354e-05
6.365	-7.3103e-05
6.37	-6.93246e-05
6.375	-6.61275e-05
6.38	-6.67088e-05
6.385	-7.07778e-05
6.39	-8.22582e-05
6.395	-7.54281e-05
6.4	-7.49922e-05
6.405	0.000145606
6.41	0.000293253
6.415	0.000298049
6.42	0.000286423
6.425	0.000265206
6.43	0.000268403
6.435	0.000267822
6.44	0.000273054
6.445	0.000266805
6.45	0.00026448
6.455	0.000260556
6.46	0.000246896
6.465	0.000240937
6.47	0.000238903
6.475	0.000263317
6.48	0.000322608
6.485	0.000311564
6.49	0.000307931
6.495	0.000317522
6.5	0.000322172
6.505	0.000316069
6.51	8.87855e-05
6.515	-5.145e-05
6.52	-4.6945e-05
6.525	-4.11322e-05
6.53	-7.84799e-05
6.535	-8.15316e-05
6.54	-7.92065e-05
6.545	2.84539e-07
6.55	-3.92979e-06
6.555	-2.76722e-06
6.56	-8.43477e-06
6.565	2.17372e-06
6.57	8.13192e-06
6.575	1.9903e-05
6.58	-5.9643e-06
6.585	-3.70632e-05
6.59	-3.76445e-05
6.595	-3.4302e-05
6.6	-4.06962e-05
6.605	-6.51103e-05
6.61	-6.78714e-05
6.615	-7.00512e-05
6.62	-7.19404e-05
6.625	-8.18223e-05
6.63	-8.15316e-05
6.635	-7.92065e-05
6.64	-8.25489e-05
6.645	-9.25761e-05
6.65	-0.000192848
6.655	-0.000190523
6.66	-0.000190959
6.665	-0.000182966
6.67	-0.000186745
6.675	-0.000183112
6.68	-0.000189651
6.685	-0.000184274
6.69	-0.000221622
6.695	-0.000222203
6.7	-0.000226853
6.705	-0.00023659
6.71	-0.000180496
6.715	-0.000169306
6.72	-0.000168143
6.725	-0.000169161
6.73	-0.000168579
6.735	-0.000165673
6.74	-6.36571e-05
6.745	-6.72901e-05
6.75	-6.72901e-05
6.755	-1.62821e-05
6.76	-1.52649e-05
6.765	0.000427821
6.77	0.000426223
6.775	0.000434215
6.78	0.000429274
6.785	0.000427095
6.79	0.000416341
6.795	0.000425351
6.8	0.00043407
6.805	0.000432472
6.81	0.000425205
6.815	0.000388584
6.82	0.000415033
6.825	0.000419974
6.83	0.000414888
6.835	0.000420991
6.84	0.000424188
6.845	0.0003213
6.85	0.000318975
6.855	0.000343389
6.86	0.000303135
6.865	0.000319411
6.87	-0.000122948
6.875	-0.000110451
6.88	-7.2231e-05
6.885	-7.3103e-05
6.89	-7.61547e-05
6.895	-7.00512e-05
6.9	-6.97606e-05
6.905	-6.56916e-05
6.91	-6.94699e-05
6.915	-4.54918e-05
6.92	-4.60731e-05
6.925	-8.05144e-05
6.93	-9.28667e-05
6.935	-9.09776e-05
6.94	-9.33027e-05
6.945	-0.000100569
6.95	-0.000105946
6.955	-0.000104492
6.96	-0.000113212
6.965	-0.000118298
6.97	-0.000133993
6.975	-7.89158e-05
6.98	-7.83346e-05
6.985	-7.23764e-05
6.99	-7.51375e-05
6.995	-7.55734e-05
7	-7.32483e-05
7.005	-7.94971e-05
7.01	-0.00010333
7.015	-0.000106527
7.02	-0.000108271
7.025	-9.03963e-05
7.03	-9.21401e-05
7.035	-8.51647e-05
7.04	-7.70267e-05
7.045	-7.76079e-05
7.05	-7.65907e-05
7.055	-6.9034e-05
7.06	-6.43837e-05
7.065	-6.33664e-05
7.07	-6.77261e-05
7.075	-7.04872e-05
7.08	-0.000122948
7.085	-0.000146345
7.09	-0.000197208
7.095	-0.000194156
7.1	-0.000178316
7.105	-0.000184855
7.11	-0.000186745
7.115	-0.000175991
7.12	-0.000154628
7.125	-0.000159133
7.13	-0.000185582
7.135	-0.000188198
7.14	-0.000202003
7.145	-0.000213774
7.15	-0.000220605
7.155	-0.000222784
7.16	-0.000220459
7.165	-0.000221331
7.17	-0.000233538
7.175	-0.000197353
7.18	-0.000190087
7.185	-0.000195173
7.19	-0.000192993
7.195	-0.000193139
7.2	-0.000191976
7.205	0.000239775
7.21	0.0002421
7.215	0.000244861
7.22	0.000251546
7.225	0.000239194
7.23	0.00023745
7.235	0.000275379
7.24	0.000283226
7.245	0.000295869
7.25	0.000294271
7.255	0.000299647
7.26	0.00030546
7.265	0.00035487
7.27	0.000356759
7.275	0.000364897
7.28	0.000338884
7.285	0.000336414
7.29	0.000335687
7.295	0.000346005
7.3	0.000348766
7.305	0.000339756
7.31	-0.000106527
7.315	-0.000105074
7.32	-9.88249e-05
7.325	-0.000103185
7.33	-9.18495e-05
7.335	-8.9379e-05
7.34	-0.000118879
7.345	-0.000121204
7.35	-0.000124692
7.355	-0.000120042
7.36	-0.00011917
7.365	-0.000136609
7.37	-0.000167417
7.375	-0.000169161
7.38	-0.000173956
7.385	-0.000178897
7.39	-0.000179479
7.395	-0.000176863
7.4	-0.000180641
7.405	-0.000190668
7.41	-0.000200405
7.415	-0.000201422
7.42	-0.000190668
7.425	-0.000193865
7.43	-0.000197789
7.435	-0.000195609
7.44	-0.000195173
7.445	-0.000199533
7.45	-0.000207235
7.455	-0.000217843
7.46	-0.000216681
7.465	-0.000224383
7.47	-0.000206218
7.475	-0.000224383
7.48	-0.000223511
7.485	-0.0002254
7.49	-0.000229324
7.495	-0.000227435
7.5	-0.000223366
7.505	-0.000224528
7.51	-0.000217989
7.515	-0.000203311
7.52	-0.000197498
7.525	-0.000203893
7.53	-0.000206072
7.535	-0.000195319
7.54	-0.000202294
7.545	-0.000201131
7.55	-0.000187762
7.555	-0.000129343
7.56	-0.000110305
7.565	-0.000117135
7.57	4.0248e-05
7.575	3.19647e-05
7.58	3.03662e-05
7.585	3.02208e-05
7.59	3.19647e-05
7.595	5.87039e-05
7.6	6.03024e-05
7.605	5.79773e-05
7.61	6.30636e-05
7.615	6.37902e-05
7.62	6.42261e-05
7.625	5.94305e-05
7.63	8.48618e-05
7.635	7.29454e-05
7.64	6.75685e-05
7.645	6.46621e-05
7.65	6.1465e-05
7.655	4.69328e-05
7.66	7.40531e-06
7.665	5.01299e-05
7.67	5.41989e-05
7.675	-9.59185e-05
7.68	-9.30121e-05
7.685	-0.000100859
7.69	-0.000111323
7.695	-0.000114084
7.7	-9.60638e-05
7.705	-9.24308e-05
7.71	-8.50194e-05
7.715	-8.37115e-05
7.72	-7.76079e-05
7.725	-7.35389e-05
7.73	-6.97606e-05
7.735	-7.13591e-05
7.74	-6.14772e-05
7.745	-6.68541e-05
7.75	-6.87433e-05
7.755	-6.75807e-05
7.76	-6.29304e-05
7.765	-6.83074e-05
7.77	-0.000118298
7.775	-0.000119461
7.78	-0.000116409
7.785	-5.81898e-06
7.79	-4.80172e-06
7.795	1.44711e-06
7.8	-3.92979e-06
7.805	-4.04056e-05
7.81	-4.82529e-05
7.815	-5.61003e-05
7.82	-3.86617e-05
7.825	-3.37208e-05
7.83	-3.8807e-05
7.835	-3.90977e-05
7.84	-5.79895e-05
7.845	2.75501e-06
7.85	-2.18593e-06
7.855	-5.52833e-06
7.86	-3.34851e-06
7.865	-4.80172e-06
7.87	-1.09052e-05
7.875	1.27822e-05
7.88	2.68784e-05
7.885	2.54252e-05
7.89	-8.28395e-05
7.895	-8.22582e-05
7.9	-7.36843e-05
7.905	-6.67088e-05
7.91	-7.33936e-05
7.915	-7.29576e-05
7.92	-6.48196e-05
7.925	-9.41746e-05
7.93	-0.000101731
7.935	-9.72264e-05
7.94	-9.57732e-05
7.945	-0.000107544
7.95	-0.000165237
7.955	-0.000147798
7.96	-0.000139806
7.965	-0.000140096
7.97	-0.000143439
7.975	-0.000147653
7.98	-0.000179333
7.985	-0.000188343
7.99	-0.00018907
7.995	-0.000184274
8	-0.000124402
8.005	-0.000127308
8.01	-7.57188e-05
8.015	-6.56916e-05
8.02	-6.17679e-05
8.025	-7.12138e-05
8.03	-6.046e-05
8.035	0.000112182
8.04	0.000119158
8.045	0.000113781
8.05	0.000114362
8.055	0.000110293
8.06	0.000103027
8.065	9.75048e-05
8.07	8.82042e-05
8.075	7.8177e-05
8.08	8.64604e-05
8.085	0.000106369
8.09	9.99753e-05
8.095	0.000103172
8.1	0.000101429
8.105	4.48983e-05
8.11	3.82135e-05
8.115	-1.68634e-05
8.12	-2.03512e-05
8.125	-2.15137e-05
8.13	-2.13684e-05
8.135	-1.86073e-05
8.14	-0.000186309
8.145	7.48346e-05
8.15	7.32361e-05
8.155	7.07656e-05
8.16	7.71598e-05
8.165	7.48346e-05
8.17	7.54159e-05
8.175	8.06475e-05
8.18	9.86674e-05
8.185	0.000100557
8.19	8.79136e-05
8.195	9.02387e-05
8.2	0.000139648
8.205	0.000137614
8.21	0.000135724
8.215	0.000134707
8.22	0.000139067
8.225	0.000136015
8.23	0.000125407
8.235	0.000126279
8.24	0.000128749
8.245	0.000119448
8.25	-0.000154628
8.255	-0.000150705
8.26	-0.000143729
8.265	-0.000124547
8.27	-0.000129488
8.275	-0.000131086
8.28	-6.07506e-05
8.285	-6.4093e-05
8.29	-6.77261e-05
8.295	3.80682e-05
8.3	4.34451e-05
8.305	-8.72541e-06
8.31	-8.58009e-06
8.315	-9.59734e-06
8.32	5.17285e-05
8.325	4.85314e-05
8.33	4.70782e-05
8.335	5.81226e-05
8.34	6.29182e-05
8.345	6.04478e-05
8.35	6.20463e-05
8.355	0.000151419
8.36	0.000160139
8.365	0.000155634
8.37	0.000137468
8.375	0.000143862
8.38	0.000150838
8.385	8.93668e-05
8.39	9.25639e-05
8.395	9.80861e-05
8.4	-1.89529e-06
8.405	-5.81898e-06
8.41	-1.23585e-05
8.415	-1.3957e-05
8.42	-1.01786e-05
8.425	-6.74354e-05
8.43	-7.25217e-05
8.435	-7.89158e-05
8.44	-3.40114e-05
8.445	-3.60459e-05
8.45	-3.21222e-05
8.455	-2.96518e-05
8.46	-0.000111032
8.465	-0.000110741
8.47	-0.000117135
8.475	-0.000124692
8.48	-0.000125564
8.485	-0.00013036
8.49	-0.000136318
8.495	-0.000138062
8.5	-0.000143293
8.505	-0.000141259
8.51	-0.000143148
8.515	-0.000143584
8.52	-0.000140242
8.525	-0.000143293
8.53	-0.000158262
8.535	-0.00015303
8.54	-0.000140968
8.545	-0.000183112
8.55	-0.000188053
8.555	-0.000152594
8.56	-0.000152449
8.565	-0.000150995
8.57	-0.000172212
8.575	-0.000167271
8.58	-0.000159424
8.585	-0.000157826
8.59	-0.000149106
8.595	-0.000150269
8.6	-0.000152594
8.605	-0.000151431
8.61	-0.000159424
8.615	6.13197e-05
8.62	6.46621e-05
8.625	6.26276e-05
8.63	9.983e-05
8.635	0.000136596
8.64	0.000141683
8.645	0.000399629
8.65	0.000392799
8.655	0.000455287
8.66	0.000413144
8.665	0.000408058
8.67	0.000398612
8.675	0.000407476
8.68	0.000415324
8.685	0.000554251
8.69	0.000550764
8.695	0.000541027
8.7	0.000543788
8.705	0.000539574
8.71	0.000530854
8.715	0.000533761
8.72	0.000309675
8.725	0.000311564
8.73	0.000302263
8.735	0.000282499
8.74	0.000265352
8.745	0.000274797
8.75	1.74325e-05
8.755	2.17922e-05
8.76	-3.48833e-05
8.765	-3.03784e-05
8.77	-2.90705e-05
8.775	-3.40114e-05
8.78	-3.66272e-05
8.785	8.27724e-06
8.79	-0.000118007
8.795	-0.000120623
8.8	-0.000116409
8.805	-0.000118443
8.81	-0.000114665
8.815	-6.51103e-05
8.82	-6.48196e-05
8.825	-5.76989e-05
8.83	-6.69995e-05
8.835	-6.29304e-05
8.84	-7.84799e-05
8.845	-8.32755e-05
8.85	-0.000100569
8.855	-0.000105219
8.86	-0.000105655
8.865	-0.00010769
8.87	-0.000115101
8.875	-0.000115101
8.88	-0.000105074
8.885	-0.000104783
8.89	-0.000142276
8.895	-0.000161168
8.9	-0.000154193
8.905	-0.000153902
8.91	-0.000154774
8.915	-0.000150995
8.92	-0.000190523
8.925	-0.000191104
8.93	-0.000181077
8.935	-0.000174538
8.94	-0.000165092
8.945	-0.0001664
8.95	-0.000171195
8.955	-0.000172067
8.96	-9.57732e-05
8.965	-9.88249e-05
8.97	-0.000100859
8.975	-9.67904e-05
8.98	-9.47559e-05
8.985	-9.7953e-05
8.99	-9.57732e-05
8.995	-0.000110305
9	-0.00010333
9.005	-0.000108707
9.01	-0.000115828
9.015	-0.000113938
9.02	-0.000115828
9.025	-0.000117135
9.03	-0.000117281
9.035	-0.000130796
9.04	-0.00012382
9.045	-0.000129343
9.05	-0.000136027
9.055	-0.000129197
9.06	-0.000113648
9.065	-0.000186454
9.07	-0.000180496
9.075	-0.00017788
9.08	-0.000174828
9.085	-0.000177299
9.09	-0.000183838
9.095	-0.000184855
9.1	-0.00017788
9.105	-0.000191976
9.11	-0.000192122
9.115	-0.000186018
9.12	-9.44653e-05
9.125	-9.63545e-05
9.13	-9.432e-05
9.135	-8.51647e-05
9.14	-8.0805e-05
9.145	-8.47287e-05
9.15	-8.79258e-05
9.155	-8.58913e-05
9.16	-8.83618e-05
9.165	-9.80983e-05
9.17	-0.000108997
9.175	-0.000116264
9.18	-1.19225e-05
9.185	-1.57009e-05
9.19	-1.87526e-05
9.195	1.26369e-05
9.2	1.52527e-05
9.205	8.42256e-06
9.21	1.65606e-05
9.215	0.000315923
9.22	0.000319411
9.225	0.000227277
9.23	0.000223789
9.235	0.000222772
9.24	0.000217105
9.245	0.000210565
9.25	0.000341645
9.255	0.000393089
9.26	0.000409801
9.265	0.000423462
9.27	0.000422299
9.275	0.000431018
9.28	0.000459792
9.285	0.000357776
9.29	0.000352254
9.295	0.000349783
9.3	0.000316941
9.305	0.000320428
9.31	0.000317377
9.315	0.000329293
9.32	4.54796e-05
9.325	4.31545e-05
9.33	4.03934e-05
9.335	4.83861e-05
9.34	4.62062e-05
9.345	4.32998e-05
9.35	0.000171474
9.355	2.25188e-05
9.36	-1.99152e-05
9.365	-2.48561e-05
9.37	-4.17135e-05
9.375	-4.38933e-05
9.38	-3.85164e-05
9.385	-6.39477e-05
9.39	-7.09231e-05
9.395	-5.26126e-05
9.4	-3.40114e-05
9.405	-2.44202e-05
9.41	-3.13956e-05
9.415	-2.80532e-05
9.42	4.03934e-05
9.425	2.92036e-05
9.43	3.13834e-05
9.435	3.51618e-05
9.44	4.82407e-05
9.445	4.78048e-05
9.45	4.44624e-05
9.455	-8.40021e-05
9.46	-6.59822e-05
9.465	-7.92065e-05
9.47	-8.80711e-05
9.475	-7.64454e-05
9.48	-6.54009e-05
9.485	-7.10685e-05
9.49	-7.83346e-05
9.495	-7.29576e-05
9.5	-7.80439e-05
9.505	-7.90612e-05
9.51	-8.5746e-05
9.515	-8.86524e-05
9.52	-8.44381e-05
9.525	-0.000158116
9.53	-0.000163202
9.535	-0.000166545
9.54	-0.000156082
9.545	-0.000170178
9.55	-0.000172648
9.555	-0.000169306
9.56	-0.000163348
9.565	-0.000167707
9.57	-0.000164365
9.575	-0.000159133
9.58	-0.000160732
9.585	-0.000134429
9.59	-0.000136463
9.595	-0.000131522
9.6	-0.00012818
9.605	-0.000132976
9.61	-0.000145764
9.615	-0.0001462
9.62	-0.000139951
9.625	-0.000140532
9.63	-0.0001462
9.635	-0.000138062
9.64	-0.000133412
9.645	-0.000144892
9.65	-7.64454e-05
9.655	-7.86252e-05
9.66	-2.64547e-05
9.665	-3.38661e-05
9.67	-3.48833e-05
9.675	-3.05237e-05
9.68	-2.48561e-05
9.685	-2.42748e-05
9.69	-6.10413e-05
9.695	-2.47657e-06
9.7	4.57703e-05
9.705	4.46077e-05
9.71	4.0684e-05
9.715	5.55068e-05
9.72	7.20735e-05
9.725	7.83223e-05
9.73	7.54159e-05
9.735	8.09381e-05
9.74	0.000167114
9.745	0.000164789
9.75	0.000161301
9.755	9.83768e-05
9.76	0.000100266
9.765	5.01299e-05
9.77	5.71054e-05
9.775	0.000129912
9.78	0.000326096
9.785	0.000322899
9.79	0.000317813
9.795	0.000318394
9.8	0.000263462
9.805	0.000417358
9.81	0.000408348
9.815	0.000401809
9.82	0.000381028
9.825	0.00037289
9.83	0.000363153
9.835	0.00035952
9.84	0.000359229
9.845	0.00026913
9.85	0.000257359
9.855	0.000255615
9.86	0.000247913
9.865	0.000249511
9.87	0.00023745
9.875	0.00021972
9.88	0.000144444
9.885	-4.81076e-05
9.89	-4.67997e-05
9.895	-4.83983e-05
9.9	9.95393e-05
9.905	0.000101429
9.91	-7.17951e-05
9.915	-7.06325e-05
9.92	-6.17679e-05
9.925	-5.50831e-05
9.93	-6.24945e-05
9.935	-5.82801e-05
9.94	-5.36298e-05
9.945	-4.81076e-05
9.95	-5.07234e-05
9.955	-4.40386e-05
9.96	-3.53193e-05
9.965	-2.92158e-05
9.97	-3.27035e-05
9.975	-2.90705e-05
9.98	0.000153454
9.985	0.00015854
9.99	0.00014953
[truncated: 256,526+ more rows]

## Sheet: c
Time / s	ECL intensity
0
0.005
0.01
0.015
0.02
0.025
0.03
0.035
0.04
0.045
0.05
0.055
0.06
0.065
0.07
0.075
0.08
0.085
0.09
0.095
0.1	-0.000100125
0.105	-9.76547e-05
0.11	-9.91079e-05
0.115	-9.59109e-05
0.12	-9.50389e-05
0.125	-0.000103904
0.13	-0.000124394
0.135	-0.000118145
0.14	-6.91717e-05
0.145	-7.12062e-05
0.15	-6.81544e-05
0.155	-5.56567e-05
0.16	-5.50754e-05
0.165	-6.65559e-05
0.17	-6.10336e-05
0.175	-7.00436e-05
0.18	-8.09427e-05
0.185	-8.34132e-05
0.19	-5.18784e-05
0.195	-5.53661e-05
0.2	-5.92898e-05
0.205	-6.69918e-05
0.21	-6.21962e-05
0.215	-5.95804e-05
0.22	-5.6674e-05
0.225	-4.4031e-05
0.23	-2.22327e-05
0.235	3.47334e-05
0.24	2.8194e-05
0.245	-2.31046e-05
0.25	-6.68328e-06
0.255	4.8975e-05
0.26	3.95291e-05
0.265	3.42975e-05
0.27	3.56054e-05
0.275	3.25536e-05
0.28	4.41794e-05
0.285	4.86843e-05
0.29	0.00045108
0.295	0.000426376
0.3	0.000431026
0.305	0.000425649
0.31	0.000424341
0.315	0.00041911
0.32	0.000420127
0.325	0.000410536
0.33	0.000394841
0.335	0.000374932
0.34	0.000319274
0.345	0.000320872
0.35	0.000320581
0.355	0.000307066
0.36	0.000255187
0.365	0.000251699
0.37	0.000250827
0.375	0.000252571
0.38	0.000256059
0.385	0.000251699
0.39	0.000249374
0.395	-0.000153604
0.4	-0.000156801
0.405	-0.000157382
0.41	-0.000155347
0.415	-0.000135148
0.42	-6.98983e-05
0.425	-5.18784e-05
0.43	-4.86813e-05
0.435	-4.54842e-05
0.44	-4.43216e-05
0.445	-4.3595e-05
0.45	-3.9962e-05
0.455	-3.69102e-05
0.46	-3.69102e-05
0.465	-3.98166e-05
0.47	-3.79275e-05
0.475	-3.29865e-05
0.48	-3.02254e-05
0.485	-3.5021e-05
0.49	-3.61836e-05
0.495	-2.97894e-05
0.5	-3.25506e-05
0.505	-3.28412e-05
0.51	-3.72009e-05
0.515	-3.57476e-05
0.52	-5.39129e-05
0.525	0.000220309
0.53	0.000192408
0.535	0.000196477
0.54	0.00019139
0.545	0.000187031
0.55	0.000185723
0.555	0.00018674
0.56	0.000186595
0.565	0.000192408
0.57	0.000191681
0.575	0.00019328
0.58	0.000192698
0.585	0.000187903
0.59	0.000187321
0.595	0.00019357
0.6	0.000195169
0.605	0.000191681
0.61	0.000190954
0.615	0.000201563
0.62	0.000201999
0.625	0.000201563
0.63	-0.000142995
0.635	-0.000131224
0.64	-0.000137764
0.645	-0.000140961
0.65	-0.00014067
0.655	-0.000135002
0.66	-0.000142704
0.665	-0.000150116
0.67	-4.92626e-05
0.675	-4.38857e-05
0.68	-4.60655e-05
0.685	-5.30409e-05
0.69	-5.46395e-05
0.695	-4.67921e-05
0.7	-4.95532e-05
0.705	-5.52208e-05
0.71	-5.60927e-05
0.715	-5.6238e-05
0.72	-6.10336e-05
0.725	-6.80091e-05
0.73	-6.8881e-05
0.735	-6.33588e-05
0.74	-6.68465e-05
0.745	-5.40582e-05
0.75	-5.5802e-05
0.755	-5.05705e-05
0.76	-5.33316e-05
0.765	-5.10064e-05
0.77	-4.65015e-05
0.775	7.51329e-05
0.78	7.10639e-05
0.785	6.65589e-05
0.79	5.79849e-05
0.795	5.90022e-05
0.8	3.9965e-05
0.805	9.18449e-05
0.81	9.56233e-05
0.815	0.000106377
0.82	0.000109429
0.825	0.000108993
0.83	0.000122944
0.835	0.000127739
0.84	0.000213334
0.845	0.000210573
0.85	0.000201272
0.855	0.000451516
0.86	0.000448465
0.865	0.000432334
0.87	0.000434804
0.875	0.000438583
0.88	0.000215078
0.885	0.000206358
0.89	0.000214642
0.895	0.000217694
0.9	0.000220745
0.905	0.000228593
0.91	0.000182235
0.915	0.000177875
0.92	0.000171627
0.925	0.000168429
0.93	0.00017773
0.935	0.00017308
0.94	0.000264487
0.945	0.000169447
0.95	0.000165378
0.955	0.00016189
0.96	-7.97801e-05
0.965	-7.84722e-05
0.97	-6.56839e-05
0.975	-3.40038e-05
0.98	-4.08339e-05
0.985	-5.15877e-05
0.99	0.00050078
0.995	0.000503396
1	0.000508918
1.005	0.000505431
1.01	0.000511244
1.015	0.000510372
1.02	0.000512987
1.025	0.000605557
1.03	0.000605703
1.035	0.000603232
1.04	0.000601634
1.045	0.000530571
1.05	0.000532461
1.055	0.000542924
1.06	0.000548301
1.065	0.000543069
1.07	0.000750734
1.075	0.000756256
1.08	0.000723995
1.085	0.000727628
1.09	0.000732278
1.095	0.000192262
1.1	0.000402252
1.105	0.000408792
1.11	0.000411117
1.115	0.000416348
1.12	0.000441489
1.125	0.000437856
1.13	0.000346449
1.135	0.000369991
1.14	0.000362579
1.145	0.000361998
1.15	0.000345867
1.155	0.000353424
1.16	0.000348629
1.165	0.000345867
1.17	0.000351535
1.175	0.000145323
1.18	0.000147648
1.185	0.000142998
1.19	0.000144742
1.195	0.000149392
1.2	0.000153171
1.205	-6.1179e-05
1.21	-6.53933e-05
1.215	-5.55114e-05
1.22	-6.19056e-05
1.225	-9.0534e-05
1.23	-7.84722e-05
1.235	-7.10608e-05
1.24	-9.08246e-05
1.245	-9.47483e-05
1.25	-9.63468e-05
1.255	-0.000101433
1.26	-8.79182e-05
1.265	-9.15512e-05
1.27	-9.19872e-05
1.275	-8.74822e-05
1.28	-9.16965e-05
1.285	-0.00010216
1.29	-0.000102741
1.295	-0.000103613
1.3	-0.000113785
1.305	-0.000110879
1.31	-0.000112623
1.315	-9.95439e-05
1.32	-0.000108699
1.325	-0.000110007
1.33	-0.00011146
1.335	-0.000116547
1.34	-0.0001273
1.345	-0.000134421
1.35	-0.000129626
1.355	-0.000126719
1.36	4.86843e-05
1.365	3.02285e-05
1.37	2.97925e-05
1.375	3.24083e-05
1.38	2.16545e-05
1.385	0.000214206
1.39	0.000214642
1.395	0.000220164
1.4	0.000210573
1.405	0.000213479
1.41	0.000199674
1.415	0.000205196
1.42	0.000195605
1.425	0.000231063
1.43	0.000233679
1.435	0.000238039
1.44	0.000233243
1.445	0.000229465
1.45	0.000230773
1.455	0.000229465
1.46	0.000222053
1.465	3.45881e-05
1.47	0.000196186
1.475	0.000197349
1.48	0.000191826
1.485	0.000189937
1.49	8.73457e-07
1.495	5.23311e-06
1.5	3.63457e-06
1.505	4.5065e-06
1.51	2.90796e-06
1.515	1.46848e-07
1.52	-4.06748e-06
1.525	-2.10701e-05
1.53	-5.68193e-05
1.535	-5.85632e-05
1.54	-5.95804e-05
1.545	-6.67012e-05
1.55	-5.85632e-05
1.555	-5.97257e-05
1.56	-6.10336e-05
1.565	-6.74278e-05
1.57	-6.00164e-05
1.575	-0.000227863
1.58	-0.000239779
1.585	-0.000241233
1.59	-0.000237164
1.595	-0.000237745
1.6	-0.000236582
1.605	-0.000237018
1.61	-0.000230624
1.615	-0.000223213
1.62	-0.000209698
1.625	-0.000215947
1.63	-0.000200833
1.635	-0.000159998
1.64	-0.000162032
1.645	-0.000165375
1.65	-0.00015869
1.655	-0.000159852
1.66	-0.000153894
1.665	-0.000155783
1.67	-0.00012265
1.675	-0.000118581
1.68	-0.000111751
1.685	-9.92533e-05
1.69	-9.80907e-05
1.695	-9.62015e-05
1.7	-9.72188e-05
1.705	-0.000100706
1.71	-1.88903e-05
1.715	-1.61292e-05
1.72	2.472e-06
1.725	-7.99117e-06
1.73	-7.25083e-07
1.735	1.52603e-09
1.74	0.000139656
1.745	0.000142417
1.75	0.000141109
1.755	0.000390481
1.76	0.000390627
1.765	0.000386703
1.77	0.000400799
1.775	0.000380018
1.78	0.000382779
1.785	0.000381035
1.79	0.000382779
1.795	0.000388883
1.8	0.000388301
1.805	0.00038336
1.81	0.000382634
1.815	0.000304015
1.82	0.000302997
1.825	0.000277711
1.83	0.000278874
1.835	0.000289047
1.84	0.000287157
1.845	0.000104633
1.85	0.000105069
1.855	0.000110301
1.86	-0.000139217
1.865	-0.000132823
1.87	-0.000132096
1.875	-0.000139653
1.88	-0.000133113
1.885	-0.000148953
1.89	-0.000146919
1.895	-0.00014285
1.9	-0.0001382
1.905	-0.000139071
1.91	-0.000132968
1.915	-0.000126574
1.92	-0.000129771
1.925	-1.71464e-05
1.93	-9.73503e-06
1.935	-3.34088e-06
1.94	-1.22055e-05
1.945	-1.10429e-05
1.95	-3.77684e-06
1.955	-1.74234e-06
1.96	0.0002004
1.965	0.000205196
1.97	0.000205196
1.975	0.000211881
1.98	0.000216967
1.985	0.00020941
1.99	0.000222344
1.995	0.000225396
2	0.000249955
2.005	0.000255768
2.01	0.000255768
2.015	0.000254315
2.02	0.000260854
2.025	0.000262162
2.03	0.000157094
2.035	0.000159565
2.04	0.00015288
2.045	0.000153316
2.05	0.000160001
2.055	0.000155351
2.06	0.000154769
2.065	-5.14424e-05
2.07	-4.65015e-05
2.075	-5.1733e-05
2.08	-5.82725e-05
2.085	-6.59746e-05
2.09	-6.19056e-05
2.095	-7.04795e-05
2.1	-6.27775e-05
2.105	-8.74822e-05
2.11	-8.9662e-05
2.115	-8.77728e-05
2.12	-8.48664e-05
2.125	-9.53296e-05
2.13	-9.14059e-05
2.135	-9.79454e-05
2.14	-0.000100416
2.145	-0.000103613
2.15	-0.000107101
2.155	-0.00011117
2.16	-0.00011117
2.165	-9.99799e-05
2.17	-9.91079e-05
2.175	-0.000105211
2.18	-9.91079e-05
2.185	-9.50389e-05
2.19	-8.86448e-05
2.195	-8.9662e-05
2.2	-8.25413e-05
2.205	-9.47483e-05
2.21	-9.09699e-05
2.215	-9.47483e-05
2.22	-9.54749e-05
2.225	-0.000100416
2.23	-9.85267e-05
2.235	-9.91079e-05
2.24	-9.93986e-05
2.245	-0.000103322
2.25	-9.83813e-05
2.255	-9.80907e-05
2.26	-9.88173e-05
2.265	-9.88173e-05
2.27	-1.59701e-06
2.275	-2.89118e-07
2.28	2.9217e-07
2.285	1.01878e-06
2.29	4.65182e-06
2.295	1.52603e-09
2.3	3.92521e-06
2.305	1.03194e-05
2.31	1.72948e-05
2.315	1.26445e-05
2.32	1.67135e-05
2.325	1.58416e-05
2.33	2.02013e-05
2.335	1.93293e-05
2.34	1.8748e-05
2.345	1.99106e-05
2.35	2.51422e-05
2.355	3.21176e-05
2.36	4.17089e-05
2.365	4.82484e-05
2.37	5.05735e-05
2.375	-5.5802e-05
2.38	-3.9962e-05
2.385	-3.9962e-05
2.39	-4.56295e-05
2.395	-5.20237e-05
2.4	-6.00164e-05
2.405	-6.98983e-05
2.41	-7.71644e-05
2.415	-4.8536e-05
2.42	-4.70827e-05
2.425	-5.98711e-05
2.43	-5.65287e-05
2.435	-5.79819e-05
2.44	-6.21962e-05
2.445	-7.19328e-05
2.45	-8.67556e-05
2.455	-9.08246e-05
2.46	-1.64198e-05
2.465	-3.12427e-05
2.47	-3.51663e-05
2.475	-3.10973e-05
2.48	-2.93535e-05
2.485	-4.33044e-05
2.49	-3.66196e-05
2.495	-3.34225e-05
2.5	-3.24052e-05
2.505	-2.60111e-05
2.51	-1.11883e-05
2.515	-3.05023e-06
2.52	-3.16786e-05
2.525	-3.69102e-05
2.53	-3.22599e-05
2.535	-2.84815e-05
2.54	-2.39766e-05
2.545	-2.29593e-05
2.55	-1.07523e-05
2.555	9.1568e-06
2.56	1.67135e-05
2.565	-8.70405e-07
2.57	1.35165e-05
2.575	1.56963e-05
2.58	1.40977e-05
2.585	7.26762e-06
2.59	3.19861e-06
2.595	-1.30637e-06
2.6	-5.81135e-06
2.605	-1.19149e-05
2.61	-1.23508e-05
2.615	-1.80184e-05
2.62	-2.13608e-05
2.625	-2.87722e-05
2.63	-2.55751e-05
2.635	-1.45307e-05
2.64	-2.12155e-05
2.645	-2.96441e-05
2.65	-1.67105e-05
2.655	0.00030169
2.66	0.000297039
2.665	0.000290064
2.67	0.000233098
2.675	0.000230627
2.68	0.000228011
2.685	0.000221617
2.69	0.000224233
2.695	0.000229755
2.7	0.000230337
2.705	0.000226994
2.71	0.000234987
2.715	0.000238475
2.72	0.000232807
2.725	0.000212607
2.73	0.000206213
2.735	0.000203016
2.74	0.000186159
2.745	0.000181508
2.75	0.000186885
2.755	0.000231935
2.76	-0.000104194
2.765	-0.000109426
2.77	-0.00010928
2.775	-0.000128318
2.78	-0.00014314
2.785	-0.000157818
2.79	-0.000155929
2.795	-0.000151569
2.8	-0.000149535
2.805	-0.000170316
2.81	-0.000166683
2.815	-0.000165375
2.82	0.000127739
2.825	0.000124252
2.83	0.000140237
2.835	0.000149392
2.84	0.000145759
2.845	0.000141545
2.85	0.00013951
2.855	0.000139074
2.86	8.39975e-05
2.865	9.14089e-05
2.87	0.0003697
2.875	0.000381762
2.88	0.000391208
2.885	0.00039455
2.89	0.000405159
2.895	0.000407193
2.9	0.000397166
2.905	0.000388447
2.91	0.000405449
2.915	0.000405595
2.92	0.000397021
2.925	9.8675e-05
2.93	0.00010536
2.935	0.00010318
2.94	0.000101291
2.945	9.76578e-05
2.95	9.15543e-05
2.955	0.00010071
2.96	9.12636e-05
2.965	8.86478e-05
2.97	9.18449e-05
2.975	-0.000188626
2.98	-0.000134421
2.985	-0.000135148
2.99	-0.000135584
2.995	-0.000135002
3	-0.000142559
3.005	-0.000140525
3.01	-0.000141978
3.015	-0.000139943
3.02	-0.000148372
3.025	-0.000143867
3.03	-0.000141397
3.035	-0.00014285
3.04	-0.000145175
3.045	-0.000125557
3.05	-0.000116692
3.055	-9.8236e-05
3.06	-0.00010463
3.065	-0.000100416
3.07	1.9184e-05
3.075	2.3689e-05
3.08	2.68861e-05
3.085	-4.73734e-05
3.09	-4.30137e-05
3.095	-3.44397e-05
3.1	-3.77821e-05
3.105	-3.41491e-05
3.11	-3.38585e-05
3.115	-2.67377e-05
3.12	-3.24052e-05
3.125	-2.83362e-05
3.13	-2.87722e-05
3.135	-2.79003e-05
3.14	-3.15333e-05
3.145	-2.94988e-05
3.15	-4.75187e-05
3.155	-4.43216e-05
3.16	-5.2169e-05
3.165	-5.36222e-05
3.17	-4.91172e-05
3.175	-0.000163921
3.18	-0.000168572
3.185	-0.000170606
3.19	-0.000166247
3.195	-0.000164648
3.2	-0.000171042
3.205	-0.000164939
3.21	-0.000157382
3.215	-0.000143722
3.22	-0.000146338
3.225	-0.000147645
3.23	-0.000142269
3.235	-0.000138054
3.24	-0.000140379
3.245	-0.000141978
3.25	-0.000137037
3.255	-0.000134857
3.26	-0.000139798
3.265	-0.000142123
3.27	-0.000136746
3.275	-0.000138345
3.28	-0.000146773
3.285	-0.000149825
3.29	-0.000147936
3.295	-0.000143431
3.3	-0.00014532
3.305	-0.000146047
3.31	-0.000149389
3.315	-0.000151714
3.32	-0.00016799
3.325	-0.000177291
3.33	-0.00017671
3.335	-0.000178744
3.34	-0.000186301
3.345	-0.000189934
3.35	-0.000184848
3.355	-0.00018572
3.36	-0.000194584
3.365	-0.000196764
3.37	-0.000123522
3.375	-0.000125121
3.38	-0.000132096
3.385	-0.000132532
3.39	-0.000131224
3.395	-4.54842e-05
3.4	-5.02798e-05
3.405	-5.42035e-05
3.41	-5.10064e-05
3.415	-4.95532e-05
3.42	-6.05977e-05
3.425	-6.72825e-05
3.43	-6.14696e-05
3.435	-5.68193e-05
3.44	-6.42307e-05
3.445	-6.24868e-05
3.45	-6.21962e-05
3.455	-6.1179e-05
3.46	-7.06249e-05
3.465	-7.14968e-05
3.47	-7.04795e-05
3.475	-0.000134712
3.48	-0.000136456
3.485	-0.000130207
3.49	-0.000123667
3.495	-0.000123667
3.5	-0.000215656
3.505	-0.000219434
3.51	-0.000217836
3.515	-0.00021958
3.52	-0.000224666
3.525	-0.000225247
3.53	-0.000217545
3.535	-0.000219434
3.54	-0.000228008
3.545	-0.000225393
3.55	-0.00022859
3.555	-0.000228008
3.56	-0.000231641
3.565	-0.000233385
3.57	-0.000231351
3.575	-0.0002267
3.58	-0.00022859
3.585	-0.000230188
3.59	-0.000225829
3.595	-0.000227427
3.6	-0.000230188
3.605	-0.000234548
3.61	-0.000228008
3.615	-0.000231351
3.62	-0.000234839
3.625	-0.000232223
3.63	-0.000222486
3.635	-0.000227282
3.64	-0.000223213
3.645	-0.000219289
3.65	-0.000210424
3.655	-0.000211878
3.66	-0.000207227
3.665	-0.000208099
3.67	-0.000104775
3.675	-9.80907e-05
3.68	-0.000100706
3.685	-0.000104194
3.69	-9.59109e-05
3.695	-8.98073e-05
3.7	-9.0534e-05
3.705	-0.000100706
3.71	-8.54477e-05
3.715	-8.31225e-05
3.72	-8.1088e-05
3.725	-7.58565e-05
3.73	-6.80091e-05
3.735	-6.82997e-05
3.74	-5.98711e-05
3.745	-5.94351e-05
3.75	-5.04251e-05
3.755	-5.20237e-05
3.76	0.000122798
3.765	0.000119892
3.77	0.000127013
3.775	3.45881e-05
3.78	0.000152735
3.785	0.000153607
3.79	0.000160582
3.795	0.000159129
3.8	0.000153171
3.805	0.000154915
3.81	0.000174969
3.815	0.00017337
3.82	0.000170464
3.825	0.000170609
3.83	0.000172208
3.835	0.00017337
3.84	0.000169447
3.845	0.00017526
3.85	0.000176858
3.855	0.00017337
3.86	0.00017773
3.865	5.95972e-06
3.87	7.99423e-06
3.875	1.90387e-05
3.88	1.38071e-05
3.885	-0.000108118
3.89	-0.000103322
3.895	-0.000106083
3.9	-0.000111896
3.905	-0.00011364
3.91	-0.000112478
3.915	-6.77184e-05
3.92	-7.07702e-05
3.925	-7.38219e-05
3.93	-6.72825e-05
3.935	-6.67012e-05
3.94	-7.35313e-05
3.945	-7.62924e-05
3.95	-7.73097e-05
3.955	8.22537e-05
3.96	7.71674e-05
3.965	6.68496e-05
3.97	7.30984e-05
3.975	7.58595e-05
3.98	5.98741e-05
3.985	5.76943e-05
3.99	6.33618e-05
3.995	6.14726e-05
4	5.69677e-05
4.005	5.69677e-05
4.01	5.94381e-05
4.015	6.932e-05
4.02	2.39796e-05
4.025	3.09551e-05
4.03	3.98197e-05
4.035	3.9965e-05
4.04	3.93837e-05
4.045	3.77852e-05
4.05	4.67951e-05
4.055	4.50513e-05
4.06	-0.000115384
4.065	-0.000117128
4.07	-9.83813e-05
4.075	-9.78e-05
4.08	-9.95439e-05
4.085	-0.000103904
4.09	-9.35857e-05
4.095	-9.11152e-05
4.1	-9.3731e-05
4.105	-9.57655e-05
4.11	-4.54842e-05
4.115	-4.30137e-05
4.12	-5.34769e-05
4.125	-5.75459e-05
4.13	-6.05977e-05
4.135	-5.60927e-05
4.14	-5.31863e-05
4.145	-5.94351e-05
4.15	-5.43488e-05
4.155	-5.49301e-05
4.16	-5.42035e-05
4.165	-5.60927e-05
4.17	5.55145e-05
4.175	4.4906e-05
4.18	3.9965e-05
4.185	3.6332e-05
4.19	4.25808e-05
4.195	4.4034e-05
4.2	5.36253e-05
4.205	0.000448755
4.21	0.000456021
4.215	0.000418238
4.22	0.000420127
4.225	0.000415622
4.23	0.000421435
4.235	0.000421871
4.24	0.000409228
4.245	0.00040138
4.25	0.000407193
4.255	0.000407629
4.26	0.000404287
4.265	0.000399927
4.27	0.000402543
4.275	0.000298928
4.28	0.000290936
4.285	0.000291808
4.29	0.000324796
4.295	0.000332207
4.3	0.000326104
4.305	0.000312443
4.31	-5.66602e-06
4.315	-1.45169e-06
4.32	-1.22055e-05
4.325	9.0537e-05
4.33	9.51873e-05
4.335	0.00017308
4.34	0.000175405
4.345	0.000176277
4.35	0.000350954
4.355	0.000355459
4.36	0.000358365
4.365	0.00035386
4.37	0.000366794
4.375	0.000375222
4.38	0.000377984
4.385	0.00037624
4.39	0.000379582
4.395	0.000357784
4.4	0.000355313
4.405	0.000359382
4.41	0.000365631
4.415	0.000291226
4.42	0.000285995
4.425	0.000286285
4.43	0.00017773
4.435	0.000180201
4.44	0.000109574
4.445	0.000102163
4.45	0.000107104
4.455	-6.27775e-05
4.46	-7.36766e-05
4.465	-8.42851e-05
4.47	-8.02161e-05
4.475	-8.89354e-05
4.48	-0.000103468
4.485	-0.000112914
4.49	-0.000105211
4.495	-0.000107101
4.5	-0.000121197
4.505	-0.000134712
4.51	-0.000141397
4.515	-0.000150116
4.52	-0.00015215
4.525	-0.000157237
4.53	-0.000156946
4.535	-0.000159562
4.54	-0.00016552
4.545	-0.000185429
4.55	-0.000183831
4.555	-0.00018819
4.56	-0.000197055
4.565	-0.000197055
4.57	-0.000193131
4.575	-0.000189062
4.58	-0.000196764
4.585	-0.000198363
4.59	-0.000149825
4.595	-0.000147209
4.6	-0.000131805
4.605	-0.000135002
4.61	-0.000129335
4.615	-0.000126138
4.62	-0.000128318
4.625	-0.000138054
4.63	-0.000133695
4.635	-0.000133985
4.64	0.000337003
4.645	0.00033584
4.65	0.000341508
4.655	0.000343542
4.66	0.000339619
4.665	0.000335114
4.67	0.000340345
4.675	0.000344269
4.68	0.000334678
4.685	0.000430881
4.69	0.000440036
4.695	0.00039208
4.7	0.000383215
4.705	0.000363451
4.71	0.000364614
4.715	0.000363161
4.72	0.0003899
4.725	0.000388447
4.73	0.000400218
4.735	0.00039208
4.74	0.00040356
4.745	-7.55658e-05
4.75	-8.25413e-05
4.755	-8.48664e-05
4.76	-8.35585e-05
4.765	-8.57383e-05
4.77	-8.1088e-05
4.775	-7.65831e-05
4.78	-8.80635e-05
4.785	-8.54477e-05
4.79	-0.000173077
4.795	-0.000170461
4.8	-0.000168717
4.805	-0.000166537
4.81	-0.00012483
4.815	-0.000117273
4.82	-0.000116837
4.825	-0.000117564
4.83	-0.000112478
4.835	-0.000105066
4.84	-0.000107246
4.845	-0.000122795
4.85	9.21355e-05
4.855	0.000105215
4.86	0.000106958
4.865	9.5042e-05
4.87	0.000102017
4.875	0.000109429
4.88	0.000102599
4.885	0.000106813
4.89	0.000273933
4.895	0.000259546
4.9	0.000252571
4.905	0.000249664
4.91	0.000254024
4.915	0.000214061
4.92	0.00021624
4.925	0.000214642
4.93	0.000189792
4.935	0.000192117
4.94	0.000182671
4.945	0.000187176
4.95	0.000201854
4.955	-4.35813e-06
4.96	-2.03298e-06
4.965	-4.50345e-06
4.97	8.13955e-06
4.975	8.72083e-06
4.98	3.47334e-05
4.985	3.53147e-05
4.99	3.9965e-05
4.995	-0.00012483
5	-0.000113931
5.005	-0.000114803
5.01	-0.000105793
5.015	-0.000108118
5.02	-0.000105502
5.025	-0.000112332
5.03	-0.000101869
5.035	-0.000100852
5.04	-0.000104921
5.045	-0.000100852
5.05	-9.57655e-05
5.055	-0.000102305
5.06	-0.000105211
5.065	-0.000103613
5.07	-9.78e-05
5.075	-9.8672e-05
5.08	-0.000102305
5.085	-0.000132968
5.09	-0.000124539
5.095	-0.000123377
5.1	-0.000116983
5.105	0.000274369
5.11	0.00027931
5.115	0.00027684
5.12	0.000277421
5.125	0.000273207
5.13	0.000282216
5.135	0.000281345
5.14	0.000278293
5.145	0.000275968
5.15	0.000273642
5.155	0.000277566
5.16	0.000276113
5.165	0.00027684
5.17	0.000275241
5.175	0.000279455
5.18	0.000262598
5.185	0.000257512
5.19	0.000260273
5.195	0.00025693
5.2	0.000247339
5.205	0.000236585
5.21	-0.000158835
5.215	-0.000162614
5.22	-0.000165229
5.225	-0.000161306
5.23	-0.000158254
5.235	-0.000160434
5.24	-0.000166683
5.245	-0.00017017
5.25	-0.000180198
5.255	-0.00018572
5.26	-0.000191823
5.265	-0.00019473
5.27	-0.00019255
5.275	-3.26959e-05
5.28	-3.98166e-05
5.285	9.01148e-06
5.29	1.17726e-05
5.295	1.24992e-05
5.3	1.60007e-06
5.305	2.90796e-06
5.31	4.07054e-06
5.315	1.11913e-05
5.32	8.72083e-06
5.325	-1.16105e-06
5.33	-5.23006e-06
5.335	-8.70405e-07
5.34	-4.79409e-06
5.345	-7.84585e-06
5.35	-2.90491e-06
5.355	7.26762e-06
5.36	8.43019e-06
5.365	6.10504e-06
5.37	1.49697e-05
5.375	1.62776e-05
5.38	-0.000150552
5.385	-0.000150552
5.39	-0.000183976
5.395	-0.000178018
5.4	-0.000180198
5.405	-0.000176855
5.41	-0.000171914
5.415	-0.000167845
5.42	-0.000173077
5.425	-1.29321e-05
5.43	-8.70405e-07
5.435	2.32667e-06
5.44	-1.45169e-06
5.445	4.97016e-05
5.45	5.62411e-05
5.455	6.58323e-05
5.46	7.81847e-05
5.465	7.96379e-05
5.47	8.42882e-05
5.475	9.22809e-05
5.48	8.80665e-05
5.485	9.78031e-05
5.49	0.00010071
5.495	0.00010318
5.5	0.000101872
5.505	9.94016e-05
5.51	0.000106377
5.515	0.000111318
5.52	0.000111173
5.525	0.000108266
5.53	-3.74915e-05
5.535	-3.72009e-05
5.54	-3.82181e-05
5.545	-3.87994e-05
5.55	-8.76275e-05
5.555	-8.83541e-05
5.56	-0.000100852
5.565	-0.000112623
5.57	-0.000112768
5.575	-0.000112914
5.58	-0.000129771
5.585	-0.00012919
5.59	-7.26594e-05
5.595	-7.3386e-05
5.6	-5.31863e-05
5.605	-5.15877e-05
5.61	-4.51936e-05
5.615	-4.62108e-05
5.62	-5.37675e-05
5.625	-5.34769e-05
5.63	-4.88266e-05
5.635	-5.6674e-05
5.64	-5.91444e-05
5.645	-6.39401e-05
5.65	-5.97257e-05
5.655	-5.15877e-05
5.66	-5.47848e-05
5.665	-5.31863e-05
5.67	-5.1733e-05
5.675	-4.96985e-05
5.68	-5.2605e-05
5.685	-4.3159e-05
5.69	-2.99348e-05
5.695	-9.21325e-05
5.7	-8.35585e-05
5.705	-0.000105793
5.71	-0.000104194
5.715	-0.000105938
5.72	-0.000106665
5.725	-0.000102741
5.73	-9.54749e-05
5.735	-8.54477e-05
5.74	-8.13787e-05
5.745	-8.26866e-05
5.75	-7.42579e-05
5.755	-7.65831e-05
5.76	-8.50117e-05
5.765	-8.26866e-05
5.77	-3.82181e-05
5.775	-3.47304e-05
5.78	-3.73462e-05
5.785	-2.87722e-05
5.79	-3.00801e-05
5.795	-4.15605e-05
5.8	-4.15605e-05
5.805	-4.78093e-05
5.81	-4.41763e-05
5.815	-4.57748e-05
5.82	-4.70827e-05
5.825	-4.60655e-05
5.83	-4.09792e-05
5.835	-3.70555e-05
5.84	-3.64742e-05
5.845	-4.37403e-05
5.85	-3.05161e-05
5.855	-1.424e-05
5.86	-1.43853e-05
5.865	-1.36587e-05
5.87	-1.22055e-05
5.875	-5.39129e-05
5.88	-5.74006e-05
5.885	-5.2169e-05
5.89	-5.6674e-05
5.895	-5.36222e-05
5.9	-4.82453e-05
5.905	-4.3595e-05
5.91	-4.38857e-05
5.915	-4.65015e-05
5.92	-4.91172e-05
5.925	-4.86813e-05
5.93	-4.53389e-05
5.935	-4.86813e-05
5.94	-1.54026e-05
5.945	-1.90356e-05
5.95	-7.40989e-06
5.955	7.13545e-05
5.96	4.86843e-05
5.965	4.65045e-05
5.97	4.94109e-05
5.975	4.86843e-05
5.98	3.35709e-05
5.985	3.41521e-05
5.99	3.48788e-05
5.995	0.000213479
6	0.000207666
6.005	0.000200255
6.01	0.000655839
6.015	0.000656129
6.02	0.000732278
6.025	0.000732569
6.03	0.000743759
6.035	0.000769335
6.04	0.000764975
6.045	0.000729808
6.05	0.000727337
6.055	0.000719054
6.06	0.000625176
6.065	0.000631134
6.07	0.000636656
6.075	0.000634912
6.08	0.000639272
6.085	0.000650898
6.09	0.000661652
6.095	0.000657583
6.1	0.000479418
6.105	0.000484504
6.11	0.000606575
6.115	0.000146486
6.12	0.000191681
6.125	0.000223652
6.13	0.000225832
6.135	0.000219147
6.14	0.000186159
6.145	0.000187321
6.15	0.000171191
6.155	0.000417656
6.16	0.000412279
6.165	0.000416494
6.17	0.000407339
6.175	0.000571262
6.18	0.000562833
6.185	0.00054583
6.19	0.000545249
6.195	0.000538128
6.2	0.000534931
6.205	0.000532461
6.21	0.000529409
6.215	0.000411262
6.22	0.000411117
6.225	0.000361272
6.23	0.000251699
6.235	0.000262162
6.24	0.000260128
6.245	0.000586084
6.25	0.000615149
6.255	0.000628373
6.26	0.000378419
6.265	0.000382924
6.27	0.000384959
6.275	0.000389464
6.28	0.000221763
6.285	0.000231644
6.29	0.000245159
6.295	0.000248792
6.3	0.000244869
6.305	0.000237748
6.31	0.000238475
6.315	0.000245886
6.32	0.000240654
6.325	0.000224814
6.33	0.000222053
6.335	0.000221908
6.34	0.000208248
6.345	0.000195023
6.35	-0.00012948
6.355	-0.000155783
6.36	-0.000171478
6.365	-0.000179471
6.37	-0.000180052
6.375	-0.000179326
6.38	-0.000188481
6.385	-0.000191387
6.39	-0.000209407
6.395	-0.000208245
6.4	-0.000212895
6.405	-0.000215511
6.41	-0.000200979
6.415	-0.000191097
6.42	-0.000197055
6.425	-0.000192986
6.43	-0.000173222
6.435	-0.00015869
6.44	-0.000157382
6.445	-0.000157091
6.45	-0.000146628
6.455	-0.000141106
6.46	-0.00014532
6.465	-0.000137328
6.47	-0.000122069
6.475	-0.000113495
6.48	-0.000118
6.485	-0.000110152
6.49	-0.000107827
6.495	-9.19872e-05
6.5	-8.99527e-05
6.505	-8.95167e-05
6.51	-8.42851e-05
6.515	-8.76275e-05
6.52	-9.62015e-05
6.525	-0.000106229
6.53	-0.000105502
6.535	-0.000112768
6.54	-0.000123086
6.545	-0.00012948
6.55	4.60685e-05
6.555	0.000101872
6.56	9.59139e-05
6.565	9.25715e-05
6.57	9.32981e-05
6.575	0.0002004
6.58	0.000197639
6.585	0.000195169
6.59	0.000195314
6.595	0.000195605
6.6	0.000204615
6.605	0.000211154
6.61	0.000212898
6.615	0.000210282
6.62	0.000222635
6.625	0.000222199
6.63	0.000222344
6.635	0.000228593
6.64	0.000225541
6.645	0.000224233
6.65	0.000238329
6.655	6.59776e-05
6.66	5.66908e-06
6.665	5.95972e-06
6.67	1.061e-05
6.675	1.27898e-05
6.68	-0.000103322
6.685	-0.00011146
6.69	2.04919e-05
6.695	1.97653e-05
6.7	1.78761e-05
6.705	2.76264e-06
6.71	-1.43853e-05
6.715	-1.70011e-05
6.72	-2.06342e-05
6.725	1.67135e-05
6.73	1.52603e-05
6.735	1.68589e-05
6.74	2.472e-06
6.745	1.061e-05
6.75	1.11913e-05
6.755	-4.21281e-06
6.76	-7.70053e-06
6.765	-2.46894e-06
6.77	-1.59701e-06
6.775	-2.89118e-07
6.78	-1.16105e-06
6.785	-3.19555e-06
6.79	-5.81135e-06
6.795	-0.000133695
6.8	-0.000135293
6.805	-0.000138345
6.81	-0.000139071
6.815	-0.000133113
6.82	-0.000131951
6.825	-0.000128027
6.83	-0.000180343
6.835	-0.000184993
6.84	-0.000187464
6.845	-0.000185284
6.85	-0.000188045
6.855	-0.000188771
6.86	-0.00018819
6.865	-0.000191242
6.87	-0.000191387
6.875	-0.000197055
6.88	-0.000198508
6.885	-0.000206791
6.89	-0.000207518
6.895	-0.000206355
6.9	-0.000210279
6.905	-0.00021987
6.91	-0.000189353
6.915	-0.00018572
6.92	-0.000190225
6.925	-0.000191678
6.93	-0.000190515
6.935	-0.000188481
6.94	-0.000183831
6.945	-0.000183104
6.95	-8.03614e-05
6.955	-7.62924e-05
6.96	-7.62924e-05
6.965	-6.91717e-05
6.97	-6.21962e-05
6.975	-6.24868e-05
6.98	-5.97257e-05
6.985	-5.89991e-05
6.99	-5.02798e-05
6.995	-2.1783e-06
7	-3.77684e-06
7.005	-1.74234e-06
7.01	1.35165e-05
7.015	-1.30774e-05
7.02	-1.35134e-05
7.025	-1.14789e-05
7.03	-8.28182e-06
7.035	-1.0171e-05
7.04	3.08097e-05
7.045	3.08097e-05
7.05	3.09551e-05
7.055	-7.25141e-05
7.06	-8.48664e-05
7.065	-8.80635e-05
7.07	-9.56202e-05
7.075	-9.99799e-05
7.08	-0.000102305
7.085	-0.000107973
7.09	-0.000109135
7.095	-0.000111896
7.1	-0.000160724
7.105	-0.000157382
7.11	-0.000145175
7.115	-0.000148953
7.12	-0.000153749
7.125	-3.34225e-05
7.13	-3.69102e-05
7.135	-3.83634e-05
7.14	-4.46123e-05
7.145	-8.84995e-05
7.15	-8.64649e-05
7.155	-8.57383e-05
7.16	-8.61743e-05
7.165	-8.48664e-05
7.17	-8.39945e-05
7.175	-7.90535e-05
7.18	-7.71644e-05
7.185	-8.26866e-05
7.19	-7.36766e-05
7.195	-7.45486e-05
7.2	-7.3386e-05
7.205	-7.20781e-05
7.21	-6.96076e-05
7.215	-8.23959e-05
7.22	-9.02433e-05
7.225	-8.66103e-05
7.23	-0.000202432
7.235	-0.000205484
7.24	0.000184851
7.245	0.000286867
7.25	0.000292098
7.255	0.000285559
7.26	0.000283234
7.265	0.000280327
7.27	0.000286576
7.275	0.000290936
7.28	0.000290209
7.285	0.000291517
7.29	0.00029733
7.295	0.000289628
7.3	0.000289047
7.305	0.000285995
7.31	0.000287448
7.315	0.000272916
7.32	0.000275532
7.325	0.000277421
7.33	0.000281345
7.335	0.000268702
7.34	0.000274224
7.345	-0.000130061
7.35	-0.000103613
7.355	-0.000105647
7.36	-0.000100561
7.365	-9.27138e-05
7.37	-4.51936e-05
7.375	-3.67649e-05
7.38	8.09458e-05
7.385	8.42882e-05
7.39	8.82119e-05
7.395	9.12636e-05
7.4	9.89657e-05
7.405	0.000100419
7.41	0.000181508
7.415	0.000185868
7.42	0.00020011
7.425	0.000194151
7.43	0.000194878
7.435	0.000195459
7.44	0.000204033
7.445	0.000205923
7.45	0.000224233
7.455	0.000103616
7.46	0.000101581
7.465	0.000101872
7.47	0.000101581
7.475	6.13273e-05
7.48	5.28987e-05
7.485	-6.56839e-05
7.49	-6.33588e-05
7.495	-1.59839e-05
7.5	-1.78731e-05
7.505	-2.15061e-05
7.51	-1.40947e-05
7.515	-8.77728e-05
7.52	-9.16965e-05
7.525	-9.54749e-05
7.53	-8.5157e-05
7.535	-7.97801e-05
7.54	-7.39673e-05
7.545	-7.52752e-05
7.55	-6.16149e-05
7.555	-5.65287e-05
7.56	-4.99892e-05
7.565	-4.72281e-05
7.57	-4.51936e-05
7.575	-3.89447e-05
7.58	-3.9962e-05
7.585	-4.17058e-05
7.59	-2.99348e-05
7.595	-3.32772e-05
7.6	-7.7455e-05
7.605	7.41294e-06
7.61	2.25264e-05
7.615	2.09279e-05
7.62	1.61322e-05
7.625	2.03466e-05
7.63	2.48516e-05
7.635	2.41249e-05
7.64	2.79033e-05
7.645	1.67135e-05
7.65	3.03738e-05
7.655	2.17998e-05
7.66	2.04919e-05
7.665	1.27898e-05
7.67	1.38071e-05
7.675	1.39524e-05
7.68	2.18135e-06
7.685	1.74539e-06
7.69	6.33618e-05
7.695	5.78396e-05
7.7	5.63864e-05
7.705	4.57779e-05
7.71	-3.73462e-05
7.715	-4.78093e-05
7.72	-4.3595e-05
7.725	-4.72281e-05
7.73	-4.67921e-05
7.735	-4.79547e-05
7.74	-5.46395e-05
7.745	-6.0307e-05
7.75	-5.79819e-05
7.755	-6.71371e-05
7.76	-7.51298e-05
7.765	-8.6029e-05
7.77	-8.50117e-05
7.775	-8.61743e-05
7.78	-8.86448e-05
7.785	-8.93714e-05
7.79	-8.53024e-05
7.795	-0.000144448
7.8	-0.000148372
7.805	-0.000150552
7.81	-0.000148953
7.815	-0.000147791
7.82	-0.000150988
7.825	-0.000163631
7.83	-0.000157237
7.835	-0.000156801
7.84	-0.000158545
7.845	-0.000159707
7.85	-0.000155638
7.855	-0.000152732
7.86	-0.000156655
7.865	-0.000156946
7.87	-0.000152877
7.875	-0.000144158
7.88	-0.000145756
7.885	-0.000148953
7.89	-0.000141542
7.895	-0.000141833
7.9	-0.000144739
7.905	-0.000146338
7.91	1.33711e-05
7.915	1.72948e-05
7.92	1.35165e-05
7.925	1.78761e-05
7.93	2.39796e-05
7.935	2.39796e-05
7.94	2.16545e-05
7.945	2.02013e-05
7.95	2.3689e-05
7.955	3.02285e-05
7.96	2.79033e-05
7.965	3.35709e-05
7.97	3.77852e-05
7.975	3.98197e-05
7.98	2.80486e-05
7.985	2.38343e-05
7.99	2.76127e-05
7.995	4.12729e-05
8	3.77852e-05
8.005	3.80758e-05
8.01	4.38887e-05
8.015	-6.0743e-05
8.02	-6.39401e-05
8.025	-6.59746e-05
8.03	-6.65559e-05
8.035	-6.21962e-05
8.04	-6.68465e-05
8.045	-7.00436e-05
8.05	-6.62652e-05
8.055	-6.55386e-05
8.06	-7.97801e-05
8.065	-8.37038e-05
8.07	0.000412425
8.075	0.000412134
8.08	0.00040792
8.085	0.000406757
8.09	0.000412134
8.095	0.000430881
8.1	0.0004101
8.105	0.000407048
8.11	0.000406321
8.115	0.000402107
8.12	0.000347175
8.125	0.000344269
8.13	0.000345722
8.135	0.000343833
8.14	0.000334823
8.145	0.000332352
8.15	0.000323924
8.155	0.00032683
8.16	0.000430735
8.165	0.000440763
8.17	0.000450063
8.175	-4.37403e-05
8.18	-4.7664e-05
8.185	-5.74006e-05
8.19	-5.39129e-05
8.195	-4.95532e-05
8.2	-5.79819e-05
8.205	-5.15877e-05
8.21	-4.18512e-05
8.215	-3.74915e-05
8.22	-3.98166e-05
8.225	-4.01073e-05
8.23	0.000302271
8.235	0.000304305
8.24	0.000300963
8.245	0.000298783
8.25	0.000302416
8.255	0.000314623
8.26	0.000307212
8.265	0.000198656
8.27	0.000192553
8.275	0.000185868
8.28	0.000181508
8.285	0.000179474
8.29	0.000191826
8.295	0.000192698
8.3	0.000183834
8.305	0.00016654
8.31	0.000165232
8.315	0.00015724
8.32	0.00015041
8.325	0.00014852
8.33	0.000146631
8.335	-0.000191242
8.34	-0.00020185
8.345	-0.000216964
8.35	-0.000212459
8.355	-0.000207227
8.36	-0.000215075
8.365	-0.000214057
8.37	-0.000210715
8.375	-0.000211006
8.38	-0.000213331
8.385	-0.000225974
8.39	-0.000225683
8.395	-0.000227572
8.4	-0.000236582
8.405	-0.000243848
8.41	-0.000236873
8.415	-0.00024472
8.42	-0.000250824
8.425	-0.00022859
8.43	-0.000229026
8.435	-0.00016799
8.44	-0.000171624
8.445	-0.000161015
8.45	-0.00014285
8.455	-0.000143576
8.46	-0.000164067
8.465	-0.000169444
8.47	-0.000174821
8.475	-0.00018572
8.48	-0.000189353
8.485	-0.000188626
8.49	-0.000184412
8.495	-0.000178308
8.5	-0.000179616
8.505	-0.000170316
8.51	-0.000153168
8.515	-0.000149099
8.52	-0.000142414
8.525	-0.000133549
8.53	-0.000145175
8.535	-0.000140089
8.54	-0.00019938
8.545	-0.000194584
8.55	-0.000204321
8.555	-0.000201124
8.56	-0.000202141
8.565	-0.000189207
8.57	-0.000166973
8.575	-0.000155347
8.58	-0.000146919
8.585	-0.000145756
8.59	-0.000139071
8.595	-0.000120906
8.6	-0.000113495
8.605	-0.000111896
8.61	-0.000104049
8.615	-0.000107682
8.62	-0.000113059
8.625	-0.000107391
8.63	-9.73641e-05
8.635	-0.000102014
8.64	-9.70734e-05
8.645	-9.78e-05
8.65	-8.95167e-05
8.655	-7.7019e-05
8.66	-7.67284e-05
8.665	-7.48392e-05
8.67	-6.8881e-05
8.675	-6.91717e-05
8.68	-6.72825e-05
8.685	-6.61199e-05
8.69	-5.07158e-05
8.695	-5.33316e-05
8.7	-6.5248e-05
8.705	-7.46939e-05
8.71	-7.14968e-05
8.715	-7.64377e-05
8.72	-7.42579e-05
8.725	-7.58565e-05
8.73	4.06916e-05
8.735	3.41521e-05
8.74	4.98469e-05
8.745	4.28715e-05
8.75	4.95563e-05
8.755	4.22902e-05
8.76	3.89478e-05
8.765	3.45881e-05
8.77	3.57507e-05
8.775	3.35709e-05
8.78	0.00010536
8.785	9.54779e-05
8.79	9.19902e-05
8.795	6.84481e-05
8.8	6.49604e-05
8.805	5.87115e-05
8.81	6.10367e-05
8.815	6.21993e-05
8.82	5.53691e-05
8.825	4.28715e-05
8.83	4.60685e-05
8.835	-3.63289e-05
8.84	-3.96713e-05
8.845	-5.75459e-05
8.85	-5.89991e-05
8.855	-7.48392e-05
8.86	-8.07974e-05
8.865	-8.16693e-05
8.87	-7.54205e-05
8.875	-7.20781e-05
8.88	-7.35313e-05
8.885	-0.000172059
8.89	-7.65831e-05
8.895	-6.51026e-05
8.9	-6.1179e-05
8.905	-6.13243e-05
8.91	1.38071e-05
8.915	1.58416e-05
8.92	9.01148e-06
8.925	8.57551e-06
8.93	4.21586e-06
8.935	4.79715e-06
8.94	-4.56295e-05
8.945	-4.53389e-05
8.95	-4.59202e-05
8.955	-4.19965e-05
8.96	-3.26959e-05
8.965	-3.64742e-05
8.97	-4.66468e-05
8.975	0.000380454
8.98	0.000361272
8.985	0.00035604
8.99	0.000377112
8.995	0.000290209
9	0.000415767
9.005	0.000423469
9.01	0.000427248
9.015	0.000361707
9.02	0.000359092
9.025	0.000361417
9.03	0.000366939
9.035	0.000381471
9.04	0.000384232
9.045	0.000394841
9.05	0.000397602
9.055	0.000402107
9.06	0.000403996
9.065	0.000413733
9.07	0.000429137
9.075	0.000446575
9.08	1.75855e-05
9.085	3.1827e-05
9.09	4.50513e-05
9.095	4.59232e-05
9.1	4.43247e-05
9.105	-7.57111e-05
9.11	-6.82997e-05
9.115	-6.72825e-05
9.12	-6.77184e-05
9.125	-6.37947e-05
9.13	-5.42035e-05
9.135	-5.37675e-05
9.14	-5.71099e-05
9.145	-5.98711e-05
9.15	-5.79819e-05
9.155	-5.95804e-05
9.16	-5.37675e-05
9.165	-5.92898e-05
9.17	-6.4376e-05
9.175	-6.9317e-05
9.18	-6.62652e-05
9.185	-6.36494e-05
9.19	-5.30409e-05
9.195	-5.91444e-05
9.2	-6.45214e-05
9.205	-6.77184e-05
9.21	-7.46939e-05
9.215	-7.99255e-05
9.22	-8.21053e-05
9.225	-8.79182e-05
9.23	-8.77728e-05
9.235	-9.51843e-05
9.24	-9.62015e-05
9.245	-9.69281e-05
9.25	-9.72188e-05
9.255	-9.78e-05
9.26	-0.000101288
9.265	-0.000112042
9.27	-0.000112042
9.275	-0.000114367
9.28	-0.000121052
9.285	-0.000136746
9.29	-0.000137473
9.295	-0.000149389
9.3	-0.000153022
9.305	-0.000156219
9.31	-0.000157527
9.315	-0.000161596
9.32	-0.000170025
9.325	-0.000174385
9.33	-0.000169589
9.335	-0.000179471
9.34	-0.000184267
9.345	-0.000190951
9.35	-0.00018819
9.355	-0.000187173
9.36	-0.00016305
9.365	-0.000167119
9.37	-0.00016116
9.375	-0.000160288
9.38	-0.000160434
9.385	-0.000154766
9.39	-0.000158835
9.395	-0.000160434
9.4	-0.000159271
9.405	-0.000154912
9.41	-0.000148808
9.415	-0.000142414
9.42	-0.00011582
9.425	-0.000111606
9.43	-0.000104485
9.435	-0.000100852
9.44	-9.85267e-05
9.445	-9.62015e-05
9.45	-8.76275e-05
9.455	-8.45758e-05
9.46	-8.98073e-05
9.465	-0.00011829
9.47	-0.00010681
9.475	-0.000101869
9.48	-0.000102596
9.485	-0.00010463
9.49	-0.000101724
9.495	-8.9662e-05
9.5	-9.21325e-05
9.505	-8.44304e-05
9.51	-8.07974e-05
9.515	-7.57111e-05
9.52	-7.62924e-05
9.525	-0.000105066
9.53	-8.73369e-05
9.535	-8.37038e-05
9.54	-8.50117e-05
9.545	-8.12334e-05
9.55	-6.9317e-05
9.555	-7.03342e-05
9.56	-6.77184e-05
9.565	-6.56839e-05
9.57	-6.01617e-05
9.575	-6.35041e-05
9.58	-7.26594e-05
9.585	-7.41126e-05
9.59	-6.78638e-05
9.595	-7.13515e-05
9.6	-7.42579e-05
9.605	-7.91989e-05
9.61	-8.25413e-05
9.615	-8.98073e-05
9.62	-0.000104485
9.625	-0.000112187
9.63	-0.000112187
9.635	-0.000133695
9.64	-0.000141978
9.645	-0.000150988
9.65	-0.000148953
9.655	-0.000160724
9.66	-0.000164793
9.665	-0.000175111
9.67	-0.000174239
9.675	-0.00017889
9.68	-0.000183685
9.685	-0.000189498
9.69	-0.000137182
9.695	-0.000143576
9.7	-0.000147355
9.705	-0.000148808
9.71	-0.000140815
9.715	-0.000144012
9.72	-0.000144594
9.725	-0.000141978
9.73	-0.00013631
9.735	-0.000128608
9.74	-0.000126283
9.745	-0.000130352
9.75	-0.000121633
9.755	-0.000124539
9.76	-0.000128172
9.765	-0.000131079
9.77	-0.000123231
9.775	-0.000122505
9.78	-8.25413e-05
9.785	-8.02161e-05
9.79	-7.04795e-05
9.795	-0.000108845
9.8	-0.000108699
9.805	-0.000108118
9.81	-0.000105211
9.815	-0.000106519
9.82	-0.000107391
9.825	-0.000108699
9.83	-0.000102596
9.835	-0.000100271
9.84	-0.000108845
9.845	-0.000107537
9.85	-9.75094e-05
9.855	-9.70734e-05
9.86	-9.73641e-05
9.865	-9.35857e-05
9.87	-8.86448e-05
9.875	-9.21325e-05
9.88	-9.21325e-05
9.885	-0.000133695
9.89	-0.000130643
9.895	-0.000135584
9.9	2.17998e-05
9.905	2.49969e-05
9.91	2.99378e-05
9.915	3.02285e-05
9.92	2.42703e-05
9.925	2.45609e-05
9.93	2.89206e-05
9.935	3.03738e-05
9.94	2.96472e-05
9.945	2.93565e-05
9.95	3.50241e-05
9.955	3.25536e-05
9.96	2.55782e-05
9.965	2.60141e-05
9.97	3.09551e-05
9.975	2.89206e-05
9.98	2.74673e-05
9.985	3.47334e-05
9.99	3.92384e-05
[truncated: 256,526+ more rows]

## Sheet: d
Time / s	Current / uA
0	0
1	0
2	0
3	0
4	0
5	0
6	0
7	0
8	0
9	0
10	0
11	0
12	0
13	0
14	0
15	0
16	0
17	0
18	0
19	0
20	0
21	0
22	0
23	0
24	0
25	0
26	0
27	0
28	0
29	0
30	0
31	0
32	0
33	0
34	0
35	0
36	0
37	0
38	0
39	0
40	0
41	0
42	0
43	0
44	0
45	0
46	0
47	0
48	0
49	0
50	0
51	0
52	0
53	0
54	0
55	0
56	0
57	0
58	0
59	0
60	0
61	0
62	0.08
63	0.18
64	0.24
65	0.26
66	0.27
67	0.28
68	0.28
69	0.28
70	0.28
71	0.28
72	0.18
73	0.06
74	0.02
75	0
76	0
77	0
78	0
79	0
80	0
81	0
82	0.05
83	0.15
84	0.21
85	0.25
86	0.27
87	0.28
88	0.28
89	0.28
90	0.28
91	0.28
92	0.19
93	0.08
94	0.02
95	0
96	0
97	0
98	0
99	0
100	0
101	0
102	0
103	0.13
104	0.2
105	0.23
106	0.26
107	0.27
108	0.28
109	0.28
110	0.27
111	0.28
112	0.19
113	0.08
114	0.03
115	0
116	0
117	0
118	0
119	0
120	0
121	0
122	0.07
123	0.18
124	0.23
125	0.25
126	0.27
127	0.27
128	0.28
129	0.28
130	0.28
131	0.28
132	0.16
133	0.06
134	0.02
135	0
136	0
137	0
138	0
139	0
140	0
141	0
142	0
143	0.12
144	0.2
145	0.24
146	0.26
147	0.27
148	0.28
149	0.28
150	0.28
151	0.28
152	0.17
153	0.03
154	0.01
155	0
156	0
157	0
158	0
159	0
160	0
161	0.05
162	0.17
163	0.24
164	0.26
165	0.27
166	0.27
167	0.28
168	0.28
169	0.28
170	0.29
171	0.15
172	0.06
173	0.03
174	0
175	0
176	0
177	0
178	0
179	0
180	0
181	0.13
182	0.21
183	0.25
184	0.27
185	0.28
186	0.27
187	0.28
188	0.28
189	0.28
190	0.28
191	0.11
192	0.04
193	0.01
194	0
195	0
196	0
197	0
198	0
199	0
200	-0.01
201	0
202	0.09
203	0.19
204	0.23
205	0.26
206	0.27
207	0.28
208	0.28
209	0.28
210	0.28
211	0.21
212	0.07
213	0.02
214	0
215	0
216	0
217	0
218	0
219	-0.01
220	0
221	0
222	0.14
223	0.2
224	0.24
225	0.27
226	0.27
227	0.27
228	0.28
229	0.28
230	0.28
231	0.16
232	0.05
233	0.01
234	0
235	0
236	0
237	0
238	-0.01
239	-0.01
240	0
241	0.09
242	0.18
243	0.23
244	0.25
245	0.27
246	0.28
247	0.28
248	0.27
249	0.28
250	0.28
251	0.18
252	0.07
253	0.02
254	0
255	0
256	0
257	0
258	0
259	-0.01
260	-0.01
261	0.06
262	0.18
263	0.23
264	0.26
265	0.26
266	0.27
267	0.28
268	0.28
269	0.28
270	0.28
271	0.17
272	0.08
273	0.03
274	0
275	0
276	0
277	0
278	0
279	-0.01
280	-0.01
281	0
282	0.15
283	0.22
284	0.25
285	0.27
286	0.27
287	0.27
288	0.28
289	0.28
290	0.28
291	0.14
292	0.06
293	0.02
294	0
295	0
296	0
297	0
298	-0.01
299	-0.01
300	0
301	0
302	0.17
303	0.23
304	0.25
305	0.26
306	0.27
307	0.28
308	0.28
309	0.28
310	0.28
311	0.2
312	0.08
313	0.03
314	0.01
315	0
316	0
317	0
318	-0.01
319	0
320	-0.01
321	0.09
322	0.17
323	0.24
324	0.26
325	0.27
326	0.27
327	0.28
328	0.28
329	0.28
330	0.2
331	0.08
332	0.03
333	0
334	0
335	0
336	0
337	-0.01
338	-0.01
339	-0.01
340	-0.01
341	0.07
342	0.18
343	0.22
344	0.26
345	0.27
346	0.28
347	0.28
348	0.28
349	0.28
350	0.28
351	0.13
352	0.05
353	0.01
354	0
355	0
356	0
357	0
358	0
359	-0.01
360	-0.01
361	-0.01
362
	Date:0
	1
	00:02:52
	00:03:22

## Sheet: e
Current	ECL intensity
0	0
1	0
2	0
3	0
4	0
5	0
6	0
7	0
8	0
9	0
10	0
11	0
12	0
13	0
14	0
15	0
16	0
17	0
18	0
19	0
20	0
21	0
22	0
23	0
24	0
25	0
26	0
27	0
28	0
29	0
30	0
31	0
32	0
33	0
34	0
35	0
36	0
37	0
38	0
39	0
40	0
41	0
42	0
43	0
44	0
45	0
46	0
47	0
48	0
49	0
50	0
51	0
52	0
53	0
54	0
55	0
56	0
57	0
58	0.21
59	0.4
60	0.52
61	0.54
62	0.57
63	0.58
64	0.58
65	0.59
66	0.6
67	0.59
68	0.29
69	0.13
70	0.06
71	0.02
72	0.01
73	0
74	0
75	0
76	0
77	0
78	0
79	0.29
80	0.42
81	0.52
82	0.56
83	0.58
84	0.58
85	0.59
86	0.59
87	0.59
88	0.31
89	0.14
90	0.06
91	0.03
92	0.01
93	0
94	0
95	0
96	0
97	0
98	0.02
99	0.31
100	0.46
101	0.51
102	0.56
103	0.58
104	0.58
105	0.59
106	0.6
107	0.58
108	0.32
109	0.12
110	0.05
111	0.02
112	0
113	0
114	0
115	0
116	0
117	0
118	0.02
119	0.31
120	0.45
121	0.52
122	0.56
123	0.58
124	0.58
125	0.59
126	0.59
127	0.59
128	0.4
129	0.22
130	0.08
131	0.03
132	0.01
133	0
134	0
135	0
136	0
137	0
138	0.13
139	0.37
140	0.48
141	0.54
142	0.57
143	0.57
144	0.59
145	0.6
146	0.59
147	0.6
148	0.43
149	0.19
150	0.11
151	0.04
152	0.01
153	0
154	0
155	0
156	0
157	0
158	0.16
159	0.38
160	0.49
161	0.55
162	0.57
163	0.58
164	0.59
165	0.59
166	0.6
167	0.6
168	0.36
169	0.17
170	0.07
171	0.04
172	0.01
173	0
174	0
175	0
176	0
177	0
178	0.04
179	0.37
180	0.48
181	0.54
182	0.57
183	0.59
184	0.58
185	0.59
186	0.59
187	0.5
188	0.23
189	0.1
190	0.04
191	0.02
192	0
193	0
194	0
195	0
196	0
197	0
198	0.06
199	0.34
200	0.47
201	0.52
202	0.56
203	0.58
204	0.58
205	0.59
206	0.6
207	0.59
208	0.31
209	0.14
210	0.06
211	0.03
212	0
213	0
214	0
215	0
216	0
217	0
218	0.02
219	0.31
220	0.46
221	0.52
222	0.56
223	0.58
224	0.58
225	0.59
226	0.59
227	0.59
228	0.37
229	0.17
230	0.07
231	0.03
232	0.01
233	0
234	0
235	0
236	0
237	0
238	0.02
239	0.32
240	0.45
241	0.52
242	0.56
243	0.57
244	0.59
245	0.59
246	0.59
247	0.59
248	0.31
249	0.14
250	0.06
251	0.02
252	0
253	0
254	0
255	0
256	0
257	0
258	0.06
259	0.34
260	0.46
261	0.53
262	0.57
263	0.58
264	0.59
265	0.59
266	0.59
267	0.6
268	0.32
269	0.14
270	0.06
271	0.02
272	0
273	0
274	0
275	0
276	0
277	0
278	0.02
279	0.31
280	0.45
281	0.53
282	0.55
283	0.57
284	0.59
285	0.59
286	0.59
287	0.6
288	0.37
289	0.17
290	0.07
291	0.03
292	0
293	0
294	0
295	0
296	0
297	0
298	0
299	0.27
300	0.44
301	0.52
302	0.55
303	0.57
304	0.59
305	0.58
306	0.59
307	0.6
308	0.4
309	0.18
310	0.08
311	0.03
312	0.01
313	0
314	0
315	0
316	0
317	0
318	0.09
319	0.35
320	0.48
321	0.53
322	0.56
323	0.58
324	0.58
325	0.59
326	0.59
327	0.59
328	0.37
329	0.17
330	0.07
331	0.03
332	0.01
333	0
334	0
335	0
336	0
337	0
338	0.02
339	0.32
340	0.46
341	0.52
342	0.56
343	0.58
344	0.58
345	0.59
346	0.6
347	0.59
348	0.32
349	0.14
350	0.06
351	0.02
352	0
353	0
354	0
355	0
356	0
357	0
358	-0.01
359	0
360	0
361	0
362	0
	0
	Date:0
	1
	00:01:06
	00:05:58

## Sheet: f
Time / s	ECL intensity
0	0
1	0
2	0
3	0
4	0
5	0
6	0
7	0
8	0
9	0
10	0
11	0
12	0
13	0
14	0
15	0
16	0
17	0
18	0
19	0
20	0
21	0
22	0
23	0
24	0
25	0
26	0
27	0
28	0
29	0
30	0
31	0
32	0
33	0
34	0
35	0
36	0
37	0
38	0
39	0
40	0
41	0
42	0
43	0
44	0
45	0
46	0
47	0
48	0
49	0
50	0
51	0
52	0.06
53	0.43
54	0.65
55	0.76
56	0.81
57	0.85
58	0.88
59	0.9
60	0.89
61	0.9
62	0.61
63	0.29
64	0.17
65	0.08
66	0.05
67	0.03
68	0.02
69	0.01
70	0.01
71	0.01
72	0.08
73	0.48
74	0.68
75	0.79
76	0.84
77	0.88
78	0.89
79	0.89
80	0.89
81	0.9
82	0.61
83	0.29
84	0.14
85	0.09
86	0.05
87	0.03
88	0.02
89	0.01
90	0.01
91	0
92	0.01
93	0.48
94	0.7
95	0.8
96	0.86
97	0.87
98	0.89
99	0.89
100	0.9
101	0.9
102	0.52
103	0.25
104	0.12
105	0.06
106	0.04
107	0.02
108	0.01
109	0.01
110	0
111	0
112	0.15
113	0.45
114	0.72
115	0.81
116	0.86
117	0.88
118	0.9
119	0.89
120	0.9
121	0.9
122	0.66
123	0.31
124	0.15
125	0.07
126	0.04
127	0.03
128	0.01
129	0.01
130	0
131	0
132	0.21
133	0.56
134	0.71
135	0.82
136	0.87
137	0.88
138	0.89
139	0.89
140	0.9
141	0.9
142	0.66
143	0.31
144	0.15
145	0.07
146	0.04
147	0.02
148	0.01
149	0
150	0
151	0
152	0.12
153	0.51
154	0.72
155	0.81
156	0.86
157	0.87
158	0.89
159	0.89
160	0.9
161	0.9
162	0.52
163	0.24
164	0.12
165	0.06
166	0.03
167	0.01
168	0
169	0
170	0
171	0
172	0
173	0.43
174	0.67
175	0.79
176	0.83
177	0.88
178	0.88
179	0.9
180	0.9
181	0.91
182	0.52
183	0.29
184	0.11
185	0.05
186	0.03
187	0.01
188	0
189	0
190	0
191	0
192	0
193	0.4
194	0.65
195	0.78
196	0.83
197	0.86
198	0.88
199	0.89
200	0.89
201	0.9
202	0.72
203	0.33
204	0.15
205	0.07
206	0.03
207	0.01
208	0
209	0
210	0
211	0
212	0
213	0.22
214	0.58
215	0.73
216	0.82
217	0.85
218	0.88
219	0.88
220	0.9
221	0.9
222	0.72
223	0.33
224	0.15
225	0.07
226	0.03
227	0.01
228	0
229	0
230	0
231	0
232	0
233	0.28
234	0.59
235	0.75
236	0.82
237	0.87
238	0.88
239	0.89
240	0.89
241	0.9
242	0.89
243	0.42
244	0.19
245	0.09
246	0.04
247	0.02
248	0.01
249	0
250	0
251	0
252	0
253	0.23
254	0.57
255	0.74
256	0.81
257	0.86
258	0.87
259	0.89
260	0.89
261	0.9
262	0.66
263	0.3
264	0.14
265	0.06
266	0.03
267	0.01
268	0
269	0
270	0
271	0
272	0.32
273	0.62
274	0.76
275	0.83
276	0.86
277	0.88
278	0.88
279	0.89
280	0.89
281	0.9
282	0.57
283	0.26
284	0.12
285	0.05
286	0.02
287	0.01
288	0
289	0
290	0
291	0
292	0.07
293	0.5
294	0.7
295	0.8
296	0.85
297	0.87
298	0.88
299	0.89
300	0.89
301	0.89
302	0.72
303	0.33
304	0.15
305	0.07
306	0.03
307	0.01
308	0
309	0
310	0
311	0
312	0
313	0.27
314	0.6
315	0.74
316	0.82
317	0.85
318	0.88
319	0.88
320	0.9
321	0.89
322	0.72
323	0.33
324	0.15
325	0.07
326	0.03
327	0.01
328	0
329	0
330	0
331	0
332	0
333	0.4
334	0.65
335	0.78
336	0.84
337	0.88
338	0.88
339	0.9
340	0.9
341	0.91
342	0.72
343	0.34
344	0.15
345	0.07
346	0.03
347	0.01
348	0
349	0
350	0
351	0
352	0
353	0
354	0
355	0
356	0
357	0
358	0
359	0
360	0
361	0
362	0
	0
	0
	0
	0
	0
	0
	0
	0
	0
	0
	0
	0
	0
	0
	0
	0
	0
	0
	0
	0
	0
	0
	0
	0
	0
	0
	0
	Date:0
	1
	00:03:01
	00:00:00
