# Supplementary material for: An electrochemiluminescence device powered by streaming potential for the detection of amines in flowing solution
Source: Nat Commun. 2025 Sep 8;16:8217. doi: 10.1038/s41467-025-63548-2 (PMC12417550; doi:10.1038/s41467-025-63548-2)
Supplement: Supplementary file 6 — Source Data [file 41467_2025_63548_MOESM6_ESM.zip › Source Data/Supplementary Fig.17.xlsx]

## Sheet: a
Time / s	ECL intensity
0
0.005
0.01
0.015
0.02
0.025
0.03
0.035
0.04
0.045
0.05
0.055
0.06
0.065
0.07
0.075
0.08
0.085
0.09
0.095
0.1	-7.60844e-06
0.105	-0.000126482
0.11	-0.00013382
0.115	-0.000131786
0.12	-0.00012481
0.125	-0.000117326
0.13	-0.000109116
0.135	-0.000116382
0.14	-8.58642e-05
0.145	-0.000126845
0.15	-0.000123357
0.155	-0.000121686
0.16	-0.000197689
0.165	-0.000208443
0.17	-0.000213311
0.175	-0.000203793
0.18	-0.000207135
0.185	-0.000172621
0.19	-0.000190932
0.195	-0.000177708
0.2	-0.000135564
0.205	-0.00015155
0.21	-0.000147626
0.215	-0.0001368
0.22	-0.000134184
0.225	-0.000106137
0.23	-0.000110496
0.235	-8.96426e-05
0.24	-9.07325e-05
0.245	8.93939e-05
0.25	0.000112936
0.255	0.000105888
0.26	0.000142582
0.265	0.000183199
0.27	0.000192209
0.275	0.000195115
0.28	0.000191555
0.285	0.000190538
0.29	0.00016547
0.295	0.000172809
0.3	0.000164525
0.305	0.000132482
0.31	0.000139748
0.315	0.000176151
0.32	0.000175206
0.325	0.000195333
0.33	0.000160965
0.335	0.00011141
0.34	9.13557e-05
0.345	8.89579e-05
0.35	-0.000132585
0.355	-0.000135782
0.36	5.32087e-05
0.365	4.71779e-05
0.37	1.32885e-06
0.375	4.56916e-07
0.38	3.18464e-05
0.385	6.3018e-05
0.39	0.000126451
0.395	0.000252808
0.4	0.000348285
0.405	0.000339202
0.41	0.000338112
0.415	0.000336877
0.42	0.000297785
0.425	0.000304615
0.43	0.000337458
0.435	0.000339711
0.44	0.000402635
0.445	0.000411572
0.45	0.000412444
0.455	0.000416949
0.46	0.000384833
0.465	0.000217713
0.47	0.000196859
0.475	0.000201728
0.48	0.000214589
0.485	0.000192064
0.49	0.000166632
0.495	0.000102981
0.5	-4.00152e-05
0.505	-0.000144574
0.51	-0.000146827
0.515	-0.000155328
0.52	-0.000160342
0.525	-0.000163902
0.53	-0.000167608
0.535	-0.000223266
0.54	-0.000183956
0.545	-0.000226318
0.55	-0.00024194
0.555	-0.000121468
0.56	-0.000123866
0.565	-0.000120088
0.57	-0.00013382
0.575	-9.53102e-05
0.58	-7.1768e-05
0.585	-9.12411e-05
0.59	-7.45291e-05
0.595	-7.72902e-05
0.6	-5.57394e-06
0.605	3.30817e-05
0.61	3.03932e-05
0.615	3.686e-05
0.62	3.76593e-05
0.625	3.50435e-05
0.63	6.50525e-05
0.635	0.0001226
0.64	0.000124489
0.645	7.58789e-05
0.65	5.30634e-05
0.655	0.000104289
0.66	1.53524e-05
0.665	1.46258e-05
0.67	1.42625e-05
0.675	1.25186e-05
0.68	-3.10779e-05
0.685	-1.87256e-05
0.69	2.16012e-05
0.695	-3.46677e-06
0.7	6.56043e-06
0.705	-6.94429e-05
0.71	-8.94973e-05
0.715	-8.0778e-05
0.72	-6.87889e-05
0.725	-5.72358e-05
0.73	-5.65092e-05
0.735	-5.30942e-05
0.74	-0.000110278
0.745	-0.000121541
0.75	-0.000109188
0.755	-9.53828e-05
0.76	-5.0551e-05
0.765	-1.06602e-05
0.77	1.6079e-05
0.775	2.49436e-05
0.78	2.26912e-05
0.785	1.84768e-05
0.79	-2.0978e-05
0.795	-3.9754e-06
0.8	-4.77467e-06
0.805	-8.04441e-06
0.81	1.53524e-05
0.815	4.36902e-05
0.82	3.74413e-05
0.825	8.01659e-05
0.83	7.42077e-05
0.835	7.8858e-05
0.84	5.0157e-05
0.845	4.20916e-05
0.85	5.18282e-05
0.855	7.864e-05
0.86	0.000234861
0.865	0.00013488
0.87	7.84947e-05
0.875	8.66327e-05
0.88	9.47708e-05
0.885	9.04111e-05
0.89	0.000107559
0.895	0.000114244
0.9	5.71324e-05
0.905	5.74957e-05
0.91	6.42532e-05
0.915	4.92124e-05
0.92	1.69215e-06
0.925	1.83747e-06
0.93	-6.26127e-05
0.935	-8.77102e-06
0.94	4.10017e-05
0.945	2.94486e-05
0.95	5.97482e-05
0.955	6.22913e-05
0.96	3.3009e-05
0.965	-0.000133094
0.97	-0.000129606
0.975	-0.000134474
0.98	-0.000162304
0.985	-9.3639e-05
0.99	-7.23493e-05
0.995	-8.76081e-05
1	-4.16137e-05
1.005	-3.66001e-05
1.01	-4.37936e-05
1.015	-6.29761e-05
1.02	-6.15955e-05
1.025	-5.57826e-05
1.03	-5.80351e-05
1.035	-5.01877e-05
1.04	-0.000104683
1.045	-0.000124302
1.05	-0.000102068
1.055	-0.000115001
1.06	-0.000108825
1.065	-0.000114783
1.07	-7.44565e-05
1.075	-7.06781e-05
1.08	-2.23586e-05
1.085	-2.76629e-05
1.09	-0.000119434
1.095	-0.000103012
1.1	-0.000103376
1.105	-0.000151695
1.11	-0.000158525
1.115	-0.000139197
1.12	-6.68271e-05
1.125	-2.78082e-05
1.13	-2.62823e-05
1.135	-1.7563e-05
1.14	-1.00789e-05
1.145	-1.7127e-05
1.15	-5.45474e-05
1.155	-6.90069e-05
1.16	-7.44565e-05
1.165	-1.02242e-05
1.17	-1.47292e-05
1.175	-4.91705e-05
1.18	-2.35212e-05
1.185	-7.46018e-05
1.19	-8.15046e-05
1.195	-4.87345e-05
1.2	-8.08506e-05
1.205	-7.77989e-05
1.21	-8.32484e-05
1.215	-8.04147e-05
1.22	-6.92975e-05
1.225	-3.68908e-05
1.23	-8.88433e-05
1.235	-7.88161e-05
1.24	5.98935e-05
1.245	8.20551e-05
1.25	0.00012042
1.255	0.000135606
1.26	0.000144325
1.265	0.000136115
1.27	5.98209e-05
1.275	8.6996e-05
1.28	8.40896e-05
1.285	0.000102255
1.29	0.000148685
1.295	0.000180511
1.3	0.000156968
1.305	0.000149775
1.31	0.000148104
1.315	0.000166124
1.32	0.000223744
1.325	0.000194244
1.33	9.2373e-05
1.335	0.000110175
1.34	9.63693e-05
1.345	-3.0206e-05
1.35	-6.7481e-05
1.355	-0.000100542
1.36	-0.000107517
1.365	-0.000117544
1.37	-0.000104465
1.375	-9.40023e-05
1.38	-0.000110569
1.385	-6.55918e-05
1.39	-0.00010323
1.395	-0.000153584
1.4	-0.000171604
1.405	-0.000163539
1.41	-0.000146463
1.415	-0.000144502
1.42	-0.000157145
1.425	-0.000191586
1.43	-0.000184392
1.435	-0.000161504
1.44	-0.000121759
1.445	-0.000136218
1.45	-0.000158089
1.455	-0.000153294
1.46	-0.000153003
1.465	-0.000159833
1.47	-0.000131859
1.475	-0.000119216
1.48	-7.08234e-05
1.485	-4.77173e-05
1.49	-6.05782e-05
1.495	-4.22677e-05
1.5	-4.59007e-05
1.505	-5.84711e-05
1.51	-7.59824e-05
1.515	-8.32484e-05
1.52	-8.84074e-05
1.525	-9.65454e-05
1.53	-0.000120887
1.535	-9.59641e-05
1.54	-8.60096e-05
1.545	-0.000116164
1.55	-0.00010185
1.555	-9.3639e-05
1.56	-5.17863e-05
1.565	-3.70361e-05
1.57	-1.94522e-05
1.575	-2.01355e-06
1.58	-1.54558e-05
1.585	4.65966e-05
1.59	2.0366e-05
1.595	-7.09982e-06
1.6	5.64058e-05
1.605	6.03295e-05
1.61	6.11288e-05
1.615	6.96301e-05
1.62	0.000161473
1.625	0.000156024
1.63	0.000160166
1.635	0.000161982
1.64	0.00013735
1.645	0.000100947
1.65	8.03112e-05
1.655	0.000226287
1.66	0.000218149
1.665	0.000222363
1.67	0.000212263
1.675	0.000208703
1.68	0.000180729
1.685	0.000166778
1.69	7.43531e-05
1.695	7.28998e-05
1.7	7.5007e-05
1.705	-1.08055e-05
1.71	-1.64731e-05
1.715	-1.59644e-05
1.72	2.69055e-05
1.725	-6.02149e-05
1.73	-5.16409e-05
1.735	-3.81987e-05
1.74	7.86833e-06
1.745	2.07293e-05
1.75	2.98846e-05
1.755	3.10472e-05
1.76	-4.2631e-05
1.765	-4.01605e-05
1.77	-9.28397e-05
1.775	-0.000102722
1.78	-0.000102504
1.785	-0.000113112
1.79	-0.000112385
1.795	-0.00014174
1.8	3.87492e-05
1.805	3.11198e-05
1.81	2.4217e-05
1.815	6.01115e-05
1.82	5.96755e-05
1.825	2.28365e-05
1.83	9.94937e-05
1.835	9.557e-05
1.84	8.07472e-05
1.845	3.29363e-05
1.85	1.47711e-05
1.855	2.40717e-05
1.86	2.74141e-05
1.865	-4.10325e-05
1.87	-3.56556e-05
1.875	-2.88981e-05
1.88	-2.84621e-05
1.885	-7.09982e-06
1.89	-6.08257e-06
1.895	5.8077e-05
1.9	5.96029e-05
1.905	-9.13138e-05
1.91	-6.64638e-05
1.915	-2.2068e-05
1.92	-5.25129e-05
1.925	-5.1205e-05
1.93	-4.60461e-05
1.935	-0.000127572
1.94	-0.000120959
1.945	-0.000102576
1.95	-0.000102068
1.955	-9.2985e-05
1.96	-0.000107663
1.965	-0.00011551
1.97	-0.000126336
1.975	-0.000101486
1.98	-0.000101123
1.985	-0.00010541
1.99	-0.000141159
1.995	-0.000139633
2	-0.000186427
2.005	-0.000187807
2.01	-0.000109988
2.015	-0.000130187
2.02	-0.000160487
2.025	-0.000158816
2.03	-0.000162158
2.035	-0.000172476
2.04	-0.000166227
2.045	-0.000139561
2.05	-0.000152204
2.055	-0.000141087
2.06	-7.6491e-05
2.065	-7.97607e-05
2.07	-6.85709e-05
2.075	-3.3839e-05
2.08	1.82588e-05
2.085	1.6733e-05
2.09	1.84042e-05
2.095	2.75594e-05
2.1	1.73142e-05
2.105	4.88923e-06
2.11	2.72688e-05
2.115	-8.21585e-05
2.12	0.000163508
2.125	0.000164089
2.13	0.000164307
2.135	0.000247722
2.14	0.00024932
2.145	0.000320238
2.15	0.000290737
2.155	0.000337603
2.16	0.00033615
2.165	0.00029982
2.17	0.000348648
2.175	0.000349738
2.18	0.000327649
2.185	0.000251573
2.19	0.000273444
2.195	0.0004014
2.2	0.000396023
2.205	0.000609137
2.21	0.000619382
2.215	0.000604778
2.22	0.000643651
2.225	0.000467739
2.23	0.000471154
2.235	0.000470355
2.24	0.000417603
2.245	0.000431336
2.25	0.000352572
2.255	0.000370737
2.26	0.000528484
2.265	0.000522308
2.27	0.000489101
2.275	0.000443616
2.28	0.000428575
2.285	0.000434751
2.29	0.000430827
2.295	0.000477766
2.3	0.000353371
2.305	0.000356568
2.31	0.000143962
2.315	0.000134734
2.32	0.000157986
2.325	0.000118022
2.33	4.32542e-05
2.335	9.58607e-05
2.34	9.61513e-05
2.345	6.91941e-05
2.35	4.83404e-05
2.355	8.23458e-05
2.36	0.000154135
2.365	4.68146e-05
2.37	3.86765e-05
2.375	4.35448e-05
2.38	4.87764e-05
2.385	5.22641e-05
2.39	3.43169e-05
2.395	4.07111e-05
2.4	-1.96702e-05
2.405	-2.47564e-05
2.41	-8.40771e-06
2.415	2.102e-05
2.42	4.73232e-05
2.425	4.91397e-05
2.43	4.9503e-05
2.435	6.98481e-05
2.44	1.14287e-05
2.445	-7.05659e-07
2.45	3.79932e-06
2.455	6.22913e-05
2.46	3.74413e-05
2.465	-5.62912e-05
2.47	-0.000161141
2.475	-0.000153512
2.48	-0.00012561
2.485	-0.000107227
2.49	-7.77262e-05
2.495	-4.82985e-05
2.5	-5.4838e-05
2.505	-5.20769e-05
2.51	-3.39117e-05
2.515	-5.11323e-05
2.52	-7.74356e-05
2.525	-0.000112603
2.53	-0.000140215
2.535	-0.000116527
2.54	-0.000121177
2.545	-0.000133966
2.55	-0.000129606
2.555	-0.000135855
2.56	-0.000189188
2.565	-0.000110496
2.57	-8.04873e-05
2.575	-7.51104e-05
2.58	-7.11867e-05
2.585	-7.53284e-05
2.59	-9.85799e-05
2.595	-0.000122122
2.6	-0.000139561
2.605	-0.000122921
2.61	-0.000140651
2.615	-0.000163175
2.62	-0.000162739
2.625	-0.000159324
2.63	-0.000112821
2.635	-0.000114347
2.64	-0.000130115
2.645	-0.000145664
2.65	-0.000140287
2.655	-0.000130623
2.66	-0.000113185
2.665	-3.20952e-05
2.67	-0.000129315
2.675	-0.00013571
2.68	-0.000139052
2.685	-0.000131931
2.69	-0.000170805
2.695	-0.000145955
2.7	-0.000145591
2.705	-0.000150096
2.71	-0.000162086
2.715	-0.000121032
2.72	-9.08778e-05
2.725	-9.05145e-05
2.73	-9.55281e-05
2.735	-0.000142467
2.74	-0.000133239
2.745	-0.000136218
2.75	-0.000137018
2.755	-0.000129025
2.76	-0.000120959
2.765	-0.000136654
2.77	-0.000137163
2.775	-3.51469e-05
2.78	-4.98244e-05
2.785	-1.41479e-05
2.79	-1.85802e-05
2.795	2.57429e-05
2.8	3.654e-06
2.805	5.29577e-07
2.81	1.54251e-05
2.815	1.34632e-05
2.82	-1.68364e-05
2.825	-3.4057e-05
2.83	2.82134e-05
2.835	7.92213e-05
2.84	0.000438021
2.845	0.00048961
2.85	0.000494987
2.855	0.00052921
2.86	0.000526594
2.865	0.000510246
2.87	0.000546431
2.875	0.000472171
2.88	0.000377494
2.885	0.000396822
2.89	0.000742761
2.895	0.000798201
2.9	0.000774078
2.905	0.000819563
2.91	0.000813169
2.915	0.00080336
2.92	0.000818546
2.925	0.000809536
2.93	0.00080118
2.935	0.00074029
2.94	0.000728156
2.945	0.000378948
2.95	0.000318203
2.955	0.000309484
2.96	0.000283253
2.965	0.000275188
2.97	0.000295097
2.975	0.000262763
2.98	0.000299166
2.985	0.000292408
2.99	0.000265669
2.995	-0.000112676
3	-0.000133166
3.005	-0.000143048
3.01	-0.000184974
3.015	-0.000179233
3.02	-0.000160342
3.025	-0.000156055
3.03	-0.000129897
3.035	-0.000121395
3.04	-0.000111078
3.045	-0.000144066
3.05	-0.00015046
3.055	-0.00015867
3.06	-0.000158598
3.065	-0.000166663
3.07	-0.000171895
3.075	-0.000135274
3.08	-0.000132731
3.085	-0.000167244
3.09	-0.000169424
3.095	-0.000162957
3.1	-0.000161214
3.105	-0.000209024
3.11	-0.000200232
3.115	-0.000198416
3.12	-0.000192676
3.125	-0.000206336
3.13	-0.000204011
3.135	-0.000224356
3.14	-0.000229587
3.145	-0.000250659
3.15	-0.00026025
3.155	-0.000253566
3.16	-0.000245646
3.165	-0.000250877
3.17	-0.000260396
3.175	-0.000247026
3.18	-0.000299633
3.185	-0.000223702
3.19	-0.000207717
3.195	-0.00019551
3.2	-0.000186572
3.205	-0.000187226
3.21	-0.000183738
3.215	-0.000187226
3.22	-0.000193838
3.225	-0.000197181
3.23	-0.000160051
3.235	-0.000182576
3.24	-0.000186282
3.245	-0.000189987
3.25	-0.000161504
3.255	-0.000151913
3.26	-0.00015075
3.265	-0.000147263
3.27	-0.000139197
3.275	0.000115479
3.28	0.000106905
3.285	0.000137423
3.29	6.06928e-05
3.295	3.24277e-05
3.3	4.84858e-05
3.305	9.2373e-05
3.31	0.000149848
3.315	0.000156024
3.32	0.000160747
3.325	0.000159148
3.33	0.000159076
3.335	0.000112064
3.34	0.000114026
3.345	0.00013626
3.35	0.000171791
3.355	0.000195551
3.36	0.000205651
3.365	0.000207904
3.37	0.000200129
3.375	0.000204561
3.38	-3.3839e-05
3.385	-3.00607e-05
3.39	-7.28579e-05
3.395	-4.97518e-05
3.4	-1.55285e-05
3.405	-4.45202e-05
3.41	-9.64001e-05
3.415	-0.000134256
3.42	-1.03696e-05
3.425	-3.24879e-06
3.43	2.92739e-06
3.435	1.76481e-06
3.44	1.02661e-05
3.445	3.07271e-06
3.45	7.10106e-05
3.455	4.10744e-05
3.46	-3.39411e-06
3.465	2.74868e-05
3.47	2.09473e-05
3.475	2.32724e-05
3.48	3.38083e-05
3.485	3.62787e-05
3.49	4.80498e-05
3.495	7.23912e-05
3.5	8.62694e-05
3.505	4.9939e-05
3.51	5.7859e-05
3.515	5.61878e-05
3.52	3.57701e-05
3.525	-4.02332e-05
3.53	5.13922e-05
3.535	4.29635e-05
3.54	5.29181e-05
3.545	0.000107995
3.55	0.000121873
3.555	4.04931e-05
3.56	4.44168e-05
3.565	0.000100729
3.57	9.85491e-05
3.575	0.000144108
3.58	0.000186251
3.585	0.00017557
3.59	0.000164235
3.595	0.000360346
3.6	0.000352572
3.605	0.000310937
3.61	0.000337894
3.615	0.000334188
3.62	0.000327068
3.625	0.000337022
3.63	0.000283253
3.635	0.00017557
3.64	0.000182182
3.645	0.000174116
3.65	0.000169902
3.655	0.000249466
3.66	0.000270102
3.665	0.000322054
3.67	0.000274897
3.675	0.000237767
3.68	0.000186106
3.685	0.000159148
3.69	0.000156242
3.695	0.000201655
3.7	-6.0099e-06
3.705	0.000146869
3.71	0.000146287
3.715	0.000120711
3.72	0.000304761
3.725	0.000564596
3.73	0.000555005
3.735	0.00068376
3.74	0.000681508
3.745	0.000712388
3.75	0.000766957
3.755	0.000701489
3.76	0.000712824
3.765	0.000683179
3.77	0.000847392
3.775	0.000841362
3.78	0.000903923
3.785	0.000903923
3.79	0.000890044
3.795	0.000897746
3.8	0.000886557
3.805	0.000881616
3.81	0.000729609
3.815	0.000732443
3.82	0.000735713
3.825	0.000567721
3.83	0.000308902
3.835	0.000312172
3.84	0.000188285
3.845	0.000188213
3.85	0.000170847
3.855	0.000118313
3.86	0.000124271
3.865	2.5089e-05
3.87	2.4653e-05
3.875	-0.000196963
3.88	-0.000161722
3.885	-0.00023402
3.89	-0.000235546
3.895	-0.00013709
3.9	-0.000147408
3.905	-0.000117399
3.91	-0.000120959
3.915	-9.54555e-05
3.92	-6.68997e-05
3.925	-6.97335e-05
3.93	-8.70268e-05
3.935	-6.47926e-05
3.94	-6.42113e-05
3.945	-7.08234e-05
3.95	-7.06054e-05
3.955	-8.63729e-05
3.96	-5.78898e-05
3.965	5.94576e-05
3.97	6.61424e-05
3.975	0.000103199
3.98	0.000115697
3.985	7.34085e-05
3.99	9.59333e-05
3.995	0.000300474
4	0.000211755
4.005	0.000206378
4.01	0.000172809
4.015	0.000180947
4.02	0.000347921
4.025	0.000385269
4.03	0.000391445
4.035	0.000394134
4.04	0.000373498
4.045	0.000372844
4.05	0.000376332
4.055	0.000436713
4.06	0.000432353
4.065	0.000394061
4.07	0.000283326
4.075	0.000274461
4.08	0.000294661
4.085	0.000313916
4.09	0.000319584
4.095	0.00029982
4.1	0.000100366
4.105	0.000104653
4.11	0.0001226
4.115	0.000137205
4.12	0.00014062
4.125	-3.94339e-05
4.13	-0.000107299
4.135	-0.000100614
4.14	-8.23038e-05
4.145	-5.03331e-05
4.15	-5.4838e-05
4.155	7.36264e-05
4.16	2.5089e-05
4.165	2.43624e-05
4.17	3.20644e-05
4.175	1.29546e-05
4.18	2.31998e-05
4.185	-1.82896e-05
4.19	2.85473e-06
4.195	3.21803e-06
4.2	1.41172e-05
4.205	9.61219e-06
4.21	-1.3276e-05
4.215	-2.40298e-05
4.22	-6.53739e-05
4.225	-2.28672e-05
4.23	-2.75902e-05
4.235	-1.99608e-05
4.24	-3.08599e-05
4.245	-4.88072e-05
4.25	-7.10414e-05
4.255	-7.11141e-05
4.26	-0.000201032
4.265	-0.000206845
4.27	-0.000172621
4.275	-0.000168334
4.28	-0.000154238
4.285	-0.000160923
4.29	-0.000177926
4.295	-0.000221086
4.3	5.74231e-05
4.305	0.000105379
4.31	0.000540327
4.315	0.000577094
4.32	0.000579128
4.325	0.000582035
4.33	0.000523252
4.335	0.000516931
4.34	0.000512789
4.345	0.000578983
4.35	0.000757729
4.355	0.000779818
4.36	0.000785994
4.365	0.000784032
4.37	0.000779454
4.375	0.000758092
4.38	0.000753732
4.385	0.000748646
4.39	0.000826975
4.395	0.000840708
4.4	0.000827629
4.405	0.000576222
4.41	0.000515114
4.415	8.61241e-05
4.42	5.94576e-05
4.425	4.91397e-05
4.43	3.99844e-05
4.435	0.000111119
4.44	0.000111483
4.445	0.000215751
4.45	0.000188213
4.455	3.91125e-05
4.46	5.61584e-06
4.465	1.54683e-06
4.47	2.75594e-05
4.475	2.73414e-05
4.48	3.27184e-05
4.485	5.13195e-05
4.49	5.45893e-05
4.495	-2.33032e-05
4.5	-2.81715e-05
4.505	-3.39844e-05
4.51	-2.10507e-05
4.515	8.59494e-06
4.52	5.59698e-05
4.525	0.000269448
4.53	0.00027061
4.535	0.000282527
4.54	0.000221564
4.545	0.000256587
4.55	0.0001622
4.555	0.00011933
4.56	9.28816e-05
4.565	9.14284e-05
4.57	8.84493e-05
4.575	0.000113953
4.58	0.000114244
4.585	0.000119911
4.59	9.48434e-05
4.595	8.8086e-05
4.6	8.43076e-05
4.605	7.69688e-05
4.61	0.000119693
4.615	7.84947e-05
4.62	5.90943e-05
4.625	2.4871e-05
4.63	-0.000175528
4.635	-0.00017858
4.64	-0.000187008
4.645	-0.000140069
4.65	-0.000170006
4.655	-0.000169642
4.66	-0.000108244
4.665	-0.000112603
4.67	-0.000124375
4.675	-0.000120451
4.68	-9.08778e-05
4.685	-5.80351e-05
4.69	-8.09233e-05
4.695	-7.83802e-05
4.7	-6.99515e-05
4.705	-6.66818e-05
4.71	-7.31486e-05
4.715	2.63242e-05
4.72	0.000109884
4.725	0.000102763
4.73	0.00014171
4.735	0.000147014
4.74	0.000160311
4.745	0.000159148
4.75	0.000113009
4.755	0.000108504
4.76	0.000153917
4.765	9.81132e-05
4.77	0.000243944
4.775	0.000256296
4.78	0.000257313
4.785	0.000230138
4.79	0.000269448
4.795	0.000271627
4.8	0.000443252
4.805	0.000438384
4.81	0.00046258
4.815	0.000470573
4.82	0.000352136
4.825	0.000346468
4.83	0.000342254
4.835	0.000287249
4.84	0.000284997
4.845	0.000271119
4.85	0.000332009
4.855	0.000328376
4.86	0.000320383
4.865	0.000293934
4.87	0.000358748
4.875	0.000252954
4.88	0.000252372
4.885	0.0002616
4.89	0.000208848
4.895	0.00013299
4.9	0.000204271
4.905	0.00020042
4.91	0.00020151
4.915	0.000217059
4.92	0.000248885
4.925	0.000231882
4.93	0.000161619
4.935	0.000212336
4.94	0.000226941
4.945	0.000206233
4.95	0.000215388
4.955	0.000218076
4.96	0.000220401
4.965	0.000348575
4.97	0.000316895
4.975	0.000252954
4.98	0.000213571
4.985	0.000236968
4.99	0.000224035
4.995	0.000222799
5	0.000223599
5.005	0.000148976
5.01	-1.93795e-05
5.015	-1.40753e-05
5.02	-3.34031e-05
5.025	-6.84256e-05
5.03	-5.22222e-05
5.035	-1.60371e-05
5.04	-3.92886e-05
5.045	-5.62912e-05
5.05	-5.37481e-05
5.055	-2.37686e-06
5.06	-5.21496e-05
5.065	-5.30215e-05
5.07	-0.000181704
5.075	-0.000162739
5.08	-0.000162449
5.085	-2.67909e-05
5.09	-4.59734e-05
5.095	-3.8998e-05
5.1	-3.00607e-05
5.105	1.87675e-05
5.11	8.84493e-05
5.115	9.74592e-05
5.12	9.78225e-05
5.125	7.27545e-05
5.13	0.000126524
5.135	0.00020943
5.14	0.000163799
5.145	0.000148685
5.15	0.000149048
5.155	0.000150574
5.16	9.81858e-05
5.165	8.77227e-05
5.17	8.68507e-05
5.175	8.90306e-05
5.18	8.93212e-05
5.185	9.75319e-05
5.19	-3.82713e-05
5.195	-1.32033e-05
5.2	-1.66911e-05
5.205	-2.34485e-05
5.21	-6.98788e-05
5.215	-0.000119797
5.22	-0.000124447
5.225	-0.000120887
5.23	-0.000115873
5.235	-0.000164847
5.24	-0.000254147
5.245	-0.0001461
5.25	-0.000106064
5.255	-9.37116e-05
5.26	-4.78626e-05
5.265	-4.38662e-05
5.27	-3.95066e-05
5.275	-3.62368e-05
5.28	-4.16137e-05
5.285	-3.25311e-05
5.29	3.88945e-05
5.295	3.82406e-05
5.3	4.29635e-05
5.305	0.000100075
5.31	0.000220983
5.315	0.000211174
5.32	0.000237113
5.325	0.000239947
5.33	0.00023101
5.335	0.000229557
5.34	0.000230138
5.345	0.000494406
5.35	0.000382435
5.355	0.000337022
5.36	0.000331645
5.365	0.000284416
5.37	0.000278167
5.375	0.000288267
5.38	0.000281873
5.385	0.000347994
5.39	0.000314207
5.395	0.000237113
5.4	0.000239802
5.405	0.000221491
5.41	0.000165615
5.415	4.87038e-05
5.42	5.61152e-05
5.425	8.37695e-06
5.43	2.49142e-06
5.435	8.63421e-05
5.44	8.93212e-05
5.445	8.11832e-05
5.45	-0.000187662
5.455	-0.000180396
5.46	-0.000174656
5.465	-0.000181559
5.47	-0.000127281
5.475	-0.000120233
5.48	-0.00012699
5.485	-0.000127935
5.49	-0.000185846
5.495	-0.000167898
5.5	-0.000136945
5.505	-0.00011115
5.51	-0.000117544
5.515	-0.000120959
5.52	-0.000103957
5.525	-0.000103012
5.53	-9.89432e-05
5.535	-9.7054e-05
5.54	-0.000154456
5.545	-0.000150024
5.55	-0.000142685
5.555	-0.000145156
5.56	-0.000149152
5.565	-0.000153947
5.57	-0.000154238
5.575	9.1501e-05
5.58	0.000112355
5.585	0.00010567
5.59	0.000108722
5.595	0.000102327
5.6	9.76772e-05
5.605	8.22004e-05
5.61	6.22187e-05
5.615	5.97482e-05
5.62	6.05475e-05
5.625	6.44712e-05
5.63	6.27273e-05
5.635	6.07655e-05
5.64	6.81769e-05
5.645	3.94032e-05
5.65	4.9503e-05
5.655	9.58607e-05
5.66	0.000103635
5.665	0.000116787
5.67	0.000126233
5.675	0.00015893
5.68	-0.000129679
5.685	-0.00015511
5.69	-0.000138253
5.695	-0.000127717
5.7	-0.000117326
5.705	-0.000116382
5.71	-0.000139197
5.715	-1.06896e-06
5.72	-5.06531e-06
5.725	-4.04806e-06
5.73	-3.12232e-05
5.735	-3.90706e-05
5.74	-1.34213e-05
5.745	-2.12687e-05
5.75	-2.72995e-05
5.755	-4.49561e-05
5.76	-8.86253e-05
5.765	-0.000101995
5.77	-0.000114856
5.775	-4.12072e-06
5.78	-2.86074e-05
5.785	-3.93613e-05
5.79	-3.81987e-05
5.795	-2.6137e-05
5.8	-1.89435e-05
5.805	-3.54376e-05
5.81	-4.51741e-05
5.815	-4.36483e-05
5.82	-0.000183811
5.825	-8.36844e-05
5.83	-5.86164e-05
5.835	-5.58553e-05
5.84	-4.47382e-05
5.845	-6.87889e-05
5.85	-6.85709e-05
5.855	-6.42113e-05
5.86	7.57336e-05
5.865	0.000130738
5.87	0.000345959
5.875	0.000345959
5.88	0.000228467
5.885	0.000230429
5.89	0.000232245
5.895	0.000228757
5.9	0.000197513
5.905	0.000181019
5.91	0.000204125
5.915	0.000326196
5.92	0.000376622
5.925	0.000388975
5.93	0.00032496
5.935	0.000315151
5.94	0.000315297
5.945	0.00036536
5.95	0.000375242
5.955	0.000374443
5.96	0.00037328
5.965	0.000245687
5.97	0.000189957
5.975	3.56248e-05
5.98	5.05203e-05
5.985	0.000122818
5.99	0.000155588
5.995	0.000330628
6	0.000342835
6.005	0.000527757
6.01	0.00052892
6.015	0.0006297
6.02	0.000509519
6.025	0.000459093
6.03	0.000441727
6.035	0.000427267
6.04	0.000458366
6.045	0.000454733
6.05	0.000406559
6.055	0.000397113
6.06	0.000397113
6.065	0.000416586
6.07	0.000421309
6.075	0.00041506
6.08	0.000374152
6.085	0.000358893
6.09	0.000379238
6.095	0.000339856
6.1	0.000172881
6.105	0.000235588
6.11	8.63421e-05
6.115	0.000142872
6.12	2.84314e-05
6.125	2.8286e-05
6.13	0.000112645
6.135	0.000124198
6.14	0.000137786
6.145	8.93212e-05
6.15	9.01205e-05
6.155	0.00013379
6.16	0.000139675
6.165	0.000139239
6.17	0.00022309
6.175	0.000214225
6.18	0.00022556
6.185	0.000242999
6.19	0.000326123
6.195	0.000248231
6.2	0.000244234
6.205	0.000233626
6.21	0.00015973
6.215	0.000126814
6.22	0.000114026
6.225	0.000183853
6.23	0.000180729
6.235	9.45528e-05
6.24	8.03839e-05
6.245	4.63059e-05
6.25	4.42714e-05
6.255	4.48527e-05
6.26	-3.68476e-06
6.265	-3.17613e-06
6.27	2.09502e-08
6.275	-8.27398e-05
6.28	-5.45474e-05
6.285	-6.07962e-05
6.29	-9.3639e-05
6.295	-4.85892e-05
6.3	-7.02421e-05
6.305	-6.7481e-05
6.31	-7.18407e-05
6.315	-5.77445e-05
6.32	-5.5274e-05
6.325	-9.46562e-05
6.33	-0.00016739
6.335	-0.00016194
6.34	-0.000156854
6.345	-0.000153221
6.35	-7.11867e-05
6.355	-5.78171e-05
6.36	-5.38208e-05
6.365	-6.10869e-05
6.37	-7.03875e-05
6.375	-7.83075e-05
6.38	-8.85527e-05
6.385	-0.000132803
6.39	-7.42385e-05
6.395	-6.94429e-05
6.4	-0.00019551
6.405	-0.000170587
6.41	-0.000164193
6.415	-0.000142903
6.42	-0.000155982
6.425	-0.000129606
6.43	-0.000133893
6.435	-0.000118053
6.44	-0.000117544
6.445	-0.000113911
6.45	-6.3848e-05
6.455	-0.000143121
6.46	-0.000126264
6.465	-8.49196e-05
6.47	-6.66818e-05
6.475	-6.56645e-05
6.48	-6.00696e-05
6.485	-6.97335e-05
6.49	-3.87073e-05
6.495	-7.06781e-05
6.5	-5.60733e-05
6.505	-6.3412e-05
6.51	-8.40477e-05
6.515	-9.23311e-05
6.52	-0.00010759
6.525	-0.000107517
6.53	-0.000139052
6.535	-0.000141813
6.54	-0.00016056
6.545	-0.000103521
6.55	-0.000102286
6.555	-0.000155255
6.56	-0.00016194
6.565	-3.44203e-05
6.57	-2.45384e-05
6.575	-3.15865e-05
6.58	2.04387e-05
6.585	2.13833e-05
6.59	2.37811e-05
6.595	4.10017e-05
6.6	5.81497e-05
6.605	7.56609e-05
6.61	8.03839e-05
6.615	0.000211464
6.62	0.000213717
6.625	0.000295896
6.63	0.000298657
6.635	0.000294879
6.64	0.000343053
6.645	0.000344143
6.65	0.000422326
6.655	0.000414769
6.66	0.000415278
6.665	0.000464033
6.67	0.000371827
6.675	0.000343198
6.68	0.000342908
6.685	0.000290156
6.69	0.00029517
6.695	0.000299602
6.7	0.000260438
6.705	0.000208848
6.71	0.000204198
6.715	0.000206596
6.72	9.93484e-05
6.725	0.000100656
6.73	4.89944e-05
6.735	4.71052e-05
6.74	5.67691e-05
6.745	3.94464e-06
6.75	1.18647e-05
6.755	-0.000128444
6.76	-0.000131277
6.765	-0.000108898
6.77	-0.000151404
6.775	-0.000207499
6.78	-0.000146681
6.785	-0.000122994
6.79	-0.000118998
6.795	-6.74084e-05
6.8	0.000115479
6.805	0.000119693
6.81	0.000137713
6.815	0.000107123
6.82	0.000107559
6.825	7.98026e-05
6.83	9.07018e-05
6.835	7.89307e-05
6.84	7.94393e-05
6.845	7.82041e-05
6.85	9.12104e-05
6.855	8.59788e-05
6.86	9.85491e-05
6.865	0.000104289
6.87	8.29997e-05
6.875	8.91032e-05
6.88	9.52067e-05
6.885	1.11381e-05
6.89	3.94464e-06
6.895	1.37539e-05
6.9	-3.00607e-05
6.905	-0.000188679
6.91	-9.50195e-05
6.915	-9.58188e-05
6.92	-4.65547e-05
6.925	5.29577e-07
6.93	1.95667e-05
6.935	1.23006e-05
6.94	-7.3178e-06
6.945	2.05113e-05
6.95	2.55976e-05
6.955	2.38537e-05
6.96	2.38537e-05
6.965	0.00031675
6.97	0.000314134
6.975	0.000363253
6.98	0.000354025
6.985	0.000340147
6.99	0.000335569
6.995	0.000315151
7	0.000326486
7.005	0.000310065
7.01	0.000317404
7.015	0.000263998
7.02	0.000256877
7.025	0.000217495
7.03	0.000170774
7.035	0.000158494
7.04	0.000154425
7.045	0.000156751
7.05	0.000127904
7.055	0.000140039
7.06	0.000136551
7.065	0.000139239
7.07	-0.000166082
7.075	-0.000164265
7.08	-0.00021244
7.085	-0.000152276
7.09	-0.000147263
7.095	-0.000139197
7.1	-0.000142394
7.105	-0.000165937
7.11	-7.155e-05
7.115	-4.93885e-05
7.12	-8.52103e-05
7.125	-3.92159e-05
7.13	6.6433e-05
7.135	6.36719e-05
7.14	5.72777e-05
7.145	6.02568e-05
7.15	6.04022e-05
7.155	0.000186759
7.16	0.000195551
7.165	0.000221419
7.17	0.000221201
7.175	0.000223962
7.18	0.000258548
7.185	0.000297277
7.19	0.000237186
7.195	0.000235515
7.2	0.000229775
7.205	0.000260583
7.21	0.000265233
7.215	0.000168522
7.22	0.000126669
7.225	0.000121873
7.23	9.84765e-05
7.235	-6.51853e-06
7.24	-6.22789e-06
7.245	4.03477e-05
7.25	3.42442e-05
7.255	3.17011e-05
7.26	-8.9134e-05
7.265	-0.000121759
7.27	-0.000153076
7.275	-0.000147117
7.28	-0.000149515
7.285	-0.000154819
7.29	-0.000179887
7.295	-0.000174511
7.3	-0.000174365
7.305	-0.000176618
7.31	-0.000164847
7.315	-0.000170006
7.32	-0.00016986
7.325	-0.000173639
7.33	-0.000180396
7.335	-0.000205973
7.34	-0.000200596
7.345	-0.000176618
7.35	-0.000189624
7.355	-0.000185119
7.36	-0.000169279
7.365	-5.80351e-05
7.37	-4.44475e-05
7.375	-2.1414e-05
7.38	-3.18772e-05
7.385	-1.95248e-05
7.39	-5.04057e-05
7.395	-5.89797e-05
7.4	-6.64638e-05
7.405	-7.27126e-05
7.41	-4.76446e-05
7.415	-8.52103e-05
7.42	-6.7917e-05
7.425	-6.3848e-05
7.43	-5.44021e-05
7.435	-2.80988e-05
7.44	-2.54104e-05
7.445	-3.79807e-05
7.45	-1.98881e-05
7.455	-5.71632e-05
7.46	-3.68908e-05
7.465	-5.40388e-05
7.47	-0.000145228
7.475	-0.000112458
7.48	-0.000129897
7.485	-8.68815e-05
7.49	-9.2549e-05
7.495	-5.8907e-05
7.5	0.000134371
7.505	0.000135461
7.51	0.000213426
7.515	0.000191918
7.52	0.000190175
7.525	0.00017448
7.53	0.000175424
7.535	0.000151955
7.54	0.000129939
7.545	0.000130883
7.55	0.000144616
7.555	0.000105597
7.56	0.000105961
7.565	0.000142073
7.57	0.000471663
7.575	0.000454951
7.58	0.000407867
7.585	0.000405614
7.59	0.000408085
7.595	0.000410773
7.6	0.000395732
7.605	0.000204707
7.61	0.000237767
7.615	0.000370664
7.62	0.000369429
7.625	0.000370664
7.63	0.000377349
7.635	0.00041833
7.64	0.000418693
7.645	0.000429156
7.65	0.000419202
7.655	0.000400891
7.66	0.000398421
7.665	0.000405033
7.67	0.000342617
7.675	1.52797e-05
7.68	6.0518e-06
7.685	6.92374e-06
7.69	1.84042e-05
7.695	-1.78536e-05
7.7	-2.05421e-05
7.705	-4.40116e-05
7.71	-5.15683e-05
7.715	-8.34664e-05
7.72	-0.000290477
7.725	-0.000292512
7.73	-0.000285464
7.735	-0.00029382
7.74	-0.000313947
7.745	-0.000310314
7.75	-0.000308207
7.755	-0.000305373
7.76	-0.000310168
7.765	-0.000309151
7.77	-0.000311694
7.775	-0.00030966
7.78	-0.000302466
7.785	-0.000290405
7.79	-0.000289387
7.795	-0.000304864
7.8	-0.00031293
7.805	-0.000300432
7.81	-0.000299269
7.815	-0.00030283
7.82	-0.000254365
7.825	-0.000247389
7.83	-0.000211786
7.835	-0.000221595
7.84	-7.08961e-05
7.845	-2.977e-05
7.85	-3.66001e-05
7.855	-4.68453e-05
7.86	-6.30055e-06
7.865	1.47711e-05
7.87	1.6515e-05
7.875	5.50253e-05
7.88	5.95302e-05
7.885	6.89035e-05
7.89	9.42621e-05
7.895	9.49887e-05
7.9	9.97117e-05
7.905	9.70959e-05
7.91	7.49343e-05
7.915	7.63149e-05
7.92	8.08199e-05
7.925	3.22824e-05
7.93	1.91308e-05
7.935	-1.85076e-05
7.94	2.0584e-05
7.945	-0.000108389
7.95	-0.000174293
7.955	-0.000172258
7.96	-0.000141813
7.965	-0.000182794
7.97	-0.000194492
7.975	-0.000189479
7.98	-0.000216218
7.985	-0.000197617
7.99	-0.000212149
7.995	-0.000217453
8	-0.000208661
8.005	-1.94089e-06
8.01	2.85473e-06
8.015	1.41898e-05
8.02	1.25913e-05
8.025	0.000161255
8.03	0.000171428
8.035	0.000197949
8.04	0.000202963
8.045	0.00016656
8.05	0.000158785
8.055	0.000164525
8.06	0.000158276
8.065	0.000127105
8.07	0.000158058
8.075	0.000159221
8.08	0.000154643
8.085	0.000159439
8.09	0.00025012
8.095	0.000288921
8.1	0.000268285
8.105	0.000265233
8.11	6.16374e-05
8.115	0.000102763
8.12	9.46254e-05
8.125	9.95664e-05
8.13	-4.82985e-05
8.135	-5.90524e-05
8.14	-8.21585e-05
8.145	-9.08052e-05
8.15	-7.89614e-05
8.155	-0.000100324
8.16	-0.000108752
8.165	-6.67544e-05
8.17	8.03112e-05
8.175	4.31815e-05
8.18	4.03477e-05
8.185	0.000104289
8.19	8.69234e-05
8.195	6.6651e-05
8.2	3.04659e-05
8.205	1.76049e-05
8.21	3.01026e-05
8.215	0.000307522
8.22	0.000271918
8.225	0.000303308
8.23	0.000317622
8.235	0.000315369
8.24	0.000321909
8.245	0.000368339
8.25	0.000390937
8.255	0.00037873
8.26	0.000389629
8.265	0.000401981
8.27	0.000365651
8.275	0.000255061
8.28	0.000266468
8.285	0.000304179
8.29	0.000236169
8.295	0.000277004
8.3	0.000183417
8.305	0.000181092
8.31	0.00018131
8.315	0.000200783
8.32	-8.25218e-05
8.325	-5.1423e-05
8.33	0.000124198
8.335	0.000119984
8.34	0.000131392
8.345	0.000136478
8.35	9.9857e-05
8.355	0.000233771
8.36	0.000233117
8.365	0.000230501
8.37	0.000224252
8.375	0.000219675
8.38	0.000190828
8.385	0.000186832
8.39	0.000189811
8.395	0.000191046
8.4	0.000154643
8.405	0.000152536
8.41	0.000140547
8.415	0.000143526
8.42	0.00011497
8.425	0.000116569
8.43	0.000114753
8.435	-6.68997e-05
8.44	-7.264e-05
8.445	-8.61549e-05
8.45	-9.94518e-05
8.455	-0.000110278
8.46	-0.000232131
8.465	-0.000231331
8.47	-0.000191441
8.475	-0.000189406
8.48	-0.000178725
8.485	-0.000136582
8.49	-9.16044e-05
8.495	-0.00011333
8.5	-0.000113039
8.505	-0.000119724
8.51	-0.000114493
8.515	-0.000106645
8.52	-0.000113257
8.525	-9.42202e-05
8.53	-9.51648e-05
8.535	-0.000134329
8.54	-0.000120596
8.545	-0.000127572
8.55	-0.000133966
8.555	-0.000128879
8.56	-0.000116745
8.565	-0.000101268
8.57	-9.60368e-05
8.575	-0.000135855
8.58	-0.000135782
8.585	-0.000135274
8.59	-0.000170151
8.595	-0.000203938
8.6	-0.000223193
8.605	-0.000199143
8.61	-0.000188897
8.615	-0.000183303
8.62	-0.00018541
8.625	-0.000179379
8.63	-0.000189261
8.635	-0.000189406
8.64	-0.000171822
8.645	-0.000172185
8.65	-0.000175382
8.655	-0.000163902
8.66	-0.000165646
8.665	-0.000157871
8.67	-0.000199579
8.675	-9.73447e-05
8.68	0.000182981
8.685	0.00018923
8.69	0.000204561
8.695	0.000187268
8.7	0.000172518
8.705	0.000172373
8.71	0.000152827
8.715	0.000143744
8.72	0.000138658
8.725	0.000154716
8.73	0.000149993
8.735	0.000131973
8.74	0.000169902
8.745	0.000155515
8.75	0.000121365
8.755	0.000125288
8.76	0.000118386
8.765	0.000118022
8.77	0.00010567
8.775	0.000155661
8.78	5.19008e-05
8.785	-0.000154965
8.79	-0.000156709
8.795	-0.000154165
8.8	-0.00011689
8.805	-0.000108898
8.81	-9.51648e-05
8.815	-0.000104611
8.82	-9.57461e-05
8.825	-2.02514e-05
8.83	-1.61824e-05
8.835	-8.11707e-06
8.84	-7.60844e-06
8.845	-1.21134e-05
8.85	2.56702e-05
8.855	2.69055e-05
8.86	4.63059e-05
8.865	5.22641e-05
8.87	6.71596e-05
8.875	6.10561e-05
8.88	1.57884e-05
8.885	1.19373e-05
8.89	-5.71632e-05
8.895	6.54884e-05
8.9	5.33541e-05
8.905	3.05385e-05
8.91	3.84586e-05
8.915	2.34904e-05
8.92	3.03205e-05
8.925	3.19917e-05
8.93	-2.5701e-05
8.935	-3.60915e-05
8.94	-3.50016e-05
8.945	-3.39844e-05
8.95	-5.55646e-05
8.955	-9.64727e-05
8.96	-9.88705e-05
8.965	-0.000107445
8.97	-0.000104393
8.975	2.56408e-06
8.98	4.26002e-05
8.985	4.36175e-05
8.99	4.16556e-05
8.995	4.41261e-05
9	-8.51376e-05
9.005	-6.39206e-05
9.01	-8.36117e-05
9.015	-0.000101196
9.02	-9.56008e-05
9.025	-9.11685e-05
9.03	-0.000105555
9.035	-0.000120596
9.04	-0.000109697
9.045	-0.000117835
9.05	-9.21131e-05
9.055	-9.61094e-05
9.06	-9.32756e-05
9.065	-8.76808e-05
9.07	-6.79897e-05
9.075	-7.72176e-05
9.08	-0.000208298
9.085	-0.000230968
9.09	-0.000229152
9.095	-0.000224283
9.1	-0.000233293
9.105	-0.000221159
9.11	-0.000243611
9.115	-8.90613e-05
9.12	-8.17226e-05
9.125	-9.02965e-05
9.13	-9.37116e-05
9.135	-7.66363e-05
9.14	-8.57189e-05
9.145	-9.95971e-05
9.15	-0.000100905
9.155	-0.000130187
9.16	-0.000117181
9.165	-0.000112894
9.17	-0.000120233
9.175	-0.000120596
9.18	-0.000122921
9.185	-8.47743e-05
9.19	-9.02239e-05
9.195	-8.81167e-05
9.2	-6.87163e-05
9.205	-6.4066e-05
9.21	-7.47471e-05
9.215	-7.64183e-05
9.22	-0.0002261
9.225	-0.000227044
9.23	-0.000194274
9.235	-0.000180759
9.24	-0.000181922
9.245	-0.000131423
9.25	-0.00013353
9.255	-9.73447e-05
9.26	-9.18224e-05
9.265	-0.00010541
9.27	-0.00010185
9.275	-0.000100033
9.28	-0.000114856
9.285	-8.79714e-05
9.29	-0.000110569
9.295	-0.000100469
9.3	-9.83619e-05
9.305	4.9285e-05
9.31	6.22913e-05
9.315	6.86128e-05
9.32	6.46165e-05
9.325	7.53703e-05
9.33	9.69506e-05
9.335	0.000115116
9.34	9.07744e-05
9.345	8.3799e-05
9.35	4.05657e-05
9.355	3.57701e-05
9.36	1.0382e-06
9.365	8.59494e-06
9.37	3.05385e-05
9.375	1.84768e-05
9.38	2.5089e-05
9.385	2.37811e-05
9.39	1.04841e-05
9.395	8.2022e-07
9.4	-3.42354e-07
9.405	-1.47292e-05
9.41	-0.000189987
9.415	-0.000206191
9.42	-0.000103593
9.425	-6.45019e-05
9.43	-6.18135e-05
9.435	-3.52196e-05
9.44	-9.08778e-05
9.445	-7.83802e-05
9.45	-8.12139e-05
9.455	-7.93974e-05
9.46	-7.5837e-05
9.465	-7.50378e-05
9.47	-9.06599e-05
9.475	-0.000100978
9.48	3.7514e-05
9.485	2.34178e-05
9.49	1.13561e-05
9.495	5.61584e-06
9.5	2.32724e-05
9.505	7.21732e-05
9.51	7.17373e-05
9.515	8.19824e-05
9.52	7.98026e-05
9.525	-2.66456e-05
9.53	-6.70451e-05
9.535	-8.40477e-05
9.54	-0.000124447
9.545	-0.000113185
9.55	-9.7054e-05
9.555	-9.13138e-05
9.56	-9.08778e-05
9.565	-5.08417e-05
9.57	-4.67e-05
9.575	-2.67183e-05
9.58	-4.14684e-05
9.585	-0.0001857
9.59	-0.000113766
9.595	-0.000117036
9.6	-0.000123648
9.605	-0.000118126
9.61	-0.000161286
9.615	-0.000136654
9.62	-3.66728e-05
9.625	4.63786e-05
9.63	6.11288e-05
9.635	7.072e-05
9.64	7.34811e-05
9.645	7.72595e-05
9.65	0.000102255
9.655	7.973e-05
9.66	0.00011904
9.665	0.000112355
9.67	6.30906e-05
9.675	9.41895e-05
9.68	0.000141128
9.685	0.000146578
9.69	0.00017804
9.695	0.000159221
9.7	0.00022309
9.705	0.000229411
9.71	0.000215533
9.715	0.000191628
9.72	0.000396096
9.725	0.000290083
9.73	0.000251355
9.735	0.000227886
9.74	0.000221927
9.745	0.000279838
9.75	0.000271264
9.755	0.000243653
9.76	0.000275115
9.765	0.000239584
9.77	0.000246341
9.775	0.000253317
9.78	0.000242054
9.785	0.000176805
9.79	0.000174916
9.795	0.000155588
9.8	0.000104435
9.805	5.34267e-05
9.81	5.65511e-05
9.815	4.92124e-05
9.82	9.76045e-05
9.825	-0.000124447
9.83	-0.000123067
9.835	-0.000120741
9.84	-0.000115583
9.845	-0.000117326
9.85	-0.000173275
9.855	-0.000149007
9.86	-0.00014719
9.865	-0.000127862
9.87	-0.000134547
9.875	-0.000145882
9.88	-0.000134547
9.885	-0.000144502
9.89	-0.000142249
9.895	-0.000149443
9.9	-0.000153221
9.905	-9.67634e-05
9.91	-5.89797e-05
9.915	-6.05782e-05
9.92	-5.86164e-05
9.925	-0.000111659
9.93	5.13195e-05
9.935	5.47346e-05
9.94	4.1583e-05
9.945	5.91669e-05
9.95	9.30269e-05
9.955	9.56427e-05
9.96	6.34539e-05
9.965	6.05475e-05
9.97	1.66603e-05
9.975	6.77409e-05
9.98	7.1156e-05
9.985	6.94848e-05
9.99	7.9294e-05
[truncated: 256,526+ more rows]

## Sheet: b
Time / s	ECL intensity
0
0.005
0.01
0.015
0.02
0.025
0.03
0.035
0.04
0.045
0.05
0.055
0.06
0.065
0.07
0.075
0.08
0.085
0.09
0.095
0.1	-0.000142631
0.105	-0.000136527
0.11	-0.00010819
0.115	-0.000102958
0.12	-9.57646e-05
0.125	-8.85711e-05
0.13	-8.87891e-05
0.135	-8.28309e-05
0.14	-0.00010819
0.145	-0.000108335
0.15	-0.000112549
0.155	-0.000112549
0.16	-0.000105719
0.165	-0.000106155
0.17	-0.000106736
0.175	-0.000117999
0.18	-0.000116037
0.185	-0.000121559
0.19	-0.000117635
0.195	-0.000116546
0.2	-0.000112186
0.205	-0.00011066
0.21	-0.0001265
0.215	-0.000149098
0.22	-0.000147644
0.225	-0.000156291
0.23	-0.000158616
0.235	-0.000156654
0.24	-0.000158471
0.245	-0.00016036
0.25	-0.000165228
0.255	-0.000163412
0.26	-0.000161377
0.265	-0.000159924
0.27	-0.000169733
0.275	-0.000171986
0.28	-0.000164502
0.285	-0.000160215
0.29	-0.000157236
0.295	-0.00016254
0.3	-0.000162613
0.305	-0.000170969
0.31	-0.000175038
0.315	-0.000169225
0.32	-0.000172349
0.325	-0.000172059
0.33	-0.000170387
0.335	-0.000174747
0.34	-0.000172567
0.345	-0.000168062
0.35	-0.000170969
0.355	-0.000168498
0.36	-0.000160433
0.365	-0.000155564
0.37	-4.98429e-05
0.375	-4.41027e-05
0.38	-4.30127e-05
0.385	-4.27948e-05
0.39	-5.06421e-05
0.395	-5.79809e-05
0.4	-4.82443e-05
0.405	-4.58465e-05
0.41	-4.46113e-05
0.415	-4.35214e-05
0.42	-3.86531e-05
0.425	-4.38847e-05
0.43	-4.05423e-05
0.435	-4.22135e-05
0.44	-3.34215e-05
0.445	-3.36395e-05
0.45	-3.69092e-05
0.455	-3.57467e-05
0.46	-3.40028e-05
0.465	3.63555e-06
0.47	-3.26723e-06
0.475	-0.000111605
0.48	-0.000106882
0.485	-0.00010165
0.49	-0.00010056
0.495	-9.68545e-05
0.5	-9.06056e-05
0.505	-9.03877e-05
0.51	-9.14776e-05
0.515	-9.0315e-05
0.52	-8.32669e-05
0.525	-8.14504e-05
0.53	-3.61826e-05
0.535	-4.16322e-05
0.54	-4.43933e-05
0.545	-4.97702e-05
0.55	-5.36939e-05
0.555	-5.71816e-05
0.56	-5.304e-05
0.565	-5.36212e-05
0.57	-9.77991e-05
0.575	-8.27583e-05
0.58	-8.37755e-05
0.585	-8.46474e-05
0.59	-9.19135e-05
0.595	5.55881e-05
0.6	5.84219e-05
0.605	5.89305e-05
0.61	5.53701e-05
0.615	5.42075e-05
0.62	5.6678e-05
0.625	5.69687e-05
0.63	5.15191e-05
0.635	7.99521e-06
0.64	1.40261e-05
0.645	2.38353e-05
0.65	4.51249e-05
0.655	4.86853e-05
0.66	4.7886e-05
0.665	4.55609e-05
0.67	3.69142e-05
0.675	3.51704e-05
0.68	2.07835e-05
0.685	2.31813e-05
0.69	2.15828e-05
0.695	2.24547e-05
0.7	-0.00010739
0.705	-0.000104557
0.71	-0.00011393
0.715	-0.000112259
0.72	-0.000112404
0.725	-0.000112477
0.73	-0.000121414
0.735	-0.000109497
0.74	-0.000109788
0.745	-0.000112041
0.75	-0.000119452
0.755	-0.000138852
0.76	-0.000137254
0.765	-8.42115e-05
0.77	-8.56647e-05
0.775	-7.89799e-05
0.78	-6.8662e-05
0.785	-6.27038e-05
0.79	-6.59009e-05
0.795	-6.81534e-05
0.8	-3.77085e-05
0.805	-5.23133e-05
0.81	-5.36939e-05
0.815	-4.99882e-05
0.82	-4.83897e-05
0.825	-4.27948e-05
0.83	-4.56285e-05
0.835	-4.23588e-05
0.84	-5.14414e-05
0.845	-5.76902e-05
0.85	-6.61189e-05
0.855	-6.5247e-05
0.86	-6.24859e-05
0.865	-6.87347e-05
0.87	-0.000122576
0.875	-0.000114802
0.88	-0.000112041
0.885	-0.000119743
0.89	-0.000130569
0.895	-0.000129479
0.9	-0.000119452
0.905	-0.000143721
0.91	-0.000147281
0.915	-0.000148226
0.92	-0.000142558
0.925	-8.5592e-05
0.93	-9.12596e-05
0.935	-9.482e-05
0.94	-9.32941e-05
0.945	-9.38754e-05
0.95	-8.76265e-05
0.955	-8.99517e-05
0.96	-8.25403e-05
0.965	-8.38482e-05
0.97	0.00027982
0.975	0.000292099
0.98	0.000292753
0.985	0.000296023
0.99	0.000290573
0.995	0.000290283
1	0.000290137
1.005	0.000282799
1.01	0.000278948
1.015	0.000274515
1.02	0.000369193
1.025	0.000365342
1.03	0.000306196
1.035	0.000308448
1.04	0.000308521
1.045	0.00050347
1.05	0.000502089
1.055	0.000622779
1.06	0.000632661
1.065	0.000627139
1.07	0.000624886
1.075	0.000264706
1.08	0.000263616
1.085	0.00025417
1.09	0.000245015
1.095	0.000253807
1.1	0.000262454
1.105	0.000266159
1.11	0.000264706
1.115	0.000402689
1.12	0.000398838
1.125	0.000296895
1.13	0.000295224
1.135	0.000293407
1.14	0.000299511
1.145	0.000321818
1.15	0.000116333
1.155	0.000114661
1.16	-6.02835e-06
1.165	-7.48157e-06
1.17	-1.07513e-05
1.175	-1.0388e-05
1.18	-8.20817e-06
1.185	-1.52563e-05
1.19	-1.70001e-05
1.195	-1.47477e-05
1.2	-1.80174e-05
1.205	-1.90346e-05
1.21	-2.55741e-05
1.215	3.03021e-05
1.22	-0.00010848
1.225	-9.95429e-05
1.23	-7.84713e-05
1.235	-8.2395e-05
1.24	-8.20316e-05
1.245	-8.87165e-05
1.25	-0.00010492
1.255	-9.8889e-05
1.26	-8.76265e-05
1.265	-9.3948e-05
1.27	8.24e-05
1.275	0.000247704
1.28	0.000249883
1.285	0.000249665
1.29	0.00024407
1.295	0.000260056
1.3	0.000261146
1.305	0.000263035
1.31	0.000261582
1.315	0.000261727
1.32	0.000207667
1.325	0.000236368
1.33	0.000231355
1.335	0.000214134
1.34	0.000221909
1.345	0.000221909
1.35	0.000220892
1.355	0.000221836
1.36	0.00022932
1.365	0.000222636
1.37	0.000223435
1.375	4.75954e-05
1.38	-0.000112477
1.385	-0.000113712
1.39	-0.000117708
1.395	-0.0001164
1.4	-0.000126863
1.405	-0.00012541
1.41	-0.000128825
1.415	-0.000132095
1.42	-0.000127445
1.425	-0.000122649
1.43	-0.000147136
1.435	-0.000145973
1.44	-0.000145101
1.445	-0.000143721
1.45	-0.000143939
1.455	-0.000145392
1.46	-0.000154911
1.465	-0.000158326
1.47	-0.000158544
1.475	-0.000168571
1.48	-0.000171477
1.485	-0.000174238
1.49	-0.000175619
1.495	9.81674e-05
1.5	0.000102818
1.505	9.9112e-05
1.51	0.000116623
1.515	0.000115897
1.52	0.000123308
1.525	0.000123744
1.53	0.000108485
1.535	0.000108776
1.54	0.000112118
1.545	0.000235061
1.55	0.00023041
1.555	0.000231645
1.56	0.000235061
1.565	0.000241527
1.57	0.000277059
1.575	0.000274879
1.58	0.000287231
1.585	0.000292099
1.59	0.000291082
1.595	0.000380964
1.6	0.000150338
1.605	0.000146196
1.61	0.000141982
1.615	0.000119748
1.62	0.000126796
1.625	0.000123526
1.63	0.000120256
1.635	0.000131955
1.64	0.000125706
1.645	0.000134062
1.65	1.01024e-05
1.655	1.19916e-05
1.66	1.30815e-05
1.665	1.13376e-05
1.67	6.60513e-05
1.675	2.54338e-05
1.68	2.36173e-05
1.685	6.33628e-05
1.69	5.92938e-05
1.695	5.82765e-05
1.7	-3.99384e-06
1.705	-4.20682e-05
1.71	-2.49928e-05
1.715	-2.01246e-05
1.72	-2.27404e-05
1.725	-2.65914e-05
1.73	-3.69819e-05
1.735	-2.46295e-05
1.74	2.83628e-06
1.745	7.48658e-06
1.75	-5.15642e-06
1.755	-8.49882e-06
1.76	-1.03153e-05
1.765	-1.07513e-05
1.77	-1.017e-05
1.775	-7.38936e-05
1.78	-6.9752e-05
1.785	-6.77901e-05
1.79	-0.000103394
1.795	-0.000108771
1.8	-0.00010601
1.805	-0.000132967
1.81	-0.000131368
1.815	-0.000147208
1.82	-0.000144229
1.825	-0.000132822
1.83	-0.000127154
1.835	-0.000122068
1.84	-0.000132676
1.845	-0.000159997
1.85	-0.000161159
1.855	-0.000159198
1.86	-7.87619e-05
1.865	-7.65821e-05
1.87	-7.35303e-05
1.875	-7.57828e-05
1.88	-7.44749e-05
1.885	-6.84441e-05
1.89	-7.26584e-05
1.895	-6.11053e-05
1.9	-5.55104e-05
1.905	5.18824e-05
1.91	4.75227e-05
1.915	3.83675e-05
1.92	0.000328066
1.925	0.000325596
1.93	0.000316223
1.935	0.000304088
1.94	0.000308157
1.945	0.000310337
1.95	0.000310047
1.955	0.000306922
1.96	0.000306268
1.965	0.000229102
1.97	0.000225106
1.975	0.00022823
1.98	0.000231064
1.985	0.000240946
1.99	0.000229756
1.995	0.000229538
2	0.000215951
2.005	0.000256786
2.01	0.000149175
2.015	0.000151646
2.02	0.000154698
2.025	-0.000135001
2.03	-0.000136963
2.035	-0.000132604
2.04	-9.92523e-05
2.045	-9.61279e-05
2.05	-9.76537e-05
2.055	-0.000100124
2.06	-9.56919e-05
2.065	-9.31488e-05
2.07	-9.24948e-05
2.075	-9.3948e-05
2.08	-9.74358e-05
2.085	-9.78717e-05
2.09	-0.000107972
2.095	-0.00010601
2.1	-0.00010056
2.105	-9.89616e-05
2.11	-0.00014096
2.115	-0.000141977
2.12	-0.000141977
2.125	-0.000111459
2.13	-0.000108844
2.135	-0.000104992
2.14	-0.00010165
2.145	-0.000128317
2.15	-0.000123303
2.155	-0.000127299
2.16	-0.000125265
2.165	-0.000110151
2.17	-0.000113058
2.175	-0.000119016
2.18	-0.000105356
2.185	-0.000107027
2.19	-0.000108044
2.195	-0.000100415
2.2	-9.482e-05
2.205	-9.90343e-05
2.21	-3.66186e-05
2.215	-4.22135e-05
2.22	-3.92344e-05
2.225	-3.63279e-05
2.23	-6.38664e-05
2.235	0.000118149
2.24	0.000121637
2.245	0.000122363
2.25	0.00012309
2.255	0.000113717
2.26	0.000120765
2.265	0.000118149
2.27	9.39531e-05
2.275	9.24272e-05
2.28	9.64962e-05
2.285	8.42165e-05
2.29	8.51611e-05
2.295	7.57152e-05
2.3	7.81856e-05
2.305	7.61511e-05
2.31	7.7677e-05
2.315	5.01611e-06
2.32	1.58426e-05
2.325	2.03476e-05
2.33	1.88943e-05
2.335	1.65692e-05
2.34	-0.000158616
2.345	-0.000168135
2.35	-0.000174166
2.355	-0.000186009
2.36	-0.000182958
2.365	-0.000178961
2.37	-0.00018056
2.375	-0.000172712
2.38	-0.000166609
2.385	-0.000135873
2.39	-0.000130642
2.395	-9.482e-05
2.4	-8.12324e-05
2.405	-8.65366e-05
2.41	-8.71179e-05
2.415	-9.0315e-05
2.42	-8.24676e-05
2.425	-8.41388e-05
2.43	-8.45748e-05
2.435	-8.77719e-05
2.44	2.13648e-05
2.445	1.92576e-05
2.45	2.23094e-05
2.455	0.000205488
2.46	0.000255769
2.465	0.000257513
2.47	0.000250755
2.475	0.000251918
2.48	0.000256205
2.485	0.000294788
2.49	0.00026536
2.495	0.000262236
2.5	0.000223217
2.505	0.000220528
2.51	0.000222853
2.515	0.000217985
2.52	0.000224379
2.525	0.000225687
2.53	0.000235642
2.535	0.000229102
2.54	0.000234043
2.545	0.000128394
2.55	0.000122872
2.555	0.000125488
2.56	-5.43478e-05
2.565	-9.28581e-05
2.57	-9.68545e-05
2.575	-9.21315e-05
2.58	-8.66093e-05
2.585	-8.25403e-05
2.59	-0.000124611
2.595	-0.000127517
2.6	-0.000122794
2.605	-0.000120687
2.61	-7.73814e-05
2.615	-7.75267e-05
2.62	-7.55648e-05
2.625	-7.47656e-05
2.63	-7.48382e-05
2.635	-9.0533e-05
2.64	-8.89344e-05
2.645	-8.9879e-05
2.65	-3.34215e-05
2.655	-3.34942e-05
2.66	-2.12871e-05
2.665	-2.15778e-05
2.67	-2.47022e-05
2.675	-1.53289e-05
2.68	-1.59102e-05
2.685	-2.45569e-05
2.69	-3.42208e-05
2.695	-3.53107e-05
2.7	-2.97885e-05
2.705	-3.1169e-05
2.71	-3.20409e-05
2.715	-7.57828e-05
2.72	-8.02151e-05
2.725	-6.72088e-05
2.73	-7.01879e-05
2.735	-8.02151e-05
2.74	-7.41116e-05
2.745	-7.45476e-05
2.75	-7.36756e-05
2.755	-0.000101141
2.76	-0.000100052
2.765	-4.70818e-05
2.77	-5.18047e-05
2.775	-5.13687e-05
2.78	-5.87802e-05
2.785	-6.40117e-05
2.79	-6.49563e-05
2.795	-6.59736e-05
2.8	-6.4593e-05
2.805	-6.30672e-05
2.81	-6.68455e-05
2.815	-6.21952e-05
2.82	-6.01607e-05
2.825	-5.14414e-05
2.83	3.50251e-05
2.835	2.369e-05
2.84	5.23184e-05
2.845	5.53701e-05
2.85	5.44982e-05
2.855	5.26817e-05
2.86	2.49252e-05
2.865	2.46346e-05
2.87	-4.37394e-05
2.875	7.12328e-06
2.88	1.26455e-05
2.885	1.24275e-05
2.89	7.84988e-06
2.895	1.38807e-05
2.9	1.67872e-05
2.905	1.81677e-05
2.91	1.48253e-05
2.915	1.8749e-05
2.92	1.86764e-05
2.925	2.12922e-05
2.93	0.000215515
2.935	0.000113063
2.94	0.000124253
2.945	0.000105579
2.95	9.94026e-05
2.955	9.49703e-05
2.96	9.33718e-05
2.965	8.67596e-05
2.97	8.36352e-05
2.975	8.50884e-05
2.98	3.80768e-05
2.985	3.53884e-05
2.99	3.29906e-05
2.995	3.36445e-05
3	3.39351e-05
3.005	3.51704e-05
3.01	3.43711e-05
3.015	4.05473e-05
3.02	4.09106e-05
3.025	3.87308e-05
3.03	2.90669e-05
3.035	-0.000172276
3.04	-0.000170169
3.045	-0.000160142
3.05	-0.000170896
3.055	-0.000170823
3.06	-0.000164138
3.065	-9.0097e-05
3.07	-4.88983e-05
3.075	-4.93342e-05
3.08	-4.23588e-05
3.085	-3.9307e-05
3.09	-4.22861e-05
3.095	-4.39573e-05
3.1	0.000184416
3.105	0.00018725
3.11	0.00018834
3.115	0.000186886
3.12	0.000171119
3.125	0.000201927
3.13	0.000196187
3.135	0.000199021
3.14	0.000204543
3.145	0.000207159
3.15	0.000191682
3.155	0.000198003
3.16	0.000208975
3.165	0.000209775
3.17	0.000137622
3.175	0.0001018
3.18	0.000111392
3.185	0.000106596
3.19	0.000103835
3.195	0.000103544
3.2	0.000109139
3.205	-0.000116982
3.21	-0.000126355
3.215	-0.000133766
3.22	-0.000133621
3.225	-0.000121705
3.23	-0.000156582
3.235	-0.000156073
3.24	-0.000157163
3.245	-0.000156364
3.25	-0.000156146
3.255	-0.000120469
3.26	-0.000116182
3.265	-0.000127445
3.27	-0.000132894
3.275	-0.000134275
3.28	-0.000134493
3.285	-0.000137617
3.29	-0.000137327
3.295	-0.000148952
3.3	-0.000151931
3.305	-1.88167e-05
3.31	-2.41936e-05
3.315	-2.26677e-05
3.32	1.8967e-05
3.325	1.77318e-05
3.33	7.92255e-06
3.335	6.46933e-06
3.34	1.17009e-05
3.345	1.62785e-05
3.35	1.06837e-05
3.355	2.6183e-06
3.36	-1.54743e-05
3.365	-1.26405e-05
3.37	-1.26405e-05
3.375	-1.61282e-05
3.38	-1.68548e-05
3.385	-1.86713e-05
3.39	-2.07058e-05
3.395	-2.52108e-05
3.4	-1.62735e-05
3.405	-9.37075e-06
3.41	-0.000150624
3.415	-0.000145319
3.42	-0.000145901
3.425	-0.000180996
3.43	-0.000181141
3.435	-0.000175837
3.44	-0.000170242
3.445	-0.000157599
3.45	-0.000156291
3.455	-0.000159851
3.46	-0.000152585
3.465	-0.000162976
3.47	-0.000163848
3.475	-0.000165156
3.48	-0.000139652
3.485	-0.000134638
3.49	-0.000135655
3.495	-6.51441e-07
3.5	1.89169e-06
3.505	6.25134e-06
3.51	2.6183e-06
3.515	2.54564e-06
3.52	4.43482e-06
3.525	8.21319e-06
3.53	3.56289e-06
3.535	3.88761e-05
3.54	4.26545e-05
3.545	4.14192e-05
3.55	2.57971e-05
3.555	1.70778e-05
3.56	2.7105e-05
3.565	3.12467e-05
3.57	3.58243e-05
3.575	2.99388e-05
3.58	3.34992e-05
3.585	1.78771e-05
3.59	1.35901e-05
3.595	1.22822e-05
3.6	-0.000124538
3.605	-0.000122068
3.61	-5.63824e-05
3.615	-5.6891e-05
3.62	-5.02788e-05
3.625	-5.13687e-05
3.63	-5.12234e-05
3.635	-5.27493e-05
3.64	-8.50834e-05
3.645	-8.37755e-05
3.65	-8.63913e-05
3.655	-8.2395e-05
3.66	-7.2949e-05
3.665	-7.07692e-05
3.67	-8.30489e-05
3.675	-9.17682e-05
3.68	-8.95157e-05
3.685	-9.0533e-05
3.69	-9.77991e-05
3.695	-9.89616e-05
3.7	-9.44567e-05
3.705	-9.28581e-05
3.71	-9.48926e-05
3.715	-0.000164502
3.72	-0.000162104
3.725	-5.13687e-05
3.73	-1.4021e-05
3.735	-1.34398e-05
3.74	-9.22543e-06
3.745	-8.86212e-06
3.75	-1.11873e-05
3.755	-1.19865e-05
3.76	-1.54016e-05
3.765	-1.46023e-05
3.77	-2.16504e-05
3.775	-1.69275e-05
3.78	-1.5111e-05
3.785	-1.74361e-05
3.79	-1.73634e-05
3.795	-1.67095e-05
3.8	-1.59829e-05
3.805	-1.5111e-05
3.81	-2.44842e-05
3.815	-2.52108e-05
3.82	-2.33943e-05
3.825	-2.04879e-05
3.83	-0.000131441
3.835	-0.000172204
3.84	-0.000170169
3.845	-0.000167481
3.85	-0.000171623
3.855	-0.000175256
3.86	-0.000171623
3.865	-0.000169515
3.87	-0.00017482
3.875	-0.00017591
3.88	-0.000170969
3.885	-0.000167336
3.89	-0.000162104
3.895	-0.000162976
3.9	-0.000159561
3.905	-0.000156
3.91	-0.000162831
3.915	-0.00015898
3.92	-0.000154402
3.925	-0.000152949
3.93	-0.000153457
3.935	-0.000155928
3.94	-0.000147644
3.945	-0.000144447
3.95	-0.000149025
3.955	-0.000116473
3.96	-0.000112186
3.965	-0.000112186
3.97	-0.00011422
3.975	-0.000113276
3.98	-0.000108262
3.985	-0.000105065
3.99	3.90941e-05
3.995	2.81223e-05
4	2.95028e-05
4.005	2.33267e-05
4.01	1.84584e-05
4.015	1.62785e-05
4.02	2.15101e-05
4.025	2.00569e-05
4.03	1.94756e-05
4.035	1.28635e-05
4.04	1.5334e-05
4.045	1.40987e-05
4.05	9.52108e-06
4.055	1.0393e-05
4.06	-1.12599e-05
4.065	-1.16959e-05
4.07	-2.26677e-05
4.075	-1.4239e-05
4.08	1.16283e-05
4.085	1.13376e-05
4.09	4.43482e-06
4.095	-0.00014699
4.1	-0.000135365
4.105	-8.04331e-05
4.11	-7.60735e-05
4.115	-7.27311e-05
4.12	-6.4811e-05
4.125	-6.38664e-05
4.13	-6.78628e-05
4.135	-6.68455e-05
4.14	-5.55104e-05
4.145	-5.18047e-05
4.15	-5.57284e-05
4.155	-5.98701e-05
4.16	-1.55469e-05
4.165	-2.63007e-05
4.17	-3.26723e-06
4.175	1.83857e-05
4.18	1.07563e-05
4.185	-1.60556e-05
4.19	-2.2595e-05
4.195	-2.35396e-05
4.2	1.60606e-05
4.205	1.67145e-05
4.21	-3.89437e-05
4.215	-4.19228e-05
4.22	-3.75632e-05
4.225	-3.61826e-05
4.23	-3.5238e-05
4.235	-3.48747e-05
4.24	-3.502e-05
4.245	-2.84079e-05
4.25	-3.49474e-05
4.255	-3.98157e-05
4.26	-3.69092e-05
4.265	-6.44477e-05
4.27	-5.54378e-05
4.275	-8.29036e-05
4.28	-9.26401e-05
4.285	-9.19862e-05
4.29	-9.16955e-05
4.295	-9.15502e-05
4.3	-8.6246e-05
4.305	-0.000114874
4.31	-0.000127009
4.315	-0.000130278
4.32	-0.000129843
4.325	-0.000131804
4.33	-0.000138271
4.335	-0.000144593
4.34	-0.000141759
4.345	-0.000142195
4.35	-0.000157526
4.355	-0.000161595
4.36	-0.000156509
4.365	-0.000153239
4.37	-0.000166827
4.375	-0.000174238
4.38	-0.000169806
4.385	-0.000171041
4.39	-0.000171405
4.395	-0.000172422
4.4	-0.000161886
4.405	-0.000161813
4.41	-0.000170605
4.415	-0.000133984
4.42	-0.00013195
4.425	-0.000127299
4.43	-0.000133839
4.435	-0.000124611
4.44	-0.000119234
4.445	-0.000116473
4.45	-0.000116691
4.455	-0.000119525
4.46	-0.000115383
4.465	-0.000114075
4.47	-0.000117853
4.475	-0.000119815
4.48	-0.000115964
4.485	-0.000116328
4.49	-0.000118725
4.495	-0.000118435
4.5	-0.000112186
4.505	-9.12596e-05
4.51	-9.5038e-05
4.515	-9.96882e-05
4.52	-0.000128317
4.525	8.38532e-05
4.53	8.08741e-05
4.535	8.16007e-05
4.54	7.70957e-05
4.545	0.000108413
4.55	0.00010398
4.555	0.000102672
4.56	0.000107904
4.565	0.000111392
4.57	0.000102382
4.575	0.000101364
4.58	0.000100711
4.585	0.000100638
4.59	0.0004303
4.595	0.000430228
4.6	0.00042783
4.605	0.00041882
4.61	0.000387576
4.615	0.000384451
4.62	0.00038852
4.625	0.000438511
4.63	0.000228376
4.635	0.000225033
4.64	0.000227504
4.645	0.000225833
4.65	0.000200401
4.655	0.000193063
4.66	0.000188122
4.665	0.000191246
4.67	0.000191246
4.675	0.00019626
4.68	0.000202
4.685	0.000206214
4.69	0.000203235
4.695	0.000143362
4.7	0.000143435
4.705	0.000147359
4.71	0.000150047
4.715	0.000152518
4.72	0.000160583
4.725	0.000163054
4.73	0.000105797
4.735	0.000101655
4.74	0.000104053
4.745	0.000104489
4.75	0.000129412
4.755	0.000114153
4.76	0.00011735
4.765	0.000122509
4.77	0.000114443
4.775	0.00022932
4.78	0.000233317
4.785	0.000230774
4.79	0.000515096
4.795	0.000518075
4.8	0.000503761
4.805	0.0005103
4.81	0.000508556
4.815	0.000511971
4.82	0.000515604
4.825	0.000515459
4.83	0.00051386
4.835	0.000576421
4.84	0.000585795
4.845	0.00059139
4.85	0.00059059
4.855	0.000573442
4.86	0.000583688
4.865	0.000592116
4.87	0.000592843
4.875	0.000593424
4.88	0.000476876
4.885	0.000476222
4.89	0.000486758
4.895	0.000188485
4.9	0.000188558
4.905	-6.92433e-05
4.91	-7.86892e-05
4.915	-7.80353e-05
4.92	-7.83986e-05
4.925	-8.11597e-05
4.93	-8.78445e-05
4.935	-9.08236e-05
4.94	-0.000144738
4.945	-0.000146627
4.95	-0.00015244
4.955	-0.000152658
4.96	-0.000157962
4.965	-0.000162031
4.97	-0.000170751
4.975	-0.000173148
4.98	-0.000168789
4.985	-0.00016828
4.99	-0.000168498
4.995	-0.000183612
5	-0.000174965
5.005	-0.000175401
5.01	-0.000174674
5.015	-0.000176636
5.02	-7.06965e-05
5.025	-6.9752e-05
5.03	-7.06239e-05
5.035	-6.71362e-05
5.04	-6.11053e-05
5.045	-6.1178e-05
5.05	-6.49563e-05
5.055	-6.51743e-05
5.06	-6.24132e-05
5.065	-6.19046e-05
5.07	-6.35031e-05
5.075	-6.03787e-05
5.08	-5.99427e-05
5.085	-6.10326e-05
5.09	-6.73541e-05
5.095	-7.26584e-05
5.1	-7.25131e-05
5.105	-6.88074e-05
5.11	-7.26584e-05
5.115	-7.66547e-05
5.12	-7.19318e-05
5.125	-0.000182376
5.13	-0.000188771
5.135	-0.00018848
5.14	-0.000180487
5.145	-0.000184847
5.15	-0.000191459
5.155	-0.000187753
5.16	-0.000182522
5.165	-0.000180342
5.17	-0.00018085
5.175	-0.000182376
5.18	-0.000180487
5.185	-0.000175764
5.19	-0.000175982
5.195	-0.000176055
5.2	-0.000172494
5.205	-0.000167917
5.21	-0.000178743
5.215	-0.000180124
5.22	-0.000174674
5.225	-0.000167699
5.23	-0.000161813
5.235	-0.000160651
5.24	-0.000147499
5.245	-0.000158326
5.25	-0.000159779
5.255	-0.000158907
5.26	-0.000160869
5.265	-0.000116473
5.27	-0.000121487
5.275	-0.000125774
5.28	-3.86531e-05
5.285	-3.35668e-05
5.29	-3.71999e-05
5.295	-4.09056e-05
5.3	-2.57921e-05
5.305	-1.99066e-05
5.31	-2.08512e-05
5.315	-1.33671e-05
5.32	-4.64779e-06
5.325	-7.4089e-06
5.33	-1.50383e-05
5.335	-2.00519e-05
5.34	-1.27858e-05
5.345	9.66641e-06
5.35	3.50251e-05
5.355	3.76409e-05
5.36	4.28724e-05
5.365	4.43257e-05
5.37	-1.66869e-06
5.375	-4.33458e-07
5.38	9.59375e-06
5.385	-7.22951e-05
5.39	-7.66547e-05
5.395	-7.789e-05
5.4	-7.17138e-05
5.405	0.000135588
5.41	0.000130937
5.415	0.000135588
5.42	0.000135006
5.425	0.000156587
5.43	0.000159057
5.435	0.000159348
5.44	0.000161164
5.445	0.000156441
5.45	0.000118294
5.455	9.44617e-05
5.46	0.000218058
5.465	0.00022714
5.47	0.000226123
5.475	0.000223217
5.48	0.000229393
5.485	0.000225106
5.49	0.000221909
5.495	0.000223435
5.5	0.000227068
5.505	0.000224234
5.51	2.50705e-09
5.515	-2.68595e-06
5.52	-4.50247e-06
5.525	5.88804e-06
5.53	-1.86713e-05
5.535	-2.55015e-05
5.54	5.44982e-05
5.545	5.55154e-05
5.55	5.31176e-05
5.555	5.76953e-05
5.56	0.000107759
5.565	-1.4675e-05
5.57	-3.24043e-05
5.575	-3.92344e-05
5.58	-3.47294e-05
5.585	-2.44116e-05
5.59	-3.18956e-05
5.595	-3.42934e-05
5.6	-3.5238e-05
5.605	-2.31763e-05
5.61	-2.33943e-05
5.615	-1.4457e-05
5.62	-5.08376e-06
5.625	0.000145542
5.63	0.00013646
5.635	0.000129484
5.64	0.000257004
5.645	0.000178821
5.65	0.000174098
5.655	0.000173807
5.66	0.000171628
5.665	0.000123599
5.67	0.000145034
5.675	0.000170683
5.68	0.000178894
5.685	0.000178094
5.69	0.000156005
5.695	0.000156877
5.7	0.00016487
5.705	0.000176786
5.71	0.000165597
5.715	0.000164652
5.72	0.000164289
5.725	0.000164507
5.73	1.19916e-05
5.735	5.9607e-06
5.74	5.30675e-06
5.745	-0.000115456
5.75	-5.89255e-05
5.755	-5.57284e-05
5.76	-5.01335e-05
5.765	-4.17775e-05
5.77	-4.16322e-05
5.775	-7.06239e-05
5.78	-5.79809e-05
5.785	-5.88528e-05
5.79	-5.89981e-05
5.795	-4.95522e-05
5.8	-4.11962e-05
5.805	-4.29401e-05
5.81	-6.00154e-05
5.815	-6.4593e-05
5.82	-6.17593e-05
5.825	-6.04514e-05
5.83	-4.16322e-05
5.835	-5.02062e-05
5.84	-4.75904e-05
5.845	-4.14869e-05
5.85	-4.19955e-05
5.855	-9.99062e-05
5.86	-9.34394e-05
5.865	-9.35847e-05
5.87	-9.70725e-05
5.875	-0.000100124
5.88	-8.85711e-05
5.885	0.000171337
5.89	0.000170392
5.895	0.000170247
5.9	0.000160874
5.905	0.000150265
5.91	0.000148013
5.915	0.000147068
5.92	0.000148885
5.925	0.000214207
5.93	0.000213626
5.935	0.000184779
5.94	0.000190883
5.945	0.000197495
5.95	0.000266087
5.955	0.000260201
5.96	0.000257367
5.965	0.000251845
5.97	0.00024487
5.975	0.000236296
5.98	0.000238185
5.985	0.000236514
5.99	3.69869e-05
5.995	3.09561e-05
6	2.21641e-05
6.005	3.12467e-05
6.01	3.09561e-05
6.015	2.93575e-05
6.02	3.53884e-05
6.025	3.82221e-05
6.03	-3.06604e-05
6.035	-3.41481e-05
6.04	-2.94978e-05
6.045	-2.48475e-05
6.05	-2.82626e-05
6.055	-0.000101214
6.06	-8.84258e-05
6.065	-8.29762e-05
6.07	-7.52015e-05
6.075	-6.9316e-05
6.08	-6.29945e-05
6.085	-6.53196e-05
6.09	-7.16411e-05
6.095	-0.000164792
6.1	-0.000122504
6.105	-0.000113131
6.11	-0.000117708
6.115	-0.000114002
6.12	-0.000111023
6.125	-0.000109352
6.13	-0.000105138
6.135	-0.000105065
6.14	-0.000108408
6.145	-0.000106446
6.15	-0.000109715
6.155	-3.34942e-05
6.16	-1.00974e-05
6.165	-1.84534e-05
6.17	-2.33943e-05
6.175	-3.5892e-05
6.18	-3.77085e-05
6.185	-3.74179e-05
6.19	-3.55287e-05
6.195	-3.37848e-05
6.2	-3.27676e-05
6.205	-6.93887e-05
6.21	-7.22224e-05
6.215	-7.54922e-05
6.22	-7.52742e-05
6.225	-4.19228e-05
6.23	-4.20682e-05
6.235	-5.36939e-05
6.24	-5.60917e-05
6.245	-5.07148e-05
6.25	-2.17958e-05
6.255	-2.82626e-05
6.26	-0.000102958
6.265	-9.89616e-05
6.27	-9.52559e-05
6.275	-9.59825e-05
6.28	-9.28581e-05
6.285	-8.80625e-05
6.29	-8.85711e-05
6.295	-9.30761e-05
6.3	-6.37938e-05
6.305	0.000209266
6.31	0.000204543
6.315	0.000204688
6.32	0.000210719
6.325	0.000233317
6.33	0.000200183
6.335	0.000193716
6.34	0.000200692
6.345	0.000208975
6.35	0.000215297
6.355	0.000182454
6.36	0.000184271
6.365	0.000185506
6.37	0.000153971
6.375	0.000146487
6.38	0.000148085
6.385	0.000153535
6.39	0.000150847
6.395	0.000149611
6.4	0.000157241
6.405	0.000273789
6.41	2.29634e-05
6.415	2.48525e-05
6.42	2.65964e-05
6.425	2.68144e-05
6.43	-2.46796e-06
6.435	3.05201e-05
6.44	2.94302e-05
6.445	2.87036e-05
6.45	2.3036e-05
6.455	1.67872e-05
6.46	2.07835e-05
6.465	2.26e-05
6.47	9.8458e-05
6.475	0.000111246
6.48	0.000117423
6.485	0.000122
6.49	0.000116987
6.495	0.00011052
6.5	0.000102963
6.505	9.933e-05
6.51	-5.2604e-05
6.515	-8.34849e-05
6.52	-8.10144e-05
6.525	-5.52198e-05
6.53	-6.08147e-05
6.535	-3.69819e-05
6.54	-7.3167e-05
6.545	-6.71362e-05
6.55	-7.01153e-05
6.555	-7.28764e-05
6.56	-7.48382e-05
6.565	-7.62914e-05
6.57	-7.32397e-05
6.575	-0.000154402
6.58	-0.000152295
6.585	-0.000152222
6.59	-0.000157236
6.595	-0.000156872
6.6	-0.000151641
6.605	-0.000140233
6.61	-0.000139724
6.615	-0.00013224
6.62	-9.38027e-05
6.625	-8.9661e-05
6.63	-0.000115964
6.635	-0.000112549
6.64	-0.000126863
6.645	-0.00012977
6.65	-0.000132458
6.655	-0.000132676
6.66	-0.000129988
6.665	-0.000128971
6.67	-0.000134493
6.675	-0.000136891
6.68	-0.000137399
6.685	-0.000140088
6.69	-0.00014205
6.695	-0.000140524
6.7	-0.000140742
6.705	-0.000142122
6.71	-0.000132022
6.715	-0.000133694
6.72	-0.000134783
6.725	-0.000153239
6.73	-0.000157236
6.735	-0.000160578
6.74	-0.000160215
6.745	-0.000158762
6.75	-0.000149243
6.755	-0.000145029
6.76	0.000153898
6.765	0.000174897
6.77	0.000175406
6.775	0.000176205
6.78	0.000180347
6.785	0.000188049
6.79	0.000184343
6.795	0.000176932
6.8	0.000216968
6.805	0.000216241
6.81	0.000216968
6.815	0.000202581
6.82	0.000205488
6.825	0.000210138
6.83	0.000203308
6.835	0.000201346
6.84	0.000205706
6.845	0.000206795
6.85	0.00020309
6.855	0.000197495
6.86	0.000195824
6.865	-0.000100706
6.87	-0.00012076
6.875	-0.000119016
6.88	-0.000114874
6.885	-0.000113784
6.89	-0.000119961
6.895	-0.000126064
6.9	-0.000118798
6.905	-0.000154838
6.91	-0.00015135
6.915	-0.000156727
6.92	-0.000165228
6.925	-0.000162903
6.93	-0.000165228
6.935	-0.000152367
6.94	-0.000152295
6.945	-0.000149388
6.95	-0.000148226
6.955	-0.000149752
6.96	-0.000149606
6.965	-0.000147136
6.97	-0.000145901
6.975	-0.000144302
6.98	-0.000147644
6.985	-0.000142413
6.99	-0.000142704
6.995	-0.000141686
7	-0.000136673
7.005	-0.000138707
7.01	-0.000147281
7.015	-0.000153821
7.02	-0.000150333
7.025	-0.000136673
7.03	-0.00013987
7.035	-9.55466e-05
7.04	-0.000112186
7.045	-0.000111605
7.05	-0.000112695
7.055	-0.000116836
7.06	-9.20589e-05
7.065	-8.59553e-05
7.07	-9.62005e-05
7.075	-0.000101795
7.08	-0.000103321
7.085	-9.85257e-05
7.09	-0.000102304
7.095	-0.000114656
7.1	-0.000119815
7.105	-0.00010521
7.11	-0.000100415
7.115	-9.77264e-05
7.12	-9.72178e-05
7.125	0.000160365
7.13	0.000160002
7.135	0.000160583
7.14	0.000115097
7.145	0.000117713
7.15	0.00011408
7.155	0.000105361
7.16	0.000103108
7.165	8.2182e-05
7.17	7.94209e-05
7.175	8.33446e-05
7.18	9.47523e-05
7.185	9.35897e-05
7.19	9.09013e-05
7.195	8.37805e-05
7.2	9.32264e-05
7.205	0.000104562
7.21	8.93028e-05
7.215	0.000117059
7.22	0.000122945
7.225	0.000132245
7.23	-0.000121777
7.235	-0.000127154
7.24	-0.000128753
7.245	-0.000121995
7.25	-0.000122794
7.255	-0.000122794
7.26	-0.000118144
7.265	-8.63913e-05
7.27	-8.63186e-05
7.275	-8.92977e-05
7.28	-8.51561e-05
7.285	-9.09689e-05
7.29	-9.68545e-05
7.295	-0.000103103
7.3	-9.8453e-05
7.305	-9.17682e-05
7.31	-8.06511e-05
7.315	-8.10144e-05
7.32	-0.000110151
7.325	-9.27128e-05
7.33	-9.64912e-05
7.335	-9.99062e-05
7.34	-0.000102667
7.345	-0.000107027
7.35	-0.000113712
7.355	-0.000118071
7.36	-0.000121777
7.365	-0.000116836
7.37	-0.000144157
7.375	-6.69182e-05
7.38	-7.02606e-05
7.385	-7.09145e-05
7.39	-7.33123e-05
7.395	-6.68455e-05
7.4	-6.1396e-05
7.405	-5.97974e-05
7.41	-5.6673e-05
7.415	-7.62188e-05
7.42	-7.67274e-05
7.425	-7.13505e-05
7.43	-8.53741e-05
7.435	-8.31942e-05
7.44	-8.29036e-05
7.445	-7.69454e-05
7.45	-6.96066e-05
7.455	-7.71634e-05
7.46	-7.83259e-05
7.465	-7.22951e-05
7.47	-7.55648e-05
7.475	-7.68727e-05
7.48	-0.000154693
7.485	-0.000147717
7.49	-0.000148589
7.495	-0.000145392
7.5	-0.000146409
7.505	-0.000144157
7.51	-0.000136673
7.515	-0.00014561
7.52	-0.000141468
7.525	-0.000141178
7.53	-0.000153603
7.535	-0.000161377
7.54	-0.000168425
7.545	-0.000163485
7.55	-0.000154039
7.555	-0.000158326
7.56	-0.000151132
7.565	-0.000147644
7.57	-0.000145973
7.575	-0.000143357
7.58	-0.000141832
7.585	-0.000148516
7.59	-0.000159125
7.595	-0.000146482
7.6	-0.000151205
7.605	-0.000149824
7.61	-0.000152513
7.615	-0.000162831
7.62	-0.000160578
7.625	-0.000159052
7.63	-0.000156509
7.635	-0.000151568
7.64	-0.000148371
7.645	-0.000143793
7.65	-0.000142921
7.655	7.61511e-05
7.66	7.81856e-05
7.665	0.00011517
7.67	0.000113789
7.675	0.000135951
7.68	0.00013101
7.685	0.00013457
7.69	0.000141546
7.695	0.000148957
7.7	0.000133626
7.705	0.000131664
7.71	0.000135079
7.715	0.000130865
7.72	0.000125197
7.725	0.000125561
7.73	0.000151646
7.735	0.000141037
7.74	0.000141982
7.745	0.000140747
7.75	0.000139947
7.755	0.000136169
7.76	-9.38754e-05
7.765	-9.38754e-05
7.77	-0.000133185
7.775	-0.000129697
7.78	-0.000153239
7.785	-0.000142195
7.79	-0.00014234
7.795	-0.000147935
7.8	-0.000152949
7.805	-0.000152149
7.81	-0.000147354
7.815	-0.000151931
7.82	-0.000149316
7.825	-0.000146264
7.83	-0.000147136
7.835	-0.000179688
7.84	-0.000173148
7.845	-0.000169733
7.85	-0.000166173
7.855	-0.000167408
7.86	-0.000108989
7.865	-0.000108117
7.87	-0.0001071
7.875	-0.000104121
7.88	-0.000101577
7.885	-0.000101868
7.89	-0.00011066
7.895	-0.000116255
7.9	-0.000113857
7.905	-0.000105792
7.91	-9.19862e-05
7.915	-0.000102667
7.92	-0.000108117
7.925	-0.000105574
7.93	-9.55466e-05
7.935	-9.75811e-05
7.94	-9.20589e-05
7.945	-8.42841e-05
7.95	-8.55194e-05
7.955	-9.58372e-05
7.96	-0.000104775
7.965	-0.000156146
7.97	-0.000155346
7.975	-0.00015571
7.98	-0.000162104
7.985	-0.000165083
7.99	-0.000165519
7.995	-0.000168135
8	-0.00016828
8.005	-0.000164138
8.01	-0.000166972
8.015	-0.000172422
8.02	-0.00016363
8.025	-0.000158326
8.03	-0.000158398
8.035	-0.000168643
8.04	-0.000170387
8.045	-0.000165955
8.05	-0.000170969
8.055	-0.000157018
8.06	-0.000152876
8.065	-0.000138053
8.07	-9.66365e-05
8.075	-9.22042e-05
8.08	-9.15502e-05
8.085	-7.92705e-05
8.09	-7.98518e-05
8.095	-7.05512e-05
8.1	-6.888e-05
8.105	-5.04968e-05
8.11	-5.39845e-05
8.115	-5.73996e-05
8.12	-7.12778e-05
8.125	-7.01879e-05
8.13	-6.73541e-05
8.135	-7.30217e-05
8.14	-7.44023e-05
8.145	-7.27311e-05
8.15	-8.39208e-05
8.155	-8.61007e-05
8.16	-0.000101141
8.165	-9.73631e-05
8.17	5.87852e-05
8.175	6.32401e-06
8.18	0.000157604
8.185	0.000156877
8.19	0.00015368
8.195	0.000376023
8.2	0.000369338
8.205	0.000375587
8.21	0.000364179
8.215	0.000364542
8.22	0.000368829
8.225	0.000366504
8.23	0.000369265
8.235	0.000367303
8.24	0.000369919
8.245	0.000370646
8.25	0.00037951
8.255	0.000381036
8.26	0.000382853
8.265	0.000384379
8.27	0.000382272
8.275	0.000217113
8.28	0.000218276
8.285	6.87397e-05
8.29	6.98296e-05
8.295	6.47434e-05
8.3	-0.000159706
8.305	-0.000150551
8.31	-0.00015462
8.315	-0.000160215
8.32	-0.000162177
8.325	-0.000162031
8.33	-0.000150987
8.335	-0.00015462
8.34	-0.000154765
8.345	5.2827e-05
8.35	7.21548e-05
8.355	6.04564e-05
8.36	6.45254e-05
8.365	0.000330319
8.37	0.00033061
8.375	0.000323997
8.38	0.000327049
8.385	0.000666448
8.39	0.000656784
8.395	0.000654169
8.4	0.000657802
8.405	0.000663687
8.41	0.000653733
8.415	0.000655331
8.42	0.000659328
8.425	0.000658819
8.43	0.000658456
8.435	0.000652933
8.44	0.000652279
8.445	0.000654605
8.45	0.000449555
8.455	0.00043466
8.46	0.000437348
8.465	0.000471935
8.47	0.000212318
8.475	0.000273207
8.48	0.000269502
8.485	0.000269865
8.49	-6.82261e-05
8.495	-7.03332e-05
8.5	-7.06239e-05
8.505	-6.93887e-05
8.51	-3.5238e-05
8.515	-3.69092e-05
8.52	-4.43933e-05
8.525	-4.04696e-05
8.53	-3.65459e-05
8.535	3.05927e-05
8.54	3.32812e-05
8.545	4.01113e-05
8.55	4.14192e-05
8.555	3.6115e-05
8.56	3.45164e-05
8.565	3.60423e-05
8.57	0.00011408
8.575	0.000109212
8.58	4.66508e-05
8.585	0.000162327
8.59	0.000163925
8.595	0.000154407
8.6	0.000154552
8.605	0.000159566
8.61	0.00016022
8.615	0.000118658
8.62	0.000116042
8.625	0.000121564
8.63	0.000113935
8.635	0.000110156
8.64	3.87308e-05
8.645	4.24365e-05
8.65	3.93847e-05
8.655	3.40805e-05
8.66	3.88761e-05
8.665	6.53973e-05
8.67	6.68505e-05
8.675	-2.73907e-05
8.68	-3.1387e-05
8.685	-2.71727e-05
8.69	-0.000124974
8.695	-0.000128389
8.7	-0.000123012
8.705	-0.000117418
8.71	-0.000116982
8.715	-0.000119888
8.72	-0.000115528
8.725	-0.000110951
8.73	-0.000115964
8.735	-0.000118362
8.74	-0.000123376
8.745	-0.000117272
8.75	-0.000117999
8.755	-0.000127735
8.76	2.52885e-05
8.765	2.11468e-05
8.77	-7.01538e-08
8.775	-3.63054e-06
8.78	-3.24769e-05
8.785	-2.88439e-05
8.79	-3.35668e-05
8.795	-4.19955e-05
8.8	-3.89437e-05
8.805	-3.16776e-05
8.81	-4.04696e-05
8.815	-4.8317e-05
8.82	-5.31853e-05
8.825	-5.20227e-05
8.83	-5.17321e-05
8.835	-4.84623e-05
8.84	-4.69364e-05
8.845	-3.69819e-05
8.85	-3.84351e-05
8.855	-3.92344e-05
8.86	-3.34942e-05
8.865	-0.000180923
8.87	-0.000176418
8.875	-0.000179906
8.88	-0.000178453
8.885	-0.000165156
8.89	-0.000164138
8.895	-0.000162831
8.9	-0.000164356
8.905	3.07381e-05
8.91	2.81223e-05
8.915	3.42258e-05
8.92	3.88034e-05
8.925	4.63602e-05
8.93	4.56336e-05
8.935	4.36717e-05
8.94	3.85854e-05
8.945	4.67961e-05
8.95	4.57789e-05
8.955	4.25818e-05
8.96	4.19278e-05
8.965	4.34537e-05
8.97	3.85854e-05
8.975	3.16827e-05
8.98	3.04474e-05
8.985	2.49252e-05
8.99	2.35446e-05
8.995	6.49614e-05
9	6.53973e-05
9.005	0.000155715
9.01	-4.14142e-05
9.015	-4.64278e-05
9.02	-4.77357e-05
9.025	-4.51926e-05
9.03	-4.56285e-05
9.035	-4.95522e-05
9.04	-4.67185e-05
9.045	-4.17775e-05
9.05	-4.95522e-05
9.055	-5.09328e-05
9.06	-1.40937e-05
9.065	-1.18412e-05
9.07	-1.16232e-05
9.075	3.26999e-05
9.08	2.90669e-05
9.085	3.05201e-05
9.09	3.72049e-05
9.095	3.84401e-05
9.1	-8.06285e-06
9.105	-8.13551e-06
9.11	-9.59825e-05
9.115	-9.69998e-05
9.12	-8.98064e-05
9.125	2.369e-05
9.13	2.35446e-05
9.135	1.8531e-05
9.14	3.2046e-05
9.145	4.20732e-05
9.15	4.49796e-05
9.155	4.46163e-05
9.16	3.92394e-05
9.165	3.19959e-06
9.17	3.62603e-05
9.175	3.42258e-05
9.18	-9.87938e-06
9.185	4.2895e-06
9.19	7.05061e-06
9.195	2.03701e-06
9.2	-1.08741e-06
9.205	5.52474e-06
9.21	5.5974e-06
9.215	2.54564e-06
9.22	3.12693e-06
9.225	-2.88137e-07
9.23	-0.000114729
9.235	-0.000115528
9.24	-0.000111241
9.245	-0.000118871
9.25	-0.000123884
9.255	-0.000128753
9.26	-7.97065e-05
9.265	-5.67457e-05
9.27	-5.58737e-05
9.275	-9.60552e-05
9.28	-0.000101432
9.285	-3.74179e-05
9.29	-4.19955e-05
9.295	-4.23588e-05
9.3	-3.5892e-05
9.305	-3.42934e-05
9.31	-3.61826e-05
9.315	-4.15595e-05
9.32	-1.69275e-05
9.325	-1.34398e-05
9.33	-1.02427e-05
9.335	-8.86212e-06
9.34	-1.27132e-05
9.345	-1.00974e-05
9.35	-1.37304e-05
9.355	-1.72908e-05
9.36	-9.87938e-06
9.365	-5.37666e-05
9.37	-6.32125e-05
9.375	-6.24132e-05
9.38	-5.84895e-05
9.385	-4.49019e-05
9.39	-0.00010819
9.395	-0.000109497
9.4	-0.000113566
9.405	-0.000111387
9.41	-0.000110587
9.415	-0.000112404
9.42	-0.000107172
9.425	-0.000127081
9.43	-0.000128099
9.435	-0.000125846
9.44	-0.000121705
9.445	-0.000117127
9.45	-0.000118871
9.455	-0.000123666
9.46	-4.26494e-05
9.465	-5.14414e-05
9.47	-5.49291e-05
9.475	-6.4811e-05
9.48	-6.93887e-05
9.485	-6.78628e-05
9.49	-2.16504e-05
9.495	-2.62281e-05
9.5	7.94209e-05
9.505	8.20367e-05
9.51	7.52792e-05
9.515	7.09195e-05
9.52	6.99023e-05
9.525	6.62692e-05
9.53	6.4816e-05
9.535	6.08923e-05
9.54	6.02384e-05
9.545	7.20095e-05
9.55	7.08469e-05
9.555	7.02656e-05
9.56	7.59331e-05
9.565	-3.77586e-06
9.57	-8.42616e-06
9.575	-1.05333e-05
9.58	-1.4457e-05
9.585	-1.0388e-05
9.59	-9.15277e-06
9.595	-7.05512e-05
9.6	-3.61826e-05
9.605	-0.000133185
9.61	-0.000134783
9.615	-0.000136527
9.62	-0.000133694
9.625	-0.000131005
9.63	-0.000127081
9.635	-0.000131368
9.64	-0.000132022
9.645	-0.000132894
9.65	-0.000144084
9.655	-0.000145029
9.66	-0.000148444
9.665	-0.000145828
9.67	-0.000154111
9.675	-0.00014125
9.68	-0.000140669
9.685	-0.000131586
9.69	-0.000128462
9.695	-0.000127517
9.7	-0.000124393
9.705	-0.000154983
9.71	-0.000163848
9.715	-0.000166028
9.72	-0.000165156
9.725	-0.000163557
9.73	-0.000162831
9.735	-0.000165592
9.74	-0.000164502
9.745	-0.000159052
9.75	-0.000150624
9.755	-0.000153748
9.76	-0.000155129
9.765	-0.000151931
9.77	-0.000153603
9.775	-0.000145537
9.78	-0.000150188
9.785	-0.00014699
9.79	-0.000143212
9.795	-0.000149025
9.8	-0.000152803
9.805	4.54156e-05
9.81	5.61694e-05
9.815	5.93665e-05
9.82	6.01657e-05
9.825	6.79404e-05
9.83	6.92483e-05
9.835	6.79404e-05
9.84	6.84491e-05
9.845	7.33174e-05
9.85	8.95934e-05
9.855	7.68051e-05
9.86	8.18913e-05
9.865	8.47251e-05
9.87	8.94481e-05
9.875	8.98114e-05
9.88	8.69049e-05
9.885	9.12646e-05
9.89	9.43164e-05
9.895	8.76316e-05
9.9	8.50884e-05
9.905	8.81402e-05
9.91	-0.000107681
9.915	-0.000117054
9.92	-0.000119234
9.925	-0.000116546
9.93	-0.000123594
9.935	-0.000131078
9.94	-0.000136818
9.945	-0.000132095
9.95	-0.000132822
9.955	-0.000161741
9.96	-0.000161232
9.965	-0.000167263
9.97	-0.000169007
9.975	-0.000176491
9.98	-0.000179906
9.985	-0.000178598
9.99	-0.000181214
[truncated: 256,526+ more rows]

## Sheet: c
Time / s	ECL intensity
0
0.005
0.01
0.015
0.02
0.025
0.03
0.035
0.04
0.045
0.05
0.055
0.06
0.065
0.07
0.075
0.08
0.085
0.09
0.095
0.1	0.000126722
0.105	0.000141472
0.11	8.95922e-05
0.115	0.000121127
0.12	0.000116549
0.125	0.000121054
0.13	8.53052e-05
0.135	7.80392e-05
0.14	9.27893e-05
0.145	7.26744e-06
0.15	4.86963e-06
0.155	-2.32501e-05
0.16	8.90836e-05
0.165	0.000101145
0.17	0.000272189
0.175	0.000269283
0.18	0.000326757
0.185	0.000398619
0.19	0.000406684
0.195	0.000402543
0.2	0.000370354
0.205	0.000347902
0.21	0.000372243
0.215	0.000385758
0.22	0.000458564
0.225	0.000464305
0.23	0.000506666
0.235	0.000511534
0.24	0.000535875
0.245	0.000538927
0.25	0.000567919
0.255	0.000578164
0.26	0.000575839
0.265	0.000497147
0.27	0.000524758
0.275	0.000372316
0.28	0.000370499
0.285	0.00031535
0.29	0.000106958
0.295	0.000108048
0.3	0.000118075
0.305	0.00012941
0.31	0.000138202
0.315	8.32707e-05
0.32	8.15995e-05
0.325	-2.33228e-05
0.33	-3.82909e-05
0.335	-9.36585e-05
0.34	-8.34134e-05
0.345	-0.000101433
0.35	-0.000106883
0.355	-0.000144231
0.36	-0.000153168
0.365	-0.000154984
0.37	-0.000117128
0.375	-0.000107028
0.38	-0.000127809
0.385	-9.85268e-05
0.39	-6.08885e-05
0.395	-5.16605e-05
0.4	-4.16333e-05
0.405	-4.35952e-05
0.41	-4.93354e-05
0.415	-2.29595e-05
0.42	-2.33955e-05
0.425	-5.69648e-05
0.43	-5.03527e-05
0.435	-5.52936e-05
0.44	-3.91629e-05
0.445	-9.58989e-06
0.45	-1.46035e-05
0.455	-5.01225e-06
0.46	4.51964e-05
0.465	4.92654e-05
0.47	7.19356e-05
0.475	-1.59114e-05
0.48	-3.61838e-05
0.485	1.96198e-05
0.49	4.27986e-05
0.495	-1.08856e-06
0.5	1.42429e-05
0.505	0.000210936
0.51	0.000477238
0.515	0.00047702
0.52	0.000473532
0.525	0.000470699
0.53	0.000510154
0.535	0.000548882
0.54	0.000561743
0.545	0.000559708
0.55	0.00051742
0.555	0.000619363
0.56	0.000600108
0.565	0.000567483
0.57	0.000557601
0.575	0.000572424
0.58	0.000562833
0.585	0.000540744
0.59	0.00052098
0.595	0.000571915
0.6	0.000582306
0.605	0.000557746
0.61	0.000349936
0.615	8.08729e-05
0.62	0.000103834
0.625	7.41155e-05
0.63	0.000100346
0.635	5.32618e-05
0.64	3.42973e-05
0.645	5.87114e-05
0.65	7.68039e-05
0.655	0.000102817
0.66	1.09127e-06
0.665	-3.77702e-06
0.67	0.000123234
0.675	0.000134424
0.68	9.6495e-05
0.685	0.000102817
0.69	0.000278002
0.695	0.000253443
0.7	0.000152299
0.705	0.000142925
0.71	0.000166395
0.715	0.000161527
0.72	0.000157385
0.725	0.000145759
0.73	0.000192916
0.735	0.000174678
0.74	0.000178166
0.745	0.000181799
0.75	0.000144815
0.755	0.000127085
0.76	9.50418e-05
0.765	0.000102526
0.77	0.000103252
0.775	-3.3132e-05
0.78	0.00020585
0.785	0.00020367
0.79	0.000234042
0.795	6.714e-05
0.8	5.54416e-05
0.805	5.28985e-05
0.81	0.00019604
0.815	0.000194951
0.82	0.000232662
0.825	0.000251481
0.83	0.000244215
0.835	0.000200691
0.84	0.000192407
0.845	0.0001911
0.85	0.000178529
0.855	0.000169737
0.86	0.000166758
0.865	0.000174388
0.87	0.000199746
0.875	0.00019902
0.88	0.000190373
0.885	-4.01801e-05
0.89	-2.87724e-05
0.895	-5.46396e-05
0.9	-6.88085e-05
0.905	-6.43762e-05
0.91	-6.05978e-05
0.915	-0.000171188
0.92	-0.000197782
0.925	-0.000188554
0.93	-0.000196692
0.935	-0.000192405
0.94	-0.000195456
0.945	-0.000188263
0.95	-0.000183903
0.955	-0.000189789
0.96	-0.000168209
0.965	-0.000164794
0.97	-0.000168136
0.975	-0.000198581
0.98	-0.000175547
0.985	-0.000174022
0.99	-0.000165448
0.995	-0.000146701
1	-2.81184e-05
1.005	-1.6202e-05
1.01	1.51875e-05
1.015	2.47061e-05
1.02	3.19843e-06
1.025	2.9429e-05
1.03	-1.6202e-05
1.035	-5.37555e-06
1.04	-1.39495e-05
1.045	-1.06798e-05
1.05	-7.91869e-06
1.055	-3.63169e-06
1.06	-1.642e-05
1.065	-2.29595e-05
1.07	-2.15063e-05
1.075	-2.36861e-05
1.08	-2.75371e-05
1.085	-1.32229e-05
1.09	-1.61294e-05
1.095	-3.92355e-05
1.1	-6.7428e-05
1.105	-0.000139217
1.11	-0.000103976
1.115	-0.000131733
1.12	-0.000145393
1.125	-2.35408e-05
1.13	-1.38769e-05
1.135	0.0001507
1.14	0.000129846
1.145	0.000128684
1.15	0.000121926
1.155	0.000117203
1.16	0.000174024
1.165	0.000178747
1.17	0.000184415
1.175	0.000186449
1.18	0.000183761
1.185	0.000185141
1.19	0.000149973
1.195	0.000148666
1.2	0.000156949
1.205	0.000158402
1.21	0.000104488
1.215	5.95833e-05
1.22	5.4715e-05
1.225	6.77213e-05
1.23	-5.71101e-05
1.235	-6.03072e-05
1.24	-0.000226483
1.245	-0.000219943
1.25	-0.000200179
1.255	-0.000193204
1.26	-4.47578e-05
1.265	-6.3359e-05
1.27	-3.62564e-05
1.275	-5.07275e-07
1.28	-1.00985e-05
1.285	-1.08856e-06
1.29	5.88567e-05
1.295	6.52508e-05
1.3	7.98557e-05
1.305	7.17903e-05
1.31	7.44788e-05
1.315	8.19628e-05
1.32	8.08003e-05
1.325	7.90564e-05
1.33	7.31709e-05
1.335	6.56141e-05
1.34	3.42973e-05
1.345	4.06915e-05
1.35	4.22173e-05
1.355	0.000138566
1.36	0.000139002
1.365	1.40976e-05
1.37	-1.88178e-05
1.375	-4.75915e-05
1.38	-8.07976e-05
1.385	-5.30411e-05
1.39	-5.37677e-05
1.395	-0.00010463
1.4	-6.17482e-06
1.405	-1.91085e-05
1.41	4.23627e-05
1.415	4.55597e-05
1.42	7.25896e-05
1.425	0.000101145
1.43	0.000115678
1.435	0.000115387
1.44	0.000114442
1.445	0.000115169
1.45	0.000141617
1.455	0.000181508
1.46	9.19174e-05
1.465	9.03189e-05
1.47	8.90836e-05
1.475	7.68766e-05
1.48	0.000129992
1.485	0.00013268
1.49	0.000117276
1.495	0.000124034
1.5	0.000126649
1.505	2.71765e-05
1.51	6.7358e-05
1.515	9.88323e-06
1.52	4.14302e-06
1.525	-1.43128e-05
1.53	-2.12883e-05
1.535	-2.76098e-05
1.54	2.68132e-05
1.545	1.75126e-05
1.55	1.37343e-05
1.555	4.38885e-05
1.56	6.21264e-05
1.565	8.0437e-05
1.57	8.69038e-05
1.575	6.48149e-05
1.58	6.21991e-05
1.585	8.89383e-05
1.59	7.15723e-05
1.595	6.84479e-05
1.6	5.45697e-05
1.605	5.00647e-05
1.61	4.22173e-05
1.615	1.89054e-06
1.62	1.87479e-05
1.625	4.68676e-05
1.63	7.43335e-05
1.635	7.92744e-05
1.64	0.000119964
1.645	6.04552e-05
1.65	0.000179474
1.655	0.000193497
1.66	0.00013842
1.665	7.49874e-05
1.67	3.51692e-05
1.675	3.05916e-05
1.68	3.23355e-05
1.685	3.72764e-05
1.69	-4.04708e-05
1.695	-3.82909e-05
1.7	-4.31592e-05
1.705	-4.24326e-05
1.71	-5.18785e-05
1.715	-5.06433e-05
1.72	-5.64562e-05
1.725	-7.83998e-05
1.73	-9.91081e-05
1.735	-0.000133767
1.74	-0.000157673
1.745	-0.000153458
1.75	-0.000151206
1.755	-0.000226337
1.76	-0.000180634
1.765	-0.000148372
1.77	-0.000127446
1.775	-0.000133549
1.78	-0.000128899
1.785	-0.000125775
1.79	-0.000131079
1.795	-7.20056e-05
1.8	-6.68467e-05
1.805	1.42429e-05
1.81	1.95471e-05
1.815	2.58686e-05
1.82	6.45242e-05
1.825	8.4724e-05
1.83	0.00010892
1.835	0.000100927
1.84	0.000112844
1.845	0.000110228
1.85	6.93925e-05
1.855	9.16994e-05
1.86	4.95561e-05
1.865	-2.46912e-06
1.87	-3.14608e-05
1.875	-2.49213e-05
1.88	7.3401e-06
1.885	8.13937e-06
1.89	2.76247e-06
1.895	6.61349e-06
1.9	-4.06888e-05
1.905	-5.31138e-05
1.91	-0.00013384
1.915	-0.000110371
1.92	9.66525e-06
1.925	0.000173952
1.93	0.000199238
1.935	0.000220673
1.94	0.000223506
1.945	0.000240218
1.95	0.000244723
1.955	0.000245377
1.96	0.000232589
1.965	0.000369191
1.97	0.000364178
1.975	0.000353715
1.98	0.000352189
1.985	0.000313025
1.99	0.000309246
1.995	0.000362943
2	0.000377765
2.005	0.000363379
2.01	0.000404141
2.015	0.000463069
2.02	0.000436257
2.025	0.000353206
2.03	0.000205632
2.035	0.00023971
2.04	0.000411044
2.045	0.000433642
2.05	0.000425649
2.055	0.000435022
2.06	0.000453769
2.065	0.000468156
2.07	0.000385177
2.075	0.000397166
2.08	0.000395059
2.085	0.000547719
2.09	0.000559781
2.095	0.000595385
2.1	0.000534495
2.105	0.000539509
2.11	0.000537038
2.115	0.000550916
2.12	0.0005289
2.125	0.000528319
2.13	0.000506593
2.135	0.000458637
2.14	0.000431462
2.145	0.000219801
2.15	0.000196186
2.155	0.000175259
2.16	0.000299437
2.165	0.00026921
2.17	0.000243924
2.175	0.000237966
2.18	0.000254097
2.185	0.000279237
2.19	0.000109792
2.195	0.00021595
2.2	0.00019713
2.205	0.000226049
2.21	0.000208683
2.215	0.000238111
2.22	0.00018892
2.225	0.000153679
2.23	0.000155568
2.235	0.000132172
2.24	0.000122944
2.245	8.10183e-05
2.25	0.000101291
2.255	0.00010318
2.26	0.000100201
2.265	-3.42219e-05
2.27	-3.13882e-05
2.275	-1.2787e-05
2.28	-5.33317e-05
2.285	-7.8981e-05
2.29	-9.25686e-05
2.295	-9.11154e-05
2.3	-0.000140743
2.305	-0.000138708
2.31	-0.000156656
2.315	-0.000162686
2.32	-0.000160361
2.325	-0.000166755
2.33	-0.00014285
2.335	-0.000139072
2.34	-0.000138272
2.345	-9.94714e-05
2.35	-0.000105575
2.355	-0.000131733
2.36	-0.000128608
2.365	-0.000130352
2.37	-0.00012345
2.375	-7.8981e-05
2.38	-6.83726e-05
2.385	-5.79094e-05
2.39	-4.87541e-05
2.395	-2.97896e-05
2.4	-1.76552e-05
2.405	-7.19329e-05
2.41	-9.03888e-05
2.415	-6.88812e-05
2.42	-7.30955e-05
2.425	-0.00011255
2.43	-0.00010681
2.435	-0.000133259
2.44	-0.000139072
2.445	-0.00012919
2.45	-0.000173295
2.455	-0.000109935
2.46	-0.000107537
2.465	2.84118e-05
2.47	3.05916e-05
2.475	4.46878e-05
2.48	9.66525e-06
2.485	4.57899e-06
2.49	2.19334e-07
2.495	-1.13337e-05
2.5	-2.36861e-05
2.505	-3.37133e-05
2.51	-2.86997e-05
2.515	-2.39767e-05
2.52	-4.5775e-05
2.525	-3.84363e-05
2.53	5.0428e-05
2.535	8.19628e-05
2.54	8.28348e-05
2.545	0.000155496
2.55	0.000189501
2.555	0.000193352
2.56	0.000133261
2.565	0.000311499
2.57	0.00017664
2.575	0.000173007
2.58	0.000169665
2.585	0.000162108
2.59	0.00016545
2.595	0.000232807
2.6	0.000230264
2.605	0.000227285
2.61	0.000341144
2.615	0.000352407
2.62	0.000392007
2.625	0.000385685
2.63	0.000387865
2.635	0.000308302
2.64	0.000282434
2.645	0.000279019
2.65	0.00020832
2.655	0.000180055
2.66	0.000193279
2.665	0.000202943
2.67	5.16633e-05
2.675	0.000274369
2.68	0.000284033
2.685	0.000273715
2.69	0.000333733
2.695	0.000305104
2.7	0.000258601
2.705	0.000343251
2.71	0.000326685
2.715	0.000221326
2.72	0.000251917
2.725	0.00021842
2.73	0.000229973
2.735	0.000228665
2.74	0.000224887
2.745	0.000260418
2.75	0.000309827
2.755	0.000314841
2.76	0.000303724
2.765	0.000290209
2.77	0.000279673
2.775	0.000250391
2.78	1.23537e-05
2.785	2.13637e-05
2.79	1.99104e-05
2.795	-4.26506e-05
2.8	0.000132825
2.805	0.000108702
2.81	3.88749e-05
2.815	5.20266e-05
2.82	3.29167e-05
2.825	-1.87452e-05
2.83	1.04645e-05
2.835	3.19843e-06
2.84	-3.77702e-06
2.845	6.90414e-06
2.85	-3.18241e-05
2.855	-5.33317e-05
2.86	-5.12972e-05
2.865	-3.49485e-05
2.87	-2.57206e-05
2.875	-2.28868e-05
2.88	-1.16244e-05
2.885	3.53872e-05
2.89	2.02011e-05
2.895	1.49695e-05
2.9	1.744e-05
2.905	-7.59293e-05
2.91	-3.75643e-05
2.915	3.34375e-06
2.92	-5.6662e-06
2.925	3.60412e-05
2.93	3.60412e-05
2.935	1.04645e-05
2.94	1.30803e-05
2.945	8.20355e-05
2.95	0.000180854
2.955	0.000177149
2.96	0.00018812
2.965	0.000181218
2.97	0.000170319
2.975	0.000209483
2.98	0.000209047
2.985	0.000195532
2.99	0.000151935
2.995	0.000169229
3	0.000164651
3.005	0.000168284
3.01	9.37339e-05
3.015	5.45697e-05
3.02	-6.52596e-07
3.025	-9.4324e-07
3.03	-7.11942e-06
3.035	1.99831e-05
3.04	3.4152e-05
3.045	2.57233e-05
3.05	-3.61111e-05
3.055	-0.00012839
3.06	-0.000124249
3.065	-0.000158181
3.07	-0.000107973
3.075	-0.000102451
3.08	-0.000148808
3.085	-0.000147936
3.09	-0.000138636
3.095	-0.000132968
3.1	-0.000140162
3.105	-2.0707e-05
3.11	-1.91811e-05
3.115	1.32256e-05
3.12	3.437e-05
3.125	8.45786e-05
3.13	8.09456e-05
3.135	4.57051e-05
3.14	2.22356e-05
3.145	-2.83242e-06
3.15	7.92139e-06
3.155	0.000109501
3.16	0.000125414
3.165	0.000128684
3.17	0.000130646
3.175	8.66858e-05
3.18	7.21536e-05
3.185	7.54234e-05
3.19	0.000150627
3.195	0.000202507
3.2	0.0002408
3.205	0.000231426
3.21	0.000115823
3.215	0.000114878
3.22	7.19356e-05
3.225	5.20266e-05
3.23	0.00014634
3.235	0.000153243
3.24	0.000156731
3.245	0.000164578
3.25	0.000156295
3.255	0.000163924
3.26	5.55869e-05
3.265	4.83209e-05
3.27	0.000113861
3.275	0.000112553
3.28	0.000131808
3.285	0.0001903
3.29	0.000241236
3.295	0.000192044
3.3	0.000128611
3.305	9.19901e-05
3.31	0.000162834
3.315	0.000239564
3.32	0.000280763
3.325	0.000286503
3.33	0.000328429
3.335	0.000218275
3.34	0.000406684
3.345	0.000404505
3.35	0.000410899
3.355	0.000409518
3.36	0.000387938
3.365	0.00038881
3.37	0.000371008
3.375	0.000317675
3.38	0.000339982
3.385	0.000330972
3.39	0.000285195
3.395	0.000245668
3.4	0.000220309
3.405	0.000269065
3.41	0.000273788
3.415	0.000203743
3.42	0.000170391
3.425	0.000122508
3.43	0.000149174
3.435	0.000289264
3.44	0.000308084
3.445	0.000112553
3.45	0.000141036
3.455	0.000128103
3.46	0.000198075
3.465	0.000204614
3.47	0.000225395
3.475	0.00022169
3.48	0.0002004
3.485	0.000173443
3.49	0.000168211
3.495	0.000181872
3.5	0.00018565
3.505	0.000188992
3.51	0.00014823
3.515	0.00014496
3.52	0.000145977
3.525	0.000129192
3.53	0.000132535
3.535	0.000105432
3.54	-7.69465e-05
3.545	-0.000115239
3.55	-0.000104049
3.555	-0.000139653
3.56	-9.52571e-05
3.565	-0.000159635
3.57	-0.000148953
3.575	-0.00016087
3.58	-0.000116111
3.585	-0.000108772
3.59	-0.000102305
3.595	-0.000105139
3.6	-0.00013137
3.605	-0.000145611
3.61	-0.000124031
3.615	-0.000126356
3.62	-0.000127591
3.625	-0.000135947
3.63	-0.000153749
3.635	-0.000151569
3.64	-0.00012265
3.645	-0.000119816
3.65	-0.000117201
3.655	-0.000119017
3.66	-0.00011008
3.665	-0.000160289
3.67	-0.000140162
3.675	-0.000152514
3.68	-0.000141833
3.685	-0.000179253
3.69	-0.000170679
3.695	-0.000168281
3.7	-2.09976e-05
3.705	-1.71466e-05
3.71	-1.88905e-05
3.715	-4.35952e-05
3.72	-1.98351e-05
3.725	-1.56934e-05
3.73	-8.35465e-06
3.735	-1.51121e-05
3.74	1.6568e-05
3.745	-1.81639e-05
3.75	-6.82877e-06
3.755	7.27961e-07
3.76	1.02465e-05
3.765	5.88688e-06
3.77	9.51993e-06
3.775	1.94745e-05
3.78	2.13637e-05
3.785	4.21568e-06
3.79	1.52723e-06
3.795	2.18118e-06
3.8	6.27077e-05
3.805	-0.000100852
3.81	-3.34227e-05
3.815	-3.7855e-05
3.82	-4.73736e-05
3.825	-3.6983e-05
3.83	-3.46579e-05
3.835	0.000103761
3.84	0.000117421
3.845	0.00032218
3.85	0.000326394
3.855	0.000396875
3.86	0.00036643
3.865	0.00034238
3.87	0.000334605
3.875	0.000328211
3.88	0.000296676
3.885	0.000294932
3.89	0.000300745
3.895	0.000368247
3.9	0.00038445
3.905	0.000328937
3.91	0.000347974
3.915	0.000283161
3.92	0.000311426
3.925	0.000351099
3.93	0.000316367
3.935	0.000368973
3.94	0.000225468
3.945	0.000244069
3.95	3.19843e-06
3.955	7.19478e-06
3.96	-8.18875e-05
3.965	-7.12063e-05
3.97	-5.09339e-05
3.975	-4.22146e-05
3.98	-9.22658e-06
3.985	-1.73646e-05
3.99	-1.94718e-05
3.995	-2.93537e-05
4	-7.27322e-05
4.005	-0.000109644
4.01	-0.000115747
4.015	-0.000122578
4.02	-0.000124539
4.025	-9.73643e-05
4.03	-0.000128536
4.035	-0.000127591
4.04	-0.000175475
4.045	-0.000164939
4.05	-0.000163268
4.055	-0.000157237
4.06	-0.000132895
4.065	-0.000134567
4.07	-5.94353e-05
4.075	-6.21964e-05
4.08	-6.36496e-05
4.085	-7.12063e-05
4.09	-3.90176e-05
4.095	0.000146922
4.1	0.00016218
4.105	0.000166976
4.11	0.000178239
4.115	0.000167339
4.12	0.00017228
4.125	0.000182889
4.13	0.000124179
4.135	0.000132026
4.14	0.00019902
4.145	0.000188847
4.15	0.000183034
4.155	0.000164796
4.16	0.000156513
4.165	0.000128974
4.17	0.000131227
4.175	5.54416e-05
4.18	7.9783e-05
4.185	9.67857e-05
4.19	7.5714e-05
4.195	9.50418e-05
4.2	-7.39674e-05
4.205	-6.45215e-05
4.21	-5.29684e-05
4.215	-5.52936e-05
4.22	-4.9844e-05
4.225	-1.89631e-05
4.23	-2.37588e-05
4.235	1.7658e-05
4.24	5.08761e-06
4.245	-6.3141e-05
4.25	-4.71556e-05
4.255	-5.04253e-05
4.26	-6.64834e-05
4.265	-7.52027e-05
4.27	-7.72372e-05
4.275	-5.42037e-05
4.28	-5.79094e-05
4.285	-5.66015e-05
4.29	-2.65925e-05
4.295	-2.97896e-05
4.3	-5.69648e-05
4.305	-6.66287e-05
4.31	-3.92355e-05
4.315	-1.30049e-05
4.32	-1.80912e-05
4.325	-9.51723e-06
4.33	-4.42491e-05
4.335	-5.20239e-05
4.34	-7.49847e-05
4.345	-4.46124e-05
4.35	-1.08978e-05
4.355	-2.84091e-05
4.36	-3.06615e-05
4.365	-3.56752e-05
4.37	3.23355e-05
4.375	3.3716e-05
4.38	6.47422e-05
4.385	6.3071e-05
4.39	3.27714e-05
4.395	-1.43128e-05
4.4	-1.2133e-05
4.405	-2.65925e-05
4.41	-2.70285e-05
4.415	-7.28775e-05
4.42	-0.000117564
4.425	-0.000116329
4.43	6.66314e-05
4.435	8.07276e-05
4.44	9.34433e-05
4.445	8.8357e-05
4.45	7.37522e-05
4.455	7.94197e-05
4.46	0.000104488
4.465	0.000106522
4.47	0.000111463
4.475	5.4715e-05
4.48	5.14453e-05
4.485	-1.81517e-06
4.49	3.87296e-05
4.495	3.15362e-05
4.5	5.98013e-05
4.505	5.8784e-05
4.51	5.8784e-05
4.515	6.27077e-05
4.52	9.64224e-05
4.525	0.000128321
4.53	0.000154914
4.535	1.09127e-06
4.54	-1.94718e-05
4.545	-1.71466e-05
4.55	-1.48215e-05
4.555	-2.72465e-05
4.56	0.000104924
4.565	9.89655e-05
4.57	0.000112844
4.575	0.000119529
4.58	0.000119529
4.585	0.000154769
4.59	0.00020505
4.595	0.000174823
4.6	0.000195895
4.605	0.000172571
4.61	0.000175841
4.615	0.000196186
4.62	0.000191463
4.625	0.000157022
4.63	9.99828e-05
4.635	0.000200545
4.64	0.000184778
4.645	0.000183979
4.65	0.000171772
4.655	0.000183906
4.66	0.000183252
4.665	3.08822e-05
4.67	5.64589e-05
4.675	5.28985e-05
4.68	3.76397e-05
4.685	3.08822e-05
4.69	7.55809e-06
4.695	1.22084e-05
4.7	3.6344e-06
4.705	-1.59114e-05
4.71	-1.75099e-05
4.715	-2.04164e-05
4.72	0.000122944
4.725	0.000164142
4.73	0.000164578
4.735	0.000162544
4.74	7.73852e-05
4.745	6.40883e-05
4.75	7.19356e-05
4.755	0.000127158
4.76	0.000275096
4.765	0.000272262
4.77	0.000291735
4.775	0.000256204
4.78	0.000247339
4.785	0.000252934
4.79	0.000260491
4.795	0.000253443
4.8	0.000286431
4.805	0.000302779
4.81	0.000306267
4.815	0.00032218
4.82	0.000312589
4.825	0.000197276
4.83	0.00018783
4.835	0.000190736
4.84	0.000232952
4.845	0.000192625
4.85	0.000209337
4.855	0.000280472
4.86	0.000216022
4.865	9.59137e-05
4.87	0.000101291
4.875	6.61954e-05
4.88	6.83026e-05
4.885	6.67767e-05
4.89	7.24443e-05
4.895	7.36795e-05
4.9	6.06005e-05
4.905	-1.39495e-05
4.91	-2.63746e-05
4.915	-2.9717e-05
4.92	-5.15152e-05
4.925	-4.17787e-05
4.93	-8.88629e-05
4.935	-6.03799e-05
4.94	-5.27505e-05
4.945	-8.27594e-05
4.95	-2.85544e-05
4.955	-5.20239e-05
4.96	-0.000118363
4.965	-9.88901e-05
4.97	-1.19877e-05
4.975	-1.49668e-05
4.98	-1.97624e-05
4.985	1.16271e-05
4.99	5.021e-05
4.995	5.31891e-05
5	6.06732e-05
5.005	7.46968e-05
5.01	8.66131e-05
5.015	9.40972e-05
5.02	0.000123525
5.025	0.000135732
5.03	0.000141109
5.035	0.000133915
5.04	0.000142199
5.045	0.000135369
5.05	0.000160509
5.055	0.000110228
5.06	0.000152444
5.065	0.000139874
5.07	0.000134206
5.075	3.37887e-05
5.08	2.88477e-05
5.085	4.23627e-05
5.09	-4.34614e-07
5.095	1.58414e-05
5.1	1.11185e-05
5.105	-2.39646e-06
5.11	-3.05041e-06
5.115	-2.79731e-05
5.12	-3.57478e-05
5.125	1.48242e-05
5.13	1.24264e-05
5.135	9.44727e-06
5.14	5.0864e-05
5.145	-1.93991e-05
5.15	-1.06071e-05
5.155	-4.03254e-05
5.16	-4.86088e-05
5.165	-5.95806e-05
5.17	-5.62382e-05
5.175	-4.99167e-05
5.18	-9.05341e-05
5.185	-8.72644e-05
5.19	-8.16695e-05
5.195	-3.6983e-05
5.2	-9.34406e-05
5.205	-8.93716e-05
5.21	-5.92899e-05
5.215	-5.95079e-05
5.22	-6.03072e-05
5.225	-5.59475e-05
5.23	-8.36313e-05
5.235	-9.29319e-05
5.24	-9.80182e-05
5.245	-0.000122287
5.25	-0.000112623
5.255	-6.71373e-05
5.26	-7.47667e-05
5.265	-6.73553e-05
5.27	-9.80182e-05
5.275	-9.75822e-05
5.28	-1.96171e-05
5.285	-7.99135e-06
5.29	-4.86693e-06
5.295	-2.32501e-05
5.3	-7.12063e-05
5.305	-5.80547e-05
5.31	-5.14426e-05
5.315	-7.50574e-05
5.32	-2.36134e-05
5.325	2.91384e-05
5.33	0.000101509
5.335	5.67495e-05
5.34	8.01463e-05
5.345	8.66858e-05
5.35	7.54234e-05
5.355	6.43789e-05
5.36	3.50239e-05
5.365	9.30073e-05
5.37	9.80936e-05
5.375	9.308e-05
5.38	9.46058e-05
5.385	3.60412e-05
5.39	4.29439e-05
5.395	4.64317e-05
5.4	6.17631e-05
5.405	0.000121636
5.41	0.000115169
5.415	0.000101727
5.42	9.85295e-05
5.425	4.14907e-05
5.43	-7.62804e-06
5.435	-3.53118e-05
5.44	-4.19966e-05
5.445	-5.07886e-05
5.45	-2.08523e-05
5.455	-2.74645e-05
5.46	2.04917e-05
5.465	-5.79936e-07
5.47	-5.01347e-05
5.475	-1.14064e-05
5.48	7.19478e-06
5.485	1.16393e-06
5.49	-2.97775e-06
5.495	0.000178675
5.5	0.000172498
5.505	0.00015724
5.51	0.000123307
5.515	0.000122362
5.52	0.000159201
5.525	0.000376603
5.53	0.000484286
5.535	0.00048167
5.54	0.000427974
5.545	0.000458056
5.55	0.000461761
5.555	0.000446939
5.56	0.000455876
5.565	0.000406539
5.57	0.000398837
5.575	0.000415622
5.58	0.000467574
5.585	0.000532388
5.59	0.000541616
5.595	0.000530208
5.6	0.000343179
5.605	0.000357057
5.61	0.00035822
5.615	0.00033337
5.62	0.000357856
5.625	0.00031673
5.63	0.000102235
5.635	1.15544e-05
5.64	9.59259e-06
5.645	1.01739e-05
5.65	-1.11884e-05
5.655	-2.93537e-05
5.66	-3.83636e-05
5.665	-1.85272e-05
5.67	1.12638e-05
5.675	4.21447e-05
5.68	9.66525e-06
5.685	-9.48938e-05
5.69	-0.000167845
5.695	-0.000117564
5.7	-0.000111824
5.705	-0.00010463
5.71	-8.23234e-05
5.715	-8.05069e-05
5.72	-8.28321e-05
5.725	-0.000107682
5.73	-0.000102741
5.735	-0.000106883
5.74	-0.000108554
5.745	-8.31227e-05
5.75	-8.42126e-05
5.755	-9.96167e-05
5.76	-0.000104558
5.765	6.46817e-06
5.77	-6.46547e-06
5.775	9.08396e-06
5.78	-2.67379e-05
5.785	-1.58387e-05
5.79	-7.97918e-07
5.795	1.01739e-05
5.8	-3.87269e-05
5.805	-6.61201e-05
5.81	-8.19601e-05
5.815	-0.000122578
5.82	-0.000135584
5.825	-6.91718e-05
5.83	-2.9499e-05
5.835	-2.0489e-05
5.84	-1.5984e-05
5.845	-1.17697e-05
5.85	1.11911e-05
5.855	1.2935e-05
5.86	6.77213e-05
5.865	8.0001e-05
5.87	1.59867e-05
5.875	2.90779e-06
5.88	-1.0159e-06
5.885	6.68615e-06
5.89	1.87479e-05
5.895	0.000157022
5.9	0.000159565
5.905	0.000148884
5.91	0.00016327
5.915	0.000183179
5.92	0.000183833
5.925	0.000219074
5.93	0.000157966
5.935	0.000118802
5.94	0.000120328
5.945	0.000181726
5.95	0.0002307
5.955	0.000189356
5.96	0.000211517
5.965	0.000165814
5.97	0.000162907
5.975	0.000113134
5.98	0.000118439
5.985	0.000117567
5.99	0.00011793
5.995	0.000169156
6	3.55325e-05
6.005	1.35889e-05
6.01	2.04917e-05
6.015	1.40976e-05
6.02	-6.17482e-06
6.025	1.14818e-05
6.03	5.6689e-06
6.035	1.23537e-05
6.04	0.000123743
6.045	0.000110301
6.05	9.08275e-05
6.055	4.34526e-05
6.06	2.90657e-05
6.065	5.95955e-06
6.07	1.96925e-05
6.075	2.44881e-05
6.08	1.86752e-05
6.085	1.58414e-05
6.09	-2.61444e-06
6.095	1.70767e-05
6.1	0.000203379
6.105	0.000196186
6.11	0.000200981
6.115	0.000193352
6.12	0.000263034
6.125	0.000257439
6.13	0.000247412
6.135	0.000249664
6.14	0.000266376
6.145	0.000210209
6.15	0.000244505
6.155	0.000239782
6.16	0.000224306
6.165	0.000234769
6.17	0.000249592
6.175	0.0002804
6.18	0.000272189
6.185	0.000266158
6.19	0.000307212
6.195	0.000337148
6.2	0.000308229
6.205	0.000155641
6.21	0.00015397
6.215	0.000215514
6.22	0.00029842
6.225	0.00022525
6.23	0.000243343
6.235	0.000274078
6.24	0.000261799
6.245	0.00023288
6.25	0.000174969
6.255	0.000139874
6.26	0.0001212
6.265	0.000180273
6.27	0.00018921
6.275	0.000326176
6.28	0.000281344
6.285	0.000283016
6.29	0.000297112
6.295	0.000269501
6.3	0.000222053
6.305	0.000251263
6.31	0.000191681
6.315	0.000187248
6.32	0.000176785
6.325	9.47512e-05
6.33	0.00010892
6.335	0.000108484
6.34	0.000255768
6.345	0.000287884
6.35	0.000297911
6.355	0.000326321
6.36	0.000325595
6.365	0.000322107
6.37	0.000262162
6.375	0.000249882
6.38	0.000128175
6.385	0.000125632
6.39	0.000128611
6.395	0.000123307
6.4	0.00014932
6.405	0.000155641
6.41	0.000147212
6.415	0.000127812
6.42	0.00017228
6.425	0.000163706
6.43	0.000173734
6.435	0.000169883
6.44	0.000157603
6.445	-1.61294e-05
6.45	-5.15152e-05
6.455	-5.70375e-05
6.46	-5.53663e-05
6.465	-3.00076e-05
6.47	-4.58477e-05
6.475	2.9865e-05
6.48	2.9429e-05
6.485	1.85299e-05
6.49	2.31075e-05
6.495	2.07097e-05
6.5	1.62047e-05
6.505	-2.73918e-05
6.51	-3.28414e-05
6.515	-4.38132e-05
6.52	-6.08158e-05
6.525	-0.000100343
6.53	-0.000146047
6.535	-0.000117637
6.54	-0.000129262
6.545	-0.000117128
6.55	-8.25414e-05
6.555	-6.85905e-05
6.56	3.88749e-05
6.565	7.26744e-06
6.57	-1.35136e-05
6.575	-1.34409e-05
6.58	-7.73825e-05
6.585	-7.4912e-05
6.59	-6.49575e-05
6.595	-6.76459e-05
6.6	-6.91718e-05
6.605	-6.84452e-05
6.61	-5.34044e-05
6.615	-4.72282e-05
6.62	-5.47123e-05
6.625	-4.47578e-05
6.63	-5.04253e-05
6.635	-4.84635e-05
6.64	-8.81363e-05
6.645	-4.17787e-05
6.65	-4.06888e-05
6.655	-7.16423e-05
6.66	-7.9199e-05
6.665	-0.000189135
6.67	-0.000185066
6.675	-0.000134494
6.68	-0.000140525
6.685	-0.000153894
6.69	2.23082e-05
6.695	-1.02438e-05
6.7	0.000184778
6.705	0.000199891
6.71	0.000280545
6.715	0.000272189
6.72	0.000265722
6.725	0.000273933
6.73	0.000289773
6.735	0.000292026
6.74	0.00028367
6.745	0.000280763
6.75	0.000237893
6.755	0.000330608
6.76	0.000321308
6.765	0.000321235
6.77	0.000351244
6.775	0.000353133
6.78	0.000314042
6.785	0.00031644
6.79	0.000347829
6.795	0.000247121
6.8	0.00026674
6.805	6.99738e-05
6.81	5.58049e-05
6.815	-2.65199e-05
6.82	-3.08795e-05
6.825	-3.40039e-05
6.83	-5.59354e-06
6.835	-3.21874e-05
6.84	-2.84091e-05
6.845	-1.10431e-05
6.85	1.89054e-06
6.855	5.52358e-06
6.86	-0.000102886
6.865	-0.00010463
6.87	-6.77913e-05
6.875	-9.01708e-05
6.88	-4.35225e-05
6.885	-2.40494e-05
6.89	5.52963e-05
6.895	2.84844e-05
6.9	5.11546e-05
6.905	0.000108775
6.91	0.000111826
6.915	0.000177294
6.92	0.000181218
6.925	0.000183615
6.93	0.00019139
6.935	0.000202507
6.94	0.000196404
6.945	0.000188484
6.95	0.000232444
6.955	0.000236585
6.96	0.000267757
6.965	0.000267175
6.97	0.000268992
6.975	0.000269791
6.98	0.000261508
6.985	0.000224451
6.99	0.000199746
6.995	0.000154333
7	0.000180055
7.005	7.9783e-05
7.01	1.14091e-05
7.015	8.0001e-05
7.02	1.51875e-05
7.025	1.14818e-05
7.03	1.40976e-05
7.035	4.05461e-05
7.04	2.83513e-06
7.045	0.000133915
7.05	0.000178457
7.055	0.00014496
7.06	0.000135296
7.065	0.000100709
7.07	0.000115387
7.075	0.000167194
7.08	0.000133116
7.085	0.000250318
7.09	0.000245305
7.095	0.000243488
7.1	0.000222271
7.105	0.000375368
7.11	0.000453187
7.115	0.000454859
7.12	0.000380744
7.125	0.000430009
7.13	0.000436112
7.135	0.00043059
7.14	0.000423687
7.145	0.000413805
7.15	0.000298783
7.155	0.000270954
7.16	0.00030198
7.165	0.000300745
7.17	0.000306267
7.175	0.000294641
7.18	0.000254387
7.185	0.000239346
7.19	0.0001313
7.195	0.000161381
7.2	0.000146268
7.205	0.000178384
7.21	9.37461e-06
7.215	-6.7428e-05
7.22	-1.12611e-05
7.225	-7.55538e-06
7.23	-5.55842e-05
7.235	-8.93594e-06
7.24	-9.95319e-06
7.245	-2.83242e-06
7.25	2.47182e-06
7.255	-9.95319e-06
7.26	-2.57933e-05
7.265	-6.01619e-05
7.27	-6.20511e-05
7.275	-4.46851e-05
7.28	-4.34499e-05
7.285	-4.42491e-05
7.29	-1.96049e-06
7.295	8.75577e-05
7.3	4.84662e-05
7.305	5.18812e-05
7.31	1.39522e-05
7.315	-8.70579e-07
7.32	-5.6662e-06
7.325	-7.20056e-05
7.33	-7.74552e-05
7.335	-7.42581e-05
7.34	-0.000115384
7.345	-0.000115094
7.35	-0.000137182
7.355	-0.00012919
7.36	-0.000132024
7.365	-9.75096e-05
7.37	-0.00010325
7.375	-0.000106011
7.38	-0.000139144
7.385	-9.48211e-05
7.39	-0.000108118
7.395	-0.000142995
7.4	-0.000224085
7.405	-0.000208535
7.41	-0.000194875
7.415	-0.000184921
7.42	-0.000140815
7.425	-4.83908e-05
7.43	-2.22329e-05
7.435	-1.2787e-05
7.44	1.38069e-05
7.445	-4.57629e-06
7.45	7.63075e-06
7.455	-1.01712e-05
7.46	-2.31775e-05
7.465	-2.03437e-05
7.47	7.81118e-05
7.475	9.14088e-05
7.48	9.35159e-05
7.485	0.000103688
7.49	5.8566e-05
7.495	7.80392e-05
7.5	0.000320073
7.505	0.000302561
7.51	0.000286794
7.515	0.000279165
7.52	0.000269573
7.525	0.000237021
7.53	0.000199601
7.535	0.000221036
7.54	0.000223652
7.545	0.000209773
7.55	0.000256349
7.555	0.000251117
7.56	0.000274296
7.565	0.000328211
7.57	0.000335113
7.575	0.000238329
7.58	0.000236585
7.585	0.000264124
7.59	0.000340636
7.595	0.000337584
7.6	0.000315786
7.605	5.90747e-05
7.61	7.23716e-05
7.615	7.56413e-05
7.62	6.59048e-05
7.625	6.07459e-05
7.63	4.92654e-05
7.635	5.88567e-05
7.64	1.43882e-05
7.645	1.56234e-05
7.65	-1.66985e-06
7.655	-3.82909e-05
7.66	-3.02256e-05
7.665	-4.73736e-05
7.67	-9.74369e-05
7.675	-7.46214e-05
7.68	-0.000114367
7.685	-0.000137255
7.69	-0.000167991
7.695	-0.00023898
7.7	-0.000216165
7.705	-0.000178962
7.71	-0.000164503
7.715	-0.000169371
7.72	-0.000175257
7.725	-0.000167482
7.73	-0.000166755
7.735	-0.000144957
7.74	-0.000198799
7.745	-0.000196619
7.75	-0.000209189
7.755	-0.000209989
7.76	-0.000198218
7.765	-0.000208681
7.77	-0.000203377
7.775	-8.21781e-05
7.78	-0.000106011
7.785	-0.000103032
7.79	-8.44306e-05
7.795	-7.65832e-05
7.8	-8.54479e-05
7.805	-9.87448e-05
7.81	-0.00013137
7.815	-0.000109353
7.82	-0.000118727
7.825	-0.00012018
7.83	-0.000102233
7.835	-0.000101288
7.84	-0.000115893
7.845	-0.000108627
7.85	-9.38039e-05
7.855	-8.68284e-05
7.86	-4.18513e-05
7.865	-4.25053e-05
7.87	-3.10249e-05
7.875	-3.85816e-05
7.88	-0.000136892
7.885	-0.000144158
7.89	-0.000139726
7.895	-0.00012018
7.9	-2.9281e-05
7.905	9.57684e-05
7.91	0.000111027
7.915	0.000135659
7.92	0.000117058
7.925	0.000146994
7.93	0.000155641
7.935	0.000141545
7.94	0.000186231
7.945	0.000184415
7.95	0.000262525
7.955	0.000263688
7.96	0.000252062
7.965	0.000215368
7.97	0.000229029
7.975	0.000219801
7.98	0.000232371
7.985	0.000225177
7.99	0.000231426
7.995	0.000226994
8	0.000182889
8.005	8.53052e-05
8.01	-2.32501e-05
8.015	-5.4131e-05
8.02	-7.9635e-05
8.025	-8.79183e-05
8.03	-1.87452e-05
8.035	-2.32501e-05
8.04	-2.34681e-05
8.045	-5.57296e-05
8.05	-5.65288e-05
8.055	-0.000125121
8.06	-0.000127373
8.065	-0.000119816
8.07	-0.000128027
8.075	-0.000103758
8.08	-0.000114076
8.085	5.8566e-05
8.09	4.82482e-05
8.095	5.44244e-05
8.1	8.55959e-05
8.105	0.000116331
8.11	0.00019604
8.115	0.000208829
8.12	0.000212026
8.125	0.000206358
8.13	0.000224669
8.135	0.000132898
8.14	0.000171118
8.145	0.00016872
8.15	0.000157167
8.155	0.000161454
8.16	0.000138202
8.165	0.00017555
8.17	0.000177294
8.175	0.000186231
8.18	0.000344559
8.185	0.000340708
8.19	0.000154406
8.195	0.00014961
8.2	0.000136531
8.205	0.000114224
8.21	0.000116404
8.215	0.000148956
8.22	0.000274732
8.225	0.000277493
8.23	0.000285195
8.235	0.000266522
8.24	0.00028178
8.245	0.000278438
8.25	0.000281998
8.255	0.000297984
8.26	0.000384232
8.265	0.00045217
8.27	0.000405885
8.275	0.00040901
8.28	0.00039673
8.285	0.00018812
8.29	0.000201417
8.295	0.000206649
8.3	0.000227648
8.305	0.000290936
8.31	0.000284541
8.315	0.000262089
8.32	0.000160364
8.325	3.6344e-06
8.33	3.19843e-06
8.335	6.23444e-05
8.34	6.02372e-05
8.345	4.06915e-05
8.35	7.63075e-06
8.355	1.38796e-05
8.36	6.69947e-05
8.365	-2.70285e-05
8.37	-9.06795e-05
8.375	-9.48938e-05
8.38	-0.000103613
8.385	-9.01708e-05
8.39	-8.414e-05
8.395	-9.66376e-05
8.4	-9.95441e-05
8.405	-0.000122287
8.41	-5.99439e-05
8.415	-4.75189e-05
8.42	-4.88994e-05
8.425	-1.56207e-05
8.43	-1.45187e-06
8.435	2.58686e-05
8.44	-4.13427e-05
8.445	-2.89177e-05
8.45	-2.84817e-05
8.455	-2.0925e-05
8.46	-3.48032e-05
8.465	-0.000106665
8.47	-0.000100925
8.475	-6.01619e-05
8.48	-3.54572e-05
8.485	-3.11702e-05
8.49	-1.90358e-05
8.495	5.57323e-05
8.5	6.19084e-05
8.505	5.82027e-05
8.51	6.7358e-05
8.515	-3.71284e-05
8.52	-5.18059e-05
8.525	-5.4567e-05
8.53	-8.44306e-05
8.535	-9.76549e-05
8.54	-0.000115457
8.545	-0.000103831
8.55	-6.45942e-05
8.555	-2.35408e-05
8.56	-3.21148e-05
8.565	-2.77551e-05
8.57	-2.62292e-05
8.575	-2.60839e-05
8.58	-7.15696e-05
8.585	-0.000103395
8.59	-0.000107755
8.595	-0.000130352
8.6	-0.00021384
8.605	-0.000160507
8.61	-0.00015295
8.615	-0.000156801
8.62	-0.000169081
8.625	-0.000169226
8.63	-0.000166319
8.635	-0.000175547
8.64	-0.000162032
8.645	-0.000106302
8.65	-0.000113858
8.655	-0.000154258
8.66	-0.000190152
8.665	-0.000152369
8.67	-0.000147864
8.675	-0.000151715
8.68	-0.000153386
8.685	-0.000152732
8.69	-0.000144521
8.695	-0.000138345
8.7	-0.000140234
8.705	-0.000120761
8.71	-0.000170098
8.715	-0.000172132
8.72	-0.000178163
8.725	-0.000185066
8.73	-0.00016334
8.735	-0.000135511
8.74	-0.000133477
8.745	-0.000148518
8.75	-0.000195965
8.755	-0.000198145
8.76	-0.000159635
8.765	-0.000153822
8.77	-0.000192405
8.775	-0.000170316
8.78	-0.00014285
8.785	-0.000108917
8.79	-0.000101797
8.795	-6.61201e-05
8.8	-2.30322e-05
8.805	-1.38042e-05
8.81	5.12999e-05
8.815	7.32435e-05
8.82	7.15723e-05
8.825	0.000106595
8.83	0.000108775
8.835	0.000106377
8.84	6.99011e-05
8.845	6.44516e-05
8.85	8.75577e-05
8.855	7.64406e-05
8.86	7.88384e-05
8.865	3.90203e-05
8.87	6.09638e-05
8.875	6.03826e-05
8.88	3.64771e-05
8.885	4.94229e-06
8.89	-2.93537e-05
8.895	-3.91629e-05
8.9	-7.97077e-05
8.905	-0.000111315
8.91	-8.50846e-05
8.915	-0.000162468
8.92	-0.000188554
8.925	-0.000161814
8.93	-0.000200397
8.935	-0.000202795
8.94	-0.000223431
8.945	-0.000223431
8.95	-0.000215874
8.955	-0.00022532
8.96	-0.000225611
8.965	-0.000224521
8.97	-0.000199743
8.975	-0.000170752
8.98	-0.000171914
8.985	-0.00017344
8.99	-0.000111824
8.995	-8.01436e-05
9	-3.53118e-05
9.005	-3.64744e-05
9.01	-4.93354e-05
9.015	-8.15242e-05
9.02	-7.1061e-05
9.025	-6.96805e-05
9.03	-9.40219e-05
9.035	-8.69011e-05
9.04	-7.0843e-05
9.045	-3.40766e-05
9.05	-2.68105e-05
9.055	0.000131082
9.06	0.000148593
9.065	0.000153098
9.07	0.000151863
9.075	0.000117712
9.08	5.15179e-05
9.085	5.73308e-05
9.09	7.26623e-05
9.095	0.000110809
9.1	7.47694e-05
9.105	3.74944e-05
9.11	4.50511e-05
9.115	5.48603e-05
9.12	0.000261435
9.125	0.000240436
9.13	0.000246031
9.135	0.000241672
9.14	0.000236803
9.145	0.000227575
9.15	0.000195459
9.155	0.000188774
9.16	7.01191e-05
9.165	4.03282e-05
9.17	5.43517e-05
9.175	5.52963e-05
9.18	6.32163e-05
9.185	6.24897e-05
9.19	8.20355e-05
9.195	6.69947e-05
9.2	-3.26234e-05
9.205	-3.2914e-05
9.21	-3.25507e-05
9.215	-2.84091e-05
9.22	-3.66197e-05
9.225	-0.000243558
9.23	-0.00023651
9.235	-0.000133622
9.24	-0.000112405
9.245	-9.49664e-05
9.25	-7.64379e-05
9.255	-7.29502e-05
9.26	-6.06705e-05
9.265	-0.000104194
9.27	-8.63198e-05
9.275	-0.000106011
9.28	-7.27322e-05
9.285	-8.25414e-05
9.29	-6.75733e-05
9.295	-8.90083e-05
9.3	-8.67558e-05
9.305	-6.85905e-05
9.31	-6.56841e-05
9.315	-6.48122e-05
9.32	5.8784e-05
9.325	6.3725e-05
9.33	6.67767e-05
9.335	7.80392e-05
9.34	-2.5212e-05
9.345	-4.04708e-05
9.35	-5.61655e-05
9.355	-1.53301e-05
9.36	-4.86693e-06
9.365	-1.56207e-05
9.37	-1.40949e-05
9.375	-2.94263e-05
9.38	-3.52392e-05
9.385	-8.03616e-05
9.39	-7.41128e-05
9.395	-8.47213e-05
9.4	-2.60839e-05
9.405	-2.44854e-05
9.41	-3.40766e-05
9.415	-3.37133e-05
9.42	-4.02528e-05
9.425	1.28623e-05
9.43	6.25019e-06
9.435	0.000119747
9.44	0.000103761
9.445	9.33706e-05
9.45	0.000186086
9.455	0.000184487
9.46	0.000126141
9.465	0.000116113
9.47	0.000118802
9.475	0.000166831
9.48	0.000173225
9.485	0.000209846
9.49	0.000223724
9.495	0.000234914
9.5	0.000236949
9.505	0.000205341
9.51	0.000586665
9.515	0.000585285
9.52	0.000609772
9.525	0.000621979
9.53	0.000463651
9.535	0.000458855
9.54	0.000339255
9.545	0.000336785
9.55	0.000345068
9.555	0.000251989
9.56	0.000284396
9.565	0.000283742
9.57	0.000292825
9.575	0.000299146
9.58	0.000288901
9.585	0.00027604
9.59	0.000245014
9.595	0.000241163
9.6	0.000222198
9.605	0.000274006
9.61	0.00025911
9.615	-0.000129989
9.62	-0.000133622
9.625	-0.000124975
9.63	-0.000127155
9.635	-0.000113931
9.64	-9.19873e-05
9.645	-9.31499e-05
9.65	-5.92899e-05
9.655	-1.48941e-05
9.66	-2.28868e-05
9.665	-5.52209e-05
9.67	-5.50756e-05
9.675	-5.69648e-05
9.68	-1.85272e-05
9.685	-5.51483e-05
9.69	-4.35952e-05
9.695	-3.40766e-05
9.7	-3.56025e-05
9.705	7.41276e-06
9.71	-4.40312e-05
9.715	-5.60202e-05
9.72	-5.6662e-06
9.725	-5.37555e-06
9.73	-3.3568e-05
9.735	-1.82365e-05
9.74	-4.73009e-05
9.745	8.49419e-05
9.75	8.69764e-05
9.755	6.03099e-05
9.76	1.69313e-05
9.765	0.000111754
9.77	0.000120037
9.775	0.000118511
9.78	0.00010565
9.785	6.40883e-05
9.79	6.55415e-05
9.795	0.00012338
9.8	0.000141036
9.805	0.000153897
9.81	0.00014387
9.815	0.000142707
9.82	0.00014605
9.825	0.000100419
9.83	0.000106886
9.835	0.000131227
9.84	0.000113352
9.845	0.000110809
9.85	-1.96049e-06
9.855	7.3401e-06
9.86	3.6344e-06
9.865	2.10004e-05
9.87	-6.6774e-05
9.875	-4.46124e-05
9.88	-5.75461e-05
9.885	-6.12518e-05
9.89	-6.37223e-05
9.895	2.27442e-05
9.9	-4.37405e-05
9.905	-7.5784e-05
9.91	-8.26868e-05
9.915	-0.000111388
9.92	-0.000118073
9.925	-0.000126356
9.93	-0.000123304
9.935	-0.000116765
9.94	-0.000117927
9.945	-1.88905e-05
9.95	-1.81517e-06
9.955	-1.12611e-05
9.96	3.47333e-05
9.965	3.50966e-05
9.97	2.87751e-05
9.975	3.42246e-05
9.98	1.67255e-06
9.985	1.14818e-05
9.99	2.63046e-05
[truncated: 256,526+ more rows]

## Sheet: d
Time / s	ECL intensity
0
0.005
0.01
0.015
0.02
0.025
0.03
0.035
0.04
0.045
0.05
0.055
0.06
0.065
0.07
0.075
0.08
0.085
0.09
0.095
0.1	-0.000108613
0.105	-0.000149158
0.11	-0.00011399
0.115	-0.000127577
0.12	-0.000147486
0.125	-0.000136442
0.13	-0.000141165
0.135	-0.000132373
0.14	-0.000124162
0.145	6.20677e-05
0.15	0.000126082
0.155	0.000133493
0.16	0.000124047
0.165	0.000125937
0.17	1.60734e-05
0.175	0.000115691
0.18	0.000180505
0.185	0.000183339
0.19	0.000177889
0.195	0.000276127
0.2	0.000275836
0.205	0.000220541
0.21	0.000188207
0.215	0.000167789
0.22	0.000171132
0.225	0.000205137
0.23	0.000190314
0.235	0.000198816
0.24	0.000220686
0.245	0.000287752
0.25	9.93428e-05
0.255	1.05511e-05
0.26	4.64456e-05
0.265	9.01875e-05
0.27	5.52376e-05
0.275	7.51467e-05
0.28	4.10687e-05
0.285	5.85073e-05
0.29	0.000108425
0.295	9.07688e-05
0.3	-2.33088e-05
0.305	3.43037e-06
0.31	6.99075e-06
0.315	2.24675e-05
0.32	4.2086e-05
0.325	2.74811e-05
0.33	2.4502e-05
0.335	2.19589e-05
0.34	2.95883e-05
0.345	4.89888e-05
0.35	-9.86658e-06
0.355	3.27854e-05
0.36	4.31759e-05
0.365	-3.54508e-06
0.37	-5.0266e-05
0.375	-7.9774e-06
0.38	-2.47621e-05
0.385	-8.10743e-05
0.39	-0.00011646
0.395	-0.000120093
0.4	-0.000124162
0.405	-0.000136151
0.41	-0.000160638
0.415	-0.00015933
0.42	-7.83131e-05
0.425	-9.56791e-05
0.43	-6.04386e-05
0.435	-7.88944e-05
0.44	1.97791e-05
0.445	7.39114e-05
0.45	6.7372e-05
0.455	9.99967e-05
0.46	7.84164e-05
0.465	5.64002e-05
0.47	6.09778e-05
0.475	6.77353e-05
0.48	8.13229e-05
0.485	0.000121577
0.49	0.000151731
0.495	0.000126809
0.5	8.96789e-05
0.505	0.00011293
0.51	0.000110823
0.515	0.000107117
0.52	0.000109879
0.525	3.58371e-05
0.53	5.45836e-05
0.535	2.46473e-05
0.54	2.62459e-05
0.545	-2.72325e-05
0.55	-4.22733e-05
0.555	-8.60152e-05
0.56	-0.000125543
0.565	-0.000101565
0.57	-0.0001028
0.575	-6.65421e-05
0.58	-3.26094e-05
0.585	-8.99389e-05
0.59	0.000101014
0.595	6.18497e-05
0.6	0.000118235
0.605	0.000219379
0.61	0.000225627
0.615	0.000236527
0.62	0.000249896
0.625	0.000308025
0.63	0.000305336
0.635	0.000299378
0.64	0.000290005
0.645	0.000262539
0.65	0.000246699
0.655	0.000230714
0.66	0.000236527
0.665	0.000225191
0.67	0.000202521
0.675	0.000300541
0.68	0.000288988
0.685	0.000283247
0.69	0.000310205
0.695	8.0015e-05
0.7	0.000103339
0.705	2.81351e-05
0.71	-4.32179e-05
0.715	-2.04024e-05
0.72	4.33939e-05
0.725	0.000149261
0.73	9.87615e-05
0.735	0.00013531
0.74	0.000118598
0.745	0.000115183
0.75	0.000136254
0.755	9.14227e-05
0.76	9.2222e-05
0.765	0.000118162
0.77	0.00017818
0.775	0.00020412
0.78	0.000111259
0.785	8.64818e-05
0.79	7.02057e-05
0.795	4.31032e-05
0.8	8.68451e-05
0.805	6.05418e-05
0.81	0.000140614
0.815	0.000207825
0.82	0.000171568
0.825	9.83982e-05
0.83	3.22041e-05
0.835	0.0001566
0.84	0.000126591
0.845	0.000156309
0.85	0.000165827
0.855	0.000146936
0.86	0.000169461
0.865	0.000131096
0.87	0.000107117
0.875	6.37389e-05
0.88	0.000102758
0.885	0.000136981
0.89	0.000165973
0.895	0.000161105
0.9	0.000207244
0.905	0.000175564
0.91	0.000241104
0.915	0.000170986
0.92	7.60913e-05
0.925	0.000126009
0.93	0.000180796
0.935	0.000141777
0.94	2.64639e-05
0.945	8.90249e-05
0.95	6.50468e-05
0.955	7.76171e-05
0.96	0.000109661
0.965	9.22946e-05
0.97	0.000125501
0.975	0.000191404
0.98	0.00021887
0.985	0.000163502
0.99	0.000144029
0.995	0.00016808
1	0.000158416
1.005	0.000108571
1.01	9.61457e-05
1.015	8.7499e-05
1.02	0.000111041
1.025	0.000125937
1.03	0.000114965
1.035	6.38842e-05
1.04	5.82893e-05
1.045	4.98607e-05
1.05	-2.08384e-05
1.055	-5.94289e-06
1.06	-1.24824e-05
1.065	-2.85404e-05
1.07	-2.31635e-05
1.075	-7.0328e-06
1.08	-3.8713e-05
1.085	-8.31088e-05
1.09	-0.000119149
1.095	-8.93576e-05
1.1	-0.000136805
1.105	-0.000102437
1.11	-2.04751e-05
1.115	-1.53888e-05
1.12	-3.93669e-05
1.125	-7.25729e-05
1.13	-2.35268e-05
1.135	-8.15102e-05
1.14	-6.74867e-05
1.145	-6.28364e-05
1.15	4.22313e-05
1.155	6.88252e-05
1.16	4.56463e-05
1.165	7.22402e-05
1.17	6.57734e-05
1.175	8.26307e-05
1.18	4.5501e-05
1.185	4.22964e-06
1.19	1.47655e-05
1.195	7.64546e-05
1.2	3.76537e-05
1.205	0.00014897
1.21	0.000111404
1.215	3.14048e-05
1.22	5.63275e-05
1.225	1.92704e-05
1.23	7.56553e-05
1.235	-1.21993e-06
1.24	1.54921e-05
1.245	2.11596e-05
1.25	1.88345e-05
1.255	-6.53795e-05
1.26	-9.74956e-05
1.265	-3.55159e-05
1.27	-7.2137e-05
1.275	-5.36811e-05
1.28	-8.21642e-05
1.285	-6.74867e-05
1.29	-5.55703e-05
1.295	-1.21191e-05
1.3	-4.40899e-05
1.305	-4.85948e-05
1.31	1.7018e-05
1.315	5.94519e-05
1.32	7.04964e-05
1.325	8.10322e-05
1.33	8.43019e-05
1.335	2.40661e-05
1.34	2.93703e-05
1.345	6.51195e-05
1.35	5.8798e-05
1.355	8.51012e-05
1.36	5.59642e-05
1.365	6.2649e-05
1.37	1.81079e-05
1.375	4.10687e-05
1.38	2.07963e-05
1.385	4.29579e-05
1.39	6.07598e-05
1.395	7.47107e-05
1.4	2.69725e-05
1.405	5.95972e-05
1.41	8.45199e-05
1.415	-5.39717e-05
1.42	-5.52796e-05
1.425	-3.94396e-05
1.43	-7.09017e-05
1.435	-2.16376e-05
1.44	6.84619e-05
1.445	9.5855e-05
1.45	4.99333e-05
1.455	2.79171e-05
1.46	6.44655e-05
1.465	8.343e-05
1.47	0.000115764
1.475	9.47651e-05
1.48	0.000106246
1.485	0.000115473
1.49	0.000113294
1.495	8.21948e-05
1.5	0.000143375
1.505	0.000152022
1.51	0.000119252
1.515	0.000103557
1.52	0.000105664
1.525	7.87071e-05
1.53	6.41749e-05
1.535	6.10505e-05
1.54	1.03332e-05
1.545	-5.52796e-05
1.55	-3.91489e-05
1.555	1.35302e-05
1.56	5.09506e-05
1.565	8.08066e-06
1.57	-7.46877e-06
1.575	-3.11562e-05
1.58	-1.05932e-05
1.585	-1.83679e-05
1.59	1.54194e-05
1.595	4.22964e-06
1.6	5.98879e-05
1.605	2.66092e-05
1.61	4.52028e-06
1.615	-1.99664e-05
1.62	-1.36525e-06
1.625	-5.15013e-05
1.63	-3.21735e-05
1.635	-1.35723e-05
1.64	3.29307e-05
1.645	4.28852e-05
1.65	4.73902e-05
1.655	9.09868e-05
1.66	8.88069e-05
1.665	6.56281e-05
1.67	0.000100433
1.675	0.000107626
1.68	0.000171204
1.685	0.000152749
1.69	0.000119978
1.695	7.17316e-05
1.7	5.3639e-05
1.705	-1.11018e-05
1.71	-4.85222e-05
1.715	-3.54508e-06
1.72	2.84984e-05
1.725	1.52741e-05
1.73	1.75992e-05
1.735	0.000110097
1.74	0.00042094
1.745	0.00039747
1.75	0.000417307
1.755	0.000402339
1.76	0.000332366
1.765	0.00026857
1.77	0.000274456
1.775	0.000227226
1.78	0.000250187
1.785	0.000185737
1.79	0.000266753
1.795	0.000476525
1.8	0.000476017
1.805	0.000477252
1.81	0.000481684
1.815	0.00051816
1.82	0.00054272
1.825	0.000516271
1.83	0.000518015
1.835	0.000529277
1.84	0.000471149
1.845	0.00026392
1.85	0.000233329
1.855	0.000234783
1.86	0.000235364
1.865	0.000290296
1.87	0.000334037
1.875	0.000357071
1.88	0.000352203
1.885	0.000319578
1.89	0.000380032
1.895	0.000310495
1.9	0.000133348
1.905	0.000131604
1.91	0.000198525
1.915	0.000199833
1.92	0.000200123
1.925	0.000149842
1.93	0.000141849
1.935	0.000128116
1.94	0.000171931
1.945	0.000103412
1.95	-8.41336e-06
1.955	5.33484e-05
1.96	5.34211e-05
1.965	0.000122594
1.97	6.13411e-05
1.975	4.6155e-05
1.98	1.06238e-05
1.985	4.59294e-06
1.99	2.8789e-05
1.995	4.39751e-05
2	7.47107e-05
2.005	0.000153184
2.01	0.000159651
2.015	9.59277e-05
2.02	0.000111986
2.025	6.18497e-05
2.03	5.08779e-05
2.035	8.66271e-05
2.04	8.99695e-05
2.045	3.3076e-05
2.05	0.000199905
2.055	0.000184283
2.06	0.000372984
2.065	0.000385917
2.07	0.000369205
2.075	0.000354165
2.08	0.000350168
2.085	0.000344791
2.09	0.000338688
2.095	0.000312602
2.1	0.000251495
2.105	0.000218071
2.11	0.000157036
2.115	0.000161686
2.12	0.000182903
2.125	0.000191477
2.13	0.000207535
2.135	0.000278815
2.14	0.000284119
2.145	0.000292911
2.15	0.000294946
2.155	0.000158489
2.16	0.000156818
2.165	-8.07836e-05
2.17	-0.000126124
2.175	-0.000161946
2.18	-0.000166596
2.185	-0.000169357
2.19	-0.000145016
2.195	-0.000135279
2.2	-0.000109049
2.205	-9.72776e-05
2.21	-7.99117e-05
2.215	-0.000104035
2.22	-9.55338e-05
2.225	-0.000111882
2.23	-0.000137168
2.235	-0.000129103
2.24	-0.000188612
2.245	-0.000200529
2.25	-0.00014567
2.255	-0.000118567
2.26	-0.000132082
2.265	-9.97481e-05
2.27	-4.80862e-05
2.275	-3.10911e-06
2.28	2.83531e-05
2.285	5.33484e-05
2.29	5.79987e-05
2.295	9.244e-05
2.3	0.000106536
2.305	9.20767e-05
2.31	0.000122013
2.315	0.000109152
2.32	9.71629e-05
2.325	0.000126809
2.33	0.000156818
2.335	0.000175055
2.34	0.00016263
2.345	0.000224755
2.35	0.000223811
2.355	0.000171132
2.36	0.000177526
2.365	0.000187844
2.37	0.000160814
2.375	0.000129352
2.38	9.89795e-05
2.385	6.54101e-05
2.39	7.69632e-05
2.395	8.19768e-05
2.4	3.61278e-05
2.405	6.12684e-05
2.41	4.39751e-05
2.415	7.32575e-05
2.42	8.16135e-05
2.425	0.000100723
2.43	5.35664e-05
2.435	6.83166e-05
2.44	8.35753e-05
2.445	8.32847e-05
2.45	6.6282e-05
2.455	3.22767e-05
2.46	2.42114e-05
2.465	-4.70765e-06
2.47	-3.98105e-06
2.475	4.51377e-05
2.48	7.68179e-05
2.485	6.53375e-05
2.49	0.000123975
2.495	0.00013313
2.5	0.000157326
2.505	0.000148244
2.51	0.00013204
2.515	0.000183629
2.52	8.71357e-05
2.525	6.75899e-05
2.53	8.27034e-05
2.535	0.000106536
2.54	7.97243e-05
2.545	3.94702e-05
2.55	8.7717e-05
2.555	2.76264e-05
2.56	3.62004e-05
2.565	4.37572e-05
2.57	6.83166e-05
2.575	4.07781e-05
2.58	-1.12471e-05
2.585	-7.01025e-05
2.59	-1.35723e-05
2.595	-9.46618e-05
2.6	-9.00842e-05
2.605	-0.000113408
2.61	-0.000107523
2.615	-5.70235e-05
2.62	-0.000100911
2.625	-9.25547e-05
2.63	-5.80408e-05
2.635	-9.38626e-05
2.64	-0.000110211
2.645	-0.000129466
2.65	-0.00013012
2.655	-0.000175897
2.66	-0.000139494
2.665	-0.000145597
2.67	-0.000174226
2.675	-0.000171246
2.68	-0.000172118
2.685	-0.000167541
2.69	-0.000176841
2.695	-0.000177277
2.7	-0.000150829
2.705	-0.000194789
2.71	-0.000218985
2.715	-0.000231846
2.72	-0.000303707
2.725	-0.000226469
2.73	-0.000227704
2.735	-0.000205615
2.74	-0.000198131
2.745	-0.000163908
2.75	-0.00017379
2.755	-0.000143272
2.76	-0.000134916
2.765	-0.000155697
2.77	-0.000100547
2.775	-9.61151e-05
2.78	-0.000114208
2.785	-8.8195e-05
2.79	-8.79044e-05
2.795	-1.07461e-06
2.8	-5.96393e-05
2.805	-5.41897e-05
2.81	-5.41171e-05
2.815	-4.31453e-05
2.82	-3.54432e-05
2.825	8.79648e-08
2.83	-2.62879e-05
2.835	-3.84223e-05
2.84	-9.42259e-05
2.845	-8.23822e-05
2.85	-9.80043e-05
2.855	-4.26366e-05
2.86	-5.68055e-05
2.865	-4.64877e-05
2.87	-5.9494e-05
2.875	-0.000113481
2.88	-5.9712e-05
2.885	-6.11652e-05
2.89	-8.62332e-05
2.895	-6.58881e-05
2.9	-7.07564e-05
2.905	-1.87388e-06
2.91	9.24324e-06
2.915	5.10959e-05
2.92	5.39297e-05
2.925	4.957e-05
2.93	6.26414e-06
2.935	3.63458e-05
2.94	6.2431e-05
2.945	0.000107917
2.95	0.000136327
2.955	0.000127608
2.96	0.000125428
2.965	0.000127681
2.97	0.000103266
2.975	9.69449e-05
2.98	9.85435e-05
2.985	6.43202e-05
2.99	6.22857e-05
2.995	5.95246e-05
3	4.65909e-05
3.005	-2.04024e-05
3.01	-3.97302e-05
3.015	-7.94757e-05
3.02	-0.000113336
3.025	-9.21914e-05
3.03	-0.000100983
3.035	-5.55703e-05
3.04	-0.000118277
3.045	-9.99661e-05
3.05	-0.000126996
3.055	-0.000192245
3.06	-8.83404e-05
3.065	-0.000126269
3.07	-0.000136369
3.075	-0.00013913
3.08	-0.000127069
3.085	-0.000119512
3.09	-0.000100329
3.095	-0.000102873
3.1	-5.14286e-05
3.105	-5.67329e-05
3.11	-2.59246e-05
3.115	-7.25729e-05
3.12	-6.52342e-05
3.125	-6.93032e-05
3.13	-0.000110575
3.135	3.14048e-05
3.14	-1.66967e-05
3.145	-3.82043e-05
3.15	7.42672e-06
3.155	2.8571e-05
3.16	8.74264e-05
3.165	-2.04751e-05
3.17	-3.43533e-05
3.175	-3.18178e-06
3.18	-9.57593e-06
3.185	-1.81499e-05
3.19	1.39662e-05
3.195	8.008e-06
3.2	3.81623e-05
3.205	0.000133057
3.21	0.000123539
3.215	0.000106318
3.22	0.00015689
3.225	0.000137635
3.23	0.000138798
3.235	0.000140469
3.24	1.28036e-05
3.245	5.43657e-05
3.25	6.81712e-05
3.255	2.9443e-05
3.26	4.81092e-06
3.265	-4.2564e-05
3.27	-5.09926e-05
3.275	3.57645e-05
3.28	1.28036e-05
3.285	2.30488e-05
3.29	5.51649e-05
3.295	3.29307e-05
3.3	9.59896e-07
3.305	-3.22461e-05
3.31	-0.000109049
3.315	-0.000107741
3.32	-0.000123726
3.325	-0.000147995
3.33	-0.000114934
3.335	-0.000117913
3.34	-0.000105706
3.345	-5.68055e-05
3.35	-0.000101274
3.355	-0.00011072
3.36	-0.000154825
3.365	-0.000172191
3.37	-0.000156714
3.375	-0.000102291
3.38	-9.12468e-05
3.385	-0.000106578
3.39	-0.000115516
3.395	-4.96121e-05
3.4	-5.69508e-05
3.405	-5.40444e-05
3.41	-5.36084e-05
3.415	-9.32813e-05
3.42	-7.22096e-05
3.425	-5.30272e-05
3.43	-7.38082e-05
3.435	-0.000108249
3.44	-3.79863e-05
3.445	-3.10836e-05
3.45	-8.26804e-06
3.455	1.6582e-05
3.46	2.13049e-05
3.465	5.69814e-05
3.47	6.78806e-05
3.475	9.23673e-05
3.48	4.81168e-05
3.485	-2.64333e-05
3.49	-2.41081e-05
3.495	-1.51057e-06
3.5	-4.85222e-05
3.505	-5.28818e-05
3.51	-5.76775e-05
3.515	-1.62607e-05
3.52	-3.89309e-05
3.525	-2.62879e-05
3.53	-3.67511e-05
3.535	5.95246e-05
3.54	7.24582e-05
3.545	0.000139306
3.55	0.000143012
3.555	0.000118598
3.56	0.000109443
3.565	0.000108425
3.57	9.83982e-05
3.575	9.14954e-05
3.58	7.9143e-05
3.585	6.46108e-05
3.59	5.61822e-05
3.595	0.000452039
3.6	0.000471512
3.605	0.000458942
3.61	0.000487643
3.615	0.000538651
3.62	0.000513292
3.625	0.000550785
3.63	0.000512783
3.635	0.000516271
3.64	0.000435908
3.645	0.000425372
3.65	0.000304029
3.655	0.000293493
3.66	0.000256508
3.665	0.000268643
3.67	0.000257162
3.675	0.00023035
3.68	0.000228025
3.685	0.000224828
3.69	0.000355472
3.695	0.000381776
3.7	-7.90473e-06
3.705	-1.08112e-05
3.71	-3.03645e-06
3.715	-1.19011e-05
3.72	-4.89581e-05
3.725	-4.97574e-05
3.73	3.08962e-05
3.735	2.35574e-05
3.74	1.64367e-05
3.745	-3.83572e-06
3.75	1.78899e-05
3.755	3.56191e-05
3.76	5.89433e-05
3.765	5.05873e-05
3.77	3.61278e-05
3.775	3.82349e-05
3.78	6.14864e-05
3.785	8.47379e-05
3.79	9.30939e-05
3.795	-3.58792e-05
3.8	-3.72597e-05
3.805	-3.09382e-05
3.81	-3.05023e-05
3.815	-6.04386e-05
3.82	-8.27455e-05
3.825	1.96337e-05
3.83	5.10233e-05
3.835	-6.61061e-05
3.84	1.33849e-05
3.845	1.01152e-05
3.85	6.26414e-06
3.855	7.36208e-05
3.86	5.30578e-05
3.865	6.2431e-05
3.87	6.63547e-05
3.875	5.49469e-05
3.88	8.57552e-05
3.885	5.39297e-05
3.89	4.68816e-05
3.895	2.23222e-05
3.9	3.00969e-05
3.905	3.48925e-05
3.91	5.68361e-05
3.915	8.69904e-05
3.92	7.59459e-05
3.925	9.66543e-05
3.93	-5.28894e-06
3.935	-5.24459e-05
3.94	-5.21552e-05
3.945	-0.000126197
3.95	-0.000130048
3.955	-0.00012438
3.96	-0.000175969
3.965	-0.000168558
3.97	-0.000217604
3.975	-0.000163181
3.98	-0.000158676
3.985	-0.000191519
3.99	-0.000189702
3.995	-0.000204888
4	-0.000175969
4.005	-0.000132155
4.01	-0.000117187
4.015	-0.000159112
4.02	-0.000188467
4.025	-4.30726e-05
4.03	-2.16376e-05
4.035	-3.81317e-05
4.04	-2.73052e-05
4.045	-2.20736e-05
4.05	-1.79319e-05
4.055	2.9225e-05
4.06	3.03149e-05
4.065	8.05236e-05
4.07	6.11958e-05
4.075	0.000113148
4.08	0.000117145
4.085	0.000119615
4.09	0.000129352
4.095	0.000134002
4.1	0.000134438
4.105	9.21493e-05
4.11	0.000129134
4.115	7.23129e-05
4.12	7.42747e-05
4.125	3.3294e-05
4.13	-7.27909e-05
4.135	-2.01118e-05
4.14	-1.08112e-05
4.145	2.84984e-05
4.15	2.0651e-05
4.155	1.23677e-05
4.16	-3.23915e-05
4.165	1.56374e-05
4.17	-6.24004e-05
4.175	-5.85494e-05
4.18	-0.000109412
4.185	-0.000152427
4.19	-0.000154171
4.195	-0.000114644
4.2	-1.49528e-05
4.205	-2.28002e-05
4.21	-1.90945e-05
4.215	-8.21642e-05
4.22	-3.02843e-05
4.225	-2.88311e-05
4.23	-2.78865e-05
4.235	-6.3345e-05
4.24	-7.44621e-05
4.245	-2.28729e-05
4.25	-4.2564e-05
4.255	-2.71599e-05
4.26	9.46122e-06
4.265	6.2213e-05
4.27	2.52286e-05
4.275	1.55647e-05
4.28	1.89798e-05
4.285	2.73358e-05
4.29	-2.7534e-07
4.295	8.51663e-06
4.3	-3.92942e-05
4.305	-0.000142545
4.31	-0.000140729
4.315	-0.000149593
4.32	-0.000123872
4.325	-0.000162672
4.33	-0.000165143
4.335	-0.000164198
4.34	-0.000161074
4.345	-0.000228285
4.35	-0.000164707
4.355	-0.000185343
4.36	-0.000193626
4.365	-0.000224652
4.37	-0.000286123
4.375	-0.000303562
4.38	-0.000293317
4.385	-0.000218839
4.39	-0.000211646
4.395	-0.000207722
4.4	-0.000219057
4.405	-0.000154244
4.41	-0.000135279
4.415	-0.00013695
4.42	-2.1783e-05
4.425	2.9007e-05
4.43	0.000193657
4.435	0.000215528
4.44	0.00022025
4.445	0.000255564
4.45	0.000237544
4.455	0.000179924
4.46	0.000164592
4.465	0.000186536
4.47	0.000188861
4.475	0.000198016
4.48	0.000230423
4.485	0.000235655
4.49	0.000334183
4.495	0.000332512
4.5	0.000357144
4.505	0.000346971
4.51	0.00028332
4.515	0.000290877
4.52	0.000358742
4.525	0.000272639
4.53	0.000174619
4.535	-5.21628e-06
4.54	9.59896e-07
4.545	1.47655e-05
4.55	1.78899e-05
4.555	2.05057e-05
4.56	-1.13198e-05
4.565	5.90084e-06
4.57	2.71178e-05
4.575	2.46473e-05
4.58	0.000129642
4.585	0.000155582
4.59	0.000137272
4.595	-4.07475e-05
4.6	-3.61774e-06
4.605	4.5719e-05
4.61	6.01059e-05
4.615	6.01785e-05
4.62	6.01785e-05
4.625	3.44566e-05
4.63	1.47655e-05
4.635	4.12867e-05
4.64	9.36752e-05
4.645	7.11503e-05
4.65	8.53919e-05
4.655	0.000331712
4.66	0.000323066
4.665	0.000315291
4.67	0.000297634
4.675	0.000276708
4.68	0.000317325
4.685	0.000217271
4.69	0.000163139
4.695	0.000178325
4.7	0.000208334
4.705	0.000158852
4.71	9.75262e-05
4.715	0.000101595
4.72	0.000101305
4.725	8.33574e-05
4.73	4.44111e-05
4.735	4.92067e-05
4.74	9.38856e-06
4.745	-3.43533e-05
4.75	-3.15195e-05
4.755	-5.1356e-05
4.76	-0.000343598
4.765	-0.000317803
4.77	-0.000346141
4.775	-0.000342654
4.78	-0.000332844
4.785	-0.0003715
4.79	-0.000386977
4.795	-0.000386613
4.8	-0.00035239
4.805	-0.000372444
4.81	-0.00030814
4.815	-0.000303417
4.82	-0.000313662
4.825	-0.000306032
4.83	-0.000307413
4.835	-0.000292009
4.84	-0.000235043
4.845	-0.000195951
4.85	-0.00020685
4.855	-0.000194207
4.86	-0.000157949
4.865	-0.000115007
4.87	-9.10288e-05
4.875	-8.0493e-05
4.88	-8.92123e-05
4.885	-0.000130629
4.89	-7.91851e-05
4.895	-6.62514e-05
4.9	3.43037e-06
4.905	-4.15467e-05
4.91	3.61278e-05
4.915	0.000104284
4.92	8.41566e-05
4.925	9.05508e-05
4.93	8.51012e-05
4.935	7.54373e-05
4.94	8.64818e-05
4.945	0.000109733
4.95	7.74718e-05
4.955	8.27034e-05
4.96	8.53192e-05
4.965	0.000120414
4.97	7.39114e-05
4.975	3.13322e-05
4.98	5.85073e-05
4.985	7.99423e-05
4.99	0.000132694
4.995	0.000209279
5	0.00019758
5.005	0.000122522
5.01	0.000124774
5.015	9.48378e-05
5.02	-3.0357e-05
5.025	1.54118e-06
5.03	0.000141413
5.035	0.000139742
5.04	0.000154129
5.045	0.000134438
5.05	9.30939e-05
5.055	0.000154056
5.06	0.000164665
5.065	0.000146863
5.07	8.63365e-05
5.075	0.000113875
5.08	0.000116854
5.085	0.000112712
5.09	0.000203974
5.095	0.000151295
5.1	2.35574e-05
5.105	4.00515e-05
5.11	4.46291e-05
5.115	4.00515e-05
5.12	6.19148e-06
5.125	1.36756e-05
5.13	-2.20736e-05
5.135	-0.00016289
5.14	-0.00015606
5.145	-0.000143853
5.15	-0.000147268
5.155	-0.00017408
5.16	-0.00020329
5.165	-0.000187595
5.17	-0.000196096
5.175	-0.000146905
5.18	-0.000139712
5.185	-0.000146832
5.19	-6.23277e-05
5.195	-0.000169212
5.2	-0.000155479
5.205	-9.38626e-05
5.21	-0.000112682
5.215	-9.53885e-05
5.22	-9.23367e-05
5.225	-0.000119948
5.23	-4.32179e-05
5.235	-2.94124e-05
5.24	-2.53434e-05
5.245	-1.13198e-05
5.25	-2.61426e-05
5.255	-3.02116e-05
5.26	2.25402e-05
5.265	1.15684e-05
5.27	5.77081e-05
5.275	6.22857e-05
5.28	3.10415e-05
5.285	5.9735e-06
5.29	4.83348e-05
5.295	-1.64061e-05
5.3	5.68285e-06
5.305	1.86892e-05
5.31	-2.54887e-05
5.315	1.90449e-06
5.32	-1.51057e-06
5.325	3.30034e-05
5.33	3.40933e-05
5.335	-3.14469e-05
5.34	-3.50799e-05
5.345	9.3159e-06
5.35	-9.50327e-06
5.355	-1.93125e-05
5.36	-2.0911e-05
5.365	-9.18281e-05
5.37	-7.22096e-05
5.375	-0.000144725
5.38	-5.22279e-05
5.385	-9.32086e-05
5.39	-5.73868e-05
5.395	-0.000102582
5.4	-0.000144653
5.405	-0.00017379
5.41	-0.000193989
5.415	-0.000162091
5.42	-0.000175897
5.425	-0.00020111
5.43	-0.000199657
5.435	-0.000128013
5.44	-0.00014458
5.445	-0.000138404
5.45	-0.000185343
5.455	-0.000146396
5.46	-0.000127723
5.465	-8.31088e-05
5.47	-8.20915e-05
5.475	-0.000126996
5.48	-0.000101129
5.485	-0.000188176
5.49	-0.000186505
5.495	-0.000189557
5.5	-0.000141237
5.505	-9.25547e-05
5.51	-8.60879e-05
5.515	-9.72126e-06
5.52	-6.08019e-05
5.525	-4.36539e-05
5.53	-3.39173e-05
5.535	-6.18191e-05
5.54	5.02891e-06
5.545	1.06965e-05
5.55	3.373e-05
5.555	3.40206e-05
5.56	3.24221e-05
5.565	7.72538e-05
5.57	3.86709e-05
5.575	5.52376e-05
5.58	6.38842e-05
5.585	4.90614e-05
5.59	5.42203e-05
5.595	8.02329e-05
5.6	4.70269e-05
5.605	4.17953e-05
5.61	1.17788e-06
5.615	1.62913e-05
5.62	-6.30544e-05
5.625	-3.23915e-05
5.63	-5.95666e-05
5.635	-1.11745e-05
5.64	0.000107844
5.645	-2.22189e-05
5.65	6.40946e-06
5.655	-7.32345e-06
5.66	1.25856e-05
5.665	-1.3427e-05
5.67	-6.90126e-05
5.675	-7.27909e-05
5.68	-9.51705e-05
5.685	-7.78772e-05
5.69	-6.7632e-05
5.695	-3.02843e-05
5.7	-6.10925e-05
5.705	5.91613e-05
5.71	2.27582e-05
5.715	3.7145e-05
5.72	2.59552e-05
5.725	6.59914e-05
5.73	3.95428e-05
5.735	4.67363e-05
5.74	4.22964e-06
5.745	-6.29817e-05
5.75	-4.55431e-05
5.755	-8.49979e-05
5.76	-9.15374e-05
5.765	-0.000107959
5.77	-0.000113045
5.775	-0.000101928
5.78	-8.14376e-05
5.785	6.61367e-05
5.79	5.0006e-05
5.795	5.00787e-05
5.8	2.68272e-05
5.805	2.71178e-05
5.81	-4.53251e-05
5.815	-3.15195e-05
5.82	-5.76048e-05
5.825	-2.73052e-05
5.83	0.000179052
5.835	0.000200487
5.84	0.000221922
5.845	0.000273148
5.85	0.000211023
5.855	0.000252875
5.86	0.000291821
5.865	0.000279324
5.87	0.000277798
5.875	0.000270023
5.88	0.000292548
5.885	0.000301849
5.89	0.000174765
5.895	0.000258107
5.9	0.000258325
5.905	0.000272276
5.91	0.000276563
5.915	0.000222212
5.92	0.000210805
5.925	0.00027293
5.93	0.000256218
5.935	1.37482e-05
5.94	1.46201e-05
5.945	7.9579e-05
5.95	4.47744e-05
5.955	4.29579e-05
5.96	-8.12272e-06
5.965	-2.1129e-05
5.97	-1.08112e-05
5.975	8.79648e-08
5.98	2.70376e-06
5.985	-1.29183e-05
5.99	-3.4426e-05
5.995	1.57827e-05
6	-6.25457e-05
6.005	-8.22368e-05
6.01	-0.000101201
6.015	-0.000105561
6.02	-9.52431e-05
6.025	-0.000100765
6.03	-0.000164344
6.035	-0.000117332
6.04	-0.000119367
6.045	-0.000124235
6.05	-0.000165143
6.055	-0.000164489
6.06	-0.000159039
6.065	-0.000178731
6.07	-0.000199657
6.075	-0.000182582
6.08	-0.000132591
6.085	-0.000120093
6.09	-0.000138549
6.095	-9.77863e-05
6.1	-0.000161873
6.105	-0.000175606
6.11	-0.000172918
6.115	-0.000144507
6.12	-0.0001222
6.125	-0.000110211
6.13	-0.000112682
6.135	-9.88035e-05
6.14	-0.000110211
6.145	7.51467e-05
6.15	5.12412e-05
6.155	-5.79757e-06
6.16	-3.45713e-05
6.165	1.52014e-05
6.17	3.85982e-05
6.175	7.92157e-05
6.18	5.66181e-05
6.185	-9.28529e-06
6.19	-1.7278e-05
6.195	-2.01844e-05
6.2	-6.74867e-05
6.205	-4.81589e-05
6.21	1.6364e-05
6.215	1.29489e-05
6.22	-3.66785e-05
6.225	-5.06293e-05
6.23	-4.96848e-05
6.235	-2.81771e-05
6.24	7.64546e-05
6.245	3.56918e-05
6.25	-0.000104398
6.255	-6.17465e-05
6.26	-3.0139e-05
6.265	-1.75686e-05
6.27	-6.75593e-05
6.275	-7.77319e-05
6.28	-4.90308e-05
6.285	-4.89581e-05
6.29	-4.69236e-05
6.295	-3.87856e-05
6.3	-7.9774e-06
6.305	6.88978e-05
6.31	6.35209e-05
6.315	1.30943e-05
6.32	1.68726e-05
6.325	2.21042e-05
6.33	6.94791e-05
6.335	0.000163648
6.34	0.000151077
6.345	3.94702e-05
6.35	3.14048e-05
6.355	4.77535e-05
6.36	4.21586e-05
6.365	6.75173e-05
6.37	5.61822e-05
6.375	5.05873e-05
6.38	8.48106e-05
6.385	1.15684e-05
6.39	1.95611e-05
6.395	1.43295e-05
6.4	-1.07461e-06
6.405	-3.98029e-05
6.41	-0.000117405
6.415	-0.000136006
6.42	-0.000136297
6.425	-0.000136297
6.43	-0.000128377
6.435	-0.000182291
6.44	-0.00025626
6.445	-0.000259965
6.45	-0.000234171
6.455	-0.000217531
6.46	-0.000227195
6.465	-0.000197404
6.47	-0.000233008
6.475	-0.000222036
6.48	-0.000220365
6.485	-0.000264325
6.49	-0.00024834
6.495	-0.000242527
6.5	-0.000224725
6.505	-0.000210047
6.51	-0.000143272
6.515	-0.00014458
6.52	-0.000108831
6.525	-0.000122636
6.53	-0.00012983
6.535	-0.000125179
6.54	-0.000129248
6.545	-0.000166741
6.55	-0.000168267
6.555	-0.000206996
6.56	-0.000231555
6.565	-0.000238676
6.57	-0.000268321
6.575	-0.000279439
6.58	-0.000278203
6.585	-0.000258658
6.59	-0.000219493
6.595	-0.000218767
6.6	-0.000167177
6.605	-0.000177205
6.61	-0.000155406
6.615	-0.00021012
6.62	-0.000211501
6.625	-0.000243035
6.63	-0.000209684
6.635	-0.000208158
6.64	-0.000157078
6.645	-0.000105416
6.65	-0.000117187
6.655	-0.000101419
6.66	-0.000102001
6.665	-5.33178e-05
6.67	0.000130006
6.675	0.000149551
6.68	0.000139597
6.685	0.000131459
6.69	0.000110315
6.695	0.000215746
6.7	0.000217199
6.705	0.000154638
6.71	0.000209206
6.715	0.000207971
6.72	0.000210078
6.725	0.000228316
6.73	0.000273729
6.735	0.000278234
6.74	0.000316962
6.745	0.000272058
6.75	0.000232966
6.755	0.000244883
6.76	0.000252003
6.765	0.000263193
6.77	0.0003049
6.775	6.11231e-05
6.78	1.40389e-05
6.785	1.01152e-05
6.79	1.1859e-05
6.795	1.12777e-05
6.8	-1.28457e-05
6.805	-3.53706e-05
6.81	-2.65786e-05
6.815	-8.11469e-05
6.82	-9.05928e-05
6.825	-2.20009e-05
6.83	-3.66785e-05
6.835	-8.15102e-05
6.84	-3.55885e-05
6.845	-7.32269e-05
6.85	-7.51887e-05
6.855	-8.07836e-05
6.86	-5.1356e-05
6.865	-5.99299e-05
6.87	-2.97757e-05
6.875	-7.61333e-05
6.88	-6.16738e-05
6.885	1.80352e-05
6.89	0.000109152
6.895	0.000138725
6.9	0.000149115
6.905	5.82893e-05
6.91	6.57734e-05
6.915	7.76171e-05
6.92	8.91702e-05
6.925	6.58461e-05
6.93	-1.45895e-05
6.935	-4.34435e-06
6.94	9.53388e-06
6.945	-2.1565e-05
6.95	1.72359e-05
6.955	0.000361503
6.96	0.00038134
6.965	0.00035867
6.97	0.000404155
6.975	0.00037015
6.98	0.000350677
6.985	0.000343265
6.99	0.000260214
6.995	0.000179778
7	0.000168589
7.005	0.000164956
7.01	0.000169388
7.015	0.000162122
7.02	0.000158489
7.025	0.000141922
7.03	0.000337089
7.035	0.00035896
7.04	0.000361721
7.045	0.000464972
7.05	0.000410113
7.055	0.00047282
7.06	0.000108716
7.065	0.000119542
7.07	0.000163648
7.075	0.000161323
7.08	0.00017026
7.085	0.000205573
7.09	0.000205718
7.095	0.000210151
7.1	0.000232022
7.105	0.000241976
7.11	0.000283247
7.115	0.000243938
7.12	0.000264138
7.125	0.000251204
7.13	0.000260141
7.135	9.80349e-05
7.14	0.000103194
7.145	9.48378e-05
7.15	1.23677e-05
7.155	0.000126518
7.16	6.96244e-05
7.165	9.83982e-05
7.17	6.88978e-05
7.175	8.03783e-05
7.18	5.45836e-05
7.185	9.49104e-05
7.19	6.67907e-05
7.195	6.83892e-05
7.2	6.13411e-05
7.205	7.29668e-05
7.21	8.86616e-05
7.215	4.28852e-05
7.22	5.24038e-05
7.225	3.7581e-05
7.23	9.74536e-05
7.235	0.000139815
7.24	0.000111404
7.245	0.000186463
7.25	0.000210005
7.255	0.000204192
7.26	0.000105446
7.265	0.000184647
7.27	0.000160669
7.275	0.000204556
7.28	0.000178398
7.285	0.000150423
7.29	0.000135891
7.295	0.000139016
7.3	0.000134293
7.305	0.00016917
7.31	0.000154347
7.315	0.000116491
7.32	0.000145555
7.325	0.000161032
7.33	0.00015907
7.335	9.5855e-05
7.34	4.44111e-05
7.345	3.67817e-05
7.35	-2.78138e-05
7.355	-3.53706e-05
7.36	-6.61788e-05
7.365	-8.18735e-05
7.37	-0.000116896
7.375	-0.000109557
7.38	-0.000119803
7.385	-0.000160783
7.39	-8.12196e-05
7.395	-8.72504e-05
7.4	-8.03477e-05
7.405	-5.92033e-05
7.41	-7.70053e-05
7.415	-7.56247e-05
7.42	-7.577e-05
7.425	-9.85129e-05
7.43	-0.000114862
7.435	-9.16101e-05
7.44	-3.57339e-05
7.445	-2.23718e-06
7.45	2.58099e-05
7.455	4.6656e-06
7.46	-4.48967e-06
7.465	2.78444e-05
7.47	9.57824e-05
7.475	3.03149e-05
7.48	4.93521e-05
7.485	9.13501e-05
7.49	0.000102976
7.495	7.06417e-05
7.5	6.78806e-05
7.505	0.000122958
7.51	0.000108498
7.515	9.11321e-05
7.52	9.32392e-05
7.525	0.000140687
7.53	0.000137344
7.535	0.000160669
7.54	0.000132403
7.545	0.000134147
7.55	9.57097e-05
7.555	7.47834e-05
7.56	6.00332e-05
7.565	7.18769e-05
7.57	4.93521e-05
7.575	-2.02679e-07
7.58	-2.63606e-05
7.585	-1.29183e-05
7.59	-9.17554e-05
7.595	-4.05295e-05
7.6	-7.24276e-05
7.605	-7.25729e-05
7.61	-0.000105198
7.615	-0.000105198
7.62	-3.4426e-05
7.625	-3.18828e-05
7.63	-9.56064e-05
7.635	-7.22096e-05
7.64	-9.7423e-05
7.645	-7.11924e-05
7.65	-0.00013666
7.655	-9.90942e-05
7.66	-0.000106869
7.665	-0.000101056
7.67	-0.00010498
7.675	-0.000103091
7.68	-0.000116315
7.685	-0.000116533
7.69	-0.00012111
7.695	-7.70779e-05
7.7	-0.000130484
7.705	-0.000125906
7.71	-0.000149884
7.715	-0.000159911
7.72	-0.00015715
7.725	-0.000118931
7.73	-0.000144653
7.735	-8.8195e-05
7.74	-0.000100184
7.745	-9.66964e-05
7.75	-0.000107959
7.755	-0.000110865
7.76	-0.000150102
7.765	-0.00015032
7.77	-0.000131065
7.775	-0.000137168
7.78	-0.000147268
7.785	-0.000103091
7.79	-8.71778e-05
7.795	-7.1919e-05
7.8	-0.000105852
7.805	5.23312e-05
7.81	6.59914e-05
7.815	8.01603e-05
7.82	4.1432e-05
7.825	3.32213e-05
7.83	3.43112e-05
7.835	7.01331e-05
7.84	0.000138071
7.845	0.000253965
7.85	0.000270241
7.855	0.000278452
7.86	0.000328951
7.865	0.000330913
7.87	0.000391658
7.875	0.000371167
7.88	0.00042559
7.885	0.000423919
7.89	0.000377198
7.895	0.000379233
7.9	0.000345009
7.905	0.00036441
7.91	0.000200923
7.915	0.000383011
7.92	0.000402048
7.925	0.000449641
7.93	0.000449859
7.935	0.000347698
7.94	0.000477397
7.945	0.00039609
7.95	0.000284773
7.955	0.000264646
7.96	0.000247934
7.965	0.000309551
7.97	0.000323574
7.975	0.000320741
7.98	0.0003453
7.985	0.000297562
7.99	0.000343847
7.995	0.0003453
8	0.0003655
8.005	0.00046054
8.01	0.000452039
8.015	0.000447316
8.02	0.000231876
8.025	0.000198162
8.03	0.000178398
8.035	0.000236454
8.04	0.000224683
8.045	9.2658e-05
8.05	9.25126e-05
8.055	9.41112e-05
8.06	0.000151659
8.065	0.000193221
8.07	9.6509e-05
8.075	0.000159869
8.08	0.0001457
8.085	0.000131168
8.09	0.000212621
8.095	0.000170405
8.1	0.000218943
8.105	0.000228824
8.11	0.000115401
8.115	0.000161468
8.12	0.000156818
8.125	0.000149333
8.13	0.000228534
8.135	0.00022323
8.14	0.000190024
8.145	0.000196054
8.15	0.000161323
8.155	0.000214946
8.16	0.000213493
8.165	0.000201068
8.17	0.000168153
8.175	0.000446008
8.18	0.00041658
8.185	0.000421158
8.19	0.000441939
8.195	0.000370877
8.2	0.000365354
8.205	0.000328588
8.21	0.000294292
8.215	0.000303811
8.22	0.000271331
8.225	0.000278888
8.23	0.000286953
8.235	0.000243502
8.24	0.000248588
8.245	0.000264864
8.25	0.000260868
8.255	0.000277144
8.26	0.000264356
8.265	0.000296835
8.27	0.000244374
8.275	0.000246772
8.28	-4.93322e-07
8.285	-4.88855e-05
8.29	-5.69508e-05
8.295	-8.75411e-05
8.3	-9.34266e-05
8.305	-9.23367e-05
8.31	-0.000104398
8.315	-5.75321e-05
8.32	-2.34542e-05
8.325	4.92067e-05
8.33	9.54917e-05
8.335	0.000104211
8.34	7.94337e-05
8.345	9.44018e-05
8.35	5.58915e-05
8.355	5.74174e-05
8.36	5.066e-05
8.365	-1.20464e-05
8.37	-6.3127e-05
8.375	-4.5979e-05
8.38	-3.54432e-05
8.385	-6.19644e-05
8.39	-7.46877e-06
8.395	-4.15467e-05
8.4	-5.23005e-05
8.405	-8.55792e-05
8.41	-7.43895e-05
8.415	-6.3781e-05
8.42	-0.000114571
8.425	-0.000154752
8.43	-0.000249212
8.435	-0.000250229
8.44	-0.000245433
8.445	-0.000261927
8.45	-0.000305015
8.455	-0.000282418
8.46	-0.000282345
8.465	-0.0002814
8.47	-0.000253935
8.475	-0.000243399
8.48	-0.000249066
8.485	-0.000218621
8.49	-0.000231773
8.495	-0.000283943
8.5	-0.000273698
8.505	-0.00022131
8.51	-0.000187304
8.515	-0.000185343
8.52	-0.0001921
8.525	-0.000162672
8.53	-0.000124671
8.535	-8.76137e-05
8.54	-0.000138912
8.545	-0.000160711
8.55	-7.70779e-05
8.555	-3.58065e-05
8.56	-2.41808e-05
8.565	-1.08112e-05
8.57	-8.3407e-06
8.575	-4.03115e-05
8.58	-5.4771e-05
8.585	-9.86658e-06
8.59	-4.191e-05
8.595	-3.61698e-05
8.6	-2.16376e-05
8.605	-5.79757e-06
8.61	-3.66058e-05
8.615	-2.67239e-05
8.62	-4.40172e-05
8.625	-5.84041e-05
8.63	-5.63696e-05
8.635	-7.29362e-05
8.64	-0.000104253
8.645	-0.000108322
8.65	-9.3354e-05
8.655	-0.000158821
8.66	-0.000205615
8.665	-0.000228213
8.67	-0.00023606
8.675	-0.000242236
8.68	-0.000237513
8.685	-0.000232863
8.69	-0.000234389
8.695	-0.000183235
8.7	-0.000170665
8.705	-0.000175243
8.71	-0.000203508
8.715	-0.000206269
8.72	-0.000234679
8.725	-0.00017626
8.73	-0.000155116
8.735	-0.000185924
8.74	-0.000205179
8.745	-0.000177495
8.75	-0.000152718
8.755	-0.000161946
8.76	-0.000137023
8.765	-9.42985e-05
8.77	0.000150133
8.775	0.000193584
8.78	0.000184065
8.785	0.000190242
8.79	0.000323356
8.795	0.000349078
8.8	0.00027104
8.805	0.000335636
8.81	0.000346608
8.815	0.000434818
8.82	0.000437361
8.825	0.000532256
8.83	0.000497379
8.835	0.000547733
8.84	0.000540467
8.845	0.000547443
8.85	0.000502974
8.855	0.000587624
8.86	0.000591112
8.865	0.00055638
8.87	0.00052252
8.875	0.000322048
8.88	0.000271767
8.885	0.000269951
8.89	0.000450004
8.895	0.000343919
8.9	0.000289424
8.905	0.000294728
8.91	0.000318197
8.915	0.000339778
8.92	0.000282303
8.925	0.000265082
8.93	0.000261885
8.935	0.000287534
8.94	0.000257453
8.945	0.000266753
8.95	0.000274456
8.955	0.00027184
8.96	0.000216835
8.965	0.000211241
8.97	0.000273438
8.975	0.000301195
8.98	0.000244447
8.985	0.000246263
8.99	0.000249533
8.995	0.000128334
9	0.00011155
9.005	8.29941e-05
9.01	8.69177e-05
9.015	-1.06658e-05
9.02	-3.29001e-05
9.025	-4.2128e-05
9.03	-2.77412e-05
9.035	-9.84402e-05
9.04	-0.000132446
9.045	-0.000162527
9.05	-0.000122055
9.055	-0.000134335
9.06	-7.02478e-05
9.065	-0.000110865
9.07	-0.000108467
9.075	-0.000172554
9.08	-0.000192463
9.085	-0.000161001
9.09	-0.00012874
9.095	-8.36901e-05
9.1	-0.000132881
9.105	-0.000143054
9.11	-0.000129321
9.115	-0.00012983
9.12	-0.000152137
9.125	-0.000147486
9.13	-0.000163472
9.135	-0.000170665
9.14	-0.000191301
9.145	-0.000170157
9.15	-0.000132591
9.155	-0.000163399
9.16	-0.000159839
9.165	-0.000217749
9.17	-0.00020794
9.175	-0.000204234
9.18	-0.000200383
9.185	3.58371e-05
9.19	1.81805e-05
9.195	-1.3209e-05
9.2	-5.74595e-05
9.205	-2.47621e-05
9.21	2.97336e-05
9.215	8.17588e-05
9.22	0.00010472
9.225	0.000152749
9.23	0.00019075
9.235	0.000208334
9.24	0.000215673
9.245	0.000257816
9.25	0.000237108
9.255	0.000534872
9.26	0.000517506
9.265	0.000492729
9.27	0.000559359
9.275	0.000589659
9.28	0.000578759
9.285	0.000561757
9.29	0.000313111
9.295	0.000448115
9.3	0.000446008
9.305	0.000525063
9.31	0.000465772
9.315	0.000445645
9.32	0.000385845
9.325	0.000383592
9.33	0.000355763
9.335	0.000305191
9.34	0.000293202
9.345	0.000329024
9.35	0.000299524
9.355	0.000322484
9.36	1.30943e-05
9.365	7.86268e-06
9.37	5.96699e-05
9.375	-6.96014e-06
9.38	6.46835e-05
9.385	0.000129642
9.39	0.000152313
9.395	0.00019649
9.4	7.58006e-05
9.405	7.04964e-05
9.41	3.10415e-05
9.415	3.58371e-05
9.42	2.76264e-05
9.425	6.33756e-05
9.43	7.01331e-05
9.435	6.14138e-05
9.44	0.0001061
9.445	0.000102976
9.45	6.06145e-05
9.455	8.37933e-05
9.46	4.5719e-05
9.465	2.44294e-05
9.47	4.75355e-05
9.475	4.73176e-05
9.48	6.57734e-05
9.485	2.0651e-05
9.49	-4.51798e-05
9.495	-5.78228e-05
9.5	-0.000103817
9.505	-7.39535e-05
9.51	-5.65875e-05
9.515	-7.72959e-05
9.52	-6.45802e-05
9.525	-1.74233e-05
9.53	-3.26094e-05
9.535	-4.43805e-05
9.54	-4.80862e-05
9.545	-0.00010527
9.55	-9.37173e-05
9.555	-4.88128e-05
9.56	-3.56612e-05
9.565	2.57373e-05
9.57	2.00697e-05
9.575	6.01059e-05
9.58	1.68e-05
9.585	7.41913e-07
9.59	-2.89037e-05
9.595	5.2393e-07
9.6	6.96971e-05
9.605	7.81984e-05
9.61	2.55919e-05
9.615	5.18225e-05
9.62	7.20223e-05
9.625	4.96427e-05
9.63	0.000128189
9.635	0.000278961
9.64	0.000282448
9.645	0.000315582
9.65	0.000382139
9.655	0.000367461
9.66	0.000325391
9.665	0.0002661
9.67	0.000235219
9.675	0.000261159
9.68	0.000234492
9.685	0.000269224
9.69	0.000293638
9.695	0.000246699
9.7	0.000235073
9.705	0.000272784
9.71	0.000346753
9.715	0.000343338
9.72	0.000303883
9.725	0.000271622
9.73	0.000303084
9.735	0.000150496
9.74	-2.06931e-05
9.745	4.08507e-05
9.75	4.9788e-05
9.755	-1.67694e-05
9.76	-1.7278e-05
9.765	-2.89037e-05
9.77	1.61384e-06
9.775	3.08962e-05
9.78	6.2213e-05
9.785	1.46928e-05
9.79	-5.43426e-06
9.795	0.000112422
9.8	0.000112858
9.805	0.000191113
9.81	0.000117217
9.815	3.09688e-05
9.82	3.29307e-05
9.825	3.46746e-05
9.83	2.81351e-05
9.835	-2.09186e-06
9.84	2.5156e-05
9.845	2.32668e-05
9.85	-5.62242e-05
9.855	-0.000100693
9.86	-8.26728e-05
9.865	-6.8068e-05
9.87	-6.55975e-05
9.875	-9.2918e-05
9.88	-0.000139857
9.885	-0.000155479
9.89	-0.000145815
9.895	-0.000133172
9.9	-0.00028002
9.905	-0.00026883
9.91	-0.000321509
9.915	-0.000352899
9.92	-0.000348176
9.925	-0.000305596
9.93	-0.000284307
9.935	-0.000261637
9.94	-0.000194789
9.945	-0.000174879
9.95	-0.000169866
9.955	-0.000174371
9.96	-0.00016725
9.965	-0.000161292
9.97	-0.000183526
9.975	-0.000136587
9.98	-0.000141891
9.985	-0.000171174
9.99	-5.41171e-05
[truncated: 256,526+ more rows]

## Sheet: e
Time / s	ECL intensity
0
0.005
0.01
0.015
0.02
0.025
0.03
0.035
0.04
0.045
0.05
0.055
0.06
0.065
0.07
0.075
0.08
0.085
0.09
0.095
0.1	-0.000234132
0.105	-0.000256439
0.11	-0.000244014
0.115	-4.69575e-05
0.12	-3.57889e-06
0.125	-2.97368e-05
0.13	-3.43871e-05
0.135	5.81829e-05
0.14	0.000146829
0.145	0.000112824
0.15	0.000153805
0.155	0.000153151
0.16	0.000166884
0.165	0.000143196
0.17	0.000125758
0.175	0.000144286
0.18	0.000172478
0.185	0.000178291
0.19	0.000353331
0.195	0.000393295
0.2	0.000463558
0.205	0.000467772
0.21	0.000462686
0.215	0.000416982
0.22	0.000203505
0.225	0.000161434
0.23	0.000176693
0.235	0.000167538
0.24	0.000155912
0.245	9.85823e-05
0.25	9.29874e-05
0.255	7.77287e-05
0.26	0.000139636
0.265	0.000120526
0.27	0.000175603
0.275	0.000176184
0.28	0.000180326
0.285	0.000145594
0.29	0.000177565
0.295	4.17615e-05
0.3	6.00721e-05
0.305	-1.03364e-05
0.31	-1.04817e-05
0.315	-2.36333e-05
0.32	2.81739e-05
0.325	2.06172e-05
0.33	5.46225e-05
0.335	4.19068e-05
0.34	4.3578e-05
0.345	-4.81927e-05
0.35	-7.91462e-05
0.355	-5.6912e-05
0.36	-7.60218e-05
0.365	-0.000158565
0.37	-8.66303e-05
0.375	-0.00014861
0.38	-0.00012594
0.385	-0.000146866
0.39	-7.3842e-05
0.395	-8.07448e-05
0.4	-6.1417e-05
0.405	-0.000122161
0.41	-9.28791e-05
0.415	-6.5268e-05
0.42	-2.63944e-05
0.425	-8.79382e-05
0.43	-8.82288e-05
0.435	-8.00908e-05
0.44	-2.11628e-05
0.445	-9.631e-07
0.45	-1.30975e-05
0.455	-1.19349e-05
0.46	-4.61582e-05
0.465	-4.60855e-05
0.47	-6.28702e-05
0.475	-9.35331e-05
0.48	-8.69936e-05
0.485	-3.30066e-05
0.49	4.71384e-05
0.495	-1.0845e-05
0.5	-4.70301e-05
0.505	-8.08901e-05
0.51	-7.05722e-05
0.515	-9.35331e-05
0.52	1.12439e-05
0.525	-3.38785e-05
0.53	3.1807e-05
0.535	3.12257e-05
0.54	-4.74147e-06
0.545	-3.88921e-05
0.55	5.28574e-06
0.555	6.58123e-05
0.56	0.000108537
0.565	0.000160925
0.57	0.0001586
0.575	0.000246883
0.58	0.000297528
0.585	0.000319907
0.59	0.000256039
0.595	0.000227991
0.6	0.000240271
0.605	0.000241797
0.61	0.000219635
0.615	0.000223777
0.62	0.000225521
0.625	8.71746e-05
0.63	8.79738e-05
0.635	3.86371e-05
0.64	7.30057e-05
0.645	7.43136e-05
0.65	2.46862e-05
0.655	-2.45779e-05
0.66	3.17857e-06
0.665	-3.53317e-05
0.67	-1.24435e-05
0.675	-4.59615e-06
0.68	-7.90009e-05
0.685	-0.000166121
0.69	-0.000190899
0.695	-0.000207901
0.7	-0.000243505
0.705	-0.000263778
0.71	-0.000180145
0.715	0.000184613
0.72	0.000179091
0.725	0.000185049
0.73	0.000196747
0.735	0.000207864
0.74	0.000239254
0.745	0.000291642
0.75	0.000399544
0.755	0.000407173
0.76	0.00041255
0.765	0.000337491
0.77	0.0003481
0.775	0.000393368
0.78	0.000371787
0.785	0.000352605
0.79	0.000342505
0.795	0.00039998
0.8	0.000430134
0.805	0.000439943
0.81	0.000477218
0.815	0.000393731
0.82	0.000195367
0.825	0.000206992
0.83	0.000218545
0.835	0.000211207
0.84	0.000248336
0.845	0.000255966
0.85	0.000201761
0.855	0.000135203
0.86	0.000142034
0.865	0.000128083
0.87	0.000142542
0.875	0.00016514
0.88	7.87459e-05
0.885	8.92091e-05
0.89	0.000133024
0.895	0.000136439
0.9	7.15525e-05
0.905	5.13527e-05
0.91	5.81102e-05
0.915	2.25064e-05
0.92	2.49768e-05
0.925	-0.000145922
0.93	-0.000169028
0.935	-0.000185812
0.94	-0.00015297
0.945	-0.00019831
0.95	-0.000254186
0.955	-0.000253968
0.96	-0.000300544
0.965	-0.000262615
0.97	-0.000200054
0.975	-0.000182615
0.98	-0.000176948
0.985	-0.000201144
0.99	-0.000135168
0.995	-0.000141199
1	-0.000134223
1.005	-0.000133933
1.01	-7.57312e-05
1.015	-0.000107193
1.02	-0.000101671
1.025	-7.13715e-05
1.03	-6.4832e-05
1.035	-5.38602e-05
1.04	-2.05089e-05
1.045	-4.01273e-05
1.05	-1.54226e-05
1.055	-1.22255e-05
1.06	-2.23981e-05
1.065	-1.39694e-05
1.07	-4.77567e-05
1.075	6.39231e-05
1.08	6.85007e-05
1.085	7.7656e-05
1.09	7.08259e-05
1.095	2.66994e-06
1.1	-2.49412e-05
1.105	-2.58858e-05
1.11	-2.18168e-05
1.115	-5.59674e-05
1.12	-1.535e-05
1.125	-2.37786e-05
1.13	-1.19349e-05
1.135	-1.28068e-05
1.14	2.33056e-05
1.145	-7.35726e-06
1.15	-2.60311e-05
1.155	-5.33516e-05
1.16	-2.55951e-05
1.165	-4.21618e-05
1.17	0.000229953
1.175	0.000226102
1.18	6.29785e-05
1.185	9.11709e-05
1.19	5.16434e-05
1.195	0.0002479
1.2	0.000262941
1.205	0.00026592
1.21	0.000274567
1.215	0.00029077
1.22	0.000274131
1.225	0.000233223
1.23	0.000258146
1.235	0.000214404
1.24	0.00021266
1.245	0.000290916
1.25	0.000321579
1.255	0.000343668
1.26	0.00037404
1.265	0.000367282
1.27	0.000361687
1.275	8.36868e-05
1.28	0.000121761
1.285	0.000178873
1.29	0.000109627
1.295	0.000150826
1.3	-1.93463e-05
1.305	1.37144e-05
1.31	3.01358e-05
1.315	0.00010563
1.32	9.24788e-05
1.325	8.76832e-05
1.33	9.77831e-05
1.335	7.36596e-05
1.34	8.79738e-05
1.345	9.61119e-05
1.35	2.43956e-05
1.355	2.11258e-05
1.36	1.50737e-06
1.365	-2.03636e-05
1.37	4.16888e-05
1.375	0.000108101
1.38	0.000104831
1.385	0.000124159
1.39	6.9518e-05
1.395	8.63026e-05
1.4	5.74563e-05
1.405	6.38504e-05
1.41	6.26878e-05
1.415	0.000208736
1.42	0.000111734
1.425	0.000142106
1.43	0.000180035
1.435	0.000192751
1.44	0.000188609
1.445	0.000212442
1.45	0.000223414
1.455	0.000182578
1.46	0.000210843
1.465	0.000205902
1.47	0.000255893
1.475	0.000179745
1.48	0.000139418
1.485	0.000147265
1.49	7.83099e-05
1.495	7.50402e-05
1.5	6.0944e-05
1.505	6.93e-05
1.51	0.000140508
1.515	0.000143487
1.52	1.35691e-05
1.525	2.81739e-05
1.53	-6.77597e-06
1.535	-4.36877e-05
1.54	-7.44959e-05
1.545	-6.02544e-05
1.55	-5.08085e-05
1.555	-4.94279e-05
1.56	-5.51681e-05
1.565	-0.000105522
1.57	-9.81834e-05
1.575	7.51855e-05
1.58	7.11165e-05
1.585	8.89911e-05
1.59	8.37595e-05
1.595	7.96905e-05
1.6	0.000112315
1.605	0.000116094
1.61	0.000166666
1.615	9.09529e-05
1.62	3.20249e-05
1.625	-6.12202e-06
1.63	4.70445e-06
1.635	7.32024e-06
1.64	-6.72457e-07
1.645	1.88007e-05
1.65	2.19977e-05
1.655	-2.98821e-05
1.66	-4.30338e-05
1.665	-3.54044e-05
1.67	3.07171e-05
1.675	5.52764e-05
1.68	-0.000173387
1.685	-0.000179346
1.69	-0.00022178
1.695	-0.000183124
1.7	-0.000179927
1.705	-0.000193805
1.71	-0.000149046
1.715	-0.000233551
1.72	-0.000195404
1.725	-0.000194241
1.73	-0.000200199
1.735	-0.000147084
1.74	-9.891e-05
1.745	-9.36784e-05
1.75	-9.4405e-05
1.755	-8.88828e-05
1.76	-4.20165e-05
1.765	-9.631e-07
1.77	-7.06662e-06
1.775	-8.16894e-05
1.78	-0.000100145
1.785	-9.67302e-05
1.79	-9.36057e-05
1.795	-9.79654e-05
1.8	-0.000137929
1.805	-0.000134877
1.81	-0.000131971
1.815	-0.000110027
1.82	-9.41144e-05
1.825	-0.000153042
1.83	-0.000133933
1.835	-9.21525e-05
1.84	-0.000139019
1.845	-0.000165104
1.85	-0.00017782
1.855	-9.95639e-05
1.86	-8.63397e-05
1.865	-0.000114532
1.87	5.10621e-05
1.875	4.51039e-05
1.88	4.27788e-05
1.885	3.90731e-05
1.89	0.000199363
1.895	0.00019791
1.9	0.000198927
1.905	0.000228209
1.91	0.000246593
1.915	0.000240126
1.92	0.000162233
1.925	0.000194931
1.93	0.000192024
1.935	0.000171679
1.94	0.000133024
1.945	0.000105921
1.95	0.000167102
1.955	0.000178219
1.96	0.000127065
1.965	0.000108973
1.97	0.000142615
1.975	-7.09355e-05
1.98	-6.72298e-05
1.985	-6.0545e-05
1.99	-4.36877e-05
1.995	-0.00020485
2	-0.000191044
2.005	-8.63397e-05
2.01	-7.82743e-05
2.015	3.23156e-05
2.02	3.31875e-05
2.025	4.0163e-05
2.03	6.12346e-05
2.035	7.54762e-05
2.04	0.000134186
2.045	0.000193187
2.05	0.00025771
2.055	0.00017088
2.06	0.000250807
2.065	0.000211497
2.07	0.000216656
2.075	0.000178437
2.08	0.000173859
2.085	0.000204595
2.09	0.000237292
2.095	0.000227337
2.1	0.000288373
2.105	0.000302905
2.11	0.000217238
2.115	0.0001788
2.12	4.67025e-05
2.125	3.42774e-05
2.13	4.32874e-05
2.135	-2.40693e-05
2.14	-1.57133e-05
2.145	-7.31154e-05
2.15	-0.00013713
2.155	-0.000196203
2.16	-0.000121943
2.165	-0.000196566
2.17	-0.000117439
2.175	-7.406e-05
2.18	-7.97275e-05
2.185	5.25153e-05
2.19	4.60485e-05
2.195	1.31331e-05
2.2	3.76198e-05
2.205	-2.17441e-05
2.21	-5.43689e-05
2.215	-5.19711e-05
2.22	-3.10447e-05
2.225	-3.1408e-05
2.23	4.3796e-05
2.235	3.66026e-05
2.24	4.24155e-05
2.245	2.65027e-05
2.25	3.65299e-05
2.255	4.11076e-05
2.26	5.57851e-05
2.265	-3.14293e-06
2.27	-5.75872e-06
2.275	-7.23888e-05
2.28	-0.000128701
2.285	-0.000114241
2.29	-0.000231153
2.295	-0.000237547
2.3	-0.000223233
2.305	-0.000256366
2.31	-7.43506e-05
2.315	-7.02816e-05
2.32	-4.64488e-05
2.325	-5.34969e-05
2.33	-4.84107e-05
2.335	-0.000117874
2.34	-0.000130082
2.345	-0.000138583
2.35	-0.000139019
2.355	-0.000142942
2.36	-7.59491e-05
2.365	-9.65848e-05
2.37	-9.75294e-05
2.375	-4.39784e-05
2.38	-3.44598e-05
2.385	5.43106e-06
2.39	-1.62946e-05
2.395	-9.46443e-06
2.4	-1.12809e-05
2.405	-2.40693e-05
2.41	1.29151e-05
2.415	-9.87647e-05
2.42	1.4877e-05
2.425	4.27788e-05
2.43	3.07897e-05
2.435	5.1934e-05
2.44	5.2806e-05
2.445	0.000109845
2.45	0.000129318
2.455	0.000117184
2.46	0.000112388
2.465	4.66298e-05
2.47	7.77287e-05
2.475	6.82827e-05
2.48	6.73896e-06
2.485	3.23156e-05
2.49	-1.54226e-05
2.495	-1.19349e-05
2.5	-2.57405e-05
2.505	-3.38058e-05
2.51	-1.27342e-05
2.515	-5.39329e-05
2.52	-8.42325e-05
2.525	-3.43145e-05
2.53	-0.000105522
2.535	-3.25706e-05
2.54	-6.03271e-05
2.545	-6.41781e-05
2.55	-0.000107048
2.555	-0.000125431
2.56	-7.60945e-05
2.565	-7.32607e-05
2.57	-4.3615e-05
2.575	3.35508e-05
2.58	5.17887e-05
2.585	4.75017e-05
2.59	2.60668e-05
2.595	0.000260325
2.6	0.000258146
2.605	0.000284449
2.61	0.000299853
2.615	0.00030196
2.62	0.000357037
2.625	0.000310752
2.63	0.000161289
2.635	0.00015613
2.64	8.76105e-05
2.645	0.000117111
2.65	0.000233877
2.655	0.000254949
2.66	0.000255893
2.665	0.000219853
2.67	0.00023998
2.675	0.00025226
2.68	0.000148718
2.685	0.000232206
2.69	0.000277038
2.695	0.00024652
2.7	1.18252e-05
2.705	2.57761e-05
2.71	2.84646e-05
2.715	1.12439e-05
2.72	6.1162e-05
2.725	1.18979e-05
2.73	2.58488e-05
2.735	0.000318527
2.74	0.000331097
2.745	0.000369607
2.75	0.000381669
2.755	0.000250226
2.76	0.000235766
2.765	0.000344249
2.77	0.000363722
2.775	0.000337564
2.78	0.000316638
2.785	0.00033473
2.79	0.000219054
2.795	0.000301815
2.8	0.00032572
2.805	0.000326665
2.81	0.000374185
2.815	0.00035246
2.82	0.000353041
2.825	0.000518926
2.83	0.000514711
2.835	0.000521832
2.84	0.000214912
2.845	0.000221016
2.85	0.000179672
2.855	0.000164776
2.86	0.00018345
2.865	0.00016979
2.87	0.000173859
2.875	0.000145885
2.88	0.000184395
2.885	0.00018207
2.89	0.000200816
2.895	0.000224431
2.9	0.000153732
2.905	0.000136003
2.91	0.000151988
2.915	0.000119727
2.92	0.000123941
2.925	0.000131352
2.93	-5.15351e-05
2.935	-1.76237e-06
2.94	9.79071e-06
2.945	2.51222e-05
2.95	6.84281e-05
2.955	0.000105703
2.96	7.83099e-05
2.965	5.16434e-05
2.97	0.000100689
2.975	-6.04936e-06
2.98	5.14042e-06
2.985	-2.6903e-05
2.99	-2.04362e-05
2.995	-1.58586e-05
3	-2.66851e-05
3.005	-3.08267e-05
3.01	4.18342e-05
3.015	1.94546e-05
3.02	5.15707e-05
3.025	4.48133e-05
3.03	4.54672e-05
3.035	3.25123e-06
3.04	3.39141e-05
3.045	5.92728e-05
3.05	4.47406e-05
3.055	-6.55799e-06
3.06	-3.48957e-05
3.065	-5.27135e-07
3.07	-4.54474e-07
3.075	-1.28795e-05
3.08	-5.9767e-06
3.085	0.000101852
3.09	0.000124886
3.095	0.000119145
3.1	9.21882e-05
3.105	0.000137238
3.11	0.000174876
3.115	0.000132878
3.12	0.000208591
3.125	0.000146539
3.13	0.000163686
3.135	0.000146393
3.14	0.000134767
3.145	5.41139e-05
3.15	2.94818e-05
3.155	3.30422e-05
3.16	9.95996e-05
3.165	0.000126411
3.17	9.21155e-05
3.175	9.71291e-05
3.18	6.96633e-05
3.185	0.000129536
3.19	2.91912e-05
3.195	8.39048e-05
3.2	7.48222e-05
3.205	5.6003e-05
3.21	4.86643e-05
3.215	-2.39239e-05
3.22	-5.61854e-05
3.225	-8.61943e-05
3.23	-7.98002e-05
3.235	-0.000101235
3.24	-5.31336e-05
3.245	-4.76114e-05
3.25	-4.60855e-05
3.255	-5.94551e-05
3.26	-4.41963e-05
3.265	-9.32424e-05
3.27	-0.000110899
3.275	1.65269e-06
3.28	1.21673e-06
3.285	-1.3264e-06
3.29	-4.52862e-05
3.295	-3.03181e-05
3.3	-8.77202e-05
3.305	-1.39694e-05
3.31	6.15767e-06
3.315	3.5876e-05
3.32	3.76198e-05
3.325	3.6094e-05
3.33	2.29423e-05
3.335	3.26789e-05
3.34	5.00449e-05
3.345	3.61666e-05
3.35	2.01812e-05
3.355	4.64845e-05
3.36	7.75107e-05
3.365	0.000124668
3.37	9.85823e-05
3.375	7.82373e-05
3.38	1.65482e-05
3.385	2.65754e-05
3.39	3.76925e-05
3.395	7.00266e-05
3.4	3.50767e-05
3.405	1.85827e-05
3.41	-5.09538e-05
3.415	-3.71482e-05
3.42	-0.000112643
3.425	-9.72388e-05
3.43	-4.63762e-05
3.435	-7.60945e-05
3.44	-8.32879e-05
3.445	-7.21708e-05
3.45	-9.0118e-05
3.455	-8.39418e-05
3.46	-0.000113878
3.465	-0.000135894
3.47	-0.000184577
3.475	-9.17166e-05
3.48	-6.70845e-05
3.485	-0.000109591
3.49	-0.000119909
3.495	-0.00014069
3.5	-0.00018821
3.505	-0.00018247
3.51	-0.000190027
3.515	-0.00015326
3.52	-0.000148392
3.525	-8.88101e-05
3.53	-7.98728e-05
3.535	-0.000104214
3.54	-9.70208e-05
3.545	-7.08629e-05
3.55	-2.94462e-05
3.555	-1.13536e-05
3.56	-7.57524e-06
3.565	1.22612e-05
3.57	-1.92736e-05
3.575	1.58942e-05
3.58	-7.43506e-05
3.585	-8.89555e-05
3.59	-1.03364e-05
3.595	-9.631e-07
3.6	2.84646e-05
3.605	2.86825e-05
3.61	7.49675e-05
3.615	8.76105e-05
3.62	4.91729e-05
3.625	5.54944e-05
3.63	1.69841e-05
3.635	1.58003e-06
3.64	-1.29521e-05
3.645	2.81527e-06
3.65	-2.29067e-05
3.655	-6.74478e-05
3.66	-9.23705e-05
3.665	0.000105776
3.67	0.000121398
3.675	0.00018316
3.68	0.000141234
3.685	0.000150535
3.69	0.000137383
3.695	0.00032543
3.7	0.000317582
3.705	0.000309662
3.71	0.000300071
3.715	0.000264395
3.72	0.000275076
3.725	0.000307046
3.73	0.000309953
3.735	0.000358999
3.74	0.000334222
3.745	0.000334222
3.75	0.000323976
3.755	0.000340616
3.76	0.00035849
3.765	0.000365393
3.77	0.000189772
3.775	0.000242233
3.78	0.000230825
3.785	0.000229517
3.79	0.00021731
3.795	0.00021157
3.8	-1.9201e-05
3.805	0.000163323
3.81	0.000183305
3.815	0.000181488
3.82	0.000168482
3.825	0.000213023
3.83	0.000184468
3.835	0.000135349
3.84	7.93272e-05
3.845	9.55306e-05
3.85	0.000116239
3.855	0.000103451
3.86	0.000238745
3.865	0.00022494
3.87	0.000217092
3.875	0.000230825
3.88	0.000161652
3.885	0.000129754
3.89	0.000159981
3.895	0.000158673
3.9	0.000167828
3.905	0.000128083
3.91	-5.99796e-07
3.915	-3.24253e-05
3.92	1.8292e-05
3.925	1.57489e-05
3.93	-3.57889e-06
3.935	-2.08722e-05
3.94	2.52462e-06
3.945	6.69022e-05
3.95	4.90276e-05
3.955	2.59214e-05
3.96	3.41321e-05
3.965	-0.000118819
3.97	-0.000109518
3.975	-0.000113442
3.98	-0.000154786
3.985	-0.000141126
3.99	-7.73297e-05
3.995	-0.000118528
4	-5.80746e-05
4.005	-2.96642e-05
4.01	-3.67849e-05
4.015	2.81527e-06
4.02	2.62847e-05
4.025	-1.39694e-05
4.03	-1.21529e-05
4.035	-6.0763e-05
4.04	-6.27975e-05
4.045	-7.25341e-05
4.05	-0.00010901
4.055	-9.76021e-05
4.06	-7.86589e-06
4.065	-1.78204e-05
4.07	2.00359e-05
4.075	-1.4914e-05
4.08	4.67751e-05
4.085	6.46497e-05
4.09	0.000137311
4.095	8.54307e-05
4.1	8.63026e-05
4.105	3.25336e-05
4.11	-5.9767e-06
4.115	3.97997e-05
4.12	-4.55042e-05
4.125	-6.53407e-05
4.13	-7.10082e-05
4.135	-3.15533e-05
4.14	-2.99548e-05
4.145	-3.1844e-05
4.15	-4.75387e-05
4.155	0.000154677
4.16	0.00018098
4.165	0.000109118
4.17	0.000141452
4.175	0.000104395
4.18	0.000162451
4.185	0.00010207
4.19	0.000186575
4.195	8.6012e-05
4.2	5.6439e-05
4.205	5.32419e-05
4.21	0.000488117
4.215	0.00051166
4.22	0.000481651
4.225	0.000493858
4.23	0.000525683
4.235	0.000524012
4.24	0.000512749
4.245	0.00051878
4.25	0.000717944
4.255	0.000776727
4.26	0.000549443
4.265	0.00053898
4.27	0.000537672
4.275	0.000560924
4.28	0.00055482
4.285	0.000524375
4.29	0.000523576
4.295	0.000448663
4.3	0.00046661
4.305	0.000604302
4.31	0.000637726
4.315	0.00023286
4.32	0.000240344
4.325	0.000263959
4.33	0.00024325
4.335	0.000198346
4.34	0.000201107
4.345	0.000166012
4.35	0.000215639
4.355	0.000130698
4.36	8.35415e-05
4.365	9.62572e-05
4.37	7.52582e-05
4.375	7.16978e-05
4.38	6.39957e-05
4.385	6.53763e-05
4.39	2.81013e-05
4.395	2.57761e-05
4.4	-1.13536e-05
4.405	4.53946e-05
4.41	-8.91734e-05
4.415	-8.198e-05
4.42	-9.17166e-05
4.425	-9.94186e-05
4.43	-9.42597e-05
4.435	-8.5831e-05
4.44	-8.94641e-05
4.445	-9.01907e-05
4.45	-7.63851e-05
4.455	-0.000117584
4.46	-0.000234495
4.465	-0.000220254
4.47	-0.000208846
4.475	-0.000197874
4.48	-0.000208773
4.485	-0.000251062
4.49	-0.000244595
4.495	-0.000241471
4.5	-0.000241543
4.505	2.98451e-05
4.51	-1.67305e-05
4.515	-1.04817e-05
4.52	-3.69302e-05
4.525	-8.59249e-06
4.53	-3.08994e-05
4.535	-4.44143e-05
4.54	-4.62308e-05
4.545	-1.01184e-05
4.55	-1.71665e-05
4.555	2.00359e-05
4.56	4.64845e-05
4.565	5.1934e-05
4.57	4.16888e-05
4.575	6.52097e-06
4.58	-1.19349e-05
4.585	-1.47687e-05
4.59	-6.34001e-06
4.595	-1.0409e-05
4.6	-9.60975e-06
4.605	-2.99761e-06
4.61	-0.000249827
4.615	-0.00026465
4.62	-0.000207901
4.625	-0.000204268
4.63	-0.000216693
4.635	-0.000205286
4.64	-0.000193224
4.645	-0.00016445
4.65	-0.000135313
4.655	-9.49863e-05
4.66	-0.000140327
4.665	-0.000180726
4.67	-0.000126013
4.675	-8.83015e-05
4.68	-5.61854e-05
4.685	-4.94279e-05
4.69	-5.80019e-05
4.695	1.52403e-05
4.7	1.059e-05
4.705	2.50495e-05
4.71	2.04719e-05
4.715	0.000291497
4.72	0.000278563
4.725	0.000221961
4.73	0.000248627
4.735	0.000228791
4.74	0.000237292
4.745	0.00025088
4.75	0.000213532
4.755	0.000167247
4.76	0.000199726
4.765	0.000196093
4.77	0.000196457
4.775	0.000185049
4.78	0.000149736
4.785	0.000237801
4.79	0.000268246
4.795	0.000299562
4.8	0.000229227
4.805	0.000226684
4.81	0.000204231
4.815	0.000221597
4.82	4.24881e-05
4.825	4.21248e-05
4.83	3.1807e-05
4.835	9.98744e-07
4.84	-1.56406e-05
4.845	8.11951e-06
4.85	3.98723e-05
4.855	7.25697e-05
4.86	0.000116748
4.865	3.74019e-05
4.87	0.000130335
4.875	0.000145449
4.88	0.000129536
4.885	0.000145085
4.89	5.44045e-05
4.895	3.46407e-05
4.9	8.7008e-06
4.905	4.59032e-05
4.91	6.73381e-05
4.915	7.99811e-05
4.92	6.4795e-05
4.925	-4.812e-05
4.93	-1.76237e-06
4.935	3.36235e-05
4.94	4.4014e-05
4.945	6.0726e-05
4.95	2.33783e-05
4.955	-4.25251e-05
4.96	-6.67212e-05
4.965	-0.000125213
4.97	-7.04269e-05
4.975	-0.000139963
4.98	-0.000111626
4.985	-4.57949e-05
4.99	-3.87468e-05
4.995	-5.65487e-05
5	6.00721e-05
5.005	6.92273e-05
5.01	2.50495e-05
5.015	4.41381e-06
5.02	1.26971e-05
5.025	1.70568e-05
5.03	2.84646e-05
5.035	-2.35606e-05
5.04	-3.02454e-05
5.045	4.81557e-05
5.05	3.06444e-05
5.055	4.11076e-05
5.06	6.57396e-05
5.065	6.5013e-05
5.07	0.000129318
5.075	8.38322e-05
5.08	0.000143414
5.085	0.000127792
5.09	3.34782e-05
5.095	3.23883e-05
5.1	2.11258e-05
5.105	-8.59037e-05
5.11	-8.40145e-05
5.115	-9.01907e-05
5.12	-6.57766e-05
5.125	-6.19256e-05
5.13	-5.77839e-05
5.135	-5.37876e-05
5.14	-1.70212e-05
5.145	-3.36605e-05
5.15	-0.000127175
5.155	-0.000102107
5.16	-4.27431e-05
5.165	-7.24614e-05
5.17	-7.71117e-05
5.175	-0.000105014
5.18	-0.000107847
5.185	-0.000183923
5.19	-0.000202524
5.195	-0.000210226
5.2	-0.000232533
5.205	-0.000202597
5.21	-0.000114532
5.215	-0.000131825
5.22	0.00022632
5.225	0.000208518
5.23	0.000203069
5.235	0.000205103
5.24	0.00020118
5.245	0.000173496
5.25	0.000185848
5.255	0.000171607
5.26	0.000146103
5.265	8.92091e-05
5.27	7.3805e-05
5.275	0.000149808
5.28	0.000160489
5.285	0.000276674
5.29	0.000314821
5.295	0.000314676
5.3	0.000323904
5.305	0.000311987
5.31	0.000270207
5.315	0.000165067
5.32	0.000166884
5.325	-0.000186394
5.33	-0.000193587
5.335	-0.00020594
5.34	-0.000153769
5.345	-0.000160599
5.35	-0.000162198
5.355	-0.000164232
5.36	-0.000149918
5.365	-0.000134223
5.37	0.000190426
5.375	0.000291352
5.38	0.000292369
5.385	0.000282778
5.39	0.00024216
5.395	0.000204013
5.4	0.00023998
5.405	0.000283795
5.41	0.000279072
5.415	0.000319907
5.42	0.000404049
5.425	0.000481433
5.43	0.000551114
5.435	0.000574875
5.44	0.000567608
5.445	0.000533022
5.45	0.00053324
5.455	0.000541669
5.46	0.000526773
5.465	0.00051987
5.47	0.000537454
5.475	0.000200598
5.48	0.000101852
5.485	7.14798e-05
5.49	7.41683e-05
5.495	4.84977e-06
5.5	8.80465e-05
5.505	8.79012e-05
5.51	0.000313513
5.515	0.000356456
5.52	0.000323105
5.525	0.000240053
5.53	0.000172188
5.535	0.000106938
5.54	0.000100762
5.545	0.0001089
5.55	8.17977e-05
5.555	8.33235e-05
5.56	9.30601e-05
5.565	0.000153005
5.57	0.000157728
5.575	0.000180471
5.58	0.000180616
5.585	0.000185703
5.59	0.000172624
5.595	0.000285321
5.6	0.000279944
5.605	0.000246084
5.61	0.000299199
5.615	4.02356e-05
5.62	2.23398e-06
5.625	5.13527e-05
5.63	4.34327e-05
5.635	4.3578e-05
5.64	4.8519e-05
5.645	4.66298e-05
5.65	8.39775e-05
5.655	8.55034e-05
5.66	0.000124813
5.665	0.000120671
5.67	6.27605e-05
5.675	8.59393e-05
5.68	5.79649e-05
5.685	8.07078e-05
5.69	8.09257e-05
5.695	5.57851e-05
5.7	-9.06267e-05
5.705	-9.84014e-05
5.71	-0.000146866
5.715	-0.000247502
5.72	-0.000184359
5.725	-0.000142652
5.73	-0.000178401
5.735	-0.000139745
5.74	-0.000116421
5.745	-0.000118528
5.75	-0.000125867
5.755	-0.000142143
5.76	-0.000156167
5.765	-0.000137348
5.77	-0.000148683
5.775	-0.000154641
5.78	-0.000168011
5.785	-7.97275e-05
5.79	-0.000101308
5.795	-2.58131e-05
5.8	-3.86014e-05
5.805	-4.69575e-05
5.81	-4.34697e-05
5.815	-5.07358e-05
5.82	-4.86287e-05
5.825	-3.53317e-05
5.83	0.000327174
5.835	0.000326374
5.84	0.000343159
5.845	0.00030959
5.85	0.000294258
5.855	0.000327464
5.86	0.000309808
5.865	0.000320634
5.87	0.000268536
5.875	0.000297528
5.88	0.000371061
5.885	0.0004374
5.89	0.000379271
5.895	0.000378254
5.9	0.000307192
5.905	0.00031097
5.91	0.000308936
5.915	0.000399108
5.92	0.000401506
5.925	0.000398381
5.93	0.000311479
5.935	-7.55858e-05
5.94	-6.68665e-05
5.945	-0.000119182
5.95	-0.000117075
5.955	-5.18984e-05
5.96	-8.59037e-05
5.965	-9.13533e-05
5.97	-5.29156e-05
5.975	-6.08357e-05
5.98	-4.41963e-05
5.985	-0.00011257
5.99	-0.000173896
5.995	-0.000196784
6	-0.000188646
6.005	-0.000196276
6.01	-0.000201943
6.015	-0.000177384
6.02	-0.000252878
6.025	-0.000214441
6.03	-0.000167793
6.035	-0.000130082
6.04	-8.95367e-05
6.045	-0.000105958
6.05	-2.78476e-05
6.055	4.03083e-05
6.06	-1.86924e-05
6.065	4.32147e-05
6.07	7.83099e-05
6.075	8.76105e-05
6.08	0.000116384
6.085	7.37323e-05
6.09	7.25697e-05
6.095	6.93727e-05
6.1	3.17343e-05
6.105	2.48315e-05
6.11	2.17798e-05
6.115	2.22884e-05
6.12	-5.10477e-06
6.125	-5.54074e-06
6.13	-2.7339e-05
6.135	-6.86831e-05
6.14	-5.08085e-05
6.145	-4.68121e-05
6.15	-4.35424e-05
6.155	-0.000119255
6.16	-0.000186103
6.165	-0.000176076
6.17	-0.000237692
6.175	-0.000268791
6.18	-0.000190753
6.185	-0.000199691
6.19	-0.000171135
6.195	-0.000162125
6.2	-0.000118456
6.205	-0.000104941
6.21	-9.95639e-05
6.215	-0.000101235
6.22	-0.000101671
6.225	-0.000103778
6.23	-0.000123106
6.235	-9.92006e-05
6.24	-9.65122e-05
6.245	-0.000145268
6.25	-0.000170917
6.255	-0.000170917
6.26	-0.000146648
6.265	-0.000104069
6.27	-0.00011584
6.275	-0.000127538
6.28	-0.000125068
6.285	-0.000198601
6.29	-0.000212552
6.295	-0.00022643
6.3	-0.0002297
6.305	-0.000213932
6.31	-0.0002196
6.315	-0.000225921
6.32	-0.000185158
6.325	-0.000161834
6.33	-0.000150063
6.335	-0.000102325
6.34	-0.000147956
6.345	-0.000120127
6.35	-0.000131026
6.355	-0.000162852
6.36	-0.000101526
6.365	-9.99272e-05
6.37	-0.000125141
6.375	-8.08174e-05
6.38	-1.04817e-05
6.385	4.75017e-05
6.39	-1.07723e-05
6.395	-2.77962e-06
6.4	2.99904e-05
6.405	5.17887e-05
6.41	6.50857e-05
6.415	5.52038e-05
6.42	7.03172e-05
6.425	0.000107302
6.43	0.000191661
6.435	0.000270934
6.44	0.000227919
6.445	0.000230898
6.45	0.000200816
6.455	0.000230753
6.46	0.000248772
6.465	0.000198854
6.47	0.000174004
6.475	0.000155984
6.48	0.000132152
6.485	0.000289608
6.49	0.000223196
6.495	0.000235911
6.5	0.000235911
6.505	0.00017553
6.51	0.000143632
6.515	6.29785e-05
6.52	0.000237655
6.525	0.00023206
6.53	0.000176329
6.535	6.93e-05
6.54	-1.78204e-05
6.545	3.33328e-05
6.55	6.98086e-05
6.555	0.000109627
6.56	8.41228e-05
6.565	0.000102288
6.57	9.24062e-05
6.575	0.000119799
6.58	0.00014741
6.585	0.000126193
6.59	-0.00010327
6.595	-5.38602e-05
6.6	-2.55225e-05
6.605	-1.20076e-05
6.61	9.98744e-07
6.615	4.64118e-05
6.62	8.5576e-05
6.625	-6.53407e-05
6.63	-4.75387e-05
6.635	-5.34243e-05
6.64	-4.39057e-05
6.645	-1.0409e-05
6.65	-5.59674e-05
6.655	-3.2062e-05
6.66	1.53129e-05
6.665	2.57035e-05
6.67	1.09533e-05
6.675	2.3793e-06
6.68	-2.65397e-05
6.685	-5.72753e-05
6.69	-5.53861e-05
6.695	-2.33427e-05
6.7	-5.00819e-05
6.705	-1.36788e-05
6.71	-3.9546e-05
6.715	-6.70331e-06
6.72	-3.49684e-05
6.725	-5.58947e-05
6.73	-2.03636e-05
6.735	-4.71028e-05
6.74	-6.19256e-05
6.745	-5.23344e-05
6.75	-2.55951e-05
6.755	1.76381e-05
6.76	-3.35152e-05
6.765	-0.000123324
6.77	-4.87013e-05
6.775	-7.17348e-05
6.78	-7.19528e-05
6.785	-7.91462e-05
6.79	1.65269e-06
6.795	8.72472e-05
6.8	0.000164195
6.805	0.00015751
6.81	9.40047e-05
6.815	0.000123142
6.82	0.000132878
6.825	0.000183232
6.83	0.000180326
6.835	0.000410516
6.84	0.000434566
6.845	0.00047809
6.85	0.000464357
6.855	0.000458108
6.86	0.00043631
6.865	0.000453386
6.87	0.000489716
6.875	0.000418508
6.88	0.000490297
6.885	0.00051878
6.89	0.000527718
6.895	0.000478817
6.9	0.000438054
6.905	0.000350643
6.91	0.000333713
6.915	0.000320489
6.92	0.000300434
6.925	0.000250153
6.93	0.000184903
6.935	0.000166084
6.94	-0.000113006
6.945	-8.22706e-05
6.95	-9.88373e-05
6.955	-4.97912e-05
6.96	-9.9128e-05
6.965	-0.000115477
6.97	-0.000109373
6.975	-9.97093e-05
6.98	-9.06993e-05
6.985	-0.000141562
6.99	-0.000134732
6.995	4.30694e-05
7	2.36689e-05
7.005	0.00015039
7.01	0.00016623
7.015	0.000194422
7.02	0.000210407
7.025	0.00020256
7.03	0.000244558
7.035	0.000250589
7.04	0.000303704
7.045	0.000362995
7.05	0.000320997
7.055	0.000296002
7.06	0.000323468
7.065	0.000404194
7.07	0.000391624
7.075	0.000362632
7.08	0.00037513
7.085	0.000355729
7.09	0.000358636
7.095	0.000363286
7.1	0.000367428
7.105	0.000427664
7.11	0.000254876
7.115	0.000370261
7.12	0.000405865
7.125	0.000391478
7.13	0.000419308
7.135	0.000377019
7.14	0.000453531
7.145	0.000437327
7.15	0.000377746
7.155	0.00036038
7.16	0.000368082
7.165	0.000296293
7.17	0.000249572
7.175	0.000283432
7.18	0.000282051
7.185	0.000258654
7.19	0.00024543
7.195	0.000221089
7.2	0.000268682
7.205	0.000244485
7.21	0.00020009
7.215	0.000405139
7.22	0.00028721
7.225	0.000224794
7.23	0.000249136
7.235	0.00022603
7.24	0.000224213
7.245	0.000139708
7.25	9.53126e-05
7.255	8.92091e-05
7.26	9.82917e-05
7.265	0.000139926
7.27	0.000196093
7.275	0.000179091
7.28	0.000152133
7.285	0.000164704
7.29	0.000231261
7.295	0.000262433
7.3	0.000286919
7.305	0.000213459
7.31	9.48766e-05
7.315	7.40229e-05
7.32	-0.000116567
7.325	-0.000126666
7.33	-0.000121508
7.335	-0.000134586
7.34	-6.61399e-05
7.345	-4.57949e-05
7.35	7.46556e-06
7.355	5.03355e-05
7.36	7.17705e-05
7.365	5.98541e-05
7.37	4.24881e-05
7.375	-1.90557e-05
7.38	3.61454e-06
7.385	6.95694e-06
7.39	8.91878e-06
7.395	-4.41963e-05
7.4	-6.71572e-05
7.405	-6.87557e-05
7.41	-4.39057e-05
7.415	-7.26794e-05
7.42	-7.89282e-05
7.425	1.25518e-05
7.43	4.07443e-05
7.435	0.000128083
7.44	0.000123941
7.445	5.02628e-05
7.45	7.3587e-05
7.455	3.30422e-05
7.46	3.29695e-05
7.465	6.37565e-06
7.47	1.4005e-05
7.475	1.28939e-06
7.48	-2.85228e-06
7.485	-3.03181e-05
7.49	2.55581e-05
7.495	9.64539e-06
7.5	-3.19893e-05
7.505	2.11258e-05
7.51	1.45137e-05
7.515	-1.01184e-05
7.52	-2.25434e-05
7.525	1.72748e-05
7.53	-8.90281e-05
7.535	-6.25069e-05
7.54	-0.000121653
7.545	-0.00012841
7.55	-9.26612e-05
7.555	-0.000129428
7.56	-0.000105231
7.565	-7.18801e-05
7.57	-5.11718e-05
7.575	-5.52408e-05
7.58	-4.97912e-05
7.585	-1.71665e-05
7.59	-3.57889e-06
7.595	-4.25251e-05
7.6	-3.57889e-06
7.605	-8.22919e-06
7.61	-5.85105e-05
7.615	-7.13715e-05
7.62	-1.45507e-05
7.625	-3.9422e-06
7.63	-8.44717e-06
7.635	-1.76237e-06
7.64	-6.12716e-05
7.645	-8.98274e-05
7.65	-7.60945e-05
7.655	-9.59309e-05
7.66	-7.55858e-05
7.665	-0.00011475
7.67	-0.000147084
7.675	-6.81018e-05
7.68	1.45863e-05
7.685	-1.57133e-05
7.69	-4.84107e-05
7.695	-7.95822e-05
7.7	-4.15079e-05
7.705	-4.63035e-05
7.71	-2.99548e-05
7.715	-2.85228e-06
7.72	7.55488e-05
7.725	8.11951e-06
7.73	7.83826e-05
7.735	4.38687e-05
7.74	4.04536e-05
7.745	5.00449e-05
7.75	3.9945e-05
7.755	7.14072e-05
7.76	0.000365684
7.765	0.000354276
7.77	0.000363649
7.775	0.000461959
7.78	0.000372805
7.785	0.000305521
7.79	0.000314167
7.795	0.000333568
7.8	0.000336256
7.805	0.000323322
7.81	0.000287791
7.815	0.000281034
7.82	0.000246447
7.825	0.000168773
7.83	0.000191588
7.835	0.000105049
7.84	0.000121107
7.845	0.000162815
7.85	0.000161289
7.855	0.000183814
7.86	0.000164994
7.865	-0.000137057
7.87	-0.000106975
7.875	-8.61943e-05
7.88	-0.00012812
7.885	-0.000119328
7.89	-0.000129864
7.895	-0.000134877
7.9	-0.000107411
7.905	-6.01817e-05
7.91	-9.87647e-05
7.915	-7.82743e-05
7.92	2.59728e-06
7.925	3.85644e-05
7.93	4.40867e-05
7.935	3.72565e-05
7.94	5.14981e-05
7.945	4.41593e-05
7.95	6.57396e-05
7.955	5.82555e-05
7.96	0.000198927
7.965	0.000192024
7.97	0.000180762
7.975	0.000270135
7.98	0.000243977
7.985	0.000247755
7.99	0.000251316
7.995	0.000273477
8	0.000299054
8.005	0.000290552
8.01	0.00024543
8.015	0.000246157
8.02	0.000229081
8.025	0.000181561
8.03	0.000150898
8.035	0.000144577
8.04	0.000157365
8.045	0.000143777
8.05	0.000182942
8.055	0.000170371
8.06	0.000180399
8.065	2.75926e-05
8.07	7.0296e-06
8.075	4.08896e-05
8.08	-2.51592e-05
8.085	-1.39907e-06
8.09	-8.43778e-05
8.095	-4.08752e-06
8.1	-2.84289e-05
8.105	-1.426e-05
8.11	-3.46778e-05
8.115	-2.56164e-06
8.12	1.28425e-05
8.125	2.31603e-05
8.13	8.04685e-06
8.135	3.90518e-06
8.14	1.04447e-05
8.145	-1.97096e-05
8.15	1.8728e-05
8.155	-1.39907e-06
8.16	-4.07086e-05
8.165	-5.07358e-05
8.17	-4.19438e-05
8.175	-2.89375e-05
8.18	-1.33881e-05
8.185	-1.44054e-05
8.19	1.54583e-05
8.195	7.24758e-06
8.2	-2.85016e-05
8.205	1.86553e-05
8.21	6.66629e-06
8.215	0.000288736
8.22	0.000250952
8.225	0.000272387
8.23	0.000259744
8.235	0.000237219
8.24	0.000265557
8.245	0.000249063
8.25	0.000291715
8.255	0.000266647
8.26	0.000246084
8.265	0.000235621
8.27	0.000220144
8.275	0.000211207
8.28	0.000247465
8.285	0.000314458
8.29	0.000325139
8.295	0.000320343
8.3	0.000343958
8.305	0.000309299
8.31	0.000274494
8.315	0.000240489
8.32	-1.426e-05
8.325	-6.34001e-06
8.33	-4.97186e-05
8.335	-1.81111e-05
8.34	-1.66579e-05
8.345	1.27698e-05
8.35	2.73747e-05
8.355	-1.8547e-05
8.36	8.62814e-06
8.365	6.66115e-05
8.37	9.21155e-05
8.375	8.97177e-05
8.38	9.62572e-05
8.385	9.42227e-05
8.39	-8.90439e-07
8.395	-5.53135e-05
8.4	-7.57312e-05
8.405	-0.000107121
8.41	-0.000128483
8.415	-0.000129573
8.42	-0.000118601
8.425	-0.00016118
8.43	-0.000155876
8.435	-0.000157111
8.44	-0.000184287
8.445	-0.000184505
8.45	-0.000169028
8.455	-0.000184868
8.46	-0.000129718
8.465	-0.000100654
8.47	-0.000133206
8.475	-8.16894e-05
8.48	-8.04541e-05
8.485	-3.12627e-05
8.49	-8.03815e-05
8.495	-8.198e-05
8.5	-8.28519e-05
8.505	-0.000101235
8.51	-4.52348e-06
8.515	8.9863e-05
8.52	9.92363e-05
8.525	0.000112969
8.53	0.000117474
8.535	0.000133605
8.54	0.000129536
8.545	0.000150898
8.55	0.000180762
8.555	0.000133096
8.56	0.000202851
8.565	0.00018425
8.57	0.000154531
8.575	0.000162088
8.58	8.79012e-05
8.585	0.000100472
8.59	3.65299e-05
8.595	0.000227265
8.6	0.000212733
8.605	0.000204522
8.61	0.000192388
8.615	8.84825e-05
8.62	1.4223e-05
8.625	-1.83503e-06
8.63	-6.84863e-06
8.635	7.18431e-05
8.64	6.42137e-05
8.645	6.89367e-05
8.65	6.93e-05
8.655	5.81829e-05
8.66	7.30057e-05
8.665	1.68388e-05
8.67	9.0641e-06
8.675	-1.74571e-05
8.68	-5.80746e-05
8.685	0.00010563
8.69	0.000126193
8.695	0.000128591
8.7	-2.20348e-05
8.705	-2.69757e-05
8.71	-2.77023e-05
8.715	-2.7557e-05
8.72	-9.3191e-06
8.725	-2.93735e-05
8.73	-3.28612e-05
8.735	2.05445e-05
8.74	-3.41691e-05
8.745	-1.89103e-05
8.75	1.17526e-05
8.755	-1.38241e-05
8.76	-3.55497e-05
8.765	-7.52952e-05
8.77	-4.01273e-05
8.775	-4.12899e-05
8.78	-3.83108e-05
8.785	4.0163e-05
8.79	-8.37239e-05
8.795	-8.69936e-05
8.8	-8.27066e-05
8.805	-8.83015e-05
8.81	-9.0336e-05
8.815	-2.54498e-05
8.82	-1.09176e-05
8.825	4.32874e-05
8.83	9.04443e-05
8.835	8.87005e-05
8.84	4.98269e-05
8.845	4.12529e-05
8.85	9.20943e-06
8.855	6.15767e-06
8.86	0.000123723
8.865	0.000135276
8.87	0.000178945
8.875	0.000135567
8.88	0.000146175
8.885	0.000181706
8.89	0.000103233
8.895	5.10621e-05
8.9	3.79831e-05
8.905	0.000138037
8.91	0.000147483
8.915	0.00014603
8.92	7.89639e-05
8.925	0.000155548
8.93	0.00011464
8.935	7.23517e-05
8.94	0.000105994
8.945	0.000108028
8.95	9.29874e-05
8.955	9.36414e-05
8.96	5.6875e-05
8.965	-2.77023e-05
8.97	-4.04906e-05
8.975	-3.78022e-05
8.98	9.35475e-06
8.985	8.26483e-06
8.99	-3.19166e-05
8.995	-3.23526e-05
9	-2.68304e-05
9.005	-2.72663e-05
9.01	-0.000133061
9.015	-0.000171353
9.02	-9.77474e-05
9.025	-0.000112788
9.03	-0.000193151
9.035	-0.000220399
9.04	-0.000193732
9.045	-0.000162997
9.05	-0.000181743
9.055	-0.000177602
9.06	-0.000142725
9.065	-0.000130808
9.07	-0.000142361
9.075	-0.000139745
9.08	-0.000181307
9.085	-8.83742e-05
9.09	-9.98546e-05
9.095	-0.000105522
9.1	-6.67939e-05
9.105	-1.22982e-05
9.11	-2.86469e-05
9.115	7.68355e-06
9.12	6.27605e-05
9.125	-5.46808e-06
9.13	8.7008e-06
9.135	-4.01486e-06
9.14	-1.10842e-06
9.145	-3.15533e-05
9.15	-8.05268e-05
9.155	-9.5059e-05
9.16	-5.37149e-05
9.165	-8.75022e-05
9.17	-5.2407e-05
9.175	-5.03725e-05
9.18	-3.04634e-05
9.185	0.00028176
9.19	0.000163832
9.195	0.00013593
9.2	0.000138037
9.205	0.000346719
9.21	0.00028503
9.215	0.000293168
9.22	0.000259526
9.225	0.000215639
9.23	0.000245793
9.235	0.000254585
9.24	0.000260035
9.245	0.000512241
9.25	0.00056383
9.255	0.000572186
9.26	0.000580542
9.265	0.000548426
9.27	0.0005368
9.275	0.000492622
9.28	0.000503304
9.285	0.000546319
9.29	0.000267301
9.295	0.000280889
9.3	0.000424902
9.305	0.000455856
9.31	0.000222324
9.315	0.000442123
9.32	0.000478889
9.325	0.000480561
9.33	0.000478744
9.335	0.000499525
9.34	0.000521033
9.345	0.000553803
9.35	0.000322087
9.355	0.000323976
9.36	0.000311479
9.365	0.000331243
9.37	0.000317582
9.375	0.000331751
9.38	0.000350498
9.385	0.000372078
9.39	0.000320198
9.395	0.000310752
9.4	0.000317074
9.405	0.000214041
9.41	0.000188537
9.415	0.000194277
9.42	6.88428e-06
9.425	-2.67577e-05
9.43	-2.56678e-05
9.435	0.000101925
9.44	5.36052e-05
9.445	3.47134e-05
9.45	1.13893e-05
9.455	-2.29067e-05
9.46	-5.48775e-05
9.465	-2.45779e-05
9.47	9.57273e-06
9.475	5.70203e-05
9.48	7.08985e-05
9.485	6.17433e-05
9.49	2.62847e-05
9.495	0.0001291
9.5	0.000103887
9.505	7.08259e-05
9.51	6.50857e-05
9.515	6.0726e-05
9.52	7.04626e-05
9.525	4.41593e-05
9.53	0.000239109
9.535	0.000244849
9.54	0.000147265
9.545	0.000147846
9.55	0.000173932
9.555	0.000176257
9.56	0.00027246
9.565	0.000302178
9.57	0.000284086
9.575	0.000253132
9.58	0.000226901
9.585	0.000216148
9.59	0.000221961
9.595	0.000196675
9.6	7.73654e-05
9.605	9.08803e-05
9.61	8.79738e-05
9.615	6.21066e-05
9.62	5.32419e-05
9.625	8.5576e-05
9.63	8.78285e-05
9.635	-9.49863e-05
9.64	-0.000103342
9.645	-0.00011257
9.65	-0.000113297
9.655	-0.000165758
9.66	-0.000187048
9.665	-0.000249899
9.67	-0.000223741
9.675	-0.000238419
9.68	-0.000224395
9.685	-0.000239509
9.69	-0.000180654
9.695	-0.000172879
9.7	-0.000160962
9.705	-0.000113878
9.71	-8.6049e-05
9.715	-9.85467e-05
9.72	-0.000107339
9.725	-8.97547e-05
9.73	1.70568e-05
9.735	2.09078e-05
9.74	3.12257e-05
9.745	5.72383e-05
9.75	3.26789e-05
9.755	6.04354e-05
9.76	0.000133096
9.765	0.000147919
9.77	0.000163904
9.775	7.99085e-05
9.78	8.25969e-05
9.785	3.97997e-05
9.79	4.88096e-05
9.795	1.73474e-05
9.8	7.38776e-05
9.805	8.52854e-05
9.81	8.52127e-05
9.815	4.19795e-05
9.82	7.54035e-05
9.825	8.09984e-05
9.83	6.58849e-05
9.835	-0.000100799
9.84	-7.88556e-05
9.845	-7.90009e-05
9.85	-7.47866e-05
9.855	-8.2198e-05
9.86	-8.69936e-05
9.865	-0.000157547
9.87	-0.00014425
9.875	-0.000185304
9.88	-0.000169246
9.885	-0.000179128
9.89	7.89639e-05
9.895	8.58667e-05
9.9	8.82645e-05
9.905	1.45137e-05
9.91	0.000404194
9.915	0.000480125
9.92	0.000525538
9.925	0.000503667
9.93	0.000550533
9.935	0.00068481
9.94	0.000685755
9.945	0.000651241
9.95	0.00064056
9.955	0.000610624
9.96	0.000623921
9.965	0.000692731
9.97	0.000786027
9.975	0.000776581
9.98	0.000793221
9.985	0.000783775
9.99	0.000810296
[truncated: 70,025 more rows]

## Sheet: f
Time / s	ECL intensity
0
0.005
0.01
0.015
0.02
0.025
0.03
0.035
0.04
0.045
0.05
0.055
0.06
0.065
0.07
0.075
0.08
0.085
0.09
0.095
0.1	-7.41937e-05
0.105	-9.46841e-05
0.11	-9.10511e-05
0.115	-8.85806e-05
0.12	-8.69094e-05
0.125	-9.5992e-05
0.13	-9.43208e-05
0.135	-8.99611e-05
0.14	-0.000103621
0.145	-0.000167781
0.15	-0.000126219
0.155	-0.000119171
0.16	-8.45116e-05
0.165	-0.000112631
0.17	-0.000110597
0.175	-0.000100788
0.18	-0.00010057
0.185	-0.000131233
0.19	-9.09057e-05
0.195	-5.16689e-05
0.2	-3.15418e-05
0.205	-2.71821e-05
0.21	-5.86443e-05
0.215	-5.62465e-05
0.22	-5.58832e-05
0.225	-5.95162e-05
0.23	-4.25862e-05
0.235	-1.41758e-05
0.24	0.000156069
0.245	0.000175033
0.25	0.000175832
0.255	0.000108839
0.26	0.000111818
0.265	7.46885e-05
0.27	7.28719e-05
0.275	6.80763e-05
0.28	4.24997e-05
0.285	4.78766e-05
0.29	6.05922e-05
0.295	1.2854e-05
0.3	2.89948e-06
0.305	5.31082e-05
0.31	5.12916e-05
0.315	8.31898e-05
0.32	9.36529e-05
0.325	0.000171691
0.33	0.000166387
0.335	0.000231418
0.34	0.000194143
0.345	5.71045e-05
0.35	6.33534e-05
0.355	6.75677e-05
0.36	6.03743e-05
0.365	4.40982e-05
0.37	4.86758e-05
0.375	5.11463e-05
0.38	5.21636e-05
0.385	8.84214e-05
0.39	0.000104988
0.395	0.000101282
0.4	0.000290201
0.405	0.000259974
0.41	0.000186441
0.415	0.000181936
0.42	0.000152726
0.425	0.000140592
0.43	5.94297e-05
0.435	6.90209e-05
0.44	-1.13421e-05
0.445	-1.76636e-05
0.45	-5.13055e-05
0.455	-1.77362e-05
0.46	-1.43212e-05
0.465	3.12372e-05
0.47	2.71682e-05
0.475	2.46251e-05
0.48	2.47704e-05
0.485	0.000106369
0.49	9.26357e-05
0.495	7.33806e-05
0.5	6.8367e-05
0.505	-7.82627e-05
0.51	-5.29768e-05
0.515	-2.95073e-05
0.52	-3.78532e-06
0.525	-3.05871e-06
0.53	-1.2432e-05
0.535	-5.15581e-07
0.54	-3.71266e-06
0.545	-4.43927e-06
0.55	2.04108e-05
0.555	2.05561e-05
0.56	4.93399e-06
0.565	9.96838e-05
0.57	5.56513e-05
0.575	8.28991e-05
0.58	8.42797e-05
0.585	9.11098e-05
0.59	2.121e-05
0.595	2.11028e-07
0.6	3.17459e-05
0.605	7.68683e-05
0.61	4.06105e-05
0.615	2.1864e-05
0.62	2.39086e-06
0.625	-2.72548e-05
0.63	-3.07425e-05
0.635	4.61327e-05
0.64	3.8358e-05
0.645	3.94479e-05
0.65	3.60329e-05
0.655	2.68776e-05
0.66	4.19184e-05
0.665	5.9139e-05
0.67	-4.53474e-05
0.675	-1.69369e-05
0.68	-3.6628e-05
0.685	-3.54655e-05
0.69	-2.59469e-05
0.695	-3.7064e-05
0.7	-3.22684e-05
0.705	-6.80176e-05
0.71	-0.000112704
0.715	-0.000110742
0.72	-0.000114448
0.725	-0.000114956
0.73	-0.000108272
0.735	-0.000106964
0.74	-0.00015819
0.745	-0.000160297
0.75	-0.000165674
0.755	-0.000143149
0.76	-0.000137481
0.765	-0.000153757
0.77	-0.000200188
0.775	-0.000187181
0.78	-0.000178026
0.785	-0.000178099
0.79	-0.000130797
0.795	-0.00012898
0.8	-7.89894e-05
0.805	-7.928e-05
0.81	-7.92073e-05
0.815	-8.19684e-05
0.82	-8.83626e-05
0.825	-8.21138e-05
0.83	-8.32763e-05
0.835	0.000173871
0.84	0.000187676
0.845	0.000213907
0.85	0.00020962
0.855	0.000218848
0.86	0.000193416
0.865	0.000168639
0.87	0.00018833
0.875	0.000184261
0.88	0.000180919
0.885	0.000172417
0.89	0.000167186
0.895	0.000139502
0.9	0.000144443
0.905	8.95839e-05
0.91	7.57057e-05
0.915	8.0792e-05
0.92	8.90026e-05
0.925	9.45975e-05
0.93	0.000122427
0.935	0.000127222
0.94	-0.000119607
0.945	-0.000130942
0.95	-0.000172286
0.955	-0.000127599
0.96	-0.000127236
0.965	-9.32309e-05
0.97	-9.72272e-05
0.975	-0.000117354
0.98	-0.000118226
0.985	-0.000125056
0.99	-0.000155647
0.995	-0.000157463
1	-0.000143948
1.005	-0.000130724
1.01	-0.000118372
1.015	-9.49021e-05
1.02	-9.70093e-05
1.025	-9.63553e-05
1.03	-0.000102241
1.035	-0.000135955
1.04	-0.000130869
1.045	-0.000124039
1.05	-0.00013225
1.055	-0.000132686
1.06	-0.000173303
1.065	-0.0001765
1.07	-0.00019779
1.075	-0.000180206
1.08	-0.000180569
1.085	-0.000179988
1.09	-0.000176718
1.095	-0.000117572
1.1	-7.99339e-05
1.105	-0.000113285
1.11	-3.41576e-05
1.115	-3.27044e-05
1.12	-2.37671e-05
1.125	-2.68915e-05
1.13	-4.21503e-05
1.135	-3.02339e-05
1.14	1.90302e-05
1.145	1.29993e-05
1.15	-7.12772e-06
1.155	7.6951e-06
1.16	1.21274e-05
1.165	4.55514e-05
1.17	5.9793e-05
1.175	5.40528e-05
1.18	4.54788e-05
1.185	9.93205e-05
1.19	9.32896e-05
1.195	0.000108548
1.2	6.33534e-05
1.205	5.04197e-05
1.21	4.51155e-05
1.215	-5.98795e-05
1.22	-3.48842e-05
1.225	-4.49114e-05
1.23	-2.92166e-05
1.235	-2.4421e-05
1.24	-3.00886e-05
1.245	-7.62282e-05
1.25	-7.69548e-05
1.255	-5.34127e-05
1.26	-5.84263e-05
1.265	-6.49658e-05
1.27	-0.000101805
1.275	-0.000123095
1.28	-0.000101296
1.285	-0.000101587
1.29	-0.000158989
1.295	-0.000116192
1.3	-0.000123167
1.305	-0.000130579
1.31	-0.000120551
1.315	-8.82173e-05
1.32	-8.98885e-05
1.325	-0.000125129
1.33	-0.000136464
1.335	-0.00012542
1.34	-9.91164e-05
1.345	-0.000103476
1.35	-7.72455e-05
1.355	-7.21592e-05
1.36	-9.07604e-05
1.365	-7.34671e-05
1.37	-7.5211e-05
1.375	-5.32674e-05
1.38	-1.34492e-05
1.385	-4.32402e-05
1.39	-4.9489e-05
1.395	-4.38941e-05
1.4	-7.25225e-05
1.405	-7.10693e-05
1.41	-7.64462e-05
1.415	-9.73726e-05
1.42	-0.000128108
1.425	0.000191164
1.43	0.000187313
1.435	0.000189929
1.44	0.000172781
1.445	0.000202499
1.45	0.000208239
1.455	0.000225678
1.46	0.000226259
1.465	0.000227422
1.47	0.000260555
1.475	0.000263316
1.48	0.000251182
1.485	0.000217176
1.49	0.000253144
1.495	0.000318393
1.5	0.000321445
1.505	0.00031149
1.51	0.000300446
1.515	0.000342081
1.52	0.000335468
1.525	0.000405078
1.53	7.47611e-05
1.535	8.66048e-05
1.54	0.000124098
1.545	0.000131945
1.55	7.57784e-05
1.555	6.60418e-05
1.56	4.47522e-05
1.565	4.38076e-05
1.57	0.000231781
1.575	0.00018506
1.58	0.000185932
1.585	0.000220228
1.59	0.00021427
1.595	0.000191745
1.6	0.00014517
1.605	0.000142336
1.61	0.000143862
1.615	0.000143644
1.62	0.000111382
1.625	0.000105497
1.63	3.8358e-05
1.635	5.81944e-05
1.64	4.62054e-05
1.645	9.94759e-06
1.65	9.65695e-06
1.655	5.95023e-05
1.66	7.30899e-05
1.665	7.38165e-05
1.67	0.000132454
1.675	-4.9271e-05
1.68	-4.80358e-05
1.685	-4.91257e-05
1.69	-9.24316e-05
1.695	-8.93799e-05
1.7	-9.51201e-05
1.705	-0.000107109
1.71	-9.72272e-05
1.715	-9.27949e-05
1.72	-8.58195e-05
1.725	-8.43663e-05
1.73	-8.12418e-05
1.735	-8.20411e-05
1.74	-9.59193e-05
1.745	-9.03245e-05
1.75	-9.92617e-05
1.755	-6.70003e-05
1.76	-0.000109289
1.765	-0.000119389
1.77	-0.000150488
1.775	-0.000211959
1.78	-0.000220387
1.785	-0.000226854
1.79	-0.000211087
1.795	-0.000174756
1.8	-0.00014344
1.805	-0.000112922
1.81	-0.000102967
1.815	-0.000107618
1.82	-0.000114521
1.825	-0.000116846
1.83	-8.92345e-05
1.835	-8.49475e-05
1.84	-7.98613e-05
1.845	-8.44389e-05
1.85	-3.74273e-05
1.855	1.81583e-05
1.86	-3.45935e-05
1.865	-4.34582e-05
1.87	0.000141609
1.875	0.0001512
1.88	0.000153816
1.885	0.000161664
1.89	0.000195742
1.895	0.000182445
1.9	0.000149602
1.905	0.000134416
1.91	0.000113489
1.915	9.57601e-05
1.92	9.14731e-05
1.925	0.000196032
1.93	0.000189856
1.935	0.000150692
1.94	0.000148294
1.945	0.000157086
1.95	0.000152072
1.955	0.000116178
1.96	6.74224e-05
1.965	9.37983e-05
1.97	0.000144879
1.975	-3.08878e-05
1.98	-3.08878e-05
1.985	1.24907e-05
1.99	1.30094e-06
1.995	-3.88079e-05
2	-2.0134e-05
2.005	-2.33311e-05
2.01	-4.62919e-05
2.015	-5.92256e-05
2.02	-5.60285e-05
2.025	-4.1351e-05
2.03	-0.000146564
2.035	-0.00012898
2.04	-0.000127309
2.045	-0.000119752
2.05	-0.00014126
2.055	-0.000138208
2.06	-7.37578e-05
2.065	-7.72455e-05
2.07	-0.000101151
2.075	-0.000152595
2.08	-0.000149979
2.085	-0.000149906
2.09	-0.000201132
2.095	-0.000199243
2.1	-0.000193576
2.105	-0.000213848
2.11	-0.000220024
2.115	-0.00021908
2.12	-0.000223803
2.125	-0.000225837
2.13	-0.000252286
2.135	-0.00022482
2.14	-0.000198008
2.145	-0.000167418
2.15	-0.000130506
2.155	-0.000114157
2.16	-0.000110524
2.165	-0.000182822
2.17	-0.000174611
2.175	-0.000148598
2.18	-0.000139007
2.185	-0.000152668
2.19	-0.000155356
2.195	-0.000156519
2.2	-0.000150633
2.205	-0.000147654
2.21	-0.000134938
2.215	-0.000129707
2.22	-0.000124112
2.225	-0.00010413
2.23	-0.000106964
2.235	-0.000104711
2.24	-0.000128689
2.245	-0.000139443
2.25	-0.000149616
2.255	-0.000186818
2.26	-0.000142277
2.265	-0.000137845
2.27	-0.000130433
2.275	-0.00014155
2.28	-0.000149616
2.285	-0.000154339
2.29	-0.000158408
2.295	-7.84081e-05
2.3	-7.20139e-05
2.305	-5.67551e-05
2.31	0.000229747
2.315	0.000246168
2.32	0.000276904
2.325	0.000285623
2.33	0.000270437
2.335	0.000272253
2.34	0.000282063
2.345	0.000273852
2.35	0.000248421
2.355	0.000227567
2.36	0.000221318
2.365	0.000232799
2.37	0.000269783
2.375	0.000387494
2.38	0.000400645
2.385	0.000384369
2.39	0.000377612
2.395	0.000375141
2.4	0.000282571
2.405	0.000279011
2.41	0.000280755
2.415	2.32445e-05
2.42	2.15733e-05
2.425	-3.56734e-06
2.43	-2.84073e-06
2.435	-3.64e-06
2.44	6.46994e-07
2.445	-1.60549e-06
2.45	-6.90974e-06
2.455	7.91308e-06
2.46	1.52518e-05
2.465	1.45979e-05
2.47	-5.29768e-05
2.475	-9.79538e-05
2.48	-0.000224674
2.485	-0.000224021
2.49	-0.000224166
2.495	-0.00020898
2.5	-0.00019343
2.505	-0.000180497
2.51	-0.000182894
2.515	-0.000205347
2.52	-0.000185074
2.525	-0.000212177
2.53	-0.000214865
2.535	-0.000227072
2.54	-0.000177082
2.545	-0.000147799
2.55	-0.000101732
2.555	-9.76632e-05
2.56	-0.000112631
2.565	-0.000119316
2.57	-9.85351e-05
2.575	-0.00010166
2.58	-7.68822e-05
2.585	-7.4775e-05
2.59	-7.68095e-05
2.595	-7.22319e-05
2.6	-7.32491e-05
2.605	-8.24044e-05
2.61	-8.56015e-05
2.615	-8.3785e-05
2.62	-6.51838e-05
2.625	-7.73182e-05
2.63	-8.18958e-05
2.635	-8.66914e-05
2.64	-8.26951e-05
2.645	-0.000129561
2.65	-0.000158626
2.655	-0.000164802
2.66	-0.000138499
2.665	-0.00013225
2.67	-0.000134139
2.675	-0.000114012
2.68	-0.000105583
2.685	-8.17505e-05
2.69	-8.93799e-05
2.695	-9.9843e-05
2.7	-6.45298e-05
2.705	-5.8717e-05
2.71	-5.12329e-05
2.715	-4.94164e-05
2.72	9.3663e-06
2.725	1.15562e-06
2.73	-4.25862e-05
2.735	-4.16417e-05
2.74	2.6815e-06
2.745	1.08922e-05
2.75	6.96849e-06
2.755	1.43072e-05
2.76	-2.20232e-05
2.765	-3.32856e-05
2.77	-4.46934e-05
2.775	-3.28497e-05
2.78	-3.51748e-05
2.785	-3.53202e-05
2.79	-5.3776e-05
2.795	-3.81539e-05
2.8	-3.23411e-05
2.805	-6.86715e-05
2.81	-6.41665e-05
2.815	-4.50567e-05
2.82	-3.27669e-06
2.825	-4.89077e-05
2.83	1.45979e-05
2.835	1.329e-05
2.84	8.4861e-05
2.845	5.41981e-05
2.85	4.00292e-05
2.855	5.15823e-05
2.86	4.77313e-05
2.865	4.6932e-05
2.87	4.70046e-05
2.875	4.66413e-05
2.88	4.6278e-05
2.885	7.25914e-06
2.89	1.70684e-05
2.895	-9.01691e-06
2.9	-1.35945e-05
2.905	-1.38125e-05
2.91	-2.15872e-05
2.915	-3.05245e-05
2.92	-4.78178e-05
2.925	-8.61828e-05
2.93	-4.06971e-05
2.935	-0.000114085
2.94	-0.000107981
2.945	-0.000174974
2.95	-0.000159643
2.955	-0.000162186
2.96	-0.000157608
2.965	-0.000102531
2.97	-9.38122e-05
2.975	-9.9625e-05
2.98	-8.53109e-05
2.985	-9.14144e-05
2.99	-8.51655e-05
2.995	-9.11237e-05
3	-8.21864e-05
3.005	-6.2786e-05
3.01	-1.91894e-05
3.015	2.39086e-06
3.02	7.18647e-06
3.025	2.11028e-07
3.03	4.42536e-06
3.035	0.000170891
3.04	0.000182445
3.045	0.000183171
3.05	0.000182372
3.055	0.000192908
3.06	0.00020962
3.065	0.000198139
3.07	0.000166096
3.075	0.000188039
3.08	0.00018724
3.085	0.000171691
3.09	0.000165805
3.095	0.000155342
3.1	0.000179247
3.105	0.000170746
3.11	0.000301972
3.115	0.00028446
3.12	0.000281699
3.125	0.000271745
3.13	0.000324569
3.135	0.000315632
3.14	9.33623e-05
3.145	7.75949e-05
3.15	7.20727e-05
3.155	6.49519e-05
3.16	3.63235e-05
3.165	3.02926e-05
3.17	3.07286e-05
3.175	3.55242e-05
3.18	4.01019e-05
3.185	6.20455e-05
3.19	8.09373e-05
3.195	7.97021e-05
3.2	9.99744e-05
3.205	7.92661e-05
3.21	0.000133907
3.215	-1.91894e-05
3.22	-3.75e-05
3.225	-5.69004e-05
3.23	-6.06788e-05
3.235	-7.57196e-05
3.24	-5.95889e-05
3.245	-6.22047e-05
3.25	-5.98069e-05
3.255	-3.78633e-05
3.26	-2.47843e-05
3.265	-2.92166e-05
3.27	-3.31403e-05
3.275	3.77141e-06
3.28	-2.04247e-05
3.285	-5.58832e-05
3.29	-7.71002e-05
3.295	-6.57651e-05
3.3	-6.09694e-05
3.305	-7.98613e-05
3.31	-9.56287e-05
3.315	-0.000145983
3.32	-0.000134793
3.325	-0.000144166
3.33	-0.000137045
3.335	-0.000134648
3.34	-0.000172431
3.345	-0.000165311
3.35	-0.000150488
3.355	-0.000151287
3.36	-0.000173085
3.365	-0.000181151
3.37	-0.000150124
3.375	-0.000147073
3.38	-0.000173812
3.385	-0.000179116
3.39	-9.50474e-05
3.395	-9.03971e-05
3.4	-0.000113503
3.405	-0.000116192
3.41	-0.000125856
3.415	-9.43208e-05
3.42	-9.03971e-05
3.425	3.814e-05
3.43	3.77767e-05
3.435	4.75859e-05
3.44	5.19456e-05
3.445	5.23816e-05
3.45	5.61599e-05
3.455	3.78494e-05
3.46	3.29084e-05
3.465	4.89665e-05
3.47	6.92389e-05
3.475	3.22545e-05
3.48	2.86214e-05
3.485	1.94662e-05
3.49	1.29993e-05
3.495	-8.01519e-05
3.5	-8.72727e-05
3.505	-5.45753e-05
3.51	-5.8717e-05
3.515	-4.94164e-05
3.52	-7.99339e-05
3.525	-6.18414e-05
3.53	-0.000196991
3.535	-0.000160588
3.54	-0.000169089
3.545	-0.000161024
3.55	-0.000158698
3.555	-0.00018195
3.56	-0.000172141
3.565	-0.000164439
3.57	-0.000160951
3.575	-0.000183694
3.58	-0.000178244
3.585	-0.000179261
3.59	-0.000189725
3.595	-0.000176646
3.6	-0.000118081
3.605	-0.000117209
3.61	-0.000138353
3.615	-0.000114956
3.62	-4.38215e-05
3.625	-4.12783e-05
3.63	-6.67097e-05
3.635	-7.0924e-05
3.64	-6.1914e-05
3.645	-6.1914e-05
3.65	-5.71184e-05
3.655	-6.04608e-05
3.66	-6.48931e-05
3.665	-7.0488e-05
3.67	-7.66642e-05
3.675	-8.73454e-05
3.68	-8.3131e-05
3.685	-7.9062e-05
3.69	-6.40212e-05
3.695	-3.45209e-05
3.7	-2.47117e-05
3.705	-7.14326e-05
3.71	-6.99067e-05
3.715	-9.26496e-05
3.72	-9.56287e-05
3.725	-0.000171051
3.73	-0.000161677
3.735	-0.000158553
3.74	-0.000164802
3.745	-0.000191759
3.75	-0.000198589
3.755	-0.000176428
3.76	-0.000135374
3.765	-0.000138135
3.77	-0.000135229
3.775	-0.000132831
3.78	-0.00013581
3.785	-0.000133049
3.79	-0.000118444
3.795	-6.96161e-05
3.8	-8.97432e-05
3.805	-0.000110379
3.81	-0.000117645
3.815	-0.000126655
3.82	-0.000117427
3.825	-0.000130579
3.83	-0.000129416
3.835	-0.000121932
3.84	-0.000124984
3.845	-0.000114739
3.85	-0.000128907
3.855	-0.000127382
3.86	-0.00015056
3.865	-0.000140533
3.87	-0.000142059
3.875	-9.95524e-05
3.88	-9.27223e-05
3.885	-7.82627e-05
3.89	-7.55016e-05
3.895	-9.25769e-05
3.9	-0.000128253
3.905	-0.000127309
3.91	-0.000127963
3.915	-9.85351e-05
3.92	-7.48477e-05
3.925	-2.849e-05
3.93	3.16732e-05
3.935	6.52425e-05
3.94	4.91118e-05
3.945	6.01563e-05
3.95	7.39618e-05
3.955	7.99927e-05
3.96	8.88573e-05
3.965	7.2218e-05
3.97	3.15279e-05
3.975	4.12644e-05
3.98	-7.96152e-08
3.985	1.2854e-05
3.99	7.92316e-07
3.995	5.87031e-05
4	0.000123735
4.005	9.38709e-05
4.01	9.2345e-05
4.015	9.13278e-05
4.02	6.62598e-05
4.025	5.20909e-05
4.03	-1.53283e-06
4.035	-1.97707e-05
4.04	-4.12057e-05
4.045	-4.28769e-05
4.05	-3.93165e-05
4.055	-5.23955e-05
4.06	-5.55199e-05
4.065	-4.62919e-05
4.07	-5.13055e-05
4.075	-6.04608e-05
4.08	-1.13421e-05
4.085	-1.34492e-05
4.09	-3.24864e-05
4.095	1.27087e-05
4.1	-4.02611e-05
4.105	-0.000106891
4.11	-8.00066e-05
4.115	-3.90259e-05
4.12	-4.51193e-06
4.125	-6.40111e-06
4.13	0.00010695
4.135	0.00010942
4.14	8.90753e-05
4.145	7.98474e-05
4.15	8.41344e-05
4.155	6.59691e-05
4.16	0.000273489
4.165	0.000302408
4.17	0.000293906
4.175	0.000300954
4.18	0.000339101
4.185	0.000291872
4.19	0.000334887
4.195	0.000383861
4.2	0.000332562
4.205	0.000358429
4.21	0.0003609
4.215	0.00036119
4.22	0.000324424
4.225	0.000293906
4.23	0.000295287
4.235	0.000189856
4.24	0.000200174
4.245	0.000182735
4.25	0.000184334
4.255	0.00017794
4.26	0.00018833
4.265	-2.63102e-05
4.27	-2.86353e-05
4.275	-3.63374e-05
4.28	-3.55381e-05
4.285	-7.63736e-05
4.29	-8.70547e-05
4.295	-0.000143658
4.3	-0.00016502
4.305	-0.000162767
4.31	-0.000167127
4.315	-0.000161968
4.32	-0.000168653
4.325	-0.000170687
4.33	-0.000167054
4.335	-0.000162622
4.34	-0.00016749
4.345	-0.000114956
4.35	-6.2568e-05
4.355	-5.88623e-05
4.36	-5.13782e-05
4.365	-5.58105e-05
4.37	-4.46934e-05
4.375	-7.00521e-05
4.38	-4.64373e-05
4.385	-5.94436e-05
4.39	-1.84628e-05
4.395	-1.75182e-05
4.4	1.05289e-05
4.405	-1.11241e-05
4.41	-6.03781e-06
4.415	7.53424e-05
4.42	0.000123081
4.425	0.000104043
4.43	0.000110728
4.435	0.000154615
4.44	0.000171836
4.445	0.000166968
4.45	0.000105569
4.455	4.91845e-05
4.46	6.29174e-05
4.465	9.00199e-05
4.47	8.65322e-05
4.475	6.93115e-05
4.48	6.03743e-05
4.485	4.56968e-05
4.49	5.25995e-05
4.495	2.15733e-05
4.5	3.21092e-05
4.505	2.6151e-05
4.51	6.28447e-05
4.515	5.75405e-05
4.52	-5.72637e-05
4.525	-0.000106818
4.53	-0.000109144
4.535	-0.000120261
4.54	-0.000140533
4.545	-0.000164511
4.55	-0.000155429
4.555	-0.000149761
4.56	-0.000120697
4.565	-0.00013581
4.57	-0.000131741
4.575	-0.000109144
4.58	-9.92617e-05
4.585	-0.000101369
4.59	-6.42392e-05
4.595	-5.94436e-05
4.6	-6.89621e-05
4.605	-7.52836e-05
4.61	-7.58649e-05
4.615	-0.000111469
4.62	-0.000111033
4.625	-0.000101732
4.63	-4.28769e-05
4.635	-4.1569e-05
4.64	-2.74728e-05
4.645	-5.47206e-05
4.65	3.01473e-05
4.655	3.66141e-05
4.66	3.54516e-05
4.665	8.63969e-06
4.67	-3.20403e-06
4.675	-3.38669e-05
4.68	-5.38487e-05
4.685	-6.06061e-05
4.69	-4.83991e-05
4.695	-9.06878e-05
4.7	-7.59376e-05
4.705	-7.33218e-05
4.71	-7.07787e-05
4.715	-8.05152e-05
4.72	-8.49475e-05
4.725	-8.7418e-05
4.73	-7.31765e-05
4.735	-0.000133558
4.74	-0.00013472
4.745	-0.000135011
4.75	-0.000134066
4.755	-0.000203966
4.76	-0.000220969
4.765	-0.000223076
4.77	-0.000229688
4.775	-0.000225401
4.78	-0.000219516
4.785	-0.000223221
4.79	-0.000206073
4.795	-0.000221477
4.8	-0.000209706
4.805	-0.000225401
4.81	-0.000215156
4.815	-0.000221332
4.82	-0.00018522
4.825	-0.000179043
4.83	-0.000168653
4.835	-0.00019423
4.84	-0.000192413
4.845	8.0356e-05
4.85	7.65776e-05
4.855	7.75949e-05
4.86	6.8149e-05
4.865	8.4643e-05
4.87	8.55876e-05
4.875	0.000101864
4.88	0.000107531
4.885	0.000115233
4.89	0.000115815
4.895	9.2563e-05
4.9	0.000132236
4.905	0.000213616
4.91	0.000262226
4.915	0.000244788
4.92	0.000242898
4.925	0.000209474
4.93	0.000204824
4.935	0.000212454
4.94	0.000214052
4.945	0.000206132
4.95	-5.92256e-05
4.955	-6.65643e-05
4.96	-6.59831e-05
4.965	-6.83082e-05
4.97	1.07469e-05
4.975	6.16922e-06
4.98	1.0103e-06
4.985	4.91845e-05
4.99	2.87668e-05
4.995	3.4507e-05
5	4.27903e-05
5.005	1.21274e-05
5.01	-2.44937e-05
5.015	-7.15779e-05
5.02	-6.40939e-05
5.025	-5.98795e-05
5.03	-4.91984e-05
5.035	-5.0361e-05
5.04	-5.4212e-05
5.045	-5.42846e-05
5.05	-5.04336e-05
5.055	-5.23228e-05
5.06	-2.83447e-05
5.065	-1.2432e-05
5.07	-9.16223e-06
5.075	-0.000100497
5.08	-0.000104784
5.085	-8.95978e-05
5.09	0.000116832
5.095	0.000118866
5.1	0.000154979
5.105	0.000157885
5.11	0.000409437
5.115	0.000382044
5.12	0.000405441
5.125	0.000408493
5.13	0.000403697
5.135	0.000389673
5.14	0.000386476
5.145	0.000374487
5.15	0.000376086
5.155	0.00039723
5.16	0.000399483
5.165	0.000394106
5.17	0.00037238
5.175	0.000382262
5.18	0.000408856
5.185	0.000416631
5.19	0.000393815
5.195	0.000135796
5.2	0.00014299
5.205	0.00010477
5.21	0.000104988
5.215	-0.000140969
5.22	-0.000146491
5.225	-0.000163276
5.23	-0.000172722
5.235	3.20365e-05
5.24	3.0438e-05
5.245	6.7931e-05
5.25	6.10282e-05
5.255	0.000105279
5.26	9.7722e-05
5.265	9.52515e-05
5.27	7.31626e-05
5.275	0.000109856
5.28	9.48155e-05
5.285	0.000113489
5.29	0.000106877
5.295	0.000106587
5.3	0.000106659
5.305	0.000100265
5.31	0.000103535
5.315	0.000104043
5.32	0.000215869
5.325	0.000189129
5.33	0.000177576
5.335	0.000175687
5.34	-1.16327e-05
5.345	-4.51193e-06
5.35	-5.6745e-06
5.355	7.3318e-06
5.36	-3.39396e-05
5.365	-3.61194e-05
5.37	-3.32856e-05
5.375	-3.11058e-05
5.38	-5.31221e-05
5.385	-3.67007e-05
5.39	-5.36307e-05
5.395	0.000109348
5.4	0.000133544
5.405	0.000132381
5.41	0.000132745
5.415	0.000122281
5.42	0.000140737
5.425	2.28812e-05
5.43	8.31898e-05
5.435	8.65322e-05
5.44	0.000129547
5.445	0.000123589
5.45	0.000119593
5.455	7.47611e-05
5.46	7.86848e-05
5.465	9.88845e-05
5.47	8.75494e-05
5.475	9.2999e-05
5.48	0.000195669
5.485	0.000423243
5.49	0.000423751
5.495	0.000424405
5.5	0.000278212
5.505	0.000288893
5.51	0.000317521
5.515	0.00031912
5.52	0.000324424
5.525	0.000321518
5.53	0.000314905
5.535	0.000371872
5.54	0.000370636
5.545	0.000331399
5.55	0.000325732
5.555	0.000329002
5.56	0.000358357
5.565	0.000368892
5.57	0.000406531
5.575	0.000402244
5.58	0.00039476
5.585	0.000293543
5.59	0.000414959
5.595	0.0004207
5.6	0.000412053
5.605	0.000408856
5.61	0.000381463
5.615	0.000355305
5.62	0.000352616
5.625	0.000387348
5.63	0.000390545
5.635	0.000419174
5.64	0.000299792
5.645	0.00029318
5.65	0.000293979
5.655	0.000299429
5.66	0.000293398
5.665	0.000275959
5.67	0.00027298
5.675	0.000249075
5.68	0.000271018
5.685	0.000275015
5.69	0.000272471
5.695	-8.55288e-05
5.7	-0.000109289
5.705	-6.73636e-05
5.71	-7.68822e-05
5.715	-8.87259e-05
5.72	-8.70547e-05
5.725	-7.39758e-05
5.73	-0.000116046
5.735	-0.000115828
5.74	-9.1705e-05
5.745	-6.37306e-05
5.75	-5.24681e-05
5.755	-2.56563e-05
5.76	-3.09605e-05
5.765	-2.53656e-05
5.77	-1.98434e-05
5.775	-3.91712e-05
5.78	-1.82348e-06
5.785	-1.87535e-05
5.79	6.299e-05
5.795	7.6505e-05
5.8	0.000149093
5.805	0.00018259
5.81	0.000125624
5.815	0.000141536
5.82	0.000148149
5.825	0.000147422
5.83	0.000168566
5.835	0.000168348
5.84	0.000160574
5.845	0.000106078
5.85	8.54423e-05
5.855	9.11825e-05
5.86	7.65776e-05
5.865	0.000122499
5.87	0.000132527
5.875	0.000160501
5.88	0.000155197
5.885	8.52969e-05
5.89	0.000126205
5.895	3.66141e-05
5.9	2.10647e-05
5.905	-3.35763e-05
5.91	-6.97614e-05
5.915	-8.88712e-05
5.92	-0.000103549
5.925	-1.83175e-05
5.93	-1.82448e-05
5.935	-3.23411e-05
5.94	-1.11241e-05
5.945	2.82682e-06
5.95	1.03109e-05
5.955	2.39711e-05
5.96	2.46251e-05
5.965	2.58603e-05
5.97	-1.67916e-05
5.975	4.2863e-05
5.98	2.98567e-05
5.985	4.40256e-05
5.99	5.25995e-05
5.995	1.24907e-05
6	3.27631e-05
6.005	4.92571e-05
6.01	3.18912e-05
6.015	3.49429e-05
6.02	9.20544e-05
6.025	9.45975e-05
6.03	3.19013e-06
6.035	1.95489e-06
6.04	-1.88988e-05
6.045	-1.09788e-05
6.05	2.49884e-05
6.055	2.25179e-05
6.06	2.53618e-06
6.065	6.19001e-05
6.07	7.78855e-05
6.075	7.12007e-05
6.08	1.54698e-05
6.085	3.70501e-05
6.09	0.000110147
6.095	9.58328e-05
6.1	0.000115451
6.105	0.000117704
6.11	0.000104043
6.115	0.000106223
6.12	0.000136087
6.125	9.08192e-05
6.13	9.67774e-05
6.135	0.00012497
6.14	0.000130783
6.145	0.000133398
6.15	0.000107386
6.155	3.71954e-05
6.16	3.25451e-05
6.165	3.68321e-05
6.17	-3.03792e-05
6.175	-4.82538e-05
6.18	-4.35308e-05
6.185	-5.34854e-05
6.19	-9.75179e-05
6.195	-0.000177372
6.2	-0.000175774
6.205	-0.00020106
6.21	-0.000220315
6.215	-0.000222059
6.22	-0.0002262
6.225	-0.00025868
6.23	-0.00025788
6.235	-0.000269434
6.24	-0.0002666
6.245	-0.000247199
6.25	-0.000240515
6.255	-0.000215083
6.26	-0.000218644
6.265	-0.000212104
6.27	-0.000164657
6.275	-0.000161459
6.28	-0.000172141
6.285	0.000158248
6.29	0.000308293
6.295	0.00033852
6.3	0.000348039
6.305	0.000386622
6.31	0.000392289
6.315	0.000386912
6.32	0.000393089
6.325	0.000397739
6.33	0.000424478
6.335	0.000420409
6.34	0.00042317
6.345	0.000412489
6.35	0.000385241
6.355	0.000372671
6.36	0.000380155
6.365	0.000433633
6.37	0.000492561
6.375	0.000455359
6.38	0.000443152
6.385	0.000458338
6.39	0.000140374
6.395	-1.53384e-05
6.4	-4.46934e-05
6.405	-4.74545e-05
6.41	-8.92345e-05
6.415	-7.83354e-05
6.42	-6.75089e-05
6.425	-4.22956e-05
6.43	-5.02883e-05
6.435	7.28719e-05
6.44	6.99655e-05
6.445	7.00382e-05
6.45	5.31082e-05
6.455	4.39529e-05
6.46	4.17731e-05
6.465	2.09194e-05
6.47	6.37167e-05
6.475	1.14008e-05
6.48	0.000102881
6.485	0.000108766
6.49	9.94658e-05
6.495	9.03105e-05
6.5	8.74768e-05
6.505	9.43069e-05
6.51	8.39164e-05
6.515	7.87575e-05
6.52	6.58238e-05
6.525	6.44433e-05
6.53	7.00382e-05
6.535	8.15912e-05
6.54	-6.18414e-05
6.545	-1.54111e-05
6.55	1.99748e-05
6.555	1.47432e-05
6.56	2.50611e-05
6.565	3.4289e-05
6.57	4.80946e-05
6.575	-4.04064e-05
6.58	-4.25136e-05
6.585	-0.000146491
6.59	-9.83172e-05
6.595	-0.00010878
6.6	-0.000114085
6.605	-0.000102749
6.61	-0.000105147
6.615	-0.00010086
6.62	-5.82083e-05
6.625	-5.69004e-05
6.63	-6.03155e-05
6.635	-8.90166e-05
6.64	-7.72455e-05
6.645	-5.42846e-05
6.65	-9.26496e-05
6.655	-0.000126728
6.66	-0.000107763
6.665	-0.000107472
6.67	-9.71546e-05
6.675	-0.000132322
6.68	-0.000132104
6.685	-0.000138426
6.69	-0.000135229
6.695	-0.000131305
6.7	-0.000125274
6.705	-0.000119679
6.71	-0.000131378
6.715	-0.000126728
6.72	-0.000117136
6.725	-0.000155138
6.73	-0.000156591
6.735	-0.00013334
6.74	-0.000136391
6.745	-0.000110379
6.75	-0.000114666
6.755	-6.16234e-05
6.76	-3.97525e-05
6.765	-2.28225e-05
6.77	-1.87535e-05
6.775	-7.05506e-06
6.78	5.44261e-06
6.785	8.56703e-06
6.79	8.34905e-06
6.795	6.3872e-06
6.8	-4.74545e-05
6.805	2.54244e-05
6.81	1.67051e-05
6.815	1.68504e-05
6.82	1.16915e-05
6.825	0.000193562
6.83	0.000189929
6.835	0.000183389
6.84	0.000158031
6.845	0.00020991
6.85	0.000162317
6.855	0.000138121
6.86	0.0001023
6.865	7.97021e-05
6.87	4.88938e-05
6.875	8.33351e-05
6.88	6.10282e-05
6.885	6.14642e-05
6.89	0.000118866
6.895	0.000118285
6.9	0.000120319
6.905	0.000122935
6.91	5.52153e-05
6.915	6.62598e-05
6.92	6.50972e-05
6.925	5.57966e-05
6.93	-0.000129271
6.935	-0.00011997
6.94	-9.22863e-05
6.945	-8.95252e-05
6.95	2.67323e-05
6.955	2.38985e-05
6.96	3.814e-05
6.965	2.09194e-05
6.97	2.01201e-05
6.975	7.57784e-05
6.98	8.95839e-05
6.985	8.63869e-05
6.99	0.000286204
6.995	0.000224443
7	0.000317812
7.005	0.000519155
7.01	0.000523224
7.015	0.000517339
7.02	0.000736775
7.025	0.000741788
7.03	0.000744622
7.035	0.000739463
7.04	0.000735176
7.045	0.000771216
7.05	0.000776883
7.055	0.000680099
7.06	0.000684386
7.065	0.000673051
7.07	0.000665422
7.075	0.000661425
7.08	0.00060257
7.085	0.000580481
7.09	0.000601335
7.095	0.000402026
7.1	0.00045238
7.105	0.000367294
7.11	0.000160937
7.115	0.000159338
7.12	0.000160719
7.125	-6.6855e-05
7.13	-7.35398e-05
7.135	-7.5429e-05
7.14	-8.49475e-05
7.145	-4.2005e-05
7.15	-2.057e-05
7.155	-3.92438e-05
7.16	-9.00338e-05
7.165	-8.96705e-05
7.17	-4.5856e-05
7.175	-4.0915e-05
7.18	6.66231e-05
7.185	7.50518e-05
7.19	0.000253362
7.195	0.000233743
7.2	0.000235124
7.205	0.000190292
7.21	0.000185278
7.215	0.000180919
7.22	0.000191963
7.225	0.000193562
7.23	0.000411399
7.235	0.000458701
7.24	0.000465749
7.245	0.000692451
7.25	0.000655976
7.255	0.000681843
7.26	0.000753487
7.265	0.000738736
7.27	0.000753269
7.275	0.000701897
7.28	0.000705094
7.285	0.00060148
7.29	0.00059465
7.295	0.000384151
7.3	0.000392435
7.305	0.000543424
7.31	0.00053129
7.315	0.000524605
7.32	0.000529546
7.325	0.000514142
7.33	0.000511308
7.335	0.000327912
7.34	0.000284751
7.345	0.000343098
7.35	0.000127295
7.355	0.000131437
7.36	4.77313e-05
7.365	3.78494e-05
7.37	7.73769e-05
7.375	5.39801e-05
7.38	6.00109e-05
7.385	5.39801e-05
7.39	5.23816e-05
7.395	5.28902e-05
7.4	8.28265e-05
7.405	0.000195306
7.41	5.65959e-05
7.415	6.12462e-05
7.42	7.1346e-05
7.425	7.57057e-05
7.43	7.33806e-05
7.435	6.90209e-05
7.44	4.81672e-05
7.445	5.67412e-05
7.45	3.5635e-07
7.455	2.65143e-05
7.46	9.7504e-05
7.465	9.7504e-05
7.47	4.90392e-05
7.475	1.16915e-05
7.48	1.67051e-05
7.485	2.83308e-05
7.49	6.7931e-05
7.495	6.7931e-05
7.5	8.94386e-05
7.505	6.408e-05
7.51	-4.9707e-05
7.515	-5.00703e-05
7.52	0.000276032
7.525	0.000272907
7.53	0.000263098
7.535	0.000542261
7.54	0.000568201
7.545	0.000557738
7.55	0.000765912
7.555	0.000830507
7.56	0.000800208
7.565	0.000719845
7.57	0.000705167
7.575	0.000697828
7.58	0.000696593
7.585	0.000703423
7.59	0.000695866
7.595	0.000667819
7.6	0.000674286
7.605	0.000657429
7.61	0.000654232
7.615	0.000642461
7.62	0.000669127
7.625	0.000350873
7.63	0.000346876
7.635	0.000354724
7.64	8.15186e-05
7.645	5.84124e-05
7.65	6.71317e-05
7.655	-0.000153757
7.66	-4.23683e-05
7.665	-3.92438e-05
7.67	-3.67734e-05
7.675	-4.74545e-05
7.68	-4.02611e-05
7.685	-4.10604e-05
7.69	-5.26134e-05
7.695	-1.80269e-05
7.7	-2.88533e-05
7.705	-3.32856e-05
7.71	-2.69541e-06
7.715	4.6932e-05
7.72	5.19456e-05
7.725	8.44977e-05
7.73	9.59054e-05
7.735	9.49608e-05
7.74	9.62687e-05
7.745	0.000103607
7.75	0.00013645
7.755	0.000125624
7.76	0.000133544
7.765	-9.52553e-06
7.77	-1.38852e-05
7.775	-2.35491e-05
7.78	5.00665e-06
7.785	4.64334e-06
7.79	-4.14863e-06
7.795	4.93399e-06
7.8	1.88849e-05
7.805	3.93753e-05
7.81	5.0565e-05
7.815	1.67777e-05
7.82	9.65695e-06
7.825	1.72137e-05
7.83	-2.54383e-05
7.835	-4.31675e-05
7.84	-4.05517e-05
7.845	-4.25862e-05
7.85	-5.69731e-05
7.855	-9.11964e-05
7.86	-9.01065e-05
7.865	-6.46025e-05
7.87	-9.83898e-05
7.875	-5.34127e-05
7.88	-3.91712e-05
7.885	-5.81357e-05
7.89	-6.61284e-05
7.895	-4.33129e-05
7.9	2.66596e-05
7.905	-2.18052e-05
7.91	-2.69641e-05
7.915	-4.09877e-05
7.92	-2.79814e-05
7.925	-6.13328e-05
7.93	-6.70003e-05
7.935	-8.17505e-05
7.94	-8.36397e-05
7.945	-8.22591e-05
7.95	-4.05517e-05
7.955	-3.85172e-05
7.96	-3.60468e-05
7.965	-3.90259e-05
7.97	-6.51111e-05
7.975	-7.0706e-05
7.98	-0.000115102
7.985	-9.39575e-05
7.99	-7.59376e-05
7.995	-7.33945e-05
8	-7.62282e-05
8.005	-0.000148017
8.01	-0.000144239
8.015	-0.000144602
8.02	-8.26951e-05
8.025	-5.52292e-05
8.03	-6.61284e-05
8.035	-6.88168e-05
8.04	-8.98158e-05
8.045	-6.00975e-05
8.05	-6.20594e-05
8.055	-0.000105729
8.06	-9.70093e-05
8.065	-8.59648e-05
8.07	4.50428e-05
8.075	8.26812e-05
8.08	8.97293e-05
8.085	8.86393e-05
8.09	5.99383e-05
8.095	2.65143e-05
8.1	5.5288e-05
8.105	4.51881e-05
8.11	4.70773e-05
8.115	6.03016e-05
8.12	5.68139e-05
8.125	5.29628e-05
8.13	1.55425e-05
8.135	2.15007e-05
8.14	2.23726e-05
8.145	3.30538e-05
8.15	1.06015e-05
8.155	9.07566e-06
8.16	3.40811e-06
8.165	1.38367e-07
8.17	-9.38021e-06
8.175	-0.000114666
8.18	-0.000100061
8.185	-9.84625e-05
8.19	-0.000101732
8.195	-6.63464e-05
8.2	-6.22773e-05
8.205	-1.75082e-06
8.21	-1.50478e-05
8.215	-2.04973e-05
8.22	3.77141e-06
8.225	-2.25944e-06
8.23	-1.09687e-06
8.235	-4.58459e-06
8.24	-9.38021e-06
8.245	-8.72626e-06
8.25	7.53424e-05
8.255	6.18275e-05
8.26	8.10099e-05
8.265	0.000149602
8.27	0.000167767
8.275	0.000159774
8.28	0.000168566
8.285	0.000116541
8.29	0.00010942
8.295	0.000110728
8.3	7.41798e-05
8.305	8.0792e-05
8.31	3.54516e-05
8.315	4.06105e-05
8.32	5.16549e-05
8.325	7.91308e-06
8.33	1.59058e-05
8.335	6.46994e-07
8.34	-1.16953e-06
8.345	-2.97598e-07
8.35	-2.76807e-06
8.355	9.94759e-06
8.36	1.48159e-05
8.365	2.92754e-05
8.37	-3.3649e-05
8.375	-5.59558e-05
8.38	-4.81085e-05
8.385	-6.80176e-05
8.39	-6.96161e-05
8.395	-4.78178e-05
8.4	-4.97797e-05
8.405	-1.25046e-05
8.41	1.98295e-05
8.415	-1.78815e-05
8.42	-2.16599e-05
8.425	-1.73729e-05
8.43	-1.03248e-05
8.435	-2.39851e-05
8.44	-6.79449e-05
8.445	-2.09333e-05
8.45	4.40982e-05
8.455	5.1437e-05
8.46	-5.04336e-05
8.465	-3.91712e-05
8.47	-5.19595e-05
8.475	-5.30494e-05
8.48	-4.46207e-05
8.485	-4.46207e-05
8.49	1.30094e-06
8.495	-2.69541e-06
8.5	3.26279e-06
8.505	1.16915e-05
8.51	3.26178e-05
8.515	-4.51193e-06
8.52	1.86669e-05
8.525	1.69957e-05
8.53	1.94662e-05
8.535	9.003e-06
8.54	2.6369e-05
8.545	3.4507e-05
8.55	-8.36296e-06
8.555	-6.28586e-05
8.56	-6.83082e-05
8.565	-7.07787e-05
8.57	-2.19505e-05
8.575	-3.81539e-05
8.58	-4.10604e-05
8.585	-4.49114e-05
8.59	-4.88351e-05
8.595	-7.08513e-05
8.6	-6.79449e-05
8.605	-9.06151e-05
8.61	-9.44661e-05
8.615	-0.000109725
8.62	-9.93344e-05
8.625	-0.000120915
8.63	-0.000115102
8.635	-0.000132468
8.64	-5.67551e-05
8.645	-6.88168e-05
8.65	-7.79721e-05
8.655	-6.53291e-05
8.66	-8.23318e-05
8.665	-7.57923e-05
8.67	-5.75544e-05
8.675	-0.000115465
8.68	-0.000120333
8.685	-7.78994e-05
8.69	-5.79177e-05
8.695	-1.09061e-05
8.7	-4.2005e-05
8.705	-9.01691e-06
8.71	-1.67916e-05
8.715	-2.11513e-05
8.72	-6.40939e-05
8.725	-7.73908e-05
8.73	-8.51655e-05
8.735	-8.7854e-05
8.74	-8.50202e-05
8.745	-0.000116846
8.75	-0.000117718
8.755	-0.000112995
8.76	-0.000127236
8.765	-0.000116628
8.77	-0.000122441
8.775	-0.000140751
8.78	-0.000139153
8.785	-0.000138935
8.79	-0.000148598
8.795	-0.000176791
8.8	-0.000201641
8.805	-0.000193576
8.81	-0.000224674
8.815	-0.000223221
8.82	-0.000218571
8.825	-0.0002161
8.83	-0.000149325
8.835	-0.00015056
8.84	-0.000153539
8.845	6.75677e-05
8.85	3.92299e-05
8.855	3.50883e-05
8.86	6.50246e-05
8.865	6.66231e-05
8.87	6.63324e-05
8.875	6.15368e-05
8.88	0.000122935
8.885	0.000159484
8.89	0.000159048
8.895	0.000151709
8.9	0.000197195
8.905	0.000179611
8.91	0.000269856
8.915	0.000285623
8.92	0.000301245
8.925	0.000356395
8.93	0.000358357
8.935	0.00028882
8.94	0.000304442
8.945	0.000310546
8.95	8.64595e-05
8.955	0.000119012
8.96	0.000119448
8.965	0.000131291
8.97	0.000149747
8.975	0.000143353
8.98	0.000170746
8.985	0.000111237
8.99	9.86665e-05
8.995	0.000103099
9	8.06466e-05
9.005	3.95932e-05
9.01	0.000266005
9.015	0.000157813
9.02	0.000139357
9.025	0.000125769
9.03	0.000102954
9.035	0.000135215
9.04	0.000148149
9.045	0.000143934
9.05	0.000143644
9.055	0.000163843
9.06	0.000119666
9.065	0.000132381
9.07	9.7286e-05
9.075	7.6069e-05
9.08	8.21725e-05
9.085	0.000127876
9.09	0.000125406
9.095	9.26357e-05
9.1	9.85939e-05
9.105	9.45975e-05
9.11	0.000122572
9.115	-5.83537e-05
9.12	-5.18142e-05
9.125	-4.1351e-05
9.13	-3.3213e-05
9.135	-2.31858e-05
9.14	-5.96616e-05
9.145	-6.65643e-05
9.15	-7.57923e-05
9.155	-7.84807e-05
9.16	-8.74907e-05
9.165	-8.16051e-05
9.17	-9.34489e-05
9.175	-5.3994e-05
9.18	3.98112e-05
9.185	0.000164861
9.19	9.80126e-05
9.195	9.7722e-05
9.2	0.000110438
9.205	0.000111455
9.21	0.000245878
9.215	0.000238466
9.22	0.000205478
9.225	0.000208312
9.23	0.00019487
9.235	0.000233525
9.24	0.000241445
9.245	0.000245878
9.25	0.000303788
9.255	0.000307639
9.26	0.000317739
9.265	0.000331254
9.27	0.000321154
9.275	0.000317884
9.28	0.000281845
9.285	0.000183171
9.29	5.71772e-05
9.295	5.31082e-05
9.3	5.80491e-05
9.305	5.44887e-05
9.31	4.72226e-05
9.315	-8.3349e-05
9.32	-6.93255e-05
9.325	-8.3785e-05
9.33	-9.04698e-05
9.335	-2.39851e-05
9.34	-6.40212e-05
9.345	-9.26496e-05
9.35	-7.51383e-05
9.355	-0.000122295
9.36	-6.62737e-05
9.365	-7.46297e-05
9.37	-3.60468e-05
9.375	-3.84446e-05
9.38	-3.78633e-05
9.385	0.000178957
9.39	0.000202644
9.395	0.000205987
9.4	0.000206859
9.405	0.000213107
9.41	0.00023803
9.415	0.00025823
9.42	0.000286495
9.425	0.000250237
9.43	0.000248348
9.435	0.000249583
9.44	0.000197849
9.445	0.000192908
9.45	0.000200101
9.455	0.000176341
9.46	0.000167694
9.465	0.000109057
9.47	0.000106078
9.475	4.82399e-05
9.48	5.29628e-05
9.485	5.63052e-05
9.49	-0.000177518
9.495	-0.000186818
9.5	-0.000191904
9.505	-0.000188853
9.51	-0.000154411
9.515	-0.00018086
9.52	-0.000207526
9.525	-0.000232377
9.53	-0.000238262
9.535	-0.000200914
9.54	-0.000166037
9.545	-0.000152668
9.55	-0.000156664
9.555	-0.000190596
9.56	-0.000176573
9.565	-0.000137045
9.57	-0.000138499
9.575	-9.38848e-05
9.58	-6.85262e-05
9.585	-5.73364e-05
9.59	-5.65371e-05
9.595	-5.68278e-05
9.6	-6.84535e-05
9.605	-6.43119e-05
9.61	-3.59741e-05
9.615	-7.22319e-05
9.62	-1.55564e-05
9.625	-9.88884e-06
9.63	-8.87158e-06
9.635	1.83036e-05
9.64	0.000164933
9.645	0.000138339
9.65	0.000153453
9.655	0.000152072
9.66	0.000157667
9.665	0.000162027
9.67	0.000121918
9.675	0.000153526
9.68	0.000147349
9.685	0.000118212
9.69	0.000122209
9.695	0.000127368
9.7	0.000137613
9.705	0.00014299
9.71	0.000239411
9.715	0.000207222
9.72	0.000240501
9.725	0.000256631
9.73	0.00025823
9.735	0.000283516
9.74	0.000295723
9.745	0.000114507
9.75	0.000108548
9.755	8.40617e-05
9.76	0.000127004
9.765	0.000121991
9.77	0.000176414
9.775	0.000173798
9.78	0.000142263
9.785	9.94658e-05
9.79	0.000103026
9.795	8.63869e-05
9.8	8.22452e-05
9.805	7.86121e-05
9.81	9.39436e-05
9.815	9.88119e-05
9.82	0.000104988
9.825	6.3644e-05
9.83	-5.02056e-06
9.835	-1.57017e-05
9.84	-3.40849e-05
9.845	2.39086e-06
9.85	3.25451e-05
9.855	6.51699e-05
9.86	8.68955e-05
9.865	6.03743e-05
9.87	6.93115e-05
9.875	9.31443e-05
9.88	9.24904e-05
9.885	0.000149021
9.89	0.000159847
9.895	0.000161082
9.9	0.000209838
9.905	0.00022684
9.91	0.000223789
9.915	0.000222481
9.92	0.000120973
9.925	0.000130637
9.93	0.000187531
9.935	0.000301899
9.94	0.000303788
9.945	0.000300737
9.95	0.00027189
9.955	0.000265351
9.96	0.000277558
9.965	0.000253434
9.97	0.000239919
9.975	0.000263825
9.98	0.000174525
9.985	0.000286422
9.99	0.000241082
[truncated: 70,024 more rows]

## Sheet: g
Time / s	ECL intensity
0
0.005
0.01
0.015
0.02
0.025
0.03
0.035
0.04
0.045
0.05
0.055
0.06
0.065
0.07
0.075
0.08
0.085
0.09
0.095
0.1	9.04497e-05
0.105	0.000111013
0.11	0.000110504
0.115	-0.000184862
0.12	-0.000109731
0.125	-0.000101084
0.13	-0.000115399
0.135	-0.000152165
0.14	-0.000162265
0.145	-0.000136834
0.15	-0.000140539
0.155	-6.37367e-05
0.16	-6.24288e-05
0.165	-3.21292e-05
0.17	-9.53168e-06
0.175	5.32473e-05
0.18	9.28475e-05
0.185	0.000105709
0.19	0.0001549
0.195	0.000172048
0.2	0.000172411
0.205	0.000169069
0.21	0.000141385
0.215	0.000158896
0.22	0.00028816
0.225	0.000211648
0.23	0.000220295
0.235	0.000215281
0.24	0.000213828
0.245	0.000278205
0.25	0.000306689
0.255	0.000372883
0.26	0.000375498
0.265	0.000424545
0.27	0.000396425
0.275	0.000363364
0.28	0.000283655
0.285	0.000247543
0.29	0.00023519
0.295	0.00015134
0.3	0.000192248
0.305	0.000192974
0.31	0.000221385
0.315	0.000222402
0.32	0.00026113
0.325	0.000271375
0.33	0.00027123
0.335	0.000246089
0.34	0.000254954
0.345	0.00026687
0.35	0.000284818
0.355	0.00024173
0.36	0.000196462
0.365	0.000122784
0.37	7.31564e-05
0.375	7.16305e-05
0.38	0.0001153
0.385	9.00138e-05
0.39	0.000133174
0.395	0.000148215
0.4	0.000134991
0.405	7.7952e-05
0.41	7.15579e-05
0.415	3.47915e-05
0.42	9.9605e-05
0.425	6.6399e-05
0.43	-5.1239e-05
0.435	-3.9686e-05
0.44	-3.26378e-05
0.445	-2.58077e-05
0.45	-3.55443e-05
0.455	-5.79238e-05
0.46	-5.93044e-05
0.465	-5.77785e-05
0.47	-2.37732e-05
0.475	-1.59985e-05
0.48	-2.00675e-05
0.485	1.05227e-05
0.49	1.08134e-05
0.495	-4.51808e-06
0.5	-1.49812e-05
0.505	-7.6425e-06
0.51	5.3638e-06
0.515	2.96599e-06
0.52	3.2103e-05
0.525	-1.6843e-06
0.53	-2.87868e-05
0.535	-4.03399e-05
0.54	-3.19112e-05
0.545	-3.38004e-05
0.55	-3.11846e-05
0.555	-2.62889e-06
0.56	-6.01763e-05
0.565	-7.6525e-05
0.57	-7.02762e-05
0.575	-9.91952e-05
0.58	-6.0031e-05
0.585	-3.60529e-05
0.59	-0.000119904
0.595	-0.000101593
0.6	-4.17931e-05
0.605	3.83519e-05
0.61	0.00011203
0.615	0.000162965
0.62	0.000182366
0.625	0.000156644
0.63	0.000140658
0.635	0.000144727
0.64	0.000150032
0.645	0.000261493
0.65	0.000261566
0.655	0.000321802
0.66	0.00029172
0.665	0.000307415
0.67	0.000289323
0.675	0.000294554
0.68	0.000296734
0.685	0.000313155
0.69	0.000280458
0.695	0.000286925
0.7	0.000284382
0.705	0.000180041
0.71	0.000128088
0.715	0.000109342
0.72	5.39739e-05
0.725	8.76159e-05
0.73	0.000111158
0.735	0.00012104
0.74	0.000235336
0.745	0.000221821
0.75	0.000101712
0.755	9.9823e-05
0.76	7.14126e-05
0.765	0.000112902
0.77	0.000141458
0.775	0.00015817
0.78	0.000195372
0.785	0.000180477
0.79	0.000114065
0.795	0.000160132
0.8	0.000172121
0.805	0.000241584
0.81	0.00026084
0.815	0.000247397
0.82	0.000194209
0.825	0.00020569
0.83	0.000247979
0.835	0.0002349
0.84	0.000259459
0.845	0.000173356
0.85	0.00018193
0.855	0.0003638
0.86	0.000370848
0.865	0.000426579
0.87	0.000387851
0.875	0.000399404
0.88	0.000392864
0.885	0.000328124
0.89	0.000338587
0.895	0.000340113
0.9	0.000361838
0.905	0.00034796
0.91	0.000262874
0.915	0.00024311
0.92	0.000216734
0.925	0.000227488
0.93	0.000255172
0.935	0.000214845
0.94	0.000235699
0.945	0.000195881
0.95	0.000172411
0.955	0.00018876
0.96	-2.55623e-06
0.965	4.21302e-05
0.97	-5.91591e-05
0.975	-5.85051e-05
0.98	-0.000104863
0.985	-0.000105444
0.99	-9.64341e-05
0.995	-8.35731e-05
1	-5.85778e-05
1.005	-0.000121429
1.01	-7.04942e-05
1.015	-7.79782e-05
1.02	-8.80781e-05
1.025	-9.20018e-05
1.03	-8.82234e-05
1.035	-0.000109004
1.04	-0.000112056
1.045	-0.00014439
1.05	-0.000145698
1.055	-0.000149985
1.06	-0.000168804
1.065	-0.000177742
1.07	-0.000172437
1.075	-0.000134436
1.08	-0.000124336
1.085	-0.000109876
1.09	-7.36186e-05
1.095	-6.12662e-05
1.1	-7.05668e-05
1.105	-9.92679e-05
1.11	-9.70881e-05
1.115	-0.000150131
1.12	-0.000143228
1.125	-0.000116779
1.13	-0.000102465
1.135	-0.000115399
1.14	-0.000105299
1.145	-0.000110094
1.15	-0.000113437
1.155	-8.82961e-05
1.16	-5.58893e-05
1.165	-2.69703e-05
1.17	1.03047e-05
1.175	-3.925e-05
1.18	-4.65887e-05
1.185	-4.49175e-05
1.19	-8.36911e-06
1.195	-2.19293e-06
1.2	-2.41091e-06
1.205	2.67261e-05
1.21	3.15217e-05
1.215	2.48369e-05
1.22	2.83973e-05
1.225	9.29929e-05
1.23	0.000160277
1.235	0.000155191
1.24	0.000229741
1.245	0.000197116
1.25	0.000157661
1.255	0.000360312
1.26	0.000355153
1.265	0.000322093
1.27	0.000291357
1.275	0.000255753
1.28	0.000241512
1.285	0.000220731
1.29	0.000203074
1.295	0.000153737
1.3	0.00010985
1.305	8.28203e-05
1.31	7.97686e-05
1.315	8.82699e-05
1.32	0.000129105
1.325	0.000125327
1.33	6.52364e-05
1.335	-1.73791e-05
1.34	2.59268e-05
1.345	-4.33917e-05
1.35	-4.51355e-05
1.355	-3.72155e-05
1.36	-0.000238922
1.365	-0.00027053
1.37	-0.000278014
1.375	-0.00018588
1.38	-0.000180285
1.385	-0.000161974
1.39	-9.85413e-05
1.395	-9.4109e-05
1.4	-5.07304e-05
1.405	-2.03582e-05
1.41	1.64809e-05
1.415	5.59358e-05
1.42	4.55453e-05
1.425	1.47371e-05
1.43	5.32473e-05
1.435	7.49003e-05
1.44	8.44189e-05
1.445	4.9251e-05
1.45	3.75526e-05
1.455	3.32656e-05
1.46	6.30566e-05
1.465	0.000125981
1.47	0.000132884
1.475	0.000175826
1.48	0.000107016
1.485	0.00017401
1.49	0.000172121
1.495	0.000101494
1.5	9.5754e-05
1.505	4.35108e-05
1.51	6.81702e-06
1.515	-4.51808e-06
1.52	-7.74696e-05
1.525	-8.13206e-05
1.53	-9.33097e-05
1.535	-6.17749e-05
1.54	-7.02035e-05
1.545	-5.15297e-05
1.55	2.08406e-05
1.555	3.50095e-05
1.56	4.11856e-05
1.565	5.46279e-05
1.57	-4.3001e-06
1.575	5.10675e-05
1.58	6.55997e-05
1.585	5.42646e-05
1.59	-2.32646e-05
1.595	-3.77968e-05
1.6	6.83608e-05
1.605	7.67168e-05
1.61	0.000110795
1.615	0.000122711
1.62	9.72072e-05
1.625	0.00012649
1.63	0.000134482
1.635	0.000137389
1.64	7.88966e-05
1.645	7.4101e-05
1.65	3.6608e-05
1.655	-5.5962e-05
1.66	-6.67158e-05
1.665	-6.80237e-05
1.67	-0.000118305
1.675	-0.000109513
1.68	-0.000174036
1.685	-0.000165317
1.69	-0.000180503
1.695	-0.000176288
1.7	-0.000173527
1.705	-0.000285643
1.71	-0.000260866
1.715	0.000106944
1.72	0.000108978
1.725	0.000116026
1.73	0.000224146
1.735	0.000217679
1.74	0.000252048
1.745	0.000288814
1.75	0.000274136
1.755	0.000280167
1.76	0.000309232
1.765	0.000329213
1.77	0.000379931
1.775	0.00037826
1.78	0.000412846
1.785	0.000491029
1.79	0.000463127
1.795	0.000491974
1.8	0.000497423
1.805	0.000562746
1.81	0.000597768
1.815	0.000566306
1.82	0.000174082
1.825	0.000180041
1.83	0.000182656
1.835	6.81428e-05
1.84	7.65715e-05
1.845	4.83791e-05
1.85	-3.13752e-06
1.855	5.50639e-05
1.86	6.32745e-05
1.865	5.66624e-05
1.87	0.000123728
1.875	7.26478e-05
1.88	0.000110286
1.885	7.07586e-05
1.89	-9.60434e-06
1.895	-5.06577e-05
1.9	-6.83143e-05
1.905	-3.84507e-05
1.91	-7.94315e-05
1.915	-0.00011133
1.92	-5.93044e-05
1.925	-5.83598e-05
1.93	-6.41727e-05
1.935	-3.39457e-05
1.94	-4.94225e-05
1.945	-3.40911e-05
1.95	1.24846e-05
1.955	1.13947e-05
1.96	-1.94862e-05
1.965	-3.15479e-05
1.97	-9.09571e-06
1.975	-6.56986e-05
1.98	-4.72427e-05
1.985	-7.14388e-05
1.99	-5.63253e-05
1.995	-5.45814e-05
2	-2.26106e-05
2.005	-3.133e-05
2.01	-6.62524e-06
2.015	5.72437e-05
2.02	5.89875e-05
2.025	9.40828e-05
2.03	8.01319e-05
2.035	6.34925e-05
2.04	2.54909e-05
2.045	5.09222e-05
2.05	6.58177e-05
2.055	0.00012787
2.06	0.000178805
2.065	0.000171394
2.07	0.000205835
2.075	0.000174591
2.08	0.000152647
2.085	0.000170449
2.09	0.000168633
2.095	0.000150177
2.1	0.00019886
2.105	0.000232138
2.11	0.000340912
2.115	0.000285326
2.12	0.000201839
2.125	0.000241439
2.13	0.000154319
2.135	0.000168415
2.14	0.000192611
2.145	0.000217752
2.15	0.000202856
2.155	0.000225454
2.16	0.000190286
2.165	0.000175681
2.17	0.000162311
2.175	0.000131067
2.18	0.000166744
2.185	0.000222329
2.19	0.00019014
2.195	0.000172484
2.2	0.000166671
2.205	0.000179314
2.21	0.000137389
2.215	8.48548e-05
2.22	0.000113629
2.225	0.000174954
2.23	0.000291066
2.235	0.000290267
2.24	0.000277552
2.245	0.000264981
2.25	0.000298914
2.255	0.000440748
2.26	0.000459567
2.265	0.000404999
2.27	0.000392428
2.275	0.000540366
2.28	0.000542037
2.285	0.000535716
2.29	0.000475262
2.295	0.000469086
2.3	0.000509194
2.305	0.000522273
2.31	0.000455135
2.315	0.000437188
2.32	0.000383636
2.325	0.000356752
2.33	0.00030291
2.335	0.000149523
2.34	0.000213392
2.345	0.000243474
2.35	0.000277188
2.355	0.000217243
2.36	0.000144582
2.365	0.000106944
2.37	0.000109487
2.375	9.69892e-05
2.38	-3.63436e-05
2.385	-3.00947e-05
2.39	-5.33462e-05
2.395	3.3293e-06
2.4	7.10767e-06
2.405	1.85154e-05
2.41	1.61176e-05
2.415	3.46461e-05
2.42	7.36651e-05
2.425	6.89421e-05
2.43	0.000104401
2.435	0.000162093
2.44	0.000340549
2.445	0.00035014
2.45	0.000435807
2.455	0.000417787
2.46	0.000414081
2.465	0.000359004
2.47	0.000321875
2.475	0.000317588
2.48	0.000351884
2.485	0.000343237
2.49	0.000400494
2.495	0.000415389
2.5	0.000354717
2.505	0.000352974
2.51	0.000336625
2.515	0.000403618
2.52	0.000462909
2.525	0.000477442
2.53	0.0005634
2.535	0.000558168
2.54	0.000637005
2.545	0.000474317
2.55	0.000423164
2.555	0.000304727
2.56	0.000280603
2.565	0.000300222
2.57	0.000319404
2.575	0.000318096
2.58	0.000306834
2.585	0.000654807
2.59	0.000649721
2.595	0.000590066
2.6	0.000559476
2.605	0.000594644
2.61	0.000585997
2.615	0.000551047
2.62	0.000487033
2.625	0.000428323
2.63	0.000365544
2.635	0.000304654
2.64	0.000417714
2.645	0.000279223
2.65	0.000274354
2.655	0.000257134
2.66	0.000259968
2.665	0.000306689
2.67	0.000309014
2.675	0.000321511
2.68	0.000323037
2.685	0.000310249
2.69	-7.29646e-05
2.695	-5.92317e-05
2.7	-6.19929e-05
2.705	-5.82871e-05
2.71	-6.70065e-05
2.715	-2.07215e-05
2.72	-3.3555e-06
2.725	-1.07669e-05
2.73	-2.23927e-05
2.735	0.000141022
2.74	0.000121403
2.745	-2.64617e-05
2.75	-4.36823e-05
2.755	-3.29285e-05
2.76	-7.35185e-06
2.765	3.55181e-05
2.77	4.31475e-05
2.775	3.87878e-05
2.78	-1.69431e-05
2.785	-9.3137e-06
2.79	-4.59074e-06
2.795	-7.49717e-06
2.8	-2.86415e-05
2.805	-2.31919e-05
2.81	-1.61164e-06
2.815	-2.21747e-05
2.82	-4.62254e-05
2.825	-2.6171e-05
2.83	-2.08668e-05
2.835	-1.13482e-05
2.84	-0.00010806
2.845	-6.91863e-05
2.85	-5.79238e-05
2.855	-3.78694e-05
2.86	-2.13027e-05
2.865	-2.13027e-05
2.87	-2.24653e-05
2.875	-8.21199e-05
2.88	-7.95041e-05
2.885	-8.46631e-05
2.89	-9.49809e-05
2.895	-3.27105e-05
2.9	-2.5953e-05
2.905	3.26843e-05
2.91	7.94053e-05
2.915	5.70257e-05
2.92	5.79703e-05
2.925	0.000138261
2.93	0.000108978
2.935	0.000103093
2.94	0.000134264
2.945	8.2457e-05
2.95	5.07042e-05
2.955	0.000154755
2.96	0.000173138
2.965	0.000125109
2.97	9.24842e-05
2.975	8.68893e-05
2.98	0.000130922
2.985	0.000150177
2.99	0.000175608
2.995	0.000178006
3	0.000144001
3.005	0.00014589
3.01	0.00010411
3.015	4.72165e-05
3.02	4.57633e-05
3.025	4.00957e-05
3.03	-2.2102e-05
3.035	-1.06943e-05
3.04	1.80342e-06
3.045	3.36289e-05
3.05	3.37016e-05
3.055	3.55181e-05
3.06	-3.99039e-05
3.065	-5.75331e-06
3.07	0.000138261
3.075	0.00014342
3.08	0.000128742
3.085	0.000101349
3.09	7.30838e-05
3.095	4.431e-05
3.1	9.09583e-05
3.105	8.29656e-05
3.11	0.000102221
3.115	0.00011312
3.12	0.000198351
3.125	0.000245581
3.13	0.000307052
3.135	0.000283946
3.14	0.000275953
3.145	0.000261929
3.15	0.000199804
3.155	0.000189777
3.16	0.000199586
3.165	0.000217606
3.17	0.000141821
3.175	4.24935e-05
3.18	9.41554e-05
3.185	7.30111e-05
3.19	9.1249e-05
3.195	0.000106726
3.2	0.00012678
3.205	9.03771e-05
3.21	5.93509e-05
3.215	3.45735e-05
3.22	5.09948e-05
3.225	-2.91501e-05
3.23	-7.66704e-05
3.235	-0.000103628
3.24	-0.00011271
3.245	-0.000118087
3.25	-3.61982e-05
3.255	1.27026e-05
3.26	9.45914e-05
3.265	0.000130413
3.27	6.73436e-05
3.275	0.000118352
3.28	0.000120604
3.285	0.000110722
3.29	0.000160277
3.295	0.00015272
3.3	0.000133392
3.305	0.000177861
3.31	0.00018084
3.315	0.000195517
3.32	0.000371575
3.325	0.000357551
3.33	0.000352901
3.335	0.000361402
3.34	0.00038974
3.345	0.000421347
3.35	0.000420548
3.355	0.000341202
3.36	0.000281984
3.365	0.000205981
3.37	0.000185635
3.375	0.000249068
3.38	0.000231339
3.385	0.00018767
3.39	0.000180913
3.395	0.000142039
3.4	0.000203365
3.405	0.000252411
3.41	0.000461892
3.415	0.000489431
3.42	0.00049706
3.425	0.000317442
3.43	0.000292738
3.435	0.000310758
3.44	0.000363291
3.445	0.00030262
3.45	0.000302692
3.455	0.000328051
3.46	0.000335535
3.465	0.000347597
3.47	0.000353991
3.475	0.000364963
3.48	0.000398895
3.485	0.000395553
3.49	0.000401729
3.495	0.000365399
3.5	0.000351884
3.505	0.000277842
3.51	0.000234246
3.515	-3.81601e-05
3.52	3.62447e-05
3.525	3.51548e-05
3.53	3.51548e-05
3.535	4.64172e-05
3.54	3.24663e-05
3.545	-6.3346e-06
3.55	9.6508e-06
3.555	5.94509e-06
3.56	-2.50811e-05
3.565	-3.32191e-05
3.57	-4.86959e-05
3.575	-4.06305e-05
3.58	-6.80964e-05
3.585	-0.000119322
3.59	-8.77148e-05
3.595	-8.41544e-05
3.6	-7.16567e-05
3.605	-6.59892e-05
3.61	-8.04487e-05
3.615	-8.103e-05
3.62	-4.3319e-05
3.625	-0.00010944
3.63	-0.00012034
3.635	-0.000114963
3.64	-0.000134218
3.645	-0.000132401
3.65	-9.3455e-05
3.655	-8.5317e-05
3.66	-8.05214e-05
3.665	-7.73243e-05
3.67	-3.67069e-05
3.675	-3.71881e-06
3.68	8.56088e-06
3.685	-1.42546e-05
3.69	-3.44544e-05
3.695	-8.85867e-05
3.7	-9.20745e-05
3.705	-0.000100576
3.71	-0.000100503
3.715	-4.50629e-05
3.72	4.12857e-06
3.725	6.38106e-06
3.73	-4.74607e-05
3.735	-4.77513e-05
3.74	1.24846e-05
3.745	0.000102148
3.75	0.00011421
3.755	9.17576e-05
3.76	0.000104473
3.765	7.34471e-05
3.77	7.74434e-05
3.775	4.38741e-05
3.78	1.47371e-05
3.785	-1.60712e-05
3.79	-2.33825e-06
3.795	-2.84962e-05
3.8	-1.54899e-05
3.805	0.000115082
3.81	0.000112757
3.815	0.000108615
3.82	5.92055e-05
3.825	1.72075e-05
3.83	-2.64617e-05
3.835	-2.00675e-05
3.84	-1.72337e-05
3.845	-7.61617e-05
3.85	-0.000118959
3.855	-0.000137923
3.86	-0.00015994
3.865	-0.000182828
3.87	-0.000174981
3.875	-0.000175998
3.88	1.71349e-05
3.885	3.49368e-05
3.89	7.39557e-05
3.895	5.65171e-05
3.9	0.000109414
3.905	0.000126562
3.91	9.57814e-06
3.915	1.05954e-05
3.92	5.23754e-05
3.925	5.05589e-05
3.93	4.69258e-05
3.935	8.49275e-05
3.94	8.42009e-05
3.945	0.000155481
3.95	0.000320712
3.955	0.000271448
3.96	0.000272029
3.965	0.000251394
3.97	0.000246235
3.975	0.000268978
3.98	0.000296589
3.985	9.69165e-05
3.99	7.66441e-05
3.995	3.6172e-05
4	5.09948e-05
4.005	1.95327e-05
4.01	2.28024e-05
4.015	2.60269e-06
4.02	3.77706e-05
4.025	0.000132738
4.03	0.000134918
4.035	0.000129251
4.04	0.000112103
4.045	0.000116317
4.05	7.83153e-05
4.055	-7.46358e-05
4.06	-3.28284e-06
4.065	3.54454e-05
4.07	3.75526e-05
4.075	5.55725e-05
4.08	8.06405e-05
4.085	5.55725e-05
4.09	6.5309e-05
4.095	6.19666e-05
4.1	0.000127289
4.105	0.000175463
4.11	0.000156135
4.115	0.000123074
4.12	0.000148651
4.125	0.000176698
4.13	4.22029e-05
4.135	3.60267e-05
4.14	0.00023301
4.145	0.000220658
4.15	0.000207797
4.155	0.000169214
4.16	0.000152865
4.165	9.9823e-05
4.17	5.63718e-05
4.175	7.88966e-05
4.18	5.28114e-05
4.185	3.89331e-05
4.19	3.80612e-05
4.195	6.02228e-05
4.2	6.32019e-05
4.205	3.60994e-05
4.21	-1.59985e-05
4.215	3.03866e-06
4.22	-1.46632e-06
4.225	-2.77696e-05
4.23	-9.69427e-05
4.235	-4.00493e-05
4.24	-2.91954e-06
4.245	-0.000158995
4.25	-0.000168005
4.255	-0.000155435
4.26	-0.000126806
4.265	-0.000122156
4.27	-8.70609e-05
4.275	-6.78057e-05
4.28	-8.29192e-05
4.285	-8.35731e-05
4.29	-0.000132183
4.295	-0.000118378
4.3	-0.000152964
4.305	-0.000146352
4.31	-0.000175344
4.315	-0.000181447
4.32	-0.000198523
4.325	-0.000167278
4.33	-0.00016023
4.335	-0.000149041
4.34	-0.000166407
4.345	-0.000197723
4.35	-0.000238559
4.355	-0.000210294
4.36	-0.000125862
4.365	-0.000133854
4.37	-9.58528e-05
4.375	-0.000147587
4.38	-0.000158051
4.385	-0.000161974
4.39	-0.00016895
4.395	-0.000142574
4.4	-0.000154853
4.405	-0.000142937
4.41	-9.3891e-05
4.415	-9.86866e-05
4.42	-3.91047e-05
4.425	1.73529e-05
4.43	-4.3001e-06
4.435	2.79613e-05
4.44	8.05678e-05
4.445	4.14763e-05
4.45	6.50184e-05
4.455	6.51637e-05
4.46	3.79159e-05
4.465	-4.01219e-05
4.47	-5.99583e-05
4.475	-8.43724e-05
4.48	1.12493e-05
4.485	6.32019e-05
4.49	8.36923e-05
4.495	0.000197915
4.5	0.000200749
4.505	0.000202711
4.51	0.00026084
4.515	0.000219568
4.52	0.000222693
4.525	0.000170449
4.53	0.000129832
4.535	0.000173283
4.54	0.000137098
4.545	0.000107162
4.55	0.000150104
4.555	0.000169359
4.56	0.000159623
4.565	0.000170231
4.57	0.000189487
4.575	0.000202057
4.58	0.000238678
4.585	0.000151485
4.59	0.000163474
4.595	0.00014124
4.6	0.000107525
4.605	8.34016e-05
4.61	0.000107598
4.615	6.08041e-05
4.62	8.71073e-05
4.625	8.97958e-05
4.63	9.18303e-05
4.635	7.8388e-05
4.64	6.67623e-05
4.645	8.73253e-05
4.65	0.000113847
4.655	0.000174082
4.66	0.000133974
4.665	0.000149741
4.67	0.000153374
4.675	0.000143565
4.68	0.000202711
4.685	0.000165145
4.69	0.000187016
4.695	0.000121549
4.7	0.000125182
4.705	5.11402e-05
4.71	0.000178951
4.715	0.000146762
4.72	0.000127579
4.725	0.000150686
4.73	0.000176989
4.735	0.000233156
4.74	0.000229305
4.745	0.000202348
4.75	0.000188397
4.755	0.000147198
4.76	6.42191e-05
4.765	8.05678e-05
4.77	8.99411e-05
4.775	7.96959e-05
4.78	5.59358e-05
4.785	-1.07669e-05
4.79	5.94509e-06
4.795	7.99865e-05
4.8	0.000245799
4.805	0.000255099
4.81	0.000248124
4.815	0.000112975
4.82	0.000123656
4.825	0.000118424
4.83	9.08857e-05
4.835	5.59358e-05
4.84	-6.55258e-06
4.845	7.29384e-05
4.85	6.28386e-05
4.855	4.36561e-05
4.86	4.34381e-05
4.865	3.60267e-05
4.87	5.64444e-05
4.875	3.13764e-05
4.88	2.57815e-05
4.885	0.000102075
4.89	0.000109705
4.895	0.000149814
4.9	6.233e-05
4.905	-6.82417e-05
4.91	-8.79328e-05
4.915	-7.89228e-05
4.92	-7.23107e-05
4.925	-7.52171e-05
4.93	-5.65433e-05
4.935	-9.46176e-05
4.94	-8.37185e-05
4.945	-7.30373e-05
4.95	-0.000138723
4.955	-2.26559e-06
4.96	3.26116e-05
4.965	2.23665e-05
4.97	2.74527e-05
4.975	0.000325144
4.98	0.000389595
4.985	0.000399912
4.99	0.000373537
4.995	0.000360094
5	0.000284745
5.005	0.000282783
5.01	0.000273119
5.015	0.000277334
5.02	0.000273628
5.025	0.000270721
5.03	0.000269922
5.035	0.000245653
5.04	0.000251103
5.045	0.000239477
5.05	0.000227416
5.055	0.000228723
5.06	0.000100913
5.065	0.000116462
5.07	0.000152211
5.075	0.00012896
5.08	-0.000212619
5.085	-0.000216397
5.09	-0.000170912
5.095	-0.000177378
5.1	-0.000162846
5.105	-0.000104209
5.11	7.68895e-06
5.115	-1.3964e-05
5.12	0.000130413
5.125	0.000162021
5.13	0.000185853
5.135	0.00020896
5.14	0.000220149
5.145	0.000219495
5.15	0.000232211
5.155	0.000259241
5.16	0.000251176
5.165	0.000297388
5.17	0.000283001
5.175	0.000240276
5.18	0.000263673
5.185	0.000263019
5.19	0.000309232
5.195	0.000327397
5.2	0.000321584
5.205	0.000310685
5.21	0.000254227
5.215	0.000147053
5.22	0.00018549
5.225	4.09676e-05
5.23	7.10493e-05
5.235	7.78067e-05
5.24	5.49185e-05
5.245	6.50911e-05
5.25	6.5527e-05
5.255	5.52818e-05
5.26	8.03499e-05
5.265	9.32835e-05
5.27	3.84972e-05
5.275	9.86878e-06
5.28	1.90241e-05
5.285	-3.21018e-06
5.29	3.06498e-05
5.295	-6.8823e-05
5.3	-0.000129931
5.305	-0.000104935
5.31	-0.000106461
5.315	-8.62616e-05
5.32	-9.95585e-05
5.325	-0.000121357
5.33	-0.000102465
5.335	-5.83598e-05
5.34	-8.32825e-05
5.345	-6.25015e-05
5.35	-7.87049e-05
5.355	-8.0594e-05
5.36	-7.97221e-05
5.365	-0.000129495
5.37	-0.000153328
5.375	-0.000136761
5.38	-0.000103773
5.385	-8.87321e-05
5.39	-7.86322e-05
5.395	-0.000115181
5.4	-9.37457e-05
5.405	-0.000103918
5.41	-0.000166915
5.415	-0.00016568
5.42	-0.000122301
5.425	-9.62161e-05
5.43	-4.7388e-05
5.435	-3.58349e-05
5.44	-9.96765e-06
5.445	1.74255e-05
5.45	4.03137e-05
5.455	0.000102875
5.46	0.000128451
5.465	0.000137316
5.47	0.000131212
5.475	0.000134264
5.48	0.000385962
5.485	0.00035697
5.49	0.000329068
5.495	0.000321875
5.5	0.000335608
5.505	0.000326234
5.51	0.000336116
5.515	0.000384654
5.52	0.000392574
5.525	0.000320785
5.53	0.000309377
5.535	0.000313955
5.54	0.000285835
5.545	0.000155191
5.55	0.000120822
5.555	8.66714e-05
5.56	6.04408e-05
5.565	5.25207e-05
5.57	6.95234e-05
5.575	7.51183e-05
5.58	7.67895e-05
5.585	-0.00019845
5.59	-0.000170984
5.595	-0.000169604
5.6	-0.000100794
5.605	-7.87775e-05
5.61	-9.14205e-05
5.615	-9.75967e-05
5.62	-0.000145698
5.625	-0.000156161
5.63	-0.000152456
5.635	-0.000166261
5.64	-0.000240375
5.645	-0.000210948
5.65	-0.000211674
5.655	-0.000182174
5.66	-0.00020063
5.665	-0.000236234
5.67	-0.000258323
5.675	-0.00023558
5.68	-0.000232601
5.685	-0.000228314
5.69	-0.00022439
5.695	-0.000242773
5.7	-0.000234635
5.705	-0.000280775
5.71	-0.000266097
5.715	-0.000229985
5.72	-0.00023231
5.725	-0.000224463
5.73	-0.000218141
5.735	-0.000216252
5.74	-0.000213418
5.745	-0.000167424
5.75	-0.000194526
5.755	-0.000162483
5.76	-0.000125135
5.765	-0.000111402
5.77	-0.000101302
5.775	-9.06212e-05
5.78	-0.000142428
5.785	-0.000103773
5.79	1.53183e-05
5.795	2.8252e-05
5.8	0.000107452
5.805	0.000114065
5.81	0.000110867
5.815	5.76797e-05
5.82	5.92055e-05
5.825	7.32291e-05
5.83	6.68349e-05
5.835	5.60085e-05
5.84	6.80702e-05
5.845	0.00010876
5.85	6.17487e-05
5.855	5.61538e-05
5.86	9.82244e-05
5.865	8.04952e-05
5.87	8.75433e-05
5.875	8.50002e-05
5.88	8.17304e-05
5.885	0.000119659
5.89	0.000108906
5.895	-1.61438e-05
5.9	-1.62165e-05
5.905	-6.75151e-05
5.91	-3.27105e-05
5.915	-5.82871e-05
5.92	-4.84053e-05
5.925	2.59268e-05
5.93	7.0686e-05
5.935	6.71982e-05
5.94	9.84424e-05
5.945	0.000102293
5.95	6.66896e-05
5.955	0.000135064
5.96	0.000150322
5.965	0.000103747
5.97	7.73708e-05
5.975	8.34016e-05
5.98	8.17304e-05
5.985	0.000150831
5.99	0.000112393
5.995	7.75887e-05
6	0.00012896
6.005	0.000128597
6.01	0.000106944
6.015	8.79066e-05
6.02	9.47367e-05
6.025	0.000143347
6.03	5.58631e-05
6.035	-5.75331e-06
6.04	1.08134e-05
6.045	2.23939e-06
6.05	-7.56984e-06
6.055	-1.65071e-05
6.06	-6.40274e-05
6.065	-6.99129e-05
6.07	-9.92679e-05
6.075	-0.00012499
6.08	-0.000120267
6.085	-0.000118959
6.09	-0.00018261
6.095	-0.000184935
6.1	0.000102148
6.105	5.58631e-05
6.11	4.75798e-05
6.115	4.9033e-05
6.12	2.17125e-05
6.125	2.06226e-05
6.13	-3.4963e-05
6.135	-6.09029e-05
6.14	-2.29013e-05
6.145	-1.83963e-05
6.15	-2.90775e-05
6.155	-4.09938e-05
6.16	-4.07759e-05
6.165	1.22213e-06
6.17	-1.46632e-06
6.175	2.04773e-05
6.18	2.7598e-05
6.185	3.6926e-06
6.19	-2.70156e-06
6.195	6.74436e-06
6.2	5.44099e-05
6.205	-0.000232601
6.21	-0.000237978
6.215	-0.000204917
6.22	-0.000204336
6.225	-0.000128696
6.23	-9.8396e-05
6.235	-6.73698e-05
6.24	-1.26561e-05
6.245	5.87243e-06
6.25	-1.02583e-05
6.255	-1.36734e-05
6.26	-4.15477e-06
6.265	-8.15112e-06
6.27	0.000286489
6.275	0.000281621
6.28	0.000287288
6.285	0.000375571
6.29	0.000368596
6.295	0.000426942
6.3	0.000482165
6.305	0.000496551
6.31	0.000498949
6.315	0.00052518
6.32	0.00049597
6.325	0.000484126
6.33	0.000413427
6.335	0.000395843
6.34	0.000510357
6.345	0.000488849
6.35	0.000463563
6.355	0.000460148
6.36	0.000535788
6.365	0.000555407
6.37	0.000546833
6.375	0.000194573
6.38	0.000470757
6.385	0.000448595
6.39	0.000472137
6.395	0.000474463
6.4	0.000423237
6.405	0.000381602
6.41	0.000362565
6.415	0.000358423
6.42	0.000329431
6.425	0.000343164
6.43	0.000380948
6.435	0.000421057
6.44	0.000423237
6.445	0.000319986
6.45	0.000295426
6.455	0.000412555
6.46	0.000454408
6.465	0.000430212
6.47	0.00046785
6.475	0.000548577
6.48	0.00063686
6.485	0.000391992
6.49	0.000393664
6.495	0.000277188
6.5	0.000276825
6.505	0.000277043
6.51	0.000244709
6.515	0.000203583
6.52	0.000206344
6.525	0.000322529
6.53	0.000303637
6.535	0.00033568
6.54	0.000361766
6.545	0.000401656
6.55	0.000375353
6.555	0.000361475
6.56	0.000239986
6.565	0.000240785
6.57	0.000228941
6.575	0.000196535
6.58	0.000118642
6.585	6.26933e-05
6.59	4.4964e-05
6.595	3.79885e-05
6.6	7.75887e-05
6.605	8.42009e-05
6.61	0.000159332
6.615	0.000193265
6.62	0.000246235
6.625	0.000386398
6.63	0.000301094
6.635	0.000389086
6.64	0.000311993
6.645	0.000301239
6.65	0.000270285
6.655	0.000254155
6.66	0.000257715
6.665	0.00026687
6.67	0.00028242
6.675	0.000242456
6.68	0.000210413
6.685	0.000443364
6.69	0.000416407
6.695	0.0004834
6.7	0.000552137
6.705	0.000590066
6.71	0.00059072
6.715	0.000536951
6.72	0.000681401
6.725	0.000668177
6.73	0.000537605
6.735	0.000513845
6.74	0.000424908
6.745	0.000423527
6.75	0.000389013
6.755	0.000387851
6.76	0.000408414
6.765	0.000433191
6.77	0.00040013
6.775	0.000338223
6.78	0.000337497
6.785	0.00034251
6.79	0.000177497
6.795	0.000166308
6.8	9.40828e-05
6.805	0.000208378
6.81	0.000154827
6.815	0.00019341
6.82	0.000164491
6.825	-1.81057e-05
6.83	1.33565e-05
6.835	1.01594e-05
6.84	4.16943e-05
6.845	5.51365e-05
6.85	6.18213e-05
6.855	5.3538e-05
6.86	3.49368e-05
6.865	5.29567e-05
6.87	7.48276e-05
6.875	7.75161e-05
6.88	0.000101639
6.885	0.000116172
6.89	0.000145963
6.895	0.000139496
6.9	0.000170667
6.905	0.000196099
6.91	2.76707e-05
6.915	3.77706e-05
6.92	1.02321e-05
6.925	2.22938e-05
6.93	0.000103965
6.935	3.34109e-05
6.94	6.37832e-05
6.945	4.61266e-05
6.95	8.93598e-05
6.955	0.000134918
6.96	0.000119005
6.965	0.000117262
6.97	8.93598e-05
6.975	5.20848e-05
6.98	4.9033e-05
6.985	6.48004e-05
6.99	6.52364e-05
6.995	5.65897e-05
7	4.22863e-07
7.005	-2.90048e-05
7.01	-3.72155e-05
7.015	-5.00038e-05
7.02	-1.38913e-05
7.025	-1.91229e-05
7.03	1.80342e-06
7.035	-7.19474e-05
7.04	-6.94769e-05
7.045	-8.9386e-05
7.05	-0.000101666
7.055	-0.000162556
7.06	-0.000220539
7.065	-0.000110894
7.07	-0.000100576
7.075	-8.78601e-05
7.08	-8.895e-05
7.085	-6.75877e-05
7.09	-9.68701e-05
7.095	-0.000116707
7.1	-0.000121211
7.105	-8.22652e-05
7.11	-5.5744e-05
7.115	-1.8251e-05
7.12	-5.89863e-06
7.125	-7.07848e-05
7.13	-6.62072e-05
7.135	-7.32553e-05
7.14	-6.07576e-05
7.145	-5.64706e-05
7.15	-4.54262e-05
7.155	4.46007e-05
7.16	0.000105273
7.165	0.000113265
7.17	3.31929e-05
7.175	1.82974e-05
7.18	-2.91954e-06
7.185	5.39739e-05
7.19	4.20576e-05
7.195	0.00015272
7.2	0.000158533
7.205	0.000141894
7.21	0.000102584
7.215	7.62082e-05
7.22	9.19029e-05
7.225	0.000125254
7.23	0.000138842
7.235	0.000121767
7.24	0.000232574
7.245	0.000230685
7.25	0.000233446
7.255	0.000235554
7.26	0.000134119
7.265	8.61627e-05
7.27	0.000129033
7.275	0.000153374
7.28	0.000234028
7.285	0.000236062
7.29	0.000173501
7.295	0.000179241
7.3	7.52636e-05
7.305	0.000113193
7.31	0.000159332
7.315	0.000168052
7.32	0.000195372
7.325	0.000145745
7.33	9.84424e-05
7.335	8.36923e-05
7.34	0.000123946
7.345	2.67535e-06
7.35	1.9896e-05
7.355	6.71256e-05
7.36	0.000104546
7.365	0.000113556
7.37	0.000105273
7.375	9.40828e-05
7.38	5.16488e-05
7.385	-2.36279e-05
7.39	-1.41093e-05
7.395	3.94418e-05
7.4	2.21485e-05
7.405	1.96053e-05
7.41	-1.60712e-05
7.415	-1.53446e-05
7.42	-2.51538e-05
7.425	-3.93679e-06
7.43	-8.12372e-07
7.435	1.83701e-05
7.44	1.98233e-05
7.445	-3.21018e-06
7.45	-1.7597e-05
7.455	-4.64434e-05
7.46	-6.84597e-05
7.465	-0.000121211
7.47	-0.000120703
7.475	-8.05214e-05
7.48	3.31203e-05
7.485	3.39195e-05
7.49	4.34381e-05
7.495	2.88333e-05
7.5	-1.13482e-05
7.505	2.77434e-05
7.51	2.48369e-05
7.515	1.39378e-05
7.52	2.22211e-05
7.525	6.78522e-05
7.53	3.07225e-05
7.535	4.69985e-05
7.54	3.6608e-05
7.545	8.66714e-05
7.55	8.42735e-05
7.555	0.000108106
7.56	0.000115736
7.565	8.59447e-05
7.57	7.53363e-05
7.575	0.000247034
7.58	0.00020678
7.585	6.55997e-05
7.59	6.15307e-05
7.595	0.000102075
7.6	0.000116608
7.605	0.000106726
7.61	9.92417e-05
7.615	0.000143565
7.62	0.000143928
7.625	8.05678e-05
7.63	4.85244e-05
7.635	3.09404e-05
7.64	2.82067e-06
7.645	1.87608e-06
7.65	-4.17931e-05
7.655	-5.41455e-05
7.66	-7.19474e-05
7.665	5.94509e-06
7.67	2.46189e-05
7.675	1.76435e-05
7.68	-0.000157687
7.685	-0.00015093
7.69	-0.000156525
7.695	-0.000146062
7.7	-0.000134072
7.705	-0.000150566
7.71	-0.000157251
7.715	-0.000187551
7.72	-0.00021865
7.725	-0.000196343
7.73	-0.000149549
7.735	-0.000131166
7.74	-0.000122083
7.745	-0.000123319
7.75	-2.48631e-05
7.755	-1.51266e-05
7.76	1.53183e-05
7.765	9.79612e-06
7.77	6.96234e-06
7.775	1.19759e-05
7.78	3.43555e-05
7.785	8.89238e-05
7.79	8.39829e-05
7.795	8.39102e-05
7.8	0.000103892
7.805	0.000217606
7.81	0.000271157
7.815	0.000269268
7.82	0.000274136
7.825	0.000265926
7.83	0.000383128
7.835	0.00036736
7.84	0.000334227
7.845	0.000330739
7.85	0.000313591
7.855	0.000204091
7.86	0.000191085
7.865	0.000171321
7.87	0.00024202
7.875	0.000169069
7.88	0.000139932
7.885	0.000161439
7.89	0.000134555
7.895	0.000134555
7.9	0.000132956
7.905	9.82244e-05
7.91	-7.32553e-05
7.915	-0.000118959
7.92	-0.000114236
7.925	-2.22473e-05
7.93	-3.45997e-05
7.935	-0.000173164
7.94	-0.000138141
7.945	-0.000134944
7.95	-0.000141048
7.955	-0.000111475
7.96	-0.000102683
7.965	-0.000106316
7.97	-0.000116343
7.975	-0.000116198
7.98	-7.60164e-05
7.985	-3.54716e-05
7.99	-7.65977e-05
7.995	-6.30101e-05
8	-5.01491e-05
8.005	-2.75516e-05
8.01	6.96687e-05
8.015	5.94235e-05
8.02	0.000129469
8.025	0.000163619
8.03	7.0032e-05
8.035	6.87968e-05
8.04	7.14126e-05
8.045	0.000284309
8.05	0.000312647
8.055	0.000348759
8.06	0.000674062
8.065	0.000709448
8.07	0.000708794
8.075	0.000715842
8.08	0.000690483
8.085	0.000678058
8.09	0.000668395
8.095	0.000669048
8.1	0.000668177
8.105	0.000656987
8.11	0.000640057
8.115	0.00054458
8.12	0.000614843
8.125	0.000555044
8.13	0.000571901
8.135	0.000647831
8.14	0.000683435
8.145	0.000684017
8.15	0.000452301
8.155	0.000498659
8.16	0.000469013
8.165	0.00013688
8.17	0.000147779
8.175	0.000182874
8.18	0.000171975
8.185	0.000146108
8.19	0.000121403
8.195	0.000105709
8.2	0.000113047
8.205	0.00010084
8.21	0.000133683
8.215	0.000141676
8.22	0.000140222
8.225	7.85333e-05
8.23	6.83608e-05
8.235	8.92419e-06
8.24	-5.09484e-05
8.245	-8.18293e-05
8.25	-7.6743e-05
8.255	-0.000100866
8.26	-0.000165389
8.265	-0.000156307
8.27	-0.00015558
8.275	-0.000200557
8.28	-0.000238486
8.285	-0.000212256
8.29	-0.000140685
8.295	-0.000154781
8.3	-0.000164881
8.305	-0.000169676
8.31	-0.000193364
8.315	-0.00020281
8.32	-0.000155798
8.325	-0.000142501
8.33	-9.87593e-05
8.335	-0.000102392
8.34	-9.67974e-05
8.345	-0.000106243
8.35	-0.000105371
8.355	-9.36003e-05
8.36	-0.000116125
8.365	-6.06123e-05
8.37	-4.97132e-05
8.375	-7.58711e-05
8.38	-8.01581e-05
8.385	-7.79056e-05
8.39	-9.56348e-05
8.395	-0.000197287
8.4	-0.000187842
8.405	-0.000188495
8.41	-0.000154054
8.415	-0.000162483
8.42	-0.000190239
8.425	-0.000233182
8.43	-0.000252146
8.435	-0.000306497
8.44	-0.000227442
8.445	-0.000229476
8.45	-0.000213927
8.455	-0.00021073
8.46	-0.000136252
8.465	-9.70881e-05
8.47	-0.000161538
8.475	-0.000148387
8.48	-0.000150494
8.485	-0.00013865
8.49	-0.000142356
8.495	-0.000101593
8.5	-8.71335e-05
8.505	-9.04033e-05
8.51	-8.97493e-05
8.515	-0.000123173
8.52	-0.000119395
8.525	-8.96767e-05
8.53	-9.42543e-05
8.535	2.30931e-05
8.54	5.36106e-05
8.545	-2.17387e-05
8.55	5.53545e-05
8.555	8.40556e-05
8.56	7.51183e-05
8.565	-1.41093e-05
8.57	-4.66614e-05
8.575	-1.3964e-05
8.58	-3.0458e-05
8.585	8.05226e-06
8.59	3.54728e-06
8.595	5.14582e-06
8.6	-4.88412e-05
8.605	-2.31193e-05
8.61	-2.71883e-05
8.615	-2.43545e-05
8.62	1.26299e-05
8.625	9.00138e-05
8.63	8.47095e-05
8.635	7.72981e-05
8.64	1.80068e-05
8.645	3.18398e-06
8.65	2.58542e-05
8.655	-5.68065e-06
8.66	-4.45542e-05
8.665	-8.65975e-06
8.67	9.50548e-06
8.675	4.49187e-06
8.68	-3.28558e-05
8.685	-3.42364e-05
8.69	-6.24288e-05
8.695	-5.92317e-05
8.7	-3.81601e-05
8.705	-2.96587e-05
8.71	-5.54534e-05
8.715	-3.09666e-05
8.72	-2.78422e-05
8.725	-4.09938e-05
8.73	0.000194427
8.735	0.000185054
8.74	0.00028925
8.745	0.000246598
8.75	0.000250086
8.755	0.000277043
8.76	0.000229959
8.765	0.000235772
8.77	0.000201694
8.775	0.000184982
8.78	0.000195299
8.785	0.000216807
8.79	0.000209105
8.795	0.000227488
8.8	0.000267888
8.805	0.000304799
8.81	0.000340694
8.815	0.00036489
8.82	0.000434935
8.825	0.000430575
8.83	0.000410448
8.835	9.56086e-05
8.84	9.56813e-05
8.845	8.20211e-05
8.85	0.000213755
8.855	0.000216371
8.86	0.00017292
8.865	0.000201258
8.87	0.000194355
8.875	0.000324636
8.88	0.000352828
8.885	0.000345126
8.89	0.00032776
8.895	0.000314318
8.9	0.000382401
8.905	0.000332701
8.91	0.000391048
8.915	0.000397442
8.92	0.000418732
8.925	0.000320567
8.93	0.000415244
8.935	0.000432973
8.94	0.000486452
8.945	0.000507741
8.95	0.00041677
8.955	0.000283219
8.96	0.000293973
8.965	0.000313083
8.97	0.000288814
8.975	0.000271085
8.98	0.000139205
8.985	0.000149596
8.99	0.000150468
8.995	0.000172629
9	0.000205835
9.005	0.000131721
9.01	0.000154537
9.015	3.02138e-05
9.02	8.48822e-06
9.025	-4.57168e-05
9.03	7.18033e-06
9.035	-5.60799e-06
9.04	-1.99222e-05
9.045	-3.82327e-05
9.05	-7.07848e-05
9.055	-7.47812e-05
9.06	8.47095e-05
9.065	5.60085e-05
9.07	3.24663e-05
9.075	3.17397e-05
9.08	4.18396e-05
9.085	5.32473e-05
9.09	5.82609e-05
9.095	5.52092e-05
9.1	6.69076e-05
9.105	5.28114e-05
9.11	0.000131503
9.115	0.000135935
9.12	0.000170013
9.125	0.000156934
9.13	0.000167834
9.135	0.000199441
9.14	0.000135863
9.145	0.000171539
9.15	0.000190867
9.155	0.000197552
9.16	0.0002349
9.165	6.1676e-05
9.17	6.00048e-05
9.175	5.44826e-05
9.18	6.95234e-05
9.185	6.51637e-05
9.19	5.3102e-05
9.195	0.000115372
9.2	0.000116244
9.205	9.38648e-05
9.21	0.000128379
9.215	3.87878e-05
9.22	3.6172e-05
9.225	5.26661e-05
9.23	6.79248e-05
9.235	6.04408e-05
9.24	1.94874e-06
9.245	4.55453e-05
9.25	6.40846e-07
9.255	-4.92772e-05
9.26	-6.12662e-05
9.265	-9.65794e-05
9.27	-9.02579e-05
9.275	-4.86232e-05
9.28	-4.52808e-05
9.285	-4.06305e-05
9.29	-3.80874e-05
9.295	-3.25652e-05
9.3	-8.58256e-05
9.305	-3.26378e-05
9.31	-5.05851e-05
9.315	-0.0001037
9.32	4.62719e-05
9.325	2.3747e-05
9.33	-1.33827e-05
9.335	-1.49812e-05
9.34	9.21936e-05
9.345	0.000115445
9.35	8.79792e-05
9.355	0.000131212
9.36	0.000159914
9.365	0.000205545
9.37	0.000210122
9.375	0.000215426
9.38	0.000206417
9.385	0.000202348
9.39	0.000230249
9.395	0.000236861
9.4	0.000224654
9.405	0.000215426
9.41	0.000162529
9.415	0.000444163
9.42	0.000483037
9.425	0.000369032
9.43	0.000375571
9.435	0.000436606
9.44	0.000478968
9.445	0.000389522
9.45	0.000385235
9.455	0.000482165
9.46	0.000451356
9.465	0.000431229
9.47	0.000423455
9.475	0.000418368
9.48	0.000426143
9.485	0.000437987
9.49	0.000438205
9.495	0.000435226
9.5	0.000420694
9.505	0.000500766
9.51	0.000520021
9.515	0.000550902
9.52	0.000319259
9.525	0.000284745
9.53	0.000243038
9.535	0.000236062
9.54	0.000171903
9.545	0.000150758
9.55	0.000132666
9.555	0.00027479
9.56	0.000184691
9.565	0.000175899
9.57	0.000164927
9.575	0.000202202
9.58	0.000233446
9.585	0.000309668
9.59	0.00026876
9.595	0.000304799
9.6	0.000261203
9.605	0.000312865
9.61	0.000245871
9.615	0.00023599
9.62	0.000225381
9.625	0.000180259
9.63	0.000176989
9.635	0.000172411
9.64	0.000188615
9.645	0.00019203
9.65	0.00016391
9.655	0.000172775
9.66	-8.15112e-06
9.665	-4.39729e-05
9.67	-5.05124e-05
9.675	-5.28376e-05
9.68	-0.000128696
9.685	-0.000140612
9.69	-0.00020172
9.695	-0.000192564
9.7	-0.000228677
9.705	-0.000230566
9.71	-0.00021974
9.715	-0.000181375
9.72	-0.000237832
9.725	-0.000242555
9.73	-0.000158341
9.735	-0.000112637
9.74	-3.22745e-05
9.745	3.5954e-05
9.75	6.84335e-05
9.755	6.91601e-05
9.76	9.72072e-05
9.765	0.000109923
9.77	0.000102148
9.775	0.000113193
9.78	0.000113701
9.785	0.000146617
9.79	0.000155118
9.795	0.000123583
9.8	0.000105854
9.805	0.000118642
9.81	0.000123728
9.815	7.62808e-05
9.82	5.60811e-05
9.825	6.24026e-05
9.83	4.4746e-05
9.835	5.29114e-06
9.84	-3.59076e-05
9.845	-3.4745e-05
9.85	-0.000113873
9.855	-0.000106316
9.86	-7.2892e-05
9.865	-0.000103337
9.87	-0.000123682
9.875	-0.000118523
9.88	-0.000129204
9.885	-8.29919e-05
9.89	-0.000114817
9.895	-0.000148096
9.9	-0.000154054
9.905	-0.000132401
9.91	-0.000145771
9.915	-0.000105953
9.92	-9.46903e-05
9.925	-0.000116343
9.93	-0.000100358
9.935	-9.49082e-05
9.94	5.19394e-05
9.945	5.12128e-05
9.95	-2.68976e-05
9.955	-3.61256e-05
9.96	-7.49717e-06
9.965	-5.47994e-05
9.97	-5.95224e-05
9.975	-1.67978e-05
9.98	-2.07941e-05
9.985	2.81793e-05
9.99	6.19666e-05
[truncated: 70,021 more rows]

## Sheet: h
Time / s	ECL intensity
0
0.005
0.01
0.015
0.02
0.025
0.03
0.035
0.04
0.045
0.05
0.055
0.06
0.065
0.07
0.075
0.08
0.085
0.09
0.095
0.1	0.000654721
0.105	0.00066126
0.11	0.000693812
0.115	0.000702604
0.12	0.000713649
0.125	0.000700134
0.13	0.000695411
0.135	0.000699262
0.14	0.000659661
0.145	0.000644766
0.15	0.000623331
0.155	0.00063205
0.16	0.000645493
0.165	0.000646655
0.17	0.000619625
0.175	0.00050533
0.18	-0.00014375
0.185	-0.000137501
0.19	-0.000139608
0.195	-0.000135685
0.2	-0.00012326
0.205	-7.40683e-05
0.21	-6.019e-05
0.215	-9.62298e-05
0.22	-9.84097e-05
0.225	-0.000108364
0.23	-0.000115848
0.235	-0.000119336
0.24	0.000239827
0.245	0.000233578
0.25	0.000250363
0.255	0.000242443
0.26	0.00023801
0.265	0.000236848
0.27	0.000228564
0.275	0.000227256
0.28	0.00033029
0.285	0.000291271
0.29	0.00028088
0.295	0.000326802
0.3	0.000329781
0.305	0.000380062
0.31	0.000352161
0.315	0.000321716
0.32	0.000319391
0.325	0.000314522
0.33	0.000318083
0.335	0.000321352
0.34	0.000333051
0.345	-1.23792e-05
0.35	-1.36871e-05
0.355	-3.06171e-05
0.36	-2.80739e-05
0.365	-2.44797e-07
0.37	0.000309218
0.375	0.000321498
0.38	0.000337919
0.385	0.000236775
0.39	0.000234159
0.395	0.000257774
0.4	0.000217665
0.405	0.000276448
0.41	0.000205168
0.415	0.000179809
0.42	0.000263224
0.425	0.000265839
0.43	0.000266493
0.435	0.000264967
0.44	0.000267947
0.445	0.000257919
0.45	0.000235976
0.455	0.000231035
0.46	0.000238374
0.465	0.000238955
0.47	0.000208655
0.475	-0.000111561
0.48	-0.00011098
0.485	-0.000122097
0.49	-0.000129145
0.495	-0.000134595
0.5	-0.000156248
0.505	-0.000163296
0.51	-0.000214086
0.515	-0.000204495
0.52	-0.000198464
0.525	-0.000265166
0.53	-0.000269671
0.535	-0.000228182
0.54	-0.00022513
0.545	-0.000224767
0.55	-0.000214376
0.555	-0.000162133
0.56	-3.22883e-05
0.565	-3.39595e-05
0.57	0.000231979
0.575	0.000229945
0.58	0.000229654
0.585	0.000225658
0.59	0.00023118
0.595	0.000279427
0.6	0.000295412
0.605	0.00029316
0.61	0.000299118
0.615	0.000285894
0.62	0.000287347
0.625	0.000286402
0.63	0.000296357
0.635	0.000385076
0.64	0.000350271
0.645	0.000478954
0.65	0.000479608
0.655	0.000528436
0.66	0.000542823
0.665	0.000416756
0.67	0.000425039
0.675	0.000197901
0.68	0.000204005
0.685	0.000202842
0.69	0.00019732
0.695	0.000190926
0.7	0.000194559
0.705	0.000189473
0.71	0.000181625
0.715	0.000182279
0.72	0.000189037
0.725	0.000185186
0.73	0.000178646
0.735	0.000155177
0.74	7.24888e-05
0.745	6.9001e-05
0.75	-4.83463e-05
0.755	-5.43045e-05
0.76	-0.000112724
0.765	-0.000164676
0.77	-0.000167292
0.775	-0.000134377
0.78	-0.000177392
0.785	-0.000149272
0.79	-0.000148909
0.795	-0.000143459
0.8	-0.00014048
0.805	-0.000182769
0.81	-0.000191125
0.815	-0.000112361
0.82	-0.000112942
0.825	-0.000115412
0.83	-0.000115122
0.835	-9.64478e-05
0.84	-6.22972e-05
0.845	-6.19339e-05
0.85	-6.27332e-05
0.855	-1.30331e-05
0.86	-5.2584e-06
0.865	-5.69436e-06
0.87	1.23982e-05
0.875	3.60857e-05
0.88	-6.49363e-06
0.885	-6.78428e-06
0.89	-1.28151e-05
0.895	-8.89144e-06
0.9	-5.83969e-06
0.905	-8.01951e-06
0.91	0.000325857
0.915	0.000323823
0.92	0.000256539
0.925	0.000269763
0.93	0.000264023
0.935	0.000262061
0.94	0.000259155
0.945	0.000226167
0.95	0.000222243
0.955	0.00021861
0.96	0.000150672
0.965	0.000157211
0.97	0.000153578
0.975	0.000136067
0.98	0.000123715
0.985	0.000125895
0.99	0.00012386
0.995	9.79201e-05
1	9.82107e-05
1.005	9.12353e-05
1.01	0.000136794
1.015	-0.000202969
1.02	-0.00019454
1.025	-0.000197664
1.03	-0.000121516
1.035	-0.000116793
1.04	-0.00010989
1.045	-0.000122969
1.05	4.00093e-05
1.055	3.73209e-05
1.06	4.30611e-05
1.065	5.05452e-05
1.07	4.37877e-05
1.075	5.35243e-05
1.08	5.43235e-05
1.085	0.000110418
1.09	9.98819e-05
1.095	9.79927e-05
1.1	0.000102934
1.105	0.000251671
1.11	0.00025276
1.115	0.000220717
1.12	0.000229872
1.125	0.000297592
1.13	0.000294976
1.135	0.000204223
1.14	0.000207347
1.145	0.000197611
1.15	0.000193179
1.155	4.24072e-05
1.16	5.81019e-05
1.165	5.86105e-05
1.17	5.50501e-05
1.175	0.000197175
1.18	0.000205458
1.185	0.000200881
1.19	0.000131271
1.195	0.00013534
1.2	0.000142607
1.205	0.000143696
1.21	-6.13033e-06
1.215	-5.6217e-06
1.22	-1.42684e-05
1.225	-1.12893e-05
1.23	-9.0199e-05
1.235	-9.30328e-05
1.24	-8.34415e-05
1.245	-8.39502e-05
1.25	-7.85732e-05
1.255	-6.43317e-05
1.26	-6.9636e-05
1.265	-8.2279e-05
1.27	-4.24608e-05
1.275	-5.13254e-05
1.28	-0.000156974
1.285	-0.000157846
1.29	-0.000167074
1.295	-0.000161334
1.3	0.000126113
1.305	0.000127929
1.31	0.000114559
1.315	0.000106785
1.32	0.000114341
1.325	0.000148928
1.33	0.000151834
1.335	0.000158374
1.34	0.000167093
1.345	0.000157357
1.35	0.000150527
1.355	0.000235976
1.36	0.00024455
1.365	0.000256975
1.37	0.000255158
1.375	0.000240989
1.38	0.000353686
1.385	0.000317792
1.39	0.00030464
1.395	0.000312633
1.4	0.000316048
1.405	3.63036e-05
1.41	2.54772e-05
1.415	7.37967e-05
1.42	8.21527e-05
1.425	7.7357e-05
1.43	6.19529e-05
1.435	9.97366e-05
1.44	0.000112743
1.445	0.000162443
1.45	0.000171453
1.455	0.000180318
1.46	0.000137375
1.465	0.000120518
1.47	9.93006e-05
1.475	9.55223e-05
1.48	7.13989e-05
1.485	-3.51947e-05
1.49	-3.9845e-05
1.495	-3.25789e-05
1.5	2.60584e-05
1.505	2.22074e-05
1.51	1.63219e-05
1.515	2.21348e-05
1.52	-1.49223e-05
1.525	-1.68841e-05
1.53	0.000404186
1.535	0.000549072
1.54	0.000532432
1.545	0.000523786
1.55	0.000485493
1.555	0.000474449
1.56	0.000512596
1.565	0.000469363
1.57	0.000468709
1.575	0.000470162
1.58	0.000484621
1.585	0.000487891
1.59	0.000489417
1.595	0.000491306
1.6	0.000496174
1.605	0.000441388
1.61	0.000536574
1.615	0.00072462
1.62	0.000729343
1.625	0.000728907
1.63	0.00072571
1.635	0.000303332
1.64	0.000137448
1.645	0.000190417
1.65	0.000225949
1.655	0.000205822
1.66	0.000213669
1.665	0.000166875
1.67	0.000164768
1.675	0.000163315
1.68	0.000165495
1.685	0.00020197
1.69	0.000359063
1.695	0.000356157
1.7	0.000359863
1.705	0.000345621
1.71	0.00034969
1.715	0.000257265
1.72	7.24161e-05
1.725	6.99456e-05
1.73	7.35787e-05
1.735	0.000142607
1.74	0.000163751
1.745	0.00016237
1.75	7.52499e-05
1.755	3.07087e-05
1.76	3.02001e-05
1.765	2.64218e-05
1.77	2.66397e-05
1.775	6.14443e-05
1.78	0.000103006
1.785	0.000118919
1.79	8.49864e-05
1.795	-8.30782e-05
1.8	-7.82099e-05
1.805	-1.89186e-05
1.81	-1.8846e-05
1.815	-3.27242e-05
1.82	-3.4904e-05
1.825	-4.39867e-05
1.83	-2.24064e-05
1.835	-2.52401e-05
1.84	-9.09983e-05
1.845	-0.000110835
1.85	-0.000115558
1.855	-0.000119191
1.86	-0.000113015
1.865	-0.000106911
1.87	-0.000107928
1.875	-0.000105748
1.88	-0.00013147
1.885	-0.000133796
1.89	-0.00015385
1.895	-0.000168455
1.9	-0.000157047
1.905	-0.00010088
1.91	-0.000149999
1.915	-0.000145058
1.92	-0.000137792
1.925	-0.000120862
1.93	-0.000119554
1.935	-0.000144913
1.94	-5.41592e-05
1.945	-5.39412e-05
1.95	-5.51038e-05
1.955	-3.43228e-05
1.96	-2.63301e-05
1.965	-2.53128e-05
1.97	-1.83374e-05
1.975	2.62038e-05
1.98	2.44599e-05
1.985	1.61766e-05
1.99	9.88647e-05
1.995	0.000106131
2	0.000116739
2.005	0.000107003
2.01	4.98186e-05
2.015	3.33972e-05
2.02	3.54317e-05
2.025	3.70302e-05
2.03	1.90103e-05
2.035	1.45054e-05
2.04	1.99549e-05
2.045	-4.44953e-05
2.05	0.000243169
2.055	0.000255885
2.06	0.000343587
2.065	0.000342497
2.07	0.000340825
2.075	0.000350489
2.08	0.000311107
2.085	0.000317501
2.09	0.000311688
2.095	0.000183733
2.1	0.000183079
2.105	0.000179736
2.11	0.000177556
2.115	0.000174141
2.12	0.000179954
2.125	0.000179736
2.13	0.000181698
2.135	0.000178428
2.14	0.000187947
2.145	0.000209164
2.15	0.000176539
2.155	-8.01718e-05
2.16	-8.80192e-05
2.165	-0.000192215
2.17	-0.000126093
2.175	-0.000130235
2.18	-0.000143823
2.185	-9.15795e-05
2.19	-9.80464e-05
2.195	-7.23971e-05
2.2	-6.15706e-05
2.205	5.20477e-06
2.21	6.14936e-06
2.215	2.67124e-05
2.22	4.02273e-05
2.225	3.92101e-05
2.23	3.54317e-05
2.235	2.7875e-05
2.24	3.15807e-05
2.245	7.13989e-05
2.25	4.57496e-05
2.255	7.28521e-05
2.26	4.30611e-05
2.265	4.62582e-05
2.27	5.73753e-05
2.275	-8.31016e-06
2.28	-4.74977e-06
2.285	-8.52814e-06
2.29	-3.99903e-05
2.295	6.94863e-06
2.3	1.0945e-05
2.305	1.04364e-05
2.31	-5.95361e-05
2.315	-6.29512e-05
2.32	-7.58848e-05
2.325	-8.66386e-05
2.33	0.000195722
2.335	0.000202988
2.34	0.000211707
2.345	0.000211344
2.35	0.00017109
2.355	0.000171962
2.36	0.000149001
2.365	0.000147402
2.37	0.00015227
2.375	0.000138102
2.38	0.000139627
2.385	0.000185331
2.39	0.00018613
2.395	0.000161208
2.4	0.000131635
2.405	0.000112089
2.41	0.000108311
2.415	0.00010446
2.42	0.000101698
2.425	9.901e-05
2.43	0.000254214
2.435	-3.31602e-05
2.44	-3.17796e-05
2.445	-3.40321e-05
2.45	-3.58486e-05
2.455	-3.63573e-05
2.46	-3.51947e-05
2.465	9.12846e-06
2.47	2.7343e-06
2.475	-1.04173e-05
2.48	6.32608e-05
2.485	6.09357e-05
2.49	3.81202e-05
2.495	5.50501e-05
2.5	5.7448e-05
2.505	4.24072e-05
2.51	3.65943e-05
2.515	0.000110054
2.52	0.000136285
2.525	0.00013505
2.53	0.000134759
2.535	-2.39323e-05
2.54	-2.10258e-05
2.545	-2.70567e-05
2.55	-3.83918e-05
2.555	0.000206766
2.56	0.000241861
2.565	0.000420607
2.57	0.000441606
2.575	0.000446983
2.58	0.000534103
2.585	0.000460062
2.59	0.000455412
2.595	0.000425911
2.6	0.000404767
2.605	0.000481352
2.61	0.000483531
2.615	0.000489417
2.62	0.000419445
2.625	0.000619407
2.63	0.000619335
2.635	0.000614975
2.64	0.000618099
2.645	0.000616646
2.65	0.000619335
2.655	0.00063096
2.66	0.000462823
2.665	0.000437392
2.67	0.000255376
2.675	0.000189836
2.68	0.000193687
2.685	0.000106494
2.69	0.000104242
2.695	0.000106058
2.7	0.000144278
2.705	0.000162734
2.71	7.85196e-05
2.715	7.45959e-05
2.72	7.55405e-05
2.725	8.46958e-05
2.73	-0.000139608
2.735	-8.55487e-05
2.74	-4.62391e-05
2.745	-4.29694e-05
2.75	-4.25334e-05
2.755	-4.92909e-05
2.76	-5.11801e-05
2.765	-0.000127983
2.77	-0.000139681
2.775	-0.000137719
2.78	-0.000132851
2.785	-0.000134522
2.79	-0.000137501
2.795	-0.000134813
2.8	-0.000131107
2.805	-0.000141207
2.81	-0.000154649
2.815	-0.000152542
2.82	-0.000138591
2.825	-0.000127474
2.83	-0.000140553
2.835	-9.98629e-05
2.84	-0.000146657
2.845	-0.000141207
2.85	-0.00014731
2.855	-0.000145639
2.86	-0.000139899
2.865	-0.000139245
2.87	-0.000133723
2.875	-0.000134522
2.88	-0.000131688
2.885	-0.000137574
2.89	-0.000142297
2.895	-0.000142733
2.9	-0.000140771
2.905	-0.000134377
2.91	-0.000156102
2.915	-0.000161116
2.92	-0.000103278
2.925	-0.000115194
2.93	-0.000134885
2.935	-0.000137065
2.94	-0.00017514
2.945	-0.000171725
2.95	-0.000220407
2.955	-0.000210598
2.96	-0.000201806
2.965	-0.000195703
2.97	-0.00019919
2.975	-5.29966e-05
2.98	-3.09804e-05
2.985	-5.2584e-06
2.99	-9.76338e-06
2.995	-1.62302e-05
3	0.00030791
3.005	0.000308491
3.01	0.000303914
3.015	0.000306965
3.02	0.000312342
3.025	0.000258501
3.03	0.000351434
3.035	0.000350417
3.04	0.000352597
3.045	0.000348891
3.05	0.000648544
3.055	0.000655157
3.06	0.000651378
3.065	0.000643894
3.07	0.000634811
3.075	0.000652904
3.08	0.000507074
3.085	0.000494794
3.09	0.000472632
3.095	0.000487092
3.1	0.000512886
3.105	0.00020633
3.11	0.00020524
3.115	0.000199573
3.12	0.000196085
3.125	0.000359209
3.13	0.000360735
3.135	0.000266857
3.14	0.000275067
3.145	0.000273832
3.15	0.000265767
3.155	-5.40372e-06
3.16	8.73842e-05
3.165	8.69483e-05
3.17	0.000101117
3.175	0.000101262
3.18	8.71663e-05
3.185	8.06268e-05
3.19	6.78385e-05
3.195	5.28703e-05
3.2	7.02363e-05
3.205	6.26795e-05
3.21	4.56042e-05
3.215	4.77841e-05
3.22	5.48322e-05
3.225	6.13716e-05
3.23	-7.56668e-05
3.235	-8.38048e-05
3.24	-6.33871e-05
3.245	-5.12527e-05
3.25	-4.7547e-05
3.255	-3.67206e-05
3.26	-7.03626e-05
3.265	-0.000157338
3.27	-8.80192e-05
3.275	-0.000101025
3.28	-8.15523e-05
3.285	-2.20431e-05
3.29	-1.94999e-05
3.295	-1.20885e-05
3.3	-1.04407e-06
3.305	-1.4341e-05
3.31	-2.23337e-05
3.315	-1.22338e-05
3.32	-1.08533e-05
3.325	-1.75381e-05
3.33	-2.45862e-05
3.335	-5.56124e-05
3.34	-4.06443e-05
3.345	-5.41592e-05
3.35	-6.31691e-05
3.355	-6.70928e-05
3.36	-6.95633e-05
3.365	-6.28785e-05
3.37	-6.48403e-05
3.375	-0.000138882
3.38	-0.000116284
3.385	-0.000134449
3.39	-0.000199118
3.395	-0.000204204
3.4	-0.00020682
3.405	-0.000216629
3.41	-0.000230144
3.415	-0.000230435
3.42	-0.000194613
3.425	-0.000197446
3.43	-0.000142442
3.435	-0.000139245
3.44	-0.000134667
3.445	-0.000146657
3.45	-0.000157774
3.455	-0.000126311
3.46	-0.000117447
3.465	-0.000109963
3.47	-7.90092e-05
3.475	-3.9409e-05
3.48	-3.70839e-05
3.485	-6.00447e-05
3.49	-5.88095e-05
3.495	-5.25606e-05
3.5	-4.30421e-05
3.505	-4.35507e-05
3.51	-2.25517e-05
3.515	-2.88732e-05
3.52	3.82655e-05
3.525	-5.33106e-06
3.53	-6.13033e-06
3.535	-5.72836e-05
3.54	-3.17458e-07
3.545	4.29884e-05
3.55	4.22618e-05
3.555	4.64762e-05
3.56	1.93736e-05
3.565	8.03855e-06
3.57	-6.08102e-07
3.575	1.39241e-05
3.58	-2.00812e-05
3.585	-1.65208e-05
3.59	-2.02265e-05
3.595	-2.17524e-05
3.6	-2.08078e-05
3.605	-1.44137e-05
3.61	-1.71748e-05
3.615	-3.25062e-05
3.62	3.51411e-05
3.625	-3.88277e-05
3.63	-3.81738e-05
3.635	-3.81738e-05
3.64	-3.73019e-05
3.645	-9.53579e-05
3.65	-5.56851e-05
3.655	-5.93908e-05
3.66	-5.75016e-05
3.665	-6.00447e-05
3.67	-5.6339e-05
3.675	-5.72109e-05
3.68	-0.000114395
3.685	-0.00012217
3.69	-2.42462e-06
3.695	6.99794e-07
3.7	4.55082e-06
3.705	3.47778e-05
3.71	6.25342e-05
3.715	8.47685e-05
3.72	8.97821e-05
3.725	2.2934e-05
3.73	1.9083e-05
3.735	1.18169e-05
3.74	1.4796e-05
3.745	1.29795e-05
3.75	1.48687e-05
3.755	-7.06532e-05
3.76	-6.41864e-05
3.765	-6.52763e-05
3.77	-7.3923e-05
3.775	-5.03808e-05
3.78	-4.36234e-05
3.785	-1.28151e-05
3.79	-7.14758e-06
3.795	-0.000130816
3.8	-0.000130889
3.805	-0.000134813
3.81	-0.000171579
3.815	-0.000149345
3.82	-0.000112724
3.825	-0.000109817
3.83	-4.15162e-05
3.835	-1.63755e-05
3.84	1.75571e-05
3.845	1.36334e-05
3.85	1.46507e-05
3.855	1.69758e-05
3.86	1.87924e-05
3.865	2.97642e-05
3.87	2.69304e-05
3.875	2.83836e-05
3.88	8.18387e-06
3.885	9.56442e-06
3.89	-2.48768e-05
3.895	2.24981e-05
3.9	3.32519e-05
3.905	3.74662e-05
3.91	3.51411e-05
3.915	3.79748e-05
3.92	5.56807e-06
3.925	-4.88549e-05
3.93	-5.76469e-05
3.935	-0.000105094
3.94	-0.000119554
3.945	-0.000145058
3.95	-0.000145639
3.955	-0.000145349
3.96	-0.000146221
3.965	-0.000129799
3.97	-0.000144186
3.975	-0.00014266
3.98	-0.000114468
3.985	-0.000115921
3.99	-0.000128273
3.995	-0.000131616
4	-0.00018444
4.005	-0.000193087
4.01	-0.000199772
4.015	-0.000194322
4.02	-0.000135321
4.025	-0.000164894
4.03	-0.000167946
4.035	-0.000163223
4.04	-0.000126675
4.045	-8.43861e-05
4.05	0.00012139
4.055	0.00013505
4.06	0.000297956
4.065	0.000341116
4.07	0.000320626
4.075	0.000318737
4.08	0.000311761
4.085	0.000322733
4.09	0.000328546
4.095	0.000481497
4.1	0.000548054
4.105	0.000576465
4.11	0.000591796
4.115	0.000600879
4.12	0.000599716
4.125	0.000541515
4.13	0.000540643
4.135	0.000541297
4.14	0.00061047
4.145	0.000559099
4.15	0.000515139
4.155	0.000305803
4.16	0.000294831
4.165	0.000161353
4.17	0.000108819
4.175	0.0001195
4.18	0.000172688
4.185	0.000185404
4.19	0.000146676
4.195	0.000146385
4.2	2.83109e-05
4.205	-2.68387e-05
4.21	4.94553e-05
4.215	4.73481e-05
4.22	2.89649e-05
4.225	2.88922e-05
4.23	2.53318e-05
4.235	2.59858e-05
4.24	3.66669e-05
4.245	-3.41774e-05
4.25	-4.18068e-05
4.255	-4.09349e-05
4.26	-3.22883e-05
4.265	-3.48314e-05
4.27	8.5931e-05
4.275	0.000150745
4.28	0.000145222
4.285	0.00010148
4.29	9.69755e-05
4.295	9.44324e-05
4.3	9.15259e-05
4.305	5.96278e-05
4.31	5.89012e-05
4.315	-5.02355e-05
4.32	-4.87823e-05
4.325	-3.92637e-05
4.33	-4.48586e-05
4.335	9.79927e-05
4.34	0.000100536
4.345	9e-05
4.35	9.07993e-05
4.355	9.42144e-05
4.36	0.000120663
4.365	0.000116376
4.37	0.000115286
4.375	-4.11529e-05
4.38	-0.000106838
4.385	-7.79193e-05
4.39	-8.2279e-05
4.395	-8.04624e-05
4.4	-7.63208e-05
4.405	-7.67567e-05
4.41	-5.90275e-05
4.415	-6.63662e-05
4.42	-6.28785e-05
4.425	0.000104678
4.43	0.000102934
4.435	0.000107003
4.44	3.10721e-05
4.445	3.17987e-05
4.45	3.52137e-05
4.455	3.45598e-05
4.46	7.00183e-05
4.465	5.86832e-05
4.47	0.00016237
4.475	0.000164623
4.48	0.000207783
4.485	0.000334286
4.49	0.000299699
4.495	0.000300281
4.5	0.00029999
4.505	0.000297738
4.51	0.000298174
4.515	0.000287565
4.52	0.000297084
4.525	0.000298755
4.53	0.000120082
4.535	0.000123642
4.54	0.00012604
4.545	6.18076e-05
4.55	5.70847e-05
4.555	6.85651e-05
4.56	7.416e-05
4.565	4.27705e-05
4.57	3.14354e-05
4.575	-7.47222e-05
4.58	-7.14525e-05
4.585	-0.000108655
4.59	-0.000231815
4.595	-0.000206529
4.6	-0.0001593
4.605	-0.000163005
4.61	-0.000165694
4.615	-0.000116066
4.62	-0.000120935
4.625	-0.000125585
4.63	-0.000128419
4.635	-0.00013118
4.64	-0.000128128
4.645	-0.000128419
4.65	-0.000129436
4.655	-0.000128128
4.66	-5.69436e-06
4.665	-4.74977e-06
4.67	-6.85694e-06
4.675	-1.15072e-05
4.68	-1.57216e-05
4.685	0.000136794
4.69	0.000140645
4.695	0.000142897
4.7	0.00039692
4.705	0.000347946
4.71	0.000362914
4.715	0.000369309
4.72	0.000317501
4.725	0.000316557
4.73	0.000317065
4.735	0.000319536
4.74	0.000322152
4.745	0.000322152
4.75	0.000317792
4.755	0.000316702
4.76	0.000316847
4.765	0.000182207
4.77	0.000169709
4.775	0.000265839
4.78	0.000301807
4.785	0.000309581
4.79	0.000160626
4.795	0.000214178
4.8	0.000217956
4.805	-3.96997e-05
4.81	-4.32601e-05
4.815	-5.84462e-05
4.82	-5.51764e-05
4.825	-5.95361e-05
4.83	-5.80829e-05
4.835	-5.87368e-05
4.84	-5.67023e-05
4.845	-6.24425e-05
4.85	-6.84007e-05
4.855	-6.74561e-05
4.86	0.000172543
4.865	0.000171162
4.87	0.000167239
4.875	0.00019049
4.88	9.75568e-05
4.885	0.000103806
4.89	0.000100463
4.895	0.000105114
4.9	4.29158e-05
4.905	3.85561e-05
4.91	1.4796e-05
4.915	1.66852e-05
4.92	3.86288e-05
4.925	2.75843e-05
4.93	3.76115e-05
4.935	3.72482e-05
4.94	4.45143e-05
4.945	4.06633e-05
4.95	4.11719e-05
4.955	4.66215e-05
4.96	4.8438e-05
4.965	-0.000186111
4.97	-0.000188291
4.975	-0.000188655
4.98	-0.000202387
4.985	-0.000201951
4.99	-0.000239662
4.995	-0.000238137
5	-7.05805e-05
5.005	-6.4477e-05
5.01	-4.66751e-05
5.015	-2.94545e-05
5.02	-3.40321e-05
5.025	-5.66297e-05
5.03	-4.83463e-05
5.035	-3.15123e-06
5.04	-6.80763e-07
5.045	9.93733e-05
5.05	9.8792e-05
5.055	9.69755e-05
5.06	0.000125895
5.065	0.000122407
5.07	0.000113615
5.075	0.000118846
5.08	0.000127566
5.085	0.000127784
5.09	0.000125095
5.095	0.000136866
5.1	0.000132652
5.105	-5.30693e-05
5.11	-5.86642e-05
5.115	-1.70295e-05
5.12	0.00018722
5.125	0.000193978
5.13	0.000213088
5.135	0.000227111
5.14	0.000177411
5.145	0.000172107
5.15	6.27522e-05
5.155	6.44961e-05
5.16	6.98003e-05
5.165	4.00093e-05
5.17	4.0736e-05
5.175	6.13716e-05
5.18	5.81019e-05
5.185	4.67668e-05
5.19	4.15352e-05
5.195	3.25979e-05
5.2	1.9519e-05
5.205	2.62764e-05
5.21	6.95823e-05
5.215	0.000110418
5.22	4.81474e-05
5.225	-0.000165912
5.23	-0.000167801
5.235	-0.000180444
5.24	-0.000192796
5.245	-0.000180516
5.25	-0.000175648
5.255	-0.000171216
5.26	-0.000168019
5.265	-0.000168019
5.27	-0.000166202
5.275	-0.000164967
5.28	-0.000180008
5.285	4.79294e-05
5.29	0.000175013
5.295	0.000177992
5.3	0.000198773
5.305	0.000211562
5.31	0.000208365
5.315	0.000178719
5.32	0.000141735
5.325	0.000143842
5.33	0.000141662
5.335	0.000178937
5.34	0.000179664
5.345	0.000172398
5.35	0.000158301
5.355	0.00016673
5.36	0.000168183
5.365	0.000211198
5.37	0.000204368
5.375	0.000197683
5.38	0.000199064
5.385	0.000413341
5.39	0.000517537
5.395	0.000397864
5.4	0.00039801
5.405	0.000392778
5.41	0.000426638
5.415	0.000423877
5.42	0.000412324
5.425	0.000412614
5.43	0.000447201
5.435	0.000446474
5.44	0.000422424
5.445	0.000421915
5.45	0.000421479
5.455	0.000421334
5.46	0.000449817
5.465	0.00044771
5.47	0.000398809
5.475	0.000496974
5.48	0.0004985
5.485	0.00049959
5.49	0.00030573
5.495	-2.19704e-05
5.5	-2.43682e-05
5.505	-1.53583e-05
5.51	-2.45862e-05
5.515	-7.05805e-05
5.52	-6.17886e-05
5.525	-5.12527e-05
5.53	-5.1834e-05
5.535	-3.19249e-05
5.54	-3.25062e-05
5.545	-4.53672e-05
5.55	-6.31691e-05
5.555	-6.00447e-05
5.56	-5.94634e-05
5.565	-8.98357e-05
5.57	-8.57667e-05
5.575	-7.64661e-05
5.58	-0.000172814
5.585	-0.00017543
5.59	-0.000175794
5.595	-0.00018662
5.6	-0.000186983
5.605	-0.000185094
5.61	-0.000194685
5.615	-0.000191561
5.62	-0.00015494
5.625	-0.000153632
5.63	-0.000155739
5.635	-0.000157483
5.64	-0.000207764
5.645	-0.000202024
5.65	-0.000183932
5.655	-0.000174268
5.66	-0.000177319
5.665	4.08086e-05
5.67	3.51411e-05
5.675	3.16533e-05
5.68	2.48232e-05
5.685	5.45415e-05
5.69	5.39602e-05
5.695	7.53225e-05
5.7	0.000112598
5.705	0.000115213
5.71	0.000116158
5.715	0.000121753
5.72	0.00012059
5.725	8.28066e-05
5.73	7.22708e-05
5.735	6.95823e-05
5.74	6.82744e-05
5.745	6.09357e-05
5.75	5.99911e-05
5.755	4.42237e-05
5.76	5.15624e-05
5.765	5.93371e-05
5.77	-0.000126675
5.775	-0.000101752
5.78	-0.000103932
5.785	-0.000111416
5.79	-0.000139463
5.795	-9.72471e-05
5.8	-0.000119554
5.805	-0.000155884
5.81	-0.000162133
5.815	-4.94362e-05
5.82	-5.51038e-05
5.825	1.18507e-07
5.83	3.3649e-07
5.835	1.86237e-06
5.84	7.67524e-06
5.845	1.10176e-05
5.85	5.85872e-06
5.855	-4.67711e-06
5.86	-8.98745e-07
5.865	5.03272e-05
5.87	4.48776e-05
5.875	1.0509e-05
5.88	-1.60122e-05
5.885	2.03182e-05
5.89	2.19894e-05
5.895	1.67579e-05
5.9	-2.21884e-05
5.905	-1.61575e-05
5.91	-2.81466e-05
5.915	9.34644e-06
5.92	-0.000103133
5.925	6.34788e-05
5.93	1.06543e-05
5.935	7.82056e-06
5.94	1.26888e-05
5.945	6.0767e-06
5.95	1.64439e-06
5.955	1.28342e-05
5.96	2.11175e-05
5.965	1.44327e-05
5.97	-4.51492e-05
5.975	-4.67478e-05
5.98	-4.10802e-05
5.985	-2.84372e-05
5.99	-6.4695e-05
5.995	-5.64843e-05
6	-4.84916e-05
6.005	-4.4132e-05
6.01	-5.2052e-05
6.015	-5.83735e-05
6.02	-9.41227e-05
6.025	-9.29601e-05
6.03	-0.00019236
6.035	-0.000141716
6.04	-0.000122896
6.045	-0.000106766
6.05	-0.000113232
6.055	-0.000109381
6.06	4.95279e-05
6.065	4.44417e-05
6.07	4.52409e-05
6.075	6.92917e-05
6.08	6.95097e-05
6.085	6.57313e-05
6.09	4.91646e-05
6.095	4.48776e-05
6.1	3.94281e-05
6.105	4.99639e-05
6.11	4.75661e-05
6.115	5.10538e-05
6.12	5.89738e-05
6.125	5.99184e-05
6.13	5.56314e-05
6.135	-1.36871e-05
6.14	-7.11618e-05
6.145	-8.9763e-05
6.15	-8.35868e-05
6.155	6.82018e-05
6.16	0.000102062
6.165	0.000179518
6.17	0.000205095
6.175	0.00024128
6.18	0.000220862
6.185	0.000229654
6.19	0.000222025
6.195	0.000250217
6.2	0.000275794
6.205	0.000279645
6.21	0.000265839
6.215	0.00026257
6.22	0.000264096
6.225	0.000310817
6.23	0.00034395
6.235	0.000396048
6.24	0.000394377
6.245	0.000400553
6.25	0.000403532
6.255	0.00042642
6.26	0.000281825
6.265	0.000242152
6.27	8.32919e-06
6.275	-1.49223e-05
6.28	-4.435e-05
6.285	2.89649e-05
6.29	3.93554e-05
6.295	5.91918e-05
6.3	3.40511e-05
6.305	1.61766e-05
6.31	3.44871e-05
6.315	3.20166e-05
6.32	5.17804e-05
6.325	4.98186e-05
6.33	5.35009e-06
6.335	-2.86552e-05
6.34	-8.14797e-05
6.345	-8.30056e-05
6.35	-8.72199e-05
6.355	-9.12889e-05
6.36	-0.000136629
6.365	-0.000126675
6.37	-0.000120353
6.375	-7.23971e-05
6.38	-6.92e-05
6.385	-7.49402e-05
6.39	-0.000148618
6.395	-0.000170853
6.4	-0.000180153
6.405	-0.000102987
6.41	-0.000104513
6.415	-0.00010306
6.42	-0.000101607
6.425	-0.000103278
6.43	-0.000109527
6.435	-0.000111707
6.44	-0.000110762
6.445	-0.000108437
6.45	-0.000110181
6.455	-0.000102842
6.46	-2.2793e-06
6.465	6.55133e-05
6.47	5.77386e-05
6.475	5.46142e-05
6.48	6.29468e-06
6.485	5.7134e-06
6.49	5.42275e-06
6.495	1.87924e-05
6.5	2.13355e-05
6.505	1.31975e-05
6.51	-6.35324e-05
6.515	-6.5131e-05
6.52	-8.12617e-05
6.525	-7.38503e-05
6.53	-6.76741e-05
6.535	-6.20792e-05
6.54	-8.01951e-06
6.545	3.75155e-06
6.55	4.85107e-05
6.555	5.11991e-05
6.56	4.72754e-05
6.565	-4.66025e-05
6.57	-1.28151e-05
6.575	-1.40504e-05
6.58	-1.17252e-05
6.585	-1.60122e-05
6.59	-1.49223e-05
6.595	-1.68115e-05
6.6	1.12356e-05
6.605	1.28342e-05
6.61	0.000175159
6.615	0.000180608
6.62	0.000182352
6.625	0.000175667
6.63	0.000167384
6.635	0.000142534
6.64	0.000141807
6.645	0.000137084
6.65	0.000120808
6.655	7.59765e-05
6.66	0.000112234
6.665	0.000107657
6.67	0.000104314
6.675	6.99794e-07
6.68	4.7688e-06
6.685	2.371e-06
6.69	1.18507e-07
6.695	-9.61805e-06
6.7	-5.18574e-06
6.705	-4.39867e-05
6.71	0.000165713
6.715	8.83782e-06
6.72	2.30794e-05
6.725	2.20621e-05
6.73	2.16261e-05
6.735	2.12628e-05
6.74	2.2716e-05
6.745	0.000126766
6.75	7.48866e-05
6.755	7.85923e-05
6.76	0.000198047
6.765	0.000170872
6.77	0.000176902
6.775	0.000290689
6.78	0.000292143
6.785	0.00028633
6.79	0.000281316
6.795	0.000347292
6.8	0.000442623
6.805	0.000440516
6.81	0.000464058
6.815	0.00025247
6.82	0.000249854
6.825	0.000229436
6.83	0.000221371
6.835	0.000227256
6.84	0.000237938
6.845	0.000237865
6.85	0.000134105
6.855	0.000138756
6.86	0.000198047
6.865	8.88375e-05
6.87	7.93189e-05
6.875	0.000102643
6.88	-1.33238e-05
6.885	-1.25972e-05
6.89	-7.58355e-06
6.895	-3.15123e-06
6.9	-8.89144e-06
6.905	-9.67385e-05
6.91	-5.64117e-05
6.915	-7.89366e-05
6.92	-6.99993e-05
6.925	-6.81101e-05
6.93	-6.60029e-05
6.935	-5.93908e-05
6.94	-6.43317e-05
6.945	-7.39956e-05
6.95	-7.01446e-05
6.955	-7.27604e-05
6.96	-6.46224e-05
6.965	0.000161789
6.97	0.000153869
6.975	0.000158592
6.98	0.000132289
6.985	0.000177629
6.99	0.000174359
6.995	0.000169128
7	0.000173633
7.005	0.000120518
7.01	0.000136285
7.015	9.43597e-05
7.02	9.0436e-05
7.025	8.03361e-05
7.03	9.64669e-05
7.035	9.54496e-05
7.04	0.000113978
7.045	0.000114923
7.05	0.000197829
7.055	0.000195794
7.06	0.00019514
7.065	0.000185622
7.07	-9.19429e-05
7.075	-7.96632e-05
7.08	-7.96632e-05
7.085	-7.42136e-05
7.09	-0.00011534
7.095	-7.79193e-05
7.1	-6.49857e-05
7.105	-1.67388e-05
7.11	-2.54581e-05
7.115	-4.4132e-05
7.12	-4.59485e-05
7.125	-3.94817e-05
7.13	-3.73019e-05
7.135	-5.16887e-05
7.14	-3.81738e-05
7.145	-4.15162e-05
7.15	-4.39867e-05
7.155	-0.000129218
7.16	-0.000137429
7.165	-0.000133505
7.17	-0.000133214
7.175	-0.000140626
7.18	-0.00012326
7.185	-8.00991e-05
7.19	-8.62753e-05
7.195	-9.18702e-05
7.2	-0.000129363
7.205	-0.000142442
7.21	-0.000191125
7.215	-0.000132415
7.22	-0.000120789
7.225	-0.000115776
7.23	-0.00011999
7.235	-0.000119336
7.24	-0.00012246
7.245	-0.000131107
7.25	-0.000109599
7.255	-0.000105676
7.26	-9.79737e-05
7.265	-8.67113e-05
7.27	-8.28602e-05
7.275	-8.60573e-05
7.28	-8.42408e-05
7.285	-0.000118391
7.29	-0.000160099
7.295	-0.000161697
7.3	-0.000167873
7.305	-0.000169254
7.31	-0.000168455
7.315	-0.000160535
7.32	-0.000219463
7.325	-0.000228618
7.33	-0.000162133
7.335	-0.0001593
7.34	-0.000162787
7.345	-0.000163441
7.35	-0.000130017
7.355	-0.00016504
7.36	-0.000167583
7.365	-0.000174994
7.37	-0.000178627
7.375	-0.000181534
7.38	-2.02265e-05
7.385	-2.34963e-05
7.39	-2.15344e-05
7.395	-2.10985e-05
7.4	-1.98632e-05
7.405	9.67575e-05
7.41	0.000117539
7.415	0.000210036
7.42	0.000233651
7.425	0.000239827
7.43	0.000237284
7.435	0.000164623
7.44	0.00016019
7.445	0.000161789
7.45	0.000167529
7.455	0.000165131
7.46	0.000168546
7.465	0.000171671
7.47	0.000178356
7.475	0.000188674
7.48	0.000182715
7.485	2.08269e-05
7.49	4.67668e-05
7.495	4.01547e-05
7.5	0.000126839
7.505	0.000130617
7.51	2.27887e-05
7.515	9.20112e-06
7.52	-8.64206e-05
7.525	-0.000118537
7.53	-0.000113959
7.535	-0.000111925
7.54	-0.000109018
7.545	-0.000106112
7.55	-0.000105894
7.555	-0.000108582
7.56	-0.000117084
7.565	-8.72926e-05
7.57	-9.0417e-05
7.575	-9.4268e-05
7.58	-9.28874e-05
7.585	-9.20882e-05
7.59	-8.34415e-05
7.595	-0.000107347
7.6	-9.17249e-05
7.605	-0.000185966
7.61	-0.000188001
7.615	-0.000139536
7.62	-0.000145567
7.625	-0.000139463
7.63	-0.00014128
7.635	-0.000150144
7.64	-0.000155666
7.645	-0.000103714
7.65	-0.000105458
7.655	-9.66658e-05
7.66	-5.94634e-05
7.665	-8.64933e-05
7.67	-0.000118101
7.675	-0.000117374
7.68	-0.000118464
7.685	-0.000134449
7.69	-0.000130889
7.695	-8.22063e-05
7.7	-8.29329e-05
7.705	-9.09256e-05
7.71	-8.23516e-05
7.715	-8.36595e-05
7.72	-0.000132342
7.725	-0.000123042
7.73	-0.000128273
7.735	-0.000127619
7.74	-0.000126747
7.745	-0.000119772
7.75	-0.000172669
7.755	-0.000171507
7.76	-0.000177247
7.765	-0.000213069
7.77	-0.000212778
7.775	-0.000219535
7.78	-0.000208346
7.785	-0.000202605
7.79	-0.000196793
7.795	8.28066e-05
7.8	2.46052e-05
7.805	2.02456e-05
7.81	1.77024e-05
7.815	1.63219e-05
7.82	2.14808e-05
7.825	2.14082e-05
7.83	1.37788e-05
7.835	1.57406e-05
7.84	1.24709e-05
7.845	1.29795e-05
7.85	9.4191e-06
7.855	1.04364e-05
7.86	8.25653e-06
7.865	4.26018e-06
7.87	4.11486e-06
7.875	2.95228e-06
7.88	0.000139991
7.885	0.000245422
7.89	0.000250217
7.895	0.000247456
7.9	-3.02537e-05
7.905	-1.74654e-05
7.91	-9.25475e-06
7.915	8.76515e-06
7.92	-1.11673e-06
7.925	5.76659e-05
7.93	6.9437e-05
7.935	6.99456e-05
7.94	8.86921e-05
7.945	9.29065e-05
7.95	9.58856e-05
7.955	9.34151e-05
7.96	9.23252e-05
7.965	9.19619e-05
7.97	9.22525e-05
7.975	9.0218e-05
7.98	0.000219118
7.985	0.000366329
7.99	0.000245494
7.995	0.000261916
8	0.000265549
8.005	0.000315104
8.01	0.000308201
8.015	0.000302969
8.02	0.000284877
8.025	0.000294904
8.03	0.000233578
8.035	0.000212579
8.04	0.000211562
8.045	0.000193832
8.05	0.000197175
8.055	0.000194704
8.06	0.000199355
8.065	0.000200953
8.07	0.000203133
8.075	0.00021098
8.08	0.000209963
8.085	0.000117611
8.09	-0.000162642
8.095	-0.00014157
8.1	-0.00016395
8.105	-0.000168309
8.11	-0.000196139
8.115	-1.97906e-05
8.12	3.40511e-05
8.125	4.54589e-05
8.13	6.69665e-05
8.135	6.22436e-05
8.14	6.79838e-05
8.145	6.72572e-05
8.15	7.43053e-05
8.155	7.47413e-05
8.16	7.52499e-05
8.165	0.000300789
8.17	0.000299336
8.175	0.000297302
8.18	0.000293887
8.185	0.000303114
8.19	0.000327456
8.195	0.000359136
8.2	0.000338646
8.205	0.000336829
8.21	0.000336248
8.215	0.000311398
8.22	0.000133451
8.225	8.93461e-05
8.23	0.000157502
8.235	0.000138102
8.24	0.0001397
8.245	0.000140499
8.25	0.000168692
8.255	0.000158083
8.26	0.000158156
8.265	0.000160336
8.27	-6.4913e-05
8.275	5.48322e-05
8.28	5.59221e-05
8.285	5.2943e-05
8.29	4.19712e-05
8.295	-2.05172e-05
8.3	-5.75016e-05
8.305	-5.40865e-05
8.31	-5.38685e-05
8.315	-4.50766e-05
8.32	0.000283714
8.325	0.000315612
8.33	0.000304204
8.335	0.000345912
8.34	0.000358627
8.345	0.000364949
8.35	0.000380062
8.355	0.00035325
8.36	0.000357029
8.365	0.000350126
8.37	0.000343441
8.375	0.000344313
8.38	0.000230018
8.385	0.000392633
8.39	0.000392342
8.395	0.000431361
8.4	0.000432378
8.405	0.000479244
8.41	0.000482442
8.415	0.000486656
8.42	0.000478881
8.425	0.000178864
8.43	0.000145295
8.435	0.000147184
8.44	2.97642e-05
8.445	1.18896e-05
8.45	1.34881e-05
8.455	1.15989e-05
8.46	8.61983e-06
8.465	8.76515e-06
8.47	9.63709e-06
8.475	1.61039e-05
8.48	0.000102062
8.485	9.27612e-05
8.49	-7.20338e-05
8.495	-6.20066e-05
8.5	-7.15978e-05
8.505	-6.55669e-05
8.51	-0.000104441
8.515	-0.000107129
8.52	-0.00011207
8.525	-3.29656e-06
8.53	7.05996e-05
8.535	8.98547e-05
8.54	8.85468e-05
8.545	9.61762e-05
8.55	9.16712e-05
8.555	9.40691e-05
8.56	8.83288e-05
8.565	9.19619e-05
8.57	9.40691e-05
8.575	0.000114487
8.58	0.000111217
8.585	2.57678e-05
8.59	3.80475e-05
8.595	3.66669e-05
8.6	1.71938e-05
8.605	-6.20299e-06
8.61	-1.84334e-06
8.615	2.3806e-05
8.62	2.25707e-05
8.625	2.17715e-05
8.63	-8.6348e-05
8.635	-0.000189454
8.64	-0.000211325
8.645	-0.000210671
8.65	-0.000219172
8.655	-0.000206166
8.66	-0.000209
8.665	-0.000214812
8.67	-0.00021721
8.675	-0.000220843
8.68	-0.000197011
8.685	-0.000195267
8.69	-0.000173832
8.695	-0.000176084
8.7	-0.000171652
8.705	-0.000140916
8.71	-0.000135321
8.715	-0.00014157
8.72	-0.000169617
8.725	-0.000140117
8.73	-0.000141134
8.735	-0.000138591
8.74	-0.000137792
8.745	-0.000134813
8.75	-0.000130526
8.755	-0.000126602
8.76	-0.000128273
8.765	-0.000137574
8.77	-0.00014157
8.775	-0.000136629
8.78	-0.000134958
8.785	8.02635e-05
8.79	8.00455e-05
8.795	5.30883e-05
8.8	4.58949e-05
8.805	0.000120009
8.81	9.89373e-05
8.815	9.59582e-05
8.82	9.16712e-05
8.825	9.29065e-05
8.83	0.000160045
8.835	0.000159319
8.84	0.000163024
8.845	0.00016564
8.85	0.000169927
8.855	0.000169346
8.86	0.000165713
8.865	0.000157502
8.87	0.000163388
8.875	0.000169346
8.88	0.000164986
8.885	0.000158447
8.89	-9.86277e-05
8.895	-9.11436e-05
8.9	-8.00265e-05
8.905	-7.7556e-05
8.91	-0.00015058
8.915	-0.000147674
8.92	-0.000153341
8.925	-0.000113741
8.93	-0.000115485
8.935	-0.000210671
8.94	-0.000201298
8.945	-0.000206602
8.95	-0.000151815
8.955	-0.00016177
8.96	-0.000165185
8.965	-0.000157047
8.97	-0.000155303
8.975	-0.000156466
8.98	-0.000164967
8.985	-0.000123042
8.99	-3.42501e-05
8.995	-5.98501e-06
9	1.98823e-05
9.005	1.15263e-05
9.01	1.71938e-05
9.015	2.15535e-05
9.02	1.35608e-05
9.025	7.7479e-06
9.03	1.21802e-05
9.035	2.87469e-05
9.04	3.50684e-05
9.045	2.47506e-05
9.05	2.78023e-05
9.055	-2.93092e-05
9.06	-2.6766e-05
9.065	-3.23609e-05
9.07	-3.93364e-05
9.075	-3.77378e-05
9.08	-3.65026e-05
9.085	-2.90185e-05
9.09	-7.11618e-05
9.095	-0.000152397
9.1	-0.00018553
9.105	-0.000223532
9.11	-0.000229781
9.115	-0.000228545
9.12	-0.00023305
9.125	-0.000215975
9.13	-0.000184949
9.135	-0.000226148
9.14	-0.000241552
9.145	-0.000249036
9.15	-0.000224331
9.155	-0.000168891
9.16	-0.000165258
9.165	-0.000162133
9.17	-0.00013336
9.175	-0.00013038
9.18	-0.000132197
9.185	-0.000134086
9.19	-0.00013801
9.195	-0.000138882
9.2	-0.000140916
9.205	-0.000137283
9.21	-7.74833e-05
9.215	-6.56396e-05
9.22	-7.35596e-05
9.225	-8.1407e-05
9.23	4.91646e-05
9.235	3.05634e-05
9.24	4.66215e-05
9.245	4.64762e-05
9.25	5.16351e-05
9.255	3.49231e-05
9.26	-1.68115e-05
9.265	-1.66662e-05
9.27	4.8656e-05
9.275	2.75843e-05
9.28	2.14808e-05
9.285	1.85017e-05
9.29	1.94463e-05
9.295	2.78023e-05
9.3	4.77114e-05
9.305	4.61855e-05
9.31	4.51683e-05
9.315	-8.09217e-06
9.32	3.60623e-06
9.325	2.29833e-06
9.33	0.000153215
9.335	6.0767e-06
9.34	-1.40737e-06
9.345	1.94463e-05
9.35	1.98823e-05
9.355	1.91557e-05
9.36	1.18896e-05
9.365	2.80696e-06
9.37	-6.08102e-07
9.375	-6.33145e-05
9.38	-5.16887e-05
9.385	5.19257e-05
9.39	5.27977e-05
9.395	5.85379e-05
9.4	5.41056e-05
9.405	3.17987e-05
9.41	3.13627e-05
9.415	3.41238e-05
9.42	3.08541e-05
9.425	1.4796e-05
9.43	0.000211126
9.435	7.17622e-05
9.44	0.000124732
9.445	0.00012386
9.45	0.000146748
9.455	0.000147257
9.46	0.000141081
9.465	0.000140281
9.47	0.000140935
9.475	0.000143769
9.48	0.000148201
9.485	0.000133669
9.49	3.25253e-05
9.495	5.22164e-05
9.5	4.31338e-05
9.505	0.000153288
9.51	0.000158011
9.515	0.000158592
9.52	0.00015554
9.525	0.000230163
9.53	0.00023663
9.535	4.72028e-05
9.54	3.99367e-05
9.545	-1.27425e-05
9.55	-1.06353e-05
9.555	-6.52763e-05
9.56	-6.56396e-05
9.565	-6.78921e-05
9.57	-5.6775e-05
9.575	-4.47133e-05
9.58	-3.30149e-05
9.585	-4.17342e-05
9.59	-3.83918e-05
9.595	-3.9845e-05
9.6	-5.56124e-05
9.605	5.04725e-05
9.61	-5.86642e-05
9.615	-3.77378e-05
9.62	-8.6008e-06
9.625	-8.96411e-06
9.63	-7.71927e-05
9.635	-3.35235e-05
9.64	-3.54853e-05
9.645	-3.38868e-05
9.65	-1.61575e-05
9.655	4.0082e-05
9.66	2.88196e-05
9.665	2.34427e-05
9.67	2.62764e-05
9.675	1.92283e-05
9.68	1.0509e-05
9.685	1.64439e-06
9.69	7.02129e-06
9.695	8.25653e-06
9.7	1.04364e-05
9.705	3.60623e-06
9.71	-9.90636e-05
9.715	-9.78284e-05
9.72	-0.00011781
9.725	-0.000144913
9.73	-3.54853e-05
9.735	-3.44681e-05
9.74	-8.88911e-05
9.745	-3.91184e-05
9.75	-3.47587e-05
9.755	-2.89459e-05
9.76	-8.36595e-05
9.765	-8.14797e-05
9.77	-7.3487e-05
9.775	-7.10892e-05
9.78	-7.3705e-05
9.785	-8.03898e-05
9.79	-8.62026e-05
9.795	-5.31419e-05
9.8	-5.15434e-05
9.805	-5.29966e-05
9.81	-4.79103e-05
9.815	-4.81283e-05
9.82	-3.80285e-05
9.825	-4.3478e-05
9.83	-4.50039e-05
9.835	-0.00015385
9.84	-0.000157265
9.845	-0.000152615
9.85	-0.000193741
9.855	-0.000189817
9.86	-0.00021256
9.865	-0.00021147
9.87	-0.000196647
9.875	-0.000195921
9.88	-0.000196793
9.885	-5.84462e-05
9.89	-5.64117e-05
9.895	-5.74289e-05
9.9	-8.83098e-05
9.905	-9.405e-05
9.91	-9.57212e-05
9.915	-6.9636e-05
9.92	-7.04352e-05
9.925	-7.58355e-06
9.93	-9.18209e-06
9.935	-1.07806e-05
9.94	-1.30331e-05
9.945	-2.00086e-05
9.95	-1.20885e-05
9.955	4.35697e-05
9.96	3.77569e-05
9.965	5.6358e-05
9.97	5.64307e-05
9.975	4.64762e-05
9.98	4.13899e-05
9.985	3.45598e-05
9.99	-0.000101825
[truncated: 70,029 more rows]
