# Supplementary material for: An electrochemiluminescence device powered by streaming potential for the detection of amines in flowing solution
Source: Nat Commun. 2025 Sep 8;16:8217. doi: 10.1038/s41467-025-63548-2 (PMC12417550; doi:10.1038/s41467-025-63548-2)
Supplement: Supplementary file 6 — Source Data [file 41467_2025_63548_MOESM6_ESM.zip › Source Data/Supplementary Fig.18.xlsx]

## Sheet: a
TEOA			TPrA			DBAE
Time / s	ECL intensity		Time / s	ECL intensity		Time / s	ECL intensity
0			0			0
0.005			0.005			0.005
0.01			0.01			0.01
0.015			0.015			0.015
0.02			0.02			0.02
0.025			0.025			0.025
0.03			0.03			0.03
0.035			0.035			0.035
0.04			0.04			0.04
0.045			0.045			0.045
0.05			0.05			0.05
0.055			0.055			0.055
0.06			0.06			0.06
0.065			0.065			0.065
0.07			0.07			0.07
0.075			0.075			0.075
0.08			0.08			0.08
0.085			0.085			0.085
0.09			0.09			0.09
0.095	0.000202825		0.095	-5.94064e-05		0.095	0.000319798
0.1	0.000254487		0.1	6.86948e-05		0.1	0.000326047
0.105	0.000318792		0.105	3.38902e-05		0.105	0.000383667
0.11	0.00039356		0.11	2.75687e-05		0.11	0.000327064
0.115	0.000366893		0.115	2.99665e-05		0.115	0.000328808
0.12	0.000418482		0.12	3.22917e-05		0.12	0.000320016
0.125	0.000370599		0.125	2.93853e-05		0.125	0.000319725
0.13	0.000368492		0.13	-4.47472e-06		0.13	0.000317545
0.135	0.000287911		0.135	4.17376e-05		0.135	0.000319216
0.14	0.00035643		0.14	8.02479e-05		0.14	0.000320306
0.145	0.000355776		0.145	7.32724e-05		0.145	0.000272277
0.15	0.000356067		0.15	6.86038e-06		0.15	0.000271042
0.155	0.000355485		0.155	1.44898e-05		0.155	0.000276346
0.16	0.000370381		0.16	-2.35119e-05		0.16	0.000264285
0.165	0.000190618		0.165	-4.19677e-05		0.165	0.000268426
0.17	0.000163297		0.17	-3.62275e-05		0.17	0.000234058
0.175	0.000150945		0.175	-3.02693e-05		0.175	0.000222141
0.18	0.00022208		0.18	-2.85981e-05		0.18	0.000201142
0.185	0.000203115		0.185	-3.02693e-05		0.185	0.000166774
0.19	0.000196721		0.19	-2.96154e-05		0.19	0.000133858
0.195	0.000172598		0.195	-2.92521e-05		0.195	-0.000198638
0.2	0.000218956		0.2	-2.92521e-05		0.2	-0.000199946
0.205	0.000220699		0.205	-0.00015917		0.205	-0.000194496
0.21	0.00016882		0.21	-0.000153357		0.21	-0.000250082
0.215	0.000105895		0.215	-0.00012887		0.215	-0.000221526
0.22	0.000118684		0.22	-0.000134029		0.22	-0.000197475
0.225	8.07545e-05		0.225	-6.19495e-05		0.225	-0.000170954
0.23	8.14811e-05		0.23	-6.14409e-05		0.23	-4.1327e-05
0.235	8.39516e-05		0.235	-4.93065e-05		0.235	-4.1981e-05
0.24	8.78026e-05		0.24	-9.30484e-05		0.24	-4.51054e-05
0.245	3.09092e-05		0.245	-0.000143548		0.245	-4.80118e-05
0.25	0.000157848		0.25	-0.000142821		0.25	-4.91017e-05
0.255	0.000166058		0.255	-0.000136718		0.255	-1.1972e-05
0.26	0.000166276		0.26	-0.000142312		0.26	-1.61863e-05
0.265	0.000187275		0.265	-0.000141586		0.265	-1.91654e-05
0.27	0.000191853		0.27	-0.000142748		0.27	-1.16087e-05
0.275	0.000149564		0.275	-0.000149797		0.275	-1.58957e-05
0.28	0.000155523		0.28	-0.000156191		0.28	-1.00102e-05
0.285	6.32433e-05		0.285	-0.00015946		0.285	7.79176e-06
0.29	6.73123e-05		0.29	-0.000158734		0.29	5.63292e-05
0.295	6.55684e-05		0.295	-0.000112013		0.295	4.45582e-05
0.3	6.96374e-05		0.3	-5.89704e-05		0.3	3.06799e-05
0.305	1.99374e-05		0.305	-6.00603e-05		0.305	2.46491e-05
0.31	-1.54485e-05		0.31	-5.91884e-05		0.31	1.57118e-05
0.315	-3.06346e-05		0.315	-6.71084e-05		0.315	1.81096e-05
0.32	8.16265e-05		0.32	-9.19584e-05		0.32	-6.74042e-06
0.325	9.29616e-05		0.325	-9.26124e-05		0.325	-7.61235e-06
0.33	7.18899e-05		0.33	-0.000164329		0.33	-3.32616e-05
0.335	0.000125804		0.335	-0.000161786		0.335	-0.000160128
0.34	0.000127112		0.34	-0.000172975		0.34	-0.000164778
0.345	0.000149419		0.345	-0.000180532		0.345	-0.000169428
0.35	0.000146658		0.35	-0.000183947		0.35	-0.000169283
0.355	3.13451e-05		0.355	-0.000176172		0.355	-3.3189e-05
0.36	2.4733e-05		0.36	-0.000166944		0.36	-7.40244e-05
0.365	5.48146e-05		0.365	-0.000154156		0.365	-7.57683e-05
0.37	5.40518e-06		0.37	-0.000147181		0.37	-6.6831e-05
0.375	3.18537e-05		0.375	-0.000145582		0.375	-7.64949e-05
0.38	2.13179e-05		0.38	-0.000144347		0.38	-7.4751e-05
0.385	9.1145e-05		0.385	-0.00010373		0.385	-9.36429e-05
0.39	0.000121154		0.39	5.80137e-05		0.39	-6.80662e-05
0.395	0.000334995		0.395	6.34632e-05		0.395	-0.000112099
0.4	0.000337683		0.4	1.96487e-05		0.4	-9.99644e-05
0.405	0.00035316		0.405	-3.64455e-05		0.405	-9.65493e-05
0.41	0.000356793		0.41	-3.79714e-05		0.41	-3.97285e-05
0.415	0.000334123		0.415	-3.55736e-05		0.415	-4.1545e-05
0.42	0.000342915		0.42	-2.76535e-05		0.42	-4.61226e-05
0.425	0.000220118		0.425	-1.84256e-05		0.425	-3.92198e-05
0.43	0.000201226		0.43	-1.7917e-05		0.43	-6.55957e-05
0.435	0.000218084		0.435	-1.27581e-05		0.435	-6.90108e-05
0.44	0.000158356		0.44	-1.52285e-05		0.44	-5.44786e-05
0.445	0.000161045		0.445	-1.50105e-05		0.445	-4.29982e-05
0.45	0.000138011		0.45	-1.39933e-05		0.45	-3.23171e-05
0.455	0.000129728		0.455	-7.30849e-06		0.455	2.85728e-05
0.46	0.000113161		0.46	-1.15955e-05		0.46	-0.000111445
0.465	0.00011585		0.465	-1.42839e-05		0.465	-0.000108902
0.47	8.42423e-05		0.47	-7.6718e-06		0.47	-0.000105341
0.475	8.52595e-05		0.475	-3.09416e-06		0.475	-8.40516e-05
0.48	9.55047e-05		0.48	-2.80352e-06		0.48	-7.10453e-05
0.485	0.000100228		0.485	-9.14333e-07		0.485	-7.33705e-05
0.49	0.000104224		0.49	-3.75354e-05		0.49	-6.99554e-05
0.495	7.96646e-05		0.495	-0.000195428		0.495	-0.000112825
0.5	-0.000135048		0.5	-0.000200369		0.5	-0.000119583
0.505	-0.000136138		0.505	-0.000185691		0.505	-9.1681e-05
0.51	-0.00011543		0.51	-0.000191577		0.51	-7.19172e-05
0.515	-7.01983e-06		0.515	-0.000188089		0.515	-0.000121617
0.52	1.77214e-06		0.52	-0.000141368		0.52	-8.57955e-05
0.525	-8.43656e-07		0.525	-1.60278e-05		0.525	-3.46422e-05
0.53	3.30163e-05		0.53	-2.1986e-05		0.53	-3.46422e-05
0.535	2.80754e-05		0.535	1.6288e-06		0.535	-2.63589e-05
0.54	2.45877e-05		0.54	-4.40206e-06		0.54	-2.78847e-05
0.545	4.46421e-05		0.545	-1.7136e-06		0.545	-4.00191e-05
0.55	4.43514e-05		0.55	4.09927e-06		0.55	1.12795e-05
0.555	7.39971e-05		0.555	6.32452e-05		0.555	1.28054e-05
0.56	7.86474e-05		0.56	6.36812e-05		0.56	-4.97557e-05
0.565	8.3879e-05		0.565	5.82316e-05		0.565	-4.43061e-05
0.57	7.72668e-05		0.57	4.85677e-05		0.57	-4.05277e-05
0.575	7.83567e-05		0.575	3.6724e-05		0.575	-1.34252e-05
0.58	5.99735e-05		0.58	2.96759e-05		0.58	-7.61235e-06
0.585	2.4951e-05		0.585	2.39357e-05		0.585	3.80352e-07
0.59	1.6595e-05		0.59	2.19739e-05		0.59	2.6175e-05
0.595	-6.56572e-05		0.595	1.45624e-05		0.595	2.37772e-05
0.6	5.42333e-05		0.6	3.08385e-05		0.6	6.16335e-05
0.605	5.19808e-05		0.605	2.4735e-05		0.605	8.15426e-05
0.61	0.000179283		0.61	5.98845e-06		0.61	5.64019e-05
0.615	0.00015327		0.615	1.2092e-05		0.615	2.50124e-05
0.62	8.70034e-05		0.62	1.10021e-05		0.62	2.40678e-05
0.625	8.04639e-05		0.625	-2.1332e-05		0.625	-1.1972e-05
0.63	7.5305e-05		0.63	-0.000146963		0.63	-5.44786e-05
0.635	3.19264e-05		0.635	-0.00014362		0.635	-3.36976e-05
0.64	7.82841e-05		0.64	-2.55464e-05		0.64	-4.03098e-05
0.645	8.71487e-05		0.645	-1.07962e-05		0.645	-3.16631e-05
0.65	6.49145e-05		0.65	-1.89342e-05		0.65	-8.9929e-06
0.655	8.00279e-05		0.655	-1.47926e-05		0.655	0.000215239
0.66	7.09453e-05		0.66	-7.05961e-05		0.66	0.000192568
0.665	7.81387e-05		0.665	2.66968e-05		0.665	0.00022592
0.67	8.92559e-05		0.67	2.18285e-05		0.67	0.000233404
0.675	0.000167076		0.675	2.34271e-05		0.675	0.000226501
0.68	0.000164533		0.68	1.26733e-05		0.68	0.000191479
0.685	0.000177103		0.685	1.23826e-05		0.685	0.000157764
0.69	0.000175068		0.69	0.000179793		0.69	0.000143886
0.695	0.000225422		0.695	0.000198467		0.695	0.000118527
0.7	0.000227239		0.7	0.000208494		0.7	0.000116565
0.705	0.000111054		0.705	0.000372199		0.705	8.56842e-05
0.71	0.000139101		0.71	0.000381427		0.71	7.26779e-05
0.715	4.86384e-05		0.715	0.000382735		0.715	0.000133204
0.72	7.43604e-05		0.72	0.000412381		0.72	0.00018879
0.725	4.28982e-05		0.725	0.000432435		0.725	0.00023602
0.73	4.25349e-05		0.73	0.000419647		0.73	0.000232605
0.735	8.93285e-05		0.735	0.000414561		0.735	0.000227882
0.74	9.80478e-05		0.74	0.000410928		0.74	0.00019889
0.745	6.84022e-05		0.745	0.00037714		0.745	0.000237037
0.75	7.88654e-05		0.75	0.000407295		0.75	0.00023493
0.755	0.000132053		0.755	0.00042764		0.755	0.000216692
0.76	0.000115341		0.76	0.000419502		0.76	-7.16266e-05
0.765	9.53594e-05		0.765	0.000416959		0.765	4.52848e-05
0.77	8.3879e-05		0.77	0.000320901		0.77	1.20788e-05
0.775	6.98554e-05		0.775	0.000407876		0.775	8.00975e-06
0.78	-4.0769e-07		0.78	0.000414052		0.78	6.71557e-05
0.785	2.49875e-06		0.785	0.000420446		0.785	7.98714e-05
0.79	-2.8055e-06		0.79	0.000421899		0.79	8.8518e-05
0.795	-5.27597e-06		0.795	0.00026052		0.795	7.90721e-05
0.8	-1.61751e-05		0.8	0.000241991		0.8	7.27506e-05
0.805	4.84931e-05		0.805	0.000239957		0.805	7.17334e-05
0.81	3.83206e-05		0.81	6.20827e-05		0.81	6.74464e-05
0.815	5.84115e-06		0.815	6.51344e-05		0.815	7.04981e-05
0.82	-7.31048e-06		0.82	6.47711e-05		0.82	3.79541e-06
0.825	5.06003e-05		0.825	3.42535e-05		0.825	3.14147e-06
0.83	5.10362e-05		0.83	2.19739e-05		0.83	-1.14553e-06
0.835	5.32887e-05		0.835	1.72509e-05		0.835	5.75726e-06
0.84	9.03823e-06		0.84	2.05206e-05		0.84	2.26872e-05
0.845	1.97194e-05		0.845	2.21918e-05		0.845	1.94175e-05
0.85	-7.09249e-06		0.85	-8.44744e-05		0.85	2.24693e-05
0.855	-2.51486e-06		0.855	-0.000119424		0.855	1.81823e-05
0.86	-1.71559e-06		0.86	-0.000133884		0.86	6.19322e-06
0.865	5.4306e-05		0.865	-0.000129742		0.865	1.38226e-05
0.87	4.595e-05		0.87	-8.25852e-05		0.87	-8.29617e-05
0.875	4.64586e-05		0.875	-8.58549e-05		0.875	-7.16266e-05
0.88	4.75485e-05		0.88	1.43445e-05		0.88	-8.02006e-05
0.885	7.86474e-05		0.885	2.09566e-05		0.885	-0.000120527
0.89	7.56683e-05		0.89	1.68876e-05		0.89	-9.56774e-05
0.895	6.2008e-05		0.895	1.84861e-05		0.895	-2.67222e-05
0.9	7.26165e-05		0.9	0.00019309		0.9	-2.28711e-05
0.905	3.7594e-05		0.905	0.000245261		0.905	0.000135166
0.91	-9.127e-06		0.91	0.000251364		0.91	0.000156238
0.915	0.000193088		0.915	0.00027636		0.915	0.000181306
0.92	0.00019832		0.92	0.000270547		0.92	0.000169826
0.925	0.000190981		0.925	0.000269748		0.925	0.00017048
0.93	0.000123189		0.93	0.00027309		0.93	0.000131751
0.935	0.000110473		0.935	0.000265824		0.935	0.000106175
0.94	0.000118611		0.94	0.000271637		0.94	0.000104213
0.945	0.000129655		0.945	0.000266114		0.945	8.50303e-05
0.95	0.000146731		0.95	0.000264225		0.95	0.000117146
0.955	0.000158211		0.955	0.000263208		0.955	7.71103e-05
0.96	0.000215613		0.96	0.000257032		0.96	8.93173e-05
0.965	0.000173615		0.965	0.000269675		0.965	9.24417e-05
0.97	0.00011476		0.97	0.000273017		0.97	0.000120271
0.975	0.00011011		0.975	0.000227386		0.975	0.000121651
0.98	0.000116722		0.98	0.000227677		0.98	0.000104067
0.985	0.000133361		0.985	4.36268e-05		0.985	0.000107192
0.99	9.73212e-05		0.99	3.65787e-05		0.99	8.56116e-05
0.995	0.000110618		0.995	8.08292e-05		0.995	7.60203e-05
1	0.000125078		1	7.71961e-05		1	-2.67141e-06
1.005	0.000147675		1.005	-8.86887e-05		1.005	2.55937e-05
1.01	0.000147603		1.01	-0.000135482		1.01	-0.000113552
1.015	0.000120427		1.015	-0.000140714		1.015	-5.52052e-05
1.02	-5.11977e-05		1.02	-0.000161277		1.02	-8.49962e-05
1.025	-5.14883e-05		1.025	-0.000159024		1.025	-7.32251e-05
1.03	-6.25328e-05		1.03	-0.000162076		1.03	-7.9692e-05
1.035	-9.37043e-05		1.035	-0.000166145		1.035	-4.76485e-05
1.04	-8.71648e-05		1.04	-0.000163965		1.04	-4.61953e-05
1.045	-9.7628e-05		1.045	-3.96426e-05		1.045	-3.01372e-05
1.05	-5.9045e-05		1.05	-3.44837e-05		1.05	-1.5823e-05
1.055	-8.91266e-05		1.055	9.76682e-06		1.055	-3.67494e-05
1.06	-9.25417e-05		1.06	1.82681e-05		1.06	-4.03098e-05
1.065	-0.000184603		1.065	6.25913e-05		1.065	-5.8039e-05
1.07	-0.000191724		1.07	0.000108513		1.07	0.00016612
1.075	-0.000190997		1.075	0.000144117		1.075	0.000144031
1.08	-0.000180243		1.08	0.000150075		1.08	0.000139381
1.085	-0.000131415		1.085	0.000185243		1.085	0.000145266
1.09	0.000319373		1.09	0.000191637		1.09	0.000190025
1.095	0.000312034		1.095	0.000189094		1.095	0.000188645
1.1	0.000304913		1.1	0.000148331		1.1	0.000155802
1.105	0.000303751		1.105	0.000146951		1.105	0.000162923
1.11	0.000270036		1.11	0.000145933		1.11	0.000128917
1.115	0.000275704		1.115	0.000142591		1.115	0.000124558
1.12	0.000281953		1.12	0.000143027		1.12	4.25237e-05
1.125	0.000434613		1.125	0.000134744		1.125	4.27417e-05
1.13	0.000425676		1.13	0.000132636		1.13	7.47851e-05
1.135	0.000414195		1.135	0.000140193		1.135	0.000154421
1.14	0.000424804		1.14	0.000146079		1.14	0.000105448
1.145	0.000418192		1.145	0.000142373		1.145	7.95807e-05
1.15	0.000415213		1.15	1.05661e-05		1.15	0.000147882
1.155	0.000362534		1.155	3.77413e-05		1.155	0.00014592
1.16	0.000369073		1.16	-3.82077e-06		1.16	0.00014701
1.165	0.000369582		1.165	-1.10869e-05		1.165	0.000146792
1.17	0.000366312		1.17	0.000166932		1.17	0.000162923
1.175	0.000359118		1.175	0.000153345		1.175	-4.1109e-05
1.18	0.0003698		1.18	0.000147169		1.18	-1.59684e-05
1.185	0.000371761		1.185	0.000137577		1.185	4.23138e-06
1.19	0.000336884		1.19	9.93577e-05		1.19	9.09966e-06
1.195	-0.000133958		1.195	9.91397e-05		1.195	-2.68675e-05
1.2	-0.000125748		1.2	9.73959e-05		1.2	-2.66495e-05
1.205	-0.000126038		1.205	9.89217e-05		1.205	-1.82208e-05
1.21	-0.000105984		1.21	0.000104153		1.21	5.25674e-07
1.215	-8.04073e-05		1.215	9.34722e-05		1.215	4.18697e-05
1.22	-7.71376e-05		1.22	0.000115488		1.22	3.51849e-05
1.225	-7.80822e-05		1.225	0.000110547		1.225	3.75827e-05
1.23	-0.000262496		1.23	0.000118976		1.23	4.58661e-05
1.235	-0.000253776		1.235	0.000122682		1.235	1.27327e-05
1.24	-0.000247818		1.24	0.000144698		1.24	-2.51236e-05
1.245	0.000116794		1.245	0.0001423		1.245	-2.21445e-05
1.25	0.000118393		1.25	0.000243444		1.25	-1.40792e-05
1.255	0.00012733		1.255	0.000251292		1.255	-9.73486e-05
1.26	0.000126386		1.26	0.000218667		1.26	-0.000118929
1.265	0.000174487		1.265	0.000217577		1.265	-0.000119801
1.27	0.000178193		1.27	0.000210965		1.27	-6.189e-05
1.275	0.00018139		1.275	-6.7272e-06		1.275	-4.04551e-05
1.28	0.000223533		1.28	-5.11957e-05		1.28	-6.84295e-05
1.285	0.00024119		1.285	-6.70358e-05		1.285	-9.85838e-05
1.29	0.00023356		1.29	-6.333e-05		1.29	-8.28164e-05
1.295	0.000275558		1.295	-5.35935e-05		1.295	-8.27437e-05
1.3	0.000323442		1.3	-5.19223e-05		1.3	-6.69036e-05
1.305	0.000329327		1.305	-5.33028e-05		1.305	-4.78665e-05
1.31	0.000325767		1.31	-5.95517e-05		1.31	0.000124049
1.315	0.00030128		1.315	-6.10049e-05		1.315	0.00010305
1.32	0.000282025		1.32	-4.39296e-05		1.32	6.06889e-05
1.325	0.000272579		1.325	-6.66724e-05		1.325	5.96716e-05
1.33	0.000364495		1.33	-5.83164e-05		1.33	0.000210734
1.335	0.000427928		1.335	-6.7835e-05		1.335	0.000254112
1.34	0.000465421		1.34	3.79592e-05		1.34	0.000253168
1.345	0.000531906		1.345	1.37632e-05		1.345	0.000254258
1.35	0.000493468		1.35	2.93126e-05		1.35	0.000262686
1.355	0.000496884		1.355	-5.25036e-05		1.355	0.0004269
1.36	0.000504949		1.36	-6.19495e-05		1.36	0.000431913
1.365	0.000528782		1.365	-5.83891e-05		1.365	0.000453348
1.37	0.000497247		1.37	-4.10231e-05		1.37	0.000455892
1.375	0.000500444		1.375	-2.90341e-05		1.375	0.00039551
1.38	0.000520934		1.38	-3.94973e-05		1.38	0.00036601
1.385	0.000498555		1.385	-3.60095e-05		1.385	0.000393912
1.39	0.000473632		1.39	-4.55281e-05		1.39	0.000422613
1.395	0.000481043		1.395	-4.89432e-05		1.395	0.000497163
1.4	0.000422915		1.4	-1.67544e-05		1.4	0.000515255
1.405	0.000378955		1.405	0.000181247		1.405	0.000494402
1.41	0.000372197		1.41	0.000183354		1.41	0.000488444
1.415	0.000371907		1.415	0.000189966		1.415	0.000314784
1.42	0.000402424		1.42	0.000183572		1.42	0.000305483
1.425	0.000401625		1.425	0.000174707		1.425	0.000319652
1.43	0.000399736		1.43	0.00027883		1.43	0.000319725
1.435	0.000303315		1.435	0.000307749		1.435	0.00017077
1.44	0.000247947		1.44	0.000310656		1.44	0.000125284
1.445	0.000243442		1.445	0.000200066		1.445	0.000118309
1.45	0.00017703		1.45	0.000196796		1.45	7.81275e-05
1.455	-0.000159898		1.455	0.000178267		1.455	6.58478e-05
1.46	-0.000162369		1.46	0.000160756		1.46	-0.000101563
1.465	0.000151381		1.465	0.000165188		1.465	-0.000105995
1.47	0.000125223		1.47	0.0001819		1.47	-0.000117621
1.475	0.000143025		1.475	0.000205733		1.475	0.000100798
1.48	0.000151018		1.48	0.000207986		1.48	0.000193586
1.485	0.000136413		1.485	0.000208785		1.485	0.000251133
1.49	0.000119555		1.49	0.000205951		1.49	0.000231224
1.495	0.000114978		1.495	0.000203771		1.495	0.000204049
1.5	0.000113525		1.5	0.000240102		1.5	0.000326264
1.505	0.000111635		1.505	0.000192436		1.505	0.000301923
1.51	0.000131908		1.51	-1.43566e-05		1.51	0.000305483
1.515	0.00013961		1.515	-2.1332e-05		1.515	0.00029255
1.52	0.000159301		1.52	-1.92975e-05		1.52	0.000457345
1.525	0.000138375		1.525	0.000233126		1.525	0.000466863
1.53	0.000129147		1.53	0.00023567		1.53	0.000454293
1.535	0.000127839		1.535	0.000126533		1.535	0.000451023
1.54	0.000135904		1.54	9.27456e-05		1.54	0.000459234
1.545	0.000147094		1.545	9.04204e-05		1.545	0.000455819
1.55	0.000108584		1.55	0.000109385		1.55	0.000478562
1.555	0.00014099		1.555	0.000113599		1.555	0.00047769
1.56	0.00015109		1.56	0.000117668		1.56	0.00054788
1.565	0.000147094		1.565	0.000116288		1.565	0.000555146
1.57	-0.000185112		1.57	0.000123336		1.57	0.00059649
1.575	-0.000158155		1.575	0.000105316		1.575	0.00060986
1.58	-0.000197827		1.58	0.000127042		1.58	0.000380615
1.585	-0.000213958		1.585	0.000120575		1.585	0.000297055
1.59	-0.000220788		1.59	0.000145134		1.59	0.000238345
1.595	-0.000185184		1.595	0.000149784		1.595	0.00023631
1.6	-0.00010533		1.6	0.000140992		1.6	0.00023413
1.605	-0.000103368		1.605	0.00010626		1.605	-2.96205e-06
1.61	-0.000104531		1.61	0.000117378		1.61	1.7819e-05
1.615	-0.000126256		1.615	0.000125952		1.615	5.75726e-06
1.62	-7.98987e-05		1.62	0.000388984		1.62	2.10887e-05
1.625	-9.93718e-05		1.625	0.000493761		1.625	-6.69036e-05
1.63	-0.000107365		1.63	0.000296051		1.63	-6.13814e-05
1.635	-0.000103804		1.635	0.000292054		1.635	-1.37885e-05
1.64	-5.99896e-05		1.64	0.000294816		1.64	1.44039e-05
1.645	-5.38861e-05		1.645	0.000320392		1.645	1.01169e-05
1.65	-7.29959e-05		1.65	0.00032744		1.65	1.07709e-05
1.655	-7.21967e-05		1.655	0.000405187		1.655	-1.05914e-05
1.66	-9.73373e-05		1.66	0.000404316		1.66	1.86182e-05
1.665	-0.000103223		1.665	0.000397703		1.665	2.37045e-05
1.67	-0.00011187		1.67	0.000396323		1.67	8.09613e-05
1.675	-7.11794e-05		1.675	0.000389638		1.675	3.87453e-05
1.68	-8.91993e-05		1.68	0.00038942		1.68	2.48671e-05
1.685	-8.40404e-05		1.685	0.000353526		1.685	5.59659e-05
1.69	-8.01167e-05		1.69	0.000349166		1.69	5.02257e-05
1.695	-7.98987e-05		1.695	0.000321627		1.695	4.77553e-05
1.7	-0.000111652		1.7	0.000323807		1.7	4.35409e-05
1.705	-0.000191869		1.705	0.000330855		1.705	0.000234421
1.71	-0.00017552		1.71	0.000340301		1.71	0.000252368
1.715	-0.000174503		1.715	0.000339429		1.715	0.000251642
1.72	-0.000134903		1.72	0.000334488		1.72	0.000257309
1.725	-0.000164621		1.725	7.77048e-05		1.725	0.000244012
1.73	-0.000169926		1.73	-3.25218e-05		1.73	0.000169244
1.735	-0.000105475		1.735	-6.30394e-05		1.735	0.000153768
1.74	-9.79913e-05		1.74	-6.36207e-05		1.74	0.000105012
1.745	-0.000134249		1.745	-6.59458e-05		1.745	8.038e-05
1.75	-0.00014028		1.75	-5.72992e-05		1.75	8.06706e-05
1.755	-0.000136429		1.755	-5.5628e-05		1.755	8.43037e-05
1.76	-1.88636e-05		1.76	-0.000149579		1.76	7.60203e-05
1.765	-2.07527e-05		1.765	-0.000143838		1.765	4.55754e-05
1.77	-1.97355e-05		1.77	-0.000102349		1.77	-2.62135e-05
1.775	-1.20696e-06		1.775	-4.26217e-05		1.775	-9.5532e-05
1.78	-4.50215e-05		1.78	-4.31303e-05		1.78	-6.00735e-05
1.785	-5.36681e-05		1.785	-2.40205e-05		1.785	-6.12361e-05
1.79	-4.03712e-05		1.79	9.5652e-05		1.79	-8.6958e-05
1.795	-2.86728e-05		1.795	9.90671e-05		1.795	-8.74667e-05
1.8	3.00737e-06		1.8	0.000103935		1.8	-8.49235e-05
1.805	1.12181e-05		1.805	9.90671e-05		1.805	-7.83114e-05
1.81	9.25621e-06		1.81	9.36175e-05		1.81	-0.000270136
1.815	1.45605e-05		1.815	8.3445e-05		1.815	-0.00028525
1.82	1.17993e-05		1.82	0.000147532		1.82	-0.000307121
1.825	5.04188e-06		1.825	0.000146587		1.825	-0.00029208
1.83	-1.17428e-05		1.83	0.000161846		1.83	-0.000244414
1.835	-6.65653e-06		1.835	0.000157268		1.835	-0.000230899
1.84	-6.8491e-05		1.84	0.000136124		1.84	-2.54869e-05
1.845	-6.15882e-05		1.845	0.000160175		1.845	2.12421e-06
1.85	-7.03075e-05		1.85	0.000160466		1.85	1.82549e-05
1.855	-2.07527e-05		1.855	0.000121447		1.855	3.55482e-05
1.86	-2.55484e-05		1.86	0.000120865		1.86	3.22785e-05
1.865	-0.000133159		1.865	0.000120429		1.865	4.2015e-05
1.87	-0.000132505		1.87	0.000121592		1.87	4.76099e-05
1.875	-0.000121751		1.875	9.89217e-05		1.875	4.94265e-05
1.88	-0.000124513		1.88	4.59519e-05		1.88	6.73737e-05
1.885	-9.86452e-05		1.885	3.86859e-05		1.885	2.63203e-05
1.89	-9.71193e-05		1.89	2.63335e-05		1.89	3.0026e-05
1.895	-3.19425e-05		1.895	-0.000114774		1.895	2.73375e-05
1.9	-3.73921e-05		1.9	-0.000114919		1.9	6.96262e-05
1.905	-7.19787e-05		1.905	-0.000117971		1.905	8.27052e-05
1.91	-7.28506e-05		1.91	-0.000119715		1.91	9.89085e-05
1.915	-6.49306e-05		1.915	-0.000116155		1.915	9.83272e-05
1.92	-4.60387e-05		1.92	-6.58188e-06		1.92	8.83e-05
1.925	-4.00805e-05		1.925	-7.43745e-05		1.925	9.67287e-05
1.93	-2.75102e-05		1.93	-7.36479e-05		1.93	0.000104649
1.935	-3.9136e-05		1.935	-9.11592e-05		1.935	6.07616e-05
1.94	-9.63562e-06		1.94	-8.53463e-05		1.94	8.03073e-05
1.945	2.64407e-06		1.945	-5.91157e-05		1.945	-0.000114569
1.95	-1.01443e-05		1.95	-8.73081e-05		1.95	-0.000100836
1.955	8.96557e-06		1.955	-9.07959e-05		1.955	-0.000102144
1.96	-3.94266e-05		1.96	-8.59276e-05		1.96	-0.000123797
1.965	0.00016337		1.965	-8.28032e-05		1.965	-3.76132e-06
1.97	0.00018248		1.97	-9.05052e-05		1.97	-5.14188e-06
1.975	0.000175722		1.975	-9.94425e-05		1.975	3.12612e-05
1.98	0.000237993		1.98	-0.000105691		1.98	5.32048e-05
1.985	0.000238719		1.985	-0.000107072		1.985	4.7174e-05
1.99	0.000210091		1.99	-9.82799e-05		1.99	5.81458e-05
1.995	0.000214305		1.995	-9.7626e-05		1.995	5.92357e-05
2	0.00015109		2	-0.000102785		2	5.02257e-05
2.005	0.000149492		2.005	-8.41837e-05		2.005	8.95434e-06
2.01	0.0001508		2.01	-7.13227e-05		2.01	-1.58149e-06
2.015	0.000131399		2.015	-5.44654e-05		2.015	1.32494e-06
2.02	0.00016693		2.02	-5.43201e-05		2.02	5.29142e-05
2.025	0.000181681		2.025	-1.56645e-05		2.025	5.92357e-05
2.03	0.000180954		2.03	3.80863e-06		2.03	5.59659e-05
2.035	0.000134378		2.035	2.06476e-06		2.035	3.30051e-05
2.04	0.000145277		2.04	1.70329e-05		2.04	4.45582e-05
2.045	0.000115559		2.045	1.49984e-05		2.045	5.83638e-05
2.05	0.000105241		2.05	3.08202e-06		2.05	7.02801e-05
2.055	0.00011367		2.055	1.1438e-05		2.055	3.86e-05
2.06	0.000112362		2.06	0.00013874		2.06	2.5521e-05
2.065	0.000111054		2.065	0.000146733		2.065	2.82095e-05
2.07	-7.73556e-05		2.07	0.000134962		2.07	-8.53595e-05
2.075	-7.64837e-05		2.075	0.000175143		2.075	-4.39428e-05
2.08	-6.25328e-05		2.08	0.000174998		2.08	-0.000100328
2.085	-8.21512e-05		2.085	0.000159521		2.085	-8.30344e-05
2.09	-8.81821e-05		2.09	0.000148041		2.09	-9.00825e-05
2.095	-7.72103e-05		2.095	0.000145425		2.095	-9.65493e-05
2.1	-6.77643e-05		2.1	0.000143754		2.1	-6.2108e-05
2.105	-7.90994e-05		2.105	0.00017943		2.105	-5.22261e-05
2.11	-9.13065e-05		2.11	0.000169403		2.11	-5.24441e-05
2.115	-8.54936e-05		2.115	0.00015705		2.115	-5.70944e-05
2.12	-7.04528e-05		2.12	0.000143681		2.12	-8.12905e-05
2.125	-0.000110634		2.125	0.000151746		2.125	-0.000124015
2.13	-0.000166365		2.13	2.57339e-06		2.13	-0.000118566
2.135	-0.000159753		2.135	-1.63911e-05		2.135	-0.000122853
2.14	-0.000161352		2.14	-1.21768e-05		2.14	-0.000123434
2.145	-0.000164767		2.145	-2.46744e-05		2.145	-0.000136658
2.15	-0.000146165		2.15	-2.86708e-05		2.15	-0.000176331
2.155	-0.000151833		2.155	-4.16771e-05		2.155	-0.000192607
2.16	-0.000151397		2.16	-4.61094e-05		2.16	-0.000197185
2.165	-0.000162006		2.165	-0.000162657		2.165	-0.000195804
2.17	-0.000167746		2.17	-0.000174574		2.17	-0.000189555
2.175	-0.000179081		2.175	-0.000171014		2.175	-0.000187957
2.18	-0.00018315		2.18	-0.00020916		2.18	-0.000227194
2.185	-0.000194267		2.185	-0.000174211		2.185	-3.23171e-05
2.19	-0.00010177		2.19	-0.000163457		2.19	-4.85204e-05
2.195	-0.000103586		2.195	-0.000152994		2.195	-2.17086e-05
2.2	-9.741e-05		2.2	-0.000111868		2.2	-1.39338e-05
2.205	-0.000107801		2.205	-0.000104238		2.205	-3.46422e-05
2.21	-0.000111724		2.21	-0.00013897		2.21	-2.8466e-05
2.215	-8.97079e-05		2.215	-0.00014253		2.215	-1.82208e-05
2.22	-9.16698e-05		2.22	-0.000139043		2.22	-2.12726e-05
2.225	-8.26598e-05		2.225	-0.000141804		2.225	-2.0546e-05
2.23	-8.31685e-05		2.23	-0.000154374		2.23	6.25054e-05
2.235	-8.52756e-05		2.235	-0.000121313		2.235	7.00622e-05
2.24	-8.19332e-05		2.24	-0.000122549		2.24	7.54391e-05
2.245	-7.39405e-05		2.245	-9.06505e-05		2.245	0.000116783
2.25	-7.59024e-05		2.25	-9.45742e-05		2.25	0.000135675
2.255	-9.47942e-05		2.255	-7.43745e-05		2.255	0.000255783
2.26	-7.40132e-05		2.26	-7.13954e-05		2.26	0.000254839
2.265	-8.0916e-05		2.265	-7.24853e-05		2.265	0.000308027
2.27	-8.58569e-05		2.27	-5.57733e-05		2.27	0.000311078
2.275	-7.67743e-05		2.275	-4.91612e-05		2.275	0.000307663
2.28	-7.00168e-05		2.28	-5.17043e-05		2.28	0.000341378
2.285	-9.05799e-05		2.285	-4.83619e-05		2.285	0.000342976
2.29	-9.36316e-05		2.29	-8.49103e-05		2.29	0.000170407
2.295	-0.000231397		2.295	-6.79077e-05		2.295	0.000189662
2.3	-0.000223985		2.3	-7.2776e-05		2.3	0.000354239
2.305	-0.000205675		2.305	-0.000112812		2.305	0.000365574
2.31	-0.000213304		2.31	-0.000126618		2.31	0.000384757
2.315	-0.000208218		2.315	-0.000128216		2.315	0.000401251
2.32	-0.000208872		2.32	-0.000130251		2.32	0.00039086
2.325	-0.000172469		2.325	-0.000131849		2.325	0.000397182
2.33	-0.00019463		2.33	-0.000115137		2.33	0.00040423
2.335	-0.000191288		2.335	-0.000112158		2.335	0.000309698
2.34	-0.000159026		2.34	-0.000145074		2.34	0.000290007
2.345	-0.000157864		2.345	-0.000145945		2.345	0.000290297
2.35	-0.000170507		2.35	-0.000179951		2.35	0.000253386
2.355	-0.000173486		2.355	-0.000173411		2.355	0.000237764
2.36	-0.000146165		2.36	-0.000185473		2.36	0.000131606
2.365	-0.000104821		2.365	-0.000177916		2.365	0.000170044
2.37	-7.79369e-05		2.37	-0.000169706		2.37	0.000119399
2.375	-7.13974e-05		2.375	-0.000191504		2.375	0.000105521
2.38	-7.48125e-05		2.38	-0.000195936		2.38	0.0001085
2.385	-7.58297e-05		2.385	-0.000194483		2.385	8.43037e-05
2.39	1.04914e-05		2.39	-0.000193829		2.39	0.000100071
2.395	1.2308e-05		2.395	-0.000190123		2.395	0.000148972
2.4	8.65674e-05		2.4	-0.000210178		2.4	0.000137201
2.405	8.56955e-05		2.405	-0.000204147		2.405	8.15507e-06
2.41	6.73849e-05		2.41	-0.000206617		2.41	-5.35986e-06
2.415	8.06819e-05		2.415	-0.000206763		2.415	1.57845e-05
2.42	7.50143e-05		2.42	-0.000197462		2.42	-9.50153e-06
2.425	7.65402e-05		2.425	-0.000198479		2.425	-1.07287e-06
2.43	3.30163e-05		2.43	-0.000198407		2.43	0.000112787
2.435	5.8375e-05		2.435	-0.000214174		2.435	0.000142723
2.44	5.8157e-05		2.44	-0.000211122		2.44	0.000147083
2.445	3.97738e-05		2.445	-0.000211704		2.445	0.000189081
2.45	9.55047e-05		2.45	-0.000208797		2.45	0.000190316
2.455	0.000112071		2.455	-0.000202984		2.455	0.000242414
2.46	0.000113525		2.46	-0.000200078		2.46	0.000427917
2.465	8.62041e-05		2.465	-0.000185836		2.465	0.000525501
2.47	2.99646e-05		2.47	-0.000202112		2.47	0.000511986
2.475	1.33617e-06		2.475	-0.000215119		2.475	0.000547008
2.48	-6.25673e-07		2.48	-0.000217298		2.48	0.000610514
2.485	5.98647e-06		2.485	-0.000216645		2.485	0.000605064
2.49	5.07456e-05		2.49	-0.000217589		2.49	0.000589442
2.495	-3.29598e-05		2.495	-0.000217153		2.495	0.000576291
2.5	-2.80188e-05		2.5	-0.000211486		2.5	0.000528625
2.505	-0.000112087		2.505	-0.00020916		2.505	0.000503121
2.51	-0.000124948		2.51	-0.00021352		2.51	0.000462576
2.515	-8.67288e-05		2.515	-0.000210032		2.515	0.000458653
2.52	-8.85454e-05		2.52	-0.000205963		2.52	0.000445719
2.525	-6.94355e-05		2.525	-0.000213375		2.525	0.000447899
2.53	-8.87633e-05		2.53	-0.000213447		2.53	0.000446882
2.535	-7.69923e-05		2.535	-0.000192085		2.535	0.000330842
2.54	-9.2905e-05		2.54	5.8159e-05		2.54	0.000336001
2.545	-9.02166e-05		2.545	7.24005e-05		2.545	0.000370224
2.55	-0.000102424		2.55	7.26912e-05		2.55	0.000335274
2.555	-0.00015968		2.555	7.34178e-05		2.555	0.000325756
2.56	-0.000168618		2.56	7.45803e-05		2.56	0.000273585
2.565	-0.000139045		2.565	7.0366e-05		2.565	9.52755e-05
2.57	-0.00014028		2.57	8.32997e-05		2.57	-2.53416e-05
2.575	-0.000129889		2.575	0.000144771		2.575	-5.97829e-05
2.58	-0.000123931		2.58	0.000150729		2.58	-0.000102871
2.585	-7.98987e-05		2.585	0.000157196		2.585	1.54212e-05
2.59	-6.75464e-05		2.59	0.000179721		2.59	4.02712e-05
2.595	-0.000114921		2.595	0.000180157		2.595	3.52576e-05
2.6	-9.84272e-05		2.6	0.000177686		2.6	3.97626e-05
2.605	-0.000102642		2.605	0.000166714		2.605	3.12612e-05
2.61	-0.000103877		2.61	0.000212418		2.61	3.03893e-05
2.615	-9.66107e-05		2.615	0.000220919		2.615	9.17232e-06
2.62	-0.000141588		2.62	0.000230438		2.62	7.50112e-06
2.625	-0.000149145		2.625	0.000227386		2.625	-3.45695e-05
2.63	2.43697e-05		2.63	0.00022121		2.63	-3.39156e-05
2.635	2.54596e-05		2.635	0.000385133		2.635	-3.92198e-05
2.64	1.74669e-05		2.64	0.00038259		2.64	-9.57419e-06
2.645	2.8148e-05		2.645	0.000127986		2.645	5.4658e-05
2.65	2.72035e-05		2.65	0.000112655		2.65	2.29052e-05
2.655	3.94105e-05		2.655	0.00011607		2.655	8.24872e-05
2.66	2.82934e-05		2.66	0.000117596		2.66	0.000106175
2.665	3.43969e-05		2.665	0.000209366		2.665	0.000118091
2.67	2.4951e-05		2.67	0.000207114		2.67	0.000104213
2.675	3.34523e-05		2.675	0.000181392		2.675	0.000127755
2.68	1.74669e-05		2.68	0.000130675		2.68	0.000143958
2.685	3.19991e-05		2.685	0.000126969		2.685	0.000146647
2.69	-1.71197e-05		2.69	0.000126678		2.69	-2.54143e-05
2.695	1.79755e-05		2.695	0.000106551		2.695	-5.31707e-05
2.7	4.55867e-05		2.7	0.000118322		2.7	-4.61226e-05
2.705	6.80389e-05		2.705	0.000247586		2.705	-4.35068e-05
2.71	6.70943e-05		2.71	0.000252527		2.71	-4.37248e-05
2.715	7.39971e-05		2.715	0.000209003		2.715	-4.80118e-05
2.72	8.19898e-05		2.72	0.0002021		2.72	-4.9901e-05
2.725	8.3007e-05		2.725	0.000191274		2.725	-4.28529e-05
2.73	0.000129219		2.73	0.000190838		2.73	-1.31346e-05
2.735	-7.24146e-05		2.735	0.000191782		2.735	-2.0328e-05
2.74	-6.15155e-05		2.74	5.61245e-05		2.74	-2.0764e-05
2.745	-6.44946e-05		2.745	3.6724e-05		2.745	-4.48793e-06
2.75	-6.58025e-05		2.75	4.22462e-05		2.75	-0.000104833
2.755	-2.88908e-05		2.755	3.93398e-05		2.755	-7.54776e-05
2.76	1.49238e-05		2.76	3.43262e-05		2.76	-0.000132298
2.765	1.47784e-05		2.765	2.94579e-05		2.765	-0.00011624
2.77	3.44334e-06		2.77	-7.1686e-05		2.77	-7.97565e-06
2.775	-2.91087e-05		2.775	-7.29939e-05		2.775	-8.26629e-06
2.78	-3.85547e-05		2.78	-6.34027e-05		2.78	-3.71127e-05
2.785	-3.04166e-05		2.785	-4.98151e-05		2.785	-4.41527e-06
2.79	-5.18516e-05		2.79	-3.75354e-05		2.79	1.20061e-05
2.795	-5.19243e-05		2.795	-4.37843e-05		2.795	9.53563e-06
2.8	-0.000101697		2.8	-4.03692e-05		2.8	3.13339e-05
2.805	-0.000129889		2.805	-5.25036e-05		2.805	6.3014e-05
2.81	-0.000175956		2.81	-0.000176754		2.81	5.32775e-05
2.815	-0.000145294		2.815	-0.000153575		2.815	0.000119108
2.82	-7.16154e-05		2.82	-0.000156772		2.82	0.000114095
2.825	-7.99714e-05		2.825	-0.000156627		2.825	0.000118672
2.83	-2.40951e-05		2.83	-0.000160042		2.83	0.000151588
2.835	-1.07982e-05		2.835	-0.00015808		2.835	0.000148754
2.84	9.8375e-06		2.84	-0.000154374		2.84	0.000203468
2.845	2.88747e-05		2.845	-0.000155755		2.845	0.000206592
2.85	2.94559e-05		2.85	-0.000160768		2.85	0.000158418
2.855	1.73942e-05		2.855	-0.000166727		2.855	0.000149844
2.86	1.81208e-05		2.86	-0.000151686		2.86	0.000118963
2.865	-2.52577e-05		2.865	-0.000150886		2.865	0.000147446
2.87	-2.78008e-05		2.87	-0.000148997		2.87	0.000136765
2.875	-2.75102e-05		2.875	-0.00014224		2.875	1.53485e-05
2.88	-1.32687e-05		2.88	-4.88705e-05		2.88	1.29507e-05
2.885	2.56049e-05		2.885	-6.25308e-05		2.885	3.34411e-05
2.89	2.0882e-05		2.89	-8.35298e-05		2.89	-4.12462e-06
2.895	2.26258e-05		2.895	-1.43566e-05		2.895	-2.0328e-05
2.9	9.46328e-05		2.9	-1.02149e-05		2.9	-2.26532e-05
2.905	0.000104369		2.905	-1.26854e-05		2.905	-4.29255e-05
2.91	0.000141572		2.91	-1.70451e-05		2.91	0.000410333
2.915	0.000143025		2.915	-2.03875e-05		2.915	0.000469842
2.92	0.000116867		2.92	-4.07325e-05		2.92	0.000400379
2.925	7.93013e-05		2.925	-4.39296e-05		2.925	0.00041026
2.93	7.95193e-05		2.93	-4.61821e-05		2.93	0.000408953
2.935	3.92652e-05		2.935	-7.88978e-06		2.935	0.00037967
2.94	2.74941e-05		2.94	-9.56098e-06		2.94	0.000365719
2.945	3.99191e-05		2.945	-1.25401e-05		2.945	0.000324085
2.95	4.43514e-05		2.95	-4.7708e-05		2.95	0.000344502
2.955	4.76938e-05		2.955	-4.40749e-05		2.955	0.00034472
2.96	5.39427e-05		2.96	-3.8916e-05		2.96	0.000625191
2.965	1.33979e-05		2.965	-5.5628e-05		2.965	0.000616617
2.97	-5.63928e-06		2.97	-5.45381e-05		2.97	0.000585591
2.975	2.98192e-05		2.975	-5.73719e-05		2.975	0.000561395
2.98	3.75213e-05		2.98	-5.71539e-05		2.98	0.000561323
2.985	3.78119e-05		2.985	-0.000140787		2.985	0.000572585
2.99	9.54685e-06		2.99	-9.72627e-05		2.99	0.000561468
2.995	8.82024e-06		2.995	-9.02146e-05		2.995	0.000601577
3	1.95741e-05		3	-0.000171958		3	0.000598743
3.005	-3.57209e-05		3.005	-0.000173993		3.005	0.0006358
3.01	-5.29415e-05		3.01	-0.000175373		3.01	0.000662321
3.015	-9.15245e-05		3.015	-0.000137517		3.015	0.000557617
3.02	-8.16426e-05		3.02	-0.00013323		3.02	0.000507771
3.025	-8.14973e-05		3.025	-0.000133448		3.025	0.000512494
3.03	-0.000119499		3.03	-0.000132067		3.03	0.000505156
3.035	-0.000122115		3.035	-0.000129887		3.035	0.000498834
3.04	-0.000134104		3.04	-0.000165055		3.04	0.000478925
3.045	-0.000180897		3.045	7.4871e-05		3.045	0.000466427
3.05	-0.000212214		3.05	7.49436e-05		3.05	0.000460251
3.055	-0.000203277		3.055	8.92578e-05		3.055	0.000444193
3.06	-9.52302e-05		3.06	9.46348e-05		3.06	0.000441723
3.065	-9.37769e-05		3.065	0.000115634		3.065	0.00018305
3.07	-9.58115e-05		3.07	0.000130239		3.07	0.000203177
3.075	-9.08705e-05		3.075	0.000132564		3.075	0.000200706
3.08	-0.000113686		3.08	0.000136487		3.08	0.000193222
3.085	-0.000116883		3.085	0.000133436		3.085	0.000193004
3.09	-7.63383e-05		3.09	0.000147823		3.09	0.00018661
3.095	-8.36771e-05		3.095	0.000106914		3.095	0.000250697
3.1	6.64042e-06		3.1	0.000102627		3.1	0.000207101
3.105	-6.98334e-07		3.105	0.000102264		3.105	0.000212986
3.11	-7.23781e-06		3.11	0.000106043		3.11	0.000210806
3.115	3.37068e-06		3.115	0.000102773		3.115	0.000181524
3.12	9.59407e-05		3.12	8.63514e-05		3.12	-0.000201326
3.125	8.50415e-05		3.125	0.000122827		3.125	-0.000173715
3.13	0.000133724		3.13	0.000125516		3.13	-0.00010723
3.135	0.000128638		3.135	0.000295469		3.135	-0.000104687
3.14	0.000137285		3.14	0.00029794		3.14	-0.000103379
3.145	0.000133942		3.145	0.000296051		3.145	-8.82659e-05
3.15	0.00013416		3.15	5.27821e-05		3.15	-9.41515e-05
3.155	0.00015327		3.155	5.83043e-05		3.155	-0.000100328
3.16	0.000161626		3.16	0.000104153		3.16	-0.000110355
3.165	0.000124714		3.165	0.000101029		3.165	-0.000101272
3.17	0.00011476		3.17	7.61062e-05		3.17	-0.000118856
3.175	0.000119555		3.175	6.62243e-05		3.175	-0.000118057
3.18	0.000124569		3.18	7.18919e-05		3.18	-0.000119365
3.185	0.000109674		3.185	7.14559e-05		3.185	-0.000112753
3.19	0.000105823		3.19	7.12379e-05		3.19	-0.000111953
3.195	6.27346e-05		3.195	5.22008e-05		3.195	-0.000102725
3.2	6.83295e-05		3.2	5.26368e-05		3.2	-0.000152716
3.205	5.4088e-05		3.205	4.86404e-05		3.205	-0.000150391
3.21	8.26437e-05		3.21	4.4862e-05		3.21	-0.000144288
3.215	7.21079e-05		3.215	4.08657e-05		3.215	-0.00017466
3.22	6.38245e-05		3.22	4.0793e-05		3.22	-0.000174878
3.225	3.23624e-05		3.225	2.14652e-05		3.225	-0.000178147
3.23	6.68036e-05		3.23	-2.2422e-05		3.23	-0.000209973
3.235	1.10727e-05		3.235	-2.08234e-05		3.235	-0.000259818
3.24	2.32798e-05		3.24	-0.00018867		3.24	-0.000203506
3.245	1.53597e-05		3.245	-0.000193684		3.245	-0.000188974
3.25	4.48601e-05		3.25	-0.000194192		3.25	-0.000185995
3.255	0.000237629		3.255	-0.000148416		3.255	-0.000172335
3.26	0.000253324		3.26	-0.000151177		3.26	-0.000164705
3.265	0.000475739		3.265	-0.000196953		3.265	-0.000151554
3.27	0.000404241		3.27	-1.10869e-05		3.27	-0.000154751
3.275	0.00041158		3.275	-1.02149e-05		3.275	-0.000115078
3.28	0.000433233		3.28	6.71506e-06		3.28	-0.000140727
3.285	0.000434104		3.285	3.38176e-05		3.285	-7.72215e-05
3.29	0.00043316		3.29	3.17831e-05		3.29	-7.4751e-05
3.295	0.000446602		3.295	3.49075e-05		3.295	0.000123759
3.3	0.000454086		3.3	4.08657e-05		3.3	0.000109808
3.305	0.000449436		3.305	4.02117e-05		3.305	9.22237e-05
3.31	0.000376266		3.31	4.11563e-05		3.31	0.000106829
3.315	0.000354032		3.315	4.60973e-05		3.315	0.000173895
3.32	0.000360281		3.32	4.68965e-05		3.32	0.000173386
3.325	0.000362897		3.325	4.85677e-05		3.325	0.00020572
3.33	0.000296412		3.33	4.67512e-05		3.33	0.00021938
3.335	0.000263497		3.335	9.31089e-05		3.335	0.000218872
3.34	0.000270327		3.34	9.08564e-05		3.34	0.000198527
3.345	0.000272143		3.345	9.83405e-05		3.345	0.000140761
3.35	0.000287184		3.35	9.63786e-05		3.35	0.000128554
3.355	0.000252888		3.355	9.43441e-05		3.355	0.000126592
3.36	9.79752e-05		3.36	5.26368e-05		3.36	0.000110098
3.365	7.62496e-05		3.365	5.15468e-05		3.365	0.000112641
3.37	-0.000194994		3.37	3.94125e-05		3.37	0.000104576
3.375	-0.00017988		3.375	-0.000147689		3.375	0.000107773
3.38	-0.000166075		3.38	-0.000147762		3.38	6.55572e-05
3.385	-0.000175157		3.385	-0.000159678		3.385	7.20967e-05
3.39	-0.000169998		3.39	-0.00019303		3.39	6.28687e-05
3.395	-0.000153577		3.395	-0.000113248		3.395	6.55572e-05
3.4	-0.000158663		3.4	-6.29667e-05		3.4	-0.000137457
3.405	-0.000136284		3.405	-2.12594e-05		3.405	-0.000132516
3.41	-0.000134031		3.41	-2.52557e-05		3.41	-0.000130337
3.415	-0.00013127		3.415	-2.45291e-05		3.415	-0.000134115
3.42	-0.000141733		3.42	-2.56917e-05		3.42	-0.000206195
3.425	-3.79007e-05		3.425	-1.48652e-05		3.425	-0.000208084
3.43	-4.13158e-05		3.43	-1.80623e-05		3.43	-0.000232934
3.435	-3.97899e-05		3.435	-1.13775e-05		3.435	-0.000226104
3.44	-3.74647e-05		3.44	-9.41566e-06		3.44	-0.000235695
3.445	-4.24784e-05		3.445	-1.42113e-05		3.445	-0.000233152
3.45	-5.35228e-05		3.45	-2.71449e-05		3.45	-0.000230391
3.455	-6.53665e-05		3.455	-2.28579e-05		3.455	-0.000233951
3.46	-5.21423e-05		3.46	-1.82076e-05		3.46	-0.000244342
3.465	-8.35318e-05		3.465	-1.97335e-05		3.465	-0.000219056
3.47	-9.56661e-05		3.47	-1.84256e-05		3.47	-0.000217384
3.475	-9.68287e-05		3.475	-1.3848e-05		3.475	-0.000222035
3.48	-0.000101842		3.48	-1.39206e-05		3.48	-0.000232062
3.485	-0.00011899		3.485	-1.12322e-05		3.485	-0.000230318
3.49	-0.000129889		3.49	-1.79896e-05		3.49	-0.000210191
3.495	-0.000131706		3.495	-1.87163e-05		3.495	-0.00026396
3.5	-0.000145512		3.5	0.000162791		3.5	-0.000265559
3.505	-0.000128582		3.505	0.000111201		3.505	-0.000245795
3.51	-0.000153214		3.51	7.37811e-05		3.51	-0.00023693
3.515	-0.000155902		3.515	8.44622e-05		3.515	-0.000130409
3.52	-0.000168182		3.52	8.30817e-05		3.52	-0.000141381
3.525	-0.000164912		3.525	8.67147e-05		3.525	-0.000111808
3.53	-0.000265111		3.53	9.14377e-05		3.53	-0.00010912
3.535	-0.00021919		3.535	9.41988e-05		3.535	-9.63313e-05
3.54	-0.000205093		3.54	8.7514e-05		3.54	-0.000117766
3.545	-0.000204875		3.545	4.1447e-05		3.545	-0.000114061
3.55	-0.000207855		3.55	6.73869e-05		3.55	-0.000116822
3.555	-0.000154231		3.555	7.0148e-05		3.555	-0.000114642
3.56	-0.000138609		3.56	7.13833e-05		3.56	-0.00010912
3.565	-0.000101188		3.565	0.000278685		3.565	-0.000103815
3.57	-0.000109617		3.57	0.000284062		3.57	-0.000115659
3.575	-5.53393e-05		3.575	0.000293944		3.575	-0.000124088
3.58	-4.87998e-05		3.58	0.000296123		3.58	-0.000117984
3.585	-5.49034e-05		3.585	0.000292854		3.585	-0.000112026
3.59	-3.4413e-05		3.59	0.000290529		3.59	-7.09e-05
3.595	-3.94266e-05		3.595	0.000717193		3.595	-8.87746e-05
3.6	-4.75646e-05		3.6	0.000801553		3.6	-8.03459e-05
3.605	-3.73194e-05		3.605	0.000541572		3.605	-7.63496e-05
3.61	-6.02076e-05		3.61	0.000541063		3.61	-8.41243e-05
3.615	-5.89724e-05		3.615	0.000530673		3.615	-0.000102798
3.62	-5.88997e-05		3.62	0.000524206		3.62	5.98896e-05
3.625	-3.49216e-05		3.625	0.00052268		3.625	0.000121869
3.63	-3.42677e-05		3.63	0.000519483		3.63	0.000103341
3.635	-2.93267e-05		3.635	0.000502335		3.635	0.00010167
3.64	-6.38407e-05		3.64	0.000523116		3.64	8.27052e-05
3.645	-7.51031e-05		3.645	0.000546368		3.645	9.04072e-05
3.65	-8.0698e-05		3.65	0.00054426		3.65	9.36769e-05
3.655	-3.4195e-05		3.655	0.000542008		3.655	0.000132115
3.66	-3.87e-05		3.66	0.000549274		3.66	0.000120416
3.665	-4.80006e-05		3.665	0.000545641		3.665	0.000166628
3.67	3.02552e-05		3.67	0.000341391		3.67	0.000170625
3.675	3.68674e-05		3.675	0.000340447		3.675	0.00017731
3.68	9.6522e-05		3.68	0.000337249		3.68	0.000179126
3.685	0.000104951		3.685	0.000337831		3.685	0.000184794
3.69	0.000100664		3.69	0.000340955		3.69	0.000196855
3.695	0.000109092		3.695	0.000352		3.695	0.000267191
3.7	0.000113452		3.7	-7.35026e-05		3.7	0.00029582
3.705	0.000126676		3.705	-0.000155246		3.705	0.00029393
3.71	0.00011614		3.71	-0.000155101		3.71	0.00030483
3.715	0.000114324		3.715	-0.000149215		3.715	0.000297418
3.72	0.000110328		3.72	-0.000143984		3.72	0.000346537
3.725	0.000105677		3.725	-0.000123348		3.725	7.2024e-05
3.73	9.85565e-05		3.73	-0.000122258		3.73	1.12795e-05
3.735	9.26709e-05		3.735	-0.000123566		3.735	-6.01381e-06
3.74	8.7294e-05		3.74	-0.000120078		3.74	-1.1972e-05
3.745	8.32977e-05		3.745	-0.000118116		3.745	-1.41518e-05
3.75	8.53322e-05		3.75	9.39081e-05		3.75	-1.57504e-05
3.755	8.45329e-05		3.755	9.97937e-05		3.755	-1.90928e-05
3.76	4.01371e-05		3.76	7.5307e-05		3.76	-2.8902e-05
3.765	0.000238865		3.765	6.70963e-05		3.765	-1.78575e-05
3.77	0.000233052		3.77	6.73869e-05		3.77	-5.89836e-05
3.775	0.00012624		3.775	6.92761e-05		3.775	-6.39972e-05
3.78	0.000126168		3.78	6.57884e-05		3.78	-7.38791e-05
3.785	1.99374e-05		3.785	5.91036e-05		3.785	-2.36704e-05
3.79	3.97738e-05		3.79	5.72144e-05		3.79	-1.54597e-05
3.795	4.04277e-05		3.795	5.64878e-05		3.795	-2.0546e-05
3.8	1.76849e-05		3.8	4.95123e-05		3.8	-0.000126268
3.805	2.41517e-05		3.805	0.000194108		3.805	-0.000144723
3.81	6.71308e-06		3.81	0.000262191		3.81	-0.00011486
3.815	1.41972e-05		3.815	0.000348803		3.815	-0.000133824
3.82	1.99374e-05		3.82	0.000345533		3.82	-0.000140727
3.825	3.83932e-05		3.825	0.000337903		3.825	-0.000185123
3.83	6.88381e-05		3.83	0.00032388		3.83	-0.000104251
3.835	6.53504e-05		3.835	0.000333398		3.835	-0.000105487
3.84	7.13813e-05		3.84	0.000368639		3.84	-7.9474e-05
3.845	6.48418e-05		3.845	0.000400464		3.845	-7.19899e-05
3.85	5.03096e-05		3.85	0.000416159		3.85	-6.32706e-05
3.855	6.28073e-05		3.855	0.000185243		3.855	0.000221633
3.86	9.63766e-05		3.86	0.000186042		3.86	0.000216401
3.865	0.000101245		3.865	0.000188295		3.865	0.000199253
3.87	-0.000147546		3.87	0.00018844		3.87	0.000202014
3.875	-0.000144204		3.875	0.000195415		3.875	0.00037502
3.88	-0.000158881		3.88	0.00019389		3.88	0.000409825
3.885	-0.000154667		3.885	0.000193454		3.885	0.000411714
3.89	-0.000136647		3.89	0.000189966		3.89	0.000361796
3.895	-0.000134322		3.895	0.000186987		3.895	0.00034472
3.9	-0.000125384		3.9	0.000188731		3.9	0.000366083
3.905	-0.000116738		3.905	0.000178631		3.905	0.000359761
3.91	-8.0262e-05		3.91	3.49802e-05		3.91	0.000360052
3.915	-4.98898e-05		3.915	-3.16499e-05		3.915	0.000331351
3.92	-5.563e-05		3.92	-5.79531e-05		3.92	0.000343194
3.925	-6.10795e-05		3.925	-5.36661e-05		3.925	0.000362377
3.93	-7.20513e-05		3.93	-5.62819e-05		3.93	0.000388753
3.935	-9.15971e-05		3.935	-5.9479e-05		3.935	0.000312168
3.94	-9.55208e-05		3.94	-6.23855e-05		3.94	0.000314639
3.945	-9.27597e-05		3.945	-9.7626e-05		3.945	0.000319289
3.95	-9.27597e-05		3.95	-0.000119933		3.95	0.000345665
3.955	-5.69379e-05		3.955	-0.000155682		3.955	0.000380324
3.96	-7.19787e-05		3.96	-0.000156845		3.96	9.2805e-05
3.965	-7.32139e-05		3.965	-0.000160696		3.965	0.000124267
3.97	-7.39405e-05		3.97	-0.000163311		3.97	0.000122233
3.975	-4.31323e-05		3.975	-0.00015808		3.975	0.000116347
3.98	-3.94993e-05		3.98	-0.00015234		3.98	-6.37792e-05
3.985	-4.07345e-05		3.985	9.95757e-05		3.985	-9.5968e-05
3.99	-3.55756e-05		3.99	0.000126606		3.99	-8.41969e-05
3.995	-6.31867e-05		3.995	0.000128277		3.995	-8.38336e-05
4	-9.79913e-05		4	0.000144553		4	-5.73124e-05
4.005	-0.000101842		4.005	0.000142664		4.005	-7.98373e-05
4.01	-0.000114631		4.01	0.000149348		4.01	-6.86475e-05
4.015	-9.25417e-05		4.015	0.000147605		4.015	-7.74395e-05
4.02	-0.000117246		4.02	0.000148113		4.02	-8.58681e-05
4.025	-0.00010889		4.025	0.000119412		4.025	-9.1681e-05
4.03	-9.50848e-05		4.03	0.000115343		4.03	-0.000105923
4.035	-0.000107728		4.035	0.00014775		4.035	-9.32069e-05
4.04	-0.000113323		4.04	0.000156397		4.04	-9.85838e-05
4.045	-0.000113105		4.045	0.000450528		4.045	-3.58774e-05
4.05	-9.46489e-05		4.05	0.000448421		4.05	-2.58502e-05
4.055	-9.84999e-05		4.055	0.000436141		4.055	-5.56412e-05
4.06	-0.000128727		4.06	0.000433235		4.06	-8.86293e-05
4.065	-0.00013236		4.065	0.000436141		4.065	-8.77573e-05
4.07	-0.000166002		4.07	0.000437304		4.07	-9.34249e-05
4.075	-0.00016978		4.075	0.000439265		4.075	-9.90198e-05
4.08	-0.000199935		4.08	0.000450528		4.08	-9.1899e-05
4.085	-0.000194994		4.085	0.000438539		4.085	-9.80025e-05
4.09	-0.00019681		4.09	0.000181392		4.09	-6.95921e-05
4.095	-0.000201242		4.095	0.000160248		4.095	-7.5405e-05
4.1	-0.000204585		4.1	0.000163953		4.1	-7.32251e-05
4.105	-0.000190125		4.105	0.00014884		4.105	-8.57955e-05
4.11	-0.000180897		4.11	0.000149058		4.11	-8.79026e-05
4.115	-0.000187292		4.115	0.000146079		4.115	-9.65493e-05
4.12	-0.000241497		4.12	0.000145715		4.12	-9.77845e-05
4.125	-0.000244185		4.125	0.000139103		4.125	-0.000103597
4.13	-0.000256247		4.13	0.000146224		4.13	-8.45602e-05
4.135	-0.000268381		4.135	0.000140556		4.135	1.17962e-06
4.14	-0.000244694		4.14	0.000112582		4.14	-3.82752e-05
4.145	-0.000240043		4.145	0.000100157		4.145	-2.14179e-05
4.15	-0.000223913		4.15	-8.41111e-05		4.15	-8.48509e-05
4.155	-0.000248617		4.155	-7.85162e-05		4.155	-0.000125396
4.16	-0.000241279		4.16	-7.2122e-05		4.16	-0.000126486
4.165	-0.000237137		4.165	-7.17587e-05		4.165	-0.000136222
4.17	-0.000234158		4.17	-7.38659e-05		4.17	-0.000128011
4.175	-0.000193686		4.175	-6.64545e-05		4.175	-0.000139855
4.18	-0.00019107		4.18	-6.56552e-05		4.18	-0.000126776
4.185	-0.000188091		4.185	0.000145933		4.185	-0.000123797
4.19	-0.000203568		4.19	0.000157559		4.19	-0.00011624
4.195	-0.000208436		4.195	0.000164389		4.195	-1.90201e-05
4.2	-0.000215339		4.2	0.00015894		4.2	-4.10364e-05
4.205	-0.00019434		4.205	0.000200938		4.205	-4.75032e-05
4.21	-0.000211488		4.21	0.000203408		4.21	-4.34342e-05
4.215	-0.000119208		4.215	0.000211038		4.215	-4.27076e-05
4.22	-9.27597e-05		4.22	0.000273381		4.22	-1.22626e-05
4.225	-0.00010315		4.225	0.000269893		4.225	-4.92389e-06
4.23	-0.00010889		4.23	0.000461427		4.23	3.21413e-06
4.235	-0.000107001		4.235	0.000421536		4.235	-1.26986e-05
4.24	-8.70195e-05		4.24	0.000430546		4.24	-8.36883e-05
4.245	-0.0001086		4.245	0.000477412		4.245	-8.3979e-05
4.25	-9.11612e-05		4.25	0.000511854		4.25	-8.77573e-05
4.255	3.85386e-05		4.255	0.000397413		4.255	9.75361e-06
4.26	5.64858e-05		4.26	0.000398067		4.26	1.14975e-05
4.265	6.6949e-05		4.265	0.000390946		4.265	5.59659e-05
4.27	5.93922e-05		4.27	0.000413253		4.27	5.77825e-05
4.275	8.03186e-05		4.275	0.000418266		4.275	5.74918e-05
4.28	0.00026139		4.28	0.000431781		4.28	4.96444e-05
4.285	0.000277884		4.285	0.000427204		4.285	3.72194e-05
4.29	0.000282098		4.29	0.000202391		4.29	3.64928e-05
4.295	0.000294087		4.295	0.000195779		4.295	5.83638e-05
4.3	0.000336594		4.3	0.000186696		4.3	-5.4188e-05
4.305	0.000346839		4.305	0.000186405		4.305	-4.32888e-05
4.31	0.00039494		4.31	0.000147532		4.31	-3.15178e-05
4.315	0.00042989		4.315	0.000145352		4.315	-4.03824e-05
4.32	0.000358319		4.32	0.000215615		4.32	-2.19265e-05
4.325	0.000407947		4.325	0.000155307		4.325	-2.88293e-05
4.33	0.000401843		4.33	0.000159448		4.33	1.24421e-05
4.335	0.000448419		4.335	3.75233e-05		4.335	9.36769e-05
4.34	0.000450962		4.34	4.65332e-05		4.34	0.000132333
4.345	0.000446893		4.345	9.26729e-05		4.345	0.000203904
4.35	0.000435921		4.35	4.50074e-05		4.35	0.000222141
4.355	0.000432579		4.355	1.26733e-05		4.355	0.000207319
4.36	0.000287547		4.36	1.51437e-05		4.36	0.000145121
4.365	0.000268801		4.365	1.24553e-05		4.365	0.000155075
4.37	0.000258992		4.37	9.40352e-06		4.37	0.000120634
4.375	0.000267348		4.375	0.000238213		4.375	0.000122087
4.38	0.000249836		4.38	0.000327804		4.38	0.000131897
4.385	3.17084e-05		4.385	0.000307822		4.385	0.000190607
4.39	9.54685e-06		4.39	0.000313417		4.39	0.000189371
4.395	1.89928e-05		4.395	0.000312617		4.395	0.000182541
4.4	4.60226e-05		4.4	0.000304552		4.4	0.000157837
4.405	0.000100954		4.405	0.0003318		4.405	0.000146865
4.41	8.7948e-05		4.41	0.000331073		4.41	0.000148245
4.415	2.42244e-05		4.415	0.000364134		4.415	0.000146065
4.42	-4.84001e-06		4.42	0.000417903		4.42	0.000147809
4.425	-3.28871e-05		4.425	0.000339284		4.425	0.000126302
4.43	-7.6411e-05		4.43	0.00034328		4.43	0.000101815
4.435	-7.13247e-05		4.435	0.000342554		4.435	5.54573e-05
4.44	-8.98533e-05		4.44	0.000281301		4.44	-2.47603e-05
4.445	-9.32683e-05		4.445	0.000283626		4.445	-6.39245e-05
4.45	-0.00011107		4.45	0.000231964		4.45	-0.000144941
4.455	-6.99442e-05		4.455	0.000231165		4.455	-0.000158965
4.46	-9.01439e-05		4.46	0.000228912		4.46	3.15519e-05
4.465	-9.63201e-05		4.465	0.000224916		4.465	-2.23544e-06
4.47	-6.27507e-05		4.47	0.000226296		4.47	-7.39436e-06
4.475	-5.83911e-05		4.475	0.000350474		4.475	2.46491e-05
4.48	-2.21333e-05		4.48	0.00010052		4.48	3.54756e-05
4.485	9.76484e-06		4.485	7.15103e-06		4.485	2.88634e-05
4.49	1.9792e-05		4.49	3.22734e-06		4.49	-2.75941e-05
4.495	1.91381e-05		4.495	-9.86994e-07		4.495	1.21514e-05
4.5	8.38428e-06		4.5	1.70146e-06		4.5	5.90177e-05
4.505	-2.44584e-05		4.505	1.46351e-05		4.505	0.000104794
4.51	-0.00012662		4.51	-9.41566e-06		4.51	0.000135094
4.515	-0.000131633		4.515	-7.88978e-06		4.515	0.000371387
4.52	-0.000105257		4.52	-4.71267e-05		4.52	0.000367391
4.525	-0.000106202		4.525	-0.00010402		4.525	0.000374584
4.53	-9.45762e-05		4.53	-0.000104165		4.53	0.000396746
4.535	-0.000125166		4.535	-0.000101913		4.535	0.000400887
4.54	-0.000120734		4.54	-0.000100605		4.54	0.000394711
4.545	-0.000133668		4.545	-0.000108743		4.545	0.000395074
4.55	-0.000135412		4.55	-0.000121967		4.55	0.000406482
4.555	-0.000128509		4.555	8.55521e-05		4.555	0.00043264
4.56	-0.000100462		4.56	9.69599e-05		4.56	0.000457926
4.565	-8.23692e-05		4.565	9.92124e-05		4.565	0.000297854
4.57	-4.44402e-05		4.57	9.84131e-05		4.57	0.000296619
4.575	-7.55391e-05		4.575	9.39808e-05		4.575	0.000312532
4.58	-6.18062e-05		4.58	-2.81622e-05		4.58	0.000265447
4.585	-0.000106202		4.585	-3.39024e-05		4.585	0.000255565
4.59	-0.000144858		4.59	-3.25218e-05		4.59	0.00024612
4.595	-0.000155103		4.595	-2.67816e-05		4.595	0.000243794
4.6	-5.04711e-05		4.6	-2.03875e-05		4.6	0.000208699
4.605	-5.82458e-05		4.605	-2.27126e-05		4.605	0.000164376
4.61	-6.42766e-05		4.61	-3.4629e-05		4.61	0.0001287
4.615	-5.48307e-05		4.615	-2.92521e-05		4.615	9.95625e-05
4.62	-3.99352e-05		4.62	2.07386e-05		4.62	-0.000144142
4.625	-1.13795e-05		4.625	2.8368e-05		4.625	-0.000123724
4.63	1.19085e-06		4.63	3.39629e-05		4.63	-0.000104542
4.635	-1.71924e-05		4.635	0.000160901		4.635	-0.000118202
4.64	-1.3196e-05		4.64	0.000171219		4.64	-0.000107085
4.645	0.000392034		4.645	0.000165988		4.645	-9.97464e-05
4.65	0.000377211		4.65	0.000199339		4.65	-0.000101272
4.655	0.000377647		4.655	0.000209875		4.655	-0.000120019
4.66	0.000404314		4.66	3.22734e-06		4.66	-0.000156349
4.665	0.000362316		4.665	-1.12322e-05		4.665	-0.000177421
4.67	0.00034168		4.67	-7.30849e-06		4.67	-0.000197112
4.675	0.000302225		4.675	-4.62004e-06		4.675	-0.000190936
4.68	0.000306512		4.68	-3.53013e-06		4.68	-0.000210118
4.685	0.000283769		4.685	1.51437e-05		4.685	-0.000200527
4.69	0.000354759		4.69	1.83408e-05		4.69	-0.000201472
4.695	0.000352652		4.695	1.60883e-05		4.695	-0.000191953
4.7	0.000359482		4.7	1.43445e-05		4.7	-0.000190064
4.705	0.000307311		4.705	6.53524e-05		4.705	-0.00018505
4.71	0.000304695		4.71	5.7723e-05		4.71	-0.000188974
4.715	0.000307311		4.715	5.99028e-05		4.715	-0.000197839
4.72	0.000304986		4.72	5.409e-05		4.72	-0.00018396
4.725	0.000290454		4.725	1.6288e-06		4.725	-0.000163833
4.73	0.000277884		4.73	-3.89343e-06		4.73	-0.000175459
4.735	0.000279337		4.735	-2.73086e-06		4.735	-0.000202198
4.74	0.00028653		4.74	-0.000107944		4.74	-0.000200236
4.745	0.000284205		4.745	-0.000123784		4.745	-0.000216004
4.75	-0.000133086		4.75	-0.000124147		4.75	-0.000223706
4.755	-0.000126256		4.755	-0.000155028		4.755	-0.000226176
4.76	-0.000119063		4.76	-7.99694e-05		4.76	-0.000230245
4.765	-0.000144712		4.765	-6.95062e-05		4.765	-0.000214187
4.77	-0.000165348		4.77	-5.59186e-05		4.77	-0.000214551
4.775	-0.000130107		4.775	6.50618e-05		4.775	-0.00021673
4.78	-0.000123713		4.78	6.43352e-05		4.78	-0.000169646
4.785	-0.00012553		4.785	6.32452e-05		4.785	-0.000144215
4.79	-0.000130471		4.79	4.23189e-05		4.79	-0.000142326
4.795	-0.000196229		4.795	0.000214743		4.795	-0.000143997
4.8	-0.000179953		4.8	0.000215179		4.8	-0.000144505
4.805	-0.000138027		4.805	0.000240828		4.805	-0.000140945
4.81	-0.000169126		4.81	0.000184226		4.81	-0.00011595
4.815	-0.000170507		4.815	0.000193454		4.815	-9.92377e-05
4.82	-0.00016622		4.82	0.000195415		4.82	-8.46329e-05
4.825	-0.000157791		4.825	0.000193526		4.825	-0.000106213
4.83	-0.00015394		4.83	0.000193962		4.83	-0.000107448
4.835	-0.000198917		4.835	0.00019062		4.835	-0.00011377
4.84	-0.000213885		4.84	0.000190184		4.84	-0.000104687
4.845	-0.000217082		4.845	0.00016686		4.845	-0.000114497
4.85	-0.000219408		4.85	0.000167223		4.85	-0.000111009
4.855	-0.0002173		4.855	0.000179503		4.855	-0.000106431
4.86	-0.000197391		4.86	0.000177904		4.86	-0.000109556
4.865	-9.4903e-06		4.865	9.40535e-05		4.865	-0.000100764
4.87	-1.94448e-05		4.87	7.86494e-05		4.87	-0.000112462
4.875	-8.03708e-06		4.875	8.10472e-05		4.875	-0.000115732
4.88	-3.09979e-05		4.88	-4.2985e-05		4.88	-9.67673e-05
4.885	-3.61569e-05		4.885	8.09018e-05		4.885	-0.000143561
4.89	-7.4558e-06		4.89	8.03932e-05		4.89	-0.000162453
4.895	2.42244e-05		4.895	8.51888e-05		4.895	-0.000172189
4.9	2.66222e-05		4.9	-8.41837e-05		4.9	-0.000174224
4.905	0.000138157		4.905	-8.76714e-05		4.905	-0.000132662
4.91	8.7076e-05		4.91	-0.000120296		4.91	-0.000138475
4.915	6.76029e-05		4.915	-0.000122476		4.915	-0.000173061
4.92	7.37064e-05		4.92	-8.30938e-05		4.92	-0.000145014
4.925	7.9592e-05		4.925	-8.61456e-05		4.925	-0.000154678
4.93	7.13086e-05		4.93	-5.38115e-05		4.93	-0.000138838
4.935	7.45057e-05		4.935	-5.68632e-05		4.935	8.28505e-05
4.94	0.000177612		4.94	-5.64273e-05		4.94	0.000113731
4.945	0.000176376		4.945	-6.15135e-05		4.945	0.000101088
4.95	0.000166494		4.95	-6.02783e-05		4.95	0.000135966
4.955	0.000164097		4.955	0.000169475		4.955	0.000132405
4.96	0.000171363		4.96	0.000156687		4.96	0.000136765
4.965	0.00015327		4.965	0.000155888		4.965	0.000144176
4.97	-2.87454e-05		4.97	0.00015814		4.97	0.000140325
4.975	-2.46764e-05		4.975	0.000165261		4.975	0.000135748
4.98	8.45694e-06		4.98	0.000150511		4.98	0.000230497
4.985	3.58866e-06		4.985	0.000146805		4.985	0.000216547
4.99	1.36159e-05		4.99	5.11109e-05		4.99	0.000232241
4.995	3.51962e-05		4.995	5.7723e-05		4.995	0.000222868
5	3.3307e-05		5	5.69964e-05		5	0.000225338
5.005	3.10545e-05		5.005	6.71689e-05		5.005	0.000230279
5.01	-5.78825e-05		5.01	6.52797e-05		5.01	0.00027562
5.015	-4.72013e-05		5.015	7.18919e-05		5.015	0.000277509
5.02	-1.94448e-05		5.02	7.60336e-05		5.02	0.000281651
5.025	-1.78463e-05		5.025	3.38902e-05		5.025	0.000272132
5.03	-3.25238e-05		5.03	5.09656e-05		5.03	0.00027097
5.035	-3.59389e-05		5.035	3.6506e-05		5.035	0.000254694
5.04	-3.33231e-05		5.04	4.19556e-05		5.04	5.5748e-05
5.045	-0.00012909		5.045	4.5516e-05		5.045	5.58206e-05
5.05	-0.000115503		5.05	4.53707e-05		5.05	4.68833e-05
5.055	0.000119991		5.055	9.05657e-05		5.055	7.21048e-06
5.06	0.000132998		5.06	-0.000132285		5.06	7.13701e-05
5.065	0.000129219		5.065	-0.000123421		5.065	0.000113586
5.07	0.000119919		5.07	-0.000128725		5.07	0.000111479
5.075	0.000110981		5.075	-0.000128725		5.075	0.000111261
5.08	0.000129946		5.08	-0.0001256		5.08	0.000135675
5.085	9.41241e-05		5.085	-0.000126908		5.085	4.32503e-05
5.09	0.000153052		5.09	-0.000129669		5.09	0.000168808
5.095	0.000206095		5.095	-0.000158734		5.095	0.000153768
5.1	0.00015763		5.1	-0.000161132		5.1	0.000157328
5.105	0.000154941		5.105	-0.00015699		5.105	0.000167718
5.11	0.000153488		5.11	-0.00016026		5.11	0.000178182
5.115	0.000119991		5.115	-0.000154229		5.115	7.38405e-05
5.12	0.000114832		5.12	-0.000153575		5.12	6.93355e-05
5.125	9.20896e-05		5.125	-0.000151904		5.125	7.64563e-05
5.13	0.000113961		5.13	1.33999e-05		5.13	4.17971e-05
5.135	0.000118175		5.135	-4.98334e-06		5.135	6.02529e-05
5.14	0.000125514		5.14	-1.65364e-05		5.14	5.8945e-05
5.145	0.000180591		5.145	-2.12594e-05		5.145	2.52304e-05
5.15	0.000184514		5.15	-1.92249e-05		5.15	-1.40792e-05
5.155	0.00016802		5.155	-1.57372e-05		5.155	-9.9375e-06
5.16	-5.25782e-05		5.16	-3.22312e-05		5.16	5.75645e-05
5.165	-5.32322e-05		5.165	-3.60822e-05		5.165	-6.01381e-06
5.17	-2.72196e-05		5.17	-4.00059e-05		5.17	1.54293e-06
5.175	-2.05348e-05		5.175	-3.02693e-05		5.175	6.25054e-05
5.18	-6.51121e-06		5.18	-2.95427e-05		5.18	6.17062e-05
5.185	1.54324e-05		5.185	-3.78261e-05		5.185	4.09251e-05
5.19	1.43425e-05		5.19	-3.78987e-05		5.19	5.02257e-05
5.195	-5.18516e-05		5.195	-4.16771e-05		5.195	-8.50689e-05
5.2	-0.000111506		5.2	-4.63274e-05		5.2	-9.64766e-05
5.205	-7.65563e-05		5.205	-4.749e-05		5.205	-9.34975e-05
5.21	-0.000101334		5.21	-3.89886e-05		5.21	-0.000100982
5.215	1.29619e-05		5.215	-7.59914e-06		5.215	-0.00011842
5.22	4.87837e-05		5.22	-5.056e-06		5.22	-8.57955e-05
5.225	4.66766e-05		5.225	-6.7272e-06		5.225	-1.51691e-05
5.23	8.35883e-05		5.23	-1.47199e-05		5.23	-1.92381e-05
5.235	5.68491e-05		5.235	-0.000180314		5.235	2.86454e-05
5.24	6.12814e-05		5.24	-0.000172975		5.24	-6.369e-07
5.245	6.10634e-05		5.245	-0.000160478		5.245	3.50477e-06
5.25	-2.22421e-06		5.25	-0.000146817		5.25	2.85728e-05
5.255	6.12814e-05		5.255	-0.000148271		5.255	3.62022e-05
5.26	6.74576e-05		5.26	-0.000139479		5.26	6.7737e-05
5.265	0.000116722		5.265	-0.000170578		5.265	3.72275e-06
5.27	0.000166276		5.27	-0.000173266		5.27	4.44936e-06
5.275	0.00013743		5.275	-0.00017501		5.275	-2.19265e-05
5.28	0.000155886		5.28	-0.000181985		5.28	-8.42696e-05
5.285	0.000144841		5.285	-0.000192666		5.285	-8.29617e-05
5.29	0.000101027		5.29	-0.000197825		5.29	-8.55048e-05
5.295	0.000100591		5.295	-0.000193902		5.295	-7.16993e-05
5.3	0.000144478		5.3	-0.000177698		5.3	-7.27892e-05
5.305	0.000143752		5.305	-0.000168761		5.305	-2.011e-05
5.31	0.000121154		5.31	-0.000169342		5.31	-2.42517e-05
5.315	0.000136558		5.315	-0.000176608		5.315	-2.38884e-05
5.32	2.44423e-05		5.32	-0.000217298		5.32	-1.00828e-05
5.325	-5.13065e-06		5.325	-0.000223911		5.325	-3.616e-06
5.33	-8.18241e-06		5.33	-0.000207053		5.33	-7.09e-05
5.335	-4.6402e-05		5.335	-0.000203711		5.335	-6.97374e-05
5.34	-2.99807e-05		5.34	-0.000202548		5.34	-7.70035e-05
5.345	-2.55484e-05		5.345	-0.000184746		5.345	8.56842e-05
5.35	-3.18699e-05		5.35	-0.000206908		5.35	8.88813e-05
5.355	-3.75009e-06		5.355	-0.000215555		5.355	8.55389e-05
5.36	-7.60477e-05		5.36	-0.000219624		5.36	7.80549e-05
5.365	-6.61658e-05		5.365	-0.000235173		5.365	4.55028e-05
5.37	-0.000126329		5.37	-0.000136209		5.37	4.65927e-05
5.375	-0.000187364		5.375	-0.000136354		5.375	5.37861e-05
5.38	-0.000170725		5.38	-0.000134174		5.38	2.37045e-05
5.385	-0.000163313		5.385	-0.000134392		5.385	0.000151152
5.39	-0.000166365		5.39	-0.000103294		5.39	0.000151951
5.395	-0.000133232		5.395	-9.79166e-05		5.395	0.000162051
5.4	-0.000133813		5.4	-9.94425e-05		5.4	0.000141924
5.405	-0.000177773		5.405	-0.000109252		5.405	0.000152387
5.41	-0.000174576		5.41	-0.000111577		5.41	0.000102614
5.415	-0.000190053		5.415	-0.000110923		5.415	9.7746e-05
5.42	-0.000199208		5.42	-0.000114919		5.42	9.22237e-05
5.425	-0.000200007		5.425	-0.000115355		5.425	8.35771e-05
5.43	-0.000164839		5.43	-0.000108162		5.43	5.84364e-05
5.435	-0.00016186		5.435	-0.000113175		5.435	5.45127e-05
5.44	-0.000137373		5.44	-0.000112812		5.44	7.42765e-05
5.445	-0.000124585		5.445	-0.000112521		5.445	3.59842e-05
5.45	-0.00013592		5.45	5.03116e-05		5.45	-9.1681e-05
5.455	1.47784e-05		5.455	5.83043e-05		5.455	-7.56229e-05
5.46	2.38611e-05		5.46	5.54705e-05		5.46	-9.95284e-05
5.465	3.86112e-05		5.465	8.33723e-05		5.465	9.00439e-05
5.47	5.48146e-05		5.47	9.87038e-05		5.47	8.9172e-05
5.475	5.69218e-05		5.475	8.74957e-06		5.475	8.57569e-05
5.48	5.93196e-05		5.48	5.65604e-05		5.48	0.000101016
5.485	8.61314e-05		5.485	5.87403e-05		5.485	0.000142069
5.49	7.9592e-05		5.49	0.000119993		5.49	1.96355e-05
5.495	8.64947e-05		5.495	0.000124062		5.495	2.05801e-05
5.5	5.88109e-05		5.5	0.000128349		5.5	1.60751e-05
5.505	6.44785e-05		5.505	0.000134308		5.505	1.74557e-05
5.51	8.64947e-05		5.51	0.000133072		5.51	6.31594e-05
5.515	7.99553e-05		5.515	0.000342336		5.515	6.54845e-05
5.52	7.73395e-05		5.52	0.000344734		5.52	6.61385e-05
5.525	0.000102698		5.525	0.000341246		5.525	7.10067e-05
5.53	0.00013307		5.53	0.00033863		5.53	7.31139e-05
5.535	0.000105023		5.535	0.000334634		5.535	7.84908e-05
5.54	0.00010684		5.54	0.000328748		5.54	7.98714e-05
5.545	8.47509e-05		5.545	0.000329911		5.545	7.04255e-05
5.55	5.44513e-05		5.55	0.000387313		5.55	0.00012463
5.555	5.14722e-05		5.555	0.000203263		5.555	9.31683e-05
5.56	-9.98805e-05		5.56	0.000202173		5.56	7.6093e-05
5.565	-0.000116883		5.565	0.000240247		5.565	0.000144685
5.57	-0.000133232		5.57	0.000213726		5.57	-4.06731e-05
5.575	-0.000133813		5.575	0.000203917		5.575	4.89905e-05
5.58	-0.000105185		5.58	0.000201228		5.58	5.26235e-05
5.585	-0.000102133		5.585	0.000152328		5.585	3.03166e-05
5.59	-0.000144494		5.59	0.000320828		5.59	-1.87214e-06
5.595	-0.000114921		5.595	0.000302445		5.595	-5.57784e-06
5.6	-0.000120008		5.6	0.000281591		5.6	-7.83033e-06
5.605	7.4651e-05		5.605	0.000313925		5.605	-7.17638e-06
5.61	6.68036e-05		5.61	0.000312254		5.61	-1.00828e-05
5.615	4.34068e-05		5.615	0.000316614		5.615	-6.44332e-05
5.62	4.65313e-05		5.62	0.000106551		5.62	-6.60317e-05
5.625	4.9801e-05		5.625	0.000103863		5.625	1.12068e-05
5.63	3.98464e-05		5.63	0.000133726		5.63	4.61567e-05
5.635	3.08003e-06		5.635	0.000141646		5.635	5.34228e-05
5.64	-1.33413e-05		5.64	0.000158213		5.64	4.04165e-05
5.645	-1.12342e-05		5.645	0.000153635		5.645	4.92811e-05
5.65	8.02097e-06		5.65	0.000152618		5.65	4.18697e-05
5.655	8.74758e-06		5.655	8.87492e-05		5.655	-1.94561e-05
5.66	8.88199e-05		5.66	8.99845e-05		5.66	-1.88021e-05
5.665	0.000101826		5.665	8.92578e-05		5.665	-2.85387e-05
5.67	8.3007e-05		5.67	5.32907e-05		5.67	-9.89471e-05
5.675	9.03458e-05		5.675	5.25641e-05		5.675	-0.0001004
5.68	9.91377e-05		5.68	8.62787e-05		5.68	-0.000138983
5.685	0.000101027		5.685	0.000330129		5.685	-0.000126922
5.69	0.000147603		5.69	0.000326714		5.69	-9.1681e-05
5.695	0.000145786		5.695	0.000157341		5.695	-9.69126e-05
5.7	9.71759e-05		5.7	0.000122464		5.7	-0.000100691
5.705	9.88471e-05		5.705	0.000112655		5.705	-0.000100546
5.71	-0.000100171		5.71	0.00010379		5.71	-0.000102725
5.715	-9.91539e-05		5.715	9.98663e-05		5.715	-0.000103089
5.72	-6.16608e-05		5.72	0.000104371		5.72	-0.000106431
5.725	-2.51851e-05		5.725	0.000106769		5.725	-1.96741e-05
5.73	-2.07889e-06		5.73	0.000107132		5.73	-7.94013e-05
5.735	-5.53012e-07		5.735	8.14105e-05		5.735	-0.000108248
5.74	6.64042e-06		5.74	7.99572e-05		5.74	-0.000122199
5.745	1.19447e-05		5.745	6.17194e-05		5.745	-0.000125032
5.75	3.44334e-06		5.75	5.59065e-05		5.75	-0.000133752
5.755	-1.4976e-06		5.755	5.3654e-05		5.755	-0.000114787
5.76	1.02735e-05		5.76	5.48166e-05		5.76	-0.000110355
5.765	-2.29326e-05		5.765	5.49619e-05		5.765	-7.68582e-05
5.77	-1.87909e-05		5.77	0.000306877		5.77	-2.30891e-05
5.775	-1.81369e-05		5.775	0.000309784		5.775	-2.41064e-05
5.78	4.63859e-05		5.78	0.00031487		5.78	-6.23179e-06
5.785	8.31162e-06		5.785	0.000286605		5.785	-5.73851e-05
5.79	2.35342e-06		5.79	4.5298e-05		5.79	-7.24259e-05
5.795	-4.15338e-05		5.795	6.01208e-05		5.795	4.08606e-06
5.8	-3.49943e-05		5.8	6.44078e-05		5.8	4.44936e-06
5.805	-2.59117e-05		5.805	0.000167586		5.805	4.56481e-05
5.81	-2.83095e-05		5.81	0.000173327		5.81	5.93083e-05
5.815	-1.10162e-05		5.815	0.000151674		5.815	5.58206e-05
5.82	-4.25872e-06		5.82	0.000151165		5.82	0.000135021
5.825	-3.99352e-05		5.825	0.000147169		5.825	0.000198236
5.83	-5.02531e-05		5.83	0.000146878		5.83	0.000118745
5.835	1.28893e-05		5.835	0.000172818		5.835	0.000105303
5.84	-4.54936e-06		5.84	0.000166932		5.84	0.000101379
5.845	-3.24147e-06		5.845	0.000155597		5.845	0.000113513
5.85	-3.89541e-06		5.85	0.000155452		5.85	0.000121869
5.855	8.96557e-06		5.855	0.000166787		5.855	0.000124703
5.86	-7.4558e-06		5.86	0.000173036		5.86	0.000112641
5.865	-2.46038e-05		5.865	0.000177977		5.865	0.000107918
5.87	-6.3114e-05		5.87	0.000176669		5.87	0.00011998
5.875	-6.56572e-05		5.875	-7.11048e-05		5.875	8.37224e-05
5.88	-3.9136e-05		5.88	9.76682e-06		5.88	9.62927e-05
5.885	-2.90361e-05		5.885	5.62515e-06		5.885	7.87088e-05
5.89	-3.35029e-07		5.89	4.77685e-05		5.89	8.88813e-05
5.895	-1.37773e-05		5.895	4.55886e-05		5.895	0.000113441
5.9	-1.58845e-05		5.9	4.1011e-05		5.9	0.000216474
5.905	-1.68291e-05		5.905	3.36723e-05		5.905	0.000257309
5.91	-2.75829e-05		5.91	-7.40112e-05		5.91	0.000228899
5.915	-3.23058e-05		5.915	-7.73536e-05		5.915	0.000213204
5.92	-1.92995e-05		5.92	-8.51283e-05		5.92	0.000217564
5.925	-2.62023e-05		5.925	-8.4983e-05		5.925	0.000186174
5.93	-1.75557e-05		5.93	-1.35573e-05		5.93	0.000152242
5.935	-3.76101e-05		5.935	-1.26127e-05		5.935	0.000183268
5.94	-0.000125748		5.94	-3.27398e-05		5.94	0.000175784
5.945	-0.000122769		5.945	-2.77262e-05		5.945	0.000203032
5.95	-9.54481e-05		5.95	-1.34847e-05		5.95	0.000222214
5.955	9.07817e-05		5.955	-8.90703e-06		5.955	0.000223449
5.96	0.000113525		5.96	-1.13048e-05		5.96	0.000216256
5.965	0.00034742		5.965	-1.37027e-05		5.965	0.000213422
5.97	0.000352579		5.97	-1.18861e-05		5.97	0.00024176
5.975	0.000354178		5.975	-1.78626e-06		5.975	0.000211606
5.98	0.000365077		5.98	-2.80352e-06		5.98	0.000196783
5.985	0.000339137		5.985	4.25369e-05		5.985	0.000189589
5.99	0.000256739		5.99	4.42807e-05		5.99	0.000199326
5.995	0.000227602		5.995	1.12017e-06		5.995	0.000208409
6	0.000226512		6	2.28275e-06		6	0.000180507
6.005	0.000246785		6.005	-4.11141e-06		6.005	-3.64587e-05
6.01	0.000309346		6.01	-7.59914e-06		6.01	-6.23987e-05
6.015	0.0003092		6.015	-9.12501e-06		6.015	-4.87384e-05
6.02	0.000314795		6.02	-7.09051e-06		6.02	-5.44786e-05
6.025	0.000334704		6.025	2.815e-05		6.025	-3.65314e-05
6.03	0.000355122		6.03	2.4517e-05		6.03	-8.47782e-05
6.035	0.000346475		6.035	-5.1559e-05		6.035	-9.86483e-06
6.04	0.000365585		6.04	-4.76353e-05		6.04	-5.23715e-05
6.045	0.000365077		6.045	-5.55553e-05		6.045	-2.79574e-05
6.05	0.000361952		6.05	-5.73719e-05		6.05	-5.11362e-05
6.055	0.000342116		6.055	1.84678e-06		6.055	-7.72215e-05
6.06	0.000200064		6.06	3.00936e-06		6.06	-8.71034e-05
6.065	0.000168238		6.065	2.35541e-06		6.065	-7.72941e-05
6.07	0.000263279		6.07	4.69692e-05		6.07	-8.7612e-05
6.075	0.000259282		6.075	4.21736e-05		6.075	-0.000101563
6.08	0.000256376		6.08	3.716e-05		6.08	-0.000112898
6.085	0.000275413		6.085	3.73053e-05		6.085	-8.49962e-05
6.09	0.000274396		6.09	-8.75261e-05		6.09	-8.60135e-05
6.095	0.000361662		6.095	-8.66542e-05		6.095	-8.36156e-05
6.1	0.000390072		6.1	-8.95606e-05		6.1	-9.78572e-05
6.105	0.000471089		6.105	-9.27577e-05		6.105	-4.64859e-05
6.11	0.000443914		6.11	-9.52282e-05		6.11	-9.79217e-06
6.115	0.000374959		6.115	-9.08685e-05		6.115	-2.63589e-05
6.12	0.000375903		6.12	-7.98241e-05		6.12	1.75283e-05
6.125	0.000373651		6.125	-7.88795e-05		6.125	0.000154421
6.13	0.000322207		6.13	-0.000114556		6.13	0.000163286
6.135	0.000302879		6.135	-0.000112231		6.135	0.000247064
6.14	0.000302806		6.14	-0.000112885		6.14	0.000157764
6.145	0.000280209		6.145	-9.3557e-05		6.145	0.00018741
6.15	0.00042306		6.15	-9.00693e-05		6.15	0.000241033
6.155	0.00046593		6.155	-8.50557e-05		6.155	0.000234276
6.16	0.000522242		6.16	-0.000148053		6.16	0.000262323
6.165	0.000516647		6.165	-0.000154519		6.165	0.000264575
6.17	0.000518827		6.17	-1.82803e-05		6.17	0.000257309
6.175	0.000231308		6.175	-6.17315e-05		6.175	0.000256147
6.18	0.000229419		6.18	-6.07869e-05		6.18	0.000241542
6.185	0.000280499		6.185	-6.00603e-05		6.185	0.000242632
6.19	0.000258192		6.19	-6.7617e-05		6.19	0.000220616
6.195	0.000265604		6.195	-6.8489e-05		6.195	0.000270824
6.2	0.000179937		6.2	-8.14226e-05		6.2	0.000262323
6.205	0.000154723		6.205	-7.95334e-05		6.205	0.000255565
6.21	0.000114397		6.21	-7.16134e-05		6.21	0.000218363
6.215	0.000189746		6.215	0.000129803		6.215	0.000205938
6.22	0.000231962		6.22	0.000130747		6.22	0.000204339
6.225	0.000235595		6.225	0.000119921		6.225	0.000135166
6.23	0.000244169		6.23	0.00011171		6.23	3.35945e-06
6.235	0.000244678		6.235	0.000124934		6.235	-2.4397e-05
6.24	0.00024228		6.24	0.000174344		6.24	-0.000114569
6.245	0.000243224		6.245	0.000215179		6.245	-0.000123724
6.25	0.000235086		6.25	0.000188295		6.25	-0.000138765
6.255	8.95465e-05		6.255	0.000188585		6.255	-0.000211063
6.26	4.90017e-05		6.26	0.000250856		6.26	-0.000209101
6.265	-1.58845e-05		6.265	0.000243953		6.265	-0.000202198
6.27	-5.62839e-05		6.27	0.000241482		6.27	-0.000202562
6.275	-1.87909e-05		6.275	0.000101465		6.275	-0.000204087
6.28	-6.4204e-05		6.28	0.000167732		6.28	-0.000212807
6.285	0.000135468		6.285	0.000165842		6.285	-0.000211644
6.29	8.39516e-05		6.29	0.000157559		6.29	-0.000208302
6.295	7.00007e-05		6.295	0.000161265		6.295	-0.000127575
6.3	9.51414e-05		6.3	0.000161047		6.3	-0.000186431
6.305	0.000100591		6.305	0.000174562		6.305	-0.000179601
6.31	9.88471e-05		6.31	0.00019418		6.31	-0.000181272
6.315	4.20989e-05		6.315	0.000191928		6.315	-0.000198856
6.32	-6.36588e-06		6.32	-7.45381e-06		6.32	-0.0002301
6.325	-2.38045e-05		6.325	1.42718e-05		6.325	-0.000220654
6.33	-2.12614e-05		6.33	0.000153345		6.33	-0.000216658
6.335	-3.25238e-05		6.335	0.000161047		6.335	-0.000210046
6.34	-3.23785e-05		6.34	0.00015785		6.34	-0.000210409
6.345	-2.97627e-05		6.345	0.000108295		6.345	-0.00019268
6.35	-1.42859e-05		6.35	8.2791e-05		6.35	-0.000170445
6.355	-1.50852e-05		6.355	8.33723e-05		6.355	-0.000187085
6.36	-1.68291e-05		6.36	0.000174126		6.36	-0.000190645
6.365	-2.16973e-05		6.365	0.00010597		6.365	-0.000182434
6.37	4.595e-05		6.37	0.000111492		6.37	-0.000211281
6.375	4.60953e-05		6.375	0.000115852		6.375	-0.000207793
6.38	5.47784e-06		6.38	0.000119267		6.38	-0.000206485
6.385	5.76849e-06		6.385	4.99483e-05		6.385	-0.000191226
6.39	-6.97989e-05		6.39	5.03843e-05		6.39	-0.00017575
6.395	8.09364e-06		6.395	6.54251e-05		6.395	-0.000178801
6.4	2.86205e-06		6.4	7.07293e-05		6.4	-5.32434e-05
6.405	-2.67836e-05		6.405	6.92761e-05		6.405	-2.62135e-05
6.41	-2.5839e-05		6.41	6.72416e-05		6.41	0.000168009
6.415	-2.70016e-05		6.415	4.42081e-05		6.415	0.00017542
6.42	-1.88636e-05		6.42	3.77413e-05		6.42	0.000181524
6.425	1.87748e-05		6.425	3.61427e-05		6.425	0.000187918
6.43	-3.09614e-06		6.43	7.36901e-06		6.43	0.000178836
6.435	-1.34867e-05		6.435	-0.000129887		6.435	0.000197291
6.44	1.92834e-05		6.44	-0.000116082		6.44	0.000187918
6.445	3.08365e-05		6.445	-0.000127272		6.445	0.000192641
6.45	5.13995e-05		6.45	-0.000129379		6.45	0.000232241
6.455	6.30253e-05		6.455	-0.000140496		6.455	0.000362668
6.46	9.97917e-05		6.46	-0.000138389		6.46	0.000394202
6.465	9.72486e-05		6.465	-0.000229506		6.465	0.000398053
6.47	0.000105096		6.47	-0.000231976		6.47	0.000387808
6.475	5.06003e-05		6.475	-0.00022362		6.475	0.000458653
6.48	8.65674e-05		6.48	-0.000228779		6.48	0.000459016
6.485	0.000104297		6.485	-0.000233938		6.485	0.000462358
6.49	0.000374959		6.49	-0.000234955		6.49	0.000456037
6.495	0.000254923		6.495	-0.000231831		6.495	0.000455092
6.5	0.000178193		6.5	-0.000209088		6.5	0.000450079
6.505	0.000179937		6.505	-0.000214319		6.505	0.0002778
6.51	0.000221862		6.51	-0.000217516		6.51	0.000255057
6.515	0.000210527		6.515	-0.000222457		6.515	4.68833e-05
6.52	0.000208783		6.52	-0.000221004		6.52	8.4885e-05
6.525	0.000211036		6.525	-0.00021897		6.525	8.37224e-05
6.53	0.000156031		6.53	-0.000211558		6.53	9.22237e-05
6.535	0.000179937		6.535	-0.000139551		6.535	9.08432e-05
6.54	0.000186113		6.54	-0.0001365		6.54	8.00167e-05
6.545	0.000174778		6.545	-9.17405e-05		6.545	8.51756e-05
6.55	0.000184296		6.55	-8.77441e-05		6.55	8.70648e-05
6.555	0.000155523		6.555	-7.89521e-05		6.555	6.70831e-05
6.56	0.000163079		6.56	-7.86615e-05		6.56	-5.43333e-05
6.565	0.000137793		6.565	-8.22219e-05		6.565	-7.32251e-05
6.57	0.000143679		6.57	-8.66542e-05		6.57	-3.79119e-05
6.575	0.000134524		6.575	-8.25125e-05		6.575	-3.65314e-05
6.58	0.000122971		6.58	-9.26124e-05		6.58	-8.2889e-05
6.585	9.00551e-05		6.585	-8.72355e-05		6.585	-8.87746e-05
6.59	7.02914e-05		6.59	-8.39657e-05		6.59	-8.92105e-05
6.595	-0.000197101		6.595	-8.24399e-05		6.595	-1.07368e-05
6.6	-0.000163313		6.6	-8.06233e-05		6.6	-2.83934e-05
6.605	-0.000144712		6.605	-0.000115501		6.605	-2.32344e-05
6.61	-9.30503e-05		6.61	-0.000118988		6.61	-5.64405e-05
6.615	-9.98805e-05		6.615	-0.000111577		6.615	-5.76757e-05
6.62	-9.42856e-05		6.62	-0.000107072		6.62	0.000303812
6.625	-7.6629e-05		6.625	-0.000110487		6.625	0.000631586
6.63	-7.72103e-05		6.63	-0.000111795		6.63	0.00065847
6.635	-6.82003e-05		6.635	-6.47106e-05		6.635	0.000649242
6.64	-8.70195e-05		6.64	-0.000132285		6.64	0.000672857
6.645	-8.19332e-05		6.645	-0.000104892		6.645	0.000679978
6.65	-8.25145e-05		6.65	-7.40112e-05		6.65	0.000682085
6.655	-7.23781e-06		6.655	-6.86343e-05		6.655	0.000674964
6.66	6.36066e-05		6.66	-5.9479e-05		6.66	0.000649388
6.665	3.63587e-05		6.665	-6.57279e-05		6.665	0.000619015
6.67	3.57048e-05		6.67	-5.0687e-05		6.67	0.000606009
6.675	7.30525e-05		6.675	-4.69813e-05		6.675	0.000572585
6.68	0.000107421		6.68	-4.62547e-05		6.68	0.000578761
6.685	0.000117303		6.685	-4.48742e-05		6.685	0.000551223
6.69	0.000114978		6.69	-4.50922e-05		6.69	0.000556454
6.695	0.000118102		6.695	-4.51648e-05		6.695	0.000555219
6.7	0.000113815		6.7	-4.95245e-05		6.7	0.00047115
6.705	0.000107058		6.705	-4.75626e-05		6.705	0.000515038
6.71	8.74393e-05		6.71	-4.94518e-05		6.71	0.000578906
6.715	3.94105e-05		6.715	-4.05872e-05		6.715	0.000569969
6.72	3.15269e-06		6.72	-4.49468e-05		6.72	0.000573094
6.725	1.85568e-05		6.725	-7.09051e-06		6.725	0.000218145
6.73	5.47784e-06		6.73	-1.10869e-05		6.73	-0.000144651
6.735	3.8793e-06		6.735	-3.82077e-06		6.735	-0.000103743
6.74	5.26348e-05		6.74	-5.35935e-05		6.74	-0.000101781
6.745	4.23896e-05		6.745	-5.17043e-05		6.745	-9.74212e-05
6.75	3.57774e-05		6.75	-8.29485e-05		6.75	-7.46057e-05
6.755	1.71762e-05		6.755	-0.000159678		6.755	-9.79217e-06
6.76	-8.01894e-05		6.76	-0.00016244		6.76	1.79643e-05
6.765	-0.000142024		6.765	-0.000175228		6.765	1.91269e-05
6.77	-0.000150525		6.77	-0.000175083		6.77	2.34865e-05
6.775	-0.000150598		6.775	-0.000139987		6.775	7.48578e-05
6.78	-0.000186638		6.78	-0.000144347		6.78	0.000103777
6.785	-0.000165057		6.785	-0.000151758		6.785	9.71647e-05
6.79	-0.000175884		6.79	-0.000151468		6.79	0.000125648
6.795	-0.000170144		6.795	-0.000151758		6.795	0.000114676
6.8	-0.000169417		6.8	-0.000147471		6.8	0.00011998
6.805	-0.00017087		6.805	1.26733e-05		6.805	0.000160452
6.81	-0.000105257		6.81	1.33999e-05		6.81	0.000129862
6.815	-0.000104749		6.815	1.19466e-05		6.815	0.00014701
6.82	-0.000109108		6.82	1.33999e-05		6.82	0.000156093
6.825	-0.000107946		6.825	1.23826e-05		6.825	0.000203322
6.83	-0.000105621		6.83	1.02028e-05		6.83	0.000201942
6.835	-0.000112887		6.835	3.55614e-05		6.835	0.000183413
6.84	-0.00011979		6.84	4.8931e-05		6.84	0.000120416
6.845	-0.000122187		6.845	4.52253e-05		6.845	0.000126738
6.85	-0.000113395		6.85	4.06477e-05		6.85	0.000107192
6.855	-0.000114921		6.855	0.000286387		6.855	6.62111e-05
6.86	-0.000109472		6.86	0.000282972		6.86	-4.77857e-06
6.865	-4.48035e-05		6.865	0.000277813		6.865	3.91086e-05
6.87	-4.90905e-05		6.87	0.00027418		6.87	3.14792e-05
6.875	-4.55301e-05		6.875	0.000272		6.875	2.31959e-05
6.88	-4.09525e-05		6.88	0.00022121		6.88	-2.33071e-05
6.885	-3.76101e-05		6.885	0.000226805		6.885	-5.13542e-05
6.89	-6.41313e-05		6.89	0.000234144		6.89	-3.38429e-05
6.895	-6.54392e-05		6.895	0.000238213		6.895	-7.06093e-05
6.9	-6.93629e-05		6.9	0.000237268		6.9	-6.89381e-05
6.905	-6.59478e-05		6.905	0.000253907		6.905	-8.00553e-05
6.91	-6.57298e-05		6.91	0.000114399		6.91	-9.48781e-05
6.915	-0.000164476		6.915	0.000109022		6.915	-7.56956e-05
6.92	-0.000161352		6.92	0.000192291		6.92	-0.00014981
6.925	-0.000134903		6.925	0.000211473		6.925	0.000207609
6.93	-0.000117537		6.93	0.000241555		6.93	0.000174549
6.935	-0.000138245		6.935	0.000212273		6.935	0.000239871
6.94	-0.000137664		6.94	0.000208785		6.94	0.000244158
6.945	-0.000128582		6.945	0.000189893		6.945	0.000280997
6.95	-0.000184094		6.95	0.000192		6.95	0.000286374
6.955	-0.000191361		6.955	0.000256887		6.955	0.000312386
6.96	-0.000138827		6.96	2.13926e-05		6.96	0.000311151
6.965	-9.61748e-05		6.965	2.53163e-05		6.965	0.000318708
6.97	-7.31413e-05		6.97	2.78594e-05		6.97	0.000264648
6.975	-7.69923e-05		6.975	2.90946e-05		6.975	0.000287682
6.98	-7.26326e-05		6.98	4.5298e-05		6.98	0.000280924
6.985	-3.49943e-05		6.985	4.74052e-05		6.985	0.000277654
6.99	-3.99352e-05		6.99	5.61245e-05		6.99	0.000281142
6.995	-2.50397e-05		6.995	5.58338e-05		6.995	0.000269298
7	3.9158e-07		7	5.40173e-05		7	0.000275838
7.005	-2.07889e-06		7.005	6.37539e-05		7.005	0.000294439
7.01	-2.95082e-06		7.01	3.81772e-05		7.01	0.000307009
7.015	5.04188e-06		7.015	2.73508e-05		7.015	0.000326192
7.02	1.70309e-05		7.02	3.00392e-05		7.02	0.000382286
7.025	2.18992e-05		7.025	0.000177178		7.025	0.000441359
7.03	2.2081e-06		7.03	0.000151674		7.03	0.000114022
7.035	8.96918e-05		7.035	0.000122101		7.035	9.89085e-05
7.04	9.04184e-05		7.04	0.000111201		7.04	2.79188e-05
7.045	0.000104151		7.045	9.50707e-05		7.045	5.9381e-05
7.05	0.000101754		7.05	8.91125e-05		7.05	3.11886e-05
7.055	9.66673e-05		7.055	8.7514e-05		7.055	1.91995e-05
7.06	9.92104e-05		7.06	2.75687e-05		7.06	8.00975e-06
7.065	5.96102e-05		7.065	2.023e-05		7.065	1.89089e-05
7.07	9.04911e-05		7.07	0.000196723		7.07	2.26146e-05
7.075	-3.67743e-06		7.075	0.000199194		7.075	2.87908e-05
7.08	3.17084e-05		7.08	0.000202754		7.08	1.98535e-05
7.085	3.27983e-05		7.085	0.00019171		7.085	6.40313e-05
7.09	1.48511e-05		7.09	0.000215688		7.09	7.11521e-05
7.095	1.82662e-05		7.095	0.000204861		7.095	7.6093e-05
7.1	-1.31233e-05		7.1	0.000286605		7.1	7.36952e-05
7.105	-3.94266e-05		7.105	0.00035665		7.105	9.78186e-05
7.11	-3.66655e-05		7.11	0.000349311		7.11	9.98531e-05
7.115	-4.31323e-05		7.115	0.000364861		7.115	9.19331e-05
7.12	-3.79007e-05		7.12	0.000367404		7.12	6.54845e-05
7.125	6.13179e-06		7.125	0.000374888		7.125	-1.69129e-05
7.13	2.06278e-06		7.13	0.000140411		7.13	-8.70307e-05
7.135	-6.58387e-06		7.135	0.000144771		7.135	-0.000119147
7.14	-0.000112887		7.14	0.000147968		7.14	-0.000110064
7.145	-7.41585e-05		7.145	0.000159303		7.145	-1.9448e-06
7.15	-8.99986e-05		7.15	0.000197305		7.15	-2.0982e-05
7.155	-8.69468e-05		7.155	0.000195779		7.155	0.000111043
7.16	-8.1134e-05		7.16	0.000195706		7.16	0.000113295
7.165	-7.69196e-05		7.165	0.000194543		7.165	9.87632e-05
7.17	-8.26598e-05		7.17	0.000200356		7.17	9.40403e-05
7.175	-0.000111579		7.175	0.000154362		7.175	0.000138509
7.18	-0.000106057		7.18	0.000151092		7.18	0.000114167
7.185	-0.00013236		7.185	0.000145134		7.185	0.000119835
7.19	-0.000128		7.19	0.000159012		7.19	0.000103486
7.195	-0.000149217		7.195	0.00013874		7.195	9.57115e-05
7.2	-0.000143259		7.2	0.000140338		7.2	8.84454e-05
7.205	-0.000150234		7.205	5.7941e-05		7.205	0.000153768
7.21	-0.000152196		7.21	-1.58825e-05		7.21	0.000150716
7.215	-0.000153068		7.215	-1.63184e-05		7.215	0.000169317
7.22	-0.000130761		7.22	-2.87435e-05		7.22	0.000169535
7.225	-0.000138754		7.225	-3.99332e-05		7.225	0.000208917
7.23	-0.000181697		7.23	-4.85799e-05		7.23	0.000211315
7.235	-0.000171887		7.235	-4.13865e-05		7.235	0.000210007
7.24	-0.0001684		7.24	-4.38569e-05		7.24	0.000210007
7.245	-0.000165639		7.245	0.000103645		7.245	0.00021117
7.25	-0.000178427		7.25	9.51434e-05		7.25	0.000122378
7.255	-0.000178427		7.255	5.89582e-05		7.255	0.000130952
7.26	-0.000137519		7.26	6.2664e-05		7.26	-3.25269e-06
7.265	-0.000104385		7.265	6.43352e-05		7.265	-2.38076e-06
7.27	-0.000103005		7.27	6.63697e-05		7.27	0.000104431
7.275	-0.000112087		7.275	5.91762e-05		7.275	9.37496e-05
7.28	-0.000162296		7.28	5.88856e-05		7.28	0.000111188
7.285	-0.000155975		7.285	6.01935e-05		7.285	0.000119181
7.29	-0.000158808		7.29	5.94669e-05		7.29	9.76733e-05
7.295	-0.000172251		7.295	4.97303e-05		7.295	0.000117873
7.3	-0.00015038		7.3	4.77685e-05		7.3	0.000130443
7.305	-0.000155175		7.305	4.68239e-05		7.305	0.000198381
7.31	-0.000144422		7.31	5.14742e-05		7.31	0.000141488
7.315	-0.000144567		7.315	6.57157e-05		7.315	0.000115112
7.32	-0.000147473		7.32	6.63697e-05		7.32	7.79095e-05
7.325	-0.000167528		7.325	7.66875e-05		7.325	8.02347e-05
7.33	-0.000169054		7.33	7.87947e-05		7.33	2.5739e-05
7.335	-0.000180752		7.335	7.85767e-05		7.335	2.13794e-05
7.34	-2.61296e-05		7.34	7.61789e-05		7.34	6.82456e-05
7.345	6.78574e-06		7.345	7.71235e-05		7.345	7.51484e-05
7.35	1.64496e-05		7.35	-6.94336e-05		7.35	8.38677e-05
7.355	-1.28327e-05		7.355	-6.59458e-05		7.355	0.000104721
7.36	3.99191e-05		7.36	-6.08596e-05		7.36	0.000119326
7.365	-2.4422e-06		7.365	-5.38841e-05		7.365	0.000107483
7.37	-5.56661e-06		7.37	-5.49014e-05		7.37	0.000100144
7.375	-1.09435e-05		7.375	-5.71539e-05		7.375	2.03621e-05
7.38	-1.13795e-05		7.38	-4.95971e-05		7.38	2.94447e-05
7.385	-1.06164e-06		7.385	-0.000194701		7.385	2.81368e-05
7.39	3.70127e-05		7.39	-0.0001955		7.39	2.37045e-05
7.395	5.41606e-05		7.395	-0.000190196		7.395	8.1034e-05
7.4	7.0364e-05		7.4	-0.000193756		7.4	0.000150498
7.405	4.33342e-05		7.405	-0.000176826		7.405	0.000167428
7.41	6.6295e-05		7.41	-0.000172321		7.41	9.79639e-05
7.415	5.24168e-05		7.415	-6.21675e-05		7.415	8.29958e-05
7.42	5.21988e-05		7.42	-7.53918e-05		7.42	8.60476e-05
7.425	6.39699e-05		7.425	-6.50739e-05		7.425	0.000190025
7.43	7.63949e-05		7.43	-6.8489e-05		7.43	0.000190171
7.435	0.000189383		7.435	-6.81983e-05		7.435	0.00018632
7.44	0.000197739		7.44	-6.99422e-05		7.44	0.000188427
7.445	2.98919e-05		7.445	-6.4202e-05		7.445	0.000151006
7.45	-5.27597e-06		7.45	-7.00148e-05		7.45	0.000186174
7.455	2.37157e-05		7.455	-2.81622e-05		7.455	0.000167137
7.46	2.89473e-05		7.46	-2.46744e-05		7.46	0.000192641
7.465	-1.51579e-05		7.465	-2.34392e-05		7.465	0.000179271
7.47	4.53325e-06		7.47	-2.51104e-05		7.47	0.000191987
7.475	-1.85729e-05		7.475	8.53342e-05		7.475	0.000376255
7.48	-1.22514e-05		7.48	8.71507e-05		7.48	0.00033789
7.485	-1.10888e-05		7.485	0.000121519		7.485	0.000336074
7.49	-2.38772e-05		7.49	0.000126315		7.49	0.000305847
7.495	-6.13702e-05		7.495	0.000138086		7.495	0.000298435
7.5	3.93378e-05		7.5	0.000139902		7.5	0.000290951
7.505	5.59045e-05		7.505	0.000138813		7.505	0.000211896
7.51	6.6731e-05		7.51	0.000120284		7.51	0.000220688
7.515	4.03551e-05		7.515	0.00011636		7.515	0.000217636
7.52	4.26802e-05		7.52	9.74851e-07		7.52	0.000214512
7.525	4.90017e-05		7.525	4.02661e-06		7.525	0.000223013
7.53	4.595e-05		7.53	-9.92428e-06		7.53	0.000172587
7.535	4.58773e-05		7.535	-1.63911e-05		7.535	0.000170915
7.54	-6.03529e-05		7.54	-1.50105e-05		7.54	0.000172078
7.545	-6.04256e-05		7.545	-1.58825e-05		7.545	0.000215747
7.55	-6.17335e-05		7.55	-2.01695e-05		7.55	0.000219017
7.555	-5.39588e-05		7.555	-6.07326e-06		7.555	0.000183413
7.56	-9.52302e-05		7.56	-4.95245e-05		7.56	0.000182905
7.565	-9.02166e-05		7.565	-5.5628e-05		7.565	0.000233186
7.57	-8.84727e-05		7.57	-6.23128e-05		7.57	0.000216619
7.575	-0.000114267		7.575	-6.54372e-05		7.575	0.000220543
7.58	-0.000126474		7.58	-0.000169124		7.58	3.80914e-05
7.585	-0.000125966		7.585	-0.000169924		7.585	4.43402e-05
7.59	-0.000116011		7.59	-0.000213157		7.59	4.25963e-05
7.595	-0.000116157		7.595	-0.000214828		7.595	5.97443e-05
7.6	-0.000112669		7.6	-0.000226599		7.6	6.82456e-05
7.605	-0.00022057		7.605	-0.000231831		7.605	2.44311e-05
7.61	-0.000250361		7.61	-0.000195573		7.61	9.3903e-06
7.615	-0.000265911		7.615	-0.00018729		7.615	-2.24352e-05
7.62	-0.000265257		7.62	-0.000157717		7.62	4.30404e-06
7.625	-0.000273322		7.625	-0.000142094		7.625	0.000163867
7.63	-0.000287854		7.63	-0.000146745		7.63	0.000172805
7.635	-0.000291197		7.635	-0.000143766		7.635	0.000140471
7.64	-0.000302386		7.64	-0.000138171		7.64	0.000137637
7.645	-0.000296356		7.645	-0.000136863		7.645	0.000139017
7.65	-0.000292214		7.65	-0.000137081		7.65	9.42582e-05
7.655	-0.000290543		7.655	-0.000124438		7.655	0.000116492
7.66	-0.00029156		7.66	-0.000133593		7.66	0.000110534
7.665	-0.000294684		7.665	-0.000139479		7.665	0.000110825
7.67	-0.000254576		7.67	-0.000113757		7.67	-2.16278e-06
7.675	-0.000257337		7.675	-4.91612e-05		7.675	-8.54883e-07
7.68	-0.00025116		7.68	-4.41476e-05		7.68	-2.06913e-05
7.685	-0.000250289		7.685	-5.29395e-05		7.685	-5.72316e-06
7.69	-0.000233213		7.69	-8.32574e-06		7.69	-4.56059e-06
7.695	-0.000245566		7.695	0.000134308		7.695	0.000148609
7.7	-0.00016949		7.7	0.000139249		7.7	0.000123831
7.705	-0.000154521		7.705	0.000139612		7.705	0.000124921
7.71	-0.000162659		7.71	0.000141937		7.71	0.000152387
7.715	-0.000160189		7.715	0.000106188		7.715	0.000134294
7.72	-0.000105621		7.72	9.39081e-05		7.72	0.000127392
7.725	-9.50848e-05		7.725	5.41626e-05		7.725	0.000116638
7.73	-9.28324e-05		7.73	3.97758e-05		7.73	0.000117292
7.735	-8.93446e-05		7.735	5.8159e-05		7.735	0.000106465
7.74	-9.57388e-05		7.74	6.59337e-05		7.74	0.000120561
7.745	-9.65381e-05		7.745	6.2664e-05		7.745	0.000146429
7.75	-0.000104749		7.75	5.90309e-05		7.75	0.000147301
7.755	-0.000101406		7.755	6.32452e-05		7.755	0.00014236
7.76	-9.62474e-05		7.76	5.35087e-05		7.76	0.000107773
7.765	-8.97079e-05		7.765	5.39446e-05		7.765	0.000107918
7.77	-8.36044e-05		7.77	5.37267e-05		7.77	0.000131388
7.775	-0.000139699		7.775	2.76414e-05		7.775	0.000163504
7.78	-7.6193e-05		7.78	-3.90613e-05		7.78	0.000174621
7.785	-7.50304e-05		7.785	-4.47289e-05		7.785	0.000235148
7.79	-7.58297e-05		7.79	-4.58188e-05		7.79	0.000258327
7.795	-9.7846e-05		7.795	-9.00693e-05		7.795	0.000255711
7.8	-8.38224e-05		7.8	-0.000233066		7.8	0.000104867
7.805	-0.000156265		7.805	-0.000244474		7.805	7.63837e-05
7.81	-0.000181043		7.81	-0.000243166		7.81	7.51484e-05
7.815	-0.000187219		7.815	-0.000155173		7.815	7.31866e-05
7.82	-0.00017879		7.82	-6.21858e-06		7.82	0.000101888
7.825	-0.00023423		7.825	6.75322e-05		7.825	0.000107701
7.83	-0.000158445		7.83	7.32724e-05		7.83	0.000123323
7.835	-0.000151833		7.835	7.58882e-05		7.835	-2.89747e-05
7.84	-0.000142968		7.84	5.99028e-05		7.84	-3.73307e-05
7.845	-0.000124876		7.845	4.95123e-05		7.845	-3.96558e-05
7.85	-0.000128436		7.85	4.63879e-05		7.85	-1.25533e-05
7.855	-8.56389e-05		7.855	9.39808e-05		7.855	-1.93108e-05
7.86	-6.00623e-05		7.86	9.19463e-05		7.86	-1.36432e-05
7.865	-5.78098e-05		7.865	8.53342e-05		7.865	2.05074e-05
7.87	-6.73284e-05		7.87	8.33723e-05		7.87	7.23873e-05
7.875	-6.72557e-05		7.875	8.87492e-05		7.875	4.33956e-05
7.88	-4.76373e-05		7.88	0.000341972		7.88	8.22773e-06
7.885	-0.000114994		7.885	0.000360501		7.885	1.65111e-05
7.89	-9.84999e-05		7.89	0.000357231		7.89	-3.12271e-05
7.895	-7.80095e-05		7.895	0.000381573		7.895	-5.86203e-05
7.9	-7.6411e-05		7.9	0.000412889		7.9	-4.80118e-05
7.905	-8.58569e-05		7.905	0.000415578		7.905	-4.50327e-05
7.91	-8.54209e-05		7.91	0.000430037		7.91	-5.06276e-05
7.915	-7.88088e-05		7.915	0.000428512		7.915	9.97805e-05
7.92	-7.69196e-05		7.92	0.000339139		7.92	6.99895e-05
7.925	-9.26144e-05		7.925	0.000191056		7.925	4.93538e-05
7.93	-9.29777e-05		7.93	0.000133654		7.93	6.42493e-05
7.935	-0.00017632		7.935	0.000150438		7.935	2.96627e-05
7.94	-0.00018097		7.94	0.000244389		7.94	0.000302141
7.945	-0.00018642		7.945	0.000317776		7.945	0.000307881
7.95	-0.000205021		7.95	0.000321409		7.95	0.000278018
7.955	-0.000203495		7.955	0.000321773		7.955	0.000228826
7.96	-0.000198699		7.96	0.000279993		7.96	0.000276855
7.965	-0.000233649		7.965	0.000283044		7.965	0.000433875
7.97	-0.000243676		7.97	0.000299902		7.97	0.000467009
7.975	-0.000247019		7.975	0.000315669		7.975	0.000429588
7.98	-0.000239026		7.98	0.00031269		7.98	0.000430242
7.985	-0.000248254		7.985	5.8377e-05		7.985	0.000499052
7.99	-0.000249417		7.99	4.20283e-05		7.99	0.000482049
7.995	-0.000255593		7.995	6.29546e-05		7.995	0.000519615
8	-0.000274775		8	0.000202318		8	0.000530296
8.005	-0.000273322		8.005	0.000168022		8.005	0.00053422
8.01	-0.000273467		8.01	0.000167441		8.01	0.000528698
8.015	-0.000274049		8.015	0.000156978		8.015	0.00053996
8.02	-0.000113977		8.02	0.000158794		8.02	0.000382867
8.025	-9.84272e-05		8.025	0.0001625		8.025	0.000407717
8.03	-0.000100244		8.03	0.000168313		8.03	0.00040561
8.035	-9.53028e-05		8.035	0.000158068		8.035	0.000400161
8.04	-6.60205e-05		8.04	0.000236541		8.04	0.000400161
8.045	-6.10795e-05		8.045	0.000143027		8.045	0.000119544
8.05	-6.27507e-05		8.05	9.68872e-05		8.05	0.000139889
8.055	-6.13702e-05		8.055	0.000176596		8.055	0.000202305
8.06	-4.86545e-05		8.06	0.000176306		8.06	0.000224467
8.065	-9.87905e-05		8.065	0.000169185		8.065	0.000181451
8.07	-9.26144e-05		8.07	0.000159884		8.07	2.959e-05
8.075	-8.66562e-05		8.075	0.000195052		8.075	-4.11817e-05
8.08	-7.71376e-05		8.08	0.000318721		8.08	-5.70944e-05
8.085	-8.9054e-05		8.085	0.000320029		8.085	-5.36067e-05
8.09	-7.19787e-05		8.09	0.000314579		8.09	-0.000113334
8.095	-5.78825e-05		8.095	0.000429238		8.095	-0.000120891
8.1	-5.75918e-05		8.1	0.000409038		8.1	-0.000176476
8.105	-2.96174e-05		8.105	0.000255433		8.105	-0.000190064
8.11	-1.16701e-05		8.11	0.000259502		8.11	-0.000197039
8.115	-2.03168e-05		8.115	0.000259575		8.115	-0.000189483
8.12	-2.27872e-05		8.12	0.000264734		8.12	-0.000209028
8.125	-0.000169998		8.125	0.000364352		8.125	-0.000206558
8.13	-0.000100534		8.13	0.000363044		8.13	-0.00022792
8.135	-9.09432e-05		8.135	0.000396105		8.135	-0.000227702
8.14	-9.02892e-05		8.14	0.000390801		8.14	-0.000224868
8.145	-0.000116956		8.145	0.000296705		8.145	-0.000169065
8.15	-7.24146e-05		8.15	0.00029111		8.15	-0.000165868
8.155	-7.03801e-05		8.155	0.000262336		8.155	-0.000193406
8.16	-6.98715e-05		8.16	0.000187641		8.16	-0.000235404
8.165	-6.47852e-05		8.165	0.000200502		8.165	-0.000255895
8.17	-5.41041e-05		8.17	0.000201882		8.17	-0.000257275
8.175	-1.74103e-05		8.175	0.000206605		8.175	-0.000241072
8.18	9.8375e-06		8.18	0.000157341		8.18	-0.000240636
8.185	4.39881e-05		8.185	1.25279e-05		8.185	-0.000231771
8.19	6.49871e-05		8.19	1.17287e-05		8.19	-0.000212952
8.195	8.68581e-05		8.195	0.000252963		8.195	-0.000179746
8.2	7.13086e-05		8.2	0.00032606		8.2	-0.000179891
8.205	8.64221e-05		8.205	0.000337322		8.205	-0.000160927
8.21	5.78664e-05		8.21	0.000330855		8.21	-0.000169719
8.215	0.000111708		8.215	0.000329039		8.215	-0.000174587
8.22	0.000121227		8.22	0.000326932		8.22	-0.000160418
8.225	0.000128347		8.225	0.000316759		8.225	-0.000142907
8.23	0.000121081		8.23	0.000215252		8.23	-0.000138111
8.235	4.23169e-05		8.235	0.000212345		8.235	-0.000143488
8.24	0.00010219		8.24	0.000173254		8.24	-0.000137385
8.245	0.000199046		8.245	0.000171728		8.245	-0.000139201
8.25	0.000194106		8.25	0.000179939		8.25	-0.00019159
8.255	0.000144333		8.255	0.000197014		8.255	-0.000197766
8.26	0.000147457		8.26	0.000202028		8.26	-0.000181127
8.265	0.000148257		8.265	0.000195343		8.265	-0.000178293
8.27	0.000130527		8.27	0.000197813		8.27	-0.000174296
8.275	0.000118684		8.275	0.000196505		8.275	-0.000139637
8.28	0.000271925		8.28	0.00019883		8.28	-0.000154896
8.285	0.000274251		8.285	0.000198249		8.285	-0.000127793
8.29	0.00023356		8.29	0.000205225		8.29	-6.05821e-05
8.295	0.00022564		8.295	0.000206678		8.295	-8.70307e-05
8.3	0.000187711		8.3	-2.77989e-05		8.3	-0.000106504
8.305	0.000190037		8.305	-0.000219624		8.305	-9.6186e-05
8.31	0.000175432		8.31	-0.000219406		8.31	-0.000104397
8.315	0.00046266		8.315	-0.000222239		8.315	-9.86565e-05
8.32	0.000389709		8.32	-0.000226672		8.32	-6.85748e-05
8.325	0.000431634		8.325	-0.000224056		8.325	-8.89926e-05
8.33	0.000426911		8.33	-0.000218316		8.33	-9.18263e-05
8.335	0.000433887		8.335	-0.000182857		8.335	-0.000103161
8.34	0.000438028		8.34	-0.000182639		8.34	-0.000109774
8.345	0.000371471		8.345	-0.000185037		8.345	-0.000114061
8.35	0.000269092		8.35	-0.000186272		8.35	-0.000124742
8.355	0.000268583		8.355	-0.00019521		8.355	-0.000123143
8.36	0.000302952		8.36	-0.000206908		8.36	-9.78572e-05
8.365	0.000316249		8.365	-8.65089e-05		8.365	-4.45241e-05
8.37	0.000319954		8.37	-8.96333e-05		8.37	-1.88021e-05
8.375	0.000328238		8.375	-0.000105473		8.375	-2.78847e-05
8.38	0.000368274		8.38	-0.000107072		8.38	1.17962e-06
8.385	0.000208202		8.385	-0.000112594		8.385	-2.3081e-06
8.39	0.000172017		8.39	-0.000112013		8.39	-1.52417e-05
8.395	0.000203333		8.395	-9.57368e-05		8.395	-8.60861e-05
8.4	0.000857936		8.4	-7.7063e-05		8.4	-7.32978e-05
8.405	0.000856773		8.405	-8.01147e-05		8.405	-8.74667e-05
8.41	0.000865856		8.41	-7.80075e-05		8.41	-9.33522e-05
8.415	0.000902695		8.415	-9.13045e-05		8.415	-7.72941e-05
8.42	0.00061394		8.42	-8.44017e-05		8.42	-8.31797e-05
8.425	0.000613504		8.425	-8.01874e-05		8.425	-0.000112171
8.43	0.000566275		8.43	-8.17133e-05		8.43	-0.000108175
8.435	0.000564458		8.435	-8.30938e-05		8.435	-9.66946e-05
8.44	0.000555376		8.44	-0.0001163		8.44	-8.6958e-05
8.445	0.00054375		8.445	-0.000118988		8.445	-5.65858e-05
8.45	0.000549999		8.45	-0.000108743		8.45	-6.05821e-05
8.455	0.000559881		8.455	-0.000103875		8.455	-5.8475e-05
8.46	0.000559445		8.46	-0.000103439		8.46	-5.22261e-05
8.465	0.000575357		8.465	-0.000109906		8.465	-7.10453e-05
8.47	0.00056533		8.47	-0.00022798		8.47	-8.6958e-05
8.475	0.000616701		8.475	-0.00022609		8.475	-0.000132444
8.48	0.000605076		8.48	-0.000226744		8.48	-0.000127212
8.485	0.000564095		8.485	-0.000220641		8.485	-0.000175096
8.49	0.000534013		8.49	-0.000212939		8.49	-0.000178947
8.495	0.000576665		8.495	-0.000210904		8.495	-0.000188393
8.5	0.000541425		8.5	-0.00015808		8.5	-0.000199728
8.505	-0.000128291		8.505	-0.00018075		8.505	-0.000202271
8.51	-0.000110053		8.51	-0.000184964		8.51	-0.000196313
8.515	-0.000120661		8.515	-0.000122113		8.515	-0.000198057
8.52	-0.000174213		8.52	-0.000114047		8.52	-0.000180255
8.525	-0.000167673		8.525	-0.000125746		8.525	-0.000170663
8.53	-0.000162587		8.53	-0.000123929		8.53	-0.00013179
8.535	-0.000157137		8.535	-0.000123784		8.535	-0.000135496
8.54	-0.000140062		8.54	-0.000122767		8.54	-0.000145813
8.545	-0.000147183		8.545	-0.000125092		8.545	-0.000145886
8.55	-0.000149072		8.55	-0.00011877		8.55	-0.000135423
8.555	-0.000155757		8.555	-0.000127998		8.555	-0.00013535
8.56	6.41152e-05		8.56	-0.000126981		8.56	-0.000127575
8.565	6.34612e-05		8.565	-0.000124874		8.565	-0.000131645
8.57	0.000338192		8.57	-0.00011521		8.57	-0.00012525
8.575	0.000336376		8.575	-0.000123711		8.575	-0.000146104
8.58	0.000293288		8.58	-0.000123784		8.58	-0.000113479
8.585	0.000379028		8.585	-0.000120369		8.585	-0.000108393
8.59	0.000454159		8.59	-0.000122113		8.59	-0.000118856
8.595	0.000447983		8.595	-0.000125528		8.595	-0.000121109
8.6	0.000411652		8.6	-0.000124002		8.6	-9.74212e-05
8.605	0.000410199		8.605	-0.000189397		8.605	-6.40699e-05
8.61	0.00043563		8.61	-0.000183802		8.61	-6.63224e-05
8.615	0.00043672		8.615	-0.000176463		8.615	-7.91833e-05
8.62	0.000454958		8.62	-0.000190632		8.62	8.25598e-05
8.625	0.000458591		8.625	-0.000193756		8.625	7.96534e-05
8.63	0.000463387		8.63	-0.000188597		8.63	7.98714e-05
8.635	0.000458373		8.635	-0.000193102		8.635	3.91086e-05
8.64	0.000498264		8.64	-0.00019659		8.64	3.64202e-05
8.645	0.000488673		8.645	-0.000193684		8.645	3.27871e-05
8.65	0.000480535		8.65	-0.000186926		8.65	3.01713e-05
8.655	0.000487801		8.655	-0.000187726		8.655	-2.01746e-06
8.66	0.000494268		8.66	-0.000185255		8.66	3.50396e-05
8.665	0.000394068		8.665	-0.000183802		8.665	2.65383e-05
8.67	0.000395958		8.67	-0.000180677		8.67	6.54119e-05
8.675	7.08e-05		8.675	-0.000186854		8.675	9.36043e-05
8.68	6.49145e-05		8.68	-0.00016847		8.68	9.91992e-05
8.685	5.51779e-05		8.685	-0.000169633		8.685	0.000107991
8.69	-2.6493e-05		8.69	-0.000169778		8.69	0.000103777
8.695	-9.92992e-05		8.695	-0.00017392		8.695	0.000111552
8.7	-8.66562e-05		8.7	-0.000174065		8.7	0.000127828
8.705	-9.04345e-05		8.705	-0.000177989		8.705	0.000115693
8.71	-8.81094e-05		8.71	-0.00010046		8.71	0.000104285
8.715	-5.38861e-05		8.715	-0.000106127		8.715	0.0003073
8.72	-6.25328e-05		8.72	-0.000107799		8.72	0.000314493
8.725	-5.1125e-05		8.725	-0.000155319		8.725	0.00015929
8.73	-5.0689e-05		8.73	-0.000152848		8.73	0.00013473
8.735	-5.96263e-05		8.735	-0.000149724		8.735	0.000138436
8.74	-5.07617e-05		8.74	-0.000146018		8.74	0.000145048
8.745	-6.79823e-05		8.745	-0.000141513		8.745	0.000153041
8.75	-6.90722e-05		8.75	-0.000143402		8.75	0.00015849
8.755	-2.70016e-05		8.755	-0.000145292		8.755	0.000198018
8.76	0.000142516		8.76	-0.000143693		8.76	0.000196201
8.765	0.000209946		8.765	0.000149058		8.765	0.000173168
8.77	8.19171e-05		8.77	0.000148113		8.77	0.00020928
8.775	8.42423e-05		8.775	0.000146151		8.775	0.000180071
8.78	0.00010902		8.78	0.000145134		8.78	0.000189662
8.785	0.000110618		8.785	0.000134598		8.785	0.000156311
8.79	0.000214015		8.79	0.000161919		8.79	0.000114167
8.795	0.000216558		8.795	0.000209076		8.795	0.000106974
8.8	0.000229637		8.8	0.000216342		8.8	9.86179e-05
8.805	0.00022753		8.805	0.000213217		8.805	0.000104794
8.81	0.000377066		8.81	0.000216342		8.81	0.00010276
8.815	0.000379028		8.815	0.000132346		8.815	0.000106175
8.82	0.000342479		8.82	0.000137868		8.82	-9.56774e-05
8.825	0.000331071		8.825	0.000136487		8.825	-6.84295e-05
8.83	0.000307457		8.83	0.000135034		8.83	-6.97374e-05
8.835	0.000437956		8.835	0.000135398		8.835	-7.48237e-05
8.84	0.000440281		8.84	0.000135833		8.84	-7.24985e-05
8.845	0.000431053		8.845	0.000134308		8.845	-7.39517e-05
8.85	0.000412306		8.85	0.00016715		8.85	-7.32978e-05
8.855	0.000415067		8.855	0.000168604		8.855	-8.28164e-05
8.86	0.000395667		8.86	0.000165406		8.86	-1.98194e-05
8.865	0.000235304		8.865	0.000163808		8.865	-1.56777e-05
8.87	0.000165041		8.87	-0.000133956		8.87	-2.61409e-05
8.875	0.000301862		8.875	-0.00013214		8.875	-6.55957e-05
8.88	0.000442896		8.88	-0.000135773		8.88	-5.04096e-05
8.885	0.000431343		8.885	-0.000138171		8.885	-8.85566e-05
8.89	0.000551525		8.89	-0.000103802		8.89	-9.08817e-05
8.895	0.000450308		8.895	-0.000124729		8.895	-7.99826e-05
8.9	0.000483223		8.9	-0.000168107		8.9	-8.08545e-05
8.905	0.000501606		8.905	-0.000167889		8.905	-5.33161e-05
8.91	0.000492306		8.91	-0.000164619		8.91	-6.43605e-05
8.915	0.000391089		8.915	-0.00016382		8.915	-7.4751e-05
8.92	0.000386948		8.92	-0.000160841		8.92	3.48943e-05
8.925	0.000367184		8.925	-0.000161204		8.925	6.08342e-05
8.93	0.000369		8.93	-0.000158298		8.93	3.12612e-05
8.935	0.000379609		8.935	-0.000156045		8.935	9.42582e-05
8.94	0.000276576		8.94	-0.000158806		8.94	8.93173e-05
8.945	0.000357738		8.945	-0.000118407		8.945	9.3023e-05
8.95	0.000356575		8.95	-0.000118698		8.95	0.000102832
8.955	0.000350254		8.955	-0.000154665		8.955	9.69467e-05
8.96	0.000339573		8.96	-0.000121313		8.96	0.000100071
8.965	0.000409763		8.965	-0.000123203		8.965	2.77816e-06
8.97	0.000398719		8.97	-0.000117244		8.97	1.266e-05
8.975	0.000415067		8.975	-0.000114265		8.975	1.72377e-05
8.98	0.000336158		8.98	-9.77713e-05		8.98	0.000213713
8.985	0.000190109		8.985	-3.74811e-06		8.985	0.000189226
8.99	0.000176594		8.99	1.06388e-05		8.99	0.000184503
8.995	6.65857e-05		8.995	-2.43838e-05		8.995	0.000185956
9	8.98371e-05		9	-2.93247e-05		9	0.000179562
9.005	6.98554e-05		9.005	-1.02149e-05		9.005	0.000186174
9.01	7.0146e-05		9.01	-8.25308e-06		9.01	0.000198309
9.015	7.31978e-05		9.015	3.12744e-05		9.015	0.000188717
9.02	2.32798e-05		9.02	5.45259e-05		9.02	0.000192714
9.025	4.95103e-05		9.025	5.409e-05		9.025	8.038e-05
9.03	4.96557e-05		9.03	5.16922e-05		9.03	6.97715e-05
9.035	4.9147e-05		9.035	5.27821e-05		9.035	9.08432e-05
9.04	3.54141e-05		9.04	5.18375e-05		9.04	2.37772e-05
9.045	2.64407e-06		9.045	5.06022e-05		9.045	6.3014e-05
9.05	-8.38224e-05		9.05	1.26733e-05		9.05	5.62566e-05
9.055	-3.09253e-05		9.055	1.07841e-05		9.055	3.72194e-05
9.06	-2.33685e-05		9.06	1.37632e-05		9.06	4.07798e-05
9.065	-1.7047e-05		9.065	9.5216e-05		9.065	4.60114e-05
9.07	-0.000103441		9.07	0.000106769		9.07	8.56842e-05
9.075	3.70127e-05		9.075	0.000133072		9.075	7.42038e-05
9.08	5.7939e-05		9.08	0.000134162		9.08	6.27961e-05
9.085	-3.31413e-06		9.085	0.000151092		9.085	-9.05911e-05
9.09	-7.74644e-06		9.09	5.90309e-05		9.09	-9.38608e-05
9.095	2.46258e-07		9.095	4.78411e-05		9.095	-9.50234e-05
9.1	-7.38314e-06		9.1	4.03571e-05		9.1	-9.87291e-05
9.105	5.47784e-06		9.105	4.60973e-05		9.105	-0.000101127
9.11	-1.01443e-05		9.11	3.88312e-05		9.11	5.46662e-06
9.115	-1.96628e-05		9.115	3.38902e-05		9.115	-2.10546e-05
9.12	-1.96628e-05		9.12	-2.51287e-06		9.12	-2.19992e-05
9.125	-1.79916e-05		9.125	-2.33666e-05		9.125	-6.37711e-06
9.13	-4.48035e-05		9.13	-2.07508e-05		9.13	-1.88748e-05
9.135	2.82752e-08		9.135	-8.68905e-06		9.135	-3.00646e-05
9.14	8.96557e-06		9.14	-6.0006e-06		9.14	-3.00646e-05
9.145	6.46238e-05		9.145	-4.18407e-06		9.145	-9.13823e-06
9.15	9.36882e-05		9.15	-1.49562e-06		9.15	-1.89474e-05
9.155	0.00010139		9.155	-4.62004e-06		9.155	-2.88293e-05
9.16	5.08182e-05		9.16	6.12834e-05		9.16	-3.11545e-05
9.165	0.000143679		9.165	5.99028e-05		9.165	-3.10818e-05
9.17	0.000199773		9.17	-4.55281e-05		9.17	-3.03552e-05
9.175	0.000201081		9.175	-4.32939e-06		9.175	-8.04186e-05
9.18	6.10634e-05		9.18	-3.23038e-05		9.18	-8.75393e-05
9.185	2.37884e-05		9.185	-1.22494e-05		9.185	-7.4533e-05
9.19	3.89745e-05		9.19	0.00011963		9.19	-7.52596e-05
9.195	6.84022e-05		9.195	0.000127913		9.195	-7.30798e-05
9.2	6.34612e-05		9.2	0.00014201		9.2	-5.92016e-05
9.205	6.68763e-05		9.205	0.000146079		9.205	-3.84206e-05
9.21	2.74941e-05		9.21	0.000140629		9.21	-3.54415e-05
9.215	3.05459e-05		9.215	0.00012319		9.215	-0.000132153
9.22	2.21898e-05		9.22	0.000122682		9.22	-0.000151336
9.225	0.000147094		9.225	0.000118976		9.225	-0.00014545
9.23	0.000151163		9.23	0.000113599		9.23	-0.000108902
9.235	0.000153343		9.235	0.000109022		9.235	-0.000104179
9.24	0.000111635		9.24	9.79772e-05		9.24	-7.67129e-05
9.245	0.000104369		9.245	8.61334e-05		9.245	-5.30254e-05
9.25	4.5732e-05		9.25	8.3009e-05		9.25	-7.0464e-05
9.255	1.52144e-05		9.255	0.000102191		9.255	-0.000100037
9.26	1.39792e-05		9.26	0.000104444		9.26	-0.000101345
9.265	1.71036e-05		9.265	5.91036e-05		9.265	-8.7394e-05
9.27	-6.16608e-05		9.27	7.56703e-05		9.27	-3.96558e-05
9.275	-9.09432e-05		9.275	6.45531e-05		9.275	-4.75758e-05
9.28	-7.5757e-05		9.28	9.91214e-06		9.28	-3.2971e-05
9.285	-6.355e-05		9.285	5.84313e-06		9.285	-2.78121e-05
9.29	-6.36227e-05		9.29	-1.33393e-05		9.29	-2.8684e-05
9.295	-1.90089e-05		9.295	-0.000181186		9.295	-6.62497e-05
9.3	-4.13158e-05		9.3	-0.000188379		9.3	-3.05005e-05
9.305	-7.8191e-06		9.305	-0.000205237		9.305	-3.63134e-05
9.31	-1.24694e-05		9.31	-0.000204728		9.31	-5.54959e-05
9.315	0.000163879		9.315	-0.000204728		9.315	0.000169898
9.32	0.00016882		9.32	-0.000207053		9.32	0.000156674
9.325	0.000339936		9.325	-0.000206981		9.325	0.000160234
9.33	0.000209946		9.33	-8.95606e-05		9.33	0.000179925
9.335	0.000210309		9.335	-8.00421e-05		9.335	0.000123395
9.34	0.000216122		9.34	-8.31665e-05		9.34	0.000114676
9.345	0.000240463		9.345	-8.81801e-05		9.345	8.4013e-05
9.35	0.000239301		9.35	-7.7063e-05		9.35	3.51849e-05
9.355	0.000241408		9.355	-8.10593e-05		9.355	3.05346e-05
9.36	0.000244532		9.36	-9.27577e-05		9.36	7.9944e-05
9.365	0.000280499		9.365	-5.37388e-05		9.365	8.59022e-05
9.37	0.000270472		9.37	-6.94336e-05		9.37	7.86361e-05
9.375	0.000258628		9.375	-8.21492e-05		9.375	5.42947e-05
9.38	0.00023545		9.38	-7.40839e-05		9.38	5.00077e-05
9.385	0.00022644		9.385	-6.8707e-05		9.385	3.55482e-05
9.39	0.000211399		9.39	-6.90703e-05		9.39	3.75827e-05
9.395	0.000213724		9.395	-7.14681e-05		9.395	6.55572e-05
9.4	0.000155668		9.4	-6.98695e-05		9.4	0.000139381
9.405	0.00014971		9.405	-6.99422e-05		9.405	0.000110534
9.41	0.000108802		9.41	-6.77624e-05		9.41	0.000179417
9.415	0.000119483		9.415	-4.94518e-05		9.415	0.000174258
9.42	-5.59933e-05		9.42	-5.05417e-05		9.42	-5.79664e-05
9.425	-1.13795e-05		9.425	-5.11957e-05		9.425	-5.05549e-05
9.43	-0.000197173		9.43	-5.1559e-05		9.43	-4.76485e-05
9.435	-0.000191288		9.435	-0.000166		9.435	-7.20626e-05
9.44	-0.000200298		9.44	-0.000131413		9.44	-6.63224e-05
9.445	-0.000211197		9.445	-0.000129015		9.445	-4.02371e-05
9.45	-0.000242078		9.45	-7.18314e-05		9.45	-7.46702e-06
9.455	-0.000237791		9.455	-7.37932e-05		9.455	5.22602e-05
9.46	-0.000236774		9.46	-7.12501e-05		9.46	4.7392e-05
9.465	-0.000211197		9.465	-6.39113e-05		9.465	-3.47068e-06
9.47	-0.000254648		9.47	-9.79893e-05		9.47	3.23511e-05
9.475	-0.000208509		9.475	-6.17315e-05		9.475	3.35137e-05
9.48	-0.000221587		9.48	-6.68904e-05		9.48	6.62919e-06
9.485	-0.000226383		9.485	-6.62365e-05		9.485	2.22513e-05
9.49	-0.000173704		9.49	-4.07325e-05		9.49	3.51123e-05
9.495	-0.000163095		9.495	-4.48015e-05		9.495	3.76554e-05
9.5	-0.000165639		9.5	-4.7054e-05		9.5	0.000203177
9.505	-0.00014602		9.505	-4.52375e-05		9.505	0.000129644
9.51	-0.00014246		9.51	3.21464e-05		9.51	0.000282232
9.515	-0.000137228		9.515	3.22917e-05		9.515	0.00020572
9.52	-0.000148491		9.52	1.64516e-05		9.52	0.00020928
9.525	-0.000145366		9.525	1.5725e-05		9.525	0.000209644
9.53	-0.000195502		9.53	2.48803e-05		9.53	0.000209862
9.535	-0.000162441		9.535	2.56796e-05		9.535	0.000200779
9.54	-0.000161642		9.54	2.42263e-05		9.54	0.000193949
9.545	-0.000155248		9.545	-1.93702e-05		9.545	0.000268862
9.55	-0.000152051		9.55	-1.54465e-05		9.55	0.000279979
9.555	-8.949e-05		9.555	-5.43201e-05		9.555	0.000379162
9.56	-5.52667e-05		9.56	-5.50467e-05		9.56	0.000356055
9.565	-4.16064e-05		9.565	-5.30849e-05		9.565	0.000366228
9.57	-5.76645e-05		9.57	-7.24853e-05		9.57	0.000377563
9.575	-2.61296e-05		9.575	-8.34571e-05		9.575	0.000340797
9.58	-4.85819e-05		9.58	-0.000128725		9.58	0.000334257
9.585	-4.22604e-05		9.585	-8.67269e-05		9.585	0.0003376
9.59	-4.34956e-05		9.59	-8.91247e-05		9.59	0.00033215
9.595	-7.48851e-05		9.595	-0.000112521		9.595	0.000407572
9.6	-7.33592e-05		9.6	-0.000105183		9.6	0.000395147
9.605	-8.20785e-05		9.605	-8.62182e-05		9.605	0.000192423
9.61	-9.86452e-05		9.61	9.54884e-06		9.61	0.000181815
9.615	-9.68287e-05		9.615	5.3436e-05		9.615	1.85456e-05
9.62	-9.6756e-05		9.62	0.000129294		9.62	1.64384e-05
9.625	-9.23964e-05		9.625	0.000196287		9.625	0.000178545
9.63	-9.86452e-05		9.63	0.000210747		9.63	0.000182977
9.635	-9.64654e-05		9.635	0.000210747		9.635	0.000301051
9.64	-0.000105039		9.64	0.000209439		9.64	0.00041244
9.645	-0.000111434		9.645	0.000206024		9.645	0.000421959
9.65	-0.000114776		9.65	0.000212854		9.65	0.000440851
9.655	-0.00010889		9.655	0.000211691		9.655	0.000410115
9.66	-0.000167964		9.66	0.000195633		9.66	0.00027809
9.665	-0.000167455		9.665	0.000197813		9.665	0.00025295
9.67	-0.000181479		9.67	0.000195561		9.67	0.00026007
9.675	-0.000190852		9.675	0.000196142		9.675	0.000244812
9.68	-0.000221079		9.68	0.000195997		9.68	0.000234639
9.685	-0.00023968		9.685	0.000200792		9.685	0.000305919
9.69	-0.000235102		9.69	0.000158867		9.69	0.000305701
9.695	-0.000229144		9.695	0.000378376		9.695	0.000305629
9.7	-0.000199862		9.7	0.000368566		9.7	0.000247209
9.705	-0.00021374		9.705	0.00036348		9.705	0.000253967
9.71	-0.000204076		9.71	0.000345242		9.71	0.000256437
9.715	-0.000162732		9.715	0.000247005		9.715	0.000256219
9.72	-0.000163531		9.72	0.000132854		9.72	0.000500578
9.725	-0.000164767		9.725	5.63425e-05		9.725	0.000515473
9.73	-0.000155975		9.73	-1.65364e-05		9.73	0.000394784
9.735	-9.44309e-05		9.735	-2.31486e-05		9.735	0.00042908
9.74	-8.36771e-05		9.74	-2.54011e-05		9.74	0.000312459
9.745	-2.90361e-05		9.745	-2.86708e-05		9.745	0.000204993
9.75	-2.92541e-05		9.75	-2.57644e-05		9.75	0.000217055
9.755	1.60137e-05		9.755	-3.11413e-05		9.755	0.000123686
9.76	1.30346e-05		9.76	-3.23765e-05		9.76	0.000199108
9.765	2.20445e-05		9.765	-3.14319e-05		9.765	0.000557907
9.77	-1.76283e-05		9.77	-3.76807e-05		9.77	0.000595909
9.775	-1.06529e-05		9.775	6.40445e-05		9.775	0.000591186
9.78	-1.17428e-05		9.78	6.23007e-05		9.78	0.000598816
9.785	4.38428e-05		9.785	5.94669e-05		9.785	0.00060441
9.79	5.19082e-05		9.79	5.35087e-05		9.79	0.000560451
9.795	6.81115e-05		9.795	5.69237e-05		9.795	0.000559143
9.8	0.000105532		9.8	-0.000168107		9.8	0.000571204
9.805	9.47054e-05		9.805	-0.000166944		9.805	0.000554274
9.81	9.84111e-05		9.81	-0.000165637		9.81	0.000567935
9.815	0.000100082		9.815	-0.000160114		9.815	0.000565682
9.82	6.288e-05		9.82	-0.000159388		9.82	0.000570478
9.825	6.15721e-05		9.825	-0.00016818		9.825	0.000436636
9.83	8.54775e-05		9.83	-0.000170214		9.83	0.000421814
9.835	0.000125804		9.835	-0.000172249		9.835	0.00038076
9.84	0.000129801		9.84	-0.000184674		9.84	0.000339634
9.845	0.000121009		9.845	-0.00017937		9.845	0.000370951
9.85	3.88292e-05		9.85	-0.000176826		9.85	0.000392168
9.855	0.000199918		9.855	-0.000179587		9.855	0.000392531
9.86	0.000165622		9.86	-0.000169052		9.86	0.000383885
9.865	0.000168238		9.865	-0.000167598		9.865	0.000312677
9.87	0.000162498		9.87	-0.000169124		9.87	-4.79391e-05
9.875	0.000160972		9.875	-0.000170142		9.875	-9.6404e-05
9.88	0.000285004		9.88	-0.00026075		9.88	-8.55048e-05
9.885	0.000291471		9.885	-0.000257989		9.885	-6.53051e-05
9.89	0.000242788		9.89	-0.000254065		9.89	-6.2544e-05
9.895	0.000227748		9.895	-0.000244401		9.895	-7.19172e-05
9.9	0.000203479		9.9	-0.000248543		9.9	-7.52596e-05
9.905	0.000218738		9.905	-0.000255809		9.905	-6.71216e-05
9.91	0.000175432		9.91	-0.000254138		9.91	-7.18446e-05
9.915	0.000172598		9.915	-0.000255445		9.915	-8.25257e-05
9.92	0.000183642		9.92	-0.000248034		9.92	4.3767e-06
9.925	0.00017376		9.925	-0.000254138		9.925	1.79643e-05
9.93	0.000173688		9.93	-0.000253556		9.93	-8.63041e-05
9.935	0.000173325		9.935	-0.000250868		9.935	-8.3761e-05
9.94	0.000124133		9.94	-0.000249124		9.94	-8.85566e-05
9.945	6.34612e-05		9.945	-0.000210178		9.945	-8.57955e-05
9.95	7.31978e-05		9.95	-0.000222966		9.95	-0.000125105
9.955	0.000124496		9.955	-0.000186418		9.955	-8.23804e-05
9.96	-3.39044e-05		9.96	-0.000184092		9.96	-0.000101345
9.965	-4.54574e-05		9.965	-0.000198043		9.965	-7.83841e-05
9.97	-4.72013e-05		9.97	-0.000198697		9.97	-7.87474e-05
9.975	-5.03984e-05		9.975	-0.000200151		9.975	-7.99099e-05
9.98	-4.61114e-05		9.98	-0.000199933		9.98	-5.44786e-05
9.985	-0.000130616		9.985	-0.00021025		9.985	-1.79302e-05
[truncated: 70,029 more rows]

## Sheet: b
TEOA			TPrA			DBAE
Time / s	ECL intensity		Time / s	ECL intensity		Time / s	ECL intensity
0			0			0
0.005			0.005			0.005
0.01			0.01			0.01
0.015			0.015			0.015
0.02			0.02			0.02
0.025			0.025			0.025
0.03			0.03			0.03
0.035			0.035			0.035
0.04			0.04			0.04
0.045			0.045			0.045
0.05			0.05			0.05
0.055			0.055			0.055
0.06			0.06			0.06
0.065			0.065			0.065
0.07			0.07			0.07
0.075			0.075			0.075
0.08			0.08			0.08
0.085			0.085			0.085
0.09			0.09			0.09
0.095	-6.21191e-05		0.095	-0.000107068		0.095	-2.92822e-05
0.1	-8.59519e-05		0.1	-0.000110047		0.1	-3.22613e-05
0.105	3.72084e-05		0.105	-0.000113753		0.105	-5.30423e-05
0.11	2.66725e-05		0.11	-3.54969e-05		0.11	-5.19524e-05
0.115	0.000106091		0.115	-8.4325e-05		0.115	-8.85735e-05
0.12	0.000110015		0.12	-8.61415e-05		0.12	-8.55217e-05
0.125	6.53281e-05		0.125	-6.04922e-05		0.125	-8.24699e-05
0.13	0.000124837		0.13	-1.71137e-05		0.13	-5.27516e-05
0.135	0.00013937		0.135	-3.86213e-05		0.135	-7.17888e-05
0.14	0.000137844		0.14	3.18598e-05		0.14	-2.73203e-05
0.145	0.000136608		0.145	2.96073e-05		0.145	-2.81196e-05
0.15	0.000126		0.15	3.97071e-05		0.15	-2.10715e-05
0.155	0.000130505		0.155	-9.2663e-06		0.155	-2.61577e-05
0.16	0.000130941		0.16	-2.50884e-06		0.16	-0.000175331
0.165	0.000118298		0.165	-3.30811e-06		0.165	-0.000166466
0.17	0.000162258		0.17	2.18326e-05		0.17	-0.00016494
0.175	9.86068e-05		0.175	-4.76133e-06		0.175	-0.00017395
0.18	9.25033e-05		0.18	-8.75768e-06		0.18	-0.000160435
0.185	8.58912e-05		0.185	3.16418e-05		0.185	-0.000165303
0.19	0.000131304		0.19	3.74547e-05		0.19	-0.000157601
0.195	0.000131232		0.195	-8.903e-06		0.195	-0.00016058
0.2	0.00013501		0.2	3.20777e-05		0.2	-0.000115167
0.205	0.000128034		0.205	2.859e-05		0.205	-9.93999e-05
0.21	1.45919e-06		0.21	3.77453e-05		0.21	-4.59215e-05
0.215	5.60086e-06		0.215	-9.04832e-06		0.215	-6.64845e-05
0.22	-4.49711e-05		0.22	2.03067e-05		0.22	-7.12802e-05
0.225	-4.78049e-05		0.225	5.4312e-05		0.225	-5.25337e-05
0.23	-4.55524e-05		0.23	4.58107e-05		0.23	-4.51949e-05
0.235	-6.51709e-05		0.235	1.99614e-06		0.235	-4.72294e-05
0.24	-7.75232e-05		0.24	5.33854e-06		0.24	-2.56491e-05
0.245	-9.35086e-05		0.245	-7.88028e-05		0.245	-7.22248e-05
0.25	-9.72143e-05		0.25	-6.88482e-05		0.25	-7.12075e-05
0.255	-3.84505e-06		0.255	-7.24086e-05		0.255	-7.84736e-05
0.26	-1.22737e-05		0.26	-9.37709e-05		0.26	-5.63847e-05
0.265	5.13046e-05		0.265	-8.28718e-05		0.265	-3.72749e-05
0.27	8.71991e-05		0.27	-7.68409e-05		0.27	-1.80197e-05
0.275	5.32664e-05		0.275	-3.41163e-05		0.275	3.00818e-05
0.28	4.73809e-05		0.28	-3.13552e-05		0.28	4.73024e-05
0.285	4.01875e-05		0.285	-3.04106e-05		0.285	2.60854e-05
0.29	4.28759e-05		0.29	-5.52607e-05		0.29	6.9464e-05
0.295	-5.73424e-06		0.295	-6.07829e-05		0.295	5.30426e-05
0.3	2.5491e-06		0.3	-4.01472e-05		0.3	0.000107466
0.305	8.77904e-07		0.305	0.000182413		0.305	5.86375e-05
0.31	9.01592e-06		0.31	0.000241704		0.31	4.20708e-05
0.315	1.6718e-05		0.315	0.000244756		0.315	2.22344e-05
0.32	1.41022e-05		0.32	0.000208789		0.32	2.52862e-05
0.325	-2.00484e-05		0.325	0.000442612		0.325	2.49955e-05
0.33	0.000124474		0.33	0.000439633		0.33	5.01378e-06
0.335	0.000129706		0.335	0.000430477		0.335	0.000270444
0.34	0.000191467		0.34	0.000421685		0.34	0.000299436
0.345	0.000202294		0.345	0.000430114		0.345	0.000278219
0.35	0.000262748		0.35	0.000440359		0.35	0.000270662
0.355	0.000262384		0.355	0.000445446		0.355	0.000265358
0.36	0.000161822		0.36	0.000438107		0.36	0.000291152
0.365	0.000160078		0.365	0.000559814		0.365	0.000265358
0.37	0.000102095		0.37	0.000551603		0.37	0.00024029
0.375	8.21855e-05		0.375	0.000548333		0.375	0.000220453
0.38	8.87976e-05		0.38	0.00048679		0.38	0.000196112
0.385	8.79257e-05		0.385	0.000517235		0.385	0.000192043
0.39	9.42472e-05		0.39	0.000555963		0.39	0.00022692
0.395	9.43925e-05		0.395	0.000550005		0.395	0.000366865
0.4	9.5991e-05		0.4	0.000547244		0.4	0.000375076
0.405	0.00013719		0.405	0.000509678		0.405	0.000320435
0.41	0.000144819		0.41	0.000304047		0.41	0.000337219
0.415	0.000144819		0.415	0.000253621		0.415	0.000351534
0.42	0.000146636		0.42	0.000242576		0.42	0.000343541
0.425	0.000178388		0.425	0.000251296		0.425	0.000354803
0.43	0.000205782		0.43	-6.06922e-06		0.43	0.00035553
0.435	6.77259e-05		0.435	-3.60055e-05		0.435	0.000348555
0.44	6.58367e-05		0.44	-4.74133e-05		0.44	8.2543e-05
0.445	-3.42173e-05		0.445	-3.91299e-05		0.445	3.96004e-05
0.45	7.92064e-05		0.45	-4.03652e-05		0.45	4.30881e-05
0.455	2.12956e-05		0.455	-4.49428e-05		0.455	5.98728e-05
0.46	2.19496e-05		0.46	-5.68592e-05		0.46	6.83014e-05
0.465	2.31121e-05		0.465	-5.52607e-05		0.465	0.000127593
0.47	2.06417e-05		0.47	-0.00015001		0.47	0.000139146
0.475	1.31576e-05		0.475	-5.0901e-05		0.475	0.000142561
0.48	1.09051e-05		0.48	-5.64232e-05		0.48	0.000139872
0.485	-4.86231e-06		0.485	-5.76585e-05		0.485	0.000161017
0.49	1.2867e-05		0.49	0.000128063		0.49	0.000153097
0.495	2.17316e-05		0.495	9.14417e-05		0.495	0.000125486
0.5	1.78806e-05		0.5	9.48568e-05		0.5	-4.65028e-05
0.505	6.77986e-05		0.505	0.000100234		0.505	-2.10699e-06
0.51	2.30395e-05		0.51	0.000112005		0.51	1.92553e-05
0.515	1.88978e-05		0.515	5.71458e-05		0.515	-1.1624e-06
0.52	1.1777e-05		0.52	5.71458e-05		0.52	-2.17808e-07
0.525	4.29297e-06		0.525	5.73637e-05		0.525	5.54404e-05
0.53	-2.70239e-05		0.53	0.000102486		0.53	8.69026e-05
0.535	-3.32727e-05		0.535	9.54381e-05		0.535	0.000379581
0.54	-3.19648e-05		0.54	9.93617e-05		0.54	0.000385394
0.545	-3.25461e-05		0.545	0.000116582		0.545	0.000404067
0.55	-3.24008e-05		0.55	0.000267644		0.55	0.000435966
0.555	-0.000153527		0.555	0.000267935		0.555	0.000436692
0.56	-0.000151201		0.56	0.000264084		0.56	0.00048087
0.565	-0.000151783		0.565	0.000270841		0.565	0.000474621
0.57	-0.000142264		0.57	0.000278544		0.57	0.000390335
0.575	-2.10657e-05		0.575	0.000261759		0.575	0.000430516
0.58	-1.7578e-05		0.58	0.000152913		0.58	0.000445775
0.585	-2.86951e-05		0.585	0.000159452		0.585	0.000444322
0.59	-2.49894e-05		0.59	0.000157854		0.59	0.000413295
0.595	-4.14107e-05		0.595	-2.11827e-05		0.595	0.000410825
0.6	-4.94034e-05		0.6	-2.69956e-05		0.6	0.000409081
0.605	-5.26732e-05		0.605	-3.01926e-05		0.605	0.000397092
0.61	2.97243e-05		0.61	-1.99475e-05		0.61	0.000369045
0.615	6.08231e-05		0.615	-2.43071e-05		0.615	0.000352914
0.62	6.16951e-05		0.62	-3.3753e-05		0.62	0.000369408
0.625	0.000100569		0.625	-9.62961e-06		0.625	0.000361633
0.63	0.00010362		0.63	3.42921e-08		0.63	0.000300017
0.635	0.000100932		0.635	-4.90665e-06		0.635	0.000255331
0.64	7.81164e-05		0.64	-8.61236e-06		0.64	7.31697e-05
0.645	7.04144e-05		0.645	-5.70592e-06		0.645	7.16438e-05
0.65	6.76533e-05		0.65	-1.26087e-05		0.65	4.97729e-05
0.655	6.87432e-05		0.655	-0.00016229		0.655	2.40509e-05
0.66	6.62727e-05		0.66	-0.000170065		0.66	2.7902e-05
0.665	8.73444e-05		0.665	-0.00016447		0.665	-3.26972e-05
0.67	0.000112194		0.67	-0.000104161		0.67	-3.39325e-05
0.675	0.000363092		0.675	-0.000112445		0.675	-3.23339e-05
0.68	0.000280768		0.68	-0.000102563		0.68	-7.91275e-05
0.685	0.000275245		0.685	-9.97291e-05		0.685	-8.80648e-05
0.69	0.000292611		0.69	-8.25085e-05		0.69	0.000116185
0.695	0.000300241		0.695	-8.14912e-05		0.695	0.000107611
0.7	0.000298715		0.7	7.97433e-05		0.7	0.000150118
0.705	0.00029995		0.705	7.95253e-05		0.705	0.000149754
0.71	0.000315282		0.71	0.000117236		0.71	0.000182524
0.715	0.000270232		0.715	0.000108008		0.715	0.000166321
0.72	0.000244074		0.72	0.00019106		0.72	0.00016465
0.725	0.000247925		0.725	0.000200215		0.725	0.000151861
0.73	0.000213266		0.73	0.000181033		0.73	0.000170608
0.735	0.00021203		0.735	0.000175946		0.735	0.000166684
0.74	0.000220604		0.74	0.000134239		0.74	0.000169445
0.745	0.00022075		0.745	0.000232622		0.745	7.74567e-05
0.75	0.000276844		0.75	0.000236546		0.75	8.84285e-05
0.755	0.000278225		0.755	0.000236255		0.755	8.79199e-05
0.76	0.000314046		0.76	0.000237781		0.76	0.000127084
0.765	0.000310995		0.765	0.000239815		0.765	0.000155059
0.77	0.000290286		0.77	0.000276		0.77	0.000257728
0.775	0.000271394		0.775	0.000207263		0.775	0.000445194
0.78	1.93338e-05		0.78	0.000215256		0.78	0.000508917
0.785	-8.49535e-06		0.785	0.000211187		0.785	0.000507682
0.79	-7.26012e-06		0.79	0.000258998		0.79	0.000495257
0.795	-2.56433e-05		0.795	0.000244974		0.795	0.0002889
0.8	-4.22827e-05		0.8	0.000243448		0.8	0.000300235
0.805	-4.02482e-05		0.805	4.63919e-05		0.805	0.000262379
0.81	6.10949e-06		0.81	0.000105756		0.81	0.000303069
0.815	-3.04578e-06		0.815	6.95708e-05		0.815	0.00030147
0.82	-9.26367e-05		0.82	6.89168e-05		0.82	0.000309899
0.825	2.65272e-05		0.825	1.01342e-05		0.825	0.000314985
0.83	4.06234e-05		0.83	1.52931e-05		0.83	0.000320289
0.835	3.63364e-05		0.835	9.48021e-06		0.835	0.00031019
0.84	5.28304e-05		0.84	3.97597e-07		0.84	0.000325957
0.845	4.17133e-05		0.845	-2.79948e-06		0.845	0.000338237
0.85	4.81802e-05		0.85	-9.28263e-05		0.85	0.000319127
0.855	-1.44724e-06		0.855	-7.69136e-05		0.855	0.000302052
0.86	-5.58892e-06		0.86	-7.30626e-05		0.86	0.000302705
0.865	-2.78958e-05		0.865	-6.90662e-05		0.865	0.000249009
0.87	-2.73872e-05		0.87	-5.44614e-05		0.87	0.00020999
0.875	-1.89585e-05		0.875	-9.00652e-05		0.875	0.000139146
0.88	-2.46261e-05		0.88	-8.97746e-05		0.88	-4.72294e-05
0.885	-3.19648e-05		0.885	-5.97656e-05		0.885	-9.8092e-05
0.89	-4.13381e-05		0.89	-6.33987e-05		0.89	-0.000103251
0.895	-4.05388e-05		0.895	-0.00010685		0.895	-0.000103251
0.9	4.63636e-05		0.9	-0.000110701		0.9	-9.54036e-05
0.905	9.11954e-05		0.905	-0.000112881		0.905	-0.000111026
0.91	8.87976e-05		0.91	-7.67683e-05		0.91	-0.000116766
0.915	0.000107399		0.915	-0.000125596		0.915	-7.29514e-05
0.92	0.000106164		0.92	-0.000132572		0.92	-0.000103033
0.925	0.000110305		0.925	-0.000131191		0.925	-0.000113133
0.93	-1.43082e-05		0.93	-0.000154661		0.93	-0.000111244
0.935	-3.55979e-05		0.935	-7.56057e-05		0.935	-0.000118946
0.94	-3.13109e-05		0.94	-3.65868e-05		0.94	-0.000129336
0.945	-5.04207e-05		0.945	-1.56605e-05		0.945	-0.000141761
0.95	-4.61337e-05		0.95	-1.3408e-05		0.95	-0.000131516
0.955	6.53281e-05		0.955	-1.58784e-05		0.955	-0.000117493
0.96	0.000136318		0.96	-3.13552e-05		0.96	5.82016e-05
0.965	0.000138352		0.965	-3.7822e-05		0.965	5.92188e-05
0.97	0.00011699		0.97	-3.804e-05		0.97	6.22706e-05
0.975	0.000126		0.975	-4.53788e-05		0.975	0.000106303
0.98	0.000114592		0.98	-5.5624e-05		0.98	8.13804e-05
0.985	0.000150705		0.985	-4.64687e-05		0.985	0.000104487
0.99	0.000147072		0.99	-4.07285e-05		0.99	0.000263759
0.995	0.000154919		0.995	-4.41435e-05		0.995	0.0003285
1	0.000153902		1	-3.87666e-05		1	0.000326611
1.005	7.96423e-05		1.005	-3.73134e-05		1.005	0.000325594
1.01	7.40474e-05		1.01	-3.52062e-05		1.01	0.000325957
1.015	9.6209e-05		1.015	-4.80672e-05		1.015	0.000328645
1.02	2.85617e-05		1.02	-5.59146e-05		1.02	0.000247919
1.025	2.43474e-05		1.025	-4.18184e-05		1.025	0.000248355
1.03	1.92611e-05		1.03	-3.68048e-05		1.03	0.000268773
1.035	0.000128834		1.035	-4.1891e-05		1.035	0.000255767
1.04	0.000125927		1.04	-9.90752e-05		1.04	0.000254386
1.045	0.00012382		1.045	-0.000141872		1.045	0.000254095
1.05	0.000125637		1.05	-0.000111282		1.05	0.000249009
1.055	0.000126872		1.055	-4.85032e-05		1.055	0.000250898
1.06	2.19496e-05		1.06	-5.19183e-05		1.06	0.000246684
1.065	-6.01573e-05		1.065	-6.47792e-05		1.065	0.000107684
1.07	0.00035401		1.07	-6.54332e-05		1.07	0.000138056
1.075	0.00035757		1.075	-6.90662e-05		1.075	0.000132824
1.08	0.000383002		1.08	-7.34985e-05		1.08	9.32968e-05
1.085	0.000381839		1.085	-3.3535e-05		1.085	8.26156e-05
1.09	0.000343983		1.09	-2.07467e-05		1.09	5.71843e-05
1.095	0.000354228		1.095	-5.48247e-05		1.095	-8.12347e-05
1.1	0.000396589		1.1	-3.76767e-05		1.1	-0.000141253
1.105	0.000392302		1.105	-1.20274e-05		1.105	-0.000138637
1.11	0.000380168		1.11	1.60197e-05		1.11	-0.000142561
1.115	0.000349796		1.115	4.71912e-05		1.115	-0.000141035
1.12	0.000333374		1.12	2.44484e-05		1.12	-0.000146048
1.125	0.000333955		1.125	5.63465e-05		1.125	-8.64663e-05
1.13	0.000335336		1.13	0.000300124		1.13	-8.38505e-05
1.135	0.000367307		1.135	0.000317926		1.135	3.61853e-05
1.14	0.00024589		1.14	0.000320905		1.14	4.17802e-05
1.145	0.000243565		1.145	0.000386082		1.145	4.00363e-05
1.15	0.000243929		1.15	0.000527552		1.15	7.91279e-05
1.155	0.000453628		1.155	0.000487153		1.155	8.574e-05
1.16	0.000455227		1.16	0.000424301		1.16	8.45048e-05
1.165	0.000459078		1.165	0.000427426		1.165	7.92006e-05
1.17	0.000466416		1.17	0.000435636		1.17	5.61671e-05
1.175	5.27578e-05		1.175	0.000433384		1.175	7.09899e-05
1.18	4.70176e-05		1.18	0.000434982		1.18	0.000106521
1.185	9.74253e-06		1.185	0.000433675		1.185	0.000106158
1.19	9.30657e-06		1.19	0.000405046		1.19	0.000118583
1.195	1.51921e-05		1.195	0.0003855		1.195	0.000126575
1.2	1.35936e-05		1.2	0.00038085		1.2	9.54766e-05
1.205	-3.37087e-05		1.205	0.0003855		1.205	0.000161307
1.21	-3.30547e-05		1.21	0.000392621		1.21	0.000157238
1.215	-3.3636e-05		1.215	0.000363121		1.215	0.000162325
1.22	5.69721e-05		1.22	0.000331877		1.22	0.000164795
1.225	5.15952e-05		1.225	0.00037867		1.225	0.000165086
1.23	5.26125e-05		1.23	0.000358688		1.23	0.000104123
1.235	6.11865e-05		1.235	0.000103649		1.235	0.000101144
1.24	7.07777e-05		1.24	8.16325e-05		1.24	-3.36418e-05
1.245	8.42926e-05		1.245	8.03246e-05		1.245	-1.63485e-05
1.25	8.54552e-05		1.25	-9.8296e-07		1.25	-1.51133e-05
1.255	7.93517e-05		1.255	-0.000138385		1.255	-5.07171e-05
1.26	-0.000131074		1.26	-0.000146959		1.26	-6.0817e-05
1.265	-0.000125407		1.265	-0.000145651		1.265	-4.95546e-05
1.27	8.05869e-05		1.27	-0.000140783		1.27	-5.60214e-05
1.275	0.000104928		1.275	-0.000145142		1.275	-2.25974e-05
1.28	0.000103766		1.28	-0.000148339		1.28	-6.29968e-05
1.285	0.000133775		1.285	-0.000141218		1.285	-5.17344e-05
1.29	0.000132394		1.29	-0.000133516		1.29	-3.17526e-05
1.295	0.000140677		1.295	4.01431e-05		1.295	-3.95274e-05
1.3	0.000136681		1.3	4.22503e-05		1.3	-4.75927e-05
1.305	0.000143075		1.305	4.13057e-05		1.305	-3.85085e-06
1.31	0.000141331		1.31	2.97526e-05		1.31	-4.99905e-05
1.315	0.000156518		1.315	-7.52244e-06		1.315	-2.47045e-05
1.32	0.000154628		1.32	-7.64978e-07		1.32	6.61232e-06
1.325	5.77714e-05		1.325	1.77815e-06		1.325	4.73024e-05
1.33	5.86433e-05		1.33	-4.6832e-05		1.33	5.2534e-05
1.335	6.43835e-05		1.335	-5.80218e-05		1.335	5.02089e-05
1.34	0.000106236		1.34	-4.89392e-05		1.34	9.0681e-05
1.345	6.88158e-05		1.345	-3.79674e-05		1.345	0.000120399
1.35	6.27123e-05		1.35	-3.70954e-05		1.35	0.000136021
1.355	8.55279e-05		1.355	-4.7268e-05		1.355	0.000133987
1.36	0.000108707		1.36	-5.20636e-05		1.36	0.000131807
1.365	0.000107544		1.365	-2.37258e-05		1.365	0.000137547
1.37	0.000102748		1.37	-2.23453e-05		1.37	0.000100854
1.375	-9.48165e-05		1.375	5.51839e-05		1.375	0.000102961
1.38	-0.000118359		1.38	5.85263e-05		1.38	0.000118292
1.385	-2.62973e-05		1.385	0.000126828		1.385	0.000110663
1.39	-5.27458e-05		1.39	0.000156764		1.39	6.80108e-05
1.395	-4.43172e-05		1.395	0.000146664		1.395	4.48319e-05
1.4	-2.56433e-05		1.4	-3.21545e-05		1.4	9.42414e-05
1.405	-2.90584e-05		1.405	-2.9684e-05		1.405	9.44593e-05
1.41	-3.53072e-05		1.41	-2.12554e-05		1.41	4.99909e-05
1.415	-2.99303e-05		1.415	-3.60782e-05		1.415	3.44414e-05
1.42	-3.53799e-05		1.42	-8.37639e-07		1.42	1.39511e-05
1.425	-4.09021e-05		1.425	5.70184e-06		1.425	-2.2452e-05
1.43	-3.09476e-05		1.43	8.68094e-06		1.43	-7.00449e-05
1.435	-2.66606e-05		1.435	8.09965e-06		1.435	-2.29607e-05
1.44	-1.83046e-05		1.44	5.95436e-05		1.44	8.72105e-07
1.445	-6.706e-05		1.445	5.03883e-05		1.445	-1.9255e-05
1.45	-5.23825e-05		1.45	4.08697e-05		1.45	-5.45682e-05
1.455	-4.75143e-05		1.455	0.000131986		1.455	-2.84829e-05
1.46	-6.98938e-05		1.46	0.000130824		1.46	-1.76564e-05
1.465	-9.30726e-05		1.465	0.000138526		1.465	-1.85284e-05
1.47	-8.61699e-05		1.47	0.000115928		1.47	0.000125776
1.475	-8.66058e-05		1.475	0.000110188		1.475	0.000186739
1.48	-3.87223e-05		1.48	4.67553e-05		1.48	0.00019415
1.485	-4.16287e-05		1.485	5.11149e-05		1.485	0.000169881
1.49	-0.000135797		1.49	-6.50519e-06		1.49	0.00016792
1.495	-0.000132528		1.495	4.19596e-05		1.495	0.000194949
1.5	-0.00013725		1.5	0.000112659		1.5	0.000214205
1.505	-0.000164062		1.505	0.000116292		1.505	0.000267683
1.51	-0.000143572		1.51	0.000169843		1.51	0.000258673
1.515	-0.000138486		1.515	0.000165846		1.515	0.000277783
1.52	-0.000142264		1.52	0.000163594		1.52	0.000273714
1.525	-0.000153236		1.525	0.000121814		1.525	0.000328355
1.53	-0.000138704		1.53	0.000110261		1.53	0.000334313
1.535	-0.000127005		1.535	0.000105247		1.535	0.000334967
1.54	-0.000115598		1.54	0.000105029		1.54	0.000321888
1.545	-7.46894e-05		1.545	7.26225e-05		1.545	0.000312224
1.55	-7.29456e-05		1.55	8.03246e-05		1.55	0.000292388
1.555	-8.88583e-05		1.555	7.5311e-05		1.555	0.000314549
1.56	-9.51798e-05		1.56	-4.61601e-06		1.56	0.000260344
1.565	-9.16194e-05		1.565	0.000206101		1.565	0.000273932
1.57	-8.09383e-05		1.57	0.000205229		1.57	0.000279672
1.575	-7.94124e-05		1.575	0.000199343		1.575	0.000137475
1.58	-8.41353e-05		1.58	0.00019927		1.58	7.62941e-05
1.585	-0.000152291		1.585	0.000198762		1.585	5.82016e-05
1.59	-0.000141029		1.59	0.000229061		1.59	2.56495e-05
1.595	-0.000137105		1.595	0.000220705		1.595	2.3615e-05
1.6	-0.000139721		1.6	0.000137073		1.6	2.18e-06
1.605	-0.000147496		1.605	0.000125883		1.605	-1.29335e-05
1.61	-0.000146042		1.61	0.000119707		1.61	-0.000120472
1.615	-0.000156578		1.615	6.71003e-05		1.615	-0.000103178
1.62	-0.000162246		1.62	6.00522e-05		1.62	-0.000128828
1.625	4.83981e-05		1.625	6.52111e-05		1.625	-8.06534e-05
1.63	5.65362e-05		1.63	7.13146e-05		1.63	-0.000137038
1.635	5.62455e-05		1.635	0.000123994		1.635	-3.85828e-05
1.64	3.65544e-05		1.64	0.000201232		1.64	-1.0899e-05
1.645	0.000174319		1.645	0.00020828		1.645	-4.4105e-05
1.65	0.000176935		1.65	0.000195492		1.65	-6.1035e-05
1.655	0.000182748		1.655	0.000189389		1.655	-5.74746e-05
1.66	0.000183329		1.66	0.000181832		1.66	3.41524e-06
1.665	0.000191903		1.665	0.000188226		1.665	6.54123e-07
1.67	0.000192194		1.67	-1.21727e-05		1.67	-1.44593e-05
1.675	0.000216608		1.675	5.48933e-05		1.675	1.21345e-05
1.68	0.000262893		1.68	5.46753e-05		1.68	1.73661e-05
1.685	0.000264201		1.685	7.29132e-05		1.685	3.61126e-05
1.69	0.000265872		1.69	5.17689e-05		1.69	4.25068e-05
1.695	0.000277861		1.695	7.4457e-06		1.695	4.14895e-05
1.7	0.000275391		1.7	2.66282e-05		1.7	6.09627e-05
1.705	0.000278951		1.705	1.97254e-05		1.705	5.47865e-05
1.71	0.00030213		1.71	-4.04378e-05		1.71	8.46501e-05
1.715	0.000303293		1.715	6.6519e-05		1.715	0.000342015
1.72	0.000295373		1.72	5.42393e-05		1.72	0.000369626
1.725	0.000293556		1.725	5.24955e-05		1.725	0.000606428
1.73	7.72445e-05		1.73	5.46026e-05		1.73	0.00055433
1.735	0.000100496		1.735	0.000112949		1.735	0.00056443
1.74	9.99147e-05		1.74	6.57924e-05		1.74	0.000465902
1.745	9.75169e-05		1.745	-1.52972e-05		1.745	0.000484576
1.75	-6.08839e-05		1.75	-9.41162e-06		1.75	0.000482832
1.755	-0.000107169		1.755	-1.7913e-05		1.755	0.000494458
1.76	-0.000113708		1.76	-1.84942e-05		1.76	0.000520543
1.765	-0.000116542		1.765	6.06515e-06		1.765	0.000436111
1.77	-6.11745e-05		1.77	1.99614e-06		1.77	0.00043444
1.775	-5.99393e-05		1.775	1.26046e-05		1.775	0.00045849
1.78	-9.16194e-05		1.78	-1.69684e-05		1.78	0.000432115
1.785	-0.000149675		1.785	-1.50065e-05		1.785	0.000428772
1.79	-0.000146842		1.79	-1.15915e-05		1.79	0.000421724
1.795	-0.000135943		1.795	-8.10373e-06		1.795	0.000428845
1.8	-0.000154035		1.8	-4.03472e-06		1.8	0.000442505
1.805	-0.000158685		1.805	-4.90665e-06		1.805	0.000420925
1.81	-0.000161301		1.81	-8.37639e-07		1.81	0.000429063
1.815	-0.000172636		1.815	2.21412e-06		1.815	0.000469317
1.82	-0.000158177		1.82	-0.000114915		1.82	0.000259036
1.825	-0.000129766		1.825	-9.20997e-05		1.825	0.000228301
1.83	-0.000123881		1.83	-8.75948e-05		1.83	8.06553e-06
1.835	-0.000101211		1.835	-7.02288e-05		1.835	7.3751e-05
1.84	-0.000129621		1.84	-9.90025e-05		1.84	5.88555e-05
1.845	-0.000119667		1.845	-0.000101473		1.845	5.60217e-05
1.85	2.04048e-06		1.85	-9.59508e-05		1.85	1.12626e-05
1.855	1.70813e-05		1.855	-9.90025e-05		1.855	4.96276e-05
1.86	4.43829e-06		1.86	-9.60961e-05		1.86	5.04995e-05
1.865	4.14764e-06		1.865	-1.21001e-05		1.865	2.14351e-05
1.87	7.85335e-06		1.87	-2.9684e-05		1.87	2.67394e-05
1.875	-5.38358e-05		1.875	-3.15732e-05		1.875	2.7466e-05
1.88	-5.07113e-05		1.88	-5.31535e-05		1.88	-1.03903e-05
1.885	-2.53716e-06		1.885	-9.04285e-05		1.885	-1.50406e-05
1.89	7.85335e-06		1.89	-4.66867e-05		1.89	-2.21614e-05
1.895	9.23391e-06		1.895	-6.3326e-05		1.895	-3.44411e-05
1.9	-4.499e-06		1.9	7.68369e-05		1.9	-3.9382e-05
1.905	1.98424e-05		1.905	9.23863e-05		1.905	-5.07171e-05
1.91	2.8707e-05		1.91	7.82901e-05		1.91	-4.21431e-05
1.915	4.76715e-05		1.915	9.03518e-05		1.915	8.32696e-05
1.92	8.32027e-05		1.92	9.35489e-05		1.92	3.75659e-05
1.925	7.17223e-05		1.925	0.000104957		1.925	-2.61562e-06
1.93	4.87614e-05		1.93	9.26769e-05		1.93	1.17712e-05
1.935	4.72356e-05		1.935	0.0001067		1.935	-4.5048e-06
1.94	3.3212e-05		1.94	0.000102995		1.94	-7.92729e-05
1.945	3.11048e-05		1.945	0.000105029		1.945	-6.56126e-05
1.95	5.36297e-05		1.95	0.000116728		1.95	-6.66299e-05
1.955	-4.76596e-05		1.955	0.000186991		1.955	-4.19252e-05
1.96	-5.47077e-05		1.96	0.000242649		1.96	-7.63664e-05
1.965	-6.07385e-05		1.965	0.0002465		1.965	-5.94364e-05
1.97	-5.07113e-05		1.97	0.000174929		1.97	-5.99451e-05
1.975	-4.6715e-05		1.975	0.000181033		1.975	-5.47135e-05
1.98	-4.91855e-05		1.98	0.000167736		1.98	-5.43502e-05
1.985	-5.57249e-05		1.985	0.000167082		1.985	-4.43956e-05
1.99	-8.40627e-05		1.99	0.00016076		1.99	-4.65028e-05
1.995	-8.47166e-05		1.995	0.00011651		1.995	-4.56309e-05
2	-5.92853e-05		2	0.000112731		2	-3.77835e-05
2.005	-6.44442e-05		2.005	2.52275e-07		2.005	0.000224232
2.01	-8.95849e-05		2.01	-8.32171e-06		2.01	0.000257292
2.015	-9.20554e-05		2.015	-7.01382e-06		2.015	0.000253005
2.02	-0.00011567		2.02	-2.69956e-05		2.02	0.000135803
2.025	-0.000153744		2.025	3.05519e-05		2.025	0.000160072
2.03	-0.000151419		2.03	3.25864e-05		2.03	0.000160726
2.035	-0.00011211		2.035	2.9462e-05		2.035	0.000143433
2.04	-0.000118359		2.04	1.166e-05		2.04	0.000189427
2.045	-0.000118722		2.045	-1.01382e-05		2.045	0.000197129
2.05	-0.000109567		2.05	-4.05105e-05		2.05	0.000220744
2.055	-0.000145171		2.055	-5.30082e-05		2.055	0.000217184
2.06	-0.000157959		2.06	-0.000104234		2.06	0.000197783
2.065	-0.00015963		2.065	-0.000141146		2.065	0.000194368
2.07	-5.45624e-05		2.07	-0.000151682		2.07	0.000184559
2.075	-5.74688e-05		2.075	-0.000150301		2.075	0.000194295
2.08	-5.97939e-05		2.08	-0.00016338		2.08	0.000195095
2.085	8.50192e-05		2.085	-0.000156114		2.085	0.000207592
2.09	8.8071e-05		2.09	-0.00014863		2.09	0.000217765
2.095	0.00016233		2.095	-0.000142744		2.095	0.000220308
2.1	0.000154846		2.1	-0.000140492		2.1	0.000218201
2.105	0.000160223		2.105	-0.000138893		2.105	0.000225322
2.11	0.000167417		2.11	2.05247e-05		2.11	-1.96183e-05
2.115	0.000168943		2.115	1.28953e-05		2.115	6.11807e-05
2.12	0.000166109		2.12	2.88807e-05		2.12	9.75111e-05
2.125	0.000166835		2.125	0.000111641		2.125	9.59852e-05
2.13	0.00017243		2.13	8.59195e-05		2.13	4.70118e-05
2.135	0.000174828		2.135	0.000133948		2.135	6.9246e-05
2.14	0.000153611		2.14	0.000150806		2.14	0.000101362
2.145	0.000155646		2.145	0.000154657		2.145	6.65576e-05
2.15	0.000150123		2.15	0.000232985		2.15	7.69481e-05
2.155	0.000159569		2.155	0.000265247		2.155	4.4614e-05
2.16	0.000154774		2.16	0.000262558		2.16	4.40327e-05
2.165	0.000147362		2.165	0.000310078		2.165	4.10536e-05
2.17	0.000143439		2.17	0.000294529		2.17	5.75476e-05
2.175	4.75989e-05		2.175	0.000302158		2.175	5.06448e-05
2.18	3.7935e-05		2.18	0.000290969		2.18	5.49318e-05
2.185	3.93155e-05		2.185	0.000325264		2.185	4.81744e-05
2.19	-9.73596e-05		2.19	0.000319234		2.19	3.51681e-05
2.195	-9.62697e-05		2.195	0.000310224		2.195	2.59401e-05
2.2	-0.000187386		2.2	0.000306227		2.2	2.00546e-05
2.205	-0.000187968		2.205	0.000331077		2.205	1.71481e-05
2.21	-0.00021369		2.21	0.000326863		2.21	2.17984e-05
2.215	-0.000209911		2.215	0.000147681		2.215	9.95472e-06
2.22	-0.000199376		2.22	0.000148335		2.22	-0.000105503
2.225	-0.000185279		2.225	0.000137799		2.225	-0.000135658
2.23	-0.000179975		2.23	6.27406e-05		2.23	-0.000134786
2.235	-0.000172418		2.235	5.24228e-05		2.235	-0.00012534
2.24	-0.000184843		2.24	2.0688e-06		2.24	-0.000152152
2.245	-0.000211292		2.245	-8.17639e-06		2.245	-0.000181943
2.25	-0.000209403		2.25	1.38399e-05		2.25	-0.000191171
2.255	-0.000126279		2.255	-6.55058e-05		2.255	-0.000173441
2.26	-0.000134998		2.26	-0.000104089		2.26	-0.000134858
2.265	-0.000137468		2.265	-0.000101037		2.265	-0.000133841
2.27	-0.000115452		2.27	-0.000163816		2.27	-0.00013653
2.275	-0.00010528		2.275	-0.000163889		2.275	-0.000154332
2.28	-0.000113127		2.28	-0.000132862		2.28	-0.000148882
2.285	-0.000113854		2.285	-0.000131845		2.285	-0.000165085
2.29	-0.00011102		2.29	-0.000154951		2.29	-0.000167629
2.295	-0.00010993		2.295	-9.37709e-05		2.295	-6.8955e-05
2.3	-0.000115016		2.3	-9.41342e-05		2.3	-6.85191e-05
2.305	-0.000119303		2.305	-8.95566e-05		2.305	-6.25609e-05
2.31	-0.000118286		2.31	-0.000112081		2.31	-5.2243e-05
2.315	-0.000115307		2.315	-0.000111646		2.315	-6.15436e-05
2.32	-0.000118577		2.32	-8.13459e-05		2.32	-5.19524e-05
2.325	-0.000129476		2.325	-2.111e-05		2.325	-4.37417e-05
2.33	-0.000140956		2.33	-2.75042e-05		2.33	-4.27244e-05
2.335	-0.000141101		2.335	-2.28539e-05		2.335	-5.06445e-05
2.34	-0.000134344		2.34	-4.54514e-05		2.34	-5.88552e-05
2.345	-0.000132164		2.345	-3.99292e-05		2.345	-5.36962e-05
2.35	-0.000128458		2.35	0.000327154		2.35	-5.21704e-05
2.355	-0.000125407		2.355	0.000300632		2.355	-5.08625e-05
2.36	-0.0001629		2.36	0.00030412		2.36	-7.88369e-05
2.365	-2.12837e-05		2.365	0.000309061		2.365	0.000292824
2.37	-1.70693e-05		2.37	0.000307027		2.37	0.000289118
2.375	-9.00398e-06		2.375	0.000348952		2.375	0.000290135
2.38	0.000115609		2.38	0.000337617		2.38	0.000294349
2.385	0.000121422		2.385	0.00031204		2.385	0.000280762
2.39	0.000119533		2.39	0.000311023		2.39	0.000297038
2.395	0.000113793		2.395	0.000311604		2.395	0.000337219
2.4	0.000106382		2.4	0.000249624		2.4	0.000234913
2.405	0.000112558		2.405	0.000575		2.405	0.000230771
2.41	0.000127671		2.41	0.000578924		2.41	0.000225394
2.415	0.000128688		2.415	0.000607189		2.415	0.000218637
2.42	0.000125782		2.42	0.000614528		2.42	0.000220308
2.425	0.000125273		2.425	0.000616489		2.425	0.000240435
2.43	0.000123166		2.43	0.000607261		2.43	0.000257583
2.435	0.000138934		2.435	0.00060668		2.435	0.000300162
2.44	0.000128398		2.44	0.00060995		2.44	0.000292315
2.445	0.000116772		2.445	0.0006146		2.445	0.000287737
2.45	0.000137771		2.45	0.000611403		2.45	0.000289917
2.455	0.000137771		2.455	0.000239307		2.455	0.000282142
2.46	0.000132903		2.46	0.000247445		2.46	0.000285267
2.465	9.03235e-05		2.465	0.000254347		2.465	0.000288173
2.47	-4.6061e-05		2.47	0.000256309		2.47	-0.000126575
2.475	-8.42269e-06		2.475	0.000257327		2.475	-7.68751e-05
2.48	-1.99758e-05		2.48	0.000222595		2.48	-7.7747e-05
2.485	-0.0001528		2.485	0.000228916		2.485	-6.88097e-05
2.49	-0.000152219		2.49	0.000225574		2.49	-3.64029e-05
2.495	-0.000146624		2.495	0.000225646		2.495	-3.45138e-05
2.5	-0.000146914		2.5	0.000222522		2.5	-7.3024e-05
2.505	-0.00014626		2.505	0.000219834		2.505	-5.92185e-05
2.51	-0.000121846		2.51	-0.000103144		2.51	-7.4839e-06
2.515	-0.000134053		2.515	-0.000104815		2.515	5.10808e-05
2.52	-0.000107096		2.52	-9.2681e-05		2.52	4.54132e-05
2.525	-9.84495e-05		2.525	-9.40616e-05		2.525	3.75659e-05
2.53	-7.96304e-05		2.53	-0.000116804		2.53	1.40237e-05
2.535	-4.58431e-05		2.535	-5.22816e-05		2.535	-8.57381e-06
2.54	-6.49529e-05		2.54	-4.95931e-05		2.54	-4.59942e-05
2.545	-6.14651e-05		2.545	-2.53244e-05		2.545	-1.38054e-05
2.55	-7.1129e-05		2.55	-1.63871e-05		2.55	-1.03177e-05
2.555	-8.4644e-05		2.555	-1.50792e-05		2.555	-2.09262e-05
2.56	-7.72326e-05		2.56	-1.76223e-05		2.56	-2.01996e-05
2.565	-5.13653e-05		2.565	-2.1546e-05		2.565	4.28717e-06
2.57	4.91247e-05		2.57	-1.49159e-06		2.57	6.10369e-06
2.575	3.64091e-05		2.575	-2.50884e-06		2.575	8.79214e-06
2.58	6.07505e-05		2.58	-4.32536e-06		2.58	-2.87009e-05
2.585	3.56825e-05		2.585	-2.48884e-05		2.585	-2.17981e-05
2.59	3.90975e-05		2.59	-5.48794e-06		2.59	-2.15801e-05
2.595	3.88796e-05		2.595	6.35579e-06		2.595	-6.23429e-05
2.6	4.06234e-05		2.6	3.95798e-06		2.6	-8.2034e-05
2.605	0.000287017		2.605	1.33312e-05		2.605	-8.2252e-05
2.61	0.000290432		2.61	2.80087e-05		2.61	-9.35871e-05
2.615	0.000328506		2.615	2.41577e-05		2.615	-0.000125049
2.62	0.000376971		2.62	1.53657e-05		2.62	-0.000178746
2.625	0.000349723		2.625	-7.81309e-06		2.625	-0.000175403
2.63	0.00033025		2.63	7.73455e-05		2.63	-0.000182088
2.635	0.000312012		2.635	9.75452e-05		2.635	-0.000192043
2.64	0.000278588		2.64	-1.59511e-05		2.64	-0.000183178
2.645	0.000282221		2.645	4.84991e-05		2.645	-0.000166393
2.65	0.000318261		2.65	2.37217e-05		2.65	-0.000197419
2.655	0.000525344		2.655	2.16146e-05		2.655	-0.000197783
2.66	0.00051103		2.66	1.26046e-05		2.66	-0.000194077
2.665	0.000502383		2.665	2.13966e-05		2.665	-0.000186448
2.67	0.000478405		2.67	2.75001e-05		2.67	-0.000209336
2.675	0.000373628		2.675	1.34219e-06		2.675	-0.000216093
2.68	0.000376099		2.68	-1.09375e-05		2.68	-0.000216529
2.685	0.000309251		2.685	-7.01382e-06		2.685	-0.000213042
2.69	0.00032233		2.69	4.74819e-05		2.69	-0.000211806
2.695	0.000319278		2.695	2.31405e-05		2.695	-0.00020236
2.7	0.000318188		2.7	2.16872e-05		2.7	-0.00019771
2.705	0.00031332		2.705	2.5175e-05		2.705	-0.000190226
2.71	7.31755e-05		2.71	1.26773e-05		2.71	-0.000183977
2.715	6.95425e-05		2.715	-1.83691e-07		2.715	-2.74656e-05
2.72	-1.22926e-06		2.72	2.65008e-06		2.72	-4.21431e-05
2.725	-3.22555e-05		2.725	2.0016e-05		2.725	-4.06173e-05
2.73	-2.1865e-05		2.73	2.58289e-05		2.73	-1.87463e-05
2.735	-1.85226e-05		2.735	-5.55513e-05		2.735	-2.68828e-06
2.74	-1.2419e-05		2.74	-9.13005e-05		2.74	1.51863e-05
2.745	-1.59794e-05		2.745	4.552e-05		2.745	1.24252e-05
2.75	-1.51075e-05		2.75	-2.05287e-05		2.75	1.29338e-05
2.755	-4.53344e-05		2.755	-2.65596e-05		2.755	0.000158401
2.76	-0.000247041		2.76	-1.58058e-05		2.76	0.000162397
2.765	-0.000222336		2.765	-7.52244e-06		2.765	0.000173224
2.77	-0.000213908		2.77	-9.84759e-06		2.77	0.000169736
2.775	-0.000198722		2.775	-1.54425e-05		2.775	0.000206575
2.78	-0.000198286		2.78	-7.2318e-06		2.78	0.000214277
2.785	-0.00021151		2.785	4.47934e-05		2.785	0.00022445
2.79	-0.000207732		2.79	5.22775e-05		2.79	0.000266448
2.795	-0.000199448		2.795	6.8824e-07		2.795	0.000263687
2.8	-0.000177868		2.8	3.20051e-05		2.8	0.000242324
2.805	-0.000180702		2.805	2.16872e-05		2.805	0.000241307
2.81	-0.000177287		2.81	2.0016e-05		2.81	0.000241234
2.815	-0.000182446		2.815	3.45482e-05		2.815	0.000279599
2.82	-0.000173872		2.82	3.97798e-05		2.82	0.000191026
2.825	-0.000175761		2.825	4.08697e-05		2.825	0.000190226
2.83	-0.000131074		2.83	2.9026e-05		2.83	0.000187974
2.835	-0.000135216		2.835	7.00974e-06		2.835	0.000194368
2.84	-2.99303e-05		2.84	1.99614e-06		2.84	0.000187611
2.845	-4.13381e-05		2.845	1.85081e-06		2.845	0.000202143
2.85	-4.34452e-05		2.85	-0.000138094		2.85	0.000204323
2.855	-5.36904e-05		2.855	-0.000111573		2.855	0.000173878
2.86	-5.44897e-05		2.86	-0.000121455		2.86	3.70572e-05
2.865	-5.86314e-05		2.865	-0.000140129		2.865	2.99365e-05
2.87	-6.78593e-05		2.87	-0.000133371		2.87	4.26521e-05
2.875	-7.09837e-05		2.875	-0.000138385		2.875	3.84378e-05
2.88	-8.47893e-05		2.88	-0.000140347		2.88	4.19255e-05
2.885	-6.83679e-05		2.885	-0.000141509		2.885	4.4178e-05
2.89	2.57279e-05		2.89	-0.000182999		2.89	7.19345e-05
2.895	6.00239e-05		2.895	-0.000158875		2.895	8.05811e-05
2.9	4.81075e-05		2.9	-0.000150374		2.9	7.78927e-05
2.905	2.71085e-05		2.905	-0.000172099		2.905	9.35874e-05
2.91	0.000106745		2.91	-0.000175587		2.91	9.88917e-05
2.915	0.000129778		2.915	-7.97474e-05		2.915	0.000104705
2.92	0.000128906		2.92	-9.42796e-05		2.92	6.29245e-05
2.925	0.000139878		2.925	-7.90934e-05		2.925	-6.82995e-06
2.93	0.000143148		2.93	-7.90208e-05		2.93	-1.11896e-05
2.935	0.0001066		2.935	-7.20453e-05		2.935	-1.70025e-05
2.94	0.000103184		2.94	-6.98655e-05		2.94	-4.13439e-05
2.945	-2.53716e-06		2.945	-6.88482e-05		2.945	-4.94092e-05
2.95	-9.38618e-07		2.95	-6.98655e-05		2.95	-3.36418e-05
2.955	8.14399e-06		2.955	-6.3326e-05		2.955	-4.08353e-05
2.96	1.52648e-05		2.96	-8.08373e-05		2.96	1.82381e-05
2.965	2.28942e-05		2.965	-7.50244e-05		2.965	9.44609e-06
2.97	2.25309e-05		2.97	-7.85848e-05		2.97	0.000102016
2.975	3.86616e-05		2.975	-8.35257e-05		2.975	0.000360471
2.98	2.94336e-05		2.98	-8.4325e-05		2.98	0.000358509
2.985	2.44927e-05		2.985	8.52655e-05		2.985	0.000313387
2.99	1.75173e-05		2.99	9.39848e-05		2.99	0.000305031
2.995	-5.96486e-05		2.995	8.49022e-05		2.995	0.000270589
3	-9.45985e-05		3	4.58833e-05		3	0.000211153
3.005	-8.12289e-05		3.005	3.95618e-05		3.005	0.000295076
3.01	2.29668e-05		3.01	4.56653e-05		3.01	0.00028098
3.015	-5.15106e-05		3.015	4.90077e-05		3.015	0.000274731
3.02	3.72084e-05		3.02	-2.22726e-05		3.02	0.000270299
3.025	3.56098e-05		3.025	-2.00201e-05		3.025	0.000293187
3.03	1.96971e-05		3.03	-4.15277e-05		3.03	0.000305903
3.035	2.38387e-05		3.035	-3.79674e-05		3.035	0.000346229
3.04	-4.78965e-06		3.04	-3.75314e-05		3.04	0.000349572
3.045	1.96971e-05		3.045	-2.31445e-05		3.045	0.00036018
3.05	1.78806e-05		3.05	-1.21727e-05		3.05	0.000382923
3.055	2.1223e-05		3.055	-1.63144e-05		3.055	0.000334386
3.06	2.33301e-05		3.06	-2.07287e-06		3.06	0.000366066
3.065	6.39476e-05		3.065	-1.47159e-05		3.065	0.000355385
3.07	0.00012709		3.07	-1.56425e-06		3.07	0.00037137
3.075	0.000141477		3.075	1.56017e-06		3.075	0.000279454
3.08	0.000116845		3.08	-3.23545e-06		3.08	1.66395e-05
3.085	0.000121931		3.085	4.82991e-06		3.085	2.09265e-05
3.09	0.000127453		3.09	-0.000107867		3.09	2.55042e-05
3.095	0.000125419		3.095	-0.000124434		3.095	2.28884e-05
3.1	0.000203093		3.1	-0.000121963		3.1	2.703e-05
3.105	0.000202875		3.105	-0.000114697		3.105	2.68847e-05
3.11	0.000193066		3.11	-0.000113171		3.11	-6.13256e-05
3.115	0.000119824		3.115	7.63282e-05		3.115	-6.23429e-05
3.12	0.000115609		3.12	6.95708e-05		3.12	-6.04537e-05
3.125	6.54545e-06		3.125	4.53747e-05		3.125	-5.02812e-05
3.13	3.82256e-05		3.13	4.66099e-05		3.13	-7.04082e-05
3.135	3.72084e-05		3.135	7.69822e-05		3.135	-7.78923e-05
3.14	0.000121422		3.14	7.05154e-05		3.14	-0.000119236
3.145	0.000119606		3.145	5.59105e-05		3.145	-2.4703e-06
3.15	0.000102167		3.15	4.43574e-05		3.15	2.00546e-05
3.155	0.000106454		3.155	3.02612e-05		3.155	3.14623e-05
3.16	0.000213484		3.16	3.39669e-05		3.16	3.22616e-05
3.165	0.000206872		3.165	2.03067e-05		3.165	2.18157e-07
3.17	0.000168579		3.17	8.39576e-05		3.17	-6.75729e-06
3.175	9.57004e-05		3.175	0.000104375		3.175	-2.19434e-05
3.18	9.70083e-05		3.18	0.000101978		3.18	-1.27881e-05
3.185	8.98875e-05		3.185	0.00014165		3.185	-3.34238e-05
3.19	0.000106963		3.19	0.000141578		3.19	-1.70751e-05
3.195	0.000109724		3.195	9.18777e-05		3.195	-2.41232e-05
3.2	0.000107471		3.2	9.89984e-05		3.2	1.09009e-06
3.205	2.33301e-05		3.205	0.000119126		3.205	8.8648e-06
3.21	0.000300459		3.21	0.00011869		3.21	0.000105358
3.215	0.000298061		3.215	0.000122032		3.215	9.84557e-05
3.22	0.000262312		3.22	-5.78038e-05		3.22	0.000101435
3.225	0.000267616		3.225	-2.71409e-05		3.225	0.000111099
3.23	0.000269215		3.23	-1.71137e-05		3.23	9.8383e-05
3.235	0.000244147		3.235	-1.87122e-05		3.235	9.27881e-05
3.24	0.00026391		3.24	-2.45251e-05		3.24	8.70479e-05
3.245	0.000315282		3.245	-2.37985e-05		3.245	8.70479e-05
3.25	0.000404509		3.25	-2.43618e-06		3.25	-1.83104e-05
3.255	0.000399278		3.255	-1.08648e-05		3.255	-5.30423e-05
3.26	0.000484436		3.26	-1.47159e-05		3.26	-4.91186e-05
3.265	0.000376607		3.265	1.12421e-06		3.265	1.71481e-05
3.27	0.000402257		3.27	1.48751e-06		3.27	2.78293e-05
3.275	0.000399932		3.275	-1.62417e-05		3.275	-1.65665e-05
3.28	0.000406907		3.28	9.06223e-07		3.28	3.45868e-05
3.285	0.000389396		3.285	-2.65416e-06		3.285	2.33243e-05
3.29	0.000395863		3.29	-1.71863e-05		3.29	3.28429e-05
3.295	0.000379223		3.295	-2.07467e-05		3.295	8.85012e-05
3.3	0.000379659		3.3	-2.03834e-05		3.3	9.67118e-05
3.305	0.000387143		3.305	-2.43071e-05		3.305	8.03631e-05
3.31	0.000396153		3.31	-3.14279e-05		3.31	6.40144e-05
3.315	0.000163348		3.315	-6.65051e-06		3.315	-3.78562e-05
3.32	0.000161822		3.32	2.15419e-05		3.32	-3.25519e-05
3.325	0.00022649		3.325	4.20323e-05		3.325	-3.90187e-05
3.33	0.000242185		3.33	1.98707e-05		3.33	-4.62848e-05
3.335	0.000455081		3.335	8.68094e-06		3.335	1.63489e-05
3.34	0.000449632		3.34	3.52748e-05		3.34	2.40509e-05
3.345	0.000450794		3.345	1.52204e-05		3.345	2.58675e-05
3.35	0.000317534		3.35	1.47845e-05		3.35	3.83651e-05
3.355	0.000251558		3.355	-4.32536e-06		3.355	9.84557e-05
3.36	0.000246254		3.36	1.54384e-05		3.36	9.41687e-05
3.365	0.000158043		3.365	3.41123e-05		3.365	5.90735e-05
3.37	0.000159569		3.37	0.00010096		3.37	-2.03433e-06
3.375	0.000151286		3.375	8.71547e-05		3.375	-6.61197e-06
3.38	0.000173302		3.38	5.453e-05		3.38	6.74295e-05
3.385	0.000165164		3.385	6.35579e-06		3.385	1.9546e-05
3.39	0.00017025		3.39	1.2532e-05		3.39	4.21435e-05
3.395	0.000178025		3.395	-7.81309e-06		3.395	3.58947e-05
3.4	0.00017926		3.4	-1.28993e-05		3.4	-2.27427e-05
3.405	0.00017461		3.405	1.84175e-05		3.405	-2.27427e-05
3.41	0.000165963		3.41	0.00011571		3.41	-1.71478e-05
3.415	0.000202003		3.415	0.000102922		3.415	-1.56946e-05
3.42	0.000158189		3.42	9.66006e-05		3.42	-9.59106e-06
3.425	0.000200114		3.425	6.33219e-05		3.425	-4.21416e-06
3.43	0.000139806		3.43	5.69278e-05		3.43	-8.13785e-06
3.435	0.000122948		3.435	5.35127e-05		3.435	-1.11169e-05
3.44	-9.27093e-05		3.44	0.000106265		3.44	-4.16345e-05
3.445	-6.34997e-05		3.445	8.03972e-05		3.445	-3.32785e-05
3.45	-8.09383e-05		3.45	8.27224e-05		3.45	-2.98635e-05
3.455	-8.69691e-05		3.455	8.19958e-05		3.455	-1.41687e-05
3.46	1.43202e-05		3.46	8.37396e-05		3.46	-7.76743e-05
3.465	4.69449e-05		3.465	6.39032e-05		3.465	-7.60031e-05
3.47	4.49104e-05		3.47	4.69006e-05		3.47	-5.70386e-05
3.475	4.83981e-05		3.475	-1.63871e-05		3.475	-5.94364e-05
3.48	5.42837e-05		3.48	-1.50792e-05		3.48	-6.37961e-05
3.485	4.72356e-05		3.485	-2.27086e-05		3.485	-6.67025e-05
3.49	7.5646e-05		3.49	1.79614e-07		3.49	-6.82284e-05
3.495	9.28666e-05		3.495	5.43846e-05		3.495	-7.80376e-05
3.5	8.60365e-05		3.5	8.96252e-05		3.5	-4.73021e-05
3.505	8.61818e-05		3.505	0.000107136		3.505	-6.445e-05
3.51	0.000113139		3.51	8.13418e-05		3.51	-7.36053e-05
3.515	0.000114229		3.515	-2.27812e-05		3.515	-4.27244e-05
3.52	0.000162766		3.52	-1.98021e-05		3.52	-4.04719e-05
3.525	0.000162621		3.525	-3.49883e-05		3.525	-4.28682e-06
3.53	0.00012273		3.53	1.36945e-05		3.53	-2.8336e-06
3.535	0.000127163		3.535	-2.39438e-05		3.535	1.77294e-05
3.54	0.000122222		3.54	9.66733e-05		3.54	4.8465e-05
3.545	0.000151795		3.545	3.91259e-05		3.545	0.000154913
3.55	0.000129633		3.55	0.000102777		3.55	0.000128174
3.555	0.00012491		3.555	9.74726e-05		3.555	0.000121417
3.56	0.00016778		3.56	9.59467e-05		3.56	0.000102016
3.565	4.88341e-05		3.565	9.6746e-05		3.565	9.66392e-05
3.57	2.442e-05		3.57	9.59467e-05		3.57	0.000102815
3.575	2.57279e-05		3.575	9.93617e-05		3.575	8.11624e-05
3.58	3.05236e-05		3.58	0.000291477		3.58	8.27609e-05
3.585	3.65544e-05		3.585	0.000303684		3.585	7.8038e-05
3.59	2.65999e-05		3.59	0.000299833		3.59	1.34424e-05
3.595	8.21666e-06		3.595	0.000298889		3.595	1.0318e-05
3.6	-9.87591e-06		3.6	0.000269025		3.6	2.46322e-05
3.605	3.13039e-06		3.605	0.000244248		3.605	-2.90469e-07
3.61	7.70803e-06		3.61	0.000276872		3.61	3.34258e-06
3.615	-2.03391e-05		3.615	0.000262703		3.615	1.01e-05
3.62	-2.57886e-05		3.62	0.000267644		3.62	-3.24792e-05
3.625	-0.000116324		3.625	0.000268008		3.625	-3.85828e-05
3.63	1.86798e-05		3.63	0.000277744		3.63	-7.47679e-05
3.635	2.96516e-05		3.635	0.000298162		3.635	-6.61212e-05
3.64	2.65272e-05		3.64	0.000296491		3.64	-7.97088e-05
3.645	3.12502e-05		3.645	0.000174711		3.645	-0.000108773
3.65	-5.95222e-06		3.65	0.000181687		3.65	-0.000231715
3.655	-3.19111e-06		3.655	0.000127482		3.655	0.000117275
3.66	3.69278e-07		3.66	0.000125738		3.66	0.000122216
3.665	-4.11201e-05		3.665	0.000132786		3.665	0.000124323
3.67	-4.12654e-05		3.67	0.000165701		3.67	0.000138855
3.675	-4.21373e-05		3.675	0.000189025		3.675	0.000139
3.68	-4.20647e-05		3.68	0.000203194		3.68	0.000162761
3.685	-4.72963e-05		3.685	-1.51518e-05		3.685	0.000158982
3.69	-7.73052e-05		3.69	-1.57331e-05		3.69	0.000213551
3.695	-7.98484e-05		3.695	-2.36532e-05		3.695	0.000211734
3.7	-2.5934e-05		3.7	-4.54514e-05		3.7	0.000212025
3.705	-7.76874e-06		3.705	-6.16548e-05		3.705	0.000231716
3.71	-1.72873e-05		3.71	-7.00108e-05		3.71	0.000223723
3.715	-2.37541e-05		3.715	0.000140778		3.715	0.000227065
3.72	-2.34635e-05		3.72	0.000230079		3.72	0.000241525
3.725	-2.12837e-05		3.725	0.000244902		3.725	0.000249808
3.73	-2.28095e-05		3.73	0.000254565		3.73	0.000285412
3.735	-0.000155125		3.735	0.000238653		3.735	0.00030118
3.74	-0.000164716		3.74	0.000197817		3.74	0.000284686
3.745	-0.000133763		3.745	0.000207118		3.745	0.000279817
3.75	-0.000133617		3.75	0.000230151		3.75	0.000312805
3.755	-0.000126715		3.755	0.000223539		3.755	0.000296675
3.76	-0.000136524		3.76	0.000219107		3.76	-3.23339e-05
3.765	-0.000137614		3.765	0.000234293		3.765	-2.7611e-05
3.77	-0.000136233		3.77	0.000233784		3.77	-3.69116e-05
3.775	-0.000137396		3.775	0.000203339		3.775	-3.23339e-05
3.78	-0.000140884		3.78	0.000185683		3.78	-3.56037e-05
3.785	-0.000114072		3.785	0.000228698		3.785	-2.45592e-05
3.79	2.86344e-05		3.79	0.000232985		3.79	-2.76094e-06
3.795	3.48832e-05		3.795	0.000230006		3.795	-1.60579e-05
3.8	3.11775e-05		3.8	0.000240469		3.8	-7.77454e-06
3.805	-3.39993e-05		3.805	0.000243812		3.805	-3.70553e-06
3.81	-1.64154e-05		3.81	0.000264883		3.81	-4.63575e-05
3.815	-2.01211e-05		3.815	0.000270769		3.815	-2.95002e-05
3.82	-2.1429e-05		3.82	9.77085e-06		3.82	0.000237311
3.825	-1.91038e-05		3.825	-7.13187e-05		3.825	0.000219218
3.83	-1.65607e-05		3.83	-4.48701e-05		3.83	0.000204904
3.835	1.56281e-05		3.835	-5.61326e-05		3.835	0.000289554
3.84	7.92601e-06		3.84	-4.48701e-05		3.84	0.000281489
3.845	9.30657e-06		3.845	-6.90662e-05		3.845	0.000298491
3.85	-1.53255e-05		3.85	-4.90845e-05		3.85	0.000320798
3.855	-1.6706e-05		3.855	-9.103e-07		3.855	0.000307428
3.86	-1.6924e-05		3.86	4.19596e-05		3.86	0.000356257
3.865	2.87797e-05		3.865	4.37762e-05		3.865	0.000344703
3.87	2.4638e-05		3.87	3.50568e-05		3.87	0.000354149
3.875	2.53646e-05		3.875	3.78906e-05		3.875	0.000388155
3.88	6.39476e-05		3.88	4.32675e-05		3.88	0.000384086
3.885	6.01692e-05		3.885	3.6728e-05		3.885	0.00038365
3.89	3.45926e-05		3.89	-2.35078e-05		3.89	0.000357782
3.895	-0.000107314		3.895	-1.66051e-05		3.895	0.000337946
3.9	-9.64877e-05		3.9	0.000171877		3.9	0.000294858
3.905	-8.71871e-05		3.905	0.000172241		3.905	0.000316511
3.91	-7.54887e-05		3.91	0.000175002		3.91	0.000337655
3.915	0.000170977		3.915	0.000138526		3.915	0.000338019
3.92	0.000165455		3.92	0.000127336		3.92	0.000340562
3.925	0.000202439		3.925	0.000145792		3.925	6.93913e-05
3.93	0.000208615		3.93	0.000139834		3.93	7.38963e-05
3.935	0.000205128		3.935	0.000100016		3.935	0.000247701
3.94	0.00019016		3.94	0.000101978		3.94	0.000181798
3.945	0.000226563		3.945	9.28949e-05		3.945	0.000175985
3.95	0.000225545		3.95	9.90711e-05		3.95	0.000157311
3.955	0.000263692		3.955	7.28405e-05		3.955	0.000165885
3.96	0.000267471		3.96	5.26588e-06		3.96	0.000269572
3.965	0.00028985		3.965	-3.20092e-05		3.965	0.000269863
3.97	0.000244946		3.97	-6.50519e-06		3.97	0.00027306
3.975	0.000271322		3.975	-1.63691e-06		3.975	0.000276112
3.98	0.000268633		3.98	1.64557e-05		3.98	0.00024356
3.985	0.000220822		3.985	1.04248e-05		3.985	0.000226557
3.99	0.000285345		3.99	1.53657e-05		3.99	0.00024356
3.995	0.000285927		3.995	2.57563e-05		3.995	0.000247193
4	0.000282802		4	1.97981e-05		4	0.000262524
4.005	0.000271976		4.005	-0.000169774		4.005	0.000273932
4.01	0.000285999		4.01	-0.000159892		4.01	0.000246975
4.015	0.000276844		4.015	-0.000158802		4.015	0.000221907
4.02	3.05773e-06		4.02	-0.00015546		4.02	0.000235857
4.025	7.63537e-06		4.025	-0.000136568		4.025	0.000240508
4.03	1.45919e-06		4.03	-0.000118185		4.03	0.000238982
4.035	-5.66158e-06		4.035	-0.000119275		4.035	0.000292824
4.04	-6.60617e-06		4.04	-6.87756e-05		4.04	0.000133188
4.045	-1.95587e-06		4.045	-6.29627e-05		4.045	8.42868e-05
4.05	-4.00302e-05		4.05	-6.71044e-05		4.05	0.000102161
4.055	-3.3854e-05		4.055	6.6737e-05		4.055	0.000109064
4.06	-7.78865e-05		4.06	6.34673e-05		4.06	0.000136167
4.065	-7.5634e-05		4.065	5.42393e-05		4.065	1.22799e-05
4.07	-8.31908e-05		4.07	4.42121e-05		4.07	-4.17798e-05
4.075	-7.81045e-05		4.075	4.31949e-05		4.075	-5.09351e-05
4.08	-8.11563e-05		4.08	4.79178e-05		4.08	-5.92911e-05
4.085	-7.76685e-05		4.085	5.58379e-05		4.085	-4.89733e-05
4.09	-6.94578e-05		4.09	5.37307e-05		4.09	-3.06627e-05
4.095	-0.000116397		4.095	5.15509e-05		4.095	-4.80287e-05
4.1	-8.40627e-05		4.1	7.35671e-05		4.1	-1.15529e-05
4.105	-8.18829e-05		4.105	0.000114911		4.105	-3.21159e-05
4.11	-7.72326e-05		4.11	0.000115565		4.11	-3.85828e-05
4.115	-2.13563e-05		4.115	0.000169915		4.115	-4.01086e-05
4.12	-2.17923e-05		4.12	0.000199052		4.12	-3.1026e-05
4.125	-3.18195e-05		4.125	0.000200433		4.125	-4.47589e-05
4.13	-2.63699e-05		4.13	0.000182268		4.13	-6.29242e-05
4.135	7.32582e-07		4.135	0.000147754		4.135	2.10718e-05
4.14	0.000165891		4.14	0.000186555		4.14	-4.65012e-06
4.145	0.000199896		4.145	0.000144629		4.145	-1.09716e-05
4.15	0.000211377		4.15	0.00018096		4.15	-2.17981e-05
4.155	0.000227362		4.155	0.000181033		4.155	-9.00978e-06
4.16	0.000215518		4.16	8.21411e-05		4.16	-9.1551e-06
4.165	0.000228888		4.165	0.000118617		4.165	-1.9255e-05
4.17	0.000222712		4.17	0.000129007		4.17	-1.63485e-05
4.175	0.000210505		4.175	0.000147245		4.175	-9.59106e-06
4.18	0.000239642		4.18	0.00015255		4.18	-7.19325e-06
4.185	0.000217553		4.185	0.000136927		4.185	-2.01269e-05
4.19	0.000214356		4.19	0.000182922		4.19	4.06918e-06
4.195	0.000213193		4.195	0.000207772		4.195	-7.8472e-06
4.2	0.000198007		4.2	0.000202395		4.2	4.8247e-05
4.205	0.00019016		4.205	0.000172241		4.205	5.81462e-07
4.21	0.000186236		4.21	0.000171078		4.21	9.88206e-06
4.215	0.000214356		4.215	0.000176382		4.215	1.80201e-05
4.22	0.000131086		4.22	0.000134094		4.22	5.48592e-05
4.225	0.000129124		4.225	9.47841e-05		4.225	7.92006e-05
4.23	0.000133484		4.23	0.000101905		4.23	8.34149e-05
4.235	0.000135664		4.235	0.0001176		4.235	8.31242e-05
4.24	8.43653e-05		4.24	0.000122177		4.24	1.45496e-07
4.245	-8.4426e-05		4.245	8.66461e-05		4.245	-1.55493e-05
4.25	-0.000115816		4.25	0.000295546		4.25	-3.63287e-06
4.255	-0.00015062		4.255	0.000255074		4.255	7.09172e-05
4.26	-0.000160429		4.26	0.000290823		4.26	5.18074e-05
4.265	-0.000142119		4.265	0.000247227		4.265	4.8683e-05
4.27	-0.000148222		4.27	0.000219906		4.27	3.84378e-05
4.275	-0.000146478		4.275	0.000214457		4.275	5.58037e-05
4.28	-0.000144153		4.28	0.000200433		4.28	8.30516e-05
4.285	-0.000156869		4.285	0.000166137		4.285	0.000127665
4.29	-0.00015527		4.29	0.000189825		4.29	0.000141762
4.295	-0.00014953		4.295	0.000111423		4.295	0.000103905
4.3	-0.000150184		4.3	8.53382e-05		4.3	9.53313e-05
4.305	-0.00014844		4.305	9.18777e-05		4.305	0.000105431
4.31	-0.000173654		4.31	9.02791e-05		4.31	0.000110663
4.315	-0.000167187		4.315	5.11876e-05		4.315	0.000139218
4.32	-0.00020715		4.32	4.9807e-05		4.32	0.000145249
4.325	-0.000207296		4.325	2.68462e-05		4.325	0.000108992
4.33	-0.000185279		4.33	0.000178925		4.33	7.99998e-05
4.335	-0.000194362		4.335	0.000164539		4.335	7.3751e-05
4.34	-0.000199376		4.34	0.000150515		4.34	6.72115e-05
4.345	-0.000200538		4.345	0.000155601		4.345	0.000120545
4.35	-0.000199376		4.35	0.000153712		4.35	0.00010703
4.355	-0.000187968		4.355	-3.23545e-06		4.355	9.03177e-05
4.36	-0.000194071		4.36	-5.70592e-06		4.36	2.47775e-05
4.365	-0.000197341		4.365	-3.76767e-05		4.365	7.70934e-05
4.37	-0.00020824		4.37	-3.52062e-05		4.37	8.66846e-05
4.375	-0.000206642		4.375	-3.86213e-05		4.375	9.11169e-05
4.38	-0.000206424		4.38	-3.804e-05		4.38	7.49862e-05
4.385	-0.000212454		4.385	-3.8694e-05		4.385	6.77928e-05
4.39	-0.000237014		4.39	-3.52789e-05		4.39	6.79381e-05
4.395	-0.000240792		4.395	-5.4534e-05		4.395	5.41325e-05
4.4	-0.000247768		4.4	-4.88665e-05		4.4	5.31153e-05
4.405	-0.000244643		4.405	-2.9466e-05		4.405	5.58764e-05
4.41	-0.000246387		4.41	4.58107e-05		4.41	2.31063e-05
4.415	-0.000246387		4.415	0.000118399		4.415	1.4169e-05
4.42	-0.000252781		4.42	0.000125883		4.42	-2.87009e-05
4.425	-0.000249294		4.425	0.000121523		4.425	0.000243342
4.43	-0.000222554		4.43	0.000118835		4.43	0.000306339
4.435	-0.000242899		4.435	-3.08466e-05		4.435	0.000461034
4.44	-0.000221174		4.44	-9.70227e-06		4.44	0.000454567
4.445	-0.00019785		4.445	9.91617e-06		4.445	0.000456165
4.45	-0.000137904		4.45	1.02068e-05		4.45	0.000416202
4.455	-0.000129185		4.455	7.0824e-06		4.455	0.000409444
4.46	-0.000141683		4.46	-5.26449e-05		4.46	0.000503686
4.465	-0.000137178		4.465	-5.32261e-05		4.465	0.000513349
4.47	-0.00013587		4.47	-5.21362e-05		4.47	0.000447882
4.475	-0.000133763		4.475	-2.24906e-05		4.475	0.000486974
4.48	-0.000146188		4.48	-2.64143e-05		4.48	0.000444685
4.485	-0.000140084		4.485	-1.23181e-05		4.485	0.000445339
4.49	-0.000139576		4.49	2.37217e-05		4.49	0.000448681
4.495	-0.000112255		4.495	2.77908e-05		4.495	0.000528972
4.5	-0.000113708		4.5	6.78996e-05		4.5	0.00056908
4.505	-0.000110148		4.505	6.90621e-05		4.505	0.0006275
4.51	2.47644e-06		4.51	5.40213e-05		4.51	0.000671678
4.515	9.70809e-05		4.515	1.28953e-05		4.515	0.000640942
4.52	9.90428e-05		4.52	-5.43887e-05		4.52	0.000639416
4.525	9.89701e-05		4.525	-2.88121e-05		4.525	0.000644284
4.53	9.96241e-05		4.53	-2.79402e-05		4.53	0.000362796
4.535	7.94243e-05		4.535	-2.27812e-05		4.535	0.000297837
4.54	7.32482e-05		4.54	4.68459e-06		4.54	0.000145758
4.545	5.51556e-05		4.545	1.40578e-05		4.545	0.000286502
4.55	5.71174e-05		4.55	-4.39802e-06		4.55	0.000293478
4.555	0.000103984		4.555	-1.47885e-05		4.555	0.000311352
4.56	0.000105074		4.56	8.24497e-06		4.56	0.000327265
4.565	0.000102022		4.565	6.57377e-06		4.565	0.000239781
4.57	0.000101586		4.57	2.58289e-05		4.57	0.000268482
4.575	0.000327561		4.575	9.33309e-05		4.575	0.000277855
4.58	0.000324292		4.58	6.7173e-05		4.58	0.000276475
4.585	0.00032698		4.585	9.57287e-05		4.585	0.000285993
4.59	0.000320731		4.59	0.000102704		4.59	0.00028672
4.595	0.000324437		4.595	9.95071e-05		4.595	0.000264413
4.6	0.000301694		4.6	9.16597e-05		4.6	0.000139146
4.605	0.000312521		4.605	4.2105e-05		4.605	0.000101943
4.61	0.000310559		4.61	7.1242e-05		4.61	7.81833e-05
4.615	0.000199751		4.615	0.000258852		4.615	4.4178e-05
4.62	0.000101368		4.62	0.000238871		4.62	8.05085e-05
4.625	8.96695e-05		4.625	0.000249407		4.625	8.71206e-05
4.63	0.000131886		4.63	0.000235601		4.63	9.30061e-05
4.635	0.000133629		4.635	0.000232186		4.635	8.39235e-05
4.64	0.000131595		4.64	0.000249479		4.64	8.15257e-05
4.645	0.000215228		4.645	0.000223249		4.645	8.55221e-05
4.65	0.000215954		4.65	0.000205229		4.65	-3.36418e-05
4.655	0.000192194		4.655	0.000199488		4.655	-2.3542e-05
4.66	7.88431e-05		4.66	0.00020254		4.66	-3.13893e-05
4.665	0.000103184		4.665	0.000174493		4.665	-3.84374e-05
4.67	0.000139224		4.67	0.000172967		4.67	-3.20433e-05
4.675	0.000142639		4.675	0.00015938		4.675	-7.25154e-05
4.68	-5.92127e-05		4.68	8.60648e-05		4.68	-8.69023e-05
4.685	-6.42263e-05		4.685	8.13418e-05		4.685	-0.00011989
4.69	-6.19738e-05		4.69	6.05608e-05		4.69	-0.00012861
4.695	-6.42263e-05		4.695	3.57835e-05		4.695	-0.000131516
4.7	-6.84406e-05		4.7	8.09965e-06		4.7	-0.000131661
4.705	-3.3418e-05		4.705	1.20233e-05		4.705	-0.000118873
4.71	-3.21828e-05		4.71	0.000107936		4.71	-0.000113423
4.715	-3.16015e-05		4.715	7.8726e-05		4.715	-0.000150626
4.72	-3.3636e-05		4.72	1.91441e-05		4.72	-0.000157311
4.725	-2.0993e-05		4.725	4.46661e-06		4.725	-0.000155857
4.73	4.29297e-06		4.73	-1.47885e-05		4.73	-1.62759e-05
4.735	-2.21556e-05		4.735	-1.63871e-05		4.735	-1.57672e-05
4.74	-2.71692e-05		4.74	0.000129661		4.74	3.1971e-05
4.745	3.85163e-05		4.745	0.000108299		4.745	3.48774e-05
4.75	-3.93036e-05		4.75	0.000107718		4.75	7.19345e-05
4.755	-3.77777e-05		4.755	9.73999e-05		4.755	5.48592e-05
4.76	-3.95216e-05		4.76	0.00010314		4.76	3.91644e-05
4.765	-3.58159e-05		4.765	9.84898e-05		4.765	2.23797e-05
4.77	-5.90673e-05		4.77	0.000103285		4.77	3.85831e-05
4.775	-9.14014e-05		4.775	9.9943e-05		4.775	5.38419e-05
4.78	-9.04568e-05		4.78	9.96524e-05		4.78	5.6385e-05
4.785	-0.000111456		4.785	0.000101396		4.785	7.45503e-05
4.79	-0.000105934		4.79	0.000151605		4.79	7.42596e-05
4.795	-0.00010775		4.795	0.000145211		4.795	8.93004e-05
4.8	-7.18557e-05		4.8	0.000151896		4.8	8.54494e-05
4.805	-5.29638e-05		4.805	0.000171151		4.805	8.89371e-05
4.81	-9.2564e-05		4.81	0.000165701		4.81	0.000128029
4.815	-9.92488e-05		4.815	0.000122759		4.815	0.000155858
4.82	-9.91035e-05		4.82	0.000130606		4.82	0.000162107
4.825	-9.31453e-05		4.825	-2.36352e-06		4.825	0.000193569
4.83	-0.000100048		4.83	-2.87214e-06		4.83	0.000151789
4.835	-0.000105062		4.835	6.14328e-05		4.835	2.97911e-05
4.84	-9.80136e-05		4.84	4.44301e-05		4.84	0.000182742
4.845	-9.98301e-05		4.845	-3.67141e-06		4.845	0.000159346
4.85	-0.000163844		4.85	5.42918e-07		4.85	0.000166248
4.855	-0.000133254		4.855	3.08605e-06		4.855	0.00012207
4.86	-7.21463e-05		4.86	6.93708e-06		4.86	0.000127883
4.865	-1.22011e-05		4.865	2.72275e-06		4.865	0.000150554
4.87	0.000196263		4.87	3.95618e-05		4.87	0.000143796
4.875	0.000181586		4.875	4.79905e-05		4.875	0.000121707
4.88	0.000182821		4.88	7.08787e-05		4.88	9.96183e-05
4.885	0.000179769		4.885	6.44118e-05		4.885	0.000108338
4.89	0.000187907		4.89	6.17961e-05		4.89	0.000117348
4.895	0.000189724		4.895	5.35854e-05		4.895	0.000115604
4.9	0.000186018		4.9	5.29314e-05		4.9	0.000103324
4.905	0.000158043		4.905	5.95436e-05		4.905	0.000101362
4.91	0.000143511		4.91	4.41395e-05		4.91	9.35148e-05
4.915	0.000194737		4.915	0.00012007		4.915	3.96004e-05
4.92	0.000193211		4.92	7.62556e-05		4.92	2.18e-06
4.925	0.000202003		4.925	5.98342e-05		4.925	3.50954e-05
4.93	0.000207743		4.93	5.96162e-05		4.93	6.24901e-06
4.935	0.000273284		4.935	6.37579e-05		4.935	2.92825e-05
4.94	0.000258969		4.94	1.5729e-05		4.94	1.0536e-05
4.945	0.000240659		4.945	1.29679e-05		4.945	-0.000148955
4.95	0.000243275		4.95	-8.23632e-05		4.95	-0.000175839
4.955	0.000241894		4.955	-1.71863e-05		4.955	-0.000105867
4.96	0.000208107		4.96	-2.28539e-05		4.96	-7.99268e-05
4.965	0.000146054		4.965	-2.16187e-05		4.965	-7.7965e-05
4.97	9.96967e-05		4.97	-5.70592e-06		4.97	-0.000101798
4.975	-0.00010775		4.975	-3.32444e-05		4.975	-9.0172e-05
4.98	-9.76503e-05		4.98	-4.13824e-05		4.98	-4.11986e-05
4.985	-3.20375e-05		4.985	-5.9911e-05		4.985	-4.75927e-05
4.99	-8.49535e-06		4.99	-5.9257e-05		4.99	-5.29696e-05
4.995	-1.736e-05		4.995	-5.9039e-05		4.995	-6.85917e-05
5	-1.49622e-05		5	5.7745e-06		5	-8.07261e-05
5.005	-7.62342e-06		5.005	1.64557e-05		5.005	-7.97815e-05
5.01	-1.02392e-05		5.01	7.73635e-06		5.01	-7.47679e-05
5.015	-1.48169e-05		5.015	-2.5815e-06		5.015	-7.44772e-05
5.02	-4.96214e-05		5.02	-8.05466e-05		5.02	-6.94636e-05
5.025	-5.18012e-05		5.025	-6.56512e-05		5.025	-6.78651e-05
5.03	-5.85587e-05		5.03	-6.65231e-05		5.03	-0.000103614
5.035	-6.82953e-05		5.035	-5.72225e-05		5.035	-0.00011059
5.04	-0.000131801		5.04	-6.3326e-05		5.04	-0.000121634
5.045	-0.000127369		5.045	-7.34985e-05		5.045	-0.000113641
5.05	-0.000134998		5.05	-7.72769e-05		5.05	-0.000106593
5.055	-0.000141828		5.055	-7.68409e-05		5.055	-8.05081e-05
5.06	-0.000141828		5.06	-0.000141001		5.06	-0.000144159
5.065	-0.000130784		5.065	-0.000143689		5.065	-0.000175912
5.07	-0.000125915		5.07	-0.000145288		5.07	7.17891e-05
5.075	-0.000125407		5.075	-0.000148993		5.075	6.96093e-05
5.08	-0.000125407		5.08	-0.000148993		5.08	6.1108e-05
5.085	-0.000122355		5.085	-0.000145578		5.085	4.23615e-05
5.09	-0.000187314		5.09	-0.000149284		5.09	9.62032e-05
5.095	-0.000205988		5.095	-0.000149066		5.095	9.76564e-05
5.1	-0.00020468		5.1	-0.000147831		5.1	0.000114804
5.105	-0.000210275		5.105	-0.000231463		5.105	0.000118074
5.11	-0.000214562		5.11	-0.000244833		5.11	0.000120109
5.115	-0.000195089		5.115	-0.000244833		5.115	0.000115894
5.12	-0.00012468		5.12	-0.000236695		5.12	0.000125922
5.125	-0.000135216		5.125	-0.000202181		5.125	0.00013188
5.13	-0.000118795		5.13	-0.000214824		5.13	0.000144813
5.135	-0.000120611		5.135	-0.000166214		5.135	0.000152079
5.14	-0.000114435		5.14	-0.000150519		5.14	0.000150626
5.145	-0.000111456		5.145	-0.000153135		5.145	0.000142924
5.15	-8.32634e-05		5.15	-0.000156695		5.15	0.000135149
5.155	-8.08656e-05		5.155	5.63465e-05		5.155	0.00014445
5.16	-7.55614e-05		5.16	5.08243e-05		5.16	0.000129119
5.165	-7.38175e-05		5.165	4.45754e-05		5.165	0.000123887
5.17	-7.76685e-05		5.17	4.58833e-05		5.17	0.000133842
5.175	-8.26095e-05		5.175	3.70187e-05		5.175	-0.000122433
5.18	-9.77956e-05		5.18	3.16418e-05		5.18	-0.000120762
5.185	-8.98029e-05		5.185	2.34311e-05		5.185	-0.000122433
5.19	-8.72598e-05		5.19	2.21232e-05		5.19	-9.83827e-05
5.195	-8.68238e-05		5.195	7.01521e-05		5.195	-0.000148083
5.2	-8.77684e-05		5.2	7.28405e-05		5.2	-0.000149899
5.205	-2.46987e-05		5.205	6.74636e-05		5.205	-0.000167774
5.21	-6.24286e-06		5.21	5.06789e-05		5.21	-8.27606e-05
5.215	2.83975e-06		5.215	8.82446e-05		5.215	-2.7393e-05
5.22	-1.91038e-05		5.22	8.85353e-05		5.22	-2.75383e-05
5.225	-8.61699e-05		5.225	8.71547e-05		5.225	-3.16073e-05
5.23	-8.88583e-05		5.23	5.35127e-05		5.23	-3.64029e-05
5.235	-0.000101356		5.235	8.01793e-05		5.235	-1.45304e-06
5.24	-0.000100775		5.24	0.000416309		5.24	-7.24865e-08
5.245	-0.000100775		5.245	0.000486208		5.245	7.62957e-06
5.25	-0.000106806		5.25	0.000515781		5.25	3.4879e-06
5.255	-0.000135361		5.255	0.000521013		5.255	4.86845e-06
5.26	-0.00011538		5.26	0.000307245		5.26	3.25523e-05
5.265	-0.000111746		5.265	0.000316037		5.265	2.84106e-05
5.27	-0.00011538		5.27	0.000317126		5.27	2.41236e-05
5.275	-0.000108331		5.275	0.000319452		5.275	6.71388e-05
5.28	-0.000106806		5.28	0.000361522		5.28	8.00725e-05
5.285	-0.000106806		5.285	0.000352367		5.285	8.2325e-05
5.29	-6.90219e-05		5.29	0.000352948		5.29	0.000190226
5.295	-7.55614e-05		5.295	0.000353239		5.295	0.000155204
5.3	-7.6288e-05		5.3	0.000310442		5.3	0.000154986
5.305	-7.57067e-05		5.305	0.000306591		5.305	0.000161307
5.31	-0.000139212		5.31	0.000335582		5.31	0.000147284
5.315	-6.19011e-05		5.315	0.000351132		5.315	7.13532e-05
5.32	-4.86042e-05		5.32	0.000324829		5.32	9.15545e-06
5.325	4.33845e-05		5.325	0.000311968		5.325	5.60944e-05
5.33	4.12047e-05		5.33	0.000462812		5.33	7.52042e-05
5.335	3.96062e-05		5.335	0.000573111		5.335	7.4187e-05
5.34	5.02147e-05		5.34	0.000548915		5.34	3.22616e-05
5.345	6.99058e-05		5.345	0.000171587		5.345	3.99637e-05
5.35	6.11138e-05		5.35	0.000154584		5.35	3.91644e-05
5.355	5.39204e-05		5.355	0.000137727		5.355	4.77384e-05
5.36	5.33391e-05		5.36	0.000135547		5.36	4.67211e-05
5.365	3.28487e-05		5.365	0.000166646		5.365	5.23176e-06
5.37	2.77624e-05		5.37	0.000240978		5.37	4.20708e-05
5.375	0.000104492		5.375	0.000240833		5.375	3.96004e-05
5.38	9.65723e-05		5.38	0.000239888		5.38	-1.30788e-05
5.385	9.1704e-05		5.385	0.000207917		5.385	-1.62759e-05
5.39	0.000149905		5.39	0.000214311		5.39	-1.96909e-05
5.395	0.000104928		5.395	0.00021947		5.395	-8.12347e-05
5.4	0.000100278		5.4	0.000218889		5.4	-0.00010049
5.405	9.94787e-05		5.405	0.000245991		5.405	-9.93999e-05
5.41	9.72989e-05		5.41	0.000250714		5.41	0.000113787
5.415	0.000101949		5.415	0.000228262		5.415	0.000142852
5.42	4.77442e-05		5.42	0.000205447		5.42	0.000180563
5.425	2.84164e-05		5.425	0.000220633		5.425	0.000427537
5.43	-6.46622e-05		5.43	0.000272658		5.43	0.00045275
5.435	-6.3863e-05		5.435	0.000120433		5.435	0.000618635
5.44	-6.27004e-05		5.44	1.77636e-05		5.44	0.000622341
5.445	-7.97757e-05		5.445	1.11514e-05		5.445	0.000643485
5.45	-8.90036e-05		5.45	1.82722e-05		5.45	0.000626991
5.455	-5.71055e-05		5.455	-5.00291e-05		5.455	0.000621033
5.46	-5.20919e-05		5.46	5.07516e-05		5.46	0.000613839
5.465	-4.89675e-05		5.465	4.85718e-05		5.465	0.000613258
5.47	-1.05299e-05		5.47	2.39397e-05		5.47	0.000649371
5.475	-7.11479e-06		5.475	-4.96658e-05		5.475	0.000612096
5.48	-8.31908e-05		5.48	-5.64959e-05		5.48	0.000608899
5.485	-8.83497e-05		5.485	-2.31445e-05		5.485	0.000663975
5.49	-9.22734e-05		5.49	-2.14007e-05		5.49	0.000655692
5.495	-0.000101211		5.495	-1.65324e-05		5.495	0.00065155
5.5	-7.19283e-05		5.5	1.79614e-07		5.5	0.000699143
5.505	-7.1347e-05		5.505	3.52202e-06		5.505	0.000703939
5.51	-7.2219e-05		5.51	-2.44524e-05		5.51	0.000707717
5.515	-7.29456e-05		5.515	-2.10374e-05		5.515	0.000484067
5.52	-6.3645e-05		5.52	-2.07467e-05		5.52	0.000462705
5.525	-0.000102228		5.525	2.16872e-05		5.525	0.000417146
5.53	-0.000106152		5.53	-7.64978e-07		5.53	0.000191316
5.535	-0.000104408		5.535	-3.88393e-05		5.535	0.000123451
5.54	-9.85949e-05		5.54	-3.65868e-05		5.54	-6.94636e-05
5.545	-9.49618e-05		5.545	2.67735e-05		5.545	-6.78651e-05
5.55	-9.31453e-05		5.55	2.45937e-05		5.55	-7.44046e-05
5.555	-1.93945e-05		5.555	1.83448e-05		5.555	-5.03538e-05
5.56	-4.6497e-05		5.56	8.68094e-06		5.56	-2.16528e-05
5.565	-2.97123e-05		5.565	-4.94478e-05		5.565	-2.25974e-05
5.57	-3.26188e-05		5.57	-4.34896e-05		5.57	-1.8819e-05
5.575	-6.89492e-05		5.575	1.62377e-05		5.575	-3.19706e-05
5.58	-6.43716e-05		5.58	1.60197e-05		5.58	1.09009e-06
5.585	-6.24097e-05		5.585	3.02612e-05		5.585	5.08644e-06
5.59	-5.44897e-05		5.59	-4.39802e-06		5.59	-4.46136e-05
5.595	-2.88404e-05		5.595	3.2877e-05		5.595	7.25884e-05
5.6	-3.98849e-05		5.6	3.30223e-05		5.6	8.74839e-05
5.605	-7.37448e-05		5.605	1.07881e-05		5.605	-6.90261e-06
5.61	0.000162476		5.61	4.96617e-05		5.61	-4.21416e-06
5.615	0.00037203		5.615	4.94437e-05		5.615	5.66772e-06
5.62	0.000376535		5.62	5.11149e-05		5.62	2.86286e-05
5.625	0.000360404		5.625	4.84991e-05		5.625	2.44869e-05
5.63	0.000352484		5.63	5.62918e-06		5.63	2.47049e-05
5.635	0.000353283		5.635	5.8599e-05		5.635	7.55691e-06
5.64	0.000369777		5.64	5.82357e-05		5.64	5.01378e-06
5.645	0.000366144		5.645	6.2232e-05		5.645	5.93641e-05
5.65	0.000366072		5.65	-6.50519e-06		5.65	5.89282e-05
5.655	0.000372684		5.655	-8.75768e-06		5.655	4.99182e-05
5.66	0.000284546		5.66	1.02068e-05		5.66	5.58764e-05
5.665	0.000292248		5.665	2.35764e-05		5.665	3.37875e-05
5.67	0.000280041		5.67	-1.36986e-05		5.67	3.08084e-05
5.675	0.000334319		5.675	-1.64597e-05		5.675	3.46594e-05
5.68	0.000335845		5.68	-3.34624e-05		5.68	1.8456e-05
5.685	0.000336063		5.685	-3.93479e-05		5.685	-1.12623e-05
5.69	0.000344637		5.69	-4.64687e-05		5.69	2.19438e-05
5.695	0.000343983		5.695	9.27496e-05		5.695	3.01544e-05
5.7	0.00034965		5.7	5.73637e-05		5.7	-2.40506e-05
5.705	0.000313828		5.705	4.73365e-05		5.705	0.000148156
5.71	0.000315572		5.71	4.86444e-05		5.71	0.000151135
5.715	7.31028e-05		5.715	1.02795e-05		5.715	0.000143215
5.72	-0.000136015		5.72	8.60828e-06		5.72	0.000207374
5.725	-0.00013725		5.725	2.50476e-06		5.725	0.000192043
5.73	-0.000117923		5.73	9.69819e-06		5.73	0.000198582
5.735	-5.0348e-05		5.735	7.36398e-05		5.735	0.000219291
5.74	-4.84588e-05		5.74	4.78452e-05		5.74	0.000264268
5.745	-1.39449e-05		5.745	0.000131115		5.745	0.000287592
5.75	-1.55435e-05		5.75	0.000130679		5.75	0.000227501
5.755	-1.3291e-05		5.755	0.000131769		5.755	0.000217256
5.76	-1.97578e-05		5.76	0.000145937		5.76	0.000211298
5.765	-1.83772e-05		5.765	0.000145937		5.765	0.000188555
5.77	-3.19648e-05		5.77	0.000143467		5.77	0.000189645
5.775	-3.72691e-05		5.775	0.000129371		5.775	0.000204977
5.78	-8.31908e-05		5.78	0.000154947		5.78	0.000202433
5.785	-8.27737e-06		5.785	0.000197527		5.785	0.000227865
5.79	-1.21284e-05		5.79	0.0002162		5.79	0.000243414
5.795	-2.07024e-05		5.795	0.000318362		5.795	0.000255621
5.8	-3.11656e-05		5.8	0.00018423		5.8	0.000247774
5.805	-5.69602e-05		5.805	0.000178489		5.805	0.0001996
5.81	-4.78049e-05		5.81	0.000198181		5.81	6.089e-05
5.815	-3.50892e-05		5.815	0.000212277		5.815	0.000107175
5.82	-2.1647e-05		5.82	0.000236037		5.82	0.00010921
5.825	-1.70693e-05		5.825	0.000241486		5.825	4.52679e-05
5.83	-1.59068e-05		5.83	0.000240615		5.83	4.0109e-05
5.835	-3.51619e-05		5.835	0.000236037		5.835	3.45868e-05
5.84	6.37296e-05		5.84	0.000178417		5.84	3.1971e-05
5.845	6.03872e-05		5.845	0.000146664		5.845	-3.63287e-06
5.85	6.61812e-06		5.85	5.83083e-05		5.85	-2.75383e-05
5.855	1.13411e-05		5.855	7.0588e-05		5.855	-1.96909e-05
5.86	1.30849e-05		5.86	9.10784e-05		5.86	8.72105e-07
5.865	1.21403e-05		5.865	0.000271713		5.865	-3.05158e-06
5.87	4.16407e-05		5.87	0.00024512		5.87	-1.27881e-05
5.875	4.17133e-05		5.875	0.000236473		5.875	-2.33966e-05
5.88	3.92429e-05		5.88	0.00033798		5.88	-3.00814e-05
5.885	3.20494e-05		5.885	0.000308044		5.885	-3.40051e-05
5.89	-4.49711e-05		5.89	0.000220269		5.89	-5.90731e-05
5.895	-4.72236e-05		5.895	0.000206682		5.895	-4.51949e-05
5.9	-3.67604e-05		5.9	0.000121959		5.9	-9.24972e-05
5.905	1.99877e-05		5.905	0.000116292		5.905	-9.73654e-05
5.91	1.70086e-05		5.91	0.0001176		5.91	-0.000108047
5.915	5.64635e-05		5.915	0.000107209		5.915	-0.000157674
5.92	6.90338e-05		5.92	0.00026997		5.92	-0.00018979
5.925	9.84615e-05		5.925	0.000258126		5.925	-0.000176929
5.93	9.78075e-05		5.93	0.000277454		5.93	-0.000186811
5.935	0.000119606		5.935	0.000280869		5.935	-0.000173805
5.94	0.000119243		5.94	0.000286028		5.94	-8.98087e-05
5.945	-5.04207e-05		5.945	0.000279488		5.945	-0.000108047
5.95	-4.23553e-05		5.95	0.000283121		5.95	-0.000115167
5.955	-3.82137e-05		5.955	0.000288789		5.955	-0.000103033
5.96	-4.6061e-05		5.96	0.000410205		5.96	-0.000103469
5.965	-4.51164e-05		5.965	0.000391895		5.965	-0.000115821
5.97	-4.58431e-05		5.97	0.000204211		5.97	-0.000110372
5.975	-7.88311e-05		5.975	0.000206755		5.975	-0.000107683
5.98	-8.14469e-05		5.98	0.000207699		5.98	-7.54945e-05
5.985	-5.63062e-05		5.985	0.00010859		5.985	-2.87735e-05
5.99	-2.85498e-05		5.99	0.000116219		5.99	-2.20161e-05
5.995	-2.87677e-05		5.995	0.00012116		5.995	-2.47772e-05
6	-2.9131e-05		6	0.000119925		6	3.14623e-05
6.005	-3.98122e-05		6.005	0.000147027		6.005	3.85831e-05
6.01	-7.78865e-05		6.01	0.000147609		6.01	4.49773e-05
6.015	-7.76685e-05		6.015	0.000197963		6.015	4.06903e-05
6.02	-0.000128095		6.02	0.000223394		6.02	4.44686e-05
6.025	-0.000138413		6.025	3.97071e-05		6.025	2.76113e-05
6.03	-0.00017409		6.03	0.000212131		6.03	1.31518e-05
6.035	-0.000175979		6.035	0.000189825		6.035	1.64215e-05
6.04	-0.000201047		6.04	0.000186991		6.04	3.22616e-05
6.045	-0.000201919		6.045	0.000194548		6.045	-4.96272e-05
6.05	-0.000198431		6.05	0.000219543		6.05	-1.06083e-05
6.055	-0.000210275		6.055	0.000236836		6.055	2.04905e-05
6.06	-0.000207804		6.06	0.000237999		6.06	8.06553e-06
6.065	-0.000203735		6.065	9.84898e-05		6.065	7.84755e-06
6.07	-0.000207586		6.07	0.000107282		6.07	5.08644e-06
6.075	-0.000188331		6.075	0.000151968		6.075	1.13353e-05
6.08	-8.10109e-05		6.08	0.000156401		6.08	1.08266e-05
6.085	-7.75959e-05		6.085	0.000152768		6.085	-7.41124e-06
6.09	-6.53888e-05		6.09	0.000152041		6.09	-5.68933e-05
6.095	-9.62697e-05		6.095	0.000189316		6.095	-5.20977e-05
6.1	-0.00010339		6.1	0.000198108		6.1	-6.4668e-05
6.105	-8.41353e-05		6.105	0.00019106		6.105	-0.000151716
6.11	-7.607e-05		6.11	0.000144484		6.11	-0.000159345
6.115	-8.399e-05		6.115	0.000159234		6.115	-0.000164577
6.12	-7.34542e-05		6.12	0.00011324		6.12	-0.000108773
6.125	-6.90945e-05		6.125	0.00010532		6.125	-5.88552e-05
6.13	-8.60972e-05		6.13	0.00011571		6.13	-5.79106e-05
6.135	-9.09655e-05		6.135	-6.68864e-05		6.135	0.000143069
6.14	-9.49618e-05		6.14	-7.13914e-05		6.14	0.00015811
6.145	-8.44987e-05		6.145	-7.25539e-05		6.145	0.000119091
6.15	-4.54798e-05		6.15	-8.32351e-05		6.15	0.000117929
6.155	-4.54798e-05		6.155	-7.89481e-05		6.155	7.84013e-05
6.16	-4.04661e-05		6.16	-0.00010031		6.16	4.78837e-05
6.165	-5.0566e-05		6.165	-0.000104089		6.165	5.18074e-05
6.17	-5.44897e-05		6.17	-9.74766e-05		6.17	5.26067e-05
6.175	-4.55524e-05		6.175	-8.12006e-05		6.175	9.15529e-05
6.18	-5.45624e-05		6.18	-0.000107141		6.18	8.2543e-05
6.185	-0.000139939		6.185	-0.000112881		6.185	9.66392e-05
6.19	-0.000117051		6.19	-0.000109538		6.19	8.76292e-05
6.195	-0.000128822		6.195	-9.87119e-05		6.195	8.76292e-05
6.2	-0.000128458		6.2	-0.000147031		6.2	0.000101507
6.205	-9.91035e-05		6.205	-0.000160401		6.205	0.000138129
6.21	-0.000117123		6.21	-0.00015982		6.21	0.00013544
6.215	-0.000125043		6.215	-0.000145941		6.215	0.000141762
6.22	-0.000118722		6.22	-0.000154879		6.22	0.000147792
6.225	-0.000124317		6.225	-0.000161418		6.225	9.76564e-05
6.23	-0.000126351		6.23	-0.000179511		6.23	5.2534e-05
6.235	-9.3218e-05		6.235	-0.000179365		6.235	5.74023e-05
6.24	-7.40355e-05		6.24	-0.000176895		6.24	-0.000103324
6.245	-5.82681e-05		6.245	-0.000173407		6.245	-5.81285e-05
6.25	-7.42535e-05		6.25	-0.000124434		6.25	-2.43412e-05
6.255	-0.000113854		6.255	-0.00010467		6.255	-3.56021e-06
6.26	-8.63878e-05		6.26	-0.000132572		6.26	-8.64647e-06
6.265	-4.97667e-05		6.265	-0.000133153		6.265	1.59856e-05
6.27	-4.70056e-05		6.27	-0.000133589		6.27	7.86919e-05
6.275	6.98331e-05		6.275	-4.53788e-05		6.275	0.0001002
6.28	5.45743e-05		6.28	-7.77855e-05		6.28	0.000179836
6.285	4.75262e-05		6.285	-4.6832e-05		6.285	0.000185285
6.29	2.9579e-05		6.29	-5.1337e-05		6.29	0.000171044
6.295	2.50013e-05		6.295	-5.19909e-05		6.295	0.000174968
6.3	4.14764e-06		6.3	-3.86213e-05		6.3	0.000197202
6.305	1.68633e-05		6.305	-1.63871e-05		6.305	0.000216602
6.31	-9.65793e-06		6.31	-5.85124e-06		6.31	0.000193569
6.315	5.05053e-05		6.315	-6.86849e-06		6.315	0.000191607
6.32	5.02873e-05		6.32	-1.00656e-05		6.32	0.000188701
6.325	6.6636e-05		6.325	4.53927e-06		6.325	0.000340634
6.33	8.34207e-05		6.33	6.44845e-05		6.33	0.000337219
6.335	8.39293e-05		6.335	6.11421e-05		6.335	0.000356911
6.34	5.15226e-05		6.34	5.86716e-05		6.34	0.000350444
6.345	3.56098e-05		6.345	5.0243e-05		6.345	0.000359018
6.35	2.33301e-05		6.35	4.86444e-05		6.35	0.000310698
6.355	2.98696e-05		6.355	2.57742e-06		6.355	0.000309536
6.36	4.41111e-05		6.36	-2.09647e-05		6.36	0.000300816
6.365	2.67452e-05		6.365	-2.64143e-05		6.365	0.000303505
6.37	-6.96947e-06		6.37	-2.1546e-05		6.37	0.000268846
6.375	3.75717e-05		6.375	-1.38439e-05		6.375	0.000201707
6.38	-2.09204e-05		6.38	-9.2681e-05		6.38	0.000201997
6.385	-1.6706e-05		6.385	-7.67683e-05		6.385	0.000158474
6.39	8.21666e-06		6.39	-7.25539e-05		6.39	0.000188555
6.395	3.17588e-05		6.395	-6.08555e-05		6.395	0.000189209
6.4	4.76715e-05		6.4	-6.63778e-05		6.4	0.000244867
6.405	6.6418e-05		6.405	-9.50062e-05		6.405	0.000224958
6.41	0.000125564		6.41	-0.000112372		6.41	0.000178383
6.415	0.000133629		6.415	-0.000119202		6.415	0.000244431
6.42	7.61546e-05		6.42	-7.83668e-05		6.42	0.000274513
6.425	0.000102603		6.425	-9.20997e-05		6.425	0.00027197
6.43	0.000103766		6.43	-9.35529e-05		6.43	0.000113787
6.435	0.000138934		6.435	-0.000142744		6.435	0.000136748
6.44	0.000135446		6.44	-0.000141073		6.44	0.000112843
6.445	0.000156663		6.445	-0.000141073		6.445	0.000178819
6.45	0.000172866		6.45	-0.000132862		6.45	0.000257583
6.455	0.000171849		6.455	-0.000128067		6.455	0.000237383
6.46	0.000177008		6.46	-0.000130174		6.46	0.000218492
6.465	0.000167707		6.465	-0.000103725		6.465	0.000204177
6.47	0.000161894		6.47	-4.74859e-05		6.47	0.000232878
6.475	0.000159787		6.475	-4.91571e-05		6.475	0.000232152
6.48	0.000116263		6.48	-5.5406e-05		6.48	0.000231062
6.485	5.4429e-05		6.485	0.000241704		6.485	0.000221325
6.49	5.8498e-05		6.49	0.000485845		6.49	0.000147647
6.495	0.000148815		6.495	0.00042917		6.495	0.000106376
6.5	0.000156372		6.5	0.000633347		6.5	0.000104269
6.505	0.00012709		6.505	0.000641557		6.505	6.86647e-05
6.51	0.000117717		6.51	0.000663065		6.51	6.42324e-05
6.515	5.28304e-05		6.515	0.000666916		6.515	0.000146703
6.52	4.52737e-05		6.52	0.000663065		6.52	7.45503e-05
6.525	4.6073e-05		6.525	0.000626226		6.525	5.64577e-05
6.53	2.45654e-05		6.53	0.000631312		6.53	6.79381e-05
6.535	1.10504e-05		6.535	0.000631458		6.535	6.59036e-05
6.54	-3.429e-05		6.54	0.000622956		6.54	3.98183e-05
6.545	-1.13291e-05		6.545	0.000623247		6.545	4.28701e-05
6.55	-3.03663e-05		6.55	0.000643083		6.55	-2.39053e-05
6.555	-3.76324e-05		6.555	0.00067767		6.555	-0.000149827
6.56	-4.16287e-05		6.56	0.000675999		6.56	-0.000140235
6.565	-4.84588e-05		6.565	0.000687915		6.565	-0.000114295
6.57	-4.92581e-05		6.57	0.000662193		6.57	-0.000110808
6.575	-4.66423e-05		6.575	0.00064955		6.575	-0.000128682
6.58	-4.72236e-05		6.58	0.000881048		6.58	-0.000113569
6.585	-6.46085e-06		6.585	0.00088112		6.585	-0.000105213
6.59	-3.99038e-06		6.59	0.000571294		6.59	-0.000113133
6.595	-4.06304e-06		6.595	0.000329479		6.595	-0.000121925
6.6	-0.000117559		6.6	0.000329551		6.6	-0.000114804
6.605	-0.000144735		6.605	0.000121741		6.605	-0.000105503
6.61	-0.000150475		6.61	0.000112513		6.61	-0.000125631
6.615	-0.000156215		6.615	9.77632e-05		6.615	-0.000126575
6.62	-0.000161519		6.62	9.44935e-05		6.62	-0.000207447
6.625	-0.000128822		6.625	9.00611e-05		6.625	-0.000207083
6.63	-0.000130566		6.63	9.77632e-05		6.63	-0.000219072
6.635	-0.00013369		6.635	0.000105829		6.635	-0.000189063
6.64	-0.000126787		6.64	0.00010096		6.64	-0.000186302
6.645	-0.000120756		6.645	0.000106483		6.645	-0.0001685
6.65	-0.000139067		6.65	0.000101978		6.65	-0.000135512
6.655	-0.000136742		6.655	8.51929e-05		6.655	-0.000129336
6.66	-0.000146478		6.66	4.74819e-05		6.66	-0.000123015
6.665	-0.000140811		6.665	4.47207e-05		6.665	-7.46226e-05
6.67	-0.000137468		6.67	2.71368e-05		6.67	-0.000101144
6.675	-0.000141755		6.675	0.000210896		6.675	-0.000101943
6.68	-0.000144371		6.68	0.000170715		6.68	-9.88913e-05
6.685	-0.000143499		6.685	-6.26721e-05		6.685	-5.86372e-05
6.69	-0.000185497		6.69	3.08605e-06		6.69	-5.41322e-05
6.695	-0.000105425		6.695	2.4957e-05		6.695	-5.15164e-05
6.7	-0.00011676		6.7	6.57377e-06		6.7	-4.49769e-05
6.705	-0.000115743		6.705	9.1169e-06		6.705	-4.29424e-05
6.71	-0.000114726		6.71	8.17231e-06		6.71	-4.07626e-05
6.715	-5.73424e-06		6.715	2.33584e-05		6.715	-4.37417e-05
6.72	-1.66523e-06		6.72	2.20505e-05		6.72	-4.09806e-05
6.725	1.09589e-06		6.725	1.88535e-05		6.725	4.57765e-05
6.73	-2.35362e-05		6.73	2.81541e-05		6.73	7.76747e-05
6.735	9.48284e-05		6.735	4.25409e-05		6.735	7.74567e-05
6.74	9.15587e-05		6.74	3.01886e-05		6.74	3.16077e-05
6.745	6.94698e-05		6.745	1.48571e-05		6.745	2.63034e-05
6.75	5.8498e-05		6.75	1.87081e-05		6.75	7.55691e-06
6.755	6.02419e-05		6.755	6.97888e-05		6.755	-2.12168e-05
6.76	6.27123e-05		6.76	6.01249e-05		6.76	-2.37599e-05
6.765	0.00011016		6.765	4.98797e-05		6.765	-2.6739e-05
6.77	0.000108343		6.77	6.15781e-05		6.77	-7.04809e-05
6.775	0.000119824		6.775	7.32038e-05		6.775	-7.29514e-05
6.78	0.000132757		6.78	-0.000110919		6.78	-6.18343e-05
6.785	0.000132103		6.785	-0.000109393		6.785	-3.77108e-05
6.79	0.00013501		6.79	-8.73768e-05		6.79	-8.19613e-05
6.795	0.000140024		6.795	-0.000150374		6.795	-9.37324e-05
6.8	8.51645e-05		6.8	-0.000119348		6.8	-9.13346e-05
6.805	8.77803e-05		6.805	-0.000117022		6.805	3.87284e-05
6.81	8.10955e-05		6.81	-0.000122181		6.81	3.56767e-05
6.815	7.33208e-05		6.815	-0.000123417		6.815	2.39056e-05
6.82	-3.30547e-05		6.82	-0.000138821		6.82	5.34059e-05
6.825	-3.11656e-05		6.825	-0.000127849		6.825	0.000103615
6.83	-3.29821e-05		6.83	-0.000122545		6.83	1.64215e-05
6.835	-3.45806e-05		6.835	-0.000125233		6.835	3.99652e-06
6.84	-0.000151129		6.84	-0.000149647		6.84	4.14185e-06
6.845	-9.34359e-05		6.845	-0.000149502		6.845	8.35618e-06
6.85	-5.81954e-05		6.85	-3.18638e-05		6.85	1.19166e-05
6.855	-4.83135e-05		6.855	3.80359e-05		6.855	1.45324e-05
6.86	9.33026e-05		6.86	-1.26814e-05		6.86	6.61232e-06
6.865	8.71991e-05		6.865	5.11149e-05		6.865	1.9328e-05
6.87	4.27306e-05		6.87	5.4094e-05		6.87	1.70028e-05
6.875	7.45561e-05		6.875	4.96617e-05		6.875	1.02454e-05
6.88	0.00010333		6.88	4.23956e-05		6.88	5.42779e-05
6.885	0.000126073		6.885	4.72639e-05		6.885	4.59219e-05
6.89	0.000239496		6.89	0.000110188		6.89	3.13897e-05
6.895	0.000300386		6.895	9.00611e-05		6.895	2.48502e-05
6.9	0.000300967		6.9	8.43209e-05		6.9	2.18711e-05
6.905	0.000278079		6.905	2.45937e-05		6.905	4.49046e-05
6.91	0.000277425		6.91	2.38671e-05		6.91	-7.69477e-05
6.915	0.00028055		6.915	2.55383e-05		6.915	-8.43591e-05
6.92	0.00028411		6.92	3.92712e-05		6.92	-6.00904e-05
6.925	0.000280259		6.925	6.36852e-05		6.925	-2.40506e-05
6.93	0.000272121		6.93	6.80449e-05		6.93	-3.85101e-05
6.935	0.000302566		6.935	7.42937e-05		6.935	-4.3451e-05
6.94	0.00030213		6.94	7.16779e-05		6.94	-6.31421e-05
6.945	0.000301912		6.945	7.02974e-05		6.945	-5.17344e-05
6.95	0.00024778		6.95	6.94255e-05		6.95	5.31153e-05
6.955	0.000236227		6.955	-4.16004e-05		6.955	5.26067e-05
6.96	0.000295009		6.96	-0.000115569		6.96	6.9028e-05
6.965	0.00014402		6.965	-2.30719e-05		6.965	7.52769e-05
6.97	0.000157172		6.97	-8.09826e-05		6.97	5.63124e-05
6.975	0.000172721		6.975	-7.56784e-05		6.975	5.92915e-05
6.98	0.000145764		6.98	-6.81216e-05		6.98	5.47865e-05
6.985	0.000278951		6.985	-8.17819e-05		6.985	1.29338e-05
6.99	0.000246908		6.99	-7.66956e-05		6.99	1.49683e-05
6.995	0.000151722		6.995	-0.000138457		6.995	-1.01708e-06
7	8.51645e-05		7	-0.00013635		7	2.04179e-05
7.005	7.83344e-05		7.005	-0.000135188		7.005	4.41053e-05
7.01	7.09957e-05		7.01	-0.000135406		7.01	3.74205e-05
7.015	8.422e-05		7.015	-0.000140056		7.015	5.87102e-05
7.02	8.66178e-05		7.02	-0.000111791		7.02	5.76203e-05
7.025	9.22853e-05		7.025	-0.000126686		7.025	3.83651e-05
7.03	9.41745e-05		7.03	-0.000146523		7.03	-2.91368e-05
7.035	0.00011946		7.035	-0.000164761		7.035	-6.90261e-06
7.04	8.14588e-05		7.04	-0.000168176		7.04	-2.25231e-06
7.045	8.29121e-05		7.045	-0.000167594		7.045	6.32167e-06
7.05	8.17495e-05		7.05	-0.000157785		7.05	-5.08452e-07
7.055	0.00012026		7.055	-8.70861e-05		7.055	-0.00010732
7.06	9.86795e-05		7.06	-9.63141e-05		7.06	-0.000108483
7.065	2.92157e-05		7.065	-9.92932e-05		7.065	-0.000122942
7.07	2.78351e-05		7.07	-0.000164252		7.07	-7.36053e-05
7.075	1.41022e-05		7.075	-0.000164034		7.075	-1.9037e-05
7.08	-4.78965e-06		7.08	-8.65048e-05		7.08	-1.0899e-05
7.085	2.43474e-05		7.085	8.3449e-05		7.085	-1.32241e-05
7.09	-0.000159557		7.09	0.000144266		7.09	-9.37308e-06
7.095	-6.90945e-05		7.095	0.000209007		7.095	1.86014e-05
7.1	-3.8141e-05		7.1	0.00022274		7.1	2.08539e-05
7.105	-3.61792e-05		7.105	0.000221577		7.105	-1.67103e-06
7.11	-3.53799e-05		7.11	0.000249988		7.11	-3.63287e-06
7.115	-1.48169e-05		7.115	0.000310151		7.115	-3.02994e-05
7.12	-2.01938e-05		7.12	0.000388334		7.12	-5.76199e-05
7.125	8.00783e-05		7.125	0.000360505		7.125	-4.7738e-05
7.13	7.00511e-05		7.13	0.000379978		7.13	2.17258e-05
7.135	0.000114156		7.135	0.000380341		7.135	2.18711e-05
7.14	8.95969e-05		7.14	0.000390514		7.14	-1.80924e-05
7.145	9.47558e-05		7.145	0.000385936		7.145	-1.88917e-05
7.15	8.64724e-05		7.15	0.000384265		7.15	0.000112261
7.155	8.56732e-05		7.155	0.000378888		7.155	0.00011851
7.16	4.75989e-05		7.16	0.000349025		7.16	0.000118655
7.165	5.25398e-05		7.165	0.000360578		7.165	0.000139436
7.17	0.000213774		7.17	0.00039778		7.17	0.000142779
7.175	0.000217335		7.175	0.000400759		7.175	0.000132679
7.18	0.000221694		7.18	0.000402503		7.18	9.91823e-05
7.185	0.000260277		7.185	0.000320251		7.185	0.000119891
7.19	0.000223148		7.19	0.000139253		7.19	0.000121489
7.195	0.000236735		7.195	0.000101832		7.195	0.00012861
7.2	0.000200768		7.2	2.79361e-05		7.2	0.000113133
7.205	0.000196118		7.205	1.05701e-05		7.205	0.000112479
7.21	0.000195682		7.21	7.95433e-06		7.21	0.000139146
7.215	0.000196699		7.215	-1.05742e-05		7.215	0.00013297
7.22	0.000184565		7.22	-6.33987e-05		7.22	0.000132752
7.225	0.000177299		7.225	-0.000135042		7.225	0.000135876
7.23	7.94243e-05		7.23	-0.000105687		7.23	0.000142852
7.235	0.000472374		7.235	-0.000115061		7.235	7.83286e-05
7.24	0.000463655		7.24	-0.000115933		7.24	8.28336e-05
7.245	0.000462129		7.245	-0.00012734		7.245	6.32878e-05
7.25	0.000459005		7.25	-0.00012814		7.25	6.18346e-05
7.255	0.000481457		7.255	-0.000132063		7.255	-8.15254e-05
7.26	0.000499695		7.26	-0.000130319		7.26	-6.69932e-05
7.265	0.000501657		7.265	-0.000167376		7.265	-6.37961e-05
7.27	0.000548596		7.27	-0.000165923		7.27	-8.10167e-05
7.275	0.000384527		7.275	-1.32627e-05		7.275	-8.72656e-05
7.28	0.000438369		7.28	-3.83307e-05		7.28	-4.21431e-05
7.285	0.000440549		7.285	-4.00745e-05		7.285	-5.38416e-05
7.29	0.000402838		7.29	-3.62962e-05		7.29	-8.42138e-05
7.295	0.000417007		7.295	-1.2972e-05		7.295	-8.9736e-05
7.3	0.000405018		7.3	-2.25632e-05		7.3	-0.00010841
7.305	0.000352702		7.305	-2.14007e-05		7.305	-0.000102888
7.31	0.000309541		7.31	-1.10828e-05		7.31	-0.000100635
7.315	0.000314264		7.315	5.4112e-06		7.315	-0.000125703
7.32	0.000326544		7.32	-6.06922e-06		7.32	-0.000136384
7.325	0.000325381		7.325	-1.40619e-05		7.325	-0.000112552
7.33	0.000325381		7.33	-1.2972e-05		7.33	-0.000114877
7.335	0.000333665		7.335	-3.8912e-05		7.335	-0.000128174
7.34	-5.21646e-05		7.34	-4.94478e-05		7.34	-0.000131298
7.345	-4.6061e-05		7.345	9.91438e-05		7.345	-0.000131516
7.35	-3.05843e-05		7.35	0.000131478		7.35	2.34696e-05
7.355	-2.84044e-05		7.355	0.000154148		7.355	4.57765e-05
7.36	-4.56977e-05		7.36	0.000157926		7.36	8.10171e-05
7.365	-4.84588e-05		7.365	0.000167372		7.365	9.97636e-05
7.37	-5.44897e-05		7.37	0.00017769		7.37	9.80924e-05
7.375	-5.90673e-05		7.375	0.000171805		7.375	9.42414e-05
7.38	-6.16105e-05		7.38	-2.41618e-05		7.38	9.9037e-05
7.385	-0.000108186		7.385	-3.15732e-05		7.385	4.46866e-05
7.39	8.18948e-05		7.39	-3.4407e-05		7.39	0.000121126
7.395	8.48739e-05		7.395	-3.63688e-05		7.395	0.000118219
7.4	9.40292e-05		7.4	-6.3108e-05		7.4	0.000125268
7.405	9.61363e-05		7.405	-6.52152e-05		7.405	0.000144741
7.41	9.18494e-05		7.41	-6.92115e-05		7.41	0.000125704
7.415	0.000241749		7.415	-7.84395e-05		7.415	0.000111462
7.42	0.000238697		7.42	-7.88028e-05		7.42	0.000107756
7.425	0.000220241		7.425	-7.90208e-05		7.425	0.000110517
7.43	0.000268197		7.43	-7.24813e-05		7.43	8.73386e-05
7.435	0.00027292		7.435	-7.22633e-05		7.435	9.56946e-05
7.44	0.000264492		7.44	-5.48247e-05		7.44	0.000103106
7.445	0.000260859		7.445	-5.82397e-05		7.445	0.000110372
7.45	0.00021857		7.45	-0.000196877		7.45	0.00011851
7.455	0.000192993		7.455	-0.000221799		7.455	-3.90914e-05
7.46	0.000200768		7.46	-0.000248175		7.46	-5.07898e-05
7.465	0.000201713		7.465	-0.000217585		7.465	-7.74563e-05
7.47	0.000191031		7.47	-0.00022536		7.47	-9.78014e-05
7.475	0.000221985		7.475	-0.000216423		7.475	-9.08986e-05
7.48	0.000184056		7.48	-0.000197894		7.48	-5.55854e-05
7.485	0.000192412		7.485	-0.000189393		7.485	0.00016683
7.49	0.00018471		7.49	-0.000183943		7.49	0.000143723
7.495	-9.1493e-06		7.495	-0.000184888		7.495	7.67301e-05
7.5	-7.04213e-06		7.5	-0.000185542		7.5	7.86919e-05
7.505	-2.46261e-05		7.505	-0.000168684		7.505	7.65848e-05
7.51	-2.0993e-05		7.51	-0.000169847		7.51	5.80562e-05
7.515	-1.86679e-05		7.515	-0.000160692		7.515	8.26883e-05
7.52	-0.000171183		7.52	-0.000158875		7.52	8.69026e-05
7.525	-0.000146115		7.525	-0.000177985		7.525	9.14802e-05
7.53	-0.000143645		7.53	-0.000166577		7.53	7.93459e-05
7.535	-0.000189348		7.535	-0.000160619		7.535	0.000300962
7.54	-0.00018666		7.54	-0.000157931		7.54	0.000323487
7.545	-0.000190729		7.545	-0.000176459		7.545	0.000322469
7.55	-0.000188549		7.55	-0.00016803		7.55	0.000383868
7.555	-0.000188113		7.555	-0.000174788		7.555	0.000371588
7.56	-0.000175833		7.56	-0.000183725		7.56	0.000432696
7.565	-0.000187822		7.565	-0.000179293		7.565	0.000422233
7.57	-0.000192182		7.57	-0.000204942		7.57	0.000412133
7.575	-0.00019458		7.575	-0.000204215		7.575	0.000388445
7.58	-0.000222118		7.58	-0.000224561		7.58	0.000391424
7.585	-0.000208095		7.585	-0.000241345		7.585	0.000363087
7.59	-0.00021398		7.59	-0.000246141		7.59	0.000148592
7.595	-0.000213399		7.595	-0.00025457		7.595	0.000149391
7.6	-0.000201555		7.6	-0.000228412		7.6	0.000133914
7.605	-0.000200029		7.605	-0.000228121		7.605	0.00013217
7.61	-0.000203372		7.61	-0.000240546		7.61	0.000130136
7.615	-0.000192618		7.615	-0.000224125		7.615	0.000127157
7.62	-0.000149457		7.62	-0.000234224		7.62	0.000103469
7.625	-0.000146624		7.625	-0.00023575		7.625	0.000107393
7.63	-0.000178013		7.63	-0.000173698		7.63	0.000106376
7.635	-0.000141828		7.635	-0.000180891		7.635	0.000143433
7.64	-0.000153163		7.64	-0.000188521		7.64	-7.89822e-05
7.645	-0.000157087		7.645	-0.000197095		7.645	-0.000111825
7.65	-0.000137105		7.65	-0.000145796		7.65	-8.74109e-05
7.655	-0.0001326		7.655	-0.000143544		7.655	-0.000147937
7.66	-0.000129403		7.66	-0.000136568		7.66	-0.000133551
7.665	-0.000109421		7.665	-0.00013526		7.665	-0.000155204
7.67	-0.000111093		7.67	-0.000110628		7.67	-0.000102234
7.675	-0.000104698		7.675	-7.89481e-05		7.675	-6.11803e-05
7.68	-0.000105352		7.68	-8.94113e-05		7.68	-6.01631e-05
7.685	-0.000106515		7.685	-8.27991e-05		7.685	-5.23883e-05
7.69	-0.000127151		7.69	-7.5533e-05		7.69	-5.2243e-05
7.695	-0.000122573		7.695	-5.73678e-05		7.695	-6.24882e-05
7.7	-0.000116542		7.7	-4.99564e-05		7.7	-7.3242e-05
7.705	-0.000129621		7.705	-7.11734e-05		7.705	-7.14982e-05
7.71	-0.000134344		7.71	-6.71044e-05		7.71	-7.08442e-05
7.715	-8.05023e-05		7.715	-2.47431e-05		7.715	-7.62938e-05
7.72	-9.22007e-05		7.72	-3.49156e-05		7.72	-3.37871e-05
7.725	-0.000139503		7.725	-3.52789e-05		7.725	8.24703e-05
7.73	-0.000148295		7.73	-1.55151e-05		7.73	7.68754e-05
7.735	-0.000138268		7.735	-7.74222e-05		7.735	7.86193e-05
7.74	-0.000167114		7.74	-7.68409e-05		7.74	5.34059e-05
7.745	-0.000116615		7.745	-7.34259e-05		7.745	8.10897e-05
7.75	-0.000113999		7.75	-6.92115e-05		7.75	7.76747e-05
7.755	-0.000131438		7.755	-0.000114625		7.755	6.03814e-05
7.76	-0.000138268		7.76	-0.000123853		7.76	5.04268e-05
7.765	-0.000148077		7.765	-0.000135624		7.765	2.92099e-05
7.77	-0.000172491		7.77	-0.000134534		7.77	-7.26592e-06
7.775	-0.000160429		7.775	-0.000155097		7.775	-1.8819e-05
7.78	-0.000161229		7.78	-0.000191718		7.78	-4.63575e-05
7.785	-0.000161592		7.785	-0.000189974		7.785	-4.65755e-05
7.79	-0.000147568		7.79	-0.000187867		7.79	-2.267e-05
7.795	-0.000123736		7.795	-0.000186341		7.795	-2.99361e-05
7.8	3.63364e-05		7.8	-0.00020407		7.8	-3.19706e-05
7.805	3.20494e-05		7.805	-0.000200655		7.805	-7.41124e-06
7.81	0.000152158		7.81	-8.4325e-05		7.81	1.13353e-05
7.815	0.000156227		7.815	-8.42524e-05		7.815	9.88206e-06
7.82	0.000136318		7.82	-0.000119566		7.82	1.64942e-05
7.825	0.000136173		7.825	-0.000124506		7.825	-1.93276e-05
7.83	0.000174174		7.83	-0.000110992		7.83	-0.000115385
7.835	0.000175191		7.835	-1.71137e-05		7.835	-0.000116548
7.84	0.000164728		7.84	-1.2972e-05		7.84	-0.000115531
7.845	0.000162766		7.845	-1.12281e-05		7.845	-6.83737e-05
7.85	0.000166472		7.85	1.26046e-05		7.85	-9.35871e-05
7.855	0.000167853		7.855	1.39125e-05		7.855	-7.92729e-05
7.86	0.000167199		7.86	0.000170351		7.86	-8.31239e-05
7.865	0.000172576		7.865	0.000216564		7.865	-6.68479e-05
7.87	0.0002355		7.87	0.000222377		7.87	-6.11076e-05
7.875	0.000252648		7.875	0.000227318		7.875	-6.5104e-05
7.88	0.000249088		7.88	0.000220996		7.88	-0.000105721
7.885	0.000247707		7.885	0.00021591		7.885	-0.000110808
7.89	0.000248724		7.89	0.000250424		7.89	-0.000111898
7.895	0.000237316		7.895	0.000270042		7.895	-0.000150117
7.9	0.000213338		7.9	0.000281959		7.9	-0.000137692
7.905	4.9924e-05		7.905	0.000347281		7.905	-0.000131589
7.91	9.30119e-05		7.91	0.000341831		7.91	-0.00015811
7.915	-4.28102e-06		7.915	0.000219107		7.915	-4.861e-05
7.92	-8.42269e-06		7.92	0.00021373		7.92	3.75659e-05
7.925	0.000190741		7.925	0.000197018		7.925	4.46866e-05
7.93	0.000191685		7.93	0.00019927		7.93	5.10081e-05
7.935	0.000165891		7.935	0.000330278		7.935	2.60854e-05
7.94	0.000176427		7.94	0.000213948		7.94	4.96276e-05
7.945	0.000184347		7.945	0.000232113		7.945	5.84922e-05
7.95	0.000179188		7.95	0.000231532		7.95	4.14169e-05
7.955	0.000126945		7.955	0.000211913		7.955	3.49501e-05
7.96	0.000127962		7.96	0.000213221		7.96	6.99726e-05
7.965	0.000143947		7.965	5.14055e-05		7.965	6.24885e-05
7.97	0.000139442		7.97	7.88167e-06		7.97	4.78837e-05
7.975	8.98148e-05		7.975	-3.52609e-06		7.975	7.46229e-05
7.98	8.61091e-05		7.98	1.27499e-05		7.98	0.000239418
7.985	8.53825e-05		7.985	1.75456e-05		7.985	0.00023702
7.99	8.4002e-05		7.99	3.91259e-05		7.99	0.000233605
7.995	0.000117499		7.995	0.000131042		7.995	0.000249881
8	0.000125855		8	0.000140197		8	0.000247774
8.005	0.000150341		8.005	0.000114911		8.005	0.000236729
8.01	0.000149179		8.01	4.24683e-05		8.01	0.000230481
8.015	0.00010471		8.015	5.8163e-05		8.015	0.000280181
8.02	7.91337e-05		8.02	0.000113603		8.02	0.000152588
8.025	8.32754e-05		8.025	0.000116364		8.025	7.54948e-05
8.03	-0.000147641		8.03	0.000131623		8.03	0.000109064
8.035	-9.81589e-05		8.035	0.000155311		8.035	0.000105576
8.04	-0.000100775		8.04	7.73455e-05		8.04	0.000136603
8.045	-9.58338e-05		8.045	8.29404e-05		8.045	0.000167556
8.05	-9.99754e-05		8.05	8.16325e-05		8.05	0.000159854
8.055	-9.58338e-05		8.055	7.42937e-05		8.055	0.00017395
8.06	-8.82044e-05		8.06	8.05426e-05		8.06	0.000174386
8.065	-9.59791e-05		8.065	7.72002e-05		8.065	0.000141907
8.07	-0.00011567		8.07	7.66915e-05		8.07	0.000178673
8.075	-0.000117269		8.075	0.000100815		8.075	0.000198001
8.08	-0.000114944		8.08	0.000112077		8.08	0.000208246
8.085	-0.000126061		8.085	8.52655e-05		8.085	5.2316e-05
8.09	-9.3e-05		8.09	8.67914e-05		8.09	7.81833e-05
8.095	-4.75143e-05		8.095	8.42483e-05		8.095	7.45503e-05
8.1	-8.07929e-05		8.1	-3.73861e-05		8.1	0.0001592
8.105	-7.90491e-05		8.105	-7.03741e-05		8.105	0.000473895
8.11	-0.000105643		8.11	-5.91117e-05		8.11	0.000488063
8.115	-9.19827e-05		8.115	-5.09737e-05		8.115	0.000489226
8.12	3.64091e-05		8.12	-7.11734e-05		8.12	0.000487192
8.125	4.04781e-05		8.125	-0.000130319		8.125	0.000489735
8.13	3.59005e-05		8.13	-8.091e-05		8.13	0.000479271
8.135	3.15408e-05		8.135	-8.69408e-05		8.135	0.000439962
8.14	-1.22011e-05		8.14	-0.000110047		8.14	0.000436402
8.145	-1.49622e-05		8.145	-0.000179947		8.145	0.000452678
8.15	-2.55707e-05		8.15	-0.000184161		8.15	0.000398836
8.155	3.11775e-05		8.155	-0.000180819		8.155	0.00039404
8.16	3.51012e-05		8.16	-0.000173044		8.16	0.000349717
8.165	2.8707e-05		8.165	-0.000190701		8.165	0.000364613
8.17	2.99423e-05		8.17	-0.000185905		8.17	0.000350371
8.175	6.24943e-05		8.175	-0.00018031		8.175	0.000327192
8.18	6.46015e-05		8.18	-0.00020269		8.18	0.00030692
8.185	6.49648e-05		8.185	-0.000206541		8.185	0.000273932
8.19	6.42382e-05		8.19	-0.000205596		8.19	0.000270589
8.195	4.94154e-05		8.195	-0.000102636		8.195	0.000243124
8.2	5.11592e-05		8.2	-0.000115351		8.2	0.000246466
8.205	8.38567e-05		8.205	-0.000119493		8.205	0.000194586
8.21	0.000101586		8.21	-0.000126904		8.21	-0.000111244
8.215	0.00010006		8.215	-0.000101546		8.215	0.000210135
8.22	9.2576e-05		8.22	-6.28721e-06		8.22	0.000209918
8.225	-3.74871e-05		8.225	-4.61601e-06		8.225	0.000165376
8.23	-6.31553e-06		8.23	3.59468e-06		8.23	0.000161235
8.235	-7.18746e-06		8.235	-4.83579e-05		8.235	0.000156948
8.24	9.20673e-05		8.24	-4.61054e-05		8.24	0.000162252
8.245	8.79257e-05		8.245	-3.63688e-05		8.245	0.00019168
8.25	0.000121568		8.25	-2.27812e-05		8.25	0.000148592
8.255	0.000143439		8.255	-1.84942e-05		8.255	0.0001491
8.26	9.96967e-05		8.26	-4.03652e-05		8.26	0.000210862
8.265	0.000116336		8.265	-4.36349e-05		8.265	0.000210935
8.27	0.000115028		8.27	-1.41893e-06		8.27	0.00019742
8.275	0.000114956		8.275	3.95798e-06		8.275	0.000253732
8.28	8.313e-05		8.28	-1.41893e-06		8.28	0.00027633
8.285	0.00011154		8.285	-3.67141e-06		8.285	0.000281561
8.29	0.000108852		8.29	6.50111e-06		8.29	0.000319417
8.295	0.000107544		8.295	9.18957e-06		8.295	0.00036018
8.3	9.32299e-05		8.3	-7.81488e-05		8.3	0.000366502
8.305	4.94154e-05		8.305	-7.95294e-05		8.305	0.000380816
8.31	1.1995e-05		8.31	-7.18273e-05		8.31	0.000360471
8.315	-1.64881e-05		8.315	-4.88665e-05		8.315	0.000348046
8.32	-9.5126e-06		8.32	-8.20725e-05		8.32	2.80473e-05
8.325	8.77904e-07		8.325	-0.000168394		8.325	3.50954e-05
8.33	2.83975e-06		8.33	-0.000163162		8.33	3.27702e-05
8.335	-2.82591e-05		8.335	-0.000156623		8.335	0.000117929
8.34	-3.12382e-05		8.34	-0.000160764		8.34	0.000125486
8.345	-8.71871e-05		8.345	-0.000143762		8.345	0.000128537
8.35	-8.87856e-05		8.35	-0.000151536		8.35	9.75838e-05
8.355	-0.000122282		8.355	-0.000131191		8.355	0.000105576
8.36	-0.000141101		8.36	-0.000136132		8.36	0.00010812
8.365	-0.000152073		8.365	-0.000138239		8.365	9.8383e-05
8.37	-0.000167986		8.37	-0.000138167		8.37	0.000107102
8.375	-0.000165152		8.375	-0.000175006		8.375	0.00013297
8.38	-0.000169076		8.38	-0.000190337		8.38	8.23976e-05
8.385	-0.000166533		8.385	-0.000206977		8.385	4.4396e-05
8.39	-0.000190293		8.39	-0.000181909		8.39	6.1108e-05
8.395	-0.000188186		8.395	-0.000186995		8.395	2.56495e-05
8.4	-0.000181646		8.4	-0.000185469		8.4	-1.89643e-05
8.405	-5.36178e-05		8.405	-0.000207195		8.405	-1.91823e-05
8.41	4.00232e-06		8.41	-0.000198475		8.41	-3.03721e-05
8.415	4.87425e-06		8.415	-0.000199565		8.415	-5.79832e-05
8.42	4.43829e-06		8.42	-0.000215841		8.42	-4.90459e-05
8.425	-6.66876e-08		8.425	-3.62962e-05		8.425	-5.91458e-05
8.43	-1.48895e-05		8.43	-1.40619e-05		8.43	-4.94819e-05
8.435	-9.87591e-06		8.435	-1.21727e-05		8.435	-4.8174e-05
8.44	2.23956e-07		8.44	-1.85489e-06		8.44	-0.000115385
8.445	1.1995e-05		8.445	1.19687e-06		8.445	-8.31239e-05
8.45	-2.42628e-05		8.45	-2.08194e-05		8.45	-5.38416e-05
8.455	-1.00939e-05		8.455	-2.41618e-05		8.455	-4.60668e-05
8.46	-3.69973e-06		8.46	-5.09737e-05		8.46	-5.52221e-05
8.465	2.06417e-05		8.465	-5.21362e-05		8.465	-5.90731e-05
8.47	1.44655e-05		8.47	-8.10373e-06		8.47	-0.000110008
8.475	7.05597e-05		8.475	-1.36986e-05		8.475	-9.97632e-05
8.48	0.000104056		8.48	-1.49339e-05		8.48	-0.000117347
8.485	0.000109143		8.485	2.0234e-05		8.485	-0.000116257
8.49	0.000110015		8.49	6.49205e-05		8.49	-9.35144e-05
8.495	0.0001058		8.495	4.71186e-05		8.495	-8.1816e-05
8.5	9.79529e-05		8.5	6.01975e-05		8.5	-8.17433e-05
8.505	9.14134e-05		8.505	7.39304e-05		8.505	-7.06989e-05
8.51	-1.22737e-05		8.51	0.000136782		8.51	-6.9609e-05
8.515	-7.28002e-05		8.515	0.000128644		8.515	-6.79378e-05
8.52	-7.07657e-05		8.52	0.000177036		8.52	-3.34238e-05
8.525	-6.74233e-05		8.525	0.000202831		8.525	-3.75655e-05
8.53	-5.60156e-05		8.53	2.67008e-05		8.53	-3.84374e-05
8.535	-5.56523e-05		8.535	-5.70592e-06		8.535	-5.77652e-05
8.54	-5.8704e-05		8.54	0.00012661		8.54	-5.28243e-05
8.545	-6.28457e-05		8.545	0.000139471		8.545	-6.63392e-05
8.55	-7.1347e-05		8.55	0.000143104		8.55	1.08993e-05
8.555	-6.56068e-05		8.555	0.000146301		8.555	-2.97181e-05
8.56	-5.63062e-05		8.56	0.00014928		8.56	-8.21051e-06
8.565	-3.57331e-07		8.565	0.000145792		8.565	4.35983e-06
8.57	-2.79685e-05		8.57	0.000150733		8.57	1.67122e-05
8.575	1.01785e-05		8.575	0.000126392		8.575	1.9328e-05
8.58	-5.28912e-05		8.58	0.000142159		8.58	9.37343e-06
8.585	-7.37448e-05		8.585	0.000138599		8.585	3.99652e-06
8.59	-7.27276e-05		8.59	0.000103358		8.59	2.83395e-06
8.595	-7.72326e-05		8.595	7.74908e-05		8.595	-5.37673e-06
8.6	-7.33089e-05		8.6	0.000131769		8.6	-3.53857e-05
8.605	-7.6506e-05		8.605	0.000111496		8.605	0.000218782
8.61	-7.5852e-05		8.61	0.000101178		8.61	0.000214422
8.615	-8.4644e-05		8.615	4.1451e-05		8.615	0.000209627
8.62	-8.82044e-05		8.62	4.09424e-05		8.62	0.000209627
8.625	-9.09655e-05		8.625	1.26953e-06		8.625	0.000175331
8.63	-9.35813e-05		8.63	-1.92935e-05		8.63	0.000174386
8.635	-8.71144e-05		8.635	-1.87849e-05		8.635	0.000191898
8.64	-7.89038e-05		8.64	1.10787e-05		8.64	0.000237747
8.645	-8.10109e-05		8.645	-0.000129229		8.645	0.000238837
8.65	-8.78411e-05		8.65	-0.000159093		8.65	0.000231207
8.655	-7.50527e-05		8.655	-0.000149647		8.655	0.000114804
8.66	-8.41353e-05		8.66	-0.000154079		8.66	0.000122942
8.665	-0.000103536		8.665	-0.000157349		8.665	9.8819e-05
8.67	-0.000168785		8.67	-8.51969e-05		8.67	8.99544e-05
8.675	-0.000157668		8.675	-2.32899e-05		8.675	7.83286e-05
8.68	-0.00019102		8.68	-2.71409e-05		8.68	8.35602e-05
8.685	-0.000178449		8.685	-3.25178e-05		8.685	7.99272e-05
8.69	-0.000185279		8.69	-2.78675e-05		8.69	7.81106e-05
8.695	-0.000184916		8.695	0.000191641		8.695	8.33422e-05
8.7	-0.00016428		8.7	0.000183358		8.7	8.39235e-05
8.705	-0.000167187		8.705	0.000131696		8.705	8.44321e-05
8.71	-0.000166315		8.71	0.000348734		8.71	-0.000167047
8.715	-0.000163118		8.715	0.000348589		8.715	-0.000180853
8.72	-0.000185861		8.72	0.000344084		8.72	-0.000175331
8.725	-0.000164789		8.725	0.000346627		8.725	-0.000175258
8.73	-8.79137e-05		8.73	0.000400033		8.73	-0.000117202
8.735	-6.82953e-05		8.735	0.0003956		8.735	-0.000118146
8.74	-8.56612e-05		8.74	0.000391241		8.74	-0.0001289
8.745	-9.05295e-05		8.745	0.000363993		8.745	-0.000169227
8.75	-9.41626e-05		8.75	0.000397417		8.75	-0.000171843
8.755	-5.68875e-05		8.755	0.000403738		8.755	-9.07533e-05
8.76	-7.06204e-05		8.76	0.000396109		8.76	-6.75745e-05
8.765	-3.19648e-05		8.765	0.000395382		8.765	-5.47135e-05
8.77	-3.4072e-05		8.77	0.00042728		8.77	-6.21249e-05
8.775	-3.44353e-05		8.775	0.000364937		8.775	-7.20068e-05
8.78	-3.93036e-05		8.78	0.000301214		8.78	-6.30695e-05
8.785	-3.64698e-05		8.785	0.000287263		8.785	-6.13983e-05
8.79	-3.0221e-05		8.79	0.000283702		8.79	-5.93638e-05
8.795	-2.58613e-05		8.795	0.000281159		8.795	-6.00904e-05
8.8	-2.68059e-05		8.8	6.80449e-05		8.8	-6.79378e-05
8.805	-4.2864e-05		8.805	7.60376e-05		8.805	-3.35692e-05
8.81	-4.39539e-05		8.81	0.000107936		8.81	-4.24338e-05
8.815	-2.9785e-05		8.815	-5.39528e-05		8.815	-5.04992e-05
8.82	-3.53799e-05		8.82	-4.44342e-05		8.82	-3.79288e-05
8.825	-3.33454e-05		8.825	-3.54242e-05		8.825	-3.84374e-05
8.83	-5.20919e-05		8.83	-3.62962e-05		8.83	-4.03993e-05
8.835	-0.000125697		8.835	-7.73496e-05		8.835	-0.000101507
8.84	-0.000146551		8.84	-6.54332e-05		8.84	-7.56398e-05
8.845	-0.000145752		8.845	-7.08101e-05		8.845	-8.39958e-05
8.85	-0.000150111		8.85	-7.37165e-05		8.85	-8.61757e-05
8.855	-7.41808e-05		8.855	-0.000100383		8.855	-2.3106e-05
8.86	-0.000106442		8.86	-0.000107141		8.86	-9.50403e-05
8.865	-0.00010448		8.865	-0.000115061		8.865	-0.000106811
8.87	-0.000116469		8.87	-6.39073e-05		8.87	-0.000123741
8.875	-0.000120829		8.875	-9.40616e-05		8.875	-0.000124323
8.88	-0.000119594		8.88	-0.00010329		8.88	-0.000121925
8.885	-9.6415e-05		8.885	-0.000104961		8.885	-0.000128464
8.89	-9.89582e-05		8.89	-0.000102127		8.89	-0.00010405
8.895	-0.000119521		8.895	-7.2336e-05		8.895	-0.000112842
8.9	-0.000102591		8.9	-4.78492e-05		8.9	-9.67841e-05
8.905	-0.000104771		8.905	-5.05377e-05		8.905	-8.90821e-05
8.91	-0.000100193		8.91	-4.44342e-05		8.91	-0.000140453
8.915	1.89705e-05		8.915	-8.65775e-05		8.915	-0.000143578
8.92	1.79532e-05		8.92	-0.000123053		8.92	-0.000141035
8.925	1.83165e-05		8.925	-0.000138457		8.925	-0.000143868
8.93	1.91885e-05		8.93	-0.000142599		8.93	-0.000135585
8.935	2.32575e-05		8.935	-0.000144488		8.935	-0.000133042
8.94	2.15863e-05		8.94	-0.000113462		8.94	-0.000114077
8.945	4.02601e-05		8.945	-0.000130247		8.945	-0.000139145
8.95	3.73537e-05		8.95	-0.000117894		8.95	-0.000138927
8.955	3.88069e-05		8.955	-0.00010903		8.955	-0.000100127
8.96	-2.92037e-05		8.96	-0.000115642		8.96	-0.000165231
8.965	-3.37087e-05		8.965	-0.000119929		8.965	-0.000166975
8.97	-3.4072e-05		8.97	-0.000105251		8.97	-0.000164722
8.975	-5.4417e-05		8.975	-0.000148339		8.975	-0.000167774
8.98	-3.75597e-05		8.98	-0.0001511		8.98	-0.000163196
8.985	0.00018471		8.985	-0.000140565		8.985	-0.00015266
8.99	0.000160659		8.99	-0.000138094		8.99	-0.000156148
8.995	0.000163057		8.995	-8.74494e-05		8.995	-0.000192842
9	0.000164438		9	-0.000127631		9	-0.000195385
9.005	0.000158261		9.005	-0.000123053		9.005	-0.000100054
9.01	0.000254682		9.01	-9.6968e-05		9.01	-0.000105358
9.015	0.000243929		9.015	-9.94385e-05		9.015	-0.000103905
9.02	0.00012244		9.02	-9.92932e-05		9.02	-9.98359e-05
9.025	0.000135446		9.025	-0.000109974		9.025	-0.00010405
9.03	0.000139878		9.03	-0.00010249		9.03	-9.32238e-05
9.035	0.000426017		9.035	-0.000102272		9.035	-9.12619e-05
9.04	0.000438878		9.04	-8.62869e-05		9.04	-3.9382e-05
9.045	0.000436189		9.045	-9.82759e-05		9.045	-4.98452e-05
9.05	0.000645235		9.05	-9.61687e-05		9.05	-4.97725e-05
9.055	0.000644944		9.055	-5.43161e-05		9.055	-1.61305e-05
9.06	0.000654899		9.06	-5.5406e-05		9.06	-4.72294e-05
9.065	0.000651193		9.065	-4.94478e-05		9.065	-3.9382e-05
9.07	0.000679531		9.07	-4.6614e-05		9.07	-4.72294e-05
9.075	0.000678223		9.075	-4.66867e-05		9.075	-5.2897e-05
9.08	0.000668922		9.08	-5.30808e-05		9.08	6.03087e-05
9.085	0.000654245		9.085	-5.24995e-05		9.085	6.43777e-05
9.09	0.000429795		9.09	-5.78038e-05		9.09	7.74567e-05
9.095	0.000422384		9.095	-5.9911e-05		9.095	8.05085e-05
9.1	0.000417806		9.1	-0.000113317		9.1	8.62487e-05
9.105	0.000422311		9.105	-0.000105469		9.105	0.000518072
9.11	0.000410613		9.11	-5.77311e-05		9.11	0.000410244
9.115	0.000313392		9.115	-8.65775e-05		9.115	0.000401234
9.12	0.00034391		9.12	-9.15184e-05		9.12	0.000407265
9.125	0.000353501		9.125	-6.79036e-05		9.125	0.000419762
9.13	0.000363601		9.13	-6.30354e-05		9.13	0.000456819
9.135	0.000363165		9.135	-6.20908e-05		9.135	0.000651332
9.14	8.29121e-05		9.14	-6.01289e-05		9.14	0.000635129
9.145	6.54008e-05		9.145	-6.86303e-05		9.145	0.000579979
9.15	8.13862e-05		9.15	-0.000110628		9.15	0.000583177
9.155	-0.000149603		9.155	-8.86847e-05		9.155	0.000587391
9.16	-0.000150257		9.16	-0.000138893		9.16	0.000554112
9.165	-8.72598e-05		9.165	-0.000132717		9.165	0.000551714
9.17	-2.37541e-05		9.17	-0.00014071		9.17	0.000602068
9.175	-3.33454e-05		9.175	-0.00013526		9.175	0.000600906
9.18	-3.24734e-05		9.18	-0.000143108		9.18	0.000620306
9.185	-2.92764e-05		9.185	-0.000121091		9.185	0.000533912
9.19	-3.26914e-05		9.19	-4.06558e-05		9.19	0.000537328
9.195	-2.86224e-05		9.195	-3.10646e-05		9.195	0.000514875
9.2	-2.27369e-05		9.2	-3.12099e-05		9.2	0.000519598
9.205	-2.01938e-05		9.205	-3.71681e-05		9.205	0.000523522
9.21	-2.39721e-05		9.21	-2.76495e-05		9.21	0.000100636
9.215	-3.29821e-05		9.215	-9.72587e-05		9.215	9.4096e-05
9.22	-4.78965e-06		9.22	-7.13187e-05		9.22	0.00014554
9.225	-3.34907e-05		9.225	-5.89664e-05		9.225	0.000163851
9.23	0.000204546		9.23	-6.51425e-05		9.23	0.000164432
9.235	0.000169088		9.235	-5.15549e-05		9.235	0.000129845
9.24	0.000207453		9.24	-5.87484e-05		9.24	-7.7529e-05
9.245	0.000217189		9.245	-5.79491e-05		9.245	-6.75018e-05
9.25	0.000219805		9.25	-6.3108e-05		9.25	-1.17709e-05
9.255	0.000205564		9.255	3.18598e-05		9.255	-2.30333e-05
9.26	0.000207162		9.26	2.37944e-05		9.26	-3.90914e-05
9.265	0.000212539		9.265	5.76544e-05		9.265	-3.65483e-05
9.27	0.000143439		9.27	7.9162e-05		9.27	-2.32513e-05
9.275	8.00783e-05		9.275	8.7518e-05		9.275	-7.54945e-05
9.28	5.55916e-05		9.28	0.000116655		9.28	-6.59759e-05
9.285	0.000215882		9.285	0.000203775		9.285	0.000138492
9.29	0.000230196		9.29	0.0003863		9.29	0.000139291
9.295	0.00022431		9.295	0.000324683		9.295	0.000134931
9.3	0.00021966		9.3	0.000322576		9.3	0.000133333
9.305	0.000214065		9.305	0.000323739		9.305	0.000167702
9.31	0.000219878		9.31	0.000333984		9.31	0.000188047
9.315	0.000219297		9.315	0.00032759		9.315	0.000184704
9.32	0.000242403		9.32	0.000319016		9.32	0.000258746
9.325	0.000217189		9.325	0.000297726		9.325	0.000214713
9.33	0.000213338		9.33	0.000290387		9.33	0.000237819
9.335	-3.30547e-05		9.335	0.000278326		9.335	0.000222924
9.34	-2.36088e-05		9.34	0.000294965		9.34	0.00022554
9.345	-6.00119e-05		9.345	0.000334347		9.345	0.000238401
9.35	-7.75959e-05		9.35	0.000335292		9.35	0.000235639
9.355	-7.78139e-05		9.355	0.000368934		9.355	0.000178455
9.36	-6.66241e-05		9.36	0.000271786		9.36	0.00020069
9.365	-6.75687e-05		9.365	0.000298307		9.365	0.000216239
9.37	-7.23643e-05		9.37	0.000332603		9.37	0.000211807
9.375	-7.95577e-05		9.375	0.000295038		9.375	0.000217256
9.38	-6.00846e-05		9.38	0.000336963		9.38	0.000219145
9.385	-5.18739e-05		9.385	0.000313857		9.385	0.000219363
9.39	-0.000194653		9.39	0.000225065		9.39	6.1544e-05
9.395	-0.000195888		9.395	2.14693e-05		9.395	3.34968e-05
9.4	-0.000179103		9.4	1.34219e-06		9.4	2.81199e-05
9.405	-0.00017656		9.405	-9.33896e-06		9.405	0.000318836
9.41	-0.000177723		9.41	-7.81309e-06		9.41	0.000323632
9.415	-0.000178377		9.415	4.06517e-05		9.415	0.000296093
9.42	-0.000170021		9.42	3.6728e-05		9.42	0.000292606
9.425	-0.000131728		9.425	0.000104375		9.425	0.000291661
9.43	-0.000130202		9.43	0.000104884		9.43	0.00028534
9.435	-0.000113127		9.435	0.000103431		9.435	0.000236584
9.44	0.000213629		9.44	9.95071e-05		9.44	0.000239127
9.445	0.000200187		9.445	7.30585e-05		9.445	0.00023266
9.45	0.000219369		9.45	3.47662e-05		9.45	0.000219
9.455	0.00023906		9.455	2.80087e-05		9.455	0.000276184
9.46	0.000234483		9.46	-5.85124e-06		9.46	0.000276402
9.465	0.000227507		9.465	3.74e-06		9.465	0.000264341
9.47	0.000239206		9.47	-4.00745e-05		9.47	0.000256784
9.475	0.000236154		9.475	-0.000102345		9.475	0.000254168
9.48	0.000408142		9.48	-9.98018e-05		9.48	0.000238473
9.485	0.000393755		9.485	-0.000146886		9.485	0.000228373
9.49	0.000392012		9.49	-0.000155896		9.49	0.000222415
9.495	0.000383365		9.495	-0.000154443		9.495	0.000164359
9.5	0.00039688		9.5	-0.000123344		9.5	0.000190154
9.505	0.000391721		9.505	-0.000115424		9.505	0.000190081
9.51	0.000406544		9.51	-0.000119348		9.51	-9.67841e-05
9.515	0.000405817		9.515	-0.00011942		9.515	-0.000141834
9.52	0.000428633		9.52	-0.000156695		9.52	-0.000114877
9.525	0.000424418		9.525	-0.000106123		9.525	-0.000116112
9.53	0.000367597		9.53	-0.000157858		9.53	-0.000182233
9.535	0.000375953		9.535	-0.000150519		9.535	-0.000154404
9.54	0.000407997		9.54	-0.000155097		9.54	-0.000145176
9.545	9.04688e-05		9.545	-0.000158439		9.545	-0.000141689
9.55	0.000132249		9.55	-0.00016883		9.55	-0.000138564
9.555	0.000110814		9.555	-0.00017239		9.555	-0.000138927
9.56	9.37385e-05		9.56	-0.000131046		9.56	-0.00020236
9.565	0.000123094		9.565	-0.000130174		9.565	-0.000212896
9.57	0.000121059		9.57	-0.000136278		9.57	-0.000220889
9.575	0.000119025		9.575	-0.000132281		9.575	-7.17161e-05
9.58	0.000121786		9.58	-0.000136714		9.58	-5.10078e-05
9.585	-4.72963e-05		9.585	-0.000111355		9.585	-6.08897e-05
9.59	-4.88222e-05		9.59	-0.000113535		9.59	-4.61395e-05
9.595	-5.4635e-05		9.595	-7.10281e-05		9.595	-1.00997e-05
9.6	-6.88766e-05		9.6	-7.02288e-05		9.6	-2.29607e-05
9.605	-9.39446e-05		9.605	-0.000102926		9.605	-5.16617e-05
9.61	8.85796e-05		9.61	-0.000110483		9.61	-5.04992e-05
9.615	7.01964e-05		9.615	-0.000108085		9.615	-5.37689e-05
9.62	0.000256717		9.62	-0.000111573		9.62	7.33893e-06
9.625	0.000251049		9.625	-0.000122908		9.625	-1.75111e-05
9.63	0.000314119		9.63	-0.000171373		9.63	-2.68828e-06
9.635	0.000316372		9.635	-0.000190047		9.635	6.54123e-07
9.64	0.000305981		9.64	-0.000199347		9.64	-2.59398e-05
9.645	0.000264492		9.645	-0.0002016		9.645	-3.1244e-05
9.65	0.000253084		9.65	-0.000183943		9.65	-2.54311e-05
9.655	0.000214792		9.655	-0.000180383		9.655	-2.80469e-05
9.66	0.000217553		9.66	-0.000175805		9.66	-2.22341e-05
9.665	0.000229832		9.665	-0.000165269		9.665	-6.46665e-06
9.67	0.00020491		9.67	-0.000164979		9.67	1.16275e-06
9.675	0.000212466		9.675	-0.000166722		9.675	-4.79545e-06
9.68	0.000222276		9.68	-0.000163162		9.68	-0.000150045
9.685	0.000223947		9.685	-0.000169992		9.685	-0.000154332
9.69	0.000247634		9.69	-0.000190555		9.69	-0.000149827
9.695	0.000268706		9.695	-6.65051e-06		9.695	-0.000106448
9.7	0.000274374		9.7	-1.47159e-05		9.7	-0.000129336
9.705	0.000277353		9.705	-1.54425e-05		9.705	-0.000128319
9.71	0.000278152		9.71	-1.30447e-05		9.71	-0.000126284
9.715	9.27939e-05		9.715	3.97597e-07		9.715	-7.27334e-05
9.72	9.67903e-05		9.72	-2.72682e-06		9.72	-7.71657e-05
9.725	-8.47893e-05		9.725	1.05154e-06		9.725	-0.000142996
9.73	-0.000111529		9.73	6.8824e-07		9.73	-0.000134931
9.735	-0.000161156		9.735	7.15326e-05		9.735	-0.000149536
9.74	-0.000164208		9.74	7.82174e-05		9.74	-9.60575e-05
9.745	-0.000159121		9.745	7.08787e-05		9.745	-9.35871e-05
9.75	-0.000161447		9.75	7.86534e-05		9.75	-9.79467e-05
9.755	-0.000159921		9.755	8.42483e-05		9.755	-0.000108991
9.76	-0.000113854		9.76	7.96706e-05		9.76	-0.000106666
9.765	-0.000116542		9.765	7.64736e-05		9.765	-0.000109863
9.77	-0.000121846		9.77	5.57652e-05		9.77	-5.21704e-05
9.775	-0.000119085		9.775	5.61285e-05		9.775	-4.861e-05
9.78	-0.00012904		9.78	5.23501e-05		9.78	-4.22885e-05
9.785	-0.000145534		9.785	7.07333e-05		9.785	-3.68389e-05
9.79	-0.00014488		9.79	7.88714e-05		9.79	-4.91186e-05
9.795	-0.000172491		9.795	7.5093e-05		9.795	-5.57307e-05
9.8	-0.000125043		9.8	-0.000109102		9.8	-9.65662e-05
9.805	-9.2564e-05		9.805	-0.000132645		9.805	-0.000107175
9.81	-7.77412e-05		9.81	-0.000132354		9.81	-9.79467e-05
9.815	-8.35541e-05		9.815	-0.000120002		9.815	-8.21066e-05
9.82	-8.24641e-05		9.82	-0.000109248		9.82	-0.000132897
9.825	-8.20282e-05		9.825	-9.63141e-05		9.825	-0.000135222
9.83	-8.26821e-05		9.83	-9.82759e-05		9.83	-0.000128973
9.835	-7.54887e-05		9.835	-9.80579e-05		9.835	-0.000138709
9.84	-8.8495e-05		9.84	-0.000159602		9.84	-0.000133841
9.845	-8.83497e-05		9.845	-0.000161782		9.845	-0.000185358
9.85	-9.6851e-05		9.85	-0.000154733		9.85	-0.000161089
9.855	-9.6415e-05		9.855	-0.000129956		9.855	-0.00015455
9.86	-9.63424e-05		9.86	-0.000131409		9.86	-0.000152224
9.865	-0.000137686		9.865	-0.000135478		9.865	-0.000158473
9.87	-0.000129548		9.87	-0.000128212		9.87	-0.000128755
9.875	-0.000139503		9.875	-0.000148049		9.875	-0.000195748
9.88	-0.000125407		9.88	-0.000149429		9.88	-0.000195748
9.885	-0.000118068		9.885	-0.000135842		9.885	1.74404e-06
9.89	-0.000119594		9.89	-9.26084e-05		9.89	-5.30407e-06
9.895	-0.000121047		9.895	-9.51515e-05		9.895	-5.30407e-06
9.9	-0.000112037		9.9	-9.73313e-05		9.9	-4.86811e-06
9.905	-0.000183681		9.905	-9.34076e-05		9.905	5.88571e-06
9.91	-0.000217395		9.91	-9.94385e-05		9.91	4.77384e-05
9.915	-0.00017765		9.915	-0.000100601		9.915	4.38147e-05
9.92	-0.000178958		9.92	-0.000113389		9.92	3.40781e-05
9.925	-0.000178159		9.925	-0.000135842		9.925	3.14623e-05
9.93	-0.00017409		9.93	-0.000117022		9.93	4.41053e-05
9.935	-0.000175906		9.935	-0.000113317		9.935	4.99909e-05
9.94	-0.000176342		9.94	-0.000111791		9.94	4.71571e-05
9.945	-0.00017903		9.945	-9.22451e-05		9.945	4.27248e-05
9.95	-0.000172418		9.95	-9.3335e-05		9.95	3.69119e-05
9.955	-0.000168713		9.955	8.85353e-05		9.955	1.35878e-05
9.96	-0.000160139		9.96	5.67098e-05		9.96	9.59141e-06
9.965	-0.000154907		9.965	6.2014e-05		9.965	1.40964e-05
9.97	-0.000141755		9.97	7.0806e-05		9.97	3.53134e-05
9.975	-0.000148077		9.975	6.33219e-05		9.975	3.26991e-06
9.98	-0.00014953		9.98	4.96617e-05		9.98	5.80562e-05
9.985	-0.000164426		9.985	7.58196e-05		9.985	5.48592e-05
[truncated: 70,029 more rows]

## Sheet: c
TEOA			TPrA			DBAE
Time / s	ECL intensity		Time / s	ECL intensity		Time / s	ECL intensity
0			0			0
0.005			0.005			0.005
0.01			0.01			0.01
0.015			0.015			0.015
0.02			0.02			0.02
0.025			0.025			0.025
0.03			0.03			0.03
0.035			0.035			0.035
0.04			0.04			0.04
0.045			0.045			0.045
0.05			0.05			0.05
0.055			0.055			0.055
0.06			0.06			0.06
0.065			0.065			0.065
0.07			0.07			0.07
0.075			0.075			0.075
0.08			0.08			0.08
0.085			0.085			0.085
0.09			0.09			0.09
0.095	0.000184974		0.095	2.20787e-05		0.095	8.83379e-05
0.1	0.000186936		0.1	1.35774e-05		0.1	0.000107884
0.105	0.000275146		0.105	4.56935e-05		0.105	0.00010614
0.11	0.000322448		0.11	2.25147e-05		0.11	9.39328e-05
0.115	0.000218325		0.115	1.96082e-05		0.115	7.62762e-05
0.12	0.000188025		0.12	5.89904e-05		0.12	6.95768e-06
0.125	0.000177344		0.125	0.000187528		0.125	1.39331e-05
0.13	0.000188825		0.13	0.000259462		0.13	7.82961e-06
0.135	0.000258361		0.135	0.000240643		0.135	4.26923e-06
0.14	0.00025233		0.14	0.000200389		0.14	2.19258e-05
0.145	2.95815e-06		0.145	0.000186583		0.145	0.000107375
0.15	-8.2022e-07		0.15	0.000177064		0.15	0.000110717
0.155	8.48038e-06		0.155	0.000139571		0.155	5.71664e-05
0.16	-1.11086e-06		0.16	0.000253286		0.16	0.000113188
0.165	-1.25619e-06		0.165	0.000131506		0.165	0.000137093
0.17	1.94089e-06		0.17	0.000169435		0.17	0.000159764
0.175	1.43227e-06		0.175	0.00022255		0.175	7.47503e-05
0.18	-3.50867e-06		0.18	0.000161733		0.18	3.14444e-05
0.185	-8.15897e-06		0.185	0.000154394		0.185	3.12991e-05
0.19	-1.07748e-05		0.19	0.000148581		0.19	9.73478e-05
0.195	-1.17194e-05		0.195	0.000151488		0.195	9.74205e-05
0.2	-4.68872e-05		0.2	0.000171179		0.2	8.59401e-05
0.205	-3.37356e-05		0.205	0.000190289		0.205	0.000120599
0.21	-0.000115406		0.21	0.000165221		0.21	0.000121399
0.215	-0.000183272		0.215	0.000170888		0.215	0.000120817
0.22	-0.000180729		0.22	0.000174957		0.22	6.42145e-05
0.225	-0.00019715		0.225	0.000137174		0.225	0.0001097
0.23	-0.000154861		0.23	5.64473e-05		0.23	0.000113043
0.235	-0.000158494		0.235	-2.71854e-05		0.235	0.00021593
0.24	-0.000218658		0.24	-6.04641e-05		0.24	0.000220072
0.245	-0.000204561		0.245	-6.74395e-05		0.245	0.000325285
0.25	-0.000190029		0.25	1.72104e-05		0.25	0.000228137
0.255	-0.000199112		0.255	1.46673e-05		0.255	0.000256112
0.26	-0.000177386		0.26	5.33956e-05		0.26	0.000265485
0.265	-0.000165688		0.265	-2.37703e-05		0.265	0.000187447
0.27	-0.000159366		0.27	-1.68675e-05		0.27	0.000166884
0.275	-0.000156968		0.275	0.000280025		0.275	0.000170154
0.28	-0.000170338		0.28	0.000233595		0.28	0.000171462
0.285	-0.000173535		0.285	0.000222114		0.285	0.000171317
0.29	-0.000129212		0.29	0.000250016		0.29	0.000170081
0.295	-0.000102037		0.295	0.000237882		0.295	0.000109918
0.3	-9.99297e-05		0.3	0.000228508		0.3	0.000117911
0.305	-8.32903e-05		0.305	0.000246746		0.305	0.000111226
0.31	-9.86218e-05		0.31	0.000224512		0.31	6.61037e-05
0.315	-8.45256e-05		0.315	0.000211724		0.315	6.35605e-05
0.32	-7.44984e-05		0.32	0.000247909		0.32	6.5377e-05
0.325	-6.06928e-05		0.325	0.000198063		0.325	6.98094e-05
0.33	-5.98209e-05		0.33	0.000204385		0.33	7.19165e-05
0.335	-8.99751e-05		0.335	0.000160062		0.335	0.000194205
0.34	-9.43348e-05		0.34	0.000248417		0.34	9.64032e-05
0.345	-0.000103345		0.345	0.000240643		0.345	0.000146975
0.35	-0.000114099		0.35	0.000265711		0.35	2.88867e-06
0.355	-0.000115116		0.355	0.000184694		0.355	7.17566e-06
0.36	1.65025e-06		0.36	0.000170816		0.36	2.89739e-05
0.365	3.53943e-06		0.365	0.00014364		0.365	1.59676e-05
0.37	-1.06294e-05		0.37	9.97532e-05		0.37	1.12447e-05
0.375	-1.31726e-05		0.375	0.000116829		0.375	3.34062e-05
0.38	0.000171531		0.38	-0.000179628		0.38	9.86412e-06
0.385	0.000170369		0.385	-0.000142789		0.385	5.64978e-06
0.39	0.000206409		0.39	-7.11452e-05		0.39	2.00215e-07
0.395	0.000185628		0.395	-4.64405e-05		0.395	-2.5609e-06
0.4	0.000215855		0.4	0.000195811		0.4	-3.36017e-06
0.405	0.000212149		0.405	0.000164131		0.405	3.7606e-06
0.41	0.000187372		0.41	0.000184621		0.41	9.35549e-06
0.415	0.000185773		0.415	0.000203804		0.415	7.03034e-06
0.42	0.000223266		0.42	0.000276683		0.42	1.43691e-05
0.425	0.000205173		0.425	0.000236283		0.425	3.97858e-06
0.43	0.000196454		0.43	0.00024958		0.43	6.02181e-05
0.435	0.00020372		0.435	0.000253068		0.435	1.89467e-05
0.44	0.000262358		0.44	0.000260116		0.44	-0.000113659
0.445	0.000260105		0.445	0.00015483		0.445	-0.0001194
0.45	0.000265191		0.45	0.000177864		0.45	-0.000172951
0.455	0.000325791		0.455	0.000155121		0.455	-0.000160308
0.46	0.000336908		0.46	0.000182151		0.46	0.000142616
0.465	0.000201976		0.465	0.000270216		0.465	0.000123942
0.47	0.000195001		0.47	0.000262586		0.47	0.000116966
0.475	0.000190351		0.475	0.000251106		0.475	0.000149518
0.48	0.000222394		0.48	0.00020315		0.48	0.000209609
0.485	4.49561e-05		0.485	0.000172051		0.485	0.000206775
0.49	5.89797e-05		0.49	0.000138917		0.49	0.00022138
0.495	3.17319e-05		0.495	0.000159045		0.495	0.000265049
0.5	6.0099e-06		0.5	0.000160425		0.5	0.000263523
0.505	-2.14559e-05		0.505	-8.98917e-05		0.505	0.000256548
0.51	-8.59494e-06		0.51	-3.31436e-05		0.51	0.000242379
0.515	5.60337e-07		0.515	-7.3543e-05		0.515	0.000234677
0.52	1.02242e-05		0.52	-2.813e-05		0.52	0.000259018
0.525	-4.02751e-05		0.525	-6.64949e-05		0.525	0.000261343
0.53	0.000132149		0.53	9.3577e-05		0.53	0.000261925
0.535	0.000222249		0.535	0.000178518		0.535	0.000232134
0.54	0.000261922		0.54	0.000173649		0.54	0.000232933
0.545	0.000200959		0.545	0.00015948		0.545	0.000245503
0.55	0.000200668		0.55	0.000186002		0.55	0.000264541
0.555	0.000201322		0.555	0.000163114		0.555	0.000263741
0.56	0.000143702		0.56	0.000163549		0.56	0.000269118
0.565	0.00012561		0.565	0.000206419		0.565	0.000125032
0.57	0.000139924		0.57	0.00015265		0.57	9.26975e-05
0.575	0.00012561		0.575	0.000167037		0.575	9.80744e-05
0.58	0.000129025		0.58	0.000167037		0.58	7.07539e-05
0.585	9.83619e-05		0.585	0.000169871		0.585	-8.22845e-06
0.59	9.3639e-05		0.59	0.000180843		0.59	2.57769e-05
0.595	0.000191223		0.595	0.000154975		0.595	3.16624e-05
0.6	0.000182721		0.6	9.03073e-05		0.6	-2.48824e-06
0.605	0.000278488		0.605	3.66109e-05		0.605	2.67069e-06
0.61	0.000249206		0.61	3.1016e-05		0.61	1.18986e-05
0.615	0.000443501		0.615	3.26145e-05		0.615	3.76206e-05
0.62	0.000436816		0.62	3.61749e-05		0.62	8.36149e-05
0.625	0.000424246		0.625	2.31495e-06		0.625	4.55406e-05
0.63	0.000484119		0.63	2.05528e-05		0.63	3.37696e-05
0.635	0.000334292		0.635	-9.85384e-05		0.635	0.000210917
0.64	0.000228788		0.64	-0.000201354		0.64	0.000176839
0.645	0.00024768		0.645	-0.000203097		0.645	0.000229227
0.65	0.000360014		0.65	-0.000116631		0.65	0.000222688
0.655	0.000362412		0.655	-0.000140246		0.655	0.000367646
0.66	0.000361031		0.66	-6.46057e-05		0.66	0.000366774
0.665	0.000364591		0.665	-7.12179e-05		0.665	0.000350426
0.67	0.000447207		0.67	7.76451e-06		0.67	0.000213823
0.675	0.000589186		0.675	-3.28529e-05		0.675	0.00021346
0.68	0.000571966		0.68	-4.4406e-05		0.68	0.000245721
0.685	0.000570658		0.685	4.28597e-05		0.685	0.000274132
0.69	0.000574436		0.69	8.32592e-05		0.69	0.000268682
0.695	0.000582937		0.695	6.72738e-05		0.695	0.000243832
0.7	0.00048906		0.7	0.000113486		0.7	0.000259963
0.705	0.00048688		0.705	9.96806e-05		0.705	0.000272243
0.71	0.000397216		0.71	0.000129617		0.71	0.000328773
0.715	0.000422575		0.715	0.000179826		0.715	0.000327102
0.72	0.000251531		0.72	0.000135575		0.72	0.000493931
0.725	0.000254365		0.725	0.000115811		0.725	0.00053869
0.73	0.000263375		0.73	0.00010375		0.73	0.000547555
0.735	0.000202558		0.735	8.44944e-05		0.735	0.000560634
0.74	0.000189406		0.74	9.35044e-05		0.74	0.000420253
0.745	0.000186064		0.745	0.000112178		0.745	0.000421052
0.75	0.000139415		0.75	0.000200607		0.75	0.000363287
0.755	7.93974e-05		0.755	0.000115739		0.755	0.000385085
0.76	7.9906e-05		0.76	0.000128018		0.76	0.000242524
0.765	0.000241286		0.765	5.82638e-05		0.765	0.000327174
0.77	0.000231622		0.77	6.53119e-05		0.77	0.000397219
0.775	0.000209242		0.775	-2.07186e-05		0.775	0.000389081
0.78	5.571e-05		0.78	-4.2972e-06		0.78	0.00041117
0.785	5.27309e-05		0.785	-4.2972e-06		0.785	0.000410516
0.79	6.05056e-05		0.79	2.48398e-05		0.79	0.000385594
0.795	6.21041e-05		0.795	4.78542e-06		0.795	0.00041553
0.8	5.571e-05		0.8	5.10704e-05		0.8	0.000416039
0.805	4.56101e-05		0.805	4.62021e-05		0.805	0.00038523
0.81	5.22222e-05		0.81	5.38315e-05		0.81	0.000363577
0.815	5.06964e-05		0.815	2.22967e-05		0.815	0.000304068
0.82	4.90252e-05		0.82	9.36305e-06		0.82	0.000319327
0.825	7.60844e-06		0.825	1.474e-05		0.825	0.000111953
0.83	0.000176109		0.83	2.80369e-05		0.83	2.87559e-05
0.835	0.000197181		0.835	2.82357e-06		0.835	2.61402e-05
0.84	0.000192748		0.84	2.06255e-05		0.84	1.5895e-05
0.845	0.000184901		0.845	-3.64133e-05		0.845	4.43054e-05
0.85	0.000245355		0.85	3.04156e-06		0.85	8.49955e-05
0.855	0.000229587		0.855	-8.34976e-05		0.855	9.37148e-05
0.86	0.000167099		0.86	-6.27892e-05		0.86	8.67393e-05
0.865	0.000174729		0.865	-7.04186e-05		0.865	6.71936e-05
0.87	6.7917e-05		0.87	-5.05095e-05		0.87	5.41873e-05
0.875	8.16499e-05		0.875	-5.91562e-05		0.875	2.27251e-05
0.88	3.68908e-05		0.88	-0.000127312		0.88	6.18893e-05
0.885	3.61642e-05		0.885	-9.17809e-05		0.885	4.00184e-05
0.89	4.14684e-05		0.89	-2.98012e-05		0.89	0.000236421
0.895	0.00011689		0.895	-0.000143733		0.895	0.000272969
0.9	0.000105483		0.9	-5.98101e-05		0.9	0.000243832
0.905	0.000120596		0.905	-5.49418e-05		0.905	0.000243033
0.91	0.00011878		0.91	-5.15994e-05		0.91	0.000237438
0.915	0.000250151		0.915	-3.72852e-05		0.915	0.000250662
0.92	0.000249061		0.92	-1.5269e-05		0.92	0.000247756
0.925	0.000271295		0.925	-3.72852e-05		0.925	0.000254949
0.93	0.000323465		0.93	0.000107891		0.93	0.00030821
0.935	0.000152712		0.935	0.000307491		0.935	0.000304795
0.94	0.000127281		0.94	0.000542549		0.94	0.000312061
0.945	0.000125028		0.945	0.00052947		0.945	0.0003085
0.95	0.000128008		0.95	0.000606781		0.95	0.000247901
0.955	7.83802e-05		0.955	0.000561295		0.955	0.000230027
0.96	7.61277e-05		0.96	0.000561368		0.96	0.00022574
0.965	8.12139e-05		0.965	0.000567835		0.965	0.000228137
0.97	9.69087e-05		0.97	0.000564783		0.97	0.000235622
0.975	5.36755e-05		0.975	0.00054967		0.975	0.000168846
0.98	4.2631e-05		0.98	0.000597626		0.98	0.000137675
0.985	2.60643e-05		0.985	0.000675881		0.985	7.91826e-05
0.99	2.83168e-05		0.99	0.000624656		0.99	0.000101126
0.995	3.15865e-05		0.995	0.000559188		0.995	-7.99448e-05
1	-3.78046e-05		1	0.00058055		1	-0.000122742
1.005	-3.60608e-05		1.005	0.000468144		1.005	-0.000123178
1.01	-3.11198e-05		1.01	0.000430869		1.01	-0.000128555
1.015	-2.90126e-05		1.015	0.00042215		1.015	-0.000118964
1.02	-0.000160456		1.02	0.000416845		1.02	-0.000134368
1.025	-0.000163363		1.025	0.000413503		1.025	-0.000136039
1.03	-0.000205143		1.03	0.000420987		1.03	-0.000159072
1.035	-0.00025339		1.035	0.000258663		1.035	-0.000206375
1.04	-0.000252445		1.04	5.49941e-05		1.04	-0.000205939
1.045	-0.000258694		1.045	-0.000178611		1.045	-0.000215457
1.05	-0.000256369		1.05	-0.000134869		1.05	-0.000199036
1.055	-0.000250846		1.055	-0.000161172		1.055	-0.00020078
1.06	-0.000256514		1.06	-9.36701e-05		1.06	-0.000221488
1.065	-0.000262109		1.065	-9.66492e-05		1.065	-0.000225703
1.07	-0.000266178		1.07	-9.55593e-05		1.07	-0.000237982
1.075	-0.000286741		1.075	-5.23987e-05		1.075	-0.000241397
1.08	-0.000159003		1.08	-6.47702e-06		1.08	-0.000238927
1.085	-0.000132118		1.085	3.55018e-06		1.085	-0.000176656
1.09	-0.000126669		1.09	-4.85477e-05		1.09	-0.000174113
1.095	-0.000122891		1.095	-3.45968e-05		1.095	-0.000189372
1.1	-0.000121946		1.1	7.25589e-06		1.1	-0.000247137
1.105	-0.000139385		1.105	2.09888e-05		1.105	-0.000254331
1.11	-0.000133717		1.11	4.10432e-05		1.11	-0.000255784
1.115	-0.000136914		1.115	6.1025e-05		1.115	-0.000233405
1.12	-0.000125361		1.12	0.000155411		1.12	-0.000235148
1.125	-7.072e-05		1.125	0.000190289		1.125	-0.000231588
1.13	-6.63604e-05		1.13	0.000322967		1.13	-0.00019315
1.135	6.3412e-05		1.135	0.000310034		1.135	-0.000182469
1.14	7.09687e-05		1.14	0.000314757		1.14	-0.000192206
1.145	6.99515e-05		1.145	0.000369035		1.145	-0.000193223
1.15	7.90341e-05		1.15	0.000361841		1.15	-0.000195112
1.155	8.13593e-05		1.155	0.000276537		1.155	-0.000208337
1.16	7.73629e-05		1.16	0.000391632		1.16	-0.000184576
1.165	7.23493e-05		1.165	0.000574084		1.165	-0.000187338
1.17	8.78987e-05		1.17	0.000627562		1.17	-0.00011177
1.175	0.000126554		1.175	0.000689396		1.175	-0.000119327
1.18	0.000120959		1.18	0.000657644		1.18	-0.000125503
1.185	-1.993e-05		1.185	0.000612957		1.185	0.000105341
1.19	-4.23823e-05		1.19	0.000556354		1.19	4.32155e-05
1.195	-3.92578e-05		1.195	0.000583021		1.195	5.11355e-05
1.2	-4.08564e-05		1.2	0.000584547		1.2	7.74388e-05
1.205	-1.65876e-05		1.205	0.000584474		1.205	7.96186e-05
1.21	-1.37539e-05		1.21	0.000560641		1.21	9.99636e-05
1.215	-2.34178e-05		1.215	0.000666581		1.215	0.000116894
1.22	-2.41876e-06		1.22	0.000630832		1.22	0.000159691
1.225	-1.74596e-05		1.225	0.000521114		1.225	0.00038712
1.23	-6.73776e-05		1.23	0.000465456		1.23	0.000392787
1.235	-6.67963e-05		1.235	0.000365983		1.235	0.000363577
1.24	-0.000166778		1.24	0.000424184		1.24	0.000361979
1.245	-0.000171646		1.245	0.000422949		1.245	0.000368228
1.25	-0.000157477		1.25	0.000395047		1.25	0.000416692
1.255	-0.000127686		1.255	0.000424547		1.255	0.000418582
1.26	-0.000130956		1.26	0.000429634		1.26	0.000427446
1.265	-0.00011795		1.265	0.000299062		1.265	0.000401288
1.27	-0.000116787		1.27	0.000201115		1.27	0.000420253
1.275	-0.000122237		1.275	0.000179826		1.275	0.000350862
1.28	-7.52976e-05		1.28	0.000107746		1.28	0.000433913
1.285	-6.44712e-05		1.285	0.000132233		1.285	0.000445757
1.29	-6.33813e-05		1.29	0.000138263		1.29	0.000517764
1.295	-6.1928e-05		1.295	0.000186002		1.295	0.000518781
1.3	-5.79317e-05		1.3	0.000165439		1.3	0.000504758
1.305	-7.16646e-05		1.305	0.000201696		1.305	0.000468863
1.31	-0.000102182		1.31	0.000199589		1.31	0.000513041
1.315	-3.90399e-05		1.315	0.00018869		1.315	0.000512896
1.32	1.50493e-06		1.32	6.42947e-05		1.32	0.000495312
1.325	-8.15897e-06		1.325	0.000177936		1.325	0.000441397
1.33	3.15139e-05		1.33	0.000172196		1.33	0.000216439
1.335	2.78808e-05		1.335	0.00018404		1.335	0.000211062
1.34	3.50743e-05		1.34	0.000192687		1.34	0.000200236
1.345	-5.29577e-07		1.345	0.000159045		1.345	0.000185558
1.35	6.82803e-05		1.35	0.000174158		1.35	0.000200018
1.355	7.06781e-05		1.355	0.000196102		1.355	0.000152933
1.36	5.26582e-05		1.36	0.000178808		1.36	0.000157002
1.365	4.27763e-05		1.365	0.000219062		1.365	0.000209682
1.37	7.66363e-05		1.37	0.00018978		1.37	0.000222034
1.375	9.17498e-05		1.375	4.28597e-05		1.375	0.000248337
1.38	8.78987e-05		1.38	5.61567e-05		1.38	0.000259527
1.385	1.24767e-05		1.385	9.29957e-05		1.385	0.000169064
1.39	2.01355e-06		1.39	7.83182e-05		1.39	0.000171389
1.395	8.989e-06		1.395	0.000118209		1.395	-0.000133786
1.4	-3.84255e-07		1.4	0.00011959		1.4	-0.000135312
1.405	-9.24888e-06		1.405	9.00167e-05		1.405	-0.00013444
1.41	6.15523e-06		1.41	5.32502e-05		1.41	-0.000106103
1.415	1.35666e-05		1.415	3.99533e-05		1.415	-0.000132333
1.42	-4.74685e-05		1.42	4.28597e-05		1.42	-8.55396e-05
1.425	-8.63421e-05		1.425	8.87088e-05		1.425	-6.04862e-06
1.43	-4.44168e-05		1.43	-1.49783e-05		1.43	-1.92729e-05
1.435	-7.10833e-05		1.435	-1.70129e-05		1.435	4.85051e-06
1.44	-7.072e-05		1.44	-1.66495e-05		1.44	4.92317e-06
1.445	-6.61424e-05		1.445	-7.92832e-05		1.445	4.82291e-05
1.45	-6.63604e-05		1.45	-9.9701e-05		1.45	5.3824e-05
1.455	-9.31722e-05		1.455	-7.97192e-05		1.455	0.000116312
1.46	-9.88398e-05		1.46	-0.000136831		1.46	0.000118129
1.465	-0.000116569		1.465	-0.000118738		1.465	0.00012198
1.47	-0.000110175		1.47	-0.000121281		1.47	5.99275e-05
1.475	-0.000156024		1.475	-7.81207e-05		1.475	0.000112825
1.48	-0.000162636		1.48	-4.70218e-05		1.48	7.38057e-05
1.485	-0.00016329		1.485	-8.26256e-05		1.485	5.81836e-05
1.49	-0.000176514		1.49	-6.91107e-05		1.49	6.63943e-05
1.495	-0.000164816		1.495	-1.99193e-05		1.495	6.82108e-05
1.5	-0.000159439		1.5	-7.8266e-05		1.5	6.29792e-05
1.505	-0.000159875		1.505	-0.000109656		1.505	5.63671e-05
1.51	-9.1283e-05		1.51	-3.2199e-05		1.51	7.56222e-05
1.515	-9.24456e-05		1.515	1.93176e-05		1.515	5.23707e-05
1.52	-8.93212e-05		1.52	-7.6396e-06		1.52	0.000157656
1.525	-8.73594e-05		1.525	7.12701e-05		1.525	9.28429e-05
1.53	-8.14738e-05		1.53	3.51577e-05		1.53	2.30884e-05
1.535	-4.71779e-05		1.535	2.18607e-05		1.535	3.81292e-05
1.54	-4.18736e-05		1.54	4.20605e-05		1.54	6.71209e-05
1.545	-2.35631e-05		1.545	4.53302e-05		1.545	7.55496e-05
1.55	-3.99118e-05		1.55	8.12973e-05		1.55	3.50048e-05
1.555	3.51469e-05		1.555	8.76188e-05		1.555	6.95187e-05
1.56	-2.78206e-06		1.56	2.97081e-05		1.56	5.0685e-06
1.565	-1.25913e-05		1.565	2.46945e-05		1.565	5.20074e-05
1.57	0.000145664		1.57	5.46308e-05		1.57	5.11355e-05
1.575	0.000164411		1.575	1.90996e-05		1.575	5.86196e-05
1.58	0.000165719		1.58	-5.16913e-06		1.58	4.1239e-06
1.585	0.000154819		1.585	-3.19083e-05		1.585	1.48777e-05
1.59	0.000154238		1.59	-3.27803e-05		1.59	6.87194e-05
1.595	0.000162376		1.595	-9.80298e-05		1.595	8.84832e-05
1.6	0.000153076		1.6	-0.0001401		1.6	7.56949e-05
1.605	0.000145955		1.605	-2.61681e-05		1.605	9.73478e-05
1.61	0.000187735		1.61	-4.30255e-05		1.61	0.000104687
1.615	0.000149297		1.615	-4.9129e-05		1.615	0.0002487
1.62	0.000145301		1.62	-0.000112707		1.62	0.000274931
1.625	0.000169497		1.625	-5.44332e-05		1.625	0.000172552
1.63	0.000209969		1.63	4.05881e-06		1.63	0.000189191
1.635	0.000215927		1.635	4.93992e-05		1.635	0.000206557
1.64	0.000103957		1.64	5.27416e-05		1.64	0.000189627
1.645	0.00013491		1.645	4.22784e-05		1.645	0.000124668
1.65	0.000174583		1.65	7.65017e-05		1.65	0.000237583
1.655	0.00019224		1.655	3.90087e-05		1.655	0.000255676
1.66	0.000139197		1.66	2.266e-05		1.66	0.00022683
1.665	0.000148861		1.665	3.66109e-05		1.665	0.000251462
1.67	0.000161214		1.67	9.09612e-05		1.67	0.000202052
1.675	2.04694e-05		1.675	2.3096e-05		1.675	0.000196312
1.68	7.1986e-05		1.68	3.83548e-05		1.68	0.000184614
1.685	8.9134e-05		1.685	5.28869e-05		1.685	0.000170372
1.69	0.000103884		1.69	8.63109e-05		1.69	0.000157802
1.695	0.000132222		1.695	0.000117991		1.695	0.000151844
1.7	0.000124229		1.7	0.000137319		1.7	0.000131135
1.705	0.000153947		1.705	0.000117555		1.705	0.000128737
1.71	0.000197181		1.71	2.80441e-07		1.71	0.000145231
1.715	0.000165428		1.715	5.87533e-06		1.715	0.00014465
1.72	0.000138907		1.72	-1.74488e-05		1.72	-1.22975e-05
1.725	0.000136364		1.725	2.16962e-06		1.725	-4.58668e-05
1.73	9.95245e-05		1.73	-1.01827e-05		1.73	-6.47586e-05
1.735	0.00017531		1.735	-0.000130655		1.735	-5.21883e-05
1.74	0.000165355		1.74	-0.000178247		1.74	-7.36959e-05
1.745	0.00017204		1.745	-0.000178247		1.745	-3.24972e-05
1.75	0.000129243		1.75	-0.000183406		1.75	-2.78469e-05
1.755	0.000104901		1.755	-0.000137703		1.755	-0.000127392
1.76	9.01512e-05		1.76	-0.000151508		1.76	-0.000142578
1.765	6.363e-05		1.765	-0.000155432		1.765	-0.000151588
1.77	6.75537e-05		1.77	-0.000162625		1.77	-0.000159145
1.775	6.33394e-05		1.775	-0.000212398		1.775	-0.000158564
1.78	0.000111514		1.78	-4.52053e-05		1.78	-0.000144976
1.785	5.59279e-05		1.785	-7.33977e-05		1.785	-0.000136911
1.79	6.3412e-05		1.79	-7.60135e-05		1.79	-8.89547e-05
1.795	5.86164e-05		1.795	-7.93559e-05		1.795	-5.66933e-05
1.8	3.10779e-05		1.8	-0.000119537		1.8	-0.00010138
1.805	5.40388e-05		1.805	-0.000112925		1.805	-8.91727e-05
1.81	7.28579e-05		1.81	0.000190725		1.81	-9.27331e-05
1.815	4.67727e-05		1.815	0.000285474		1.815	-0.000125721
1.82	4.43022e-05		1.82	0.000287509		1.82	-0.000117365
1.825	3.91433e-05		1.825	0.000259389		1.825	-7.52218e-05
1.83	4.01605e-05		1.83	0.000241006		1.83	-6.41773e-05
1.835	7.40205e-05		1.835	0.000196973		1.835	1.89467e-05
1.84	-3.92578e-05		1.84	0.000244421		1.84	-4.45008e-06
1.845	-4.31089e-05		1.845	0.000312504		1.845	4.62672e-05
1.85	-4.33995e-05		1.85	0.000357409		1.85	3.03399e-06
1.855	-3.94758e-05		1.855	0.000398535		1.855	3.25343e-05
1.86	-5.0157e-05		1.86	0.00032987		1.86	3.36969e-05
1.865	-5.61878e-05		1.865	0.000387636		1.865	9.31335e-05
1.87	-5.21915e-05		1.87	0.00069688		1.87	9.64759e-05
1.875	-6.81769e-05		1.875	0.000799114		1.875	6.81382e-05
1.88	0.000115873		1.88	0.000787779		1.88	0.000121326
1.885	5.8907e-05		1.885	0.00064144		1.885	0.000108174
1.89	0.000108752		1.89	0.000711267		1.89	0.000119001
1.895	8.11413e-05		1.895	0.000764092		1.895	8.36876e-05
1.9	7.66363e-05		1.9	0.000742439		1.9	7.62035e-05
1.905	7.94701e-05		1.905	0.000740041		1.905	7.98366e-05
1.91	6.05782e-05		1.91	0.000716354		1.91	8.76839e-05
1.915	1.20408e-05		1.915	0.000428834		1.915	0.000154532
1.92	-1.01208e-05		1.92	0.000371723		1.92	0.0001501
1.925	-1.65876e-05		1.925	0.000367436		1.925	0.000144577
1.93	1.50493e-06		1.93	0.000364239		1.93	0.000128083
1.935	2.37392e-05		1.935	0.00037165		1.935	0.000172697
1.94	7.98334e-05		1.94	0.000392068		1.94	0.000102216
1.945	0.000114129		1.945	0.000340479		1.945	0.000104832
1.95	0.000117617		1.95	0.000321296		1.95	5.49865e-05
1.955	0.000111223		1.955	0.000272613		1.955	0.000110863
1.96	0.000103739		1.96	0.000249653		1.96	0.000139201
1.965	8.8916e-05		1.965	0.000228726		1.965	0.000135059
1.97	8.60822e-05		1.97	0.00020533		1.97	7.65668e-05
1.975	8.78261e-05		1.975	-7.94286e-05		1.975	7.67121e-05
1.98	8.98606e-05		1.98	-0.000181662		1.98	0.000159546
1.985	-0.000108504		1.985	1.07436e-05		1.985	0.000121253
1.99	-8.08199e-05		1.99	-4.00655e-06		1.99	0.000116748
1.995	-6.28726e-05		1.995	-6.11907e-05		1.995	0.000106721
2	-5.99662e-05		2	-9.68672e-05		2	0.000171825
2.005	-6.75956e-05		2.005	1.93903e-05		2.005	0.00030494
2.01	-4.20916e-05		2.01	4.98352e-05		2.01	0.000329427
2.015	4.12072e-06		2.015	8.03528e-05		2.015	0.000382978
2.02	7.93974e-05		2.02	6.22602e-05		2.02	0.000326738
2.025	8.49923e-05		2.025	6.56753e-05		2.025	0.000321507
2.03	9.12411e-05		2.03	7.62111e-05		2.03	0.000351443
2.035	0.000117472		2.035	0.000183677		2.035	0.000335094
2.04	9.7708e-05		2.04	0.000198717		2.04	0.000372079
2.045	1.42932e-05		2.045	0.000208091		2.045	0.000366266
2.05	-1.78955e-05		2.05	0.000197555		2.05	0.000387773
2.055	-6.41511e-06		2.055	0.000144149		2.055	0.000385739
2.06	-1.09927e-05		2.06	0.000184331		2.06	0.000343959
2.065	-1.94214e-05		2.065	0.000169798		2.065	0.000288446
2.07	-2.4871e-05		2.07	0.000183023		2.07	0.000270426
2.075	-1.30999e-05		2.075	0.000156865		2.075	0.000276893
2.08	-1.23006e-05		2.08	0.0001581		2.08	0.000281761
2.085	-9.46687e-06		2.085	0.000385529		2.085	0.000199436
2.09	-3.94464e-06		2.09	0.0002272		2.09	0.000208737
2.095	-3.64241e-05		2.095	0.000239117		2.095	0.000222979
2.1	-0.000111919		2.1	0.000258881		2.1	0.000243033
2.105	-8.93939e-05		2.105	0.00026186		2.105	0.000233224
2.11	-6.99934e-05		2.11	0.000121697		2.11	0.000105341
2.115	-6.12741e-05		2.115	0.000108473		2.115	8.44869e-05
2.12	-0.000106324		2.12	0.000173867		2.12	3.54408e-05
2.125	-0.000185379		2.125	0.000188472		2.125	5.98548e-05
2.13	-0.000159802		2.13	0.000204167		2.13	9.57493e-05
2.135	-0.000155079		2.135	0.000282132		2.135	0.000154823
2.14	-0.00019279		2.14	0.000183313		2.14	0.000218619
2.145	-0.000172881		2.145	0.000155775		2.145	0.000198637
2.15	-0.00016547		2.15	0.000165439		2.15	0.000193478
2.155	-0.00016082		2.155	0.000187891		2.155	0.00016732
2.16	-0.000172736		2.16	0.000192687		2.16	0.000175822
2.165	-0.000168522		2.165	0.000163767		2.165	0.000176476
2.17	-0.000160238		2.17	0.000164203		2.17	0.000219491
2.175	-0.000166051		2.175	0.000150035		2.175	0.000246957
2.18	-0.000163726		2.18	0.000149889		2.18	0.000247611
2.185	-0.000134807		2.185	0.00012998		2.185	0.000242234
2.19	-0.000142509		2.19	-4.32434e-05		2.19	0.000249136
2.195	-0.000144398		2.195	-4.99282e-05		2.195	0.000247175
2.2	-0.000120856		2.2	-5.93742e-05		2.2	0.000236275
2.205	-0.000135098		2.205	-3.81572e-05		2.205	0.000214913
2.21	-0.000157186		2.21	-8.62587e-05		2.21	0.000153733
2.215	-0.000161546		2.215	-8.63314e-05		2.215	0.000145013
2.22	-0.000173753		2.22	-9.8611e-05		2.22	0.000150027
2.225	-0.000174262		2.225	-0.000195904		2.225	0.000181199
2.23	-0.000173317		2.23	-0.000168583		2.23	0.000174804
2.235	-0.000199693		2.235	-0.000210146		2.235	0.000152425
2.24	-0.000198022		2.24	-0.000279391		2.24	0.000157366
2.245	-0.000205143		2.245	-0.000276194		2.245	0.000104469
2.25	-0.000226868		2.25	-0.000281426		2.25	0.000148428
2.255	-0.000127396		2.255	-0.000290872		2.255	0.000165794
2.26	-0.000130011		2.26	-0.00030039		2.26	0.00018534
2.265	-0.000132191		2.265	-0.000263915		2.265	0.000661124
2.27	-0.000122818		2.27	-0.000247421		2.27	0.000666646
2.275	-0.000119984		2.275	-0.000191326		2.275	0.000622105
2.28	-8.68507e-05		2.28	-0.000150346		2.28	0.000600452
2.285	-9.23003e-05		2.285	-0.000105514		2.285	0.000601687
2.29	-0.000118095		2.29	-9.476e-05		2.29	0.000677836
2.295	-6.75229e-05		2.295	-0.000124987		2.295	0.000670061
2.3	-6.54158e-05		2.3	-0.000142353		2.3	0.00068423
2.305	-9.52067e-05		2.305	-0.000106894		2.305	0.00083987
2.31	-8.84493e-05		2.31	-8.57501e-05		2.31	0.000854983
2.315	-8.18371e-05		2.315	-8.05911e-05		2.315	0.000984101
2.32	-8.97572e-05		2.32	-6.06094e-05		2.32	0.00102857
2.325	-0.000119548		2.325	-6.04641e-05		2.325	0.00104862
2.33	-0.000118313		2.33	1.37954e-05		2.33	0.000991077
2.335	-6.69416e-05		2.335	-2.55333e-06		2.335	0.000974147
2.34	-6.5997e-05		2.34	8.49112e-06		2.34	0.00100786
2.345	-3.63514e-05		2.345	-1.72308e-05		2.345	0.000910787
2.35	-2.47257e-05		2.35	-4.58592e-05		2.35	0.000885937
2.355	-1.94214e-05		2.355	-3.35069e-05		2.355	0.000879688
2.36	-0.00013626		2.36	-2.71127e-05		2.36	0.000964701
2.365	-0.000145415		2.365	-5.26167e-05		2.365	0.000935564
2.37	-0.000106832		2.37	-5.74123e-05		2.37	0.000456511
2.375	-0.000110829		2.375	-5.32706e-05		2.375	0.000443141
2.38	-9.14284e-05		2.38	-0.000116994		2.38	0.000442414
2.385	-0.000126814		2.385	-0.000149401		2.385	0.000439653
2.39	-0.000122527		2.39	-0.000186385		2.39	0.000429699
2.395	-9.61513e-05		2.395	-0.000198011		2.395	0.000351298
2.4	-0.00011141		2.4	-0.000226131		2.4	0.000344976
2.405	-0.000117296		2.405	-0.000222571		2.405	0.000307411
2.41	-8.48162e-05		2.41	-5.53243e-06		2.41	0.000150318
2.415	-8.04566e-05		2.415	-5.40699e-05		2.415	0.000139564
2.42	-9.89124e-05		2.42	-6.62043e-05		2.42	2.16206e-06
2.425	-0.000101238		2.425	-6.03187e-05		2.425	-3.48223e-05
2.43	2.6675e-06		2.43	8.39131e-05		2.43	-6.71564e-05
2.435	2.74016e-06		2.435	7.51938e-05		2.435	-1.84736e-05
2.44	-4.70326e-05		2.44	6.56753e-05		2.44	-1.01903e-05
2.445	6.59119e-06		2.445	6.18969e-05		2.445	-5.30602e-05
2.45	-3.61334e-05		2.45	0.000102732		2.45	-5.33509e-05
2.455	-4.39081e-05		2.455	0.000106075		2.455	1.88741e-05
2.46	-4.1365e-05		2.46	9.67741e-05		2.46	-6.46133e-05
2.465	-2.98119e-05		2.465	8.5221e-05		2.465	-0.000139381
2.47	1.3712e-05		2.47	8.61656e-05		2.47	-0.000124123
2.475	-1.35359e-05		2.475	7.38859e-05		2.475	-0.000132842
2.48	-1.6515e-05		2.48	4.91086e-05		2.48	-0.000128555
2.485	-4.57247e-05		2.485	9.0162e-05		2.485	-0.00012732
2.49	-3.80226e-05		2.49	7.99168e-05		2.49	-0.000115185
2.495	5.17136e-05		2.495	0.000113123		2.495	-0.000104141
2.5	0.000214111		2.5	0.000107455		2.5	-0.000102615
2.505	0.000189479		2.505	0.000141679		2.505	-9.89093e-05
2.51	0.000193693		2.51	0.000138336		2.51	-9.91272e-05
2.515	0.000163975		2.515	-8.00825e-05		2.515	-9.71654e-05
2.52	0.000156854		2.52	-0.000110963		2.52	-8.82281e-05
2.525	0.000163975		2.525	-0.000106822		2.525	-3.39504e-05
2.53	0.000181341		2.53	-0.00010733		2.53	-1.67298e-05
2.535	0.000136872		2.535	-0.000233542		2.535	-2.34146e-05
2.54	0.000195364		2.54	-0.00025752		2.54	-5.01538e-05
2.545	0.000223993		2.545	-0.000242916		2.545	-6.59212e-05
2.55	0.000165791		2.55	-0.000188565		2.55	-6.19975e-05
2.555	0.000167172		2.555	-0.000180064		2.555	-5.5894e-05
2.56	0.00017313		2.56	-0.000158484		2.56	-0.000103124
2.565	0.000181849		2.565	-0.000169383		2.565	-0.000128046
2.57	0.000174511		2.57	-0.000185005		2.57	-0.000154204
2.575	0.000163539		2.575	-0.000180573		2.575	-0.000128482
2.58	0.000152204		2.58	-0.000182244		2.58	-7.35506e-05
2.585	0.000255891		2.585	2.57844e-05		2.585	-7.47132e-05
2.59	0.000260832		2.59	-9.60144e-06		2.59	-5.24063e-05
2.595	0.000267153		2.595	8.30412e-05		2.595	-6.62118e-05
2.6	0.000185119		2.6	5.68833e-05		2.6	-6.57759e-05
2.605	-7.57768e-06		2.605	9.06706e-05		2.605	-5.19703e-05
2.61	1.79557e-06		2.61	5.71739e-05		2.61	-5.19703e-05
2.615	1.93795e-05		2.615	7.91175e-05		2.615	-4.84099e-05
2.62	2.96974e-05		2.62	6.34954e-05		2.62	-5.38595e-05
2.625	3.80534e-05		2.625	7.92628e-05		2.625	-5.05171e-05
2.63	3.98699e-05		2.63	7.60658e-05		2.63	-2.90821e-05
2.635	4.77899e-05		2.635	5.83365e-05		2.635	-7.28967e-05
2.64	-3.87198e-06		2.64	4.26417e-05		2.64	-4.74653e-05
2.645	-4.43441e-05		2.645	3.36318e-05		2.645	5.6352e-07
2.65	5.71926e-06		2.65	1.00897e-05		2.65	3.31883e-05
2.655	7.09982e-06		2.655	-3.34342e-05		2.655	6.42145e-05
2.66	8.40771e-06		2.66	8.39131e-05		2.66	5.94915e-05
2.665	2.73722e-05		2.665	0.000309453		2.665	2.61402e-05
2.67	2.44658e-05		2.67	0.000316428		2.67	3.93644e-05
2.675	4.85892e-05		2.675	0.000441477		2.675	3.66033e-05
2.68	2.23586e-05		2.68	0.000552576		2.68	2.25798e-05
2.685	2.25039e-05		2.685	0.000529106		2.685	-3.17706e-05
2.69	-7.05747e-05		2.69	0.000359807		2.69	-3.28605e-05
2.695	0.000115219		2.695	0.000363294		2.695	-5.09531e-05
2.7	0.000126554		2.7	0.000301169		2.7	-5.05171e-05
2.705	0.000111296		2.705	0.000351523		2.705	-8.95506e-06
2.71	0.000115365		2.71	0.000327545		2.71	-2.73383e-05
2.715	0.000136872		2.715	0.000341569		2.715	-2.06535e-05
2.72	0.000118925		2.72	0.000313231		2.72	5.91282e-05
2.725	0.000106645		2.725	0.000305238		2.725	7.19892e-05
2.73	0.000110278		2.73	0.000301097		2.73	0.000105559
2.735	0.000109479		2.735	0.000350651		2.735	3.84925e-05
2.74	0.000132513		2.74	0.000348399		2.74	6.84288e-05
2.745	0.000149007		2.745	0.000464584		2.745	4.24162e-05
2.75	0.000123793		2.75	0.000448816		2.75	-3.039e-05
2.755	4.95338e-05		2.755	0.000442858		2.755	-5.9527e-05
2.76	4.90252e-05		2.76	0.000649506		2.76	-9.24424e-05
2.765	4.92431e-05		2.765	0.000622912		2.765	3.16624e-05
2.77	2.5265e-05		2.77	0.000414157		2.77	4.29248e-05
2.775	5.1423e-05		2.775	0.000408489		2.775	0.000129827
2.78	4.6918e-05		2.78	0.000518062		2.78	0.000126703
2.785	8.32484e-05		2.785	0.000440024		2.785	0.000107012
2.79	9.11685e-05		2.79	0.000442931		2.79	0.000108756
2.795	8.06326e-05		2.795	0.000409434		2.795	0.000109046
2.8	-0.000101238		2.8	0.000410306		2.8	0.000111589
2.805	-9.69506e-05		2.805	0.000372668		2.805	0.000125686
2.81	9.42497e-06		2.81	0.000436754		2.81	7.11173e-05
2.815	1.16775e-05		2.815	0.000473957		2.815	7.40964e-05
2.82	-2.85767e-05		2.82	0.000521913		2.82	7.72934e-05
2.825	-2.9376e-05		2.825	0.000527653		2.825	-1.33147e-05
2.83	-2.06566e-05		2.83	0.000560641		2.83	2.13445e-05
2.835	-7.94099e-06		2.835	0.000560205		2.835	-1.10622e-05
2.84	-1.76481e-06		2.84	0.000710977		2.84	2.7666e-05
2.845	-4.68146e-05		2.845	0.00071817		2.845	3.16624e-05
2.85	-6.60697e-05		2.85	0.000590578		2.85	3.76206e-05
2.855	-2.62515e-05		2.855	0.000597553		2.855	5.90555e-05
2.86	-2.83587e-05		2.86	0.000587453		2.86	6.31246e-05
2.865	-2.74868e-05		2.865	0.000359589		2.865	5.80383e-05
2.87	-2.26912e-05		2.87	0.000225602		2.87	-7.12981e-05
2.875	-2.0366e-05		2.875	0.000245366		2.875	-4.76833e-05
2.88	-2.04387e-05		2.88	0.000284457		2.88	-6.38867e-05
2.885	-4.02751e-05		2.885	4.22784e-05		2.885	-5.65479e-05
2.89	-8.06019e-05		2.89	5.87533e-06		2.89	-4.46316e-05
2.895	-7.01387e-05		2.895	0.000149308		2.895	-4.65207e-05
2.9	-5.92396e-05		2.9	0.000167982		2.9	-5.02991e-05
2.905	-5.58972e-05		2.905	0.000165511		2.905	-4.21611e-05
2.91	-4.19463e-05		2.91	0.000236356		2.91	-3.40231e-05
2.915	-0.000143672		2.915	0.000154176		2.915	-1.97961e-06
2.92	-0.000123762		2.92	0.00022364		2.92	-2.77888e-06
2.925	-0.00012587		2.925	0.00016493		2.925	-9.39102e-06
2.93	-0.000129212		2.93	0.000158027		2.93	-5.54e-06
2.935	-0.000131537		2.935	0.000122351		2.935	-4.52128e-05
2.94	-0.000100075		2.94	0.000182877		2.94	-6.83917e-05
2.945	-0.000106106		2.945	3.77008e-05		2.945	-0.00011257
2.95	-8.11105e-05		2.95	4.05346e-05		2.95	-0.000150644
2.955	-6.75956e-05		2.955	7.47579e-05		2.955	-0.000121361
2.96	-0.000111555		2.96	0.000117119		2.96	-0.000131098
2.965	-0.000113445		2.965	0.000123731		2.965	-0.00012405
2.97	-9.6006e-05		2.97	0.000113413		2.97	-0.00011831
2.975	-9.33175e-05		2.975	0.000183095		2.975	-0.000109009
2.98	-8.08199e-05		2.98	0.00016929		2.98	-0.000133496
2.985	-0.00012042		2.985	0.000176701		2.985	-0.000179418
2.99	-0.000110102		2.99	0.000194721		2.99	-0.000183414
2.995	-9.89124e-05		2.995	0.000254666		2.995	-0.000194604
3	-0.000120711		3	0.000107601		3	-0.000171643
3.005	7.53284e-05		3.005	7.71557e-05		3.005	-0.000171497
3.01	0.000141305		3.01	0.000391341		3.01	-0.000179563
3.015	0.000108316		3.015	0.000359371		3.015	-0.00014781
3.02	0.000127717		3.02	0.000306328		3.02	-0.00014236
3.025	0.000102576		3.025	0.000279662		3.025	-7.56578e-05
3.03	0.000102576		3.03	0.000281551		3.03	-6.4904e-05
3.035	0.000111078		3.035	0.000291723		3.035	-5.74925e-05
3.04	0.000147699		3.04	0.000382549		3.04	-1.86916e-05
3.045	9.37116e-05		3.045	0.000378408		3.045	-1.21521e-05
3.05	0.00012343		3.05	0.000338008		3.05	-9.53635e-06
3.055	0.000115292		3.055	0.000346292		3.055	2.16206e-06
3.06	0.000105846		3.06	0.000500769		3.06	-3.0172e-05
3.065	0.00011115		3.065	0.000434938		3.065	-4.48495e-05
3.07	0.000109915		3.07	0.000434066		3.07	-6.54852e-05
3.075	0.000121904		3.075	0.000437481		3.075	-6.50493e-05
3.08	0.00013491		3.08	0.000414593		3.08	1.71302e-05
3.085	0.000126482		3.085	0.000379134		3.085	1.60403e-05
3.09	0.000126191		3.09	0.000380152		3.09	2.67069e-06
3.095	0.000141159		3.095	0.000404057		3.095	3.61528e-06
3.1	0.000126264		3.1	0.000348471		3.1	1.38605e-05
3.105	0.000149515		3.105	0.000429125		3.105	-1.68024e-05
3.11	-5.77137e-05		3.11	0.000534047		3.11	9.71879e-06
3.115	-0.000123109		3.115	0.000211724		3.115	5.09902e-05
3.12	3.23858e-05		3.12	0.000173504		3.12	1.29013e-06
3.125	8.55304e-06		3.125	0.000419679		3.125	1.77842e-05
3.13	7.69269e-05		3.13	0.000335393		3.13	-4.01266e-05
3.135	8.27398e-05		3.135	0.000372595		3.135	4.08903e-05
3.14	8.17952e-05		3.14	0.000387854		3.14	3.2825e-05
3.145	8.18679e-05		3.145	0.000296446		3.145	-4.52274e-06
3.15	0.000109334		3.15	0.000238899		3.15	-1.22248e-05
3.155	8.8916e-05		3.155	0.000259535		3.155	-1.3678e-05
3.16	7.2204e-05		3.16	0.000266074		3.16	-1.16435e-05
3.165	6.90796e-05		3.165	0.00014008		3.165	-1.04083e-05
3.17	0.000402884		3.17	0.000205112		3.17	-4.66806e-06
3.175	0.000424609		3.175	0.000215502		3.175	2.52536e-06
3.18	0.000401213		3.18	0.000241805		3.18	9.26824e-07
3.185	0.000414364		3.185	0.000197119		3.185	-8.86641e-05
3.19	0.000423156		3.19	0.000259389		3.19	-8.65569e-05
3.195	0.000518633		3.195	0.00024522		3.195	-8.98266e-05
3.2	0.000512384		3.2	0.000240425		3.2	-6.64298e-05
3.205	0.000517179		3.205	0.000301169		3.205	-6.82464e-05
3.21	0.00077033		3.21	0.000315847		3.21	6.74115e-05
3.215	0.00077498		3.215	0.00022117		3.215	5.62218e-05
3.22	0.000765098		3.22	0.000265347		3.22	1.58223e-05
3.225	0.000594491		3.225	0.000293031		3.225	8.55622e-06
3.23	0.000626825		3.23	5.69559e-05		3.23	-4.28877e-05
3.235	0.000561793		3.235	6.19695e-05		3.235	-2.10168e-05
3.24	0.000565281		3.24	2.09161e-05		3.24	-0.000119254
3.245	0.000593691		3.245	6.13156e-05		3.245	-7.74016e-05
3.25	0.000555544		3.25	0.000104404		3.25	-8.32145e-05
3.255	0.000532583		3.255	0.000149526		3.255	-7.47858e-05
3.26	0.000611856		3.26	0.000182005		3.26	-7.68203e-05
3.265	0.000612002		3.265	0.00024849		3.265	-9.70201e-05
3.27	0.000637724		3.27	0.000221533		3.27	-9.12072e-05
3.275	0.000566225		3.275	0.000145312		3.275	-8.94633e-05
3.28	0.000548278		3.28	0.000145239		3.28	-8.82281e-05
3.285	0.000559468		3.285	0.000147346		3.285	-8.11073e-05
3.29	0.000525027		3.29	0.000185493		3.29	2.19985e-05
3.295	0.000511366		3.295	0.000112033		3.295	2.70121e-05
3.3	0.000439142		3.3	0.000266292		3.3	1.58223e-05
3.305	0.000418506		3.305	0.000295138		3.305	6.95914e-05
3.31	0.000417053		3.31	0.000418371		3.31	6.07994e-05
3.315	0.000150678		3.315	0.000327472		3.315	-5.21156e-05
3.32	0.000140869		3.32	0.000311778		3.32	-6.36687e-05
3.325	0.000174801		3.325	0.000264475		3.325	-7.68203e-05
3.33	0.000198707		3.33	0.000246165		3.33	-7.18794e-05
3.335	0.000215055		3.335	0.0002878		3.335	-5.91637e-05
3.34	0.000214619		3.34	0.000342586		3.34	-5.6112e-05
3.345	0.000207426		3.345	0.000367727		3.345	8.7742e-06
3.35	0.000203357		3.35	0.000375138		3.35	-2.2252e-05
3.355	0.000198561		3.355	0.00035443		3.355	-2.19759e-06
3.36	0.000204592		3.36	0.000393957		3.36	-3.06953e-06
3.365	0.000118416		3.365	0.00034215		3.365	-7.13854e-06
3.37	0.000122994		3.37	0.000322822		3.37	6.66704e-06
3.375	0.000138325		3.375	0.000350724		3.375	0.000212443
3.38	-0.000101238		3.38	0.000384075		3.38	0.000213823
3.385	-8.75047e-05		3.385	0.000384729		3.385	0.000207138
3.39	-9.6006e-05		3.39	0.000359007		3.39	0.000220217
3.395	-7.78408e-05		3.395	0.000321151		3.395	0.000125976
3.4	-8.71414e-05		3.4	0.000557517		3.4	0.000232061
3.405	-3.86765e-05		3.405	0.000399552		3.405	0.000229082
3.41	-3.30817e-05		3.41	0.000373249		3.41	0.000193914
3.415	-3.08292e-05		3.415	0.000207582		3.415	0.000201108
3.42	6.18861e-05		3.42	0.000216083		3.42	0.000184396
3.425	6.59551e-05		3.425	0.000219208		3.425	0.000192461
3.43	5.38208e-05		3.43	0.000212741		3.43	0.000200454
3.435	5.84711e-05		3.435	0.000209762		3.435	0.000201907
3.44	2.75902e-05		3.44	0.000248926		3.44	0.000270862
3.445	2.07601e-05		3.445	0.000190579		3.445	0.000241943
3.45	2.56283e-05		3.45	0.000164785		3.45	0.000184686
3.455	-1.69215e-06		3.455	0.000158173		3.455	0.000179673
3.46	-1.18352e-06		3.46	0.000138845		3.46	0.00019108
3.465	-7.14172e-06		3.465	7.7737e-05		3.465	0.000215349
3.47	0.000169788		3.47	0.000113922		3.47	0.00022029
3.475	0.000193257		3.475	0.000116102		3.475	0.000214114
3.48	0.000149733		3.48	8.41311e-05		3.48	3.92191e-05
3.485	0.000127136		3.485	7.27234e-05		3.485	4.00184e-05
3.49	0.000116091		3.49	0.000111088		3.49	5.06995e-05
3.495	0.000111949		3.495	0.00010513		3.495	4.75751e-05
3.5	0.000100178		3.5	0.000189417		3.5	5.95642e-05
3.505	0.000117472		3.505	0.000229162		3.505	-5.98903e-05
3.51	8.49923e-05		3.51	0.000202641		3.51	-4.07805e-05
3.515	8.44837e-05		3.515	0.000189853		3.515	-7.97268e-05
3.52	0.000159978		3.52	0.000171179		3.52	-8.47404e-05
3.525	7.11867e-05		3.525	0.000166093		3.525	-8.55396e-05
3.53	7.06054e-05		3.53	0.000183095		3.53	-9.09166e-05
3.535	6.01423e-05		3.535	0.000214775		3.535	-3.46044e-05
3.54	4.19771e-05		3.54	0.000207582		3.54	-3.05353e-05
3.545	2.69362e-05		3.545	0.000130416		3.545	-0.000116784
3.55	2.65003e-05		3.55	0.000133323		3.55	-0.000123251
3.555	2.58463e-05		3.555	0.000152432		3.555	-0.000124777
3.56	3.26038e-05		3.56	8.63836e-05		3.56	-0.000122887
3.565	3.09326e-05		3.565	0.000155993		3.565	-0.000120199
3.57	6.82076e-05		3.57	0.00014008		3.57	-0.000146938
3.575	-7.5225e-05		3.575	0.000103822		3.575	-0.000145122
3.58	-3.51162e-05		3.58	6.53846e-05		3.58	-8.72108e-05
3.585	-1.81135e-05		3.585	3.27599e-05		3.585	-4.82646e-05
3.59	-2.25458e-05		3.59	2.01169e-05		3.59	-4.69567e-05
3.595	-1.57884e-05		3.595	-1.73762e-05		3.595	-4.66661e-05
3.6	-1.97121e-05		3.6	1.72104e-05		3.6	-3.32965e-05
3.605	-1.46985e-05		3.605	-6.35158e-05		3.605	-2.95181e-05
3.61	-2.0584e-05		3.61	-0.000275032		3.61	1.51684e-05
3.615	0.000104029		3.615	-0.000248946		3.615	3.63127e-05
3.62	0.000107009		3.62	-0.00024386		3.62	0.000136003
3.625	2.37392e-05		3.625	-0.00024386		3.625	0.000129391
3.63	1.66911e-05		3.63	-0.000209346		3.63	0.000130845
3.635	9.26944e-05		3.635	-0.000116849		3.635	0.000164123
3.64	0.000232276		3.64	-0.000124406		3.64	0.000108828
3.645	0.000225083		3.645	-8.45148e-05		3.645	0.000119219
3.65	0.000248552		3.65	-8.03732e-05		3.65	0.000145667
3.655	0.000281613		3.655	-5.47239e-05		3.655	0.000162234
3.66	0.000279869		3.66	-7.20898e-05		3.66	0.00015693
3.665	0.000299487		3.665	-6.199e-05		3.665	0.000149664
3.67	0.000309151		3.67	-8.05185e-05		3.67	0.000134332
3.675	0.000279215		3.675	-9.20716e-05		3.675	0.000146757
3.68	0.000242376		3.68	-0.000104933		3.68	0.000190354
3.685	0.00019253		3.685	-8.14631e-05		3.685	0.000134332
3.69	0.000210114		3.69	-7.61588e-05		3.69	6.91554e-05
3.695	0.000230241		3.695	-6.1772e-05		3.695	8.78293e-05
3.7	0.000218107		3.7	-4.89836e-05		3.7	8.87012e-05
3.705	0.000359651		3.705	-2.91472e-05		3.705	5.57858e-05
3.71	0.000354855		3.71	-3.88838e-05		3.71	1.49504e-05
3.715	0.000353983		3.715	-2.55142e-05		3.715	-7.42918e-06
3.72	0.000190714		3.72	-4.8475e-05		3.72	-4.20158e-05
3.725	0.000241286		3.725	-3.93389e-06		3.725	-0.000139963
3.73	0.000247317		3.73	4.34945e-06		3.73	-0.000131897
3.735	0.000250441		3.735	6.43745e-07		3.735	-0.000103778
3.74	0.000174438		3.74	-6.85294e-05		3.74	-0.000140108
3.745	3.04966e-05		3.745	-1.24352e-05		3.745	-0.00014454
3.75	2.55557e-05		3.75	6.38587e-05		3.75	-0.000154277
3.755	2.95815e-06		3.755	4.59841e-05		3.755	-0.000172587
3.76	0.000235328		3.76	2.88362e-05		3.76	-0.000163069
3.765	0.000235982		3.765	0.00012315		3.765	-0.000161398
3.77	0.000209678		3.77	0.000131143		3.77	-0.000149627
3.775	0.000204229		3.775	0.000139717		3.775	-0.000161252
3.78	0.00019006		3.78	0.000139063		3.78	-9.49129e-05
3.785	0.000183666		3.785	0.000152142		3.785	-0.00011831
3.79	0.000165864		3.79	0.000171324		3.79	-0.000115912
3.795	0.000137453		3.795	0.000217246		3.795	-0.000120126
3.8	0.000131859		3.8	0.000213613		3.8	-0.000106393
3.805	0.000135855		3.805	0.000186365		3.805	-0.000103923
3.81	3.82713e-05		3.81	0.000156065		3.81	-2.47225e-05
3.815	3.26038e-05		3.815	0.000184403		3.815	-5.39467e-06
3.82	4.96791e-05		3.82	0.000135212		3.82	-2.07261e-05
3.825	8.78987e-05		3.825	0.000142478		3.825	-3.30058e-05
3.83	4.61914e-05		3.83	7.05435e-05		3.83	-4.13618e-05
3.835	5.11323e-05		3.835	7.18514e-05		3.835	-4.07805e-05
3.84	7.6273e-05		3.84	8.67469e-05		3.84	-6.06896e-05
3.845	9.45835e-05		3.845	0.000124531		3.845	-6.08349e-05
3.85	9.16044e-05		3.85	0.000103968		3.85	-6.01083e-05
3.855	0.000100033		3.855	0.000127146		3.855	1.05181e-05
3.86	0.000114711		3.86	0.000151778		3.86	3.7606e-06
3.865	-0.0001521		3.865	0.000171542		3.865	-2.00722e-05
3.87	-0.000144398		3.87	0.000103096		3.87	2.33064e-05
3.875	-9.75319e-05		3.875	9.36497e-05		3.875	5.60038e-05
3.88	-9.95664e-05		3.88	1.61932e-05		3.88	6.85741e-05
3.885	-7.77681e-05		3.885	2.84729e-05		3.885	0.0001097
3.89	-7.53703e-05		3.89	2.45492e-05		3.89	0.000236566
3.895	-7.36991e-05		3.895	-4.63679e-05		3.895	0.000244995
3.9	-5.08836e-05		3.9	-8.16811e-05		3.9	0.000268973
3.905	-5.45893e-05		3.905	-4.92016e-05		3.905	0.000262506
3.91	-5.80043e-05		3.91	-7.42161e-06		3.91	0.000261126
3.915	-0.000101601		3.915	-2.98012e-05		3.915	0.000188029
3.92	-5.72777e-05		3.92	-5.47239e-05		3.92	0.000192316
3.925	-8.19824e-05		3.925	-8.35702e-05		3.925	0.000192534
3.93	-1.0382e-06		3.93	-5.84296e-05		3.93	0.000261343
3.935	3.23858e-05		3.935	-6.40971e-05		3.935	0.000274132
3.94	3.21678e-05		3.94	-4.73851e-05		3.94	0.000273696
3.945	2.3042e-06		3.945	-9.35974e-05		3.945	0.000262143
3.95	-2.05113e-05		3.95	-0.000169964		3.95	0.00025277
3.955	-2.52343e-05		3.955	-0.000178974		3.955	0.000266938
3.96	-1.03388e-05		3.96	-0.000287965		3.96	0.000189191
3.965	3.03081e-06		3.965	-0.000309982		3.965	0.000250081
3.97	5.06531e-06		3.97	-0.000302861		3.97	0.000250444
3.975	2.6675e-06		3.975	-0.000204187		3.975	0.000210554
3.98	-3.51162e-05		3.98	-0.000139592		3.98	0.000228501
3.985	-3.63514e-05		3.985	-6.85294e-05		3.985	0.000243832
3.99	-5.55339e-05		3.99	-7.44876e-05		3.99	0.000177202
3.995	-4.5434e-05		3.995	-7.49963e-05		3.995	4.53226e-05
4	-4.63786e-05		4	-6.74395e-05		4	6.78475e-05
4.005	-6.6869e-05		4.005	-8.26983e-05		4.005	4.75025e-05
4.01	-7.23912e-05		4.01	-5.87929e-05		4.01	2.38877e-05
4.015	-6.95574e-05		4.015	-0.000102026		4.015	2.53409e-05
4.02	5.51287e-05		4.02	-6.5841e-05		4.02	3.58041e-05
4.025	6.15523e-06		4.025	-5.52325e-05		4.025	2.89013e-05
4.03	1.20408e-05		4.03	-5.28347e-05		4.03	2.41783e-05
4.035	-0.000102182		4.035	-7.25984e-05		4.035	2.97005e-05
4.04	-0.000153263		4.04	-5.95921e-05		4.04	1.93827e-05
4.045	-7.78408e-05		4.045	-4.36067e-05		4.045	5.38966e-05
4.05	-7.90033e-05		4.05	-4.4406e-05		4.05	5.7239e-05
4.055	-6.2146e-05		4.055	-1.0982e-05		4.055	7.40964e-05
4.06	7.53578e-06		4.06	-1.85387e-05		4.06	6.26886e-05
4.065	-3.11594e-07		4.065	-3.37249e-05		4.065	7.34424e-05
4.07	1.21429e-06		4.07	5.43936e-06		4.07	5.52045e-05
4.075	8.55304e-06		4.075	0.000199299		4.075	5.91282e-05
4.08	2.3042e-06		4.08	0.000130779		4.08	0.000109628
4.085	-1.84042e-05		4.085	9.29957e-05		4.085	4.72845e-05
4.09	-1.97121e-05		4.09	2.92721e-05		4.09	9.64613e-06
4.095	-1.42625e-05		4.095	3.31232e-05		4.095	-3.05353e-05
4.1	-1.98279e-06		4.1	2.32413e-05		4.1	-4.3033e-05
4.105	1.12415e-05		4.105	1.05256e-05		4.105	-7.92181e-05
4.11	2.83895e-05		4.11	0.000133468		4.11	-8.87367e-05
4.115	3.26038e-05		4.115	0.000121479		4.115	-9.34597e-05
4.12	2.79535e-05		4.12	0.000130053		4.12	-8.10347e-05
4.125	-0.000112064		4.125	0.00011167		4.125	-0.000101162
4.13	-0.000109594		4.13	0.000128164		4.13	-9.25878e-05
4.135	-0.000105161		4.135	0.000124022		4.135	-4.7974e-05
4.14	-0.000102981		4.14	0.000122932		4.14	-0.000113223
4.145	-9.33902e-05		4.145	0.000111888		4.145	-0.000109736
4.15	-0.000176514		4.15	0.000287509		4.15	-0.000133423
4.155	-0.000142		4.155	0.000294775		4.155	-0.000122015
4.16	-0.000152682		4.16	0.000317227		4.16	-0.000114531
4.165	-0.000220256		4.165	0.000307636		4.165	-0.00011395
4.17	-0.000184798		4.17	0.000298553		4.17	-0.000124995
4.175	-0.000209139		4.175	0.000274212		4.175	-0.000165249
4.18	-0.000214879		4.18	0.000140952		4.18	-0.000170553
4.185	-0.000206814		4.185	9.84453e-05		4.185	-0.000187483
4.19	-0.000173535		4.19	6.77824e-05		4.19	-0.00017157
4.195	-0.000173608		4.195	0.000197773		4.195	-0.000167719
4.2	-0.000153263		4.2	0.000195448		4.2	-0.000183051
4.205	-0.000170483		4.205	0.000228799		4.205	-0.000192496
4.21	-0.000168231		4.21	0.000222332		4.21	-0.000193514
4.215	-0.000186977		4.215	0.000130416		4.215	-0.000178037
4.22	-0.000193808		4.22	8.47851e-05		4.22	-0.000173459
4.225	-0.000194026		4.225	9.33591e-05		4.225	-0.000193586
4.23	-0.000169757		4.23	0.000107455		4.23	-0.000167792
4.235	-0.000153408		4.235	0.000116247		4.235	-0.000174186
4.24	-0.000158422		4.24	0.000133904		4.24	-0.000218945
4.245	-0.000163072		4.245	0.000143277		4.245	-0.000224831
4.25	-0.000136914		4.25	0.000138336		4.25	-0.000236093
4.255	-0.000132409		4.255	0.00011632		4.255	-0.000245975
4.26	-0.000164889		4.26	0.000102006		4.26	-0.000252224
4.265	-0.000171791		4.265	0.000115303		4.265	-0.000269517
4.27	-0.000174044		4.27	0.000141897		4.27	-0.000272714
4.275	-0.000176442		4.275	0.000187746		4.275	-0.000246847
4.28	-0.00018022		4.28	0.000197918		4.28	-0.000247065
4.285	-0.000167722		4.285	0.000154467		4.285	-0.000240235
4.29	-0.000180874		4.29	0.000164712		4.29	-0.000235439
4.295	-0.000196423		4.295	0.000180334		4.295	-0.00024612
4.3	-0.000199838		4.3	4.13338e-05		4.3	-0.000197946
4.305	-0.000224035		4.305	5.04891e-05		4.305	-0.000197655
4.31	-0.000212481		4.31	3.44311e-05		4.31	-0.000179563
4.315	-0.000222654		4.315	4.75827e-05		4.315	-0.00017266
4.32	-0.000185016		4.32	7.23601e-05		4.32	-0.000129863
4.325	-0.000161473		4.325	6.64745e-05		4.325	-7.70383e-05
4.33	-0.000153771		4.33	0.000234757		4.33	-8.88094e-05
4.335	-0.000162636		4.335	0.000204458		4.335	-7.25333e-05
4.34	-0.000177895		4.34	0.000176919		4.34	-6.4904e-05
4.345	-0.000182472		4.345	0.000156138		4.345	0.000298255
4.35	-0.000182327		4.35	0.000284312		4.35	0.000440089
4.355	-0.000173099		4.355	0.000290561		4.355	0.000451134
4.36	-0.000169757		4.36	9.24145e-05		4.36	0.000461742
4.365	-0.000174843		4.365	0.00012889		4.365	0.000458327
4.37	-0.000171864		4.37	0.000117337		4.37	0.00046414
4.375	-0.000165906		4.375	6.55299e-05		4.375	0.000465521
4.38	-0.000182981		4.38	4.59115e-05		4.38	0.000458618
4.385	-0.000184798		4.385	2.62204e-05		4.385	0.000457237
4.39	-0.000200129		4.39	-2.68947e-05		4.39	0.000459272
4.395	-0.000193808		4.395	-1.10012e-06		4.395	0.000431152
4.4	-0.000143381		4.4	-1.31618e-05		4.4	0.000663013
4.405	-0.000142509		4.405	1.30688e-05		4.405	0.000733494
4.41	-0.000142872		4.41	1.14702e-05		4.41	0.00072957
4.415	-0.000148758		4.415	-6.62234e-06		4.415	0.000717581
4.42	-0.000151882		4.42	-9.45612e-06		4.42	0.000716419
4.425	-0.000190175		4.425	-5.86475e-05		4.425	0.000655166
4.43	-0.000204634		4.43	-6.29345e-05		4.43	0.000600597
4.435	-0.000204997		4.435	-0.000250327		4.435	0.000636637
4.44	-0.000197223		4.44	-0.000227293		4.44	0.000598781
4.445	-0.000198821		4.445	-0.000207966		4.445	0.000585266
4.45	-0.000183054		4.45	-0.000189655		4.45	0.000221598
4.455	-0.00018131		4.455	-0.000340354		4.455	8.80472e-05
4.46	-8.83039e-05		4.46	-0.000309618		4.46	8.2961e-05
4.465	-9.07744e-05		4.465	-0.000292398		4.465	6.47231e-05
4.47	-8.60515e-05		4.47	-0.000328219		4.47	0.000110863
4.475	-7.05747e-05		4.475	-0.000352125		4.475	0.000118492
4.48	-7.12286e-05		4.48	-0.000323279		4.48	0.000144941
4.485	-0.000106033		4.485	-0.000352416		4.485	0.000126049
4.49	-9.39715e-05		4.49	-0.000336866		4.49	0.000167102
4.495	-8.17645e-05		4.495	-0.000309618		4.495	0.000231262
4.5	-8.41623e-05		4.5	-0.000354959		4.5	0.000267229
4.505	-0.000112137		4.505	-0.000333742		4.505	3.49321e-05
4.51	-0.000110974		4.51	-0.000267402		4.51	-8.29239e-05
4.515	-0.000108286		4.515	-0.000145114		4.515	-7.39866e-05
4.52	-4.9285e-05		4.52	-0.00013436		4.52	-1.51312e-05
4.525	-5.56792e-05		4.525	-0.000112199		4.525	-2.11621e-05
4.53	-5.64785e-05		4.53	-6.9692e-05		4.53	-2.48824e-06
4.535	9.3203e-05		4.535	-2.64588e-05		4.535	-3.21485e-06
4.54	8.95699e-05		4.54	5.87725e-05		4.54	1.87287e-05
4.545	7.59097e-05		4.545	3.26145e-05		4.545	2.46869e-05
4.55	8.16499e-05		4.55	4.7292e-05		4.55	6.16713e-05
4.555	7.56917e-05		4.555	3.9154e-05		4.555	0.000107157
4.56	7.2204e-05		4.56	5.5648e-05		4.56	9.80018e-05
4.565	-6.69416e-05		4.565	7.3014e-05		4.565	0.000173424
4.57	-4.77592e-05		4.57	7.91902e-05		4.57	0.000448663
4.575	-4.36902e-05		4.575	0.000114576		4.575	0.000398963
4.58	-5.05929e-05		4.58	8.43491e-05		4.58	0.000387991
4.585	-4.1801e-05		4.585	0.00019879		4.585	0.000358418
4.59	-3.11198e-05		4.59	0.000199081		4.59	0.000354204
4.595	-3.43169e-05		4.595	0.000184403		4.595	0.000316493
4.6	-4.24549e-05		4.6	0.000341278		4.6	0.000260036
4.605	-4.52887e-05		4.605	0.000341496		4.605	0.000209682
4.61	-7.20279e-05		4.61	0.000316355		4.61	0.000271661
4.615	-6.38899e-05		4.615	0.00022829		4.615	0.000263087
4.62	0.000115147		4.62	0.000149308		4.62	0.00025524
4.625	6.09415e-05		4.625	0.000146038		4.625	0.000195658
4.63	6.28307e-05		4.63	0.00013463		4.63	0.000196748
4.635	7.16227e-05		4.635	8.89994e-05		4.635	0.000216584
4.64	-8.25637e-05		4.64	8.20966e-05		4.64	0.000244414
4.645	-5.17987e-06		4.645	0.000106801		4.645	0.000193624
4.65	4.29943e-05		4.65	0.000352105		4.65	0.000187811
4.655	4.61914e-05		4.655	0.000394466		4.655	0.000196457
4.66	4.05965e-05		4.66	0.000489652		4.66	0.000153442
4.665	4.21224e-05		4.665	0.000514138		4.665	0.000284159
4.67	4.43749e-05		4.67	0.000472504		4.67	0.00026781
4.675	2.10507e-05		4.675	0.000453539		4.675	1.25526e-05
4.68	8.53556e-05		4.68	0.000485365		4.68	1.98187e-05
4.685	6.97335e-05		4.685	0.000492849		4.685	1.60403e-05
4.69	5.9343e-05		4.69	0.000352686		4.69	7.77294e-05
4.695	9.39296e-05		4.695	0.000363585		4.695	7.99092e-05
4.7	0.000172331		4.7	0.000401587		4.7	0.000100182
4.705	0.000168262		4.705	0.000223349		4.705	8.76839e-05
4.71	0.000170296		4.71	0.000315701		4.71	9.68392e-05
4.715	0.000193402		4.715	0.000377826		4.715	4.28522e-05
4.72	0.000196817		4.72	0.000411832		4.72	5.30974e-05
4.725	9.20698e-06		4.725	0.000369252		4.725	9.11717e-05
4.73	0.00015867		4.73	0.000398825		4.73	0.000158819
4.735	0.000166808		4.735	0.000494011		4.735	0.000174586
4.74	0.000155546		4.74	0.000648634		4.74	0.000140363
4.745	0.000170805		4.745	0.000628071		4.745	0.00017059
4.75	0.000155328		4.75	0.000541459		4.75	0.000182216
4.755	0.000132077		4.755	0.000333067		4.755	0.000194641
4.76	0.000140215		4.76	0.000323621		4.76	0.000155404
4.765	0.000141668		4.765	0.000316937		4.765	0.00015911
4.77	0.000200015		4.77	0.000313812		4.77	7.48956e-05
4.775	0.000205391		4.775	0.000339026		4.775	0.00010614
4.78	0.000208661		4.78	0.000350869		4.78	8.71753e-05
4.785	0.000137381		4.785	0.000286782		4.785	9.39328e-05
4.79	0.000159397		4.79	0.000300733		4.79	0.000100327
4.795	0.000169933		4.795	0.000302695		4.795	3.94371e-05
4.8	0.000140069		4.8	0.000375719		4.8	7.69301e-05
4.805	5.9125e-05		4.805	0.000359153		4.805	5.8111e-05
4.81	7.93974e-05		4.81	0.000370488		4.81	5.53498e-05
4.815	8.36117e-05		4.815	0.000324348		4.815	0.00010069
4.82	5.82531e-05		4.82	0.000325583		4.82	8.80472e-05
4.825	4.87345e-05		4.825	0.000291142		4.825	8.03452e-05
4.83	6.75537e-05		4.83	0.00030582		4.83	0.000134986
4.835	-8.56882e-05		4.835	0.00031076		4.835	0.000150754
4.84	-8.64874e-05		4.84	0.000201333		4.84	0.000142107
4.845	-9.10651e-05		4.845	0.000325511		4.845	0.000144214
4.85	-9.52794e-05		4.85	0.000306982		4.85	8.33969e-05
4.855	-0.000157986		4.855	0.000276973		4.855	0.000120745
4.86	-0.000130883		4.86	0.000266728		4.86	0.000112098
4.865	-0.000147668		4.865	0.000247037		4.865	0.000140872
4.87	-0.000145924		4.87	0.000157955		4.87	0.000138183
4.875	-0.000195915		4.875	0.000117991		4.875	9.55313e-05
4.88	-0.000198458		4.88	0.000165293		4.88	8.26558e-06
4.885	-0.000203762		4.885	0.000266147		4.885	1.08814e-05
4.89	-0.000186541		4.89	0.000341714		4.89	2.3379e-05
4.895	-0.000194171		4.895	0.000326964		4.895	6.33425e-05
4.9	-0.000109158		4.9	0.000356464		4.9	9.28429e-05
4.905	-0.000114171		4.905	0.000357554		4.905	4.84471e-05
4.91	-0.000110756		4.91	0.000385601		4.91	7.94733e-05
4.915	-0.000122164		4.915	0.000360824		4.915	0.00014901
4.92	-0.000126524		4.92	0.000325147		4.92	9.82924e-05
4.925	-9.92757e-05		4.925	0.000267237		4.925	0.000103451
4.93	-9.06291e-05		4.93	0.000309017		4.93	0.000147992
4.935	-5.17555e-05		4.935	0.000388435		4.935	0.000218692
4.94	-3.14105e-05		4.94	0.000426073		4.94	0.000143923
4.945	-2.70508e-05		4.945	0.000452377		4.945	0.000184468
4.95	-2.53796e-05		4.95	0.00017394		4.95	0.000183306
4.955	-2.65422e-05		4.955	0.000175175		4.955	0.000245867
4.96	-1.62243e-05		4.96	0.000183967		4.96	0.000322306
4.965	-7.00661e-05		4.965	0.000179462		4.965	0.000316202
4.97	-6.09108e-05		4.97	0.000127437		4.97	0.000322233
4.975	-4.45621e-05		4.975	0.000225093		4.975	0.000331607
4.98	-1.47417e-06		4.98	0.000228872		4.98	0.000331243
4.985	-3.79932e-06		4.985	0.000165148		4.985	0.000327247
4.99	4.19771e-05		4.99	5.04891e-05		4.99	0.000345703
4.995	3.57282e-05		4.995	0.000106438		4.995	0.000321797
5	6.09415e-05		5	9.54662e-05		5	0.000275803
5.005	-3.17738e-05		5.005	7.54118e-05		5.005	0.000252624
5.01	3.06419e-05		5.01	6.36407e-05		5.01	0.000344322
5.015	6.75537e-05		5.015	2.20061e-05		5.015	0.000393368
5.02	5.65819e-05		5.02	2.50578e-05		5.02	0.000351588
5.025	5.462e-05		5.025	5.97171e-05		5.025	0.000383704
5.03	8.21585e-05		5.03	6.21875e-05		5.03	0.000381452
5.035	8.13593e-05		5.035	3.25419e-05		5.035	0.00034672
5.04	0.000135128		5.04	-6.199e-05		5.04	0.000189627
5.045	0.000103811		5.045	-0.000139882		5.045	0.000194423
5.05	0.000105483		5.05	-0.00014802		5.05	0.000147557
5.055	0.000118198		5.055	-0.000143225		5.055	0.000163251
5.06	0.000156854		5.06	-0.000122298		5.06	0.000102797
5.065	0.00017313		5.065	-7.41243e-05		5.065	-9.10038e-06
5.07	0.000177272		5.07	-7.3761e-05		5.07	2.0894e-06
5.075	0.000170877		5.075	-1.26532e-05		5.075	0.000245939
5.08	0.000164556		5.08	-8.48055e-05		5.08	0.00023395
5.085	0.000114275		5.085	4.14065e-05		5.085	0.000233151
5.09	0.00019798		5.09	4.85999e-05		5.09	0.000279654
5.095	0.000160923		5.095	5.1797e-05		5.095	0.000281907
5.1	0.000153875		5.1	8.70376e-05		5.1	0.00034672
5.105	0.000124157		5.105	0.000134776		5.105	0.000352751
5.11	0.00012917		5.11	0.000179244		5.11	0.000347083
5.115	6.18861e-05		5.115	0.000144004		5.115	0.000263305
5.12	1.40753e-05		5.12	0.00019334		5.12	0.000182579
5.125	1.85802e-05		5.125	0.000206274		5.125	0.000162016
5.13	0.000136582		5.13	0.000174885		5.13	0.00013673
5.135	0.000107517		5.135	0.00022146		5.135	0.00021128
5.14	0.000107663		5.14	0.000209181		5.14	0.000216657
5.145	2.45384e-05		5.145	0.000240207		5.145	0.000212588
5.15	2.14867e-05		5.15	0.000238245		5.15	0.000284522
5.155	1.6909e-05		5.155	0.000265347		5.155	0.000318818
5.16	1.22587e-05		5.16	0.00025968		5.16	0.000411534
5.165	-3.81679e-05		5.165	0.000244639		5.165	0.000403686
5.17	-6.52704e-05		5.17	0.000192033		5.17	0.00039315
5.175	-6.27273e-05		5.175	0.000237155		5.175	0.000443359
5.18	0.000155183		5.18	0.00018186		5.18	0.000216584
5.185	0.000136727		5.185	0.000217246		5.185	0.000310462
5.19	0.00013571		5.19	9.27778e-05		5.19	0.000330226
5.195	5.72358e-05		5.195	0.000130561		5.195	0.000312642
5.2	8.67362e-05		5.2	0.000145748		5.2	0.000295058
5.205	8.39024e-05		5.205	1.09616e-05		5.205	0.000293024
5.21	8.61549e-05		5.21	6.60194e-06		5.21	0.000288301
5.215	8.55009e-05		5.215	0.00020453		5.215	0.000297456
5.22	0.000104247		5.22	0.000207873		5.22	0.000303196
5.225	0.00010185		5.225	0.00017968		5.225	0.000300726
5.23	0.000105773		5.23	0.000176483		5.23	0.000350062
5.235	-5.25254e-06		5.235	0.000204167		5.235	0.000348101
5.24	-2.10926e-05		5.24	0.000147491		5.24	0.000279799
5.245	-2.61062e-05		5.245	0.000153813		5.245	0.000267665
5.25	-2.14559e-05		5.25	0.000161806		5.25	0.000268028
5.255	2.01788e-05		5.255	0.000247545		5.255	0.000190281
5.26	1.96702e-05		5.26	0.000203949		5.26	0.000154241
5.265	1.61098e-05		5.265	0.000205838		5.265	7.4605e-05
5.27	1.56011e-05		5.27	0.000250888		5.27	0.000106212
5.275	1.87256e-05		5.275	0.000268762		5.275	0.000253496
5.28	2.12687e-05		5.28	0.000237082		5.28	0.000226612
5.285	-0.000201146		5.285	0.000234467		5.285	0.00017713
5.29	-0.000200202		5.29	0.000162314		5.29	0.00025277
5.295	-0.000207032		5.295	0.000159916		5.295	0.000234677
5.3	-0.000208848		5.3	9.12519e-05		5.3	0.000205831
5.305	-0.000247722		5.305	0.000100117		5.305	0.000199364
5.31	-0.000229993		5.31	0.000107673		5.31	0.000176258
5.315	-0.000233117		5.315	7.54118e-05		5.315	0.000223415
5.32	-0.000240964		5.32	-4.63679e-05		5.32	0.000212443
5.325	-0.000245905		5.325	-2.68947e-05		5.325	0.000207502
5.33	-0.000244525		5.33	-5.35613e-05		5.33	0.0002099
5.335	-0.000244598		5.335	-1.27259e-05		5.335	0.000208664
5.34	-0.000247431		5.34	-2.87839e-05		5.34	0.000215058
5.345	-0.000218585		5.345	1.51033e-05		5.345	0.000204959
5.35	-0.000220619		5.35	2.65837e-05		5.35	0.000205104
5.355	-0.00024576		5.355	1.56846e-05		5.355	0.000209754
5.36	-0.000159657		5.36	-5.88655e-05		5.36	0.000242234
5.365	-0.000163799		5.365	-6.66402e-05		5.365	0.00025524
5.37	-0.000166051		5.37	-6.52597e-05		5.37	0.000254804
5.375	-9.42621e-05		5.375	-0.000120773		5.375	0.000237729
5.38	-7.28272e-05		5.38	-0.000129419		5.38	9.78565e-05
5.385	-5.38627e-05		5.385	-0.000127821		5.385	7.18439e-05
5.39	-6.92374e-06		5.39	-6.98565e-06		5.39	6.69029e-05
5.395	-2.12812e-06		5.395	1.48126e-05		5.395	-2.70476e-05
5.4	4.19338e-06		5.4	5.12157e-05		5.4	-2.80649e-05
5.405	0.000164338		5.405	9.81547e-05		5.405	6.61037e-05
5.41	0.000164847		5.41	6.60386e-05		5.41	8.71753e-05
5.415	0.000192821		5.415	4.88179e-05		5.415	5.32427e-05
5.42	0.000235618		5.42	3.1016e-05		5.42	6.01309e-06
5.425	0.000262648		5.425	-3.77212e-05		5.425	3.54262e-06
5.43	0.000252403		5.43	-7.62315e-05		5.43	-1.63089e-07
5.435	0.000263665		5.435	-3.29256e-05		5.435	0.000103379
5.44	0.000337271		5.44	-4.4406e-05		5.44	8.09265e-05
5.445	0.000330513		5.445	-7.38337e-05		5.445	9.1317e-05
5.45	0.000321068		5.45	4.3659e-05		5.45	0.000128374
5.455	0.000320196		5.455	2.60024e-05		5.455	0.000185268
5.46	0.000368152		5.46	4.98424e-07		5.46	0.000207938
5.465	0.00025996		5.465	2.38761e-06		5.465	0.000220217
5.47	0.000255091		5.47	2.31686e-05		5.47	0.000325939
5.475	0.000266354		5.475	5.75372e-05		5.475	0.000300144
5.48	0.000198053		5.48	8.39131e-05		5.48	0.000292152
5.485	0.00016739		5.485	0.00016057		5.485	0.000296729
5.49	0.000147699		5.49	0.000193994		5.49	0.000290771
5.495	0.00010977		5.495	7.3668e-05		5.495	0.00032543
5.5	0.00010897		5.5	5.17244e-05		5.5	0.000256475
5.505	0.000105265		5.505	7.22147e-05		5.505	0.000288083
5.51	-5.50979e-05		5.51	9.23418e-05		5.51	0.000232061
5.515	-4.41988e-05		5.515	9.18332e-05		5.515	0.000255022
5.52	-9.20823e-05		5.52	6.41494e-05		5.52	0.00029949
5.525	-0.000132264		5.525	8.34772e-05		5.525	0.000354204
5.53	-0.000158422		5.53	4.58388e-05		5.53	0.000354349
5.535	-0.000147305		5.535	2.6511e-05		5.535	0.000373314
5.54	-0.000159948		5.54	-2.30437e-05		5.54	0.000275076
5.545	-0.000234788		5.545	-3.5614e-05		5.545	0.00025168
5.55	-0.000231228		5.55	0.000203513		5.55	0.000220944
5.555	-0.000240383		5.555	0.000107601		5.555	0.000188683
5.56	-0.000211101		5.56	0.00017968		5.56	0.000134405
5.565	-0.000106832		5.565	0.000190434		5.565	0.000107012
5.57	-0.000124271		5.57	0.00017147		5.57	5.25887e-05
5.575	-0.00011468		5.575	0.000187673		5.575	-5.85098e-05
5.58	-0.00010349		5.58	0.000171688		5.58	-6.04716e-05
5.585	-0.000109812		5.585	0.000170162		5.585	-4.59395e-05
5.59	-9.95664e-05		5.59	0.000109344		5.59	-5.21156e-05
5.595	-0.00010022		5.595	3.45764e-05		5.595	-4.56488e-05
5.6	-7.52976e-05		5.6	7.06889e-05		5.6	-7.12254e-05
5.605	-7.64602e-05		5.605	0.000123949		5.605	-7.84189e-05
5.61	-7.49343e-05		5.61	7.19241e-05		5.61	-7.50038e-05
5.615	-1.46258e-05		5.615	4.58388e-05		5.615	-5.9745e-05
5.62	-2.31271e-05		5.62	0.000153014		5.62	-9.86186e-05
5.625	-1.94214e-05		5.625	0.000159989		5.625	-0.000148464
5.63	-2.26185e-05		5.63	0.000157519		5.63	-2.64663e-05
5.635	-1.31726e-05		5.635	0.000380951		5.635	3.91465e-05
5.64	-1.13561e-05		5.64	0.000468144		5.64	5.41873e-05
5.645	-1.37539e-05		5.645	0.000477009		5.645	4.22709e-05
5.65	-1.84768e-05		5.65	0.000456736		5.65	0.000119509
5.655	-1.41898e-05		5.655	0.000215429		5.655	0.000161798
5.66	-3.10472e-05		5.66	0.000193849		5.66	0.000161871
5.665	-5.65511e-05		5.665	0.000141388		5.665	0.000156421
5.67	0.000176908		5.67	0.000143786		5.67	0.000153951
5.675	0.000208952		5.675	0.00026215		5.675	0.000161217
5.68	0.000200378		5.68	0.000229744		5.68	0.00015693
5.685	0.000174874		5.685	0.000212523		5.685	0.00015257
5.69	0.000176836		5.69	0.0001876		5.69	0.000134986
5.695	0.00017669		5.695	0.000176192		5.695	0.000128883
5.7	0.000173421		5.7	0.000193631		5.7	0.000159764
5.705	0.000181559		5.705	0.000158609		5.705	0.000165213
5.71	0.000310895		5.71	0.000140153		5.71	0.000166448
5.715	0.000316272		5.715	0.000133976		5.715	0.000137747
5.72	0.000283429		5.72	9.69921e-05		5.72	9.29882e-05
5.725	0.000471112		5.725	5.83365e-05		5.725	9.24069e-05
5.73	0.000473292		5.73	4.94719e-05		5.73	9.24069e-05
5.735	0.000500467		5.735	0.000104839		5.735	-8.55396e-05
5.74	0.000494073		5.74	-0.000116268		5.74	-0.000140108
5.745	0.000476925		5.745	-0.000193652		5.745	-0.000176293
5.75	0.000470967		5.75	-0.000182898		5.75	-0.000145994
5.755	0.000473292		5.755	-0.000188129		5.755	-0.000233114
5.76	0.000475399		5.76	-0.000178829		5.76	-0.000263414
5.765	0.000469514		5.765	-0.000211599		5.765	-0.000260507
5.77	0.000463774		5.77	-0.000231726		5.77	-0.000246193
5.775	8.06326e-05		5.775	-0.000220391		5.775	-0.00016939
5.78	0.000168334		5.78	-0.000272561		5.78	-0.000170698
5.785	0.000165719		5.785	-0.000274378		5.785	-0.000164449
5.79	0.000206627		5.79	-0.000190672		5.79	-0.000138291
5.795	0.000226754		5.795	-0.000189074		5.795	-4.48495e-05
5.8	0.00028154		5.8	-0.000190164		5.8	-4.09985e-05
5.805	0.000283284		5.805	-0.000181154		5.805	-5.36415e-05
5.81	0.000248043		5.81	-0.000188202		5.81	-7.31146e-05
5.815	0.000216799		5.815	-0.000163425		5.815	-6.58485e-05
5.82	0.000287644		5.82	-0.00016495		5.82	-5.85825e-05
5.825	0.000259742		5.825	-0.000155141		5.825	-6.35961e-05
5.83	7.28579e-05		5.83	-0.000182462		5.83	-6.10529e-05
5.835	8.0778e-05		5.835	-3.35069e-05		5.835	-4.07079e-05
5.84	5.45474e-05		5.84	-2.63134e-05		5.84	-4.55762e-05
5.845	7.13321e-05		5.845	-5.55231e-05		5.845	-5.21883e-05
5.85	7.56917e-05		5.85	-2.02826e-05		5.85	1.89467e-05
5.855	8.81894e-05		5.855	-1.60683e-05		5.855	-3.8688e-06
5.86	0.000131059		5.86	8.32592e-05		5.86	0.000226176
5.865	0.000272603		5.865	0.000103314		5.865	0.00021673
5.87	0.000276817		5.87	0.000133613		5.87	0.000208228
5.875	0.00028481		5.875	0.000213104		5.875	0.000214405
5.88	0.000331749		5.88	0.000172051		5.88	0.000146612
5.885	0.000212512		5.885	0.000124385		5.885	0.000146757
5.89	0.00030065		5.89	0.000166456		5.89	0.000167611
5.895	0.000421412		5.895	7.73737e-05		5.895	0.000145086
5.9	0.000481358		5.9	0.000112324		5.9	0.000112534
5.905	0.000423301		5.905	0.000124095		5.905	0.000129755
5.91	0.000422793		5.91	0.00010048		5.91	0.000108756
5.915	0.00044401		5.915	0.000104113		5.915	0.000113479
5.92	0.000355		5.92	0.000172777		5.92	0.000115658
5.925	0.000283502		5.925	0.00017176		5.925	9.27702e-05
5.93	0.000349405		5.93	0.000162823		5.93	8.79019e-05
5.935	0.000350205		5.935	0.000172559		5.935	9.27702e-05
5.94	0.000375709		5.94	0.000127074		5.94	7.4387e-05
5.945	0.000756452		5.945	5.89178e-05		5.945	0.000191734
5.95	0.000743518		5.95	0.000132741		5.95	0.00019326
5.955	0.000762628		5.955	0.000120462		5.955	0.000130845
5.96	0.000762991		5.96	9.90993e-05		5.96	0.000128156
5.965	0.000721066		5.965	0.000156211		5.965	-0.000101961
5.97	0.000573564		5.97	0.000133613		5.97	-0.000102106
5.975	0.000571021		5.975	9.64835e-05		5.975	-9.56395e-05
5.98	0.000568551		5.98	1.61205e-05		5.98	-9.73107e-05
5.985	0.000515581		5.985	5.2015e-05		5.985	-0.000105449
5.99	0.000523283		5.99	5.77552e-05		5.99	-7.70383e-05
5.995	0.000442775		5.995	7.87542e-05		5.995	-8.04534e-05
6	0.000287571		6	0.000104694		6	-6.60665e-05
6.005	0.000207935		6.005	7.49758e-05		6.005	-0.000129136
6.01	0.000207063		6.01	0.000158609		6.01	-0.00015326
6.015	0.000208952		6.015	0.00022691		6.015	-0.000153405
6.02	0.000695925		6.02	0.000233159		6.02	-0.000148319
6.025	0.000685317		6.025	0.000184766		6.025	-0.000151734
6.03	0.000685753		6.03	0.000180915		6.03	-0.000129499
6.035	0.000636125		6.035	0.000245075		6.035	-0.000106684
6.04	0.000636852		6.04	0.000256483		6.04	-0.000113369
6.045	0.000596961		6.045	0.000200461		6.045	0.000103887
6.05	0.000215201		6.05	0.00019196		6.05	-8.66441e-06
6.055	0.000205609		6.055	0.000117264		6.055	-1.08442e-05
6.06	0.000205537		6.06	0.000121188		6.06	-1.88369e-05
6.065	0.000233003		6.065	0.00017721		6.065	0.000107302
6.07	0.000233511		6.07	2.90542e-05		6.07	0.000113333
6.075	0.00023758		6.075	3.73375e-05		6.075	0.000170808
6.08	0.000244483		6.08	0.000221896		6.08	0.000171389
6.085	0.000276526		6.085	0.000290415		6.085	0.000152788
6.09	0.000290695		6.09	0.000675155		6.09	0.000154677
6.095	0.000343665		6.095	0.000671885		6.095	0.000125758
6.1	0.000339596		6.1	0.000638025		6.1	0.000102797
6.105	0.000382539		6.105	0.000664619		6.105	0.000103088
6.11	0.000397434		6.11	0.000669996		6.11	0.000111153
6.115	0.000421848		6.115	0.000566309		6.115	0.000120745
6.12	0.000420831		6.12	0.000559842		6.12	0.000122997
6.125	-9.01205e-05		6.125	0.000688379		6.125	0.000142325
6.13	-9.34629e-05		6.13	0.000642022		6.13	0.000145231
6.135	-8.22004e-05		6.135	0.000648924		6.135	0.000129973
6.14	-8.54702e-05		6.14	0.000623711		6.14	0.000128955
6.145	-7.89307e-05		6.145	0.000595228		6.145	0.000125976
6.15	-7.26092e-05		6.15	0.000590723		6.15	-7.47132e-05
6.155	-6.67237e-05		6.155	0.000600024		6.155	-7.22427e-05
6.16	-6.06201e-05		6.16	0.000691504		6.16	-5.94544e-05
6.165	-7.66782e-05		6.165	0.00068758		6.165	-5.58213e-05
6.17	-0.000109666		6.17	0.000652339		6.17	-0.000181452
6.175	-0.000108068		6.175	0.000651831		6.175	-0.000182905
6.18	-3.54068e-05		6.18	0.000630759		6.18	-0.000240017
6.185	-2.63969e-05		6.185	0.000465383		6.185	-0.000218073
6.19	-5.7859e-05		6.19	0.000443439		6.19	-0.000218218
6.195	-3.22824e-05		6.195	6.98169e-05		6.195	-0.000207319
6.2	-3.99118e-05		6.2	8.84908e-05		6.2	-0.000201942
6.205	-4.44894e-05		6.205	5.92084e-05		6.205	-0.000198164
6.21	-6.96301e-05		6.21	2.76009e-05		6.21	-0.000170335
6.215	-7.89307e-05		6.215	2.60024e-05		6.215	-0.000175712
6.22	-0.000105161		6.22	2.94175e-05		6.22	-0.000152024
6.225	-0.00010785		6.225	-2.24624e-05		6.225	-0.000150571
6.23	-0.000100584		6.23	-0.000154633		6.23	-0.000159944
6.235	-8.75773e-05		6.235	-0.000174687		6.235	-0.000147737
6.24	2.44658e-05		6.24	-0.000149619		6.24	-8.84461e-05
6.245	7.46312e-06		6.245	-5.56685e-05		6.245	-0.000103414
6.25	-2.09502e-08		6.25	-8.16084e-05		6.25	-0.000103051
6.255	1.94089e-06		6.255	-6.06821e-05		6.255	-0.000119618
6.26	9.64295e-06		6.26	-2.7476e-05		6.26	0.00020445
6.265	4.99265e-06		6.265	-7.81207e-05		6.265	0.000186721
6.27	1.79557e-06		6.27	-0.000108711		6.27	0.0001796
6.275	1.16048e-05		6.275	-0.000130364		6.275	0.000187665
6.28	3.11506e-05		6.28	-0.000123461		6.28	0.000196167
6.285	-4.61606e-05		6.285	-6.84568e-05		6.285	0.000248991
6.29	-5.7859e-05		6.29	-8.2553e-05		6.29	0.000222543
6.295	-4.89217e-05		6.295	-0.000119901		6.295	0.000227629
6.3	-8.67054e-05		6.3	-0.000100064		6.3	0.000216948
6.305	-0.000131029		6.305	-0.000129201		6.305	0.000208882
6.31	-0.000120493		6.31	-6.08274e-05		6.31	0.000192316
6.315	-0.000135098		6.315	-5.53778e-05		6.315	0.000142834
6.32	-1.2228e-05		6.32	-5.6613e-05		6.32	0.000156494
6.325	1.57465e-05		6.325	0.000194866		6.325	0.000128447
6.33	1.3712e-05		6.33	0.000191451		6.33	0.000124305
6.335	1.72291e-06		6.335	0.000186438		6.335	0.000110209
6.34	-1.98279e-06		6.34	0.000170234		6.34	9.69845e-05
6.345	-0.000109666		6.345	0.000147637		6.345	3.36242e-05
6.35	-0.000103127		6.35	7.57025e-05		6.35	3.95098e-05
6.355	-9.9857e-05		6.355	7.43946e-05		6.355	5.13535e-05
6.36	-0.000112064		6.36	5.65926e-05		6.36	0.000161435
6.365	-0.000123617		6.365	1.9027e-05		6.365	-0.000149118
6.37	-0.000101165		6.37	9.6537e-06		6.37	-0.000145485
6.375	-6.69416e-05		6.375	6.02257e-05		6.375	-0.000140108
6.38	-2.18919e-05		6.38	6.31321e-05		6.38	-0.000102324
6.385	-4.37628e-05		6.385	0.00011276		6.385	-0.000104286
6.39	-4.69599e-05		6.39	6.85817e-05		6.39	-0.000153405
6.395	-5.90648e-06		6.395	0.000114794		6.395	-0.000115403
6.4	9.49763e-06		6.4	0.000261206		6.4	-6.51219e-05
6.405	8.48038e-06		6.405	0.000217464		6.405	-6.70838e-05
6.41	5.01151e-05		6.41	0.000235484		6.41	-6.91909e-05
6.415	5.4838e-05		6.415	0.00016137		6.415	-5.98177e-05
6.42	5.49834e-05		6.42	0.0001379		6.42	-5.25516e-05
6.425	-6.86128e-05		6.425	0.000319988		6.425	-2.31239e-05
6.43	-9.66599e-05		6.43	6.4876e-05		6.43	-2.44318e-05
6.435	-9.45528e-05		6.435	5.68106e-05		6.435	7.61163e-06
6.44	-8.61241e-05		6.44	9.96079e-05		6.44	1.00094e-05
6.445	-7.58063e-05		6.445	0.000114649		6.445	7.802e-05
6.45	-9.61513e-05		6.45	0.000140661		6.45	9.03724e-05
6.455	-9.43348e-05		6.455	0.000318971		6.455	8.24524e-05
6.46	-2.28365e-05		6.46	0.00032086		6.46	9.32788e-05
6.465	-2.16739e-05		6.465	0.000340406		6.465	-2.69023e-05
6.47	-2.96666e-05		6.47	0.00045412		6.47	9.42815e-06
6.475	-4.5434e-05		6.475	0.000428035		6.475	2.99912e-05
6.48	-7.32631e-05		6.48	0.000408126		6.48	3.32609e-05
6.485	-0.000101165		6.485	0.000410524		6.485	-1.68024e-05
6.49	-0.000103345		6.49	0.000382186		6.49	-2.07261e-05
6.495	-4.4998e-05		6.495	0.000379134		6.495	-2.06535e-05
6.5	-7.81314e-05		6.5	0.000352686		6.5	-1.22248e-05
6.505	-5.25548e-05		6.505	0.00026898		6.505	-5.94544e-05
6.51	-1.38992e-05		6.51	0.000254521		6.51	-5.14617e-05
6.515	-3.14831e-05		6.515	0.000284021		6.515	-4.44862e-05
6.52	-3.96938e-05		6.52	0.000672321		6.52	-4.07805e-05
6.525	-4.21643e-05		6.525	0.000691358		6.525	-4.62301e-05
6.53	1.43227e-06		6.53	0.000508471		6.53	-8.94633e-05
6.535	0.000103085		6.535	0.000527726		6.535	-8.38684e-05
6.54	0.000124157		6.54	0.0006551		6.54	-0.000102906
6.545	0.000138616		6.545	0.000635555		6.545	-0.000112206
6.55	0.000126046		6.55	0.000674719		6.55	-0.000182397
6.555	0.000137962		6.555	0.00064827		6.555	-0.000178691
6.56	0.00013462		6.56	0.000468943		6.56	-0.000175639
6.565	0.000267371		6.565	0.000465819		6.565	-0.000194386
6.57	0.000272966		6.57	0.000427672		6.57	-0.000184794
6.575	0.00065727		6.575	0.000372377		6.575	-0.000228682
6.58	0.000648478		6.58	0.000378916		6.58	-0.000170626
6.585	0.000646661		6.585	0.000616736		6.585	-0.000175857
6.59	0.000630022		6.59	0.000616372		6.59	-0.000105303
6.595	0.000635617		6.595	0.00060184		6.595	-0.000106611
6.6	0.000584681		6.6	0.000626327		6.6	-0.000102906
6.605	0.000572547		6.605	0.000650232		6.605	-2.61757e-05
6.61	0.000519577		6.61	0.000609469		6.61	8.4109e-06
6.615	0.000546098		6.615	0.000669342		6.615	6.22526e-05
6.62	0.000516961		6.62	0.000722312		6.62	6.15987e-05
6.625	0.000528151		6.625	0.000355956		6.625	5.7675e-05
6.63	0.00052895		6.63	0.000335393		6.63	6.71209e-05
6.635	0.000488478		6.635	0.000335538		6.635	7.16985e-05
6.64	0.000390023		6.64	0.000369834		6.64	6.93007e-05
6.645	0.000387625		6.645	0.000361042		6.645	9.00091e-05
6.65	0.000367789		6.65	0.000351814		6.65	9.96003e-05
6.655	0.000391767		6.655	0.000403912		6.655	0.000104033
6.66	0.000385663		6.66	0.000442204		6.66	0.000251316
6.665	0.000383338		6.665	0.000417063		6.665	0.000255821
6.67	0.000181123		6.67	0.000425565		6.67	0.000294622
6.675	0.000194129		6.675	0.00043719		6.675	0.000375712
6.68	-0.000158494		6.68	0.000424257		6.68	0.000383123
6.685	-0.000132409		6.685	0.000408126		6.685	0.000309227
6.69	-9.94937e-05		6.69	0.000149308		6.69	0.000330008
6.695	-6.04022e-05		6.695	0.000148654		6.695	0.000269264
6.7	-6.13468e-05		6.7	0.000168418		6.7	0.000337928
6.705	-5.50253e-05		6.705	0.000210852		6.705	0.000332188
6.71	-5.61152e-05		6.71	0.000222405		6.71	0.000276675
6.715	-5.46619e-05		6.715	0.000183023		6.715	0.000234241
6.72	-0.000118168		6.72	0.000158972		6.72	0.000198419
6.725	-9.93484e-05		6.725	7.51212e-05		6.725	0.000201035
6.73	-0.000112718		6.73	0.000132087		6.73	0.000203142
6.735	-9.69506e-05		6.735	0.000128527		6.735	0.000204232
6.74	-0.00010211		6.74	0.000119081		6.74	0.000448663
6.745	-0.000107268		6.745	0.000116465		6.745	0.000455929
6.75	6.04329e-05		6.75	7.14155e-05		6.75	0.000422796
6.755	0.0001756		6.755	5.86998e-05		6.755	0.000464285
6.76	0.000159542		6.76	-4.60772e-05		6.76	0.000468136
6.765	0.00016768		6.765	-7.00553e-05		6.765	0.000338582
6.77	0.000172621		6.77	-1.86841e-05		6.77	0.000328046
6.775	0.000173057		6.775	-1.86841e-05		6.775	0.000289609
6.78	0.000171749		6.78	-2.55868e-05		6.78	0.000206412
6.785	0.000149079		6.785	7.48305e-05		6.785	0.000192098
6.79	0.000181123		6.79	0.00012642		6.79	0.000193478
6.795	0.00014363		6.795	0.000178663		6.795	0.000176112
6.8	9.48015e-05		6.8	0.000191451		6.8	0.000186212
6.805	9.33483e-05		6.805	0.00020453		6.805	0.000116894
6.81	8.0342e-05		6.81	0.000151633		6.81	0.000120163
6.815	8.00514e-05		6.815	0.000102296		6.815	7.81654e-05
6.82	9.3203e-05		6.82	0.000122423		6.82	9.9891e-05
6.825	0.000103012		6.825	8.49304e-05		6.825	7.36604e-05
6.83	8.02693e-05		6.83	0.000151996		6.83	8.75386e-05
6.835	8.47017e-05		6.835	7.41766e-05		6.835	8.89192e-05
6.84	6.71177e-05		6.84	0.000151851		6.84	9.11717e-05
6.845	7.47471e-05		6.845	0.0001682		6.845	-0.000162488
6.85	7.93248e-05		6.85	0.000125112		6.85	-0.000180362
6.855	0.000137962		6.855	8.68922e-05		6.855	-0.000171134
6.86	2.70816e-05		6.86	7.7737e-05		6.86	-0.000142142
6.865	2.08327e-05		6.865	0.000171397		6.865	-0.000159363
6.87	3.66728e-05		6.87	0.000180843		6.87	-0.000164159
6.875	3.06419e-05		6.875	9.3577e-05		6.875	-0.000163069
6.88	2.30126e-05		6.88	7.87542e-05		6.88	-0.000167792
6.885	2.28672e-05		6.885	9.90993e-05		6.885	-0.00013662
6.89	2.98427e-05		6.89	-8.82133e-07		6.89	-0.000121507
6.895	-2.102e-05		6.895	4.35137e-05		6.895	-9.18611e-05
6.9	1.14595e-05		6.9	0.000206347		6.9	-5.9033e-06
6.905	1.10962e-05		6.905	0.00024849		6.905	-3.14219e-06
6.91	8.40771e-06		6.91	0.000198427		6.91	-5.75798e-06
6.915	1.38573e-05		6.915	0.000229671		6.915	-4.08678e-06
6.92	1.93068e-05		6.92	0.000303349		6.92	-2.14527e-05
6.925	9.78827e-06		6.925	0.000363294		6.925	0.000223051
6.93	-3.43601e-06		6.93	0.000378553		6.93	0.00022494
6.935	1.21134e-05		6.935	0.000345928		6.935	0.000219128
6.94	1.20408e-05		6.94	0.000560423		6.94	0.000218474
6.945	6.30055e-06		6.945	0.00057808		6.945	0.000211135
6.95	-5.83382e-06		6.95	0.000633157		6.95	0.000277256
6.955	0.000144284		6.955	0.000634755		6.955	0.000286993
6.96	0.000194274		6.96	0.00065946		6.96	0.000277184
6.965	0.000199797		6.965	0.000703202		6.965	0.000203578
6.97	0.000196309		6.97	0.000621967		6.97	0.000205903
6.975	0.000170587		6.975	0.000999586		6.975	0.000197111
6.98	0.000221813		6.98	0.00100365		6.98	0.000207792
6.985	0.000223629		6.985	0.00101666		6.985	0.00021891
6.99	0.000242884		6.99	0.00100191		6.99	0.000201108
6.995	0.000241722		6.995	0.000985344		6.995	0.000194568
7	0.000272748		7	0.000970667		7	0.000161871
7.005	0.00023729		7.005	0.000757698		7.005	0.000208519
7.01	0.000284156		7.01	0.000693974		7.01	0.000194059
7.015	0.000285972		7.015	0.000689542		7.015	0.000187883
7.02	0.000291858		7.02	0.000689106		7.02	0.000188319
7.025	0.000351512		7.025	0.000636935		7.025	0.000193624
7.03	0.000400631		7.03	0.000565146		7.03	-2.30513e-05
7.035	0.000420395		7.035	0.000566454		7.035	-2.07261e-05
7.04	0.000409133		7.04	0.000561949		7.04	-8.22845e-06
7.045	0.000440449		7.045	0.000378117		7.045	-1.12802e-05
7.05	0.000443429		7.05	0.000283004		7.05	3.23163e-05
7.055	0.000467261		7.055	0.000251397		7.055	1.82928e-05
7.06	0.000316926		7.06	0.000235556		7.06	0.000133242
7.065	1.87256e-05		7.065	0.00043472		7.065	0.000152715
7.07	7.60844e-06		7.07	0.000393231		7.07	0.000168991
7.075	2.45384e-05		7.075	0.000431305		7.075	0.000230971
7.08	3.65275e-05		7.08	6.80004e-05		7.08	0.000219999
7.085	-5.6885e-06		7.085	0.000121987		7.085	0.000234459
7.09	-6.9964e-06		7.09	0.000118136		7.09	0.000223197
7.095	0.00011006		7.095	0.000115085		7.095	0.000395984
7.1	0.000101268		7.1	8.35498e-05		7.1	0.000395112
7.105	6.21768e-05		7.105	4.75827e-05		7.105	0.000393078
7.11	6.48652e-05		7.11	8.20966e-05		7.11	0.000259164
7.115	2.89707e-05		7.115	0.000148073		7.115	0.000283796
7.12	2.89707e-05		7.12	0.00018978		7.12	0.00029266
7.125	2.51197e-05		7.125	0.000183313		7.125	0.000290045
7.13	-3.96938e-05		7.13	0.000167183		7.13	0.000281907
7.135	-9.16463e-05		7.135	0.000175757		7.135	0.000237874
7.14	-0.000114535		7.14	0.000172269		7.14	0.000238165
7.145	-0.000113663		7.145	0.000152214		7.145	0.000211789
7.15	-0.000118749		7.15	0.000162169		7.15	0.000209972
7.155	-0.00012369		7.155	0.000192614		7.155	0.000185486
7.16	-0.000142727		7.16	0.000240207		7.16	0.000158165
7.165	-0.000140256		7.165	0.000327981		7.165	3.91465e-05
7.17	-0.000146069		7.17	0.000199517		7.17	5.54952e-05
7.175	-7.58789e-05		7.175	0.000201333		7.175	7.30064e-05
7.18	-7.4571e-05		7.18	0.000176774		7.18	4.56859e-05
7.185	-6.07655e-05		7.185	0.00014008		7.185	7.80927e-05
7.19	-3.00299e-05		7.19	0.000245438		7.19	5.34607e-05
7.195	-2.31998e-05		7.195	0.000401732		7.195	5.68031e-05
7.2	-0.000165688		7.2	0.000369398		7.2	-9.3605e-05
7.205	-0.000166342		7.205	0.000367145		7.205	-8.88094e-05
7.21	-0.000163363		7.21	0.000331469		7.21	-8.13253e-05
7.215	-0.000158422		7.215	0.000276174		7.215	-7.55124e-05
7.22	-0.000167868		7.22	0.000239335		7.22	-0.000101016
7.225	-0.000172227		7.225	0.00024057		7.225	-0.000108791
7.23	-0.000180511		7.23	0.000276247		7.23	-0.000113805
7.235	-0.000176442		7.235	0.000286928		7.235	-0.000113296
7.24	-0.000165107		7.24	0.000283731		7.24	-9.72381e-05
7.245	-0.000154498		7.245	0.000323331		7.245	-9.87639e-05
7.25	-0.00015784		7.25	0.000312577		7.25	-0.000105594
7.255	-0.000165978		7.255	0.000299643		7.255	-8.71382e-05
7.26	-0.000162055		7.26	0.000626908		7.26	-6.81737e-05
7.265	-0.000155152		7.265	0.000564638		7.265	-8.47404e-05
7.27	-0.000110611		7.27	0.000527726		7.27	-7.76196e-05
7.275	-9.35355e-05		7.275	0.000462985		7.275	-9.39683e-05
7.28	-0.000160747		7.28	0.000475192		7.28	-5.1607e-05
7.285	-0.000167577		7.285	0.000459933		7.285	-8.16886e-05
7.29	-0.000201582		7.29	0.000470396		7.29	-4.60121e-05
7.295	-0.000219457		7.295	0.000340624		7.295	-4.35416e-05
7.3	-0.000228757		7.3	0.000204094		7.3	4.21256e-05
7.305	-0.000225996		7.305	0.000446709		7.305	0.00013426
7.31	-0.000198385		7.31	0.000456882		7.31	0.000119509
7.315	-0.000190756		7.315	0.000450051		7.315	0.000110645
7.32	-0.000188431		7.32	0.000463203		7.32	0.000111299
7.325	-0.000183635		7.325	0.000520968		7.325	0.000112607
7.33	-0.000186687		7.33	0.000483839		7.33	0.000183378
7.335	-0.00017695		7.335	0.000455065		7.335	0.000203433
7.34	-0.000180583		7.34	0.00050135		7.34	0.000249863
7.345	-0.000188939		7.345	0.000518498		7.345	0.000230608
7.35	-0.000169103		7.35	0.000505201		7.35	0.000244704
7.355	-0.000141855		7.355	0.000484638		7.355	0.000263087
7.36	-0.000167795		7.36	0.00047759		7.36	0.000261997
7.365	-0.00015646		7.365	0.000139208		7.365	0.00022247
7.37	-0.000165397		7.37	0.000208163		7.37	0.00022603
7.375	-0.000185234		7.375	0.000175611		7.375	0.000280381
7.38	-0.000168812		7.38	0.00011087		7.38	0.000301598
7.385	-0.000145197		7.385	0.00012097		7.385	0.000223342
7.39	-0.000115624		7.39	0.000129108		7.39	0.000223124
7.395	-3.14105e-05		7.395	0.000152868		7.395	0.000353986
7.4	-2.61789e-05		7.4	0.000124603		7.4	0.000347447
7.405	3.24585e-05		7.405	0.000124385		7.405	0.000258582
7.41	2.46838e-05		7.41	-8.51153e-06		7.41	0.000131789
7.415	1.72291e-06		7.415	0.000116175		7.415	0.000138401
7.42	2.33032e-05		7.42	0.000172123		7.42	0.000184904
7.425	4.07418e-05		7.425	0.000206201		7.425	0.000178219
7.43	3.92886e-05		7.43	0.000136883		7.43	0.000165431
7.435	4.47382e-05		7.435	0.000125257		7.435	0.00011762
7.44	0.000186718		7.44	7.83182e-05		7.44	0.000103524
7.445	0.000189188		7.445	1.51033e-05		7.445	6.27613e-05
7.45	0.000192748		7.45	1.93903e-05		7.45	6.31246e-05
7.455	0.00016521		7.455	4.02439e-05		7.455	0.000127793
7.46	0.000144138		7.46	8.57297e-05		7.46	0.000157293
7.465	0.000150678		7.465	9.8518e-05		7.465	0.000143342
7.47	0.000141886		7.47	0.000106511		7.47	0.000147048
7.475	0.000148934		7.475	2.43312e-05		7.475	0.000142834
7.48	0.000123212		7.48	3.23966e-05		7.48	8.39782e-05
7.485	9.63274e-05		7.485	0.000136302		7.485	3.67486e-05
7.49	7.35845e-05		7.49	0.000133323		7.49	6.85741e-05
7.495	4.15411e-05		7.495	0.000108908		7.495	6.68303e-05
7.5	0.000124375		7.5	8.55843e-05		7.5	-0.000132551
7.505	0.000177708		7.505	0.000121987		7.505	-9.86913e-05
7.51	0.00012917		7.51	0.000117192		7.51	-9.76014e-05
7.515	0.000129606		7.515	2.86909e-05		7.515	-9.38957e-05
7.52	0.000182285		7.52	-5.82116e-05		7.52	-5.75652e-05
7.525	0.000196672		7.525	-9.30888e-05		7.525	-0.000107411
7.53	0.000178943		7.53	-0.000130291		7.53	-7.3042e-05
7.535	0.000185337		7.535	-0.000134578		7.535	-6.8755e-05
7.54	0.00020917		7.54	-0.00012862		7.54	-7.81282e-05
7.545	5.88344e-05		7.545	-0.00010159		7.545	-7.6457e-05
7.55	5.49834e-05		7.55	-7.36884e-05		7.55	-8.94633e-05
7.555	5.80351e-05		7.555	-8.684e-05		7.555	4.31428e-05
7.56	6.65364e-05		7.56	-0.000128402		7.56	-3.5331e-05
7.565	6.45019e-05		7.565	-0.000134215		7.565	-3.47497e-05
7.57	6.32667e-05		7.57	-0.000143297		7.57	-3.80194e-05
7.575	6.79897e-05		7.575	-0.000113942		7.575	-2.88641e-05
7.58	8.23765e-05		7.58	3.31232e-05		7.58	-8.59175e-06
7.585	9.71993e-05		7.585	5.23056e-05		7.585	-7.06587e-06
7.59	9.89432e-05		7.59	3.67562e-05		7.59	-7.79248e-06
7.595	0.00010076		7.595	3.47944e-05		7.595	-3.26425e-05
7.6	9.98151e-05		7.6	0.000150325		7.6	6.72662e-05
7.605	-6.33086e-05		7.605	0.000142623		7.605	6.08721e-05
7.61	-0.000139675		7.61	0.000105493		7.61	3.18804e-05
7.615	-0.000143236		7.615	0.00014335		7.615	3.09358e-05
7.62	-0.000131828		7.62	0.000130271		7.62	2.59948e-05
7.625	-0.000190974		7.625	0.000152868		7.625	-7.28386e-06
7.63	-0.000234788		7.63	0.000167691		7.63	-4.37742e-06
7.635	-0.000213499		7.635	0.000162314		7.635	1.30612e-05
7.64	-0.000222145		7.64	0.000170234		7.64	1.88741e-05
7.645	-0.000227813		7.645	0.000198717		7.645	2.16206e-06
7.65	-0.000213499		7.65	0.000292668		7.65	3.45537e-07
7.655	-0.000207613		7.655	0.000288817		7.655	1.34972e-05
7.66	-0.000213644		7.66	0.000297173		7.66	-8.29239e-05
7.665	-0.000220038		7.665	0.000340915		7.665	-8.53943e-05
7.67	-0.000223163		7.67	0.000373104		7.67	-0.000131316
7.675	-0.000217422		7.675	0.000365474		7.675	-9.60028e-05
7.68	-0.00022556		7.68	0.000306473		7.68	-0.000104431
7.685	-0.000247213		7.685	0.000198281		7.685	-0.000128119
7.69	-0.000245034		7.69	0.000191161		7.69	-0.000128264
7.695	-0.000225415		7.695	0.000106874		7.695	-0.000117728
7.7	-0.000179566		7.7	8.76188e-05		7.7	-0.000111189
7.705	-0.000191846		7.705	2.6293e-05		7.705	-0.000209499
7.71	-0.000186033		7.71	5.31776e-05		7.71	-0.000210662
7.715	-0.00018378		7.715	7.57751e-05		7.715	-0.000211534
7.72	-0.0001521		7.72	3.65382e-05		7.72	-0.000176729
7.725	-0.000162345		7.725	9.29231e-05		7.725	-0.000177819
7.73	-0.000158131		7.73	5.1797e-05		7.73	-0.000155076
7.735	-0.000156024		7.735	0.000156501		7.735	-0.00012652
7.74	-0.000182618		7.74	0.000156138		7.74	-0.000142433
7.745	-0.000173753		7.745	0.000169362		7.745	-0.000158564
7.75	-0.000187995		7.75	0.000142187		7.75	-0.000159363
7.755	-0.000195188		7.755	4.72194e-05		7.755	-0.000112352
7.76	-0.000198458		7.76	4.6401e-06		7.76	-7.57304e-05
7.765	-0.000200638		7.765	2.54938e-05		7.765	-0.000109227
7.77	-0.000203835		7.77	4.3223e-05		7.77	-0.000106393
7.775	-0.000194752		7.775	-2.80573e-05		7.775	-0.000102688
7.78	-0.000204416		7.78	-3.99737e-05		7.78	-0.00012761
7.785	-0.000176732		7.785	2.09161e-05		7.785	-0.000134876
7.79	-0.00016903		7.79	-1.5487e-05		7.79	-0.000112787
7.795	-0.000186687		7.795	-3.35795e-05		7.795	-0.000106902
7.8	-0.00020616		7.8	-3.67766e-05		7.8	-9.94179e-05
7.805	-0.000257241		7.805	1.86636e-05		7.805	-0.000107265
7.81	-0.000257313		7.81	-2.52235e-05		7.81	-8.74288e-05
7.815	-0.000257313		7.815	1.69198e-05		7.815	-3.81647e-05
7.82	-0.000263199		7.82	0.000125693		7.82	-3.54036e-05
7.825	-0.000298439		7.825	0.00011058		7.825	-7.10075e-05
7.83	2.62096e-05		7.83	0.000127001		7.83	-5.5458e-05
7.835	2.54104e-05		7.835	9.67015e-05		7.835	-4.04172e-05
7.84	4.70633e-05		7.84	1.80632e-06		7.84	-4.91365e-05
7.845	0.000118562		7.845	8.50031e-05		7.845	-8.39411e-05
7.85	0.000248407		7.85	0.000163985		7.85	-5.42228e-05
7.855	0.000248334		7.855	0.000187019		7.855	-4.38323e-05
7.86	0.000252112		7.86	0.000171397		7.86	-8.19066e-05
7.865	0.00025916		7.865	0.000184621		7.865	-8.01627e-05
7.87	0.000308715		7.87	0.000167691		7.87	-7.39866e-05
7.875	0.000324483		7.875	0.000113559		7.875	-4.80466e-05
7.88	0.000400922		7.88	0.000114067		7.88	-5.10984e-05
7.885	0.00040114		7.885	0.000138336		7.885	-5.83645e-05
7.89	0.000371204		7.89	0.000166311		7.89	-5.64026e-05
7.895	0.000362266		7.895	0.000159989		7.895	-1.03502e-06
7.9	0.00041945		7.9	0.000216592		7.9	-5.10403e-06
7.905	0.000416253		7.905	0.000267527		7.905	-1.44046e-05
7.91	0.000419741		7.91	0.000219135		7.91	-9.82699e-06
7.915	0.00044292		7.915	0.000229162		7.915	-3.19886e-05
7.92	0.000493274		7.92	0.000167618		7.92	-7.35506e-05
7.925	0.000496326		7.925	3.43584e-05		7.925	-7.52218e-05
7.93	0.000533601		7.93	6.93083e-05		7.93	-7.33326e-05
7.935	0.000209751		7.935	2.6293e-05		7.935	-8.64842e-05
7.94	0.000211059		7.94	3.47944e-05		7.94	-9.96359e-05
7.945	0.000219706		7.945	-2.55333e-06		7.945	-0.000103632
7.95	0.000151768		7.95	-7.0128e-05		7.95	-9.66568e-05
7.955	1.54558e-05		7.955	-0.000132544		7.955	-5.72746e-05
7.96	1.56011e-05		7.96	-7.70308e-05		7.96	-8.89698e-07
7.965	1.17501e-05		7.965	0.000174885		7.965	-2.58124e-05
7.97	2.88254e-05		7.97	0.000178154		7.97	-7.68203e-05
7.975	-2.31998e-05		7.975	0.000167255		7.975	-8.22699e-05
7.98	-3.32996e-05		7.98	0.000175393		7.98	-0.00010494
7.985	-0.000119548		7.985	0.000274721		7.985	6.07267e-05
7.99	-7.19552e-05		7.99	0.000248926		7.99	5.73117e-05
7.995	-6.50525e-05		7.995	0.000174231		7.995	6.49411e-05
8	-5.29181e-05		8	0.000271306		8	-1.01903e-05
8.005	-5.74231e-05		8.005	0.000254957		8.005	-1.04809e-05
8.01	3.66728e-05		8.01	0.000251469		8.01	-1.0263e-05
8.015	3.84167e-05		8.015	0.000272759		8.015	-1.37507e-05
8.02	2.17047e-05		8.02	0.000294339		8.02	0.00010941
8.025	0.000147335		8.025	0.000283731		8.025	0.00010287
8.03	0.000147408		8.03	0.000347818		8.03	9.97456e-05
8.035	0.000114783		8.035	0.000418081		8.035	0.000151044
8.04	0.000116236		8.04	0.00042898		8.04	0.000156566
8.045	0.000117108		8.045	0.000495319		8.045	0.000169573
8.05	0.000206191		8.05	0.000489361		8.05	0.000145813
8.055	0.00020481		8.055	0.000467999		8.055	0.00025524
8.06	0.000209896		8.06	0.000414956		8.06	0.000206775
8.065	0.000206263		8.065	0.000349343		8.065	0.000144287
8.07	0.000210478		8.07	0.000200025		8.07	0.000202052
8.075	0.000205319		8.075	0.000218118		8.075	0.000271734
8.08	0.000205609		8.08	0.000233231		8.08	0.000272388
8.085	0.000203357		8.085	0.000198354		8.085	0.00026752
8.09	0.000205101		8.09	0.000121479		8.09	0.000477946
8.095	0.000163611		8.095	0.000147273		8.095	0.000480416
8.1	0.000166373		8.1	0.000136302		8.1	0.000487755
8.105	0.000348824		8.105	4.3223e-05		8.105	0.000492914
8.11	0.000299124		8.11	2.46945e-05		8.11	0.000515584
8.115	0.00021055		8.115	-1.83934e-05		8.115	0.000534912
8.12	0.00020481		8.12	-4.68038e-05		8.12	0.000542904
8.125	0.000203938		8.125	-5.02915e-05		8.125	0.000467264
8.13	2.37392e-05		8.13	3.03621e-05		8.13	0.000490952
8.135	2.65003e-05		8.135	-4.58784e-06		8.135	0.000496547
8.14	0.000109624		8.14	-5.79936e-05		8.14	0.000450843
8.145	0.000105701		8.145	-7.77574e-05		8.145	0.0004584
8.15	9.89432e-05		8.15	-0.000127893		8.15	0.000426938
8.155	-1.07021e-05		8.155	-7.31797e-05		8.155	0.000453168
8.16	-3.94464e-06		8.16	-5.71943e-05		8.16	0.000337201
8.165	-1.09201e-05		8.165	-5.26894e-05		8.165	0.00032514
8.17	1.32033e-05		8.17	-3.90291e-05		8.17	0.000323759
8.175	9.78827e-06		8.175	-0.000140318		8.175	0.000342288
8.18	-8.44961e-06		8.18	-0.000162625		8.18	0.000317656
8.185	-1.29546e-05		8.185	-0.000161971		8.185	0.000313369
8.19	0.000305881		8.19	-0.00015129		8.19	0.000346647
8.195	0.000334728		8.195	-0.000136903		8.195	-1.39687e-05
8.2	0.00038857		8.2	-0.000103116		8.2	-1.03356e-05
8.205	0.000385808		8.205	-2.25351e-05		8.205	-2.33419e-05
8.21	0.000255164		8.21	2.77463e-05		8.21	-1.25154e-05
8.215	0.000252839		8.215	-7.49428e-06		8.215	-1.03356e-05
8.22	0.000254728		8.22	5.61567e-05		8.22	-1.54219e-05
8.225	0.000252621		8.225	8.75462e-05		8.225	-2.47951e-05
8.23	0.000299778		8.23	0.000143858		8.23	-7.10801e-05
8.235	0.00031075		8.235	5.94991e-05		8.235	-8.86641e-05
8.24	0.000308933		8.24	4.46763e-05		8.24	-6.92055e-06
8.245	0.000223629		8.245	9.4013e-05		8.245	4.20529e-05
8.25	0.000239397		8.25	7.17788e-05		8.25	2.82473e-05
8.255	0.000248189		8.255	9.13245e-05		8.255	1.66942e-05
8.26	0.00024332		8.26	3.98806e-05		8.26	2.38004e-06
8.265	0.000238234		8.265	9.13245e-05		8.265	8.84686e-06
8.27	0.000263084		8.27	0.000118064		8.27	1.74935e-05
8.275	0.000241795		8.275	0.000248272		8.275	2.30157e-05
8.28	0.000249206		8.28	0.000236065		8.28	-2.76289e-05
8.285	0.000254147		8.285	0.000289471		8.285	-4.19431e-05
8.29	0.000258143		8.29	0.000282713		8.29	-4.82646e-05
8.295	-5.05203e-05		8.295	0.000298844		8.295	-7.34053e-05
8.3	0.000209678		8.3	0.000313594		8.3	-8.37231e-05
8.305	0.00014937		8.305	0.000333649		8.305	-8.38684e-05
8.31	0.000142394		8.31	0.000355883		8.31	-7.47132e-05
8.315	9.50195e-05		8.315	0.00029681		8.315	-8.0962e-05
8.32	0.000105265		8.32	0.000294993		8.32	-0.0001085
8.325	0.000113112		8.325	0.000265057		8.325	-6.48313e-05
8.33	0.00014472		8.33	0.000249798		8.33	-7.35506e-05
8.335	9.85072e-05		8.335	0.000176992		8.335	-3.94726e-05
8.34	0.000115074		8.34	0.000216011		8.34	-3.8964e-05
8.345	0.000106064		8.345	0.000255248		8.345	3.92918e-05
8.35	0.00014501		8.35	0.000154394		8.35	1.74208e-05
8.355	0.000146754		8.355	0.000148872		8.355	2.65035e-05
8.36	0.000180251		8.36	0.000152941		8.36	3.68213e-05
8.365	0.000174002		8.365	0.000185784		8.365	3.95098e-05
8.37	0.000184683		8.37	0.000154031		8.37	4.84471e-05
8.375	0.000174946		8.375	0.000144585		8.375	4.46687e-05
8.38	0.000178652		8.38	9.36305e-06		8.38	7.97639e-05
8.385	0.000172694		8.385	1.55392e-05		8.385	8.18711e-05
8.39	0.000167535		8.39	-1.77395e-05		8.39	6.05088e-05
8.395	0.000191005		8.395	-3.24896e-05		8.395	7.61309e-05
8.4	0.000187807		8.4	-1.75215e-05		8.4	7.08993e-05
8.405	-0.000100947		8.405	-6.73669e-05		8.405	9.4732e-05
8.41	-0.000101892		8.41	-7.79027e-05		8.41	0.00010941
8.415	-7.98026e-05		8.415	-0.000171054		8.415	0.00010752
8.42	-9.76045e-05		8.42	-0.000155795		8.42	9.59673e-05
8.425	-0.000117732		8.425	-0.000142353		8.425	9.5604e-05
8.43	-8.46709e-05		8.43	-0.000122081		8.43	6.67576e-05
8.435	-0.00010894		8.435	-7.33977e-05		8.435	0.00010643
8.44	-0.000104871		8.44	-8.6404e-05		8.44	8.6376e-05
8.445	-0.000134226		8.445	-0.000126077		8.445	8.59401e-05
8.45	-0.000132772		8.45	-0.00011714		8.45	-2.44318e-05
8.455	-0.000144761		8.455	-0.000116122		8.455	-5.92364e-05
8.46	-0.000150574		8.46	-8.61134e-05		8.46	-4.20158e-05
8.465	-0.000159512		8.465	-0.000110745		8.465	-4.81919e-05
8.47	-0.000141782		8.47	-0.000128039		8.47	-2.56671e-05
8.475	-0.00015537		8.475	-0.00013327		8.475	-3.97633e-05
8.48	-0.000168812		8.48	-0.000143879		8.48	-2.76289e-05
8.485	-0.000176442		8.485	-0.00014199		8.485	-3.63482e-05
8.49	-0.00018458		8.49	-0.00012426		8.49	-4.7538e-05
8.495	-0.000180511		8.495	-0.000130582		8.495	-6.09803e-05
8.5	-0.000141128		8.5	5.14872e-06		8.5	-7.217e-05
8.505	-0.000144834		8.505	2.16962e-06		8.505	-4.54308e-05
8.51	-0.000107632		8.51	5.86998e-05		8.51	-6.75197e-05
8.515	-7.76955e-05		8.515	1.18335e-05		8.515	-7.58757e-05
8.52	-7.96573e-05		8.52	1.01623e-05		8.52	-8.12527e-05
8.525	-7.62422e-05		8.525	4.78542e-06		8.525	-4.78286e-05
8.53	-7.0938e-05		8.53	-5.60509e-06		8.53	1.19713e-05
8.535	-0.000103054		8.535	1.21242e-05		8.535	-9.97231e-06
8.54	-0.000106033		8.54	-4.86203e-05		8.54	-2.85008e-05
8.545	-5.30634e-05		8.545	-4.76031e-05		8.545	-3.62029e-05
8.55	-4.93577e-05		8.55	-4.31708e-05		8.55	-3.39504e-05
8.555	-4.23096e-05		8.555	-0.000111254		8.555	-4.3687e-05
8.56	-7.12286e-05		8.56	6.4658e-05		8.56	-3.78014e-05
8.565	-8.44529e-05		8.565	7.35226e-05		8.565	1.61856e-05
8.57	-0.000118022		8.57	5.28869e-05		8.57	6.01455e-05
8.575	-0.000134807		8.575	3.77735e-05		8.575	3.50048e-05
8.58	-0.000106106		8.58	3.11613e-05		8.58	9.19709e-05
8.585	-4.89944e-05		8.585	3.58843e-05		8.585	8.47775e-05
8.59	-3.17738e-05		8.59	2.84002e-05		8.59	0.000224868
8.595	-2.16739e-05		8.595	1.19062e-05		8.595	0.000266139
8.6	-2.8722e-05		8.6	-1.38158e-05		8.6	0.000358854
8.605	-9.36082e-05		8.605	-7.04913e-05		8.605	0.000356893
8.61	-0.00010349		8.61	-9.34521e-05		8.61	0.000341924
8.615	-5.88763e-05		8.615	-0.000105804		8.615	0.000362124
8.62	-8.14012e-05		8.62	-0.000130945		8.62	0.000358418
8.625	-6.61424e-05		8.625	-5.24714e-05		8.625	0.000352824
8.63	-6.48345e-05		8.63	-2.88566e-05		8.63	0.000314241
8.635	-5.28454e-05		8.635	-1.12e-05		8.635	0.000307774
8.64	-5.66238e-05		8.64	1.37227e-05		8.64	0.000303923
8.645	-6.06201e-05		8.645	7.32855e-06		8.645	0.000286412
8.65	-0.000106687		8.65	7.90984e-06		8.65	0.000286121
8.655	-9.14284e-05		8.655	4.31504e-05		8.655	0.000282851
8.66	-8.85946e-05		8.66	5.70286e-05		8.66	0.00024376
8.665	-8.93212e-05		8.665	-0.000104642		8.665	0.000256403
8.67	-8.07472e-05		8.67	-0.000112417		8.67	0.000178001
8.675	-7.28272e-05		8.675	-0.000119537		8.675	0.00018861
8.68	-7.0284e-05		8.68	-0.000136395		8.68	0.00020089
8.685	-9.85491e-05		8.685	-0.00014882		8.685	0.000143124
8.69	-0.000117296		8.69	-0.000109365		8.69	0.000147847
8.695	-0.000133499		8.695	-9.73031e-05		8.695	-1.20795e-05
8.7	-0.000140474		8.7	-0.000107258		8.7	-4.59395e-05
8.705	-0.000110248		8.705	-6.78028e-05		8.705	-0.000129717
8.71	-0.000107486		8.71	-0.00012862		8.71	-9.73107e-05
8.715	-0.000100148		8.715	-0.000145259		8.715	-0.000107701
8.72	-0.000171283		8.72	-0.000189219		8.72	-0.000127901
8.725	-0.000179711		8.725	-0.000164369		8.725	-0.000133859
8.73	-0.000213717		8.73	-0.000201426		8.73	-0.000132406
8.735	-0.000215969		8.735	-0.00023129		8.735	-0.000108283
8.74	-0.000224543		8.74	-0.000213197		8.74	-0.000146647
8.745	-0.000172445		8.745	-0.000313978		8.745	-0.000127974
8.75	-0.000166196		8.75	-0.000305767		8.75	4.41455e-06
8.755	-0.00017666		8.755	-0.000254396		8.755	2.59222e-05
8.76	-0.00019359		8.76	-0.000245313		8.76	2.33064e-05
8.765	-0.000201292		8.765	-0.00020753		8.765	3.95824e-05
8.77	-0.000206959		8.77	-0.000175559		8.77	2.48323e-05
8.775	-0.00016656		8.775	-0.000166404		8.775	0.000152643
8.78	-0.00016794		8.78	-0.00015347		8.78	9.90917e-05
8.785	-0.000169466		8.785	-0.00014446		8.785	0.000332261
8.79	-0.000144398		8.79	-0.000146131		8.79	0.000328482
8.795	-0.000177168		8.795	-0.000201426		8.795	0.000325212
8.8	-0.000145052		8.8	-0.00020179		8.8	0.000323178
8.805	-0.000148249		8.805	-0.000184424		8.805	0.000316493
8.81	-0.000183562		8.81	-0.000163643		8.81	0.000323614
8.815	-0.000180147		8.815	-0.000174033		8.815	0.000358055
8.82	-0.000176224		8.82	-8.92378e-05		8.82	0.000362124
8.825	-0.000169975		8.825	-8.81479e-05		8.825	0.00036009
8.83	-0.000163072		8.83	-7.15812e-05		8.83	0.000365539
8.835	-0.000135824		8.835	-9.4542e-05		8.835	0.000394822
8.84	-0.000136478		8.84	-9.36701e-05		8.84	0.000378981
8.845	-0.000136333		8.845	-0.000124696		8.845	0.000362051
8.85	-0.000104943		8.85	-0.000130219		8.85	0.000338437
8.855	-6.0518e-06		8.855	-0.000139592		8.855	0.000227411
8.86	4.58281e-05		8.86	-0.000179919		8.86	0.000211643
8.865	4.60461e-05		8.865	-0.000102753		8.865	0.000204886
8.87	8.78987e-05		8.87	-0.000139955		8.87	0.000183742
8.875	0.00011115		8.875	-0.000184569		8.875	0.000220653
8.88	0.000114929		8.88	-3.67766e-05		8.88	0.000110354
8.885	0.000119143		8.885	-7.20363e-06		8.885	0.000129246
8.89	0.000120523		8.89	1.72104e-05		8.89	-0.000121143
8.895	0.000102068		8.895	5.89178e-05		8.895	-0.000116566
8.9	9.97425e-05		8.9	5.652e-05		8.9	-0.00010385
8.905	8.00514e-05		8.905	5.23783e-05		8.905	-0.000107265
8.91	7.5837e-05		8.91	5.33229e-05		8.91	-0.000114677
8.915	8.8262e-05		8.915	-1.10012e-06		8.915	-0.00012514
8.92	8.59369e-05		8.92	-6.91299e-06		8.92	-0.000168446
8.925	0.000116382		8.925	-5.298e-05		8.925	-0.000173023
8.93	0.000132367		8.93	-2.66041e-05		8.93	-0.000166993
8.935	0.000506789		8.935	-6.75848e-05		8.935	-0.000160816
8.94	0.00048797		8.94	-9.12723e-05		8.94	-0.000184794
8.945	0.000487388		8.945	-4.80582e-06		8.945	-0.000184576
8.95	0.000488042		8.95	-3.64325e-06		8.95	-0.000155003
8.955	0.000405863		8.955	2.88362e-05		8.955	-9.87639e-05
8.96	0.000329206		8.96	5.36862e-05		8.96	-0.00011751
8.965	0.000277616		8.965	6.39314e-05		8.965	-0.000110608
8.97	0.000277471		8.97	-1.65769e-05		8.97	-5.95997e-05
8.975	0.000305518		8.975	-2.91472e-05		8.975	-5.01538e-05
8.98	0.000287716		8.98	8.29685e-05		8.98	-6.73018e-05
8.985	0.000302975		8.985	-0.000100428		8.985	-5.29149e-05
8.99	0.000310968		8.99	-0.00011278		8.99	-8.04534e-05
8.995	0.000310386		8.995	-0.000142426		8.995	-6.4686e-05
9	0.000304937		9	-0.000186603		9	-6.59212e-05
9.005	0.000602556		9.005	-0.000133198		9.005	-8.12527e-05
9.01	0.000589114		9.01	-0.000139083		9.01	-7.27513e-05
9.015	0.000597397		9.015	-0.000162553		9.015	-6.50493e-05
9.02	0.000601103		9.02	-0.000124987		9.02	-5.9963e-05
9.025	0.000598342		9.025	-0.000127312		9.025	-2.75562e-05
9.03	0.000566661		9.03	-0.000129056		9.03	-3.37324e-05
9.035	0.00053687		9.035	-0.000142208		9.035	1.42238e-05
9.04	0.000156273		9.04	-0.000125278		9.04	5.28648e-06
9.045	0.000141958		9.045	-4.67312e-05		9.045	-2.48824e-06
9.05	0.000151186		9.05	-0.000101953		9.05	-1.17888e-05
9.055	0.000156055		9.055	-9.31615e-05		9.055	-4.27424e-05
9.06	0.000152058		9.06	-7.83387e-05		9.06	-2.96634e-05
9.065	0.000123793		9.065	-5.6831e-05		9.065	-2.25426e-05
9.07	0.000118707		9.07	-7.65948e-05		9.07	-4.39776e-05
9.075	0.000114347		9.075	-8.1899e-05		9.075	-8.96087e-05
9.08	6.18135e-05		9.08	-4.09183e-05		9.08	-8.21972e-05
9.085	6.96609e-05		9.085	-0.000138139		9.085	-7.57304e-05
9.09	4.77467e-06		9.09	-0.000143879		9.09	-9.43316e-05
9.095	-1.54683e-06		9.095	-0.000171635		9.095	-9.19338e-05
9.1	8.77102e-06		9.1	-9.14176e-05		9.1	-8.59756e-05
9.105	8.0996e-05		9.105	-8.84385e-05		9.105	-7.90002e-05
9.11	-0.000223163		9.11	-8.14631e-05		9.11	-6.27968e-05
9.115	-0.000140692		9.115	-8.01552e-05		9.115	-8.01047e-06
9.12	-0.000146433		9.12	-6.53324e-05		9.12	-9.89965e-06
9.125	-0.000162781		9.125	-9.96283e-05		9.125	-1.90549e-05
9.13	-0.0001622		9.13	-7.65948e-05		9.13	-6.8319e-05
9.135	-0.000125724		9.135	-9.48327e-05		9.135	-6.51946e-05
9.14	-9.89851e-05		9.14	-3.03825e-05		9.14	-6.41047e-05
9.145	-8.64874e-05		9.145	3.10887e-05		9.145	-6.80284e-05
9.15	-7.59516e-05		9.15	-4.56412e-05		9.15	-5.33509e-05
9.155	-8.22004e-05		9.155	-5.19627e-05		9.155	3.92191e-05
9.16	-9.03384e-05		9.16	-6.41698e-05		9.16	7.03906e-05
9.165	-9.46254e-05		9.165	-6.03914e-05		9.165	-7.35652e-06
9.17	-5.45893e-05		9.17	-8.81479e-05		9.17	-1.94182e-05
9.175	-2.04387e-05		9.175	6.45127e-05		9.175	-9.89965e-06
9.18	-8.44961e-06		9.18	0.000106947		9.18	-5.99055e-07
9.185	4.75719e-05		9.185	0.0002078		9.185	-9.75433e-06
9.19	8.35391e-05		9.19	0.000224948		9.19	-3.54763e-05
9.195	9.86526e-05		9.195	0.000220806		9.195	-4.7102e-05
9.2	8.55009e-05		9.2	0.00027908		9.2	-2.93001e-05
9.205	7.22766e-05		9.205	0.000354139		9.205	-2.64663e-05
9.21	-1.32885e-06		9.21	0.00035443		9.21	-3.33691e-05
9.215	1.24041e-05		9.215	0.000309162		9.215	-5.25516e-05
9.22	-4.72505e-05		9.22	0.000374121		9.22	-4.95725e-05
9.225	-4.37628e-05		9.225	0.000416991		9.225	-4.85552e-05
9.23	-4.37628e-05		9.23	0.000444021		9.23	-1.4332e-05
9.235	-2.82134e-05		9.235	0.00044838		9.235	-1.33874e-05
9.24	-5.97482e-05		9.24	0.000450051		9.24	4.99583e-06
9.245	2.33759e-05		9.245	0.000379498		9.245	-4.66661e-05
9.25	0.000128371		9.25	0.000340406		9.25	-4.82646e-05
9.255	0.000133675		9.255	0.000361478		9.255	-5.32055e-05
9.26	0.00013026		9.26	0.0003375		9.26	-0.000113805
9.265	0.000133021		9.265	0.000340551		9.265	-0.000141489
9.27	0.000132149		9.27	0.00028591		9.27	-0.000129499
9.275	0.000103448		9.275	0.000317227		9.275	-0.000126157
9.28	7.55464e-05		9.28	0.00016137		9.28	-0.000126448
9.285	9.14591e-05		9.285	0.000139499		9.285	-0.000140108
9.29	8.18679e-05		9.29	1.07436e-05		9.29	-0.00011969
9.295	3.48563e-05		9.295	-3.37249e-05		9.295	-8.85914e-05
9.3	2.32305e-05		9.3	-2.44243e-05		9.3	-8.56123e-05
9.305	3.16592e-05		9.305	-7.15085e-05		9.305	-0.000100798
9.31	2.94067e-05		9.31	-0.000183479		9.31	-7.33326e-05
9.315	6.42839e-05		9.315	-0.000148747		9.315	-3.66389e-05
9.32	5.78171e-05		9.32	-0.000154705		9.32	-3.25699e-05
9.325	4.7136e-05		9.325	-0.000236739		9.325	-0.000105231
9.33	6.3848e-05		9.33	-0.000288983		9.33	-0.000110971
9.335	7.50378e-05		9.335	-0.000187403		9.335	-0.000116203
9.34	6.80623e-05		9.34	-0.000198665		9.34	-9.91999e-05
9.345	6.27581e-05		9.345	-0.000204551		9.345	-0.000113514
9.35	-4.92124e-05		9.35	-0.000188347		9.35	-5.59667e-05
9.355	-0.000164671		9.355	-0.000192053		9.355	-1.30967e-05
9.36	-0.00016576		9.36	-0.000209128		9.36	-5.46733e-06
9.365	-0.000150792		9.365	-0.000147512		9.365	-2.95908e-05
9.37	-0.000151882		9.37	-9.67945e-05		9.37	-2.85154e-06
9.375	-0.000147668		9.375	-2.52235e-05		9.375	-8.59175e-06
9.38	-0.000113808		9.38	-6.34432e-05		9.38	-1.22975e-05
9.385	-8.83039e-05		9.385	-6.24259e-05		9.385	-2.6321e-05
9.39	-0.000101819		9.39	-0.000107621		9.39	-2.247e-05
9.395	-0.000155879		9.395	-0.00010624		9.395	-4.37596e-05
9.4	-0.000148758		9.4	-0.000100428		9.4	-4.31057e-05
9.405	-0.000141782		9.405	-7.81933e-05		9.405	-4.87006e-05
9.41	-0.000141274		9.41	-8.88018e-05		9.41	-1.61631e-06
9.415	-0.000136914		9.415	-0.000127893		9.415	-5.25516e-05
9.42	-0.000157622		9.42	-0.000154633		9.42	-8.38684e-05
9.425	-0.000111628		9.425	-0.000144097		9.425	-6.26515e-05
9.43	-7.8858e-05		9.43	-0.000116122		9.43	-5.82191e-05
9.435	-9.2155e-05		9.435	-0.000105659		9.435	-1.66571e-05
9.44	-8.37263e-05		9.44	-9.00371e-05		9.44	-3.83827e-05
9.445	-9.1719e-05		9.445	-0.000108057		9.445	3.25343e-05
9.45	-9.25183e-05		9.45	-0.000110091		9.45	2.0182e-05
9.455	-7.74048e-05		9.455	-9.41061e-05		9.455	-2.82102e-05
9.46	-7.24639e-05		9.46	-2.7912e-05		9.46	-4.95725e-05
9.465	-6.67963e-05		9.465	-3.09637e-05		9.465	-6.67931e-05
9.47	-8.32177e-05		9.47	-8.04458e-05		9.47	-4.25971e-05
9.475	-8.56882e-05		9.475	-0.000115832		9.475	-7.08621e-05
9.48	4.05965e-05		9.48	-0.000176286		9.48	-5.35689e-05
9.485	7.05659e-07		9.485	-0.000167058		9.485	-5.13164e-05
9.49	0.000122049		9.49	-0.000155577		9.49	-5.07351e-05
9.495	0.00011442		9.495	-6.79481e-05		9.495	-5.31329e-05
9.5	0.000114129		9.5	-7.29617e-05		9.5	-5.46588e-05
9.505	0.000111005		9.505	-5.85022e-05		9.505	-8.69202e-05
9.51	0.00010432		9.51	-8.84385e-05		9.51	-9.06259e-05
9.515	9.80713e-05		9.515	-3.63407e-05		9.515	-0.000140544
9.52	9.49468e-05		9.52	-4.15187e-06		9.52	-0.000135022
9.525	8.22312e-05		9.525	-1.39076e-06		9.525	-0.000132915
9.53	4.88798e-05		9.53	-1.5269e-05		9.53	-0.000166557
9.535	1.81443e-05		9.535	2.43312e-05		9.535	-0.000161398
9.54	1.7563e-05		9.54	1.9027e-05		9.54	-0.000199254
9.545	2.94067e-05		9.545	-0.000122444		9.545	-0.0001885
9.55	2.6355e-05		9.55	-0.00010922		9.55	-0.000282741
9.555	2.32305e-05		9.555	-7.76847e-05		9.555	-0.000261524
9.56	4.48403e-06		9.56	-0.000115323		9.56	-0.000272423
9.565	4.32123e-05		9.565	-0.000165968		9.565	-0.000293205
9.57	9.31303e-05		9.57	-0.000171853		9.57	-0.000296474
9.575	0.000100106		9.575	-0.000182825		9.575	-0.000314639
9.58	0.000105555		9.58	-0.000203025		9.58	-0.000301197
9.585	-1.59337e-05		9.585	-0.000185804		9.585	-0.000297927
9.59	-2.0148e-05		9.59	-0.000166258		9.59	-0.000180798
9.595	-0.000167795		9.595	-0.000164805		9.595	-0.000172515
9.6	-0.000167141		9.6	-0.000264714		9.6	-0.000161688
9.605	-0.00016765		9.605	-0.000170255		9.605	-0.000139018
9.61	-0.000146941		9.61	-0.000151218		9.61	-0.000148827
9.615	-0.00010567		9.615	0.000144948		9.615	-0.000145848
9.62	-8.55428e-05		9.62	9.88813e-05		9.62	-0.000127901
9.625	-8.18371e-05		9.625	0.000134267		9.625	-9.60028e-05
9.63	-7.84947e-05		9.63	0.000160934		9.63	-9.28057e-05
9.635	-8.48889e-05		9.635	0.00021107		9.635	-8.32145e-05
9.64	-3.40263e-05		9.64	0.000168418		9.64	-8.5685e-05
9.645	-2.8286e-05		9.645	0.000172341		9.645	-8.03807e-05
9.65	-5.21188e-05		9.65	0.000207582		9.65	-4.33237e-05
9.655	-4.31815e-05		9.655	0.000221751		9.655	-3.34418e-05
9.66	8.40771e-06		9.66	0.000188327		9.66	-3.47497e-05
9.665	1.93795e-05		9.665	0.000183822		9.665	-3.8964e-05
9.67	-2.05113e-05		9.67	0.000207219		9.67	3.75479e-05
9.675	-5.42986e-05		9.675	0.000214412		9.675	8.86285e-05
9.68	-5.55339e-05		9.68	0.000283731		9.68	8.79019e-05
9.685	0.00016739		9.685	0.000360097		9.685	7.72208e-05
9.69	0.000178943		9.69	0.00035581		9.69	5.30247e-05
9.695	0.000233003		9.695	0.000336119		9.695	-6.00357e-05
9.7	0.000231549		9.7	0.000354066		9.7	-5.79285e-05
9.705	0.000238089		9.705	0.000546472		9.705	-6.24335e-05
9.71	0.000232058		9.71	0.000466327		9.71	-5.28422e-05
9.715	0.000228934		9.715	0.000478752		9.715	-2.2252e-05
9.72	0.000201613		9.72	0.000182514		9.72	6.7397e-06
9.725	0.000181631		9.725	0.000229162		9.725	5.51319e-05
9.73	0.000206191		9.73	0.000297173		9.73	1.72029e-05
9.735	0.000427443		9.735	0.000288744		9.735	5.23707e-05
9.74	0.000419668		9.74	0.000279807		9.74	5.62944e-05
9.745	0.000356453		9.745	0.000248635		9.745	5.41873e-05
9.75	0.000343156		9.75	0.000256846		9.75	4.59766e-05
9.755	0.000342357		9.755	0.000221824		9.755	0.000207647
9.76	0.000337126		9.76	0.000186147		9.76	0.000201471
9.765	0.000296436		9.765	0.000207291		9.765	0.000195513
9.77	0.000290695		9.77	0.000251905		9.77	0.000219128
9.775	0.000430204		9.775	0.000175466		9.775	0.0001493
9.78	0.000404337		9.78	0.000176265		9.78	0.000171026
9.785	0.000412402		9.785	0.000159335		9.785	0.000167538
9.79	0.00018461		9.79	0.00013652		9.79	0.000165649
9.795	0.000166227		9.795	0.000131724		9.795	0.000185921
9.8	0.000120088		9.8	0.000123441		9.8	0.000301525
9.805	0.000125028		9.805	0.000139426		9.805	0.000303341
9.81	0.000302321		9.81	-1.25805e-05		9.81	0.00036801
9.815	0.000302248		9.815	-3.5832e-05		9.815	0.000365103
9.82	0.000294328		9.82	-7.74667e-05		9.82	0.000342288
9.825	0.000276962		9.825	-6.1336e-05		9.825	0.000311407
9.83	0.000280377		9.83	-0.000101735		9.83	0.000249427
9.835	0.000253348		9.835	-0.000226494		9.835	0.000246957
9.84	2.91161e-05		9.84	-0.000261662		9.84	0.000246593
9.845	0.000256181		9.845	-0.000264423		9.845	0.000241362
9.85	0.000350205		9.85	-0.000248365		9.85	0.00023475
9.855	0.000356817		9.855	-0.000246476		9.855	0.000304795
9.86	0.000360086		9.86	-0.000246985		9.86	8.77566e-05
9.865	0.000354274		9.865	-0.00024248		9.865	9.1099e-05
9.87	0.000343956		9.87	-0.00027743		9.87	9.04451e-05
9.875	0.000453092		9.875	-0.000315504		9.875	9.59673e-05
9.88	0.000331967		9.88	-0.000302425		9.88	9.76385e-05
9.885	0.000339669		9.885	-0.000299518		9.885	3.2171e-05
9.89	0.00032688		9.89	-0.000351326		9.89	3.02818e-05
9.895	0.000331095		9.895	-0.000398047		9.895	3.15897e-05
9.9	0.000337489		9.9	-0.000357211		9.9	1.88014e-05
9.905	0.000330804		9.905	-0.000349218		9.905	3.30429e-05
9.91	0.000347008		9.91	-0.000398192		9.91	9.66939e-05
9.915	0.000189333		9.915	-0.00039049		9.915	2.74481e-05
9.92	0.000196817		9.92	-0.000306058		9.92	-9.75433e-06
9.925	0.000190859		9.925	-0.000179483		9.925	-3.28751e-06
9.93	0.000187662		9.93	-0.00015892		9.93	2.74335e-06
9.935	0.000183448		9.935	-0.000164006		9.935	3.79839e-05
9.94	0.000184465		9.94	-0.000177521		9.94	5.52772e-05
9.945	0.00030501		9.945	-0.000173161		9.945	1.48051e-05
9.95	7.67816e-05		9.95	-0.000166694		9.95	1.29159e-05
9.955	-1.76775e-05		9.955	-0.000183406		9.955	2.03999e-05
9.96	-1.43351e-05		9.96	-0.00017614		9.96	-4.42683e-05
9.965	-2.05113e-05		9.965	-0.00018406		9.965	-4.07079e-05
9.97	7.82643e-06		9.97	-0.000178465		9.97	-2.53038e-05
9.975	9.13432e-06		9.975	-0.00015892		9.975	0.000199364
9.98	-6.63604e-05		9.98	-0.000167348		9.98	0.000292878
9.985	-8.71414e-05		9.985	-0.000173234		9.985	0.000288301
[truncated: 70,029 more rows]

## Sheet: d
TEOA	0.000616784		TPrA	0.000723376		DBAE	0.000601557
Time / s			Time / s			Time / s
0			0			0
0.005			0.005			0.005
0.01			0.01			0.01
0.015			0.015			0.015
0.02			0.02			0.02
0.025			0.025			0.025
0.03			0.03			0.03
0.035			0.035			0.035
0.04			0.04			0.04
0.045			0.045			0.045
0.05			0.05			0.05
0.055			0.055			0.055
0.06			0.06			0.06
0.065			0.065			0.065
0.07			0.07			0.07
0.075			0.075			0.075
0.08			0.08			0.08
0.085			0.085			0.085
0.09			0.09			0.09
0.095	0.00015938		0.095	0.000289953		0.095	0.000110302
0.1	9.38395e-05		0.1	0.000311097		0.1	0.000111392
0.105	9.23863e-05		0.105	0.000272442		0.105	0.000111028
0.11	8.96252e-05		0.11	0.000250861		0.11	-0.000114947
0.115	-0.000121673		0.115	1.45681e-05		0.115	-0.000131368
0.12	-0.000119566		0.12	2.39413e-05		0.12	-0.00016581
0.125	-0.000108085		0.125	5.722e-05		0.125	-0.000158544
0.13	-9.95111e-05		0.13	2.14709e-05		0.13	-0.000161741
0.135	-0.000121963		0.135	1.39868e-05		0.135	-7.7454e-05
0.14	-0.000122981		0.14	3.32419e-05		0.14	-7.34576e-05
0.145	-2.38711e-05		0.145	5.67841e-05		0.145	-6.35031e-05
0.15	5.42918e-07		0.15	6.91364e-05		0.15	-2.65187e-05
0.155	-0.000126323		0.155	0.000101689		0.155	-3.5456e-05
0.16	-0.000134679		0.16	0.000100308		0.16	-7.06965e-05
0.165	-0.000139765		0.165	0.000142597		0.165	-0.000118507
0.17	-0.00013308		0.17	0.000298963		0.17	-0.000106882
0.175	-0.000133516		0.175	0.000295838		0.175	-0.000103757
0.18	-0.000129738		0.18	0.000305502		0.18	-0.000109279
0.185	-0.000111428		0.185	0.00029533		0.185	-4.28674e-05
0.19	-0.000106995		0.19	0.000338781		0.19	-4.67184e-05
0.195	-0.000116659		0.195	0.00033929		0.195	-5.66003e-05
0.2	-0.000119638		0.2	8.75196e-05		0.2	-5.39845e-05
0.205	-6.72497e-05		0.205	6.79012e-05		0.205	-5.1514e-05
0.21	-6.49246e-05		0.21	0.000239744		0.21	-5.95067e-05
0.215	-6.96475e-05		0.215	0.000297219		0.215	-1.4675e-05
0.22	-5.25722e-05		0.22	0.000321778		0.22	1.62059e-05
0.225	-6.39073e-05		0.225	0.000407446		0.225	2.52159e-05
0.23	-7.48064e-05		0.23	0.00037998		0.23	2.13649e-05
0.235	-8.05466e-05		0.235	0.000384848		0.235	8.86488e-05
0.24	-8.53423e-05		0.24	0.000390152		0.24	1.1701e-05
0.245	-8.91206e-05		0.245	0.000379544		0.245	2.94302e-05
0.25	-0.000139838		0.25	0.000348808		0.25	0.000102963
0.255	-0.000167158		0.255	0.000362541		0.255	5.47889e-05
0.26	-0.000174497		0.26	0.000333767		0.26	5.82039e-05
0.265	-0.000177985		0.265	0.000344812		0.265	7.00477e-05
0.27	-0.000173625		0.27	0.000289154		0.27	7.21548e-05
0.275	-0.000174352		0.275	0.000294095		0.275	7.17915e-05
0.28	-0.000172826		0.28	0.000294385		0.28	6.9757e-05
0.285	-3.40437e-05		0.285	0.000292205		0.285	4.95573e-05
0.29	-5.19909e-05		0.29	0.00031473		0.29	8.72186e-06
0.295	2.86627e-05		0.295	0.000317346		0.295	2.83633e-06
0.3	3.18598e-05		0.3	0.000331297		0.3	-4.72041e-06
0.305	3.47662e-05		0.305	0.000327882		0.305	3.14647e-05
0.31	-1.23907e-05		0.31	0.000396328		0.31	3.46618e-05
0.315	-1.38439e-05		0.315	0.000230371		0.315	3.56791e-05
0.32	-9.12098e-06		0.32	0.00033137		0.32	-5.88298e-06
0.325	-2.24179e-05		0.325	0.000320543		0.325	-3.26949e-05
0.33	-9.48429e-06		0.33	0.000249989		0.33	0.000235206
0.335	-9.19364e-06		0.335	0.000245048		0.335	0.000221618
0.34	3.83266e-05		0.34	0.000254858		0.34	0.000176133
0.345	4.47207e-05		0.345	0.000259653		0.345	0.000208903
0.35	5.59105e-05		0.35	0.000245484		0.35	0.00019764
0.355	7.22772e-06		0.355	0.000280652		0.355	0.000167413
0.36	4.56653e-05		0.36	0.000306084		0.36	0.000169593
0.365	5.19142e-05		0.365	0.000315166		0.365	0.000179402
0.37	6.02702e-05		0.37	0.000325702		0.37	0.00018071
0.375	5.3876e-05		0.375	0.00031582		0.375	0.000177586
0.38	4.69732e-05		0.38	0.000151098		0.38	0.00016051
0.385	5.33674e-05		0.385	0.000149499		0.385	0.000150556
0.39	-7.22633e-05		0.39	0.000141943		0.39	0.000154044
0.395	-6.99382e-05		0.395	0.000107138		0.395	0.000131737
0.4	-0.000133226		0.4	0.000137583		0.4	0.000137114
0.405	-0.000138675		0.405	0.000134459		0.405	0.000149975
0.41	-0.000107722		0.41	0.000205884		0.41	0.000111392
0.415	-0.000124361		0.415	0.000150153		0.415	0.000106305
0.42	-0.000128212		0.42	0.000165412		0.42	0.000106305
0.425	-0.000125233		0.425	2.12529e-05		0.425	0.000101219
0.43	-0.000127994		0.43	2.24155e-05		0.43	0.0001026
0.435	1.70549e-06		0.435	2.99722e-05		0.435	-0.000166682
0.44	-4.47068e-06		0.44	8.66477e-05		0.44	-0.000140233
0.445	-4.98111e-05		0.445	8.49765e-05		0.445	-0.000120687
0.45	-4.6396e-05		0.45	7.0517e-05		0.45	-0.000146482
0.455	-5.52607e-05		0.455	8.96268e-05		0.455	-0.000129189
0.46	-5.37348e-05		0.46	6.87005e-05		0.46	-0.000175401
0.465	-7.84395e-05		0.465	6.41228e-05		0.465	-0.000180342
0.47	-7.65503e-05		0.47	0.00023989		0.47	-0.00018274
0.475	-7.1464e-05		0.475	0.000225357		0.475	-0.000139361
0.48	-6.43433e-05		0.48	0.000235021		0.48	-0.000103612
0.485	-6.49972e-05		0.485	0.000247083		0.485	-9.40207e-05
0.49	-6.18001e-05		0.49	0.000310443		0.49	-7.97065e-05
0.495	-3.31717e-05		0.495	0.000344231		0.495	-8.07237e-05
0.5	-2.59056e-05		0.5	0.000340816		0.5	-8.28309e-05
0.505	-4.26903e-05		0.505	0.000281088		0.505	-7.54195e-05
0.51	-3.40437e-05		0.51	0.000270262		0.51	-8.09417e-05
0.515	-6.79763e-05		0.515	0.000194476		0.515	-7.3167e-05
0.52	-6.66684e-05		0.52	0.000195784		0.52	-7.04059e-05
0.525	-6.63778e-05		0.525	0.000183505		0.525	-1.43843e-05
0.53	-7.52424e-05		0.53	0.000173768		0.53	2.54339e-05
0.535	-6.12188e-05		0.535	0.000148555		0.535	2.15828e-05
0.54	-0.000196077		0.54	0.000137438		0.54	1.79498e-05
0.545	-0.000180891		0.545	9.28239e-05		0.545	-5.88298e-06
0.55	-0.000179365		0.55	0.000145285		0.55	-4.62824e-05
0.555	-0.000187358		0.555	0.000190044		0.555	-6.33578e-05
0.56	-0.000177985		0.56	0.000235893		0.56	-8.33395e-05
0.565	-0.000179511		0.565	0.000227828		0.565	-5.36939e-05
0.57	-0.000191137		0.57	0.000181615		0.57	-1.3803e-05
0.575	-0.000191209		0.575	1.16616e-05		0.575	-2.07058e-05
0.58	-0.000197458		0.58	1.90004e-05		0.58	-7.06965e-05
0.585	-0.000125814		0.585	1.41321e-05		0.585	-0.000104121
0.59	-7.13187e-05		0.59	-8.75606e-06		0.59	-0.000114293
0.595	-8.22178e-05		0.595	-7.88012e-05		0.595	-0.000118871
0.6	-8.68681e-05		0.6	-0.000122543		0.6	-3.06603e-05
0.605	-5.99836e-05		0.605	-0.000105322		0.605	-2.41935e-05
0.61	-6.04196e-05		0.61	-8.94823e-05		0.61	-2.09964e-05
0.615	-6.65231e-05		0.615	3.34599e-05		0.615	9.38804e-05
0.62	-6.60145e-05		0.62	3.27333e-05		0.62	8.87942e-05
0.625	-5.17729e-05		0.625	1.52947e-05		0.625	8.79222e-05
0.63	-4.74133e-05		0.63	7.81062e-06		0.63	3.53884e-05
0.635	-2.98293e-05		0.635	2.41593e-05		0.635	-5.95564e-06
0.64	-1.59511e-05		0.64	6.49221e-05		0.64	-3.84848e-06
0.645	1.65283e-05		0.645	0.000130826		0.645	-5.51968e-06
0.65	2.72275e-06		0.65	0.000121016		0.65	-1.08736e-06
0.655	-2.9448e-06		0.655	5.90366e-05		0.655	6.54203e-06
0.66	-1.78223e-06		0.66	4.45044e-05		0.66	1.70779e-05
0.665	1.66736e-05		0.665	3.02628e-05		0.665	1.64966e-05
0.67	1.54384e-05		0.67	3.86915e-05		0.67	-1.08966e-05
0.675	2.61922e-05		0.675	4.15253e-05		0.675	-4.03242e-05
0.68	2.16872e-05		0.68	2.60485e-05		0.68	-4.11962e-05
0.685	1.56564e-05		0.685	5.11892e-05		0.685	-3.91617e-05
0.69	-5.78038e-05		0.69	5.57668e-05		0.69	-3.51653e-05
0.695	-0.00010329		0.695	7.75651e-05		0.695	-3.14596e-05
0.7	-8.4979e-05		0.7	9.00628e-05		0.7	-6.46427e-06
0.705	-0.000123271		0.705	7.66932e-05		0.705	-9.44566e-05
0.71	-0.000153062		0.71	5.56942e-05		0.71	-6.98972e-05
0.715	-0.000136132		0.715	5.62754e-05		0.715	-7.91978e-05
0.72	-0.000135696		0.72	-6.25978e-05		0.72	-0.00018957
0.725	-0.000132209		0.725	-4.04362e-05		0.725	-0.000187535
0.73	-0.000141945		0.73	5.83099e-05		0.73	-7.70907e-05
0.735	-0.000122908		0.735	4.90094e-05		0.735	-5.71816e-05
0.74	-0.000136568		0.74	3.32419e-05		0.74	-4.91889e-05
0.745	-0.000141146		0.745	-1.92594e-06		0.745	-4.36667e-05
0.75	-0.000105324		0.75	5.4023e-05		0.75	-3.61099e-05
0.755	-0.000101037		0.755	0.000179363		0.755	-3.17503e-05
0.76	-4.00019e-05		0.76	0.000185467		0.76	1.61333e-05
0.765	-4.2327e-05		0.765	0.000165339		0.765	5.31177e-05
0.77	-6.79763e-05		0.77	0.000123196		0.77	0.000102018
0.775	-6.34713e-05		0.775	0.000183214		0.775	0.000151501
0.78	8.46296e-06		0.78	0.000211915		0.78	0.000143435
0.785	9.40755e-06		0.785	0.000248827		0.785	0.000174316
0.79	5.00977e-05		0.79	0.000214095		0.79	0.00052396
0.795	5.19868e-05		0.795	0.00022216		0.795	0.000521926
0.8	9.64553e-05		0.8	0.000243523		0.8	0.000526285
0.805	8.56288e-05		0.805	0.000238945		0.805	0.000506231
0.81	0.000125956		0.81	0.000243595		0.81	0.000502307
0.815	0.000121741		0.815	0.000249844		0.815	0.000465977
0.82	0.00010968		0.82	0.000265829		0.82	0.00046169
0.825	0.000159307		0.825	0.000288354		0.825	0.000487267
0.83	0.000163303		0.83	0.00028959		0.83	0.000486758
0.835	0.000170133		0.835	0.000230298		0.835	0.000377476
0.84	0.000366391		0.84	0.000297655		0.84	0.000365996
0.845	0.000406645		0.845	0.000349825		0.845	0.000371808
0.85	0.000386736		0.85	0.000357237		0.85	0.000384451
0.855	0.000317054		0.855	0.0002186		0.855	0.000382998
0.86	0.000353602		0.86	0.00010801		0.86	0.000379292
0.865	0.000317926		0.865	0.000112878		0.865	0.000321091
0.87	0.000367916		0.87	0.000119708		0.87	0.000280474
0.875	0.000365083		0.875	0.000116221		0.875	0.000231646
0.88	0.000359488		0.88	4.55216e-05		0.88	0.000182527
0.885	0.000278108		0.885	2.34327e-05		0.885	0.000200038
0.89	0.000375546		0.89	4.30512e-05		0.89	0.00016705
0.895	0.000369442		0.895	3.65843e-05		0.895	-0.0001863
0.9	0.000746552		0.9	3.09894e-05		0.9	-0.000185864
0.905	0.000703755		0.905	-1.27199e-06		0.905	-6.31895e-06
0.91	0.000703392		0.91	-6.79422e-06		0.91	1.46801e-05
0.915	0.000660159		0.915	-8.6834e-06		0.915	4.63602e-05
0.92	0.000665753		0.92	-5.70431e-06		0.92	0.000193281
0.925	0.000657397		0.925	-5.04634e-05		0.925	0.000209847
0.93	0.000694309		0.93	-1.34064e-05		0.93	0.00020556
0.935	0.000697288		0.935	-3.80384e-05		0.935	0.000206868
0.94	0.000713637		0.94	-3.65125e-05		0.94	0.000202508
0.945	0.000497616		0.945	-9.52225e-05		0.945	0.000197568
0.95	0.000492603		0.95	-0.000148628		0.95	0.000190374
0.955	0.000496381		0.955	-0.000139473		0.955	0.000175915
0.96	0.000498052		0.96	-0.000132352		0.96	0.000174243
0.965	0.000462303		0.965	-0.000110772		0.965	0.000196332
0.97	0.000445446		0.97	-0.000122252		0.97	0.000199384
0.975	0.000397635		0.975	-9.33334e-05		0.975	0.000196768
0.98	0.000438615		0.98	-9.44233e-05		0.98	0.000206505
0.985	0.000439051		0.985	-8.24342e-05		0.985	0.000223871
0.99	0.000452712		0.99	-6.8338e-05		0.99	0.000212826
0.995	0.000368352		0.995	-0.000133224		0.995	0.000215079
1	0.000336818		1	-0.000109391		1	0.000217331
1.005	-3.66595e-05		1.005	-0.000114405		1.005	0.000229102
1.01	-4.39256e-05		1.01	-0.000125086		1.01	4.50523e-05
1.015	-5.0901e-05		1.015	-0.00012218		1.015	4.78134e-05
1.02	-4.95931e-05		1.02	-7.55314e-05		1.02	1.41714e-05
1.025	-2.5833e-05		1.025	-2.53954e-05		1.025	-0.000123012
1.03	-1.40619e-05		1.03	-2.67033e-05		1.03	-0.000133112
1.035	-9.91478e-05		1.035	-8.61399e-05		1.035	-0.000153893
1.04	-6.58691e-05		1.04	-5.64216e-05		1.04	-0.000157018
1.045	-8.97746e-05		1.045	-9.297e-05		1.045	-0.000151132
1.05	-8.27265e-05		1.05	-7.90918e-05		1.05	-0.000112259
1.055	-0.000120219		1.055	-8.0545e-05		1.055	-0.000115528
1.06	-0.000120728		1.06	-2.61947e-05		1.06	-0.000114002
1.065	-0.000120147		1.065	-3.20802e-05		1.065	-0.000111532
1.07	-0.000120074		1.07	-7.6694e-05		1.07	-9.67818e-05
1.075	-0.000118984		1.075	4.46822e-06		1.075	-8.48654e-05
1.08	-0.000123344		1.08	8.42499e-05		1.08	-7.81079e-05
1.085	-9.70227e-06		1.085	8.78103e-05		1.085	-2.16504e-05
1.09	-1.1103e-07		1.09	7.18975e-05		1.09	-4.27947e-05
1.095	-1.45705e-05		1.095	0.000135912		1.095	-5.08601e-05
1.1	-2.57603e-05		1.1	0.000167156		1.1	-2.15051e-05
1.105	-1.41346e-05		1.105	0.000148191		1.105	-2.07785e-05
1.11	-1.74043e-05		1.11	0.000145794		1.11	-3.38574e-05
1.115	-2.24179e-05		1.115	0.000159817		1.115	2.83633e-06
1.12	4.61013e-05		1.12	0.00024236		1.12	-1.017e-05
1.125	4.75545e-05		1.125	0.000217873		1.125	3.82222e-05
1.13	2.56836e-05		1.13	0.000210389		1.13	3.27726e-05
1.135	1.99434e-05		1.135	0.000242505		1.135	3.21187e-05
1.14	1.83448e-05		1.14	0.00051462		1.14	3.08834e-05
1.145	-2.22726e-05		1.145	0.000499144		1.145	4.21459e-05
1.15	-1.58784e-05		1.15	0.000504593		1.15	3.6551e-05
1.155	-2.36532e-05		1.155	0.000519053		1.155	1.49707e-05
1.16	-1.54425e-05		1.16	0.000522104		1.16	1.8967e-05
1.165	-1.98021e-05		1.165	0.000506264		1.165	3.91668e-05
1.17	-1.59511e-05		1.17	0.000514039		1.17	4.37444e-05
1.175	-2.59056e-05		1.175	0.000687408		1.175	5.3068e-06
1.18	-3.16459e-05		1.18	0.000607481		1.18	-7.62684e-06
1.185	-2.87394e-05		1.185	0.000494421		1.185	-7.48152e-06
1.19	-0.000171082		1.19	0.000640905		1.19	-7.66547e-05
1.195	-0.000186559		1.195	0.000648898		1.195	-6.81534e-05
1.2	-0.000187213		1.2	0.000570715		1.2	-5.71816e-05
1.205	-0.000180165		1.205	0.000581904		1.205	-8.48654e-05
1.21	-0.00018576		1.21	0.000581032		1.21	-6.13232e-05
1.215	-0.000188375		1.215	0.000580233		1.215	-6.32851e-05
1.22	-0.000188085		1.22	0.00059898		1.22	-8.29035e-05
1.225	-0.000250428		1.225	0.000534312		1.225	-5.05694e-05
1.23	-0.000245124		1.23	0.000528281		1.23	-9.68544e-05
1.235	-0.000250646		1.235	0.00047829		1.235	-9.38027e-05
1.24	-0.000250428		1.24	0.000451551		1.24	-8.22496e-05
1.245	-0.00024229		1.245	0.000178128		1.245	-8.09417e-05
1.25	-0.000230955		1.25	0.000166793		1.25	-8.46474e-05
1.255	-0.000232045		1.255	0.000161343		1.255	-8.47927e-05
1.26	-0.000232263		1.26	0.00014979		1.26	-0.000100415
1.265	-0.000235823		1.265	0.000152333		1.265	5.54428e-05
1.27	-0.000235169		1.27	9.05714e-05		1.27	3.85128e-05
1.275	-0.000243162		1.275	7.95269e-05		1.275	3.2264e-05
1.28	-0.000221436		1.28	-7.29156e-05		1.28	3.69869e-05
1.285	-0.000215769		1.285	-6.92826e-05		1.285	4.35264e-05
1.29	-0.000184161		1.29	-8.27249e-05		1.29	9.33718e-05
1.295	-0.000177622		1.295	-0.000232697		1.295	9.63509e-05
1.3	-0.000180092		1.3	-0.000232988		1.3	8.60331e-05
1.305	-0.000128358		1.305	-0.000236693		1.305	8.93028e-05
1.31	-0.000127776		1.31	-0.000276947		1.31	8.60331e-05
1.315	-0.000122327		1.315	-0.000261907		1.315	6.24909e-05
1.32	-8.62142e-05		1.32	-0.000258419		1.32	7.77497e-05
1.325	-8.30171e-05		1.325	-0.00024643		1.325	6.60513e-05
1.33	-8.39617e-05		1.33	-0.000261543		1.33	2.23094e-05
1.335	-4.90118e-05		1.335	-0.000266121		1.335	6.86671e-05
1.34	-4.95931e-05		1.34	-0.000244468		1.34	6.86671e-05
1.345	-5.00291e-05		1.345	-0.000242143		1.345	5.41349e-05
1.35	1.49298e-05		1.35	-0.000248973		1.35	4.8322e-05
1.355	2.52275e-07		1.355	-0.000180526		1.355	0.000102745
1.36	2.76454e-05		1.36	-0.000178056		1.36	0.000103036
1.365	2.93166e-05		1.365	-0.000150735		1.365	9.35171e-05
1.37	3.04065e-05		1.37	-0.000154659		1.37	-5.75449e-05
1.375	2.96073e-05		1.375	6.28474e-06		1.375	-6.75721e-05
1.38	0.000121596		1.38	2.40867e-05		1.38	-7.12778e-05
1.385	0.000109752		1.385	3.81427e-06		1.385	-6.90253e-05
1.39	0.000111859		1.39	3.9921e-07		1.39	-7.67274e-05
1.395	0.00010205		1.395	1.55127e-05		1.395	-9.33667e-05
1.4	9.1587e-05		1.4	3.28786e-05		1.4	-9.71451e-05
1.405	0.000168898		1.405	3.36052e-05		1.405	-9.24948e-05
1.41	0.000134602		1.41	3.78196e-05		1.41	-0.000102231
1.415	0.000128935		1.415	5.63481e-05		1.415	-0.000104193
1.42	0.000115056		1.42	6.26696e-05		1.42	-8.99516e-05
1.425	8.11965e-05		1.425	8.90455e-05		1.425	-5.18773e-05
1.43	8.21411e-05		1.43	4.35598e-05		1.43	-5.08601e-05
1.435	0.000210242		1.435	4.23245e-05		1.435	-5.20953e-05
1.44	0.000168898		1.44	8.26513e-05		1.44	-9.50379e-05
1.445	0.000167518		1.445	6.44135e-05		1.445	-6.21952e-05
1.45	0.000178053		1.45	5.86006e-05		1.45	-5.987e-05
1.455	0.000111641		1.455	5.73654e-05		1.455	-6.09599e-05
1.46	0.000114112		1.46	7.93089e-05		1.46	-0.000126573
1.465	0.000124284		1.465	8.94088e-05		1.465	-0.00012977
1.47	0.000126973		1.47	4.34145e-05		1.47	-8.61733e-05
1.475	0.000120651		1.475	4.30512e-05		1.475	-9.75084e-05
1.48	0.00017631		1.48	-0.000108737		1.48	-1.0388e-05
1.485	8.3885e-05		1.485	-0.000102053		1.485	-7.11822e-06
1.49	8.35943e-05		1.49	-6.02726e-05		1.49	-1.52562e-05
1.495	8.37396e-05		1.495	-2.95371e-05		1.495	-1.70001e-05
1.5	6.78996e-05		1.5	-1.03546e-05		1.5	-5.59463e-05
1.505	5.96162e-05		1.505	-2.55407e-05		1.505	-4.83896e-05
1.51	-1.00656e-05		1.51	-3.23709e-05		1.51	-4.81716e-05
1.515	-3.45523e-05		1.515	-4.05089e-05		1.515	-3.75631e-05
1.52	-3.92753e-05		1.52	-1.92192e-05		1.52	-3.06603e-05
1.525	-2.111e-05		1.525	-3.8765e-05		1.525	4.20006e-05
1.53	-1.06469e-05		1.53	-5.45324e-05		1.53	-1.00973e-05
1.535	2.29225e-05		1.535	-2.48868e-05		1.535	4.854e-05
1.54	-0.000111355		1.54	-1.89286e-05		1.54	4.12739e-05
1.545	-0.000113244		1.545	-5.88921e-05		1.545	3.56791e-05
1.55	-0.000112154		1.55	-5.38785e-05		1.55	1.67375e-06
1.555	-0.000108739		1.555	-6.34697e-05		1.555	6.61469e-06
1.56	-6.24541e-05		1.56	-1.10812e-05		1.56	1.78045e-05
1.565	-6.07829e-05		1.565	-9.24614e-05		1.565	3.01568e-05
1.57	-9.68227e-05		1.57	-9.87829e-05		1.57	3.02295e-05
1.575	-0.000101764		1.575	-0.000101762		1.575	-9.37071e-06
1.58	-7.82215e-05		1.58	-0.000100963		1.58	-5.59234e-06
1.585	-0.000135624		1.585	-3.86197e-05		1.585	-9.66364e-05
1.59	-0.00012625		1.59	-6.0418e-05		1.59	-9.87436e-05
1.595	-0.000127486		1.595	-9.70391e-05		1.595	-8.50107e-05
1.6	-0.0001317		1.6	-7.65487e-05		1.6	-3.98883e-05
1.605	-0.000132281		1.605	-0.000102997		1.605	-3.85804e-05
1.61	-0.000119638		1.61	-0.000101907		1.61	-4.49019e-05
1.615	-8.17092e-05		1.615	0.000184522		1.615	-4.83169e-05
1.62	-7.24086e-05		1.62	0.00019157		1.62	-5.99427e-05
1.625	-7.50971e-05		1.625	0.000154295		1.625	-6.15412e-05
1.63	-8.77401e-05		1.63	0.000144195		1.63	-0.00015353
1.635	-0.00010249		1.635	0.000136202		1.635	-0.000155128
1.64	-0.000129084		1.64	0.000122324		1.64	-0.000210496
1.645	-0.000127486		1.645	0.00015444		1.645	-0.000202431
1.65	-8.24358e-05		1.65	0.000144631		1.65	-0.000198289
1.655	-8.0256e-05		1.655	0.000213296		1.655	-0.000202431
1.66	-0.00010031		1.66	0.000221506		1.66	-3.40028e-05
1.665	-0.000154951		1.665	0.000261034		1.665	-1.29311e-05
1.67	-0.000161273		1.67	0.000258709		1.67	-2.76813e-05
1.675	-8.64322e-05		1.675	0.000258563		1.675	-2.74633e-05
1.68	-8.67228e-05		1.68	0.000275421		1.68	9.17733e-05
1.685	-0.000103798		1.685	0.000273895		1.685	8.74863e-05
1.69	-0.000102636		1.69	0.000205012		1.69	9.17733e-05
1.695	-0.000104089		1.695	0.000318872		1.695	9.54063e-05
1.7	-6.97202e-05		1.7	0.000340307		1.7	8.6687e-05
1.705	-7.21906e-05		1.705	0.000289008		1.705	5.33357e-05
1.71	-7.72769e-05		1.71	0.000285375		1.71	4.86127e-05
1.715	-8.59236e-05		1.715	0.00033602		1.715	0.000232009
1.72	-0.00011259		1.72	5.83826e-05		1.72	0.00023012
1.725	-7.44431e-05		1.725	5.67114e-05		1.725	0.000230192
1.73	-6.69591e-05		1.73	4.89367e-05		1.73	0.000252645
1.735	-4.32716e-05		1.735	5.11892e-05		1.735	0.000282363
1.74	-4.40709e-05		1.74	9.35505e-05		1.74	0.000290283
1.745	-5.62052e-05		1.745	8.2506e-05		1.745	0.000287449
1.75	-5.497e-05		1.75	8.2724e-05		1.75	0.000282726
1.755	-9.54421e-05		1.755	0.000105467		1.755	0.000289702
1.76	-0.000103871		1.76	3.25153e-05		1.76	0.000298494
1.765	-8.86847e-05		1.765	0.000115785		1.765	0.000131591
1.77	-7.5969e-05		1.77	2.93182e-05		1.77	0.000101728
1.775	-7.32806e-05		1.775	6.76832e-05		1.775	0.000267467
1.78	-0.000156187		1.78	6.70293e-05		1.78	0.000272481
1.785	-0.000152554		1.785	7.15342e-05		1.785	0.000158185
1.79	-0.000146232		1.79	6.93544e-05		1.79	0.000158767
1.795	-0.000150955		1.795	8.30147e-05		1.795	0.000237749
1.8	-9.81306e-05		1.8	3.35326e-05		1.8	0.000233317
1.805	-0.000117749		1.805	5.57668e-05		1.805	0.000232009
1.81	-0.000117749		1.81	5.30784e-05		1.81	0.000218567
1.815	-8.10553e-05		1.815	4.93727e-05		1.815	0.000231791
1.82	-8.17819e-05		1.82	5.04951e-06		1.82	4.97753e-05
1.825	-8.56329e-05		1.825	0.000149063		1.825	6.26362e-05
1.83	-0.000101182		1.83	0.00015633		1.83	6.19096e-05
1.835	-9.07918e-05		1.835	0.000181761		1.835	3.71323e-05
1.84	-0.000118621		1.84	0.000186556		1.84	1.15556e-05
1.845	-9.10825e-05		1.845	0.000197601		1.845	1.06837e-05
1.85	-8.13459e-05		1.85	0.000246356		1.85	-5.08371e-06
1.855	-8.0256e-05		1.855	0.000211261		1.855	-6.75491e-06
1.86	-7.72042e-05		1.86	0.000242869		1.86	-1.88893e-05
1.865	-8.17092e-05		1.865	0.000268227		1.865	-2.36849e-05
1.87	-9.27537e-05		1.87	0.000192587		1.87	-2.86985e-05
1.875	-0.000101328		1.875	0.000213368		1.875	-2.6664e-05
1.88	-8.55602e-05		1.88	0.000194476		1.88	-0.000184556
1.885	-6.29627e-05		1.885	0.00020414		1.885	-0.000184847
1.89	-6.398e-05		1.89	0.000184667		1.89	-0.000191532
1.895	-7.02288e-05		1.895	0.000196656		1.895	-0.000108989
1.9	-7.03015e-05		1.9	0.000187937		1.9	-0.000187099
1.905	-0.000116514		1.905	0.0001487		1.905	-0.000172131
1.91	-0.000137803		1.91	0.000114259		1.91	-0.000170387
1.915	-0.000141291		1.915	0.000156983		1.915	-0.000155928
1.92	-0.000178784		1.92	0.000155821		1.92	-3.9743e-05
1.925	-0.000169411		1.925	0.000163959		1.925	-3.66185e-05
1.93	-0.000170501		1.93	1.29695e-05		1.93	-5.04241e-05
1.935	-0.000195133		1.935	-1.12667e-06		1.935	3.90941e-05
1.94	-0.000185905		1.94	6.17193e-07		1.94	4.13466e-05
1.945	-0.000187867		1.945	3.015e-06		1.945	4.20006e-05
1.95	-0.000217948		1.95	-4.63944e-05		1.95	3.29179e-05
1.955	-0.000225723		1.955	0.000255148		1.955	4.41077e-05
1.96	-0.000227758		1.96	0.000264594		1.96	9.55516e-05
1.965	-0.00022645		1.965	0.000216202		1.965	0.000148158
1.97	-0.000171009		1.97	0.000275784		1.97	0.000145106
1.975	-0.000166432		1.975	0.0004275		1.975	0.000148231
1.98	-0.000172245		1.98	0.000424957		1.98	0.000146196
1.985	-0.00018932		1.985	0.000402141		1.985	0.000257513
1.99	-0.000210028		1.99	0.000389426		1.99	0.000253589
1.995	-0.000213516		1.995	0.000390443		1.995	0.000295296
2	-0.000217222		2	0.000381288		2	0.000265651
2.005	-0.000214097		2.005	0.000390298		2.005	0.000269139
2.01	-0.000202472		2.01	0.000368645		2.01	0.000291373
2.015	-0.000191355		2.015	0.000356438		2.015	0.000289193
2.02	-0.000172608		2.02	0.000312841		2.02	0.000301763
2.025	-0.000168539		2.025	0.000320325		2.025	0.00017744
2.03	-0.000178784		2.03	0.000305139		2.03	0.000172136
2.035	-0.000109684		2.035	0.000306956		2.035	0.000175188
2.04	-0.00010932		2.04	0.000307973		2.04	8.48705e-05
2.045	-0.000126686		2.045	0.00028879		2.045	8.50158e-05
2.05	-0.00010823		2.05	0.00058205		2.05	0.000186596
2.055	-0.000104379		2.055	0.000583939		2.055	0.00018645
2.06	-0.000108666		2.06	0.000262051		2.06	0.000184271
2.065	-0.000113317		2.065	0.000250934		2.065	0.00016022
2.07	-0.000111573		2.07	0.000284213		2.07	0.000164434
2.075	-0.000154079		2.075	0.000193605		2.075	0.000167486
2.08	-0.000163017		2.08	3.86188e-05		2.08	0.000160946
2.085	-0.00014536		2.085	2.32147e-05		2.085	0.000165742
2.09	-0.000131482		2.09	3.99267e-05		2.09	4.82494e-05
2.095	-0.000124797		2.095	3.81829e-05		2.095	5.06472e-05
2.1	-0.000108666		2.1	4.87914e-05		2.1	1.11923e-05
2.105	-0.000106705		2.105	5.39503e-05		2.105	-3.26949e-05
2.11	-9.44249e-05		2.11	6.31056e-05		2.11	-3.38574e-05
2.115	-8.11279e-05		2.115	8.12708e-05		2.115	-6.76447e-05
2.12	-8.23632e-05		2.12	8.82462e-05		2.12	-6.65548e-05
2.125	-7.00108e-05		2.125	0.000255294		2.125	-8.95157e-05
2.13	-7.1464e-05		2.13	0.000304921		2.13	-1.75814e-05
2.135	-4.44342e-05		2.135	0.000317855		2.135	-1.809e-05
2.14	-0.000119784		2.14	0.000317855		2.14	3.24093e-05
2.145	-0.000115715		2.145	0.000322214		2.145	4.41077e-05
2.15	-1.63691e-06		2.15	0.000318654		2.15	0.000108776
2.155	-1.78403e-05		2.155	1.49314e-05		2.155	1.0829e-05
2.16	0.000160615		2.16	7.73796e-06		2.16	3.10288e-05
2.165	0.000214166		2.165	0.000104522		2.165	3.80042e-05
2.17	0.00023066		2.17	0.000170644		2.17	1.0829e-05
2.175	0.000222377		2.175	0.000193023		2.175	-9.87933e-06
2.18	0.000217363		2.18	0.000207773		2.18	-9.87933e-06
2.185	0.000229425		2.185	0.000206538		2.185	-7.26354e-06
2.19	0.000217654		2.19	0.000202978		2.19	-5.22903e-06
2.195	0.00020937		2.195	0.000182487		2.195	-3.9938e-06
2.2	0.00020225		2.2	0.000186992		2.2	-3.60754e-07
2.205	0.00019106		2.205	0.000186048		2.205	1.03931e-05
2.21	0.000192804		2.21	0.000179508		2.21	-1.74131e-06
2.215	0.000180815		2.215	0.000171879		2.215	-6.68225e-06
2.22	0.000144412		2.22	0.00015444		2.22	-6.68225e-06
2.225	0.00014165		2.225	0.000480324		2.225	-1.00973e-05
2.23	0.000119126		2.23	0.000346483		2.23	-7.11822e-06
2.235	0.00012443		2.235	0.00030354		2.235	-8.1305e-05
2.24	9.52927e-05		2.24	0.000321488		2.24	-7.93432e-05
2.245	0.000117818		2.245	0.000339144		2.245	-0.000122504
2.25	0.000150297		2.25	0.000363558		2.25	-0.000134711
2.255	3.49115e-05		2.255	0.000387246		2.255	-0.000163412
2.26	3.6946e-05		2.26	0.000393713		2.26	-0.000135147
2.265	-0.000144997		2.265	0.00039909		2.265	-0.000144011
2.27	-0.000187068		2.27	0.000321851		2.27	-8.22496e-05
2.275	-0.000185178		2.275	0.000255875		2.275	-6.4375e-05
2.28	-0.000188739		2.28	0.000212569		2.28	-9.02423e-05
2.285	-0.000193462		2.285	0.000230807		2.285	-9.05329e-05
2.29	-0.000200001		2.29	0.000239308		2.29	-9.22768e-05
2.295	-0.00019506		2.295	0.00039146		2.295	-4.3594e-05
2.3	-0.000147249		2.3	0.000401778		2.3	-3.38574e-05
2.305	-7.01561e-05		2.305	0.000398363		2.305	-4.03242e-05
2.31	-7.39345e-05		2.31	0.000395239		2.31	-2.85532e-05
2.315	-5.43887e-05		2.315	0.000744374		2.315	-2.35396e-05
2.32	-5.35168e-05		2.32	0.000905173		2.32	-7.91749e-06
2.325	-5.35895e-05		2.325	0.000925154		2.325	-1.74361e-05
2.33	-3.92753e-05		2.33	0.000591641		2.33	-1.63462e-05
2.335	-4.11644e-05		2.335	0.000599125		2.335	-2.01972e-05
2.34	-5.20636e-05		2.34	0.000596001		2.34	7.52116e-08
2.345	-2.40165e-05		2.345	0.000570133		2.345	-5.51968e-06
2.35	-3.55695e-05		2.35	0.000554075		2.35	7.21548e-05
2.355	-3.11372e-05		2.355	0.000534021		2.355	7.52066e-05
2.36	-3.41163e-05		2.36	0.000554075		2.36	7.16462e-05
2.365	-2.93934e-05		2.365	0.00055502		2.365	3.37899e-05
2.37	-2.111e-05		2.37	0.000557854		2.37	5.87852e-05
2.375	-2.85214e-05		2.375	0.000508299		2.375	-9.95199e-06
2.38	-4.52334e-05		2.38	0.000510406		2.38	-1.22771e-05
2.385	-3.88393e-05		2.385	0.00049849		2.385	-1.4675e-05
2.39	-2.35805e-05		2.39	0.000592295		2.39	-1.11146e-05
2.395	-2.22726e-05		2.395	0.000615982		2.395	2.03706e-06
2.4	-3.11372e-05		2.4	0.000479816		2.4	-5.10054e-05
2.405	-3.52789e-05		2.405	0.00050067		2.405	-5.70363e-05
2.41	-0.00010002		2.41	0.000502195		2.41	-5.00608e-05
2.415	-0.000100092		2.415	0.000501033		2.415	-7.67274e-05
2.42	-0.000130465		2.42	0.000151679		2.42	-6.21952e-05
2.425	-0.000131409		2.425	-2.01638e-05		2.425	-7.60734e-05
2.43	-0.000126686		2.43	-3.88377e-05		2.43	-6.77174e-05
2.435	-0.000137803		2.435	-3.47687e-05		2.435	-6.72814e-05
2.44	-0.000140637		2.44	-7.08811e-05		2.44	-6.44477e-05
2.445	-0.000134679		2.445	0.000113314		2.445	-7.70907e-05
2.45	-0.000159602		2.45	0.000120944		2.45	-6.85893e-05
2.455	-0.000172608		2.455	0.00013068		2.455	-0.00014205
2.46	-0.000218384		2.46	0.00012741		2.46	-0.000142413
2.465	-0.000212935		2.465	0.000108083		2.465	-0.00017482
2.47	-0.000213225		2.47	0.000110989		2.47	-0.000166536
2.475	-0.000212935		2.475	0.00013969		2.475	-0.000161523
2.48	-0.000215187		2.48	0.000152406		2.48	-0.000158326
2.485	-0.000217512		2.485	0.000232987		2.485	-0.000169007
2.49	-0.000200074		2.49	0.000230516		2.49	-0.000165882
2.495	-0.000188521		2.495	0.000120871		2.495	-0.000167989
2.5	-0.000194624		2.5	8.30873e-05		2.5	-0.000179107
2.505	-0.000149139		2.505	7.45133e-05		2.505	-0.000172058
2.51	-0.000185178		2.51	9.88547e-05		2.51	-0.000173003
2.515	-0.000197458		2.515	9.74742e-05		2.515	-0.000177508
2.52	-0.000173989		2.52	9.43498e-05		2.52	-0.000135728
2.525	-0.000165342		2.525	0.000143251		2.525	-0.000147281
2.53	-0.000161491		2.53	0.000146593		2.53	-0.000138489
2.535	-0.000162435		2.535	0.000178927		2.535	-0.000134856
2.54	-0.000145433		2.54	0.000177692		2.54	-0.000138489
2.545	-0.000147976		2.545	0.000177111		2.545	-0.000139724
2.55	-0.000143907		2.55	-1.6353e-06		2.55	-0.000138416
2.555	-0.000137222		2.555	-8.10212e-06		2.555	-0.000140814
2.56	-0.000133444		2.56	-1.23891e-05		2.56	-0.000128753
2.565	-0.000116005		2.565	2.63392e-05		2.565	-0.000128389
2.57	-0.000107141		2.57	-4.03311e-06		2.57	-0.000127445
2.575	-0.000109538		2.575	3.47678e-05		2.575	-0.000125701
2.58	-8.57782e-05		2.58	0.000301506		2.58	-0.000164938
2.585	-8.46883e-05		2.585	0.000304412		2.585	-0.000133185
2.59	-6.92115e-05		2.59	0.000218237		2.59	-0.000133112
2.595	-9.16638e-05		2.595	0.000251951		2.595	-0.000132822
2.6	-0.000110192		2.6	0.000395384		2.6	-0.000134493
2.605	-8.65775e-05		2.605	0.000392841		2.605	-0.000127009
2.61	-0.000123053		2.61	0.000396546		2.61	-9.93249e-05
2.615	-0.000101473		2.615	0.00034394		2.615	-9.65638e-05
2.62	-2.1546e-05		2.62	0.000342269		2.62	-2.22317e-05
2.625	-4.51608e-05		2.625	0.000360289		2.625	-5.5583e-05
2.63	-2.76495e-05		2.63	0.00031117		2.63	0.000124616
2.635	-3.30264e-05		2.635	0.000304485		2.635	0.000109503
2.64	-3.8476e-05		2.64	0.000273967		2.64	0.000105434
2.645	3.01159e-05		2.645	0.000288863		2.645	0.000113281
2.65	3.48389e-05		2.65	0.000282614		2.65	0.000128467
2.655	2.9462e-05		2.655	0.000271206		2.655	0.000163199
2.66	1.97254e-05		2.66	0.000303032		2.66	0.00020309
2.665	1.77636e-05		2.665	0.000366174		2.665	0.000232663
2.67	6.36126e-05		2.67	0.000665319		2.67	0.000232517
2.675	4.74819e-05		2.675	0.000665392		2.675	0.000250029
2.68	4.50114e-05		2.68	0.000619325		2.68	0.000298058
2.685	0.000276945		2.685	0.000327809		2.685	0.000302127
2.69	0.000278544		2.69	0.000358109		2.69	0.00027081
2.695	0.000273821		2.695	0.00042176		2.695	0.000270737
2.7	0.000268589		2.7	0.000385284		2.7	0.00028883
2.705	0.000266845		2.705	0.00023771		2.705	0.000289338
2.71	0.000260887		2.71	0.000244104		2.71	0.000288539
2.715	0.000284211		2.715	0.000236402		2.715	0.000326831
2.72	0.000423647		2.72	0.000507282		2.72	0.000379074
2.725	0.000346191		2.725	0.000509897		2.725	0.000304306
2.73	0.000403738		2.73	0.000510043		2.73	0.000316223
2.735	0.000386736		2.735	0.000522904		2.735	0.000137114
2.74	0.000412676		2.74	0.000586773		2.74	0.000144525
2.745	0.00042481		2.745	0.00057987		2.745	0.000143871
2.75	0.000336818		2.75	0.000560033		2.75	0.000158113
2.755	0.000382158		2.755	0.000561705		2.755	0.000137332
2.76	0.000402212		2.76	0.000569261		2.76	8.77043e-05
2.765	0.000428443		2.765	0.000580596		2.765	6.82311e-05
2.77	0.000433093		2.77	0.000515056		2.77	2.16555e-05
2.775	0.000372567		2.775	0.000171952		2.775	2.55065e-05
2.78	0.000374747		2.78	0.000178055		2.78	1.22822e-05
2.785	0.00037838		2.785	0.000190117		2.785	1.83858e-05
2.79	0.000123195		2.79	0.000203704		2.79	7.31721e-05
2.795	0.000258562		2.795	0.000169917		2.795	0.000183399
2.8	0.000249043		2.8	0.000178346		2.8	0.000205415
2.805	0.000257472		2.805	0.000188373		2.805	0.000186305
2.81	0.000264811		2.81	0.00018147		2.81	0.000225106
2.815	0.000252458		2.815	0.000186484		2.815	0.000218712
2.82	0.000222013		2.82	0.000192587		2.82	0.000153244
2.825	5.24955e-05		2.825	-6.30338e-05		2.825	9.82401e-05
2.83	5.56199e-05		2.83	-7.04452e-05		2.83	0.000102382
2.835	9.84351e-06		2.835	-9.42779e-05		2.835	8.74136e-05
2.84	6.42845e-06		2.84	-0.000106194		2.84	9.37351e-05
2.845	1.21687e-05		2.845	-0.000142452		2.845	0.000111828
2.85	7.4457e-06		2.85	-0.000144414		2.85	0.000115025
2.855	2.87353e-05		2.855	-0.000143033		2.855	9.99113e-05
2.86	-1.91482e-05		2.86	-8.56313e-05		2.86	0.000106669
2.865	-3.38983e-05		2.865	-8.38148e-05		2.865	0.000118585
2.87	-2.14007e-05		2.87	-0.000131408		2.87	9.67869e-05
2.875	-2.16913e-05		2.875	4.93727e-05		2.875	8.77043e-05
2.88	-2.06014e-05		2.88	0.000286901		2.88	8.6251e-05
2.885	-2.18366e-05		2.885	0.000320688		2.885	8.24727e-05
2.89	-2.50884e-06		2.89	0.000417836		2.89	2.01296e-05
2.895	-1.49159e-06		2.895	0.000453077		2.895	-3.03697e-05
2.9	-0.000136278		2.9	0.000447627		2.9	-0.000142849
2.905	-0.000131191		2.905	0.00038463		2.905	-0.000163775
2.91	-0.000127776		2.91	0.000725628		2.91	-0.000157236
2.915	-0.000138893		2.915	0.000738779		2.915	-0.000194002
2.92	-0.000113971		2.92	0.000734202		2.92	-0.00013006
2.925	-0.000112517		2.925	0.000749678		2.925	-0.000124466
2.93	-5.25722e-05		2.93	0.00073253		2.93	-0.000119743
2.935	-3.77494e-05		2.935	0.000780705		2.935	-0.000124102
2.94	-5.20636e-05		2.94	0.000785718		2.94	-0.000133911
2.945	-1.96568e-05		2.945	0.000791749		2.945	-0.000149098
2.95	-4.93025e-05		2.95	0.000793929		2.95	-0.000134565
2.955	-5.36621e-05		2.955	0.000794801		2.955	-0.000110515
2.96	-2.63416e-05		2.96	0.00079996		2.96	-0.000111096
2.965	-2.67776e-05		2.965	0.000773657		2.965	-0.000113494
2.97	-3.17185e-05		2.97	0.000768643		2.97	-0.000118217
2.975	-6.55058e-05		2.975	0.000757816		2.975	-0.00011066
2.98	-3.62235e-05		2.98	0.000576164		2.98	-0.000111677
2.985	3.06972e-05		2.985	0.000380706		2.985	-0.000117127
2.99	7.72002e-05		2.99	0.000609298		2.99	-0.000115092
2.995	5.59105e-05		2.995	0.000504811		2.995	-0.000106373
3	7.938e-05		3	0.00053235		3	-9.25674e-05
3.005	7.59649e-05		3.005	0.000548408		3.005	-8.61733e-05
3.01	0.000102559		3.01	0.000548916		3.01	-6.68455e-05
3.015	9.88531e-05		3.015	0.000200871		3.015	-7.38209e-05
3.02	0.000110915		3.02	0.000534312		3.02	-4.68637e-05
3.025	8.16325e-05		3.025	0.000535111		3.025	-9.7799e-05
3.03	8.06152e-05		3.03	0.000517817		3.03	-0.000103321
3.035	1.79089e-05		3.035	0.00057304		3.035	-0.000110369
3.04	9.84351e-06		3.04	0.000533149		3.04	-0.000109207
3.045	8.06152e-05		3.045	0.000552041		3.045	-9.85983e-05
3.05	8.31584e-05		3.05	0.000593239		3.05	-9.08236e-05
3.055	9.39848e-05		3.055	0.000562649		3.055	-0.000125919
3.06	0.000249116		3.06	0.000575874		3.06	-0.000139288
3.065	0.000211913		3.065	0.00059353		3.065	-0.000142921
3.07	0.000219398		3.07	0.000562286		3.07	-0.000143139
3.075	0.000248825		3.075	0.000555456		3.075	-7.09145e-05
3.08	0.000242649		3.08	0.000565483		3.08	-7.79626e-05
3.085	0.000210751		3.085	0.000569988		3.085	-6.62642e-05
3.09	0.000147463		3.09	0.000528571		3.09	-5.50018e-05
3.095	0.000100234		3.095	0.000268227		3.095	-6.01607e-05
3.1	9.36942e-05		3.1	0.000391678		3.1	-6.79354e-05
3.105	7.02247e-05		3.105	0.000314222		3.105	-8.39935e-05
3.11	7.146e-05		3.11	0.000303686		3.11	-8.61006e-05
3.115	4.5302e-05		3.115	0.000327373		3.115	-0.000102013
3.12	4.1669e-05		3.12	0.000351351		3.12	-0.000111895
3.125	0.000122759		3.125	4.39958e-05		3.125	-0.000136455
3.13	0.000130824		3.13	3.2152e-05		3.13	-0.000148444
3.135	0.000146809		3.135	6.01265e-05		3.135	-0.000160651
3.14	0.000147827		3.14	1.14437e-05		3.14	-0.000160869
3.145	0.000147899		3.145	3.20067e-05		3.145	-0.000158689
3.15	8.25044e-05		3.15	8.40319e-05		3.15	-0.000150406
3.155	5.13329e-05		3.155	0.000110553		3.155	-0.000152731
3.16	6.7173e-05		3.16	0.000113823		3.16	-0.000149243
3.165	-8.91933e-05		3.165	0.000107065		3.165	0.000105651
3.17	-9.7404e-05		3.17	8.44679e-05		3.17	0.000118585
3.175	-0.000103217		3.175	8.62117e-05		3.175	0.000118803
3.18	-7.85848e-05		3.18	0.000104813		3.18	0.000253153
3.185	-7.1464e-05		3.185	9.63843e-05		3.185	0.000259838
3.19	-6.8049e-05		3.19	9.28239e-05		3.19	0.000258312
3.195	-6.79036e-05		3.195	9.58756e-05		3.195	0.00024843
3.2	-4.67593e-05		3.2	9.46404e-05		3.2	0.000250828
3.205	-4.19637e-05		3.205	-2.99004e-05		3.205	0.000255842
3.21	-4.51608e-05		3.21	-4.80656e-05		3.21	0.0003014
3.215	-4.00745e-05		3.215	-8.75606e-06		3.215	0.000297186
3.22	-1.92935e-05		3.22	-3.57859e-05		3.22	0.000290937
3.225	-1.44252e-05		3.225	-6.34697e-05		3.225	0.000305905
3.23	-0.000102127		3.23	-0.000104305		3.23	0.000315424
3.235	-0.000103507		3.235	3.88368e-05		3.235	0.000308666
3.24	-8.19272e-05		3.24	3.57124e-05		3.24	0.000311064
3.245	-7.65503e-05		3.245	8.44679e-05		3.245	0.00033991
3.25	-9.10825e-05		3.25	6.38322e-05		3.25	0.00033853
3.255	-9.34076e-05		3.255	0.000167229		3.255	0.000330246
3.26	-9.70407e-05		3.26	0.000136202		3.26	0.000327195
3.265	-0.00010329		3.265	0.000139109		3.265	0.000362144
3.27	-7.85121e-05		3.27	0.0001386		3.27	9.1192e-05
3.275	-8.0692e-05		3.275	0.000141143		3.275	7.09923e-05
3.28	-8.62142e-05		3.28	0.00018474		3.28	6.93937e-05
3.285	-0.000147758		3.285	0.000167083		3.285	-0.000142122
3.29	-0.000147613		3.29	0.00020494		3.29	-0.000150769
3.295	-0.000151318		3.295	0.000195058		3.295	-0.000114148
3.3	-0.000146741		3.3	0.000197674		3.3	-0.000109425
3.305	-7.87301e-05		3.305	0.000376637		3.305	-0.000116037
3.31	-7.21906e-05		3.31	0.00037206		3.31	-0.000122213
3.315	-5.40254e-05		3.315	0.000387609		3.315	-0.000177799
3.32	3.01159e-05		3.32	0.000348372		3.32	-0.000145828
3.325	8.68094e-06		3.325	0.000344303		3.325	-0.000120469
3.33	1.02795e-05		3.33	0.000341469		3.33	-0.000128535
3.335	1.62377e-05		3.335	0.000336093		3.335	-0.000142122
3.34	1.05701e-05		3.34	0.000257183		3.34	-0.000138562
3.345	1.22413e-05		3.345	0.000231461		3.345	-5.86348e-05
3.35	3.65827e-05		3.35	0.000227683		3.35	-8.41388e-05
3.355	5.11876e-05		3.355	0.000243668		3.355	-9.11869e-05
3.36	9.17323e-05		3.36	8.43952e-05		3.36	-9.04603e-05
3.365	0.000150733		3.365	4.02174e-05		3.365	-8.79171e-05
3.37	0.000156328		3.37	4.01447e-05		3.37	-0.000126573
3.375	0.000132422		3.375	3.40412e-05		3.375	-0.000130787
3.38	0.000131841		3.38	6.36142e-05		3.38	-8.36301e-05
3.385	0.000185247		3.385	2.64845e-05		3.385	-8.05057e-05
3.39	0.000197527		3.39	3.73109e-05		3.39	-5.76902e-05
3.395	0.000199125		3.395	-1.82077e-07		3.395	8.94481e-05
3.4	0.000217436		3.4	3.84735e-05		3.4	5.15918e-05
3.405	0.000211623		3.405	3.97814e-05		3.405	4.45437e-05
3.41	0.00015829		3.41	-0.000111862		3.41	4.43257e-05
3.415	0.000202322		3.415	-5.22799e-05		3.415	5.43529e-05
3.42	0.0001774		3.42	-5.40238e-05		3.42	5.7332e-05
3.425	8.96978e-05		3.425	2.96089e-05		3.425	2.57972e-05
3.43	9.17323e-05		3.43	0.000149863		3.43	1.60606e-05
3.435	9.19503e-05		3.435	0.000172533		3.435	1.88217e-05
3.44	7.938e-05		3.44	0.00020167		3.44	1.85311e-05
3.445	8.31584e-05		3.445	0.000188954		3.445	1.72232e-05
3.45	5.83083e-05		3.45	0.000186048		3.45	-6.4593e-05
3.455	2.91713e-05		3.455	0.000133514		3.455	-5.54377e-05
3.46	1.03521e-05		3.46	0.000127483		3.46	1.96937e-05
3.465	-3.04833e-05		3.465	0.00011484		3.465	1.25729e-05
3.47	-8.44703e-05		3.47	0.000110989		3.47	2.70324e-05
3.475	-0.000114843		3.475	0.000107283		3.475	5.21004e-05
3.48	-0.000116877		3.48	0.000121162		3.48	5.74773e-05
3.485	-0.000111863		3.485	0.000100163		3.485	5.00659e-05
3.49	-0.00014754		3.49	0.000126684		3.49	5.3045e-05
3.495	-0.000156405		3.495	0.000160689		3.495	3.42985e-05
3.5	-0.000163671		3.5	0.000185467		3.5	-0.000115674
3.505	-0.000190628		3.505	0.000180453		3.505	-0.000119961
3.51	-0.000188085		3.51	0.000182851		3.51	-7.30217e-05
3.515	-0.000224706		3.515	0.000348663		3.515	-6.70635e-05
3.52	-0.000278475		3.52	0.000415148		3.52	-6.46657e-05
3.525	-0.000274697		3.525	0.000552331		3.525	-6.13959e-05
3.53	-0.000268084		3.53	0.000466955		3.53	-6.05966e-05
3.535	-0.000231463		3.535	0.000377509		3.535	-7.44749e-05
3.54	-0.000240546		3.54	0.000401705		3.54	-8.23222e-05
3.545	-0.000185106		3.545	0.000379398		3.545	-5.84895e-05
3.55	-0.000180019		3.55	0.00033057		3.55	-4.41753e-05
3.555	-0.000194406		3.555	0.000341978		3.555	-1.11146e-05
3.56	-0.000114116		3.56	0.000341542		3.56	-2.09964e-05
3.565	-8.40344e-05		3.565	0.000342051		3.565	-9.0097e-05
3.57	-8.65775e-05		3.57	0.000339144		3.57	-8.1523e-05
3.575	-8.99199e-05		3.575	0.000348954		3.575	-0.000103394
3.58	-9.11551e-05		3.58	0.000383104		3.58	-0.000128099
3.585	-8.70135e-05		3.585	0.000368645		3.585	-0.000129697
3.59	-7.04468e-05		3.59	0.000354403		3.59	-0.000159851
3.595	-3.92026e-05		3.595	0.000349825		3.595	-0.000168934
3.6	-4.38529e-05		3.6	0.000351061		3.6	-1.26404e-05
3.605	-4.39982e-05		3.605	0.00037424		3.605	-9.58869e-06
3.61	-4.20364e-05		3.61	0.000343577		3.61	-5.15637e-06
3.615	-3.24451e-05		3.615	0.000411297		3.615	-1.51109e-05
3.62	-3.38983e-05		3.62	0.000213586		3.62	3.61877e-05
3.625	-7.81309e-06		3.625	0.000167519		3.625	5.15191e-05
3.63	-2.14553e-06		3.63	1.1371e-05		3.63	6.88851e-05
3.635	-1.17368e-05		3.635	2.21573e-06		3.635	6.27816e-05
3.64	-5.69319e-05		3.64	-2.29976e-05		3.64	6.547e-05
3.645	4.90257e-06		3.645	-6.69574e-05		3.645	0.000210283
3.65	-4.61054e-05		3.65	-4.76296e-05		3.65	0.000186668
3.655	-8.83034e-06		3.655	0.000144631		3.655	0.000174607
3.66	1.60197e-05		3.66	0.000139908		3.66	0.00014358
3.665	-4.90118e-05		3.665	0.000145285		3.665	0.000144016
3.67	-6.289e-05		3.67	0.000173768		3.67	0.000272336
3.675	-5.93297e-05		3.675	0.000164395		3.675	0.000268412
3.68	-6.24541e-05		3.68	0.000155385		3.68	0.000346232
3.685	-2.40165e-05		3.685	0.000152987		3.685	0.000343543
3.69	-1.45705e-05		3.69	0.00016207		3.69	0.000339038
3.695	-4.35622e-05		3.695	0.000206829		3.695	0.000341436
3.7	-7.21906e-05		3.7	0.000184449		3.7	0.000371154
3.705	-6.20181e-05		3.705	0.000158437		3.705	0.000412934
3.71	-5.41707e-05		3.71	0.000109972		3.71	0.000412571
3.715	-2.72862e-05		3.715	0.000145576		3.715	0.000417875
3.72	-4.05105e-05		3.72	8.06168e-05		3.72	0.00038278
3.725	-4.13824e-05		3.725	0.000251079		3.725	0.000324869
3.73	-6.41979e-05		3.73	0.000176311		3.73	0.000327631
3.735	-1.62417e-05		3.735	0.000191207		3.735	0.000468593
3.74	8.80266e-05		3.74	0.000194985		3.74	0.00047753
3.745	9.36942e-05		3.745	0.000255294		3.745	0.000472952
3.75	9.50747e-05		3.75	0.00026721		3.75	0.000335478
3.755	0.000100306		3.755	0.000244758		3.755	0.000337367
3.76	5.06789e-05		3.76	7.13889e-05		3.76	0.000337294
3.765	2.26318e-05		3.765	6.2379e-05		3.765	0.000334679
3.77	1.34219e-06		3.77	7.69838e-05		3.77	0.000327558
3.775	-4.47068e-06		3.775	3.54218e-05		3.775	0.000205124
3.78	0.000158726		3.78	5.28604e-05		3.78	0.000209266
3.785	0.000164393		3.785	9.0644e-05		3.785	0.000144961
3.79	0.000156619		3.79	5.69294e-05		3.79	0.000164943
3.795	0.000168099		3.795	5.7438e-05		3.795	0.000202726
3.8	0.000182558		3.8	1.79105e-05		3.8	0.00019873
3.805	0.000163303		3.805	3.6221e-05		3.805	0.000172935
3.81	0.000189243		3.81	4.55943e-05		3.81	-3.1387e-05
3.815	0.000186627		3.815	5.7438e-05		3.815	-3.21862e-05
3.82	0.000194402		3.82	8.01082e-05		3.82	-4.21408e-05
3.825	0.000217581		3.825	0.000103941		3.825	-3.21862e-05
3.83	0.00023066		3.83	9.80497e-07		3.83	-2.65187e-05
3.835	0.000231241		3.835	1.01358e-05		3.835	-5.03515e-05
3.84	0.000177763		3.84	3.66895e-06		3.84	-0.000211368
3.845	7.24045e-05		3.845	1.29695e-05		3.845	-0.000213185
3.85	7.24772e-05		3.85	-1.76207e-05		3.85	-0.000204102
3.855	1.74729e-05		3.855	-3.25162e-05		3.855	-0.000208389
3.86	1.09334e-05		3.86	-3.17896e-05		3.86	-0.000210205
3.865	2.64102e-05		3.865	-4.76296e-05		3.865	-0.000204465
3.87	8.43209e-05		3.87	-4.14535e-05		3.87	-0.000196691
3.875	9.78359e-05		3.875	-5.80928e-05		3.875	-0.000148589
3.88	8.99158e-05		3.88	-8.75606e-06		3.88	-0.000150769
3.885	-7.44431e-05		3.885	-1.94372e-05		3.885	-0.00015491
3.89	-7.38618e-05		3.89	-5.50411e-05		3.89	-0.000163339
3.895	-0.000100819		3.895	-1.97279e-05		3.895	-0.000177508
3.9	-0.000119929		3.9	-4.10577e-06		3.9	-0.000203303
3.905	-8.46883e-05		3.905	4.66842e-05		3.905	-0.000203666
3.91	-6.8049e-05		3.91	2.19795e-05		3.91	-0.000193784
3.915	-9.61687e-05		3.915	1.85644e-05		3.915	-0.000171259
3.92	-8.94113e-05		3.92	4.23245e-05		3.92	-0.000172494
3.925	-0.000122109		3.925	3.26549e-07		3.925	-0.000135801
3.93	-0.00015328		3.93	-3.58586e-05		3.93	-0.000137472
3.935	-0.000166287		3.935	2.7865e-05		3.935	-0.000133112
3.94	-0.000164833		3.94	3.57851e-05		3.94	-0.000131586
3.945	-0.000110919		3.945	9.15886e-05		3.945	-0.000128462
3.95	-0.000103144		3.95	6.94997e-05		3.95	-0.000127154
3.955	-0.000102781		3.955	3.57124e-05		3.955	-0.000130642
3.96	-0.000106995		3.96	4.39958e-05		3.96	-0.000134783
3.965	-0.000105833		3.965	4.89367e-05		3.965	-0.00013224
3.97	-0.000109102		3.97	4.96633e-05		3.97	-0.000134129
3.975	-0.000156768		3.975	6.02718e-05		3.975	-0.000131368
3.98	-0.000165197		3.98	7.16796e-05		3.98	-0.000126427
3.985	-0.000162072		3.985	2.62665e-05		3.985	-0.000128535
3.99	-0.000158512		3.99	3.96361e-05		3.99	-0.000120687
3.995	-0.000160401		3.995	3.89821e-05		3.995	-0.000120978
4	-0.000162726		4	1.34782e-05		4	0.000148303
4.005	-0.0001713		4.005	-2.43457e-06		4.005	0.000149175
4.01	-0.00021526		4.01	-5.02454e-05		4.01	0.000192772
4.015	-0.000231609		4.015	-4.41419e-05		4.015	0.000188049
4.02	-0.000235314		4.02	-7.36422e-05		4.02	0.000186668
4.025	-0.0001511		4.025	-8.49773e-05		4.025	0.000204761
4.03	-0.000144052		4.03	-6.20892e-05		4.03	0.000167631
4.035	-0.000102708		4.035	-6.52862e-05		4.035	0.000159275
4.04	-7.78582e-05		4.04	-0.000136203		4.04	0.000149175
4.045	-7.96021e-05		4.045	-0.000147175		4.045	0.000179693
4.05	-0.000106923		4.05	-0.000203197		4.05	0.00017497
4.055	-9.60961e-05		4.055	-0.000195495		4.055	0.000179257
4.06	-2.55423e-05		4.06	-0.000175004		4.06	0.000184561
4.065	-2.45978e-05		4.065	-0.00017435		4.065	0.000190447
4.07	1.91441e-05		4.07	-7.51681e-05		4.07	0.00018834
4.075	2.51023e-05		4.075	3.46225e-05		4.075	0.000185724
4.08	1.66736e-05		4.08	4.18886e-05		4.08	0.00018042
4.085	1.08608e-05		4.085	2.97542e-05		4.085	0.000145978
4.09	1.51478e-05		4.09	2.88096e-05		4.09	0.000144816
4.095	1.87081e-05		4.095	4.18159e-05		4.095	0.000182163
4.1	9.84351e-06		4.1	4.77015e-05		4.1	0.000186596
4.105	1.48571e-05		4.105	5.94725e-05		4.105	-8.04331e-05
4.11	4.10877e-05		4.11	0.00011048		4.11	-8.15956e-05
4.115	3.81086e-05		4.115	0.000128282		4.115	-9.89616e-05
4.12	3.68007e-05		4.12	0.00013395		4.12	-6.49563e-05
4.125	3.52748e-05		4.125	0.000184231		4.125	-6.53196e-05
4.13	-5.05377e-05		4.13	0.000178636		4.13	-8.22496e-05
4.135	-5.24995e-05		4.135	0.000136493		4.135	-8.03604e-05
4.14	-8.95566e-05		4.14	0.000139109		4.14	-7.63641e-05
4.145	-8.65048e-05		4.145	0.000124795		4.145	-6.70635e-05
4.15	-7.92388e-05		4.15	0.000130172		4.15	-9.87436e-05
4.155	1.32586e-05		4.155	0.000167083		4.155	-8.15956e-05
4.16	-1.85489e-06		4.16	0.000168609		4.16	-8.83531e-05
4.165	-7.2336e-05		4.165	0.000156112		4.165	-9.99788e-05
4.17	-6.88482e-05		4.17	0.000149572		4.17	-0.000106373
4.175	-9.41342e-05		4.175	5.15525e-05		4.175	-9.73631e-05
4.18	-0.000109902		4.18	-1.74754e-05		4.18	-9.47473e-05
4.185	-0.000110774		4.185	-3.60039e-05		4.185	-8.9879e-05
4.19	-4.57421e-05		4.19	-3.98549e-05		4.19	-9.14049e-05
4.195	-4.58147e-05		4.195	-3.84017e-05		4.195	-8.64639e-05
4.2	-5.82397e-05		4.2	-5.5477e-05		4.2	-0.000107972
4.205	9.1169e-06		4.205	-4.7121e-05		4.205	-0.000113784
4.21	3.51295e-05		4.21	-4.79929e-05		4.21	-0.000102595
4.215	7.16053e-05		4.215	-0.000101471		4.215	-0.000112985
4.22	8.27224e-05		4.22	-0.000118474		4.22	-0.000138707
4.225	8.99885e-05		4.225	-0.000122398		4.225	-0.000172858
4.23	0.000100597		4.23	-0.000159818		4.23	-0.000174747
4.235	0.00012552		4.235	-0.000119273		4.235	-0.000161523
4.24	0.000216346		4.24	-9.15895e-05		4.24	-0.000162685
4.245	0.000211841		4.245	-6.23071e-05		4.245	-0.00016392
4.25	0.000194475		4.25	-0.00010554		4.25	-0.000135074
4.255	0.000204793		4.255	-8.30882e-05		4.255	-0.000140669
4.26	8.47569e-05		4.26	-0.000116948		4.26	-0.000152876
4.265	8.55562e-05		4.265	-0.00011317		4.265	-0.000159561
4.27	9.04245e-05		4.27	-0.000111789		4.27	-0.000106373
4.275	8.98432e-05		4.275	-0.000110481		4.275	-9.95429e-05
4.28	6.50658e-05		4.28	-7.50228e-05		4.28	-0.000111532
4.285	6.94981e-05		4.285	-0.000114623		4.285	-0.000117635
4.29	0.00020116		4.29	-7.57494e-05		4.29	-0.000129479
4.295	0.000146228		4.295	-3.38967e-05		4.295	-0.000136818
4.3	0.000140851		4.3	-3.81111e-05		4.3	-0.000139288
4.305	0.000147827		4.305	1.07171e-05		4.305	-3.40028e-05
4.31	9.29676e-05		4.31	6.14344e-05		4.31	-5.59234e-06
4.315	6.43392e-05		4.315	4.58849e-05		4.315	-1.48203e-05
4.32	1.12421e-06		4.32	4.39231e-05		4.32	-8.71676e-06
4.325	-3.67141e-06		4.325	5.16978e-05		4.325	-7.48152e-06
4.33	3.52022e-05		4.33	4.90094e-05		4.33	-3.77582e-06
4.335	3.3313e-05		4.335	4.32691e-05		4.335	-1.02426e-05
4.34	4.53927e-06		4.34	-4.32375e-06		4.34	0.000130066
4.345	-8.75221e-05		4.345	-2.51048e-05		4.345	0.000134643
4.35	-7.2336e-05		4.35	-4.29067e-05		4.35	0.000132827
4.355	-7.28446e-05		4.355	-4.82109e-05		4.355	0.000137768
4.36	-8.33078e-05		4.36	-7.00819e-05		4.36	0.000137186
4.365	8.60828e-06		4.365	-7.45868e-05		4.365	0.00013537
4.37	1.77636e-05		4.37	-6.17985e-05		4.37	0.00015448
4.375	1.81995e-05		4.375	-7.50228e-05		4.375	0.000104634
4.38	3.49115e-05		4.38	-7.02272e-05		4.38	0.000295224
4.385	3.94165e-05		4.385	-0.000108592		4.385	0.000296459
4.39	4.02884e-05		4.39	-9.92189e-05		4.39	0.000297767
4.395	5.32947e-05		4.395	-0.000141943		4.395	0.000299801
4.4	7.4875e-05		4.4	-2.73573e-05		4.4	0.000298058
4.405	9.32582e-05		4.405	-2.77206e-05		4.405	0.000521998
4.41	0.000107718		4.41	-7.80746e-05		4.41	0.000394842
4.415	0.000105102		4.415	-0.000117747		4.415	0.0003705
4.42	0.000104521		4.42	-0.000121235		4.42	0.000368103
4.425	0.000113603		4.425	0.000104522		4.425	0.00037348
4.43	0.000139616		4.43	0.000160399		4.43	0.000390264
4.435	9.83445e-05		4.435	0.000159745		4.435	0.000380382
4.44	8.62828e-05		4.44	0.000688207		4.44	0.000371445
4.445	7.75635e-05		4.445	0.000707026		4.445	0.000224161
4.45	8.31584e-05		4.45	0.000755055		4.45	0.0002222
4.455	7.84354e-05		4.455	0.000748371		4.455	0.000229756
4.46	0.00013126		4.46	0.000772494		4.46	0.000192627
4.465	0.000129007		4.465	0.000760868		4.465	0.000199311
4.47	9.10057e-05		4.47	0.000761377		4.47	0.00020527
4.475	8.31584e-05		4.475	0.000796981		4.475	0.000193789
4.48	7.75635e-05		4.48	0.000813838		4.48	0.000226705
4.485	6.04155e-05		4.485	0.000813547		4.485	3.37899e-05
4.49	0.000100306		4.49	0.000815219		4.49	3.85128e-05
4.495	0.00011215		4.495	0.000800977		4.495	3.68416e-05
4.5	-3.02653e-05		4.5	0.00106575		4.5	4.59242e-05
4.505	-3.85486e-05		4.505	0.000915127		4.505	6.74319e-05
4.51	-4.61054e-05		4.51	0.000948842		4.51	-0.000156436
4.515	-5.37348e-05		4.515	0.000978124		4.515	-0.000159197
4.52	-5.87484e-05		4.52	0.000959014		4.52	-0.000150551
4.525	4.52294e-05		4.525	0.00102891		4.525	-0.000136091
4.53	4.85718e-05		4.53	0.000807662		4.53	-0.000142776
4.535	2.38671e-05		4.535	0.00074234		4.535	-0.000157163
4.54	5.67098e-05		4.54	0.000807589		4.54	-0.000148226
4.545	6.04155e-05		4.545	0.000276002		4.545	-0.00014096
4.55	6.68823e-05		4.55	0.000288427		4.55	-0.00011531
4.555	6.18687e-05		4.555	0.000252097		4.555	-0.00011422
4.56	5.59105e-05		4.56	0.000243813		4.56	-0.000117708
4.565	-3.38077e-06		4.565	0.00023771		4.565	-0.000118943
4.57	3.42921e-08		4.57	0.000266265		4.57	-0.000126645
4.575	-3.3753e-05		4.575	0.000266338		4.575	-0.000106446
4.58	-3.73861e-05		4.58	0.00023771		4.58	-1.00247e-05
4.585	-2.99747e-05		4.585	0.000254058		4.585	-4.19228e-05
4.59	4.90257e-06		4.59	0.000253622		4.59	-3.99609e-05
4.595	-3.94206e-05		4.595	0.000251806		4.595	-4.20681e-05
4.6	-5.76585e-05		4.6	0.000304122		4.6	-3.68365e-05
4.605	-1.28993e-05		4.605	4.75561e-05		4.605	-4.57738e-05
4.61	-1.84942e-05		4.61	6.79012e-05		4.61	-6.57556e-05
4.615	-5.99656e-06		4.615	9.71109e-05		4.615	-2.11418e-05
4.62	3.30403e-06		4.62	7.85823e-05		4.62	-5.59234e-06
4.625	1.88535e-05		4.625	8.14161e-05		4.625	-1.12599e-05
4.63	-1.32627e-05		4.63	7.67658e-05		4.63	-2.6228e-05
4.635	-1.91482e-05		4.635	0.000248391		4.635	1.84584e-05
4.64	-2.98293e-05		4.64	0.000246284		4.64	5.51522e-05
4.645	-6.02016e-05		4.645	0.000185757		4.645	4.4689e-05
4.65	-5.31535e-05		4.65	0.000189463		4.65	0.000207086
4.655	-5.28628e-05		4.655	0.00015306		4.655	0.000175261
4.66	-3.8694e-05		4.66	0.000162288		4.66	0.000173081
4.665	-3.46976e-05		4.665	0.000162724		4.665	0.000186014
4.67	-3.40437e-05		4.67	0.000181979		4.67	0.000186523
4.675	-4.18184e-05		4.675	0.000148264		4.675	0.000197059
4.68	-3.92026e-05		4.68	0.000255802		4.68	0.000171192
4.685	-3.29538e-05		4.685	0.000234222		4.685	7.17189e-05
4.69	-3.46976e-05		4.69	0.000208863		4.69	0.000181727
4.695	-9.48429e-06		4.695	0.000290171		4.695	0.000187976
4.7	1.79089e-05		4.7	0.000286901		4.7	0.00018398
4.705	1.88535e-05		4.705	0.000257328		4.705	0.000185288
4.71	-1.35533e-05		4.71	0.00028741		4.71	0.000198221
4.715	-1.39166e-05		4.715	0.000263868		4.715	0.000225397
4.72	2.25592e-05		4.72	0.000197456		4.72	0.000225615
4.725	1.2096e-05		4.725	0.000192151		4.725	0.000217913
4.73	7.73635e-06		4.73	0.000185176		4.73	0.000335042
4.735	-2.98293e-05		4.735	0.000153496		4.735	0.00035466
4.74	-3.49883e-05		4.74	2.69204e-05		4.74	0.00033199
4.745	-3.46976e-05		4.745	2.57579e-05		4.745	0.000346522
4.75	4.89351e-05		4.75	3.55671e-05		4.75	0.000345214
4.755	4.74092e-05		4.755	4.10893e-05		4.755	0.000310555
4.76	4.65373e-05		4.76	3.83282e-05		4.76	0.000325596
4.765	3.28044e-05		4.765	1.93637e-05		4.765	0.000325233
4.77	3.6728e-05		4.77	2.10349e-05		4.77	0.000308375
4.775	4.42848e-05		4.775	-2.08178e-05		4.775	0.000306632
4.78	4.22503e-05		4.78	-1.3261e-05		4.78	0.00032051
4.785	1.92894e-05		4.785	1.01358e-05		4.785	0.000326831
4.79	4.92257e-05		4.79	5.66387e-05		4.79	0.000330537
4.795	4.51567e-05		4.795	5.54762e-05		4.795	0.000235424
4.8	-1.6823e-05		4.8	-2.36515e-05		4.8	0.000225324
4.805	-3.99292e-05		4.805	-1.92919e-05		4.805	0.00030358
4.81	-1.53698e-05		4.81	4.95906e-05		4.81	0.000303071
4.815	-1.34806e-05		4.815	4.92273e-05		4.815	0.000305978
4.82	-3.01926e-05		4.82	4.98086e-05		4.82	0.000282072
4.825	-2.43798e-05		4.825	6.04898e-05		4.825	0.000233898
4.83	-3.08466e-05		4.83	5.70021e-05		4.83	0.000236078
4.835	-1.31173e-05		4.835	6.26696e-05		4.835	0.000112554
4.84	-4.52334e-05		4.84	7.4804e-05		4.84	0.000244434
4.845	-4.21817e-05		4.845	9.18066e-05		4.845	0.000219438
4.85	-3.54242e-05		4.85	9.11527e-05		4.85	0.000166541
4.855	-0.000121091		4.855	9.31872e-05		4.855	0.000182817
4.86	-9.82759e-05		4.86	8.14161e-05		4.86	9.46797e-05
4.865	-4.35622e-05		4.865	7.65478e-05		4.865	8.1964e-05
4.87	-4.75586e-05		4.87	7.59665e-05		4.87	8.90848e-05
4.875	6.85535e-05		4.875	7.80011e-05		4.875	0.000109793
4.88	5.59832e-05		4.88	8.57758e-05		4.88	0.000176278
4.885	5.97616e-05		4.885	9.90001e-05		4.885	0.000156514
4.89	8.84626e-05		4.89	-2.66306e-05		4.89	0.000153099
4.895	5.61285e-05		4.895	-6.8774e-05		4.895	0.000147577
4.9	4.72639e-05		4.9	-6.75387e-05		4.9	0.000128467
4.905	4.66099e-05		4.905	-7.17531e-05		4.905	0.00013566
4.91	5.03883e-05		4.91	-7.21164e-05		4.91	6.0965e-05
4.915	4.39941e-05		4.915	-0.000162289		4.915	6.19823e-05
4.92	2.29951e-05		4.92	-0.000198764		4.92	5.06472e-05
4.925	3.04065e-05		4.925	-0.000193387		4.925	6.0965e-05
4.93	-1.77676e-05		4.93	-0.000176312		4.93	5.80586e-05
4.935	-1.71137e-05		4.935	-0.000141144		4.935	3.75682e-05
4.94	-4.71226e-05		4.94	-0.000136058		4.94	9.70049e-05
4.945	2.57563e-05		4.945	-0.000151099		4.945	-4.99155e-05
4.95	5.06789e-05		4.95	-0.000211698		4.95	-4.06149e-05
4.955	4.74092e-05		4.955	-0.000219255		4.955	-4.3571e-06
4.96	4.84265e-05		4.96	-0.000158873		4.96	3.49027e-06
4.965	2.13966e-05		4.965	-0.000122906		4.965	-1.25678e-05
4.97	-3.08466e-05		4.97	-0.000115132		4.97	-7.40886e-06
4.975	-2.29266e-05		4.975	-0.000121598		4.975	-4.93839e-06
4.98	-0.000146959		4.98	-1.44236e-05		4.98	-1.88663e-06
4.985	-0.000144852		4.985	-1.83473e-05		4.985	-6.0742e-05
4.99	-0.000145796		4.99	8.39191e-06		4.99	-5.82715e-05
4.995	-0.000173262		4.995	3.33873e-05		4.995	-2.84079e-05
5	-0.000139402		5	7.34961e-05		5	-1.809e-05
5.005	-0.000134534		5.005	6.88458e-05		5.005	-1.86713e-05
5.01	-0.00011913		5.01	6.63753e-05		5.01	3.09561e-05
5.015	-9.28263e-05		5.015	6.65206e-05		5.015	2.63058e-05
5.02	-0.000110265		5.02	7.57486e-05		5.02	2.21641e-05
5.025	-0.000107286		5.025	7.45133e-05		5.025	2.19461e-05
5.03	-0.000107286		5.03	0.000102124		5.03	0.000121637
5.035	-0.000120074		5.035	0.000110262		5.035	0.000125851
5.04	-0.000122254		5.04	7.03717e-05		5.04	0.000132972
5.045	-0.000112227		5.045	8.95541e-05		5.045	0.00023121
5.05	-0.000185469		5.05	6.60847e-05		5.05	0.000306777
5.055	-0.000210319		5.055	6.41955e-05		5.055	0.000299801
5.06	-0.000210755		5.06	6.83372e-05		5.06	0.000259039
5.065	-0.000213298		5.065	5.26749e-06		5.065	0.000262599
5.07	-0.000206541		5.07	4.33418e-05		5.07	0.000240147
5.075	-0.000205669		5.075	4.01447e-05		5.075	0.000237386
5.08	-0.000203053		5.08	4.62482e-05		5.08	0.000226923
5.085	-0.000204579		5.085	-2.6776e-05		5.085	0.000202581
5.09	-0.000186632		5.09	1.08624e-05		5.09	0.000200183
5.095	-0.000130392		5.095	-3.08851e-06		5.095	0.00019873
5.1	-0.000130828		5.1	6.5794e-05		5.1	0.000162908
5.105	-0.000172099		5.105	2.32147e-05		5.105	0.000164943
5.11	9.62553e-06		5.11	7.42953e-05		5.11	0.000161964
5.115	-6.35987e-06		5.115	9.34778e-05		5.115	0.000172282
5.12	-3.78947e-05		5.12	8.86822e-05		5.12	0.000170901
5.125	-4.49428e-05		5.125	8.14161e-05		5.125	0.000170538
5.13	-3.92026e-05		5.13	7.82917e-05		5.13	0.000226632
5.135	-2.36532e-05		5.135	9.22426e-05		5.135	0.000109357
5.14	-2.1764e-05		5.14	5.56215e-05		5.14	0.000105288
5.145	-2.00928e-05		5.145	0.000257837		5.145	0.000106814
5.15	-2.26359e-05		5.15	0.000263868		5.15	-5.195e-05
5.155	-2.30719e-05		5.155	0.000245775		5.155	-0.000141904
5.16	-2.29992e-05		5.16	0.000259072		5.16	-0.000141977
5.165	-2.45978e-05		5.165	0.000264231		5.165	-0.000137399
5.17	-2.52517e-05		5.17	0.000280434		5.17	-0.000159488
5.175	0.000236981		5.175	0.000207119		5.175	-0.000165446
5.18	0.000231096		5.18	0.000250425		5.18	-0.000163339
5.185	0.000228044		5.185	0.000250425		5.185	-0.000119597
5.19	0.000234511		5.19	0.000236039		5.19	-0.000120106
5.195	0.000222522		5.195	0.000216493		5.195	-0.000121341
5.2	0.00016076		5.2	0.000187501		5.2	-0.000126355
5.205	0.000156982		5.205	0.000142379		5.205	-0.000128171
5.21	0.000165265		5.21	0.000179		5.21	-9.73631e-05
5.215	-9.12098e-06		5.215	0.000162578		5.215	-9.05329e-05
5.22	1.05154e-06		5.22	0.000145285		5.22	-0.000155419
5.225	1.09334e-05		5.225	0.000145067		5.225	-0.000151495
5.23	2.03067e-05		5.23	0.000421033		5.23	-0.00015353
5.235	1.82722e-05		5.235	0.000537145		5.235	-0.000212167
5.24	-5.41528e-06		5.24	0.000494421		5.24	-0.000211368
5.245	6.13781e-06		5.245	0.000502777		5.245	-0.000210569
5.25	3.41123e-05		5.25	0.000306665		5.25	-0.000208098
5.255	2.80087e-05		5.255	0.000318945		5.255	2.18008e-05
5.26	5.50386e-05		5.26	0.000397564		5.26	4.54883e-05
5.265	5.44573e-05		5.265	0.000391024		5.265	6.06744e-05
5.27	5.38034e-05		5.27	0.000395311		5.27	9.63509e-05
5.275	6.42665e-05		5.275	0.000366828		5.275	9.5043e-05
5.28	-0.000204797		5.28	0.000373513		5.28	9.43164e-05
5.285	-0.000206686		5.285	0.000332314		5.285	8.74863e-05
5.29	-0.000208212		5.29	0.000345902		5.29	5.61694e-05
5.295	-0.000210319		5.295	0.000332895		5.295	0.000128322
5.3	-0.000176532		5.3	0.000320906		5.3	0.000193862
5.305	-0.00017595		5.305	0.000321342		5.305	0.000195969
5.31	-0.000164688		5.31	0.000377873		5.31	0.000211809
5.315	-0.000170428		5.315	0.000336529		5.315	0.000181437
5.32	-0.000154588		5.32	0.000303831		5.32	0.000203744
5.325	-0.000130319		5.325	0.000304848		5.325	0.00020636
5.33	-9.54421e-05		5.33	0.000305357		5.33	0.00020447
5.335	-9.6532e-05		5.335	4.43591e-05		5.335	0.000311863
5.34	-9.84212e-05		5.34	-4.06542e-05		5.34	0.000313389
5.345	-9.17364e-05		5.345	-1.44963e-05		5.345	0.000314043
5.35	-5.76585e-05		5.35	-2.1835e-05		5.35	0.000317167
5.355	-8.82487e-05		5.355	-2.56134e-05		5.355	0.000319347
5.36	-6.97928e-05		5.36	-7.10265e-05		5.36	9.22819e-05
5.365	-2.01654e-05		5.365	-0.00014703		5.365	7.54246e-05
5.37	-1.41893e-06		5.37	-0.000154441		5.37	6.32175e-05
5.375	8.46116e-05		5.375	-0.000162361		5.375	2.70324e-05
5.38	7.20412e-05		5.38	-0.000168319		5.38	2.87763e-05
5.385	7.69095e-05		5.385	-0.000169119		5.385	2.89942e-05
5.39	8.25771e-05		5.39	-0.000172606		5.39	3.39352e-05
5.395	7.90894e-05		5.395	-0.000186267		5.395	2.14375e-05
5.4	0.000117454		5.4	-0.000187211		5.4	-3.8653e-05
5.405	7.5747e-05		5.405	-0.000152843		5.405	-0.00010165
5.41	8.3667e-05		5.41	-0.000146957		5.41	-7.16411e-05
5.415	0.000104521		5.415	-9.7257e-05		5.415	-7.93432e-05
5.42	0.000105393		5.42	-9.42053e-05		5.42	-8.21043e-05
5.425	8.88259e-05		5.425	-7.05178e-05		5.425	-0.000104702
5.43	5.73637e-05		5.43	-5.47504e-05		5.43	-0.000107754
5.435	1.72549e-05		5.435	-5.94007e-05		5.435	-9.73631e-05
5.44	2.29225e-05		5.44	-6.71754e-05		5.44	-0.000203521
5.445	1.46391e-05		5.445	-9.34787e-05		5.445	-0.000198725
5.45	4.98797e-05		5.45	-0.000125667		5.45	-0.000198652
5.455	5.61285e-05		5.455	-0.00012138		5.455	-0.000197853
5.46	5.69278e-05		5.46	-0.000124941		5.46	-0.000185501
5.465	4.29769e-05		5.465	-0.000131117		5.465	-0.000183757
5.47	-2.80128e-05		5.47	-4.83563e-05		5.47	-0.000179107
5.475	-4.56694e-05		5.475	-2.13264e-05		5.475	-0.000179978
5.48	-0.000132935		5.48	1.49314e-05		5.48	-0.00014234
5.485	-0.000130101		5.485	2.43773e-05		5.485	-0.000144229
5.49	-0.000130174		5.49	3.32419e-05		5.49	-0.000140887
5.495	-0.00010903		5.495	3.96361e-05		5.495	-0.000112186
5.5	-0.000105397		5.5	8.24334e-05		5.5	-0.000106954
5.505	-0.000143108		5.505	0.000129445		5.505	-0.000119743
5.51	-0.000126396		5.51	9.05714e-05		5.51	-4.50472e-05
5.515	-0.000129011		5.515	9.43498e-05		5.515	-7.54921e-05
5.52	-0.000159093		5.52	-3.89103e-05		5.52	-7.50562e-05
5.525	-0.000151609		5.525	-4.0006e-07		5.525	-6.04513e-05
5.53	-6.36167e-05		5.53	-1.71121e-05		5.53	-6.37211e-05
5.535	-5.77311e-05		5.535	-2.95371e-05		5.535	-6.08873e-05
5.54	-6.04196e-05		5.54	3.45498e-05		5.54	-6.3939e-05
5.545	-1.78403e-05		5.545	2.85916e-05		5.545	-5.45658e-05
5.55	-7.64978e-07		5.55	2.29241e-05		5.55	-5.6237e-05
5.555	-3.57875e-05		5.555	2.33601e-05		5.555	-5.05694e-05
5.56	-8.71588e-05		5.56	2.00903e-05		5.56	-5.24586e-05
5.565	-8.54149e-05		5.565	2.61938e-05		5.565	-6.64822e-05
5.57	-8.52696e-05		5.57	2.71384e-05		5.57	-3.27675e-05
5.575	-9.20271e-05		5.575	-4.00729e-05		5.575	-3.24769e-05
5.58	-8.84667e-05		5.58	-7.13171e-05		5.58	-1.93252e-05
5.585	3.81086e-05		5.585	-9.12988e-05		5.585	-5.94341e-05
5.59	4.06517e-05		5.59	-9.46412e-05		5.59	-4.73724e-05
5.595	3.91259e-05		5.595	-0.000105032		5.595	-4.36667e-05
5.6	2.22685e-05		5.6	-0.000102198		5.6	-7.97791e-05
5.605	2.76454e-05		5.605	-0.000138456		5.605	-6.93886e-05
5.61	3.66554e-05		5.61	-0.000187938		5.61	-5.82715e-05
5.615	2.72095e-05		5.615	-0.000167012		5.615	-0.000143939
5.62	2.9462e-05		5.62	-0.000143615		5.62	-0.000132604
5.625	0.000116074		5.625	-0.000146303		5.625	-0.000117853
5.63	0.000125302		5.63	-0.000180308		5.63	-0.000122576
5.635	2.89533e-05		5.635	-0.000193169		5.635	-0.000118144
5.64	2.38671e-05		5.64	-0.000194841		5.64	-0.000121922
5.645	2.4521e-05		5.645	-0.00020247		5.645	-0.000115165
5.65	2.72821e-05		5.65	-0.000184014		5.65	-0.000120106
5.655	2.30678e-05		5.655	-0.000170281		5.655	-0.000128099
5.66	2.73548e-05		5.66	-0.000112879		5.66	-0.000133839
5.665	5.63465e-05		5.665	0.000135839		5.665	-0.000125701
5.67	5.91076e-05		5.67	0.000164976		5.67	-0.00012868
5.675	9.17323e-05		5.675	0.00016999		5.675	-0.000166028
5.68	0.000122977		5.68	0.000180235		5.68	-0.00014888
5.685	0.000119343		5.685	0.00019048		5.685	-0.000165519
5.69	-1.41893e-06		5.69	0.000478944		5.69	-0.000158762
5.695	3.42921e-08		5.695	0.000474003		5.695	-0.000164792
5.7	-1.56425e-06		5.7	0.000498417		5.7	-0.000169806
5.705	-7.01382e-06		5.705	0.000554729		5.705	-0.000161305
5.71	-1.56605e-05		5.71	0.000545792		5.71	-0.000172712
5.715	-2.11827e-05		5.715	0.000559888		5.715	-0.00015927
5.72	-3.53516e-05		5.72	0.000551677		5.72	-0.000156291
5.725	-4.23997e-05		5.725	0.000524357		5.725	-6.81534e-05
5.73	-0.000117749		5.73	0.000523848		5.73	-8.91524e-05
5.735	-0.00012952		5.735	0.000620778		5.735	-0.00010056
5.74	-1.82036e-05		5.74	0.000622013		5.74	-2.71726e-05
5.745	-1.50065e-05		5.745	0.000661323		5.745	-5.78737e-07
5.75	7.26225e-05		5.75	0.000627753		5.75	-5.22903e-06
5.755	4.53747e-05		5.755	0.00061838		5.755	-9.0074e-06
5.76	4.06517e-05		5.76	0.000608353		5.76	-2.61324e-06
5.765	6.01975e-05		5.765	0.000549788		5.765	2.71777e-05
5.77	3.19324e-05		5.77	0.000306084		5.77	0.000116841
5.775	4.56653e-05		5.775	0.000274912		5.775	0.000181146
5.78	9.18957e-06		5.78	0.000318145		5.78	0.000183617
5.785	-1.87849e-05		5.785	0.000342051		5.785	0.000170102
5.79	-1.56605e-05		5.79	0.000359053		5.79	0.000182163
5.795	-1.2536e-05		5.795	7.0081e-05		5.795	0.000177368
5.8	4.58107e-05		5.8	7.78557e-05		5.8	0.000203598
5.805	5.38034e-05		5.805	6.10711e-05		5.805	0.000201055
5.81	5.92529e-05		5.81	7.81062e-06		5.81	0.000198439
5.815	0.000114257		5.815	9.62714e-06		5.815	0.000197713
5.82	0.000108008		5.82	-1.56263e-06		5.82	0.000183762
5.825	0.000121669		5.825	5.99811e-05		5.825	0.000185578
5.83	0.000156328		5.83	5.40956e-05		5.83	8.76316e-05
5.835	0.000170642		5.835	2.3578e-05		5.835	9.4825e-05
5.84	0.00017086		5.84	-7.77113e-05		5.84	0.000101365
5.845	7.11693e-05		5.845	-5.40238e-05		5.845	2.53612e-05
5.85	6.76816e-05		5.85	-7.82199e-05		5.85	1.46801e-05
5.855	-1.99475e-05		5.855	-9.95822e-05		5.855	1.31542e-05
5.86	-4.74859e-05		5.86	-6.22345e-05		5.86	1.76591e-05
5.865	-4.30536e-05		5.865	-5.48231e-05		5.865	2.30361e-05
5.87	-6.68864e-05		5.87	-1.58768e-05		5.87	-6.53693e-06
5.875	-7.20453e-05		5.875	-1.95825e-05		5.875	3.64057e-05
5.88	0.000298598		5.88	-1.49322e-05		5.88	9.47142e-07
5.885	0.000300996		5.885	-7.29156e-05		5.885	1.01751e-05
5.89	0.000345828		5.89	-0.000100817		5.89	3.85358e-06
5.895	0.000351277		5.895	-0.000106703		5.895	-3.84848e-06
5.9	0.000352294		5.9	-0.000118183		5.9	-4.93839e-06
5.905	0.000299179		5.905	-0.000118837		5.905	-3.31308e-05
5.91	0.000302086		5.91	-0.000104015		5.91	5.23414e-06
5.915	0.000293148		5.915	-0.000117529		5.915	1.01751e-05
5.92	0.000295183		5.92	-9.61671e-05		5.92	0.000187395
5.925	0.000306155		5.925	-6.17985e-05		5.925	0.000199747
5.93	0.000310587		5.93	-0.000128719		5.93	0.000202944
5.935	0.000300996		5.935	-0.000130245		5.935	0.000199457
5.94	0.000306082		5.94	-0.000109173		5.94	0.000210574
5.945	0.000425173		5.945	-0.0001099		5.945	0.000201346
5.95	0.000420814		5.95	-0.000117747		5.95	0.000202726
5.955	0.000422194		5.955	-0.000108519		5.955	0.000192554
5.96	0.000419433		5.96	-9.60218e-05		5.96	0.000185143
5.965	0.000506553		5.965	-0.000100745		5.965	0.000216459
5.97	0.000510186		5.97	-0.000104378		5.97	0.000213117
5.975	0.000514183		5.975	-0.000112007		5.975	0.000212318
5.98	0.000531839		5.98	-0.000104596		5.98	7.46253e-05
5.985	0.000153712		5.985	-9.91462e-05		5.985	4.84674e-05
5.99	0.000155238		5.99	-8.92643e-05		5.99	4.57063e-05
5.995	0.000104157		5.995	-0.000108737		5.995	4.36718e-05
6	9.47114e-05		6	-0.000129373		6	5.18824e-05
6.005	9.10057e-05		6.005	-0.00012792		6.005	4.70142e-05
6.01	0.000110987		6.01	-0.00011673		6.01	4.74501e-05
6.015	0.000109316		6.015	-0.000102707		6.015	1.1265e-05
6.02	0.000113531		6.02	-9.64578e-05		6.02	1.09017e-05
6.025	5.67825e-05		6.025	-0.000110118		6.025	-0.00017046
6.03	5.91076e-05		6.03	-0.00015168		6.03	-0.000190296
6.035	5.31494e-05		6.035	-0.000159527		6.035	-0.000189497
6.04	3.09878e-05		6.04	-7.80019e-05		6.04	9.86034e-05
[truncated: 70,818 more rows]

## Sheet: e
TEOA			TPrA			DBAE
[truncated: 72,028 more rows]

## Sheet: f
TEOA			TPrA			DBAE
[truncated: 72,028 more rows]
