# Supplementary material for: An electrochemiluminescence device powered by streaming potential for the detection of amines in flowing solution
Source: Nat Commun. 2025 Sep 8;16:8217. doi: 10.1038/s41467-025-63548-2 (PMC12417550; doi:10.1038/s41467-025-63548-2)
Supplement: Supplementary file 6 — Source Data [file 41467_2025_63548_MOESM6_ESM.zip › Source Data/Supplementary Fig.19.xlsx]

## Sheet: a
Time / s	ECL intensity
0
0.005
0.01
0.015
0.02
0.025
0.03
0.035
0.04
0.045
0.05
0.055
0.06
0.065
0.07
0.075
0.08
0.085
0.09
0.095
0.1	1.19622e-05
0.105	9.7097e-06
0.11	1.4142e-05
0.115	-6.92e-05
0.12	-0.000109527
0.125	-0.000110617
0.13	-0.000103351
0.135	-0.000103932
0.14	-5.51038e-05
0.145	-5.86642e-05
0.15	-5.59758e-05
0.155	6.84197e-05
0.16	4.08086e-05
0.165	4.76387e-05
0.17	5.68666e-05
0.175	4.60402e-05
0.18	3.9646e-05
0.185	2.91102e-05
0.19	-1.39778e-05
0.195	-6.05771e-06
0.2	1.42147e-05
0.205	1.54499e-05
0.21	1.77751e-05
0.215	1.87923e-05
0.22	1.55226e-05
0.225	9.7097e-06
0.23	1.0291e-05
0.235	1.20349e-05
0.24	9.27374e-06
0.245	-5.05262e-05
0.25	-5.99721e-05
0.255	-5.94635e-05
0.26	-0.000181824
0.265	-0.000182769
0.27	-0.000163659
0.275	-0.000160171
0.28	-0.000158137
0.285	-0.000160462
0.29	-0.000138954
0.295	-0.000124858
0.3	-0.000129727
0.305	-0.000153341
0.31	-0.000154286
0.315	-0.0001492
0.32	-0.000141062
0.325	-0.000146657
0.33	-0.000149054
0.335	-0.000146875
0.34	-0.000152324
0.345	-0.000157846
0.35	-0.000145058
0.355	-0.000138083
0.36	-0.000120135
0.365	-0.000121952
0.37	-0.000113523
0.375	-0.000133142
0.38	-0.000149054
0.385	-0.00015712
0.39	-0.000158573
0.395	-0.000115049
0.4	-9.20882e-05
0.405	-9.55759e-05
0.41	-9.14343e-05
0.415	-6.40411e-05
0.42	-6.31692e-05
0.425	-7.49402e-05
0.43	-9.40011e-06
0.435	2.00765e-06
0.44	-1.69806e-06
0.445	7.23923e-06
0.45	1.13809e-05
0.455	7.96584e-06
0.46	4.32064e-05
0.465	6.30428e-05
0.47	6.80564e-05
0.475	7.15441e-05
0.48	6.77658e-05
0.485	9.55222e-05
0.49	0.000122843
0.495	0.000131707
0.5	0.00014624
0.505	0.000123279
0.51	0.000124514
0.515	0.00012139
0.52	8.99273e-05
0.525	8.04814e-05
0.53	0.000112089
0.535	5.23617e-05
0.54	4.822e-05
0.545	5.76659e-05
0.55	5.2289e-05
0.555	5.30156e-05
0.56	4.90919e-05
0.565	1.42873e-05
0.57	9.12842e-06
0.575	1.26888e-05
0.58	2.80692e-06
0.585	1.83563e-05
0.59	-5.18578e-06
0.595	-1.9064e-05
0.6	-2.28424e-05
0.605	-8.36596e-05
0.61	-6.5131e-05
0.615	-5.6557e-05
0.62	-5.84462e-05
0.625	-5.7429e-05
0.63	-5.39412e-05
0.635	-7.7556e-05
0.64	-7.69748e-05
0.645	-8.51128e-05
0.65	-9.45587e-05
0.655	-2.88732e-05
0.66	-3.46134e-05
0.665	-3.1707e-05
0.67	-4.09349e-05
0.675	-7.4359e-05
0.68	-7.85006e-05
0.685	-1.70295e-05
0.69	-1.43411e-05
0.695	-3.58724e-06
0.7	-1.47044e-05
0.705	-1.79741e-05
0.71	-2.16798e-05
0.715	-4.85643e-05
0.72	-5.91002e-05
0.725	-5.6557e-05
0.73	-5.2924e-05
0.735	-1.60849e-05
0.74	-1.73202e-05
0.745	-1.67389e-05
0.75	2.64944e-05
0.755	3.24526e-05
0.76	-4.15889e-05
0.765	-3.51221e-05
0.77	-1.87007e-05
0.775	-8.23754e-06
0.78	-1.27425e-05
0.785	-1.68115e-05
0.79	-7.99538e-05
0.795	-9.0417e-05
0.8	-0.000104441
0.805	-0.000101825
0.81	-9.65932e-05
0.815	-9.14343e-05
0.82	-9.15069e-05
0.825	-7.21065e-05
0.83	-7.31237e-05
0.835	-7.17432e-05
0.84	-0.00011643
0.845	-9.98629e-05
0.85	-0.000103859
0.855	-0.000138155
0.86	-0.000145276
0.865	-0.000142006
0.87	-0.000144622
0.875	-0.000155739
0.88	-0.000157919
0.885	-0.000154141
0.89	-0.000146221
0.895	-0.000142224
0.9	-0.000157483
0.905	-0.00012435
0.91	-0.000126384
0.915	-0.000118973
0.92	-9.48493e-05
0.925	-9.75378e-05
0.93	-0.000112215
0.935	-0.000109018
0.94	-0.000118609
0.945	-0.000105966
0.95	-0.000127111
0.955	-0.000115122
0.96	-0.000117447
0.965	-6.44771e-05
0.97	-6.02627e-05
0.975	-5.71383e-05
0.98	0.00019703
0.985	0.000192161
0.99	0.000217229
0.995	0.000206548
1	0.000203206
1.005	0.00022791
1.01	0.000196739
1.015	0.000225367
1.02	0.000245858
1.025	0.000212942
1.03	0.000216575
1.035	0.000215776
1.04	0.000211271
1.045	0.000219336
1.05	0.000212797
1.055	0.000218246
1.06	0.000209237
1.065	0.00020059
1.07	0.000148129
1.075	0.000196884
1.08	0.000230526
1.085	-3.51221e-05
1.09	-2.99631e-05
1.095	-4.34781e-05
1.1	-3.94817e-05
1.105	-4.14436e-05
1.11	-4.27515e-05
1.115	-4.20249e-05
1.12	-6.4913e-05
1.125	-2.79286e-05
1.13	-2.13165e-05
1.135	-3.30149e-05
1.14	-3.03991e-05
1.145	-3.59213e-05
1.15	-2.06626e-05
1.155	-1.44864e-05
1.16	-3.17502e-07
1.165	5.97731e-05
1.17	6.76931e-05
1.175	7.07449e-05
1.18	0.000140209
1.185	0.000102498
1.19	0.000116085
1.195	0.000119573
1.2	0.00011158
1.205	0.000210108
1.21	0.000240045
1.215	0.000232343
1.22	0.000256466
1.225	0.00025138
1.23	0.000187947
1.235	0.000189182
1.24	0.000208219
1.245	0.000198337
1.25	0.000201825
1.255	0.000222388
1.26	0.000217665
1.265	0.000196012
1.27	0.000138465
1.275	0.000140136
1.28	0.000131199
1.285	2.69303e-05
1.29	3.02001e-05
1.295	2.87469e-05
1.3	1.8865e-05
1.305	0.000130617
1.31	7.76476e-05
1.315	5.47595e-05
1.32	4.69847e-05
1.325	2.16988e-05
1.33	2.36606e-05
1.335	3.28885e-05
1.34	2.06088e-05
1.345	1.23982e-05
1.35	4.31337e-05
1.355	7.61944e-05
1.36	3.65216e-05
1.365	3.18713e-05
1.37	4.56042e-05
1.375	4.96005e-05
1.38	4.69847e-05
1.385	4.8438e-05
1.39	3.68122e-05
1.395	6.48593e-05
1.4	5.66486e-05
1.405	5.41782e-05
1.41	-6.22246e-05
1.415	-0.000101897
1.42	-0.000108146
1.425	-0.000108946
1.43	-9.4486e-05
1.435	-6.58576e-05
1.44	-7.50129e-05
1.445	-7.20338e-05
1.45	-7.06533e-05
1.455	-8.81645e-05
1.46	-0.000118682
1.465	-0.000121734
1.47	-0.000118246
1.475	-0.000120789
1.48	-0.000121734
1.485	-0.000127401
1.49	-0.000120208
1.495	-0.000114831
1.5	-0.000147456
1.505	-0.000134813
1.51	-0.000129
1.515	-4.07896e-05
1.52	-4.435e-05
1.525	-4.73291e-05
1.53	-4.4132e-05
1.535	-5.18341e-05
1.54	-8.02445e-05
1.545	-7.37777e-05
1.55	-5.64844e-05
1.555	-1.1362e-05
1.56	-2.09532e-05
1.565	-2.50222e-05
1.57	-2.46589e-05
1.575	-2.08079e-05
1.58	-1.01267e-05
1.585	-1.84827e-05
1.59	-4.16853e-06
1.595	2.80692e-06
1.6	-1.69806e-06
1.605	-4.89514e-06
1.61	-1.36144e-05
1.615	-1.12166e-05
1.62	-0.000102987
1.625	5.2507e-05
1.63	8.24433e-05
1.635	8.27339e-05
1.64	0.000100027
1.645	9.31244e-05
1.65	9.18165e-05
1.655	0.000109328
1.66	6.4278e-05
1.665	7.82289e-05
1.67	8.75295e-05
1.675	9.95186e-05
1.68	0.000102861
1.685	7.84469e-05
1.69	0.000113833
1.695	0.000104895
1.7	0.00010119
1.705	9.98819e-05
1.71	0.000103806
1.715	0.000147693
1.72	0.000143624
1.725	0.00015198
1.73	1.18464e-07
1.735	-2.00813e-05
1.74	-2.12438e-05
1.745	-5.46679e-05
1.75	-5.05988e-05
1.755	-5.6993e-05
1.76	-8.56214e-05
1.765	-9.4704e-05
1.77	-1.52856e-05
1.775	2.90375e-05
1.78	2.78023e-05
1.785	1.75571e-05
1.79	2.94008e-05
1.795	-4.62824e-07
1.8	-4.74982e-06
1.805	-1.77561e-05
1.81	-1.93547e-05
1.815	-1.41957e-05
1.82	-6.30965e-05
1.825	-6.0844e-05
1.83	-5.20521e-05
1.835	-4.74018e-05
1.84	-5.51765e-05
1.845	-5.85189e-05
1.85	-8.81883e-06
1.855	-6.34836e-06
1.86	1.15989e-05
1.865	1.0727e-05
1.87	2.09721e-05
1.875	-7.13799e-05
1.88	-8.6566e-05
1.885	-9.71745e-05
1.89	-9.66659e-05
1.895	-8.6348e-05
1.9	-9.1071e-05
1.905	-7.96632e-05
1.91	-6.86187e-05
1.915	4.3328e-06
1.92	2.15297e-06
1.925	1.49902e-06
1.93	7.96584e-06
1.935	-3.80522e-06
1.94	-2.25517e-05
1.945	-2.17525e-05
1.95	0.000111871
1.955	7.45959e-05
1.96	8.60763e-05
1.965	7.16895e-05
1.97	7.58311e-05
1.975	7.65577e-05
1.98	7.20528e-05
1.985	4.37877e-05
1.99	5.74479e-05
1.995	6.26795e-05
2	4.3933e-05
2.005	5.96277e-05
2.01	6.18802e-05
2.015	6.9219e-05
2.02	2.58404e-05
2.025	1.26888e-05
2.03	1.05816e-05
2.035	7.89318e-06
2.04	9.05575e-06
2.045	1.96642e-05
2.05	2.19894e-05
2.055	-0.000108292
2.06	-0.000118973
2.065	-0.000135176
2.07	-0.000136048
2.075	-0.00013147
2.08	-0.000133505
2.085	-0.00013147
2.09	-0.000134232
2.095	-0.000102479
2.1	-8.56214e-05
2.105	-9.09983e-05
2.11	-9.31781e-05
2.115	-9.61572e-05
2.12	-0.000102261
2.125	-0.000138882
2.13	-0.000127183
2.135	-0.00011672
2.14	-0.000117302
2.145	-0.000116139
2.15	-0.000112579
2.155	-0.000105603
2.16	-0.000103714
2.165	-0.000102115
2.17	-9.86277e-05
2.175	-8.08258e-05
2.18	-9.18702e-05
2.185	-0.000100081
2.19	-6.54943e-05
2.195	-5.83736e-05
2.2	-8.97631e-05
2.205	-0.000111997
2.21	-0.000103351
2.215	-0.00010633
2.22	-0.000111489
2.225	-0.000122606
2.23	-0.000114104
2.235	-0.000103641
2.24	-8.84552e-05
2.245	-9.83371e-05
2.25	-0.000101171
2.255	-9.81191e-05
2.26	-0.000111561
2.265	-0.000122896
2.27	-0.00011207
2.275	-0.000106039
2.28	-0.000136629
2.285	-0.000138155
2.29	-0.000129363
2.295	-0.000153559
2.3	-0.000165112
2.305	-0.000177029
2.31	-0.000174122
2.315	-0.000173541
2.32	-0.000182696
2.325	-0.000185239
2.33	-0.000174704
2.335	-0.000179136
2.34	-0.000155739
2.345	-0.000179863
2.35	-0.00016533
2.355	-0.000160971
2.36	-0.000168237
2.365	-0.000164749
2.37	-0.000130816
2.375	-0.000133578
2.38	-0.000143532
2.385	-0.000144622
2.39	-0.000141934
2.395	-0.000131688
2.4	-0.000140844
2.405	-0.000125803
2.41	-8.50401e-05
2.415	-8.2279e-05
2.42	-8.68566e-05
2.425	-8.66387e-05
2.43	-6.67296e-05
2.435	-5.87369e-05
2.44	-5.98994e-05
2.445	-9.95723e-05
2.45	-9.18702e-05
2.455	-9.55033e-05
2.46	-9.45587e-05
2.465	-9.78284e-05
2.47	-8.68566e-05
2.475	-9.8773e-05
2.48	-9.0417e-05
2.485	-9.41227e-05
2.49	-8.29329e-05
2.495	-7.92272e-05
2.5	-8.48948e-05
2.505	-9.1071e-05
2.51	-0.000102624
2.515	-0.000135103
2.52	-0.000136339
2.525	-0.000139972
2.53	-0.000138301
2.535	-0.000150653
2.54	-0.000162787
2.545	-0.000161843
2.55	-0.000125294
2.555	-0.000116648
2.56	-0.000121298
2.565	-0.000117011
2.57	-0.000110907
2.575	-0.00011643
2.58	-0.00013365
2.585	-0.000149563
2.59	-0.000135103
2.595	-9.79011e-05
2.6	-0.000101316
2.605	-0.000113305
2.61	-0.000103133
2.615	-8.72926e-05
2.62	-8.88911e-05
2.625	-9.78284e-05
2.63	-8.45315e-05
2.635	-7.99538e-05
2.64	-8.75106e-05
2.645	-9.33961e-05
2.65	-9.33235e-05
2.655	-5.71383e-05
2.66	-7.47949e-05
2.665	-4.66025e-05
2.67	-6.0844e-05
2.675	-5.91002e-05
2.68	-5.58304e-05
2.685	-6.128e-05
2.69	-5.83736e-05
2.695	-6.62209e-05
2.7	-9.5358e-05
2.705	-0.000102842
2.71	-9.21609e-05
2.715	-3.14164e-05
2.72	-4.8637e-05
2.725	-5.70657e-05
2.73	-4.07896e-05
2.735	-5.03809e-05
2.74	-5.63391e-05
2.745	-5.75016e-05
2.75	-5.43772e-05
2.755	-4.97269e-05
2.76	-6.07714e-05
2.765	-6.0626e-05
2.77	-8.81645e-05
2.775	-7.81373e-05
2.78	-7.85733e-05
2.785	-8.85278e-05
2.79	-5.23427e-05
2.795	-4.55852e-05
2.8	-3.33782e-05
2.805	-4.83464e-05
2.81	-3.06171e-05
2.815	-3.25789e-05
2.82	-9.8555e-05
2.825	-0.000103569
2.83	-9.83371e-05
2.835	-9.82644e-05
2.84	-9.79011e-05
2.845	-8.81645e-05
2.85	-8.33689e-05
2.855	-7.65388e-05
2.86	-8.86005e-05
2.865	-0.000156393
2.87	-0.000148764
2.875	-0.000147601
2.88	-0.000155521
2.885	-0.000130816
2.89	-0.000122388
2.895	-0.000138809
2.9	-0.000143968
2.905	-0.000159663
2.91	-0.00015058
2.915	-0.000156974
2.92	-0.000160607
2.925	-0.000160462
2.93	-0.000135539
2.935	-5.76707e-06
2.94	-2.12438e-05
2.945	-2.56762e-05
2.95	-3.30876e-05
2.955	-2.51675e-05
2.96	-2.61848e-05
2.965	-5.40376e-06
2.97	6.19529e-05
2.975	6.95823e-05
2.98	6.66032e-05
2.985	7.45959e-05
2.99	0.000109182
2.995	0.000106058
3	8.70936e-05
3.005	8.1208e-05
3.01	8.60036e-05
3.015	0.000103515
3.02	9.8138e-05
3.025	9.29791e-05
3.03	9.74114e-05
3.035	8.73115e-05
3.04	-4.34781e-05
3.045	-3.53401e-05
3.05	-2.07352e-05
3.055	-2.26244e-05
3.06	-4.0063e-05
3.065	-4.99449e-05
3.07	-4.22428e-05
3.075	-9.54306e-05
3.08	-0.000113233
3.085	-0.000114177
3.09	-0.000117883
3.095	-0.000172015
3.1	-0.000173396
3.105	-0.000158791
3.11	-0.000142515
3.115	-0.00013445
3.12	-0.00015821
3.125	-0.000160462
3.13	-0.000159009
3.135	-0.000160099
3.14	-0.00015741
3.145	-0.000164168
3.15	-0.00016722
3.155	-0.0001686
3.16	-0.000170271
3.165	-0.0001492
3.17	-0.000143387
3.175	-0.000159154
3.18	-0.000163296
3.185	-0.000160898
3.19	-0.000148473
3.195	-0.00014484
3.2	-0.00014949
3.205	-0.000154068
3.21	-0.000158936
3.215	-0.000127547
3.22	-0.000123768
3.225	-0.000126747
3.23	-9.64479e-05
3.235	-8.93998e-05
3.24	-9.05623e-05
3.245	-7.65388e-05
3.25	-4.82737e-05
3.255	-3.91911e-05
3.26	-2.21884e-05
3.265	-3.05444e-05
3.27	-2.98178e-05
3.275	-2.98905e-05
3.28	-3.6212e-05
3.285	-4.28968e-05
3.29	-3.5558e-05
3.295	-3.75199e-05
3.3	-4.49313e-05
3.305	-4.85643e-05
3.31	-4.17342e-05
3.315	-2.07352e-05
3.32	-5.18341e-05
3.325	-7.13799e-05
3.33	-2.7638e-05
3.335	-6.20303e-06
3.34	-1.22339e-05
3.345	-1.03447e-05
3.35	-3.52674e-05
3.355	-5.25607e-05
3.36	-5.60484e-05
3.365	-7.77014e-05
3.37	-6.50584e-05
3.375	-7.28331e-05
3.38	-7.10892e-05
3.385	-7.15252e-05
3.39	-6.13037e-06
3.395	-2.49733e-06
3.4	-5.18578e-06
3.405	-1.33475e-06
3.41	1.76297e-05
3.415	1.69031e-05
3.42	-1.55274e-06
3.425	-1.9887e-06
3.43	1.34154e-05
3.435	-1.95e-05
3.44	-6.68749e-05
3.445	1.70485e-05
3.45	1.58859e-05
3.455	2.34426e-05
3.46	4.19711e-05
3.465	6.28975e-05
3.47	6.50773e-05
3.475	6.46413e-05
3.48	7.01636e-05
3.485	7.02362e-05
3.49	7.70664e-05
3.495	2.45325e-05
3.5	1.71211e-05
3.505	1.48686e-05
3.51	9.85502e-06
3.515	-6.639e-06
3.52	-9.25479e-06
3.525	-9.90874e-06
3.53	-1.84101e-05
3.535	-1.94273e-05
3.54	-3.03991e-05
3.545	-3.46134e-05
3.55	-0.000113523
3.555	-0.000114177
3.56	-0.000126965
3.565	-0.000151815
3.57	-0.000123623
3.575	-0.00012464
3.58	-0.000126747
3.585	-0.000131398
3.59	-0.000127692
3.595	-0.000122678
3.6	-0.000121589
3.605	-0.000113378
3.61	-0.000116502
3.615	-0.000109963
3.62	-0.000120063
3.625	-0.000122533
3.63	-0.000103133
3.635	-9.76831e-05
3.64	-0.000101098
3.645	-0.000101825
3.65	-5.35779e-05
3.655	-5.39412e-05
3.66	-5.72836e-05
3.665	-5.17614e-05
3.67	-4.69658e-05
3.675	-9.44134e-05
3.68	-9.88457e-05
3.685	-0.000103496
3.69	-0.000110471
3.695	-8.76559e-05
3.7	-0.000110689
3.705	-3.33782e-05
3.71	-4.0499e-05
3.715	-3.75925e-05
3.72	-4.39867e-05
3.725	-4.12256e-05
3.73	-2.50222e-05
3.735	-4.38414e-05
3.74	-4.34054e-05
3.745	-5.24154e-05
3.75	-4.8419e-05
3.755	-7.35597e-05
3.76	-7.15252e-05
3.765	-7.13072e-05
3.77	-5.96815e-05
3.775	-5.40139e-05
3.78	-4.63845e-05
3.785	-5.00176e-05
3.79	-4.66752e-05
3.795	-4.12256e-05
3.8	-6.81828e-05
3.805	-5.88822e-05
3.81	-0.000146003
3.815	-0.000140698
3.82	-0.000146802
3.825	-0.000147238
3.83	-0.000141498
3.835	-0.000149272
3.84	-0.000131398
3.845	-0.000131616
3.85	-0.00011781
3.855	-0.000109527
3.86	-0.000128201
3.865	-0.000131688
3.87	-0.000110108
3.875	-8.73653e-05
3.88	-9.46314e-05
3.885	-0.000112288
3.89	-0.000113451
3.895	-9.28148e-05
3.9	-9.28875e-05
3.905	-8.51854e-05
3.91	-6.25152e-05
3.915	-3.44192e-06
3.92	-3.6599e-06
3.925	-5.40376e-06
3.93	-1.18943e-06
3.935	-2.44841e-07
3.94	2.49685e-05
3.945	8.45073e-07
3.95	0.000247529
3.955	0.000279572
3.96	0.000269763
3.965	0.000376139
3.97	0.000387038
3.975	0.000375703
3.98	0.000352451
3.985	0.000350489
3.99	0.00061483
3.995	0.000623404
4	0.000602405
4.005	0.000595938
4.01	0.000599498
4.015	0.000591578
4.02	0.00053839
4.025	0.000531778
4.03	0.000539626
4.035	0.000544567
4.04	0.000547037
4.045	0.000519208
4.05	0.000516301
4.055	0.000264822
4.06	0.000261334
4.065	0.000258573
4.07	0.000188456
4.075	0.000181189
4.08	0.000173342
4.085	0.000158011
4.09	0.000164695
4.095	-8.46041e-05
4.1	-8.6784e-05
4.105	-1.55036e-05
4.11	-1.32511e-05
4.115	-1.93547e-05
4.12	3.60856e-05
4.125	0.000235031
4.13	0.000261407
4.135	0.000273541
4.14	0.0002686
4.145	0.000263296
4.15	0.00029316
4.155	0.000303332
4.16	0.000302751
4.165	0.000259518
4.17	0.000271362
4.175	0.000242806
4.18	0.000253269
4.185	0.000250871
4.19	0.000276303
4.195	0.00028059
4.2	0.000270853
4.205	0.000258283
4.21	0.000186712
4.215	0.000287928
4.22	0.000315031
4.225	0.000255594
4.23	6.5368e-05
4.235	5.42508e-05
4.24	4.12445e-05
4.245	3.33245e-05
4.25	3.37605e-05
4.255	5.93134e-06
4.26	-3.90163e-07
4.265	-4.67716e-06
4.27	9.17734e-07
4.275	2.95224e-06
4.28	-3.95055e-06
4.285	2.96188e-05
4.29	3.88467e-05
4.295	2.10448e-05
4.3	2.19894e-05
4.305	4.46596e-05
4.31	9.23251e-05
4.315	0.000100826
4.32	-8.98789e-07
4.325	-2.56035e-05
4.33	-3.18523e-05
4.335	-4.03537e-05
4.34	0.000199718
4.345	0.000190345
4.35	0.00019405
4.355	0.000197756
4.36	0.000248619
4.365	0.000254359
4.37	0.000260172
4.375	0.000266275
4.38	0.00026257
4.385	0.000251816
4.39	0.000199863
4.395	0.000205313
4.4	0.000197683
4.405	0.000265549
4.41	0.000239318
4.415	0.000199282
4.42	0.00020277
4.425	0.000200227
4.43	0.000201825
4.435	0.000207711
4.44	0.000206403
4.445	-5.19794e-05
4.45	-4.4786e-05
4.455	-3.74472e-05
4.46	-4.07896e-05
4.465	-9.60846e-05
4.47	-0.000101679
4.475	-0.000100808
4.48	-0.000112506
4.485	-7.15252e-05
4.49	-5.80103e-05
4.495	-4.97269e-05
4.5	-6.19339e-05
4.505	-6.44771e-05
4.51	-0.000143241
4.515	-0.000103351
4.52	-0.000101607
4.525	-0.00011454
4.53	-0.000113741
4.535	0.00023583
4.54	0.000247819
4.545	0.000242806
4.55	0.000249999
4.555	0.000252978
4.56	0.000251017
4.565	0.000247093
4.57	0.0002787
4.575	0.000283569
4.58	0.000388782
4.585	0.00039038
4.59	0.000419009
4.595	0.00042424
4.6	0.000429472
4.605	0.000427873
4.61	0.000433468
4.615	0.000438918
4.62	0.000400553
4.625	0.000398809
4.63	0.000402805
4.635	0.000460062
4.64	0.00010366
4.645	8.30972e-05
4.65	8.70209e-05
4.655	9.8356e-05
4.66	9.72661e-05
4.665	9.15985e-05
4.67	9.64668e-05
4.675	6.88557e-05
4.68	6.36968e-05
4.685	-4.91456e-05
4.69	-4.44953e-05
4.695	-0.000112143
4.7	-0.000107565
4.705	-0.000123986
4.71	-0.000121661
4.715	-0.000118609
4.72	-0.000121661
4.725	-8.00992e-05
4.73	-7.60302e-05
4.735	-4.66025e-05
4.74	-0.000102624
4.745	-0.00010742
4.75	-0.000108728
4.755	-0.000105022
4.76	-0.000117084
4.765	-0.000122242
4.77	-9.20882e-05
4.775	-8.74379e-05
4.78	-2.77833e-05
4.785	-2.69114e-05
4.79	-2.65481e-05
4.795	-2.17525e-05
4.8	-3.11257e-05
4.805	-5.13255e-05
4.81	-4.92183e-05
4.815	1.91125e-07
4.82	-9.6181e-06
4.825	-3.17502e-07
4.83	-3.58487e-05
4.835	-3.1489e-05
4.84	-3.51947e-05
4.845	-1.65209e-05
4.85	-1.38324e-05
4.855	-1.11677e-06
4.86	-1.11677e-06
4.865	-1.07807e-05
4.87	-9.25479e-06
4.875	-2.92365e-05
4.88	-3.44681e-05
4.885	-0.000102115
4.89	-0.000104441
4.895	-9.4704e-05
4.9	-9.93543e-05
4.905	-9.25968e-05
4.91	-8.54761e-05
4.915	-7.74107e-05
4.92	-0.000127038
4.925	-0.000131107
4.93	-0.000146148
4.935	-0.000147456
4.94	-0.000136993
4.945	-0.000145421
4.95	-0.000166057
4.955	-0.000158137
4.96	-0.000168019
4.965	-0.00017434
4.97	-0.000148982
4.975	-0.000140044
4.98	-0.00014237
4.985	-0.000145785
4.99	-0.00014237
4.995	-0.000135249
5	-0.000139608
5.005	-0.000140044
5.01	-0.000138591
5.015	-0.000134885
5.02	-0.000140989
5.025	-0.000149054
5.03	-8.37322e-05
5.035	-7.33417e-05
5.04	-6.86914e-05
5.045	-8.88185e-05
5.05	-6.76742e-05
5.055	5.11264e-05
5.06	4.07359e-05
5.065	3.73935e-05
5.07	3.99366e-05
5.075	2.70757e-05
5.08	3.13627e-05
5.085	2.2934e-05
5.09	0.000219046
5.095	0.000223841
5.1	0.00021752
5.105	0.000236194
5.11	0.000249491
5.115	0.000246294
5.12	0.000262715
5.125	0.000280517
5.13	0.000288582
5.135	0.000238446
5.14	0.000236557
5.145	0.00024593
5.15	0.000250435
5.155	0.000215195
5.16	0.000224132
5.165	0.000492105
5.17	0.000497846
5.175	0.000500316
5.18	0.000520371
5.185	0.000559171
5.19	0.000563386
5.195	0.000413414
5.2	0.000423296
5.205	0.000444585
5.21	0.000423659
5.215	0.000413268
5.22	0.000411379
5.225	0.00038929
5.23	0.000365167
5.235	0.000381734
5.24	0.000569053
5.245	0.000560697
5.25	0.000543985
5.255	0.000549508
5.26	0.000557282
5.265	0.000428019
5.27	0.000163315
5.275	0.000398591
5.28	0.000399681
5.285	0.0007571
5.29	0.000784566
5.295	0.000782095
5.3	0.000740824
5.305	0.000723966
5.31	0.000705147
5.315	0.000740606
5.32	0.000738571
5.325	0.000747363
5.33	0.000750778
5.335	0.000757899
5.34	0.00073937
5.345	0.000608508
5.35	0.000613304
5.355	0.000625874
5.36	0.000627037
5.365	0.000609889
5.37	0.000619916
5.375	0.000623985
5.38	0.000404694
5.385	0.000395321
5.39	2.42419e-05
5.395	-4.35507e-05
5.4	-4.16616e-05
5.405	-4.60939e-05
5.41	-4.18795e-05
5.415	-4.4132e-05
5.42	-6.47677e-05
5.425	-6.5349e-05
5.43	-6.71655e-05
5.435	-6.70202e-05
5.44	-6.94907e-05
5.445	-2.91639e-05
5.45	2.13354e-05
5.455	1.90103e-05
5.46	3.71755e-05
5.465	2.01002e-05
5.47	2.82382e-05
5.475	3.81201e-05
5.48	3.68849e-05
5.485	1.42873e-05
5.49	2.88922e-05
5.495	2.2716e-05
5.5	1.49413e-05
5.505	1.03637e-05
5.51	1.14536e-05
5.515	1.61039e-05
5.52	1.4796e-05
5.525	3.0249e-06
5.53	4.84142e-06
5.535	4.26013e-06
5.54	3.75151e-06
5.545	4.38603e-05
5.55	6.65794e-06
5.555	-3.46134e-05
5.56	-2.99631e-05
5.565	-6.79648e-05
5.57	-5.93182e-05
5.575	2.86742e-05
5.58	2.51138e-05
5.585	3.34698e-05
5.59	3.92827e-05
5.595	4.48049e-05
5.6	5.01092e-05
5.605	4.42236e-05
5.61	5.73026e-05
5.615	7.13261e-05
5.62	7.08175e-05
5.625	6.98729e-05
5.63	0.000182425
5.635	0.000184459
5.64	0.000195213
5.645	0.000191798
5.65	0.000169128
5.655	0.000172325
5.66	0.000101262
5.665	9.27611e-05
5.67	9.79927e-05
5.675	9.45776e-05
5.68	3.75151e-06
5.685	8.32915e-06
5.69	-6.05771e-06
5.695	6.07177e-05
5.7	4.40056e-05
5.705	3.69575e-05
5.71	0.000307474
5.715	0.000303696
5.72	0.000294032
5.725	0.000286475
5.73	0.000290617
5.735	0.000178428
5.74	0.000165204
5.745	0.000133815
5.75	0.00014435
5.755	0.000131417
5.76	0.000126984
5.765	0.000126403
5.77	0.000132143
5.775	0.000135704
5.78	0.000155322
5.785	0.00015089
5.79	0.000136866
5.795	0.000154378
5.8	8.78202e-05
5.805	8.35332e-05
5.81	7.61218e-05
5.815	-0.000197229
5.82	-0.000203986
5.825	-0.000212342
5.83	-0.000209944
5.835	-0.000203986
5.84	-0.000200426
5.845	-0.000154649
5.85	-0.000139318
5.855	-0.000141934
5.86	-0.000148473
5.865	-0.000142878
5.87	-0.000129581
5.875	-0.000126312
5.88	-0.000116793
5.885	-0.000139899
5.89	-0.00013583
5.895	-0.000144985
5.9	-0.000153705
5.905	-0.00015058
5.91	-0.000142515
5.915	-0.000134885
5.92	-0.000124059
5.925	-0.000126675
5.93	-0.000118973
5.935	-0.000115267
5.94	-0.000122606
5.945	-0.000121371
5.95	-0.000160462
5.955	-0.000149054
5.96	-0.000134304
5.965	-0.000131398
5.97	-8.95451e-05
5.975	-9.90637e-05
5.98	-0.000101026
5.985	-0.000109963
5.99	-7.66114e-05
5.995	-6.95633e-05
6	-6.19339e-05
6.005	-6.9854e-05
6.01	-7.38503e-05
6.015	-7.13799e-05
6.02	-6.0844e-05
6.025	-6.97813e-05
6.03	-6.68749e-05
6.035	-6.44044e-05
6.04	-6.52037e-05
6.045	-6.40411e-05
6.05	-7.04353e-05
6.055	-7.28331e-05
6.06	-8.07531e-05
6.065	-1.44137e-05
6.07	2.63785e-07
6.075	-4.31148e-05
6.08	-4.52219e-05
6.085	-5.06715e-05
6.09	-5.25607e-05
6.095	-7.54489e-05
6.1	-8.01718e-05
6.105	-8.13344e-05
6.11	-8.14797e-05
6.115	-7.85006e-05
6.12	-8.6566e-05
6.125	-0.000102188
6.13	-9.81191e-05
6.135	-7.48676e-05
6.14	-5.49585e-05
6.145	-6.05534e-05
6.15	-6.02627e-05
6.155	-5.87369e-05
6.16	-2.53129e-05
6.165	-3.28696e-05
6.17	-0.000123841
6.175	-0.000134014
6.18	-0.000136484
6.185	-0.000132488
6.19	-0.000131906
6.195	-0.000118391
6.2	-0.000123768
6.205	-0.000129727
6.21	-0.00012246
6.215	-7.72654e-05
6.22	-7.98812e-05
6.225	-7.24698e-05
6.23	-6.97813e-05
6.235	-6.45497e-05
6.24	-2.82919e-05
6.245	-5.87369e-05
6.25	-5.93908e-05
6.255	-6.20793e-05
6.26	-6.38231e-05
6.265	-9.12163e-05
6.27	-8.46768e-05
6.275	-8.40955e-05
6.28	-8.613e-05
6.285	-6.99993e-05
6.29	-7.77014e-05
6.295	-7.19611e-05
6.3	-5.79376e-05
6.305	-5.54671e-05
6.31	4.28431e-05
6.315	3.86287e-05
6.32	-1.18943e-06
6.325	0.000165349
6.33	0.000172543
6.335	0.000176902
6.34	0.000175885
6.345	0.000108456
6.35	0.0001195
6.355	0.000177484
6.36	0.000177556
6.365	0.000210835
6.37	0.000224423
6.375	0.000223187
6.38	0.000229945
6.385	0.000227765
6.39	0.000260608
6.395	0.000265767
6.4	0.000255376
6.405	0.000222969
6.41	0.000225585
6.415	0.000132361
6.42	0.000131489
6.425	0.000125604
6.43	-3.82465e-05
6.435	-3.49768e-05
6.44	2.37095e-06
6.445	-5.40376e-06
6.45	0.000222897
6.455	0.000229582
6.46	0.000206257
6.465	0.000200372
6.47	0.000162152
6.475	0.000143769
6.48	0.000139773
6.485	0.000134541
6.49	0.000141517
6.495	0.000100318
6.5	0.00010257
6.505	0.000126112
6.51	0.000126621
6.515	0.000125095
6.52	0.000121244
6.525	0.000125095
6.53	0.000129455
6.535	0.000127784
6.54	0.000117466
6.545	7.45959e-05
6.55	0.000110272
6.555	-9.11436e-05
6.56	-0.000104877
6.565	-0.00013445
6.57	-0.00010989
6.575	-0.000104441
6.58	-0.000100081
6.585	-0.000101607
6.59	-0.000104295
6.595	-0.000115558
6.6	-0.00013365
6.605	-0.000141934
6.61	-0.000149345
6.615	-0.000140044
6.62	-0.000138083
6.625	-0.000134595
6.63	-0.000138373
6.635	-0.000112215
6.64	-0.000113886
6.645	-6.54943e-05
6.65	-6.54217e-05
6.655	-9.01264e-05
6.66	-0.000106257
6.665	-0.00011207
6.67	-4.22428e-05
6.675	-5.98994e-05
6.68	-6.38958e-05
6.685	-7.13072e-05
6.69	-6.87641e-05
6.695	-5.96088e-05
6.7	-4.61665e-05
6.705	-3.99177e-05
6.71	-3.63573e-05
6.715	-9.03681e-06
6.72	-1.44137e-05
6.725	-1.68115e-05
6.73	3.24288e-06
6.735	3.60619e-06
6.74	-1.74655e-05
6.745	-1.98633e-05
6.75	-7.29057e-05
6.755	-4.93636e-05
6.76	-2.8074e-05
6.765	-3.1489e-05
6.77	-2.3351e-05
6.775	-4.8419e-05
6.78	-4.34054e-05
6.785	-3.5776e-05
6.79	-2.82919e-05
6.795	6.29464e-06
6.8	-2.68582e-08
6.805	-1.17979e-05
6.81	-9.25479e-06
6.815	-7.58359e-06
6.82	-4.0717e-05
6.825	-2.36417e-05
6.83	-2.61121e-05
6.835	1.93009e-05
6.84	2.28613e-05
6.845	8.96367e-05
6.85	0.00013723
6.855	0.000142098
6.86	0.000117684
6.865	0.000145586
6.87	0.000148492
6.875	0.000191725
6.88	0.000139264
6.885	0.000140935
6.89	0.000134105
6.895	0.000151398
6.9	0.00014515
6.905	0.000150018
6.91	0.000153869
6.915	0.00015307
6.92	0.000152416
6.925	0.000148274
6.93	0.000165931
6.935	0.00017792
6.94	0.000129891
6.945	0.000176684
6.95	0.000101626
6.955	8.12807e-05
6.96	7.65577e-05
6.965	7.29973e-05
6.97	1.69758e-05
6.975	2.40966e-05
6.98	6.22198e-06
6.985	7.52988e-06
6.99	2.43145e-05
6.995	3.36878e-05
7	1.62492e-05
7.005	-1.29605e-05
7.01	-1.68115e-05
7.015	-1.15073e-05
7.02	-6.20303e-06
7.025	-1.20159e-05
7.03	4.72027e-05
7.035	1.40694e-05
7.04	4.18747e-06
7.045	-1.70295e-05
7.05	-6.83281e-05
7.055	-6.30965e-05
7.06	-8.72199e-05
7.065	-8.82372e-05
7.07	-8.34416e-05
7.075	-3.16343e-05
7.08	-4.0717e-05
7.085	-6.33145e-05
7.09	-5.93182e-05
7.095	-7.85733e-05
7.1	5.85867e-06
7.105	4.62344e-06
7.11	2.6616e-06
7.115	4.00093e-05
7.12	3.66669e-05
7.125	2.99094e-05
7.13	3.26705e-05
7.135	-1.73202e-05
7.14	-1.57943e-05
7.145	-8.74617e-06
7.15	-7.43827e-06
7.155	-6.2757e-06
7.16	-1.27425e-05
7.165	-1.04174e-05
7.17	-6.85698e-06
7.175	-1.77072e-06
7.18	-4.53673e-05
7.185	-4.48586e-05
7.19	-5.03082e-05
7.195	8.17893e-05
7.2	7.91009e-05
7.205	-1.48008e-06
7.21	8.0385e-06
7.215	1.42873e-05
7.22	-2.09532e-05
7.225	7.16657e-06
7.23	9.30518e-05
7.235	9.8792e-05
7.24	0.000100899
7.245	9.94459e-05
7.25	0.000108311
7.255	0.000135268
7.26	0.000139337
7.265	0.000137593
7.27	0.000133161
7.275	0.000128292
7.28	0.000165931
7.285	0.000151762
7.29	0.000154232
7.295	0.000156848
7.3	6.98003e-05
7.305	0.000126839
7.31	0.000119718
7.315	0.000137448
7.32	0.000227256
7.325	0.000227474
7.33	0.000197538
7.335	0.000111944
7.34	0.000105695
7.345	9.55222e-05
7.35	9.00727e-05
7.355	7.40146e-05
7.36	4.68394e-05
7.365	3.81201e-05
7.37	0.000115431
7.375	0.000125313
7.38	0.000138973
7.385	0.000113106
7.39	0.000122116
7.395	0.000147402
7.4	0.0001692
7.405	0.000121825
7.41	5.76659e-05
7.415	5.04725e-05
7.42	2.54771e-05
7.425	-7.80647e-05
7.43	-6.99993e-05
7.435	-6.26606e-05
7.44	-5.79376e-05
7.445	-5.10348e-05
7.45	-5.16161e-05
7.455	-4.64572e-05
7.46	-4.32601e-05
7.465	-4.90003e-05
7.47	-3.643e-05
7.475	-0.000106911
7.48	-9.80464e-05
7.485	-0.000114904
7.49	-0.000125948
7.495	-0.000125294
7.5	-0.000151089
7.505	-0.000156756
7.51	-0.000154359
7.515	-0.0001484
7.52	-0.000145058
7.525	-0.000151089
7.53	-0.000142079
7.535	-0.000148982
7.54	-0.00015167
7.545	-0.000153559
7.55	-0.000154504
7.555	-0.000145421
7.56	-0.000124132
7.565	-9.81191e-05
7.57	-9.33235e-05
7.575	-0.000106984
7.58	-9.07077e-05
7.585	-0.000114468
7.59	-9.88457e-05
7.595	-0.000103351
7.6	-0.000107129
7.605	-0.000109382
7.61	-2.84373e-05
7.615	-2.24791e-05
7.62	-2.12438e-05
7.625	-2.53129e-05
7.63	7.74786e-06
7.635	1.3924e-05
7.64	1.18169e-05
7.645	5.27739e-06
7.65	9.90394e-07
7.655	9.11626e-05
7.66	0.000118047
7.665	9e-05
7.67	0.000180826
7.675	0.000185549
7.68	0.000190781
7.685	0.000170581
7.69	0.000177266
7.695	0.000193324
7.7	0.000190999
7.705	0.000205458
7.71	0.000260535
7.715	0.000201607
7.72	0.000188891
7.725	0.000184314
7.73	0.000185549
7.735	0.000157066
7.74	0.000153796
7.745	0.000149727
7.75	0.000453595
7.755	0.000467255
7.76	0.000390235
7.765	0.000353105
7.77	0.000376211
7.775	0.000259954
7.78	0.000287202
7.785	0.000278991
7.79	0.000278482
7.795	0.000281897
7.8	0.000257338
7.805	0.000293959
7.81	0.000295194
7.815	0.000245785
7.82	0.000210762
7.825	0.000219409
7.83	0.000228637
7.835	0.000234595
7.84	0.00023583
7.845	0.000238737
7.85	0.000239463
7.855	-6.30239e-05
7.86	-7.3705e-05
7.865	-9.56486e-05
7.87	-9.514e-05
7.875	-0.000108364
7.88	-0.000110035
7.885	-0.000142515
7.89	-0.00013336
7.895	-0.000125222
7.9	-0.000124568
7.905	-8.98357e-05
7.91	0.000230962
7.915	0.000221807
7.92	0.00022079
7.925	0.000214395
7.93	0.000210544
7.935	0.00041305
7.94	0.00040622
7.945	0.000411379
7.95	0.000400771
7.955	0.000404258
7.96	0.000411379
7.965	0.000413995
7.97	0.000417628
7.975	0.000428818
7.98	0.000550815
7.985	0.000551469
7.99	0.0005575
7.995	0.000556774
8	0.000552632
8.005	0.000544712
8.01	0.000525747
8.015	0.000171889
8.02	0.000187366
8.025	0.000180753
8.03	0.000183006
8.035	0.000189255
8.04	-2.61121e-05
8.045	-3.01085e-05
8.05	-7.72891e-06
8.055	3.0249e-06
8.06	-2.68582e-08
8.065	-4.38651e-06
8.07	-8.74617e-06
8.075	-6.20303e-06
8.08	-2.93329e-06
8.085	-0.000134086
8.09	-0.000138228
8.095	-0.000145857
8.1	-0.000146657
8.105	-0.000153269
8.11	-0.000146511
8.115	-0.000154359
8.12	-0.000154867
8.125	-0.000174413
8.13	-0.000171143
8.135	-0.000167292
8.14	-0.000173468
8.145	-0.000169109
8.15	-0.000135467
8.155	-0.000168745
8.16	-0.000172161
8.165	-0.000166275
8.17	-0.000162497
8.175	-0.000151743
8.18	-0.000147746
8.185	-0.000152542
8.19	-0.000144186
8.195	-9.35414e-05
8.2	-8.70746e-05
8.205	-9.26695e-05
8.21	0.000110708
8.215	0.000106712
8.22	9.37784e-05
8.225	8.60763e-05
8.23	7.75023e-05
8.235	8.02634e-05
8.24	7.67031e-05
8.245	7.72117e-05
8.25	8.46231e-05
8.255	5.96277e-05
8.26	6.58766e-05
8.265	7.47412e-05
8.27	6.22435e-05
8.275	5.97731e-05
8.28	5.12717e-05
8.285	4.28431e-05
8.29	3.38331e-05
8.295	2.90375e-05
8.3	-1.68842e-05
8.305	-1.19432e-05
8.31	-1.20886e-05
8.315	-0.000208927
8.32	-0.000211325
8.325	-0.000200862
8.33	-0.000166348
8.335	-0.000134086
8.34	-0.000135539
8.345	-0.000110689
8.35	-0.000105095
8.355	5.79565e-05
8.36	5.41782e-05
8.365	4.95279e-05
8.37	3.9864e-05
8.375	5.73753e-05
8.38	8.38238e-05
8.385	9.53042e-05
8.39	9.92279e-05
8.395	0.000101698
8.4	0.000101989
8.405	9.68301e-05
8.41	9.22525e-05
8.415	9.8138e-05
8.42	9.4505e-05
8.425	0.00011129
8.43	0.000108238
8.435	8.19346e-05
8.44	4.93826e-05
8.445	3.9428e-05
8.45	1.04363e-05
8.455	9.05575e-06
8.46	-0.000159881
8.465	-0.000167656
8.47	-0.000163732
8.475	-0.000163296
8.48	-0.000106402
8.485	-0.00013692
8.49	-0.000106184
8.495	-0.000100154
8.5	-0.000101679
8.505	-0.000102551
8.51	-9.82644e-05
8.515	-9.77558e-05
8.52	-9.80464e-05
8.525	-0.000100154
8.53	-0.000112869
8.535	0.000290471
8.54	0.000310308
8.545	0.000317501
8.55	0.000328546
8.555	0.000335158
8.56	0.000333051
8.565	0.000332978
8.57	0.000343296
8.575	0.000554085
8.58	0.000554812
8.585	0.000485348
8.59	0.000485929
8.595	0.000462823
8.6	0.000456211
8.605	0.000498354
8.61	0.000502496
8.615	0.000503513
8.62	0.000504167
8.625	0.000501987
8.63	0.00050453
8.635	0.00050533
8.64	0.000136503
8.645	0.000113469
8.65	0.000114923
8.655	0.000166875
8.66	0.000168183
8.665	0.000160118
8.67	0.000228346
8.675	0.00022762
8.68	1.23982e-05
8.685	3.17022e-06
8.69	4.09107e-07
8.695	2.73426e-06
8.7	-1.37598e-05
8.705	-1.5431e-05
8.71	-4.65298e-05
8.715	-4.14436e-05
8.72	-4.48586e-05
8.725	-5.20521e-05
8.73	-5.19794e-05
8.735	-4.95816e-05
8.74	-5.17614e-05
8.745	-7.98812e-05
8.75	-8.07531e-05
8.755	6.0427e-05
8.76	5.64069e-06
8.765	3.95733e-05
8.77	4.94552e-05
8.775	-1.53583e-05
8.78	-1.47044e-05
8.785	-7.58359e-06
8.79	5.70119e-05
8.795	7.38693e-05
8.8	7.75023e-05
8.805	7.24161e-05
8.81	7.61944e-05
8.815	6.68938e-05
8.82	5.54861e-05
8.825	4.93826e-05
8.83	5.33789e-05
8.835	5.80292e-05
8.84	5.30883e-05
8.845	5.42508e-05
8.85	4.49502e-05
8.855	4.98185e-05
8.86	-9.30328e-05
8.865	-9.18702e-05
8.87	-0.000128201
8.875	-8.48221e-05
8.88	-7.45043e-05
8.885	-8.38286e-06
8.89	-9.69076e-06
8.895	-6.29512e-05
8.9	-6.74562e-05
8.905	-7.58848e-05
8.91	-7.26151e-05
8.915	-2.74927e-05
8.92	-2.38596e-05
8.925	-5.25844e-06
8.93	3.0249e-06
8.935	0.000200663
8.94	0.000193978
8.945	0.000196085
8.95	0.000200445
8.955	0.000204659
8.96	0.000202043
8.965	0.000199718
8.97	0.000252106
8.975	0.000252252
8.98	0.000209818
8.985	0.000196884
8.99	0.000137448
8.995	0.000157647
9	0.000156848
9.005	0.000153215
9.01	0.000159101
9.015	0.000215049
9.02	0.000166149
9.025	0.000156703
9.03	0.000149945
9.035	0.000152997
9.04	-4.58032e-05
9.045	-4.83464e-05
9.05	-4.19522e-05
9.055	-4.52219e-05
9.06	1.89376e-05
9.065	1.70485e-05
9.07	2.11901e-05
9.075	-2.95998e-05
9.08	-3.06171e-05
9.085	-3.39595e-05
9.09	-3.41775e-05
9.095	-4.02083e-05
9.1	-5.11801e-05
9.105	-5.98268e-05
9.11	-5.98268e-05
9.115	-6.09167e-05
9.12	-0.000107347
9.125	-0.000108292
9.13	-0.000103351
9.135	-0.000107347
9.14	-9.70292e-05
9.145	-9.47767e-05
9.15	-8.5912e-05
9.155	-8.86005e-05
9.16	-9.23062e-05
9.165	-0.000162424
9.17	-0.000164023
9.175	-0.000166057
9.18	-0.000170707
9.185	-0.000176883
9.19	-0.000178119
9.195	-0.000100008
9.2	-0.000100008
9.205	-9.67385e-05
9.21	-8.46768e-05
9.215	-7.17432e-05
9.22	-7.26878e-05
9.225	-7.99538e-05
9.23	-6.87641e-05
9.235	-3.73746e-05
9.24	-3.45408e-05
9.245	-5.04535e-05
9.25	-5.02355e-05
9.255	-5.32146e-05
9.26	-5.89548e-05
9.265	-4.97269e-05
9.27	-4.79831e-05
9.275	-4.42047e-05
9.28	-3.95544e-05
9.285	-3.72292e-05
9.29	-2.49495e-05
9.295	-1.57943e-05
9.3	-8.93271e-05
9.305	-8.92544e-05
9.31	-0.000105603
9.315	-4.32601e-05
9.32	-5.52491e-05
9.325	-5.96815e-05
9.33	-3.05444e-05
9.335	-3.5776e-05
9.34	-6.31692e-05
9.345	-6.92e-05
9.35	-4.4786e-05
9.355	-3.73746e-05
9.36	-3.45408e-05
9.365	-3.6212e-05
9.37	-4.67478e-05
9.375	-4.67478e-05
9.38	-2.51675e-05
9.385	-2.742e-05
9.39	-2.57488e-05
9.395	1.86233e-06
9.4	-1.33475e-06
9.405	4.3328e-06
9.41	3.23799e-05
9.415	4.40056e-05
9.42	-2.45136e-05
9.425	-1.0272e-05
9.43	-2.78797e-06
9.435	-3.32329e-05
9.44	-4.42047e-05
9.445	-4.9073e-05
9.45	-4.03537e-05
9.455	-6.5131e-05
9.46	-7.24698e-05
9.465	-7.821e-05
9.47	-7.71927e-05
9.475	-7.60302e-05
9.48	8.1208e-05
9.485	5.54134e-05
9.49	8.76748e-05
9.495	8.09174e-05
9.5	4.58948e-05
9.505	4.18258e-05
9.51	3.37605e-05
9.515	1.33427e-05
9.52	3.75151e-06
9.525	3.75151e-06
9.53	-1.31785e-05
9.535	-1.74655e-05
9.54	-2.00086e-05
9.545	-1.25972e-05
9.55	-4.67716e-06
9.555	-5.40376e-06
9.56	2.18441e-05
9.565	2.34426e-05
9.57	2.28613e-05
9.575	4.19711e-05
9.58	4.28431e-05
9.585	-0.000116648
9.59	-0.000112361
9.595	-0.000127401
9.6	-0.000115049
9.605	-0.000117229
9.61	-0.000113959
9.615	-0.000114177
9.62	-0.000128055
9.625	-0.000129145
9.63	-0.000129218
9.635	-0.000123623
9.64	-0.000121879
9.645	-0.000119263
9.65	-0.000119917
9.655	-0.000126747
9.66	-0.000137792
9.665	-0.0001686
9.67	-0.000170998
9.675	-0.000128855
9.68	-0.000135975
9.685	-0.00014019
9.69	-0.000138083
9.695	-0.000128419
9.7	-0.000151234
9.705	-0.000157992
9.71	-0.000154068
9.715	-0.000146584
9.72	-0.000148982
9.725	-0.000128782
9.73	-0.000111707
9.735	-9.0417e-05
9.74	-9.76104e-05
9.745	-9.83371e-05
9.75	-8.91818e-05
9.755	-9.09983e-05
9.76	-9.48493e-05
9.765	-1.69568e-05
9.77	-1.0708e-05
9.775	-1.06353e-05
9.78	-4.63119e-05
9.785	1.45053e-05
9.79	2.228e-05
9.795	2.48232e-05
9.8	1.21802e-05
9.805	1.45053e-05
9.81	6.40601e-05
9.815	0.000112961
9.82	0.000101553
9.825	0.000104895
9.83	0.000152706
9.835	0.000156557
9.84	0.000131344
9.845	0.000132071
9.85	0.00013287
9.855	0.000126403
9.86	0.000134105
9.865	0.000136358
9.87	6.0645e-05
9.875	5.50501e-05
9.88	5.28703e-05
9.885	6.63125e-05
9.89	-2.49733e-06
9.895	3.36446e-07
9.9	-2.68582e-08
9.905	3.17022e-06
9.91	5.0594e-06
9.915	-4.36234e-05
9.92	-9.01264e-05
9.925	9.23978e-05
9.93	9.18165e-05
9.935	5.39602e-05
9.94	3.33972e-05
9.945	4.61855e-05
9.95	4.7348e-05
9.955	6.56586e-05
9.96	0.000181771
9.965	0.000181698
9.97	0.000182643
9.975	0.000190054
9.98	0.000195794
9.985	0.000188456
9.99	0.000171453
[truncated: 256,526+ more rows]

## Sheet: b
Time / s	ECL intensity
0
0.005
0.01
0.015
0.02
0.025
0.03
0.035
0.04
0.045
0.05
0.055
0.06
0.065
0.07
0.075
0.08
0.085
0.09
0.095
0.1	0.000447826
0.105	0.000439034
0.11	0.000393258
0.115	0.000383812
0.12	0.000385193
0.125	0.000393403
0.13	0.000389334
0.135	0.000162051
0.14	0.000203105
0.145	0.000120925
0.15	0.000117801
0.155	0.000148899
0.16	0.000174185
0.165	0.000194458
0.17	0.000196928
0.175	9.40405e-05
0.18	7.95083e-05
0.185	-1.21171e-05
0.19	-1.40062e-05
0.195	-1.46602e-05
0.2	1.2079e-05
0.205	4.84095e-05
0.21	4.25966e-05
0.215	5.32777e-05
0.22	6.44675e-05
0.225	0.000113441
0.23	0.000104649
0.235	0.000106611
0.24	0.000109154
0.245	7.04257e-05
0.25	0.000117001
0.255	0.000401541
0.26	0.00035671
0.265	0.000365138
0.27	0.000349008
0.275	0.000349516
0.28	0.000284049
0.285	0.000287536
0.29	0.000288408
0.295	0.000284049
0.3	0.000280052
0.305	0.000299962
0.31	0.000269517
0.315	0.000272205
0.32	0.00026334
0.325	0.000253531
0.33	0.000213132
0.335	0.000249535
0.34	0.000257237
0.345	0.000253241
0.35	0.000247646
0.355	0.000231951
0.36	-4.31433e-05
0.365	-1.18264e-05
0.37	-4.86655e-05
0.375	-6.20351e-05
0.38	-6.15991e-05
0.385	-6.39243e-05
0.39	0.000130008
0.395	0.000139454
0.4	0.00026087
0.405	0.000260289
0.41	0.000212986
0.415	0.000199181
0.42	0.000194458
0.425	0.000194167
0.43	0.000240089
0.435	0.000228391
0.44	0.000194022
0.445	0.000210879
0.45	0.000211679
0.455	0.000210879
0.46	0.000189808
0.465	0.000184358
0.47	0.000159363
0.475	0.000188282
0.48	0.000233695
0.485	0.000227519
0.49	0.000222941
0.495	0.000148536
0.5	0.000148391
0.505	3.62024e-05
0.51	3.45312e-05
0.515	3.51125e-05
0.52	4.34685e-05
0.525	7.23149e-05
0.53	6.77373e-05
0.535	2.17429e-05
0.54	3.22061e-05
0.545	2.47947e-05
0.55	5.25936e-07
0.555	-6.36639e-07
0.56	-1.29059e-06
0.565	2.37774e-05
0.57	0.000136111
0.575	0.00017513
0.58	0.00015028
0.585	0.000107047
0.59	0.000108137
0.595	0.00015493
0.6	3.30054e-05
0.605	6.35956e-05
0.61	8.83003e-05
0.615	0.000114168
0.62	0.000165829
0.625	0.000168954
0.63	0.000147519
0.635	0.000179126
0.64	0.000194967
0.645	0.000188572
0.65	0.000196056
0.655	0.000196202
0.66	0.000240016
0.665	0.000248372
0.67	0.000221342
0.675	9.80369e-05
0.68	0.000110898
0.685	0.000113659
0.69	0.000114168
0.695	0.000117219
0.7	8.02349e-05
0.705	8.16882e-05
0.71	4.50671e-05
0.715	2.74831e-05
0.72	5.17623e-06
0.725	-3.90016e-05
0.73	-1.04459e-05
0.735	-1.21897e-05
0.74	-3.61678e-05
0.745	-5.0482e-05
0.75	-6.10178e-05
0.755	-6.94465e-05
0.76	9.46323e-06
0.765	-1.24804e-05
0.77	-1.94558e-05
0.775	-8.55668e-06
0.78	4.78282e-05
0.785	-7.83007e-06
0.79	-1.37883e-05
0.795	-1.48055e-05
0.8	-1.04459e-05
0.805	-1.11725e-05
0.81	-1.2989e-05
0.815	-1.63314e-05
0.82	-1.89472e-05
0.825	-1.57501e-05
0.83	-1.03732e-05
0.835	-4.03822e-05
0.84	-3.66038e-05
0.845	-4.00915e-05
0.85	-1.95285e-05
0.855	2.56666e-05
0.86	3.06075e-05
0.865	-4.81569e-05
0.87	-7.09724e-05
0.875	-8.23075e-05
0.88	-9.33519e-05
0.885	-0.000137384
0.89	-0.000136149
0.895	-0.000137094
0.9	-0.000138256
0.905	-0.000143197
0.91	-0.000151553
0.915	-0.00015228
0.92	-0.000148647
0.925	-0.000159982
0.93	-0.000164996
0.935	-0.00016812
0.94	-0.000139855
0.945	-8.33247e-05
0.95	-8.72484e-05
0.955	-0.000109628
0.96	-0.000144651
0.965	-0.000144651
0.97	-0.000147339
0.975	-0.00014683
0.98	-0.000129537
0.985	-0.000110791
0.99	-0.000115078
0.995	-8.53592e-05
1	-7.85291e-05
1.005	-5.81114e-05
1.01	-5.73121e-05
1.015	-2.55593e-05
1.02	2.45767e-05
1.025	1.38955e-05
1.03	1.32416e-05
1.035	1.90545e-05
1.04	1.20064e-05
1.045	-1.50235e-05
1.05	-7.92557e-05
1.055	-8.12902e-05
1.06	-8.61585e-05
1.065	-8.73211e-05
1.07	-8.63038e-05
1.075	-8.36154e-05
1.08	-1.61861e-05
1.085	-2.27256e-05
1.09	-4.72123e-05
1.095	-3.90016e-05
1.1	-4.22713e-05
1.105	-4.48145e-05
1.11	-6.42876e-05
1.115	-6.45056e-05
1.12	-9.02275e-05
1.125	-9.12448e-05
1.13	-8.38334e-05
1.135	-8.63038e-05
1.14	-8.92103e-05
1.145	-8.60859e-05
1.15	-8.36154e-05
1.155	-7.9837e-05
1.16	-7.27889e-05
1.165	-6.58861e-05
1.17	-5.99279e-05
1.175	-6.63948e-05
1.18	-3.21715e-05
1.185	-9.6767e-05
1.19	-7.13357e-05
1.195	-5.86927e-05
1.2	-6.61768e-05
1.205	-9.32066e-05
1.21	-6.01459e-05
1.215	-6.15265e-05
1.22	-6.73393e-05
1.225	-7.24256e-05
1.23	-0.00010396
1.235	-0.000101853
1.24	-3.71124e-05
1.245	-3.98735e-05
1.25	-4.60497e-05
1.255	-5.33158e-05
1.26	-5.16446e-05
1.265	-4.6631e-05
1.27	-4.43785e-05
1.275	-4.74303e-05
1.28	-4.38699e-05
1.285	-7.75845e-05
1.29	-8.25255e-05
1.295	-9.51685e-05
1.3	-0.000100037
1.305	-9.7421e-05
1.31	-9.91648e-05
1.315	-0.000139128
1.32	-0.000138111
1.325	-0.00013179
1.33	-0.000136803
1.335	-0.00015584
1.34	-8.87016e-05
1.345	-0.000142035
1.35	-0.000133679
1.355	-0.00013208
1.36	-0.000126195
1.365	-0.000122198
1.37	-0.000133243
1.375	-0.000132807
1.38	-0.000101345
1.385	-9.28433e-05
1.39	-4.48767e-06
1.395	2.21789e-05
1.4	1.05531e-05
1.405	8.44597e-06
1.41	1.64387e-05
1.415	1.54214e-05
1.42	1.98537e-05
1.425	7.1007e-05
1.43	7.27509e-05
1.435	8.02349e-05
1.44	8.24874e-05
1.445	1.62934e-05
1.45	2.6331e-06
1.455	-1.2335e-05
1.46	-1.13178e-05
1.465	-1.26257e-05
1.47	4.50671e-05
1.475	4.48491e-05
1.48	4.06348e-05
1.485	5.83018e-06
1.49	-4.0517e-06
1.495	-9.53865e-05
1.5	-0.000114787
1.505	-0.000104106
1.51	-9.248e-05
1.515	-8.89923e-05
1.52	-7.79478e-05
1.525	-8.08543e-05
1.53	-0.00013862
1.535	-0.00014
1.54	-0.000119219
1.545	-0.000119801
1.55	-0.000116458
1.555	-0.000107739
1.56	-5.9056e-05
1.565	-6.04366e-05
1.57	-5.59316e-05
1.575	-0.000118638
1.58	-6.2689e-05
1.585	7.13808e-06
1.59	1.42588e-05
1.595	1.62207e-05
1.6	1.54214e-05
1.605	1.09891e-05
1.61	-3.83372e-06
1.615	-1.26257e-05
1.62	7.43919e-07
1.625	-7.10346e-06
1.63	-8.702e-06
1.635	-6.81282e-06
1.64	1.10618e-05
1.645	-1.31343e-05
1.65	-9.13796e-06
1.655	-8.91998e-06
1.66	-9.21062e-06
1.665	-5.09906e-05
1.67	4.62296e-05
1.675	3.20608e-05
1.68	3.03169e-05
1.685	-1.03732e-05
1.69	-7.86018e-05
1.695	-7.29342e-05
1.7	-7.11177e-05
1.705	-7.07544e-05
1.71	-6.96645e-05
1.715	-5.38971e-05
1.72	-3.72577e-05
1.725	-6.47962e-05
1.73	-2.36701e-05
1.735	-1.63314e-05
1.74	-1.60407e-05
1.745	-3.38427e-05
1.75	-2.95557e-05
1.755	-3.34067e-05
1.76	-3.67491e-05
1.765	-4.46691e-05
1.77	-3.46419e-05
1.775	-0.000102725
1.78	-9.29886e-05
1.785	-8.76844e-05
1.79	-6.81386e-05
1.795	6.14884e-05
1.8	0.000240743
1.805	0.000236165
1.81	0.000246919
1.815	0.000248881
1.82	0.000242632
1.825	0.000225193
1.83	0.00022374
1.835	0.000174476
1.84	0.000169535
1.845	0.000208699
1.85	0.000208263
1.855	0.00020681
1.86	0.000207174
1.865	0.000207319
1.87	0.00021117
1.875	0.00021117
1.88	0.000186102
1.885	0.000179344
1.89	0.000178037
1.895	0.000148754
1.9	3.60571e-05
1.905	-0.000154096
1.91	-0.000138256
1.915	-0.000135205
1.92	-0.000139855
1.925	-0.000141163
1.93	-0.000128956
1.935	-7.30069e-05
1.94	-6.45782e-05
1.945	1.30236e-05
1.95	1.31689e-05
1.955	1.54941e-05
1.96	1.15704e-05
1.965	5.66202e-05
1.97	5.53849e-05
1.975	9.41132e-05
1.98	0.000128554
1.985	0.000127392
1.99	0.00014563
1.995	0.000156529
2	0.000152969
2.005	0.000139672
2.01	0.000140616
2.015	0.000127683
2.02	0.000117074
2.025	0.000223086
2.03	0.000215384
2.035	0.000199108
2.04	0.000145266
2.045	0.000147664
2.05	7.1661e-05
2.055	3.3078e-05
2.06	3.14068e-05
2.065	7.62386e-05
2.07	3.03896e-05
2.075	3.22061e-05
2.08	-7.83007e-06
2.085	-4.61224e-05
2.09	-3.74031e-05
2.095	-4.99734e-05
2.1	6.51215e-05
2.105	7.1007e-05
2.11	6.70107e-05
2.115	6.16338e-05
2.12	5.92359e-05
2.125	6.31596e-05
2.13	-4.09634e-05
2.135	-1.89472e-05
2.14	-1.55321e-05
2.145	-1.90925e-05
2.15	-6.23153e-06
2.155	-8.33869e-06
2.16	-2.3805e-06
2.165	1.25876e-05
2.17	-3.09362e-05
2.175	-3.17355e-05
2.18	-2.74485e-05
2.185	-2.62133e-05
2.19	-6.01355e-06
2.195	-1.47329e-05
2.2	-1.43695e-05
2.205	-0.000142543
2.21	-0.000143343
2.215	-0.000144142
2.22	-0.000138256
2.225	-0.000136948
2.23	-0.000144505
2.235	-0.000142979
2.24	0.00013008
2.245	0.000127755
2.25	0.000126956
2.255	0.000107192
2.26	0.000107337
2.265	0.00013226
2.27	0.000117728
2.275	0.000119036
2.28	0.000120925
2.285	0.000141561
2.29	0.000143159
2.295	0.000117292
2.3	0.00011504
2.305	0.000131025
2.31	0.000153332
2.315	0.000148754
2.32	0.000147955
2.325	0.000157038
2.33	0.000157837
2.335	0.000190462
2.34	0.000194095
2.345	-9.56044e-05
2.35	-9.35699e-05
2.355	-9.75663e-05
2.36	-7.72212e-05
2.365	-7.63493e-05
2.37	4.52124e-05
2.375	4.5939e-05
2.38	4.39772e-05
2.385	4.69563e-05
2.39	6.83186e-05
2.395	6.54848e-05
2.4	6.31596e-05
2.405	6.51215e-05
2.41	4.84095e-05
2.415	2.50127e-05
2.42	3.14795e-05
2.425	4.19426e-05
2.43	0.000123396
2.435	0.000122669
2.44	0.000133568
2.445	0.000137637
2.45	0.00013226
2.455	0.000127392
2.46	0.000156166
2.465	0.000193295
2.47	0.00019562
2.475	4.63023e-05
2.48	4.77555e-05
2.485	4.83368e-05
2.49	4.36138e-05
2.495	-6.08621e-06
2.5	4.29599e-05
2.505	4.66656e-05
2.51	6.46855e-05
2.515	8.45219e-05
2.52	0.000100435
2.525	0.000103123
2.53	9.97807e-05
2.535	2.42134e-05
2.54	2.59573e-05
2.545	-1.19717e-05
2.55	-2.14177e-05
2.555	2.2698e-06
2.56	1.84005e-05
2.565	-4.56033e-06
2.57	-5.48417e-05
2.575	-5.99279e-05
2.58	-2.59953e-05
2.585	-2.81025e-05
2.59	-3.14449e-05
2.595	-3.30434e-05
2.6	-3.48599e-05
2.605	-8.27435e-05
2.61	-8.05636e-05
2.615	-6.97372e-05
2.62	-8.24528e-05
2.625	-9.75663e-05
2.63	-9.99641e-05
2.635	-0.000108247
2.64	-0.000133824
2.645	-0.000134841
2.65	-0.000124596
2.655	-0.000126558
2.66	-0.000111662
2.665	-0.000124305
2.67	-0.000124378
2.675	-6.68307e-05
2.68	-5.81114e-05
2.685	-9.18261e-05
2.69	-9.53865e-05
2.695	-4.21987e-05
2.7	-3.36247e-05
2.705	1.25254e-06
2.71	1.33143e-05
2.715	4.59495e-06
2.72	-2.5196e-05
2.725	-1.88745e-05
2.73	-2.02551e-05
2.735	-2.78118e-05
2.74	-2.47601e-05
2.745	-1.75666e-05
2.75	-1.93832e-05
2.755	-4.35066e-05
2.76	-3.61574e-06
2.765	-2.73758e-05
2.77	-2.67946e-05
2.775	-2.89017e-05
2.78	-7.79478e-05
2.785	-8.22348e-05
2.79	-8.11449e-05
2.795	-7.26436e-05
2.8	-0.000118856
2.805	-0.000119074
2.81	-0.000151553
2.815	-0.000106431
2.82	-1.98191e-05
2.825	-2.04004e-05
2.83	-3.18082e-05
2.835	-1.76393e-05
2.84	-7.75741e-06
2.845	-1.72655e-06
2.85	-5.28694e-06
2.855	-8.41135e-06
2.86	-2.08986e-06
2.865	-2.62859e-05
2.87	-3.90743e-05
2.875	-4.2344e-05
2.88	-3.98735e-05
2.885	5.17519e-05
2.89	5.10253e-05
2.895	4.87728e-05
2.9	4.94994e-05
2.905	8.03076e-05
2.91	7.53667e-05
2.915	0.000102832
2.92	4.6157e-05
2.925	-3.74757e-05
2.93	-3.79843e-05
2.935	5.8364e-05
2.94	5.23332e-05
2.945	0.000129935
2.95	0.000120416
2.955	0.000122306
2.96	0.000209862
2.965	0.000230788
2.97	0.000215675
2.975	0.00020761
2.98	0.000210589
2.985	0.000209717
2.99	0.00019751
2.995	0.000197364
3	0.000216256
3.005	0.000211388
3.01	0.000176365
3.015	0.000169898
3.02	0.000143813
3.025	0.000146938
3.03	0.000187264
3.035	0.000198745
3.04	0.000100435
3.045	9.18607e-05
3.05	7.13808e-06
3.055	1.41135e-05
3.06	1.70926e-05
3.065	-6.07999e-05
3.07	-6.93739e-05
3.075	-6.24711e-05
3.08	-5.36791e-05
3.085	-6.16718e-05
3.09	-6.34883e-05
3.095	-0.000156276
3.1	-0.000155041
3.105	-0.000173424
3.11	-0.000175386
3.115	-0.000180182
3.12	-0.000179891
3.125	-0.000179818
3.13	-0.000184614
3.135	-0.000172625
3.14	-0.000181998
3.145	-0.000183597
3.15	-0.000161944
3.155	-0.00014792
3.16	-0.000152789
3.165	-0.000149955
3.17	-0.000158819
3.175	-0.000168047
3.18	-0.000165359
3.185	-0.0001602
3.19	-0.000150391
3.195	-0.000136222
3.2	-0.000139201
3.205	-0.000111662
3.21	-0.000111808
3.215	-0.000115586
3.22	-0.00010396
3.225	-9.27707e-05
3.23	-5.62949e-05
3.235	-6.34883e-05
3.24	-0.000118202
3.245	-0.0001206
3.25	-8.33974e-05
3.255	-0.000104106
3.26	-8.63038e-05
3.265	-7.06817e-05
3.27	-8.16535e-05
3.275	-7.19896e-05
3.28	-6.92285e-05
3.285	-6.79933e-05
3.29	-4.89561e-05
3.295	-5.46237e-05
3.3	-5.78208e-05
3.305	-5.4551e-05
3.31	-8.61585e-05
3.315	-8.3688e-05
3.32	-7.39515e-05
3.325	-6.70487e-05
3.33	-7.24256e-05
3.335	-0.000113479
3.34	-0.000103815
3.345	-9.96008e-05
3.35	-9.95281e-05
3.355	-0.000123579
3.36	-8.38334e-05
3.365	-0.000103524
3.37	-0.000121544
3.375	-0.000105777
3.38	-9.59677e-05
3.385	-7.22803e-05
3.39	-7.87471e-05
3.395	-5.36791e-05
3.4	-5.20806e-05
3.405	-5.84021e-05
3.41	-5.75301e-05
3.415	-6.18171e-05
3.42	-6.37063e-05
3.425	-6.65401e-05
3.43	-7.5332e-05
3.435	6.19244e-05
3.44	6.03259e-05
3.445	8.45219e-05
3.45	8.26328e-05
3.455	8.04529e-05
3.46	6.44675e-05
3.465	3.99808e-05
3.47	3.3514e-05
3.475	3.88182e-05
3.48	3.26421e-05
3.485	2.27602e-05
3.49	-2.45316e-06
3.495	-8.84732e-06
3.5	-6.21804e-05
3.505	-5.80387e-05
3.51	-5.67309e-05
3.515	-2.6068e-05
3.52	-1.48782e-05
3.525	-1.13178e-05
3.53	-1.50235e-05
3.535	-2.0691e-05
3.54	-0.000158093
3.545	-0.000144941
3.55	-0.000159255
3.555	-0.000147557
3.56	-0.000133315
3.565	-0.000123797
3.57	-0.000130627
3.575	-0.000129174
3.58	-0.000106649
3.585	-0.000106576
3.59	-4.00915e-05
3.595	-3.13722e-05
3.6	-2.76665e-05
3.605	-2.10544e-05
3.61	-2.5632e-05
3.615	4.88559e-06
3.62	-2.78845e-05
3.625	-3.11542e-05
3.63	-3.71851e-05
3.635	-3.68944e-05
3.64	-3.40607e-05
3.645	-2.66492e-05
3.65	-3.04276e-05
3.655	-4.03095e-05
3.66	2.48778e-06
3.665	-6.08621e-06
3.67	-8.04805e-06
3.675	-1.7712e-05
3.68	2.56044e-06
3.685	1.593e-05
3.69	2.25422e-05
3.695	2.5376e-05
3.7	1.66567e-05
3.705	1.83279e-05
3.71	1.46948e-05
3.715	0.000132187
3.72	0.000103486
3.725	0.000137128
3.73	0.000133859
3.735	0.000135457
3.74	0.000134731
3.745	0.000473984
3.75	0.000468317
3.755	0.000482558
3.76	0.000481759
3.765	0.00043046
3.77	0.000433803
3.775	0.000423921
3.78	0.000424284
3.785	0.000398998
3.79	0.000360488
3.795	0.000348572
3.8	0.000299816
3.805	0.000292695
3.81	0.00029829
3.815	0.000308027
3.82	0.000193513
3.825	0.000189735
3.83	0.000155294
3.835	0.000156311
3.84	0.00015682
3.845	0.000156674
3.85	-0.000185631
3.855	-0.000160491
3.86	-0.000177711
3.865	-0.000184178
3.87	-0.000187666
3.875	-0.000183161
3.88	-0.000171608
3.885	-5.93466e-05
3.89	-6.47962e-05
3.895	-7.1699e-05
3.9	-6.26164e-05
3.905	-6.09452e-05
3.91	-4.35066e-05
3.915	-2.73758e-05
3.92	-3.57319e-05
3.925	-3.59498e-05
3.93	-4.24893e-05
3.935	-2.83204e-05
3.94	-2.73758e-05
3.945	-2.65039e-05
3.95	-1.88019e-05
3.955	-2.0691e-05
3.96	-4.61224e-05
3.965	-9.50127e-06
3.97	-5.43226e-06
3.975	-1.36325e-06
3.98	-8.91998e-06
3.985	-1.31343e-05
3.99	-0.000124015
3.995	-0.000123434
4	-0.000113406
4.005	-0.000123216
4.01	-0.000150463
4.015	-0.000105704
4.02	-0.000114714
4.025	-0.000117403
4.03	-0.000115586
4.035	-0.0001004
4.04	-6.7194e-05
4.045	-7.32249e-05
4.05	-7.50414e-05
4.055	-8.10723e-05
4.06	9.19333e-05
4.065	9.77462e-05
4.07	6.14884e-05
4.075	6.10525e-05
4.08	9.29506e-05
4.085	8.64838e-05
4.09	9.06981e-05
4.095	8.78643e-05
4.1	0.000118091
4.105	0.000116129
4.11	0.000118382
4.115	0.00011315
4.12	6.00352e-05
4.125	6.00352e-05
4.13	6.672e-05
4.135	6.32323e-05
4.14	5.43677e-05
4.145	2.71925e-05
4.15	6.94811e-05
4.155	6.35229e-05
4.16	6.29416e-05
4.165	-0.000101272
4.17	-0.000108247
4.175	-9.53138e-05
4.18	-9.27707e-05
4.185	-8.55046e-05
4.19	-8.42693e-05
4.195	-3.98009e-05
4.2	-3.40607e-05
4.205	-1.32796e-05
4.21	-1.61861e-05
4.215	-1.73486e-05
4.22	-1.77846e-05
4.225	-1.82206e-05
4.23	6.70211e-06
4.235	-7.8196e-07
4.24	8.08267e-06
4.245	6.12083e-06
4.25	-1.2553e-05
4.255	-5.04094e-05
4.26	-4.08908e-05
4.265	-4.17627e-05
4.27	-5.14266e-05
4.275	-5.08453e-05
4.28	-6.64674e-05
4.285	-6.86472e-05
4.29	-0.000111445
4.295	-0.000109265
4.3	6.57754e-05
4.305	0.000117873
4.31	6.46128e-05
4.315	5.96719e-05
4.32	7.573e-05
4.325	8.92449e-05
4.33	0.000133786
4.335	0.000137855
4.34	0.000138146
4.345	0.000144031
4.35	0.000144249
4.355	0.000143813
4.36	0.000145775
4.365	0.000149335
4.37	0.000155584
4.375	0.000149917
4.38	0.000153768
4.385	0.000163432
4.39	0.000254912
4.395	0.000258254
4.4	0.000258763
4.405	3.30054e-05
4.41	-2.16356e-05
4.415	-1.80026e-05
4.42	-1.48055e-05
4.425	-2.94104e-05
4.43	-5.14161e-06
4.435	-5.33885e-05
4.44	-9.82929e-05
4.445	-5.07727e-05
4.45	-6.53048e-05
4.455	-6.59588e-05
4.46	-6.42876e-05
4.465	-6.48689e-05
4.47	-6.98098e-05
4.475	-7.92557e-05
4.48	-7.5332e-05
4.485	-9.93723e-06
4.49	6.29416e-05
4.495	7.71936e-06
4.5	6.48413e-06
4.505	4.81293e-06
4.51	-1.43591e-06
4.515	1.62631e-07
4.52	1.83383e-06
4.525	6.27963e-05
4.53	6.12704e-05
4.535	2.59573e-05
4.54	2.81371e-05
4.545	3.03169e-05
4.55	-1.29163e-05
4.555	1.91271e-05
4.56	2.57393e-05
4.565	0.000105957
4.57	0.000115693
4.575	0.000108137
4.58	0.000138291
4.585	0.000158418
4.59	9.48398e-05
4.595	1.46222e-05
4.6	-1.58954e-05
4.605	-1.63314e-05
4.61	-7.32144e-06
4.615	-3.39775e-06
4.62	3.35971e-06
4.625	6.9201e-06
4.63	-3.83476e-05
4.635	-3.98009e-05
4.64	-4.07455e-05
4.645	-3.66764e-05
4.65	-2.75212e-05
4.655	-3.61678e-05
4.66	-6.79933e-05
4.665	-6.63948e-05
4.67	-0.000125977
4.675	-0.000130336
4.68	-0.000122344
4.685	-0.000149882
4.69	-0.000161363
4.695	-0.000152934
4.7	-0.000151917
4.705	-8.55046e-05
4.71	-8.0709e-05
4.715	-8.99369e-05
4.72	-8.04183e-05
4.725	-8.3906e-05
4.73	-9.43692e-05
4.735	-0.000105777
4.74	-9.80749e-05
4.745	-9.49505e-05
4.75	-4.22713e-05
4.755	-4.67763e-05
4.76	-2.9701e-05
4.765	-1.90198e-05
4.77	-2.38881e-05
4.775	-5.17899e-05
4.78	-5.38244e-05
4.785	-5.07727e-05
4.79	-5.22259e-05
4.795	-6.23257e-05
4.8	-6.96645e-05
4.805	-6.82113e-05
4.81	-0.00014
4.815	-0.000132153
4.82	-0.00012387
4.825	-0.00012743
4.83	-0.000120818
4.835	-0.00011624
4.84	-0.000112534
4.845	-0.000115877
4.85	-0.000118783
4.855	-0.000108029
4.86	-0.000105196
4.865	-0.000109773
4.87	-0.000105123
4.875	-8.93556e-05
4.88	-8.23802e-05
4.885	-8.11449e-05
4.89	-8.85563e-05
4.895	-8.85563e-05
4.9	-7.38062e-05
4.905	-3.96555e-05
4.91	-3.95829e-05
4.915	-4.16174e-05
4.92	-5.14266e-05
4.925	-6.27617e-05
4.93	-4.93194e-05
4.935	-6.21804e-05
4.94	-5.86927e-05
4.945	-6.26164e-05
4.95	-6.53048e-05
4.955	-3.55139e-05
4.96	-9.70577e-05
4.965	-0.0001004
4.97	-0.000109846
4.975	-0.000127503
4.98	-0.000150609
4.985	-0.000150318
4.99	-0.000143125
4.995	-0.00013862
5	-0.000136077
5.005	-0.000144578
5.01	-0.000186867
5.015	-0.000195077
5.02	-0.000179528
5.025	-0.000130918
5.03	-2.25076e-05
5.035	-1.90198e-05
5.04	-1.56048e-05
5.045	-1.57501e-05
5.05	1.99991e-05
5.055	1.6802e-05
5.06	-1.42969e-05
5.065	-5.3596e-06
5.07	-1.65389e-06
5.075	1.54319e-06
5.08	1.58574e-05
5.085	2.05077e-05
5.09	1.79646e-05
5.095	2.92375e-06
5.1	6.08345e-05
5.105	6.52668e-05
5.11	7.5076e-05
5.115	7.68925e-05
5.12	7.90724e-05
5.125	6.74466e-05
5.13	1.77466e-05
5.135	-6.42876e-05
5.14	-8.23802e-05
5.145	-8.01277e-05
5.15	-8.51413e-05
5.155	-0.0001206
5.16	-0.000110064
5.165	-0.000106794
5.17	-0.000117548
5.175	-0.000123797
5.18	-0.000122271
5.185	-0.000131862
5.19	-0.000121762
5.195	-2.66492e-05
5.2	-2.39608e-05
5.205	-7.50414e-05
5.21	-8.12176e-05
5.215	-9.33519e-05
5.22	-9.47325e-05
5.225	-1.96011e-05
5.23	-6.88548e-06
5.235	9.02726e-06
5.24	-1.3425e-05
5.245	2.68292e-05
5.25	2.11616e-05
5.255	2.9009e-05
5.26	3.40226e-05
5.265	5.12432e-05
5.27	5.13159e-05
5.275	6.43222e-05
5.28	6.53395e-05
5.285	6.25057e-05
5.29	6.35956e-05
5.295	5.58209e-05
5.3	-3.25243e-06
5.305	-4.91317e-07
5.31	2.07257e-05
5.315	0.000399362
5.32	0.000400742
5.325	0.000493022
5.33	0.000421305
5.335	0.000406264
5.34	0.000392241
5.345	0.000444629
5.35	0.000397908
5.355	0.000392967
5.36	0.000386719
5.365	0.000388535
5.37	0.000451169
5.375	0.000449934
5.38	0.000497526
5.385	0.000493022
5.39	0.000486627
5.395	0.000485101
5.4	0.000526736
5.405	0.000495201
5.41	0.000492876
5.415	0.000544465
5.42	0.000162342
5.425	0.00020434
5.43	0.000118019
5.435	0.000162342
5.44	0.000168736
5.445	0.000219889
5.45	0.00019424
5.455	0.000198018
5.46	0.000201506
5.465	0.000206156
5.47	0.000206084
5.475	0.000120852
5.48	0.000122233
5.485	5.86547e-05
5.49	5.66202e-05
5.495	7.58026e-05
5.5	7.47854e-05
5.505	4.32505e-05
5.51	5.44403e-05
5.515	7.21696e-05
5.52	-7.0308e-06
5.525	-6.36639e-07
5.53	-4.05275e-05
5.535	-4.20534e-05
5.54	-8.47053e-05
5.545	-8.96462e-05
5.55	-0.000143706
5.555	-0.000174296
5.56	-0.000172407
5.565	-0.000146976
5.57	-0.000148138
5.575	-9.43692e-05
5.58	-0.000100327
5.585	-8.08543e-05
5.59	-7.81658e-05
5.595	-7.01005e-05
5.6	-7.86018e-05
5.605	-8.15809e-05
5.61	-9.56771e-05
5.615	-0.000111735
5.62	-8.4778e-05
5.625	-7.76572e-05
5.63	-6.3561e-05
5.635	-5.65129e-05
5.64	-5.9056e-05
5.645	-6.69034e-05
5.65	-3.45693e-05
5.655	-3.86383e-05
5.66	-3.22441e-05
5.665	-1.45875e-05
5.67	-7.17612e-06
5.675	-7.61208e-06
5.68	-4.6195e-05
5.685	-4.17627e-05
5.69	-6.42149e-05
5.695	-6.21804e-05
5.7	0.000108863
5.705	0.000129354
5.71	0.000128336
5.715	0.000206592
5.72	0.00026988
5.725	0.00026443
5.73	0.000375602
5.735	0.000368408
5.74	0.000363394
5.745	0.000366301
5.75	0.00037284
5.755	0.000339925
5.76	0.000343122
5.765	0.000348572
5.77	0.000385265
5.775	0.000360343
5.78	0.000362014
5.785	0.000336219
5.79	0.000338326
5.795	0.000346101
5.8	0.000341378
5.805	0.000166411
5.81	0.000189662
5.815	0.000197728
5.82	0.000145557
5.825	8.56119e-05
5.83	8.05256e-05
5.835	-3.71124e-05
5.84	-4.15447e-05
5.845	-3.99462e-05
5.85	-4.18354e-05
5.855	-4.45238e-05
5.86	-4.45965e-05
5.865	-4.41605e-05
5.87	-5.10633e-05
5.875	-0.000111299
5.88	-0.000115368
5.885	-0.000116531
5.89	-0.000111808
5.895	-0.000115586
5.9	-0.00011515
5.905	-0.0001105
5.91	-5.69488e-05
5.915	-0.000111735
5.92	-0.000115005
5.925	-8.74664e-05
5.93	2.0871e-05
5.935	-1.7276e-05
5.94	8.73662e-06
5.945	9.39057e-06
5.95	4.81293e-06
5.955	2.59573e-05
5.96	5.09526e-05
5.965	7.76918e-05
5.97	8.43766e-05
5.975	8.41586e-05
5.98	8.88089e-05
5.985	0.000108064
5.99	0.000106393
5.995	0.000103559
6	0.00010276
6.005	0.000118237
6.01	0.000112351
6.015	6.43949e-05
6.02	6.75193e-05
6.025	5.95266e-05
6.03	6.04816e-06
6.035	-8.49959e-05
6.04	-7.06091e-05
6.045	-9.92375e-05
6.05	-0.000105196
6.055	-0.0001004
6.06	-0.000129682
6.065	-0.000145595
6.07	-0.000126485
6.075	-8.93556e-05
6.08	-8.9065e-05
6.085	-7.86744e-05
6.09	-7.83111e-05
6.095	-8.63765e-05
6.1	-8.4342e-05
6.105	-7.43875e-05
6.11	-9.38606e-05
6.115	-7.42421e-05
6.12	-7.9837e-05
6.125	-7.50414e-05
6.13	-6.79206e-05
6.135	-7.08997e-05
6.14	-9.38606e-05
6.145	-0.000102653
6.15	-0.000105486
6.155	-0.000103089
6.16	-0.000106576
6.165	-9.60404e-05
6.17	-0.000103597
6.175	-0.000142543
6.18	-0.000185123
6.185	-0.00016456
6.19	-0.000167103
6.195	-0.000185559
6.2	-0.000174732
6.205	-0.000174151
6.21	-0.000182289
6.215	-0.000188683
6.22	-0.000190863
6.225	-0.000182216
6.23	-0.000173134
6.235	-0.000144287
6.24	-0.000142907
6.245	-0.000134769
6.25	-0.000115877
6.255	-0.000112752
6.26	-0.000113697
6.265	-9.98188e-05
6.27	-0.000104396
6.275	-8.83383e-05
6.28	-9.48052e-05
6.285	-6.15265e-05
6.29	-6.28344e-05
6.295	-7.03911e-05
6.3	-7.39515e-05
6.305	-6.86472e-05
6.31	-7.06091e-05
6.315	-7.03911e-05
6.32	-6.53775e-05
6.325	-7.80932e-05
6.33	-7.54774e-05
6.335	-5.16446e-05
6.34	-8.16535e-05
6.345	-7.91104e-05
6.35	-3.47873e-05
6.355	-4.03095e-05
6.36	-3.55865e-05
6.365	-3.10816e-05
6.37	-2.77392e-05
6.375	-2.86837e-05
6.38	-4.44512e-05
6.385	-4.64857e-05
6.39	-7.95464e-05
6.395	-8.12176e-05
6.4	-8.05636e-05
6.405	-7.06817e-05
6.41	-7.36608e-05
6.415	-3.4206e-05
6.42	-3.4206e-05
6.425	-3.31161e-05
6.43	-3.63131e-05
6.435	-4.22713e-05
6.44	-7.49687e-05
6.445	-7.49687e-05
6.45	-7.68579e-05
6.455	-0.000125105
6.46	-0.000138184
6.465	-0.000143125
6.47	-0.000141453
6.475	-0.000161653
6.48	-0.000160636
6.485	-0.000165068
6.49	-0.000162525
6.495	-0.000140945
6.5	-0.000158165
6.505	-0.000107448
6.51	-0.000113188
6.515	-0.000120309
6.52	-0.000149519
6.525	-0.000149737
6.53	-0.000144069
6.535	1.39787e-06
6.54	-9.79191e-06
6.545	2.85108e-06
6.55	4.71016e-05
6.555	5.01533e-05
6.56	5.24058e-05
6.565	4.89908e-05
6.57	4.70289e-05
6.575	3.41679e-05
6.58	3.68564e-05
6.585	4.17247e-05
6.59	5.35684e-05
6.595	6.66474e-05
6.6	6.68653e-05
6.605	7.02804e-05
6.61	1.60754e-05
6.615	3.72302e-06
6.62	7.42872e-06
6.625	7.20243e-05
6.63	8.3432e-05
6.635	7.44947e-05
6.64	-7.01005e-05
6.645	-3.22441e-05
6.65	-3.83476e-05
6.655	-7.16263e-05
6.66	-6.64674e-05
6.665	-6.58861e-05
6.67	-6.50142e-05
6.675	-6.86472e-05
6.68	-6.12358e-05
6.685	-4.6849e-05
6.69	-3.08636e-05
6.695	-3.75484e-05
6.7	-4.89561e-05
6.705	-6.63948e-05
6.71	-6.97372e-05
6.715	-6.69034e-05
6.72	-6.01355e-06
6.725	-4.48767e-06
6.73	-8.55772e-05
6.735	-6.61768e-05
6.74	-5.41877e-05
6.745	-5.01187e-05
6.75	-8.24528e-05
6.755	-8.57226e-05
6.76	-9.86562e-05
6.765	-0.000105268
6.77	-0.000107593
6.775	-8.4342e-05
6.78	-7.59133e-05
6.785	-7.11177e-05
6.79	-8.09269e-05
6.795	0.000134295
6.8	0.000126593
6.805	0.000124631
6.81	0.000123614
6.815	0.000120126
6.82	0.000122015
6.825	7.11523e-05
6.83	6.59934e-05
6.835	8.50306e-05
6.84	5.57482e-05
6.845	4.47038e-05
6.85	9.6729e-05
6.855	9.54937e-05
6.86	9.266e-05
6.865	0.000101379
6.87	0.00011177
6.875	0.000111116
6.88	0.000299162
6.885	0.000324521
6.89	0.000425156
6.895	0.000415056
6.9	0.00018058
6.905	0.000188136
6.91	0.000191624
6.915	0.000186828
6.92	0.0002079
6.925	0.000209644
6.93	0.000218
6.935	0.000229335
6.94	0.000228681
6.945	0.000246701
6.95	0.000247864
6.955	0.000188136
6.96	0.000187046
6.965	0.000208917
6.97	0.000205502
6.975	0.000194967
6.98	0.000197074
6.985	-1.40789e-05
6.99	-4.42332e-05
6.995	-0.00014872
7	-0.000142543
7.005	-0.000140654
7.01	-0.000139128
7.015	-0.000143197
7.02	0.000167501
7.025	0.000151879
7.03	0.000145194
7.035	0.000162487
7.04	0.000154785
7.045	0.000146429
7.05	0.0001279
7.055	0.000121942
7.06	0.000124049
7.065	0.0001683
7.07	0.000148899
7.075	0.000144104
7.08	0.000150716
7.085	0.000150062
7.09	0.000150062
7.095	0.000318853
7.1	0.000321324
7.105	0.000363394
7.11	0.000359834
7.115	0.00035809
7.12	0.00035809
7.125	6.70107e-05
7.13	6.81732e-05
7.135	7.5948e-05
7.14	4.92087e-05
7.145	9.14974e-05
7.15	0.000111624
7.155	0.000110753
7.16	0.000119254
7.165	0.000288844
7.17	0.000251133
7.175	0.000247936
7.18	0.000249753
7.185	0.000249898
7.19	0.000257746
7.195	0.000262759
7.2	0.00015137
7.205	0.000146502
7.21	0.000105012
7.215	0.000101743
7.22	0.000134876
7.225	0.000191551
7.23	0.000170334
7.235	0.000169099
7.24	0.000165829
7.245	0.00016503
7.25	0.000122524
7.255	9.92721e-05
7.26	0.000101234
7.265	9.53484e-05
7.27	-7.1263e-05
7.275	-9.0653e-06
7.28	5.75752e-06
7.285	-7.09299e-07
7.29	-7.10346e-06
7.295	-5.3596e-06
7.3	-1.17538e-05
7.305	-6.83566e-05
7.31	-6.77026e-05
7.315	-7.23529e-05
7.32	-6.77026e-05
7.325	-6.03639e-05
7.33	-0.000112244
7.335	-0.000117039
7.34	-0.000118493
7.345	-0.000113552
7.35	-8.73211e-05
7.355	-8.63038e-05
7.36	-8.39787e-05
7.365	-8.46326e-05
7.37	-7.30796e-05
7.375	3.70744e-05
7.38	-8.26603e-06
7.385	1.68851e-06
7.39	1.593e-05
7.395	1.62207e-05
7.4	5.46688e-06
7.405	5.05893e-05
7.41	8.18335e-05
7.415	7.66746e-05
7.42	8.39406e-05
7.425	8.67018e-05
7.43	5.4731e-05
7.435	5.90906e-05
7.44	6.17791e-05
7.445	6.13431e-05
7.45	5.76374e-05
7.455	4.83368e-05
7.46	4.56484e-05
7.465	5.0662e-05
7.47	4.77555e-05
7.475	6.62114e-05
7.48	-4.74303e-05
7.485	-6.18898e-05
7.49	-8.49959e-05
7.495	-5.46963e-05
7.5	-1.92378e-05
7.505	-1.83659e-05
7.51	-5.93466e-05
7.515	-8.3688e-05
7.52	-7.67853e-05
7.525	-8.17262e-05
7.53	-8.56499e-05
7.535	-9.70577e-05
7.54	-0.000106722
7.545	-9.99641e-05
7.55	-9.74936e-05
7.555	-7.36608e-05
7.56	-6.09452e-05
7.565	-1.6622e-05
7.57	-2.31615e-05
7.575	-1.96738e-05
7.58	-4.43058e-05
7.585	-4.18354e-05
7.59	-9.57393e-06
7.595	-7.90273e-06
7.6	-4.75756e-05
7.605	-8.62312e-05
7.61	-9.05182e-05
7.615	-9.29886e-05
7.62	-0.000104106
7.625	-6.55955e-05
7.63	-6.00006e-05
7.635	-6.45056e-05
7.64	-5.84747e-05
7.645	7.50138e-06
7.65	-7.09299e-07
7.655	-3.10711e-06
7.66	-2.25076e-05
7.665	-5.22259e-05
7.67	-8.27435e-05
7.675	-7.62766e-05
7.68	-7.78025e-05
7.685	-7.82385e-05
7.69	-8.05636e-05
7.695	-9.248e-05
7.7	-9.27707e-05
7.705	-9.36426e-05
7.71	-9.42965e-05
7.715	-7.96917e-05
7.72	-7.77299e-05
7.725	-6.95192e-05
7.73	-8.7975e-05
7.735	-9.55318e-05
7.74	1.26603e-05
7.745	1.07711e-05
7.75	-2.74485e-05
7.755	6.55679e-06
7.76	2.61752e-05
7.765	2.57393e-05
7.77	5.0444e-05
7.775	4.31052e-05
7.78	6.44675e-05
7.785	6.86092e-05
7.79	6.59934e-05
7.795	6.44675e-05
7.8	5.58935e-05
7.805	5.40044e-05
7.81	5.76374e-05
7.815	7.98716e-05
7.82	6.78826e-05
7.825	6.37409e-05
7.83	5.69835e-05
7.835	3.47492e-05
7.84	4.04894e-05
7.845	-5.94193e-05
7.85	-5.44057e-05
7.855	-7.79478e-05
7.86	2.82824e-05
7.865	2.17429e-05
7.87	2.98083e-05
7.875	5.17623e-06
7.88	5.25936e-07
7.885	1.29509e-05
7.89	9.82653e-06
7.895	7.79203e-06
7.9	1.06258e-05
7.905	5.95992e-05
7.91	7.87817e-05
7.915	8.18335e-05
7.92	6.43949e-05
7.925	7.94357e-05
7.93	8.19788e-05
7.935	8.02349e-05
7.94	7.39861e-05
7.945	7.12977e-05
7.95	7.78371e-05
7.955	9.05528e-05
7.96	8.68471e-05
7.965	-1.80753e-05
7.97	-3.22441e-05
7.975	-4.22713e-05
7.98	-4.05275e-05
7.985	-4.22713e-05
7.99	-4.17627e-05
7.995	-4.34339e-05
8	-1.80026e-05
8.005	-2.72305e-05
8.01	-5.32431e-05
8.015	-7.10451e-05
8.02	-7.03184e-05
8.025	-7.22076e-05
8.03	-6.46509e-05
8.035	-3.90016e-05
8.04	-3.38427e-05
8.045	3.21439e-06
8.05	3.72302e-06
8.055	-9.57393e-06
8.06	-2.03277e-05
8.065	-2.01824e-05
8.07	-4.93194e-05
8.075	-4.73576e-05
8.08	-5.22259e-05
8.085	-5.21532e-05
8.09	-3.05729e-05
8.095	-7.03184e-05
8.1	-7.30069e-05
8.105	-9.47325e-05
8.11	-7.97644e-05
8.115	-0.000118275
8.12	-0.000101563
8.125	-9.80022e-05
8.13	-9.53865e-05
8.135	-0.000103306
8.14	-0.00011159
8.145	-0.000111808
8.15	-0.0001307
8.155	-0.000133969
8.16	-0.000125759
8.165	-0.00013426
8.17	-0.000128592
8.175	-0.000117548
8.18	-0.000120963
8.185	-0.000116313
8.19	-0.000100618
8.195	-0.000122998
8.2	-0.000112389
8.205	-0.000109047
8.21	-9.7203e-05
8.215	-0.00010476
8.22	-0.000109919
8.225	-0.000130918
8.23	-0.00014218
8.235	-0.000143779
8.24	-0.000155404
8.245	-0.000172407
8.25	-0.000159764
8.255	-0.000127648
8.26	-0.000104396
8.265	-0.000112244
8.27	-0.000112316
8.275	-0.000119219
8.28	-0.000130482
8.285	-0.000125541
8.29	-5.64402e-05
8.295	-2.45421e-05
8.3	-2.76665e-05
8.305	-2.79571e-05
8.31	-2.96179e-06
8.315	-1.684e-05
8.32	-4.85097e-06
8.325	-2.88913e-06
8.33	-4.18656e-07
8.335	3.43237e-06
8.34	1.71653e-05
8.345	1.84732e-05
8.35	2.00717e-05
8.355	9.89919e-06
8.36	-2.585e-05
8.365	-4.5977e-05
8.37	-3.61678e-05
8.375	-3.02823e-05
8.38	-2.9265e-05
8.385	-3.40607e-05
8.39	-3.90743e-05
8.395	-0.000112752
8.4	-0.000160055
8.405	-0.000154024
8.41	-0.00016565
8.415	-0.000189773
8.42	-0.000187811
8.425	-0.000199219
8.43	-0.000187157
8.435	-0.000187302
8.44	-0.000188392
8.445	-0.000149374
8.45	-0.000152571
8.455	-0.000159328
8.46	-0.000103089
8.465	-0.000107448
8.47	-6.05092e-05
8.475	-5.9274e-05
8.48	-4.63403e-05
8.485	-4.17627e-05
8.49	-3.79843e-05
8.495	-1.58228e-05
8.5	3.14068e-05
8.505	3.06802e-05
8.51	2.9663e-05
8.515	2.39227e-05
8.52	1.6802e-05
8.525	2.19609e-05
8.53	2.41407e-05
8.535	1.14977e-05
8.54	1.09891e-05
8.545	1.44768e-05
8.55	-3.99462e-05
8.555	5.71288e-05
8.56	6.37409e-05
8.565	1.2515e-05
8.57	1.38229e-05
8.575	-3.31887e-05
8.58	-4.15447e-05
8.585	-6.49415e-05
8.59	-7.6204e-05
8.595	-7.20623e-05
8.6	-8.08543e-05
8.605	-0.000123361
8.61	-9.64764e-05
8.615	-9.80749e-05
8.62	-4.84475e-05
8.625	-3.84203e-05
8.63	-4.31433e-05
8.635	-4.6195e-05
8.64	-4.53231e-05
8.645	-4.38699e-05
8.65	-4.65583e-05
8.655	-3.91469e-05
8.66	-8.83383e-05
8.665	-8.98642e-05
8.67	-7.2135e-05
8.675	-7.82385e-05
8.68	-4.85202e-05
8.685	-4.93194e-05
8.69	-4.2126e-05
8.695	-3.4424e-05
8.7	-4.1908e-05
8.705	-5.23712e-05
8.71	-5.61496e-05
8.715	-8.55772e-05
8.72	-9.16807e-05
8.725	-0.000124814
8.73	-0.000127285
8.735	-9.44419e-05
8.74	-9.87289e-05
8.745	-9.80022e-05
8.75	-9.52411e-05
8.755	-9.49505e-05
8.76	-5.971e-05
8.765	-0.000102217
8.77	-0.000101926
8.775	-0.000128157
8.78	-0.000127939
8.785	-0.000152789
8.79	-0.000152571
8.795	-0.000144941
8.8	-0.000144433
8.805	-0.000119074
8.81	-0.000100618
8.815	-6.2689e-05
8.82	-6.05819e-05
8.825	-4.72849e-05
8.83	-5.54956e-05
8.835	-4.6413e-05
8.84	-5.9492e-05
8.845	-3.67491e-05
8.85	-4.05275e-05
8.855	-4.45238e-05
8.86	-4.36519e-05
8.865	-8.0491e-05
8.87	-3.91469e-05
8.875	-2.81647e-06
8.88	-2.23518e-06
8.885	2.85108e-06
8.89	-5.06895e-06
8.895	1.68851e-06
8.9	-7.53942e-06
8.905	8.16579e-07
8.91	-2.06184e-05
8.915	-4.79389e-05
8.92	-8.53592e-05
8.925	-7.97644e-05
8.93	-8.39787e-05
8.935	-8.74664e-05
8.94	-9.59677e-05
8.945	-0.000116967
8.95	-0.000140509
8.955	-0.000135641
8.96	-0.000138692
8.965	-0.000136948
8.97	-0.000139346
8.975	-0.000185849
8.98	-0.000192897
8.985	-0.000186213
8.99	-0.000183306
8.995	-0.000148138
9	-0.000128665
9.005	-0.000126631
9.01	-0.000135568
9.015	-0.000137094
9.02	-8.25981e-05
9.025	-7.58407e-05
9.03	-7.1917e-05
9.035	-3.24621e-05
9.04	3.7583e-05
9.045	3.96175e-05
9.05	4.83368e-05
9.055	5.33504e-05
9.06	5.52396e-05
9.065	6.07618e-05
9.07	9.38225e-05
9.075	9.36772e-05
9.08	0.000142796
9.085	0.000113877
9.09	0.000109081
9.095	0.000101597
9.1	6.80279e-05
9.105	4.1216e-05
9.11	3.80916e-05
9.115	4.17247e-05
9.12	3.77283e-05
9.125	3.57665e-05
9.13	3.14068e-05
9.135	5.71288e-05
9.14	1.50581e-05
9.145	-5.07727e-05
9.15	-5.36791e-05
9.155	-3.68218e-05
9.16	-3.89289e-05
9.165	-4.43785e-05
9.17	-4.99734e-05
9.175	-6.17445e-05
9.18	-5.08453e-05
9.185	-9.77843e-05
9.19	-9.83655e-05
9.195	-0.000104106
9.2	-0.000110427
9.205	-9.45872e-05
9.21	-9.35699e-05
9.215	-7.15537e-05
9.22	-7.28616e-05
9.225	4.01366e-06
9.23	5.46688e-06
9.235	-1.36325e-06
9.24	-6.08621e-06
9.245	1.23697e-05
9.25	1.02625e-05
9.255	8.51863e-06
9.26	-1.15358e-05
9.265	-1.08818e-05
9.27	-5.94088e-06
9.275	2.6331e-06
9.28	-2.04731e-05
9.285	-3.08636e-05
9.29	-3.10816e-05
9.295	-3.3988e-05
9.3	-2.31615e-05
9.305	-1.49508e-05
9.31	-2.46874e-05
9.315	-1.83659e-05
9.32	-4.28526e-05
9.325	-1.65389e-06
9.33	-5.36791e-05
9.335	-9.82929e-05
9.34	0.000143813
9.345	0.000117001
9.35	9.70196e-05
9.355	0.000181379
9.36	0.000175857
9.365	0.000169317
9.37	0.000235221
9.375	0.000235148
9.38	0.000238272
9.385	0.000239072
9.39	0.00024067
9.395	0.000252223
9.4	0.000252877
9.405	0.000265884
9.41	0.000265738
9.415	0.000257746
9.42	0.000248663
9.425	0.000253604
9.43	0.000212187
9.435	0.000190752
9.44	0.000191624
9.445	-4.67036e-05
9.45	-3.23168e-05
9.455	-2.87564e-05
9.46	-8.92829e-05
9.465	-6.40696e-05
9.47	-5.01187e-05
9.475	-0.000111517
9.48	-0.000111227
9.485	-0.000117693
9.49	-0.000119001
9.495	-0.000127793
9.5	-1.684e-05
9.505	-1.48782e-05
9.51	-2.35248e-05
9.515	-2.28709e-05
9.52	-1.64767e-05
9.525	2.03624e-05
9.53	1.69473e-05
9.535	3.60571e-05
9.54	3.72197e-05
9.545	4.65203e-05
9.55	5.37137e-05
9.555	3.20608e-05
9.56	0.000163068
9.565	0.000139672
9.57	0.000120271
9.575	0.00013771
9.58	0.000137928
9.585	0.000131679
9.59	0.000122814
9.595	0.000122524
9.6	0.000130444
9.605	3.43237e-06
9.61	-2.81647e-06
9.615	1.87638e-05
9.62	2.29055e-05
9.625	2.29055e-05
9.63	0.000411787
9.635	0.000414402
9.64	0.000404593
9.645	0.000405392
9.65	0.00039166
9.655	0.000385919
9.66	0.000395438
9.665	0.000272932
9.67	0.00027126
9.675	0.000271115
9.68	0.000336074
9.685	0.000330988
9.69	0.000338908
9.695	0.00034661
9.7	0.000344866
9.705	0.000350025
9.71	0.000362087
9.715	0.000367754
9.72	0.000333894
9.725	0.000369498
9.73	0.000365284
9.735	-5.62949e-05
9.74	-5.58589e-05
9.745	-6.91559e-05
9.75	-7.30069e-05
9.755	-7.46054e-05
9.76	-7.75119e-05
9.765	-7.72939e-05
9.77	-8.64492e-05
9.775	-8.19442e-05
9.78	-8.32521e-05
9.785	-0.000142325
9.79	-0.000134623
9.795	-0.000138329
9.8	-0.000139928
9.805	-0.000139274
9.81	-0.000148066
9.815	-0.000157366
9.82	-0.000100109
9.825	-0.000100909
9.83	-0.000145377
9.835	-0.000123434
9.84	-0.000126049
9.845	-0.00012387
9.85	-0.000124015
9.855	-0.000121036
9.86	-0.000116313
9.865	-0.000119583
9.87	-0.000131281
9.875	-0.000133315
9.88	-0.000135786
9.885	-0.00013317
9.89	-0.000164269
9.895	-0.000129174
9.9	-0.000109991
9.905	-0.000108756
9.91	-0.000110645
9.915	-0.000106649
9.92	-0.000104978
9.925	-0.000164196
9.93	-0.000144796
9.935	-0.0001105
9.94	-0.000124015
9.945	-0.000123506
9.95	-0.000128011
9.955	-0.000124378
9.96	-0.000124959
9.965	-0.000126776
9.97	-0.000122998
9.975	-0.00011377
9.98	-0.000117839
9.985	-9.68397e-05
9.99	-9.10268e-05
[truncated: 256,526+ more rows]

## Sheet: c
Time / s	ECL intensity
0
0.005
0.01
0.015
0.02
0.025
0.03
0.035
0.04
0.045
0.05
0.055
0.06
0.065
0.07
0.075
0.08
0.085
0.09
0.095
0.1	0.000118426
0.105	0.000112832
0.11	-8.87298e-05
0.115	-9.41793e-05
0.12	-9.09823e-05
0.125	-8.6332e-05
0.13	-0.000132108
0.135	-0.000132108
0.14	-0.000146568
0.145	-0.000143952
0.15	-0.000135741
0.155	-0.000126731
0.16	-0.000164006
0.165	-0.000176867
0.17	-0.000186749
0.175	-0.000208039
0.18	-0.000203461
0.185	-0.000198012
0.19	-0.000196413
0.195	-0.000193434
0.2	-0.00019169
0.205	-0.000178539
0.21	-0.000145841
0.215	-0.000148094
0.22	-7.14365e-05
0.225	-4.53512e-05
0.23	-5.06555e-05
0.235	-4.7967e-05
0.24	-4.78943e-05
0.245	-3.76492e-05
0.25	-5.93021e-05
0.255	-6.70768e-05
0.26	-7.95745e-05
0.265	-6.62295e-06
0.27	4.3949e-05
0.275	5.12151e-05
0.28	5.94258e-05
0.285	7.7591e-05
0.29	6.9235e-05
0.295	7.51932e-05
0.3	8.10788e-05
0.305	7.38127e-05
0.31	4.54749e-05
0.315	5.94738e-06
0.32	3.25893e-06
0.325	-6.9402e-05
0.33	-8.31349e-05
0.335	-8.40068e-05
0.34	-7.95018e-05
0.345	-7.36163e-05
0.35	-7.57961e-05
0.355	-1.8612e-05
0.36	9.87107e-06
0.365	1.10336e-05
0.37	-6.91113e-05
0.375	-0.000120846
0.38	-0.000121863
0.385	-0.000108566
0.39	-0.000124988
0.395	-0.000115687
0.4	-0.000112708
0.405	-0.000109002
0.41	-0.000107622
0.415	-8.53874e-05
0.42	-7.90659e-05
0.425	-7.25991e-05
0.43	-7.05645e-05
0.435	-7.00559e-05
0.44	-7.51422e-05
0.445	-7.56508e-05
0.45	-7.55781e-05
0.455	-1.75467e-06
0.46	-4.74584e-05
0.465	-6.99106e-05
0.47	0.000130851
0.475	0.000158099
0.48	0.000158753
0.485	0.000163113
0.49	0.000152577
0.495	0.000227926
0.5	0.000221678
0.505	0.000219788
0.51	0.000237154
0.515	0.000235556
0.52	0.000220006
0.525	0.000218626
0.53	0.000210197
0.535	0.00022146
0.54	0.000233739
0.545	0.000412703
0.55	0.000439951
0.555	0.000446345
0.56	0.00035581
0.565	0.000361332
0.57	0.000360097
0.575	0.000153885
0.58	0.000122568
0.585	0.00013245
0.59	0.000196392
0.595	0.000202568
0.6	0.00012918
0.605	0.000130052
0.61	0.000123513
0.615	0.000139643
0.62	0.000151487
0.625	0.000159771
0.63	0.000156137
0.635	0.00016958
0.64	0.000183676
0.645	0.000184984
0.65	6.23802e-06
0.655	-2.01379e-05
0.66	-2.37709e-05
0.665	-1.883e-05
0.67	-2.13731e-05
0.675	-3.13523e-06
0.68	0.000283875
0.685	0.000296518
0.69	0.000328198
0.695	0.000289034
0.7	0.00033205
0.705	0.000338298
0.71	0.000332921
0.715	0.000333575
0.72	0.000299933
0.725	0.000292958
0.73	0.000335901
0.735	0.000340623
0.74	0.000327908
0.745	0.000304293
0.75	0.000271959
0.755	0.000294774
0.76	0.000294338
0.765	0.00038858
0.77	0.0003864
0.775	0.000390614
0.78	0.000381604
0.785	9.79361e-05
0.79	0.000138554
0.795	9.05973e-05
0.8	6.02977e-05
0.805	1.40854e-05
0.81	1.12516e-05
0.815	1.49573e-05
0.82	0.00012453
0.825	0.000128526
0.83	0.000132377
0.835	0.000135865
0.84	0.000133976
0.845	0.000133976
0.85	0.00014255
0.855	0.000149453
0.86	0.000135138
0.865	0.000135865
0.87	3.1742e-05
0.875	2.41853e-05
0.88	2.43306e-05
0.885	9.50776e-06
0.89	2.22961e-05
0.895	-2.60234e-05
0.9	-1.17092e-05
0.905	-5.96901e-06
0.91	0.000101787
0.915	8.65283e-05
0.92	0.000126201
0.925	3.76275e-05
0.93	3.10154e-05
0.935	2.54932e-05
0.94	0.000475046
0.945	0.000474901
0.95	0.000470396
0.955	0.000464074
0.96	0.000467199
0.965	0.000465237
0.97	0.000461313
0.975	0.000466036
0.98	0.000482022
0.985	0.000474247
0.99	0.000538406
0.995	0.000546109
1	0.000558461
1.005	0.000546326
1.01	0.000533829
1.015	0.000455428
1.02	0.000462403
1.025	0.000426291
1.03	0.000409869
1.035	0.000418371
1.04	0.000427308
1.045	-7.72494e-05
1.05	-8.10277e-05
1.055	-7.41249e-05
1.06	-7.54328e-05
1.065	6.96463e-06
1.07	5.36609e-06
1.075	1.47393e-05
1.08	1.9317e-05
1.085	4.73641e-05
1.09	4.76547e-05
1.095	1.56839e-05
1.1	3.70462e-05
1.105	2.36766e-05
1.11	2.42579e-05
1.115	3.12334e-05
1.12	5.30316e-05
1.125	5.38309e-05
1.13	4.54022e-05
1.135	3.83541e-05
1.14	5.93531e-05
1.145	5.38309e-05
1.15	4.67828e-05
1.155	6.33495e-05
1.16	6.32768e-05
1.165	6.0879e-05
1.17	-3.23449e-05
1.175	4.4167e-05
1.18	3.77729e-05
1.185	6.29862e-05
1.19	2.3822e-05
1.195	2.23687e-05
1.2	4.27618e-06
1.205	-3.35075e-05
1.21	-3.26356e-05
1.215	5.80206e-06
1.22	1.29955e-05
1.225	-4.49879e-05
1.23	2.56385e-05
1.235	6.63286e-05
1.24	7.33767e-05
1.245	9.45937e-05
1.25	9.35764e-05
1.255	0.000175102
1.26	0.000162968
1.265	0.000158535
1.27	0.000157082
1.275	0.000179171
1.28	0.000120534
1.285	0.000118136
1.29	0.00018433
1.295	0.000183749
1.3	0.000193049
1.305	0.000417353
1.31	0.000415101
1.315	0.000438207
1.32	0.000396572
1.325	0.000400351
1.33	0.00042164
1.335	0.000395773
1.34	0.000367944
1.345	0.000446926
1.35	0.000411468
1.355	0.000407036
1.36	0.000338371
1.365	0.000331686
1.37	0.000338444
1.375	0.000344692
1.38	0.000327181
1.385	0.00033205
1.39	0.000369179
1.395	0.000269561
1.4	0.000280097
1.405	0.000289543
1.41	0.000125911
1.415	0.000126637
1.42	0.000121406
1.425	0.000140297
1.43	0.000128308
1.435	0.000106292
1.44	6.22596e-05
1.445	5.38309e-05
1.45	-2.84939e-05
1.455	-4.27354e-05
1.46	-3.64866e-05
1.465	-3.84484e-05
1.47	-3.13523e-06
1.475	-9.23875e-06
1.48	-4.87909e-06
1.485	1.34509e-07
1.49	5.29343e-06
1.495	-2.99471e-05
1.5	-3.13277e-05
1.505	-3.87391e-05
1.51	-1.14912e-05
1.515	-7.88479e-05
1.52	-8.1173e-05
1.525	-0.000100791
1.53	-0.000107912
1.535	-0.000107258
1.54	-7.7322e-05
1.545	-7.59415e-05
1.55	-7.07825e-05
1.555	-7.14365e-05
1.56	-6.962e-05
1.565	-7.20178e-05
1.57	-6.55509e-05
1.575	-7.70314e-05
1.58	-7.72494e-05
1.585	-2.64594e-05
1.59	2.59291e-05
1.595	-8.10083e-07
1.6	0.000189489
1.605	0.000192395
1.61	0.000184839
1.615	0.000132014
1.62	0.000126201
1.625	0.000133249
1.63	0.000137682
1.635	0.000187963
1.64	0.000192323
1.645	0.000194212
1.65	0.000186437
1.655	0.000184257
1.66	0.000181569
1.665	0.000177136
1.67	0.00017641
1.675	0.000363366
1.68	0.000347599
1.685	0.000351159
1.69	0.000285401
1.695	0.000232068
1.7	0.000238026
1.705	4.46756e-05
1.71	0.000504328
1.715	0.000504328
1.72	0.000510941
1.725	0.000515155
1.73	0.000533901
1.735	0.00052511
1.74	0.000497789
1.745	0.00049263
1.75	0.000483838
1.755	0.000494301
1.76	0.000502803
1.765	0.000547053
1.77	0.000544292
1.775	0.000544873
1.78	0.000349343
1.785	0.000339534
1.79	0.000407544
1.795	0.000412122
1.8	0.000406818
1.805	0.000434356
1.81	0.000435301
1.815	-2.54421e-05
1.82	-1.64322e-05
1.825	0.000101133
1.83	0.000143422
1.835	0.000112832
1.84	0.000134339
1.845	0.000105493
1.85	0.000103095
1.855	8.01342e-05
1.86	7.65738e-05
1.865	8.17327e-05
1.87	4.22052e-05
1.875	0.00011087
1.88	0.000201551
1.885	0.000194502
1.89	0.000197046
1.895	0.000160061
1.9	0.000161442
1.905	0.000165438
1.91	0.000133395
1.915	0.000165583
1.92	0.00025779
1.925	0.000249216
1.93	0.000129544
1.935	8.35492e-05
1.94	8.51478e-05
1.945	6.99616e-05
1.95	0.000121115
1.955	0.000124094
1.96	0.000127654
1.965	0.000138045
1.97	0.0001177
1.975	0.000114139
1.98	4.83813e-05
1.985	-3.85211e-05
1.99	-1.87573e-05
1.995	-1.28718e-05
2	-4.8621e-05
2.005	-4.73857e-05
2.01	0.000133758
2.015	0.000145529
2.02	0.000114793
2.025	2.24414e-05
2.03	6.5384e-05
2.035	0.000134848
2.04	0.000141605
2.045	0.000139062
2.05	0.000127291
2.055	7.16328e-05
2.06	0.000134775
2.065	0.000152577
2.07	0.000191087
2.075	0.00019472
2.08	0.000215647
2.085	0.000216155
2.09	0.000209471
2.095	0.000186364
2.1	0.000194793
2.105	0.000230833
2.11	0.000228435
2.115	8.31133e-05
2.12	7.43939e-05
2.125	9.0888e-05
2.13	8.83448e-05
2.135	4.98346e-05
2.14	4.45303e-05
2.145	4.0316e-05
2.15	4.23505e-05
2.155	5.73186e-05
2.16	5.96438e-05
2.165	-3.74118e-07
2.17	-2.14458e-05
2.175	-7.23811e-05
2.18	-6.70042e-05
2.185	-8.2263e-05
2.19	-8.37162e-05
2.195	-6.83847e-05
2.2	-6.71495e-05
2.205	-7.80486e-05
2.21	-0.000116559
2.215	-0.000108421
2.22	-7.86299e-05
2.225	-8.04464e-05
2.23	-9.81757e-05
2.235	-4.13549e-05
2.24	-3.87391e-05
2.245	-9.94109e-05
2.25	-0.000103407
2.255	-0.000107258
2.26	-0.000118448
2.265	-0.00011714
2.27	-0.000107985
2.275	-0.000104061
2.28	-0.000103044
2.285	-0.000108058
2.29	-0.000114815
2.295	-5.10914e-05
2.3	-5.74129e-05
2.305	-5.6541e-05
2.31	-5.75582e-05
2.315	-5.58144e-05
2.32	-5.5887e-05
2.325	-0.000122662
2.33	-0.000128839
2.335	-0.000131454
2.34	-0.000178902
2.345	-0.00016219
2.35	9.24139e-05
2.355	9.4957e-05
2.36	0.000106001
2.365	0.000126855
2.37	0.000123513
2.375	0.000430214
2.38	0.000463929
2.385	0.000462912
2.39	0.00045768
2.395	0.000459715
2.4	0.000402167
2.405	0.000399043
2.41	0.000425273
2.415	0.00042244
2.42	0.00044075
2.425	0.00047323
2.43	0.000715408
2.435	0.00074767
2.44	0.00075341
2.445	0.000777388
2.45	0.000756462
2.455	0.000522276
2.46	0.000530922
2.465	0.000526127
2.47	0.000524674
2.475	0.000527507
2.48	0.00020918
2.485	0.000181496
2.49	0.000181278
2.495	0.000190143
2.5	0.000197917
2.505	0.00019443
2.51	0.000189634
2.515	0.0001674
2.52	0.000206346
2.525	0.000195374
2.53	0.000256845
2.535	8.56317e-06
2.54	-5.6057e-06
2.545	-9.09343e-06
2.55	-3.82304e-05
2.555	-4.27354e-05
2.56	-7.02012e-05
2.565	-7.47789e-05
2.57	-6.31531e-05
2.575	-7.49242e-05
2.58	-7.27444e-05
2.585	-6.77308e-05
2.59	-8.14637e-05
2.595	-8.92384e-05
2.6	-8.93111e-05
2.605	-1.68681e-05
2.61	-1.70135e-05
2.615	-1.23632e-05
2.62	-1.43977e-05
2.625	-4.67318e-05
2.63	-5.32713e-05
2.635	-0.000160737
2.64	-0.00015565
2.645	-0.000161681
2.65	-0.000140755
2.655	4.0752e-05
2.66	5.02705e-05
2.665	0.000224875
2.67	0.000211578
2.675	0.0001969
2.68	0.000206637
2.685	0.000211941
2.69	0.000214702
2.695	0.000218553
2.7	0.000233376
2.705	0.00022611
2.71	0.00015294
2.715	0.00015374
2.72	0.000161006
2.725	0.000164711
2.73	0.000182295
2.735	0.000221024
2.74	0.000231705
2.745	0.000232286
2.75	0.000221823
2.755	0.000230615
2.76	4.59835e-05
2.765	6.13876e-05
2.77	-0.00010784
2.775	-0.000100719
2.78	-8.96017e-05
2.785	-9.73038e-05
2.79	-0.000110455
2.795	-0.000120628
2.8	-0.000113943
2.805	-0.000120991
2.81	-0.000114742
2.815	-0.000119611
2.82	-0.000118739
2.825	-0.000127531
2.83	-0.000133344
2.835	-0.000150056
2.84	-0.000197212
2.845	-0.000209855
2.85	-0.000213925
2.855	-0.000213925
2.86	-0.000240082
2.865	-0.000224242
2.87	-0.000246477
2.875	-0.00025011
2.88	-0.000252943
2.885	-0.000261081
2.89	-0.000266676
2.895	-0.000257812
2.9	-0.000237612
2.905	-0.0002411
2.91	-0.000245677
2.915	-0.000240228
2.92	-0.000239138
2.925	-0.000238629
2.93	-0.000236231
2.935	-0.000235868
2.94	-0.000234124
2.945	-0.000223806
2.95	-0.0001805
2.955	-0.000170691
2.96	-0.000163207
2.965	-0.000166186
2.97	-0.00018268
2.975	-0.000185005
2.98	-0.000173089
2.985	-0.00016546
2.99	-0.000169165
2.995	-0.000151872
3	-9.59959e-05
3.005	-0.000115832
3.01	-4.89116e-05
3.015	-4.16455e-05
3.02	-4.71677e-05
3.025	-3.20543e-05
3.03	-3.86664e-05
3.035	1.11063e-05
3.04	4.93259e-05
3.045	5.7246e-05
3.05	5.34676e-05
3.055	3.196e-05
3.06	1.9317e-05
3.065	1.67012e-05
3.07	0.000105565
3.075	0.000116029
3.08	0.000169144
3.085	0.00019661
3.09	0.000201115
3.095	0.000201042
3.1	0.000265928
3.105	0.00021928
3.11	0.00023403
3.115	0.000164784
3.12	0.000220951
3.125	0.00024631
3.13	0.000239262
3.135	0.000267745
3.14	0.000279952
3.145	0.000295864
3.15	0.000281913
3.155	0.000281913
3.16	0.000266727
3.165	0.000272613
3.17	0.000267091
3.175	0.0001767
3.18	0.000171614
3.185	0.000144584
3.19	0.000129471
3.195	0.0001379
3.2	0.000153885
3.205	0.000137464
3.21	0.00018324
3.215	0.000174811
3.22	0.000177354
3.225	0.000116247
3.23	8.6819e-05
3.235	8.55837e-05
3.24	6.26955e-05
3.245	1.24142e-05
3.25	5.07545e-06
3.255	4.34884e-06
3.26	8.34519e-06
3.265	1.32861e-05
3.27	5.43875e-06
3.275	-2.04532e-06
3.28	4.71461e-05
3.285	4.70735e-05
3.29	2.65104e-05
3.295	4.4215e-06
3.3	-4.44313e-06
3.305	-1.11279e-05
3.31	-5.31986e-05
3.315	-0.000105369
3.32	-0.000106895
3.325	-9.58505e-05
3.33	-8.546e-05
3.335	-8.58233e-05
3.34	-7.56508e-05
3.345	-3.03104e-05
3.35	-4.89116e-05
3.355	-9.51966e-05
3.36	-9.27988e-05
3.365	-9.72311e-05
3.37	-0.000101954
3.375	-9.8975e-05
3.38	-8.94564e-05
3.385	-0.000142208
3.39	-0.000146205
3.395	-0.000149838
3.4	-0.000143298
3.405	-0.000154343
3.41	-0.000164806
3.415	-0.000153543
3.42	-0.000156014
3.425	-0.000154924
3.43	-0.000118012
3.435	-8.14637e-05
3.44	-8.14883e-06
3.445	2.387e-06
3.45	-3.91024e-05
3.455	-3.29989e-05
3.46	-2.68953e-05
3.465	0.000207145
3.47	0.000209689
3.475	0.000209616
3.48	0.000212813
3.485	0.000210924
3.49	0.000436899
3.495	0.000444456
3.5	0.000476572
3.505	0.000484928
3.51	0.000486018
3.515	0.000485291
3.52	0.00045441
3.525	0.00047461
3.53	0.000470977
3.535	0.000426073
3.54	0.000382186
3.545	0.000355882
3.55	0.000322967
3.555	0.000313085
3.56	0.000321659
3.565	0.000328126
3.57	0.000105493
3.575	0.000103458
3.58	0.000141823
3.585	0.000169289
3.59	0.000240569
3.595	1.96803e-05
3.6	2.05522e-05
3.605	2.3822e-05
3.61	6.60133e-06
3.615	2.67284e-05
3.62	3.23233e-05
3.625	2.7455e-05
3.63	4.0582e-06
3.635	1.80571e-06
3.64	2.79831e-07
3.645	-2.33596e-06
3.65	-4.09189e-05
3.655	-4.14275e-05
3.66	-3.5106e-05
3.665	-5.16727e-05
3.67	-5.89388e-05
3.675	-3.14003e-05
3.68	-2.58781e-05
3.685	-6.14093e-05
3.69	-7.69587e-05
3.695	-0.000149474
3.7	-0.000147149
3.705	-0.00014991
3.71	-0.00018348
3.715	-0.000148893
3.72	-0.000161754
3.725	-0.000154997
3.73	-0.000145042
3.735	-0.000149111
3.74	-0.000144097
3.745	-0.000146205
3.75	-0.000138357
3.755	-0.000146423
3.76	-0.000140101
3.765	-0.000141046
3.77	-0.000118811
3.775	-0.000125859
3.78	-0.000156232
3.785	-6.16999e-05
3.79	-6.67862e-05
3.795	-8.23356e-05
3.8	-8.38615e-05
3.805	-7.76127e-05
3.81	-7.88479e-05
3.815	-7.90659e-05
3.82	-8.56054e-05
3.825	1.64832e-05
3.83	6.16536e-06
3.835	2.46939e-05
3.84	3.31952e-05
3.845	2.7891e-05
3.85	2.46939e-05
3.855	3.40671e-05
3.86	4.49663e-05
3.865	5.95711e-05
3.87	5.45575e-05
3.875	4.0098e-05
3.88	8.04248e-05
3.885	6.69825e-05
3.89	-4.78217e-05
3.895	-4.7749e-05
3.9	-1.70135e-05
3.905	6.52867e-06
3.91	4.63948e-06
3.915	6.02004e-06
3.92	8.34519e-06
3.925	-6.04167e-06
3.93	-0.000116341
3.935	-5.86482e-05
3.94	-6.63502e-05
3.945	-5.62503e-05
3.95	-4.90569e-05
3.955	-4.62958e-05
3.96	-5.45791e-05
3.965	-6.16999e-05
3.97	-7.49969e-05
3.975	-7.7104e-05
3.98	-7.71767e-05
3.985	-0.000113144
3.99	-0.000104933
3.995	-2.69927e-06
4	4.56682e-06
4.005	-2.05738e-05
4.01	-3.77945e-05
4.015	-4.58598e-05
4.02	-4.84756e-05
4.025	-4.03376e-05
4.03	-5.50151e-05
4.035	-4.92022e-05
4.04	-9.84663e-05
4.045	-0.000111327
4.05	-0.000116632
4.055	-0.000110528
4.06	-0.000113289
4.065	-0.000120846
4.07	0.000321732
4.075	0.000321586
4.08	0.000335174
4.085	0.000338444
4.09	0.000644709
4.095	0.000635917
4.1	0.00056035
4.105	0.000558606
4.11	0.000560568
4.115	0.000558824
4.12	0.000562239
4.125	0.000588397
4.13	0.000644709
4.135	0.000645654
4.14	0.000681112
4.145	0.000677334
4.15	0.000675808
4.155	0.000665272
4.16	0.000671013
4.165	0.000675154
4.17	0.000677116
4.175	0.000230978
4.18	0.000262077
4.185	0.000262586
4.19	0.000253212
4.195	-5.47245e-05
4.2	-4.76764e-05
4.205	5.04159e-05
4.21	4.62742e-05
4.215	5.11425e-05
4.22	0.000399915
4.225	0.000403257
4.23	0.000377535
4.235	0.000328562
4.24	0.000331759
4.245	0.000312068
4.25	0.000318535
4.255	0.000322313
4.26	0.000325147
4.265	0.000309161
4.27	0.000307272
4.275	0.000306255
4.28	0.00030967
4.285	0.000271814
4.29	0.000275955
4.295	0.000278716
4.3	0.000376663
4.305	0.000388071
4.31	0.000305819
4.315	0.000300151
4.32	0.000298044
4.325	-4.98562e-05
4.33	3.33405e-05
4.335	3.1742e-05
4.34	7.70097e-05
4.345	7.44666e-05
4.35	4.8672e-05
4.355	3.6247e-05
4.36	2.97802e-05
4.365	3.29046e-05
4.37	6.72005e-05
4.375	6.54567e-05
4.38	6.88717e-05
4.385	6.16783e-05
4.39	7.48299e-05
4.395	6.79998e-05
4.4	0.000124094
4.405	2.25867e-05
4.41	1.14696e-05
4.415	-2.08645e-05
4.42	-1.49063e-05
4.425	-1.70861e-05
4.43	-8.43948e-06
4.435	-9.83937e-05
4.44	-5.10188e-05
4.445	-0.000116486
4.45	-0.000114742
4.455	-0.000102681
4.46	-9.58505e-05
4.465	-7.754e-05
4.47	-8.05918e-05
4.475	-0.000116123
4.48	-0.000116341
4.485	-0.000124334
4.49	-9.53419e-05
4.495	-0.000103553
4.5	-2.74766e-05
4.505	-7.88479e-05
4.51	-7.7758e-05
4.515	-8.41521e-05
4.52	-7.7322e-05
4.525	-8.24083e-05
4.53	-6.98379e-05
4.535	8.07881e-05
4.54	8.33312e-05
4.545	6.10243e-05
4.55	6.65466e-05
4.555	7.21415e-05
4.56	7.11242e-05
4.565	9.28498e-05
4.57	8.78362e-05
4.575	8.32586e-05
4.58	8.52204e-05
4.585	9.13239e-05
4.59	9.09606e-05
4.595	6.24049e-05
4.6	0.000110942
4.605	3.48664e-05
4.61	3.50117e-05
4.615	4.58382e-05
4.62	0.000291723
4.625	0.000322531
4.63	0.000331832
4.635	0.00033699
4.64	0.000185057
4.645	0.000207799
4.65	0.000184984
4.655	0.000184403
4.66	0.000175974
4.665	0.000170597
4.67	0.000149235
4.675	0.000134775
4.68	0.000140297
4.685	0.000162168
4.69	0.000161587
4.695	0.000161006
4.7	0.000162895
4.705	0.000112686
4.71	0.00011443
4.715	0.000111524
4.72	0.000106074
4.725	3.41398e-05
4.73	8.61118e-07
4.735	-5.96901e-06
4.74	-3.03104e-05
4.745	3.69736e-05
4.75	1.82271e-05
4.755	1.65559e-05
4.76	1.78638e-05
4.765	3.77729e-05
4.77	3.70462e-05
4.775	3.28319e-05
4.78	3.66829e-05
4.785	3.5375e-05
4.79	6.60133e-06
4.795	3.25893e-06
4.8	1.29955e-05
4.805	1.64106e-05
4.81	1.57566e-05
4.815	2.97802e-05
4.82	3.04341e-05
4.825	2.97075e-05
4.83	-0.000109365
4.835	-9.0401e-05
4.84	-8.60413e-05
4.845	-6.95473e-05
4.85	-0.000136759
4.855	-0.00014526
4.86	-0.000144969
4.865	-0.000146132
4.87	-0.000129711
4.875	-0.000116777
4.88	-0.000115687
4.885	-0.000117431
4.89	-0.000114888
4.895	-0.000112054
4.9	-0.000109947
4.905	-0.00010704
4.91	-0.000114088
4.915	-6.24992e-05
4.92	-8.18996e-05
4.925	-7.13638e-05
4.93	-6.962e-05
4.935	-7.76853e-05
4.94	-9.34527e-05
4.945	-9.24355e-05
4.95	-0.000110746
4.955	-0.000119538
4.96	-7.50695e-05
4.965	-6.27898e-05
4.97	-5.82122e-05
4.975	-6.55509e-05
4.98	-4.21541e-05
4.985	-6.64761e-07
4.99	4.14059e-05
4.995	6.13876e-05
5	9.8808e-05
5.005	0.000112977
5.01	0.000104839
5.015	0.000111233
5.02	0.000156501
5.025	0.00020373
5.03	0.000226691
5.035	0.000219425
5.04	0.000349924
5.045	0.000354138
5.05	0.000348471
5.055	0.00035145
5.06	0.000349052
5.065	0.000309089
5.07	0.000295574
5.075	0.000290052
5.08	0.000266219
5.085	0.000234975
5.09	0.000190506
5.095	0.00014473
5.1	0.000123222
5.105	0.0001573
5.11	0.000139934
5.115	0.000135211
5.12	0.000132813
5.125	3.46484e-05
5.13	-2.32623e-05
5.135	-4.76037e-05
5.14	-3.02377e-05
5.145	-0.000182971
5.15	-0.000190382
5.155	-0.000188057
5.16	-0.000151073
5.165	-0.000137849
5.17	-0.000140973
5.175	-0.000112781
5.18	-0.000109438
5.185	-9.79577e-05
5.19	-9.30168e-05
5.195	-4.52786e-05
5.2	-4.41886e-05
5.205	-4.64411e-05
5.21	-0.000108058
5.215	-2.23904e-05
5.22	-1.73041e-05
5.225	-9.96536e-06
5.23	3.41398e-05
5.235	4.08973e-05
5.24	2.7019e-05
5.245	1.8663e-05
5.25	0.000260987
5.255	0.000264402
5.26	0.000270724
5.265	0.000237082
5.27	0.000232795
5.275	0.000236355
5.28	0.000220733
5.285	0.000240715
5.29	0.000226764
5.295	0.000242967
5.3	0.000198644
5.305	0.00030502
5.31	0.000299933
5.315	0.000290197
5.32	0.000210996
5.325	0.000209398
5.33	0.000202204
5.335	0.000209907
5.34	0.000214557
5.345	0.000222259
5.35	0.000220878
5.355	-2.47155e-05
5.36	-2.09372e-05
5.365	1.61926e-05
5.37	2.32407e-05
5.375	1.43034e-05
5.38	1.69192e-05
5.385	0.000108908
5.39	8.86355e-05
5.395	0.00036293
5.4	0.000346436
5.405	0.000344402
5.41	0.000243839
5.415	0.000340841
5.42	0.000345492
5.425	0.000356173
5.43	0.000359879
5.435	0.000359588
5.44	0.000308725
5.445	0.000325147
5.45	0.00032195
5.455	0.000318898
5.46	0.000325074
5.465	0.00032551
5.47	0.000285619
5.475	0.000274357
5.48	0.000273775
5.485	0.000268689
5.49	0.00016166
5.495	0.000159625
5.5	-0.000107985
5.505	-0.000114524
5.51	-0.000112127
5.515	-0.00011605
5.52	-0.000206513
5.525	-0.000211817
5.53	-0.000229329
5.535	-0.00023347
5.54	-0.000229256
5.545	-0.00019961
5.55	-0.000221481
5.555	-0.000219301
5.56	-0.000222498
5.565	-0.000224315
5.57	-0.000228457
5.575	-0.000234706
5.58	-0.00023238
5.585	-0.00022882
5.59	-0.000214578
5.595	-0.000215014
5.6	-0.000214215
5.605	-0.000215668
5.61	-0.000210001
5.615	-0.000204261
5.62	-0.000203098
5.625	-0.000206004
5.63	-0.000172072
5.635	-0.000170691
5.64	-0.000169311
5.645	-0.000135305
5.65	-0.000148239
5.655	-0.000149329
5.66	-0.00014991
5.665	-0.000145551
5.67	-9.30894e-05
5.675	-9.69405e-05
5.68	-9.31621e-05
5.685	-8.56054e-05
5.69	-8.50967e-05
5.695	-0.000101009
5.7	-0.000102681
5.705	-0.000104715
5.71	-0.00011387
5.715	-0.000116922
5.72	-9.72311e-05
5.725	-0.000101227
5.73	-9.57052e-05
5.735	7.88457e-07
5.74	3.04094e-06
5.745	5.87472e-06
5.75	-3.29262e-05
5.755	-5.80669e-05
5.76	-5.28353e-05
5.765	-5.45065e-05
5.77	-5.60324e-05
5.775	-7.91385e-05
5.78	-7.62321e-05
5.785	-7.47062e-05
5.79	-8.40795e-05
5.795	-8.37888e-05
5.8	-8.80032e-05
5.805	-5.70496e-05
5.81	-4.17908e-05
5.815	-3.78671e-05
5.82	-3.54693e-05
5.825	-6.16273e-05
5.83	-5.69043e-05
5.835	-3.61233e-05
5.84	-0.000122008
5.845	-0.000118448
5.85	-0.000114088
5.855	-0.000112853
5.86	-9.34527e-05
5.865	-9.33801e-05
5.87	-8.81485e-05
5.875	-8.65499e-05
5.88	-0.00011932
5.885	-0.000124915
5.89	-0.000133852
5.895	-0.000131818
5.9	-9.81757e-05
5.905	-8.88751e-05
5.91	-0.000115614
5.915	-0.000133344
5.92	-8.18996e-05
5.925	-8.41521e-05
5.93	-8.60413e-05
5.935	-9.07643e-05
5.94	-0.000113943
5.945	-0.000150128
5.95	-0.000150201
5.955	-0.000161391
5.96	-0.000154997
5.965	-0.000161827
5.97	-0.000168802
5.975	-0.000180936
5.98	-0.000185078
5.985	-0.000180065
5.99	-0.000167422
5.995	-0.000161173
6	-0.000158339
6.005	-0.000190164
6.01	-0.000193797
6.015	-0.000196704
6.02	-0.000199828
6.025	-0.000248874
6.03	-0.000252798
6.035	-0.000253379
6.04	-0.000246113
6.045	-0.000243788
6.05	-0.000245895
6.055	-0.000249165
6.06	-0.000248511
6.065	-0.000254179
6.07	-0.000258538
6.075	-0.000258393
6.08	-0.000246767
6.085	-0.000221627
6.09	-0.000222934
6.095	-0.000234924
6.1	-0.00023427
6.105	0.000168344
6.11	0.000163113
6.115	0.000156573
6.12	0.000159843
6.125	0.000176337
6.13	0.000173358
6.135	0.000171687
6.14	0.000173794
6.145	0.000195592
6.15	0.000197554
6.155	0.000283221
6.16	0.000282277
6.165	0.00032115
6.17	0.000322749
6.175	0.000330669
6.18	0.000336264
6.185	0.000337644
6.19	0.000340696
6.195	0.000363512
6.2	0.000366854
6.205	0.000525836
6.21	0.000177209
6.215	0.000195011
6.22	0.000203294
6.225	0.000206346
6.23	0.000200243
6.235	0.000196101
6.24	0.00020482
6.245	0.000205111
6.25	0.000299933
6.255	0.000288017
6.26	0.00020235
6.265	0.000250233
6.27	0.000271814
6.275	0.000345346
6.28	0.00033779
6.285	0.000338298
6.29	0.000331904
6.295	0.000302549
6.3	0.000275883
6.305	0.000303639
6.31	0.000139353
6.315	7.86083e-05
6.32	6.63286e-05
6.325	6.95257e-05
6.33	6.66919e-05
6.335	6.12423e-05
6.34	8.75456e-05
6.345	7.83903e-05
6.35	0.000109925
6.355	2.31434e-06
6.36	9.93166e-05
6.365	0.000117918
6.37	7.11969e-05
6.375	1.16149e-05
6.38	-5.31986e-05
6.385	-5.1818e-05
6.39	-5.25446e-05
6.395	-5.47971e-05
6.4	-5.23993e-05
6.405	-4.3244e-05
6.41	-6.86754e-05
6.415	0.000120679
6.42	0.000124312
6.425	0.000121987
6.43	0.000119734
6.435	0.000122568
6.44	0.000193413
6.445	0.000179171
6.45	0.000244711
6.455	0.000209398
6.46	0.000196537
6.465	0.000106365
6.47	8.44938e-05
6.475	7.78817e-05
6.48	8.35492e-05
6.485	7.86809e-05
6.49	7.8027e-05
6.495	7.80997e-05
6.5	8.10788e-05
6.505	8.72549e-05
6.51	8.166e-05
6.515	8.00615e-05
6.52	-0.000100573
6.525	-6.14819e-05
6.53	-1.27265e-05
6.535	7.61858e-06
6.54	5.22077e-06
6.545	-6.04647e-05
6.55	-6.59142e-05
6.555	-0.000129493
6.56	-7.6886e-05
6.565	-8.03738e-05
6.57	-8.04464e-05
6.575	-8.42248e-05
6.58	-7.97925e-05
6.585	-6.88207e-05
6.59	-7.14365e-05
6.595	-6.1046e-05
6.6	-1.97019e-05
6.605	1.94623e-05
6.61	1.36494e-05
6.615	9.58289e-05
6.62	0.000112468
6.625	0.000116901
6.63	0.000119662
6.635	9.52476e-05
6.64	7.88263e-05
6.645	7.98435e-05
6.65	7.69371e-05
6.655	7.68644e-05
6.66	0.000111233
6.665	6.44394e-05
6.67	6.81451e-05
6.675	6.88717e-05
6.68	7.09789e-05
6.685	7.12695e-05
6.69	0.000108763
6.695	0.000117918
6.7	0.000150107
6.705	0.000111306
6.71	0.000162822
6.715	0.000166673
6.72	0.000302549
6.725	0.000290197
6.73	0.000285619
6.735	0.000239116
6.74	0.000214702
6.745	0.000444456
6.75	0.000442058
6.755	0.000683292
6.76	0.000710104
6.765	0.000742438
6.77	0.000772157
6.775	0.000789886
6.78	0.000782111
6.785	0.000789958
6.79	0.000791194
6.795	0.00073975
6.8	0.000739895
6.805	0.000700004
6.81	0.00070044
6.815	0.000620368
6.82	0.000623638
6.825	0.000403185
6.83	0.000402095
6.835	0.00039788
6.84	0.000414374
6.845	0.000425201
6.85	0.00019661
6.855	0.000195447
6.86	-4.49152e-05
6.865	-7.10005e-05
6.87	-0.00013843
6.875	-0.000168148
6.88	-0.000145769
6.885	-0.000130001
6.89	-7.79033e-05
6.895	-8.1609e-05
6.9	-7.93565e-05
6.905	-9.23628e-05
6.91	-8.39342e-05
6.915	-8.59687e-05
6.92	-9.68678e-05
6.925	-0.000101445
6.93	-0.000105296
6.935	-0.000106386
6.94	-9.15635e-05
6.945	-9.33074e-05
6.95	-0.000103625
6.955	-0.000111981
6.96	-9.07643e-05
6.965	-7.87026e-05
6.97	-6.853e-05
6.975	-5.11641e-05
6.98	-5.39252e-05
6.985	-9.31141e-06
6.99	-1.32351e-05
6.995	-7.60141e-05
7	-7.44882e-05
7.005	-6.92567e-05
7.01	-6.21359e-05
7.015	-4.21541e-05
7.02	-1.62869e-05
7.025	-1.8394e-05
7.03	1.92443e-05
7.035	3.04341e-05
7.04	4.93259e-05
7.045	4.27138e-05
7.05	6.21143e-05
7.055	5.84086e-05
7.06	6.10243e-05
7.065	4.26411e-05
7.07	3.04341e-05
7.075	2.7019e-05
7.08	1.21236e-05
7.085	5.96438e-05
7.09	-2.3117e-05
7.095	-1.883e-05
7.1	1.91717e-05
7.105	1.71372e-05
7.11	1.29708e-06
7.115	-3.5712e-06
7.12	-3.15456e-05
7.125	-5.69043e-05
7.13	-5.49425e-05
7.135	-8.56054e-05
7.14	-8.88751e-05
7.145	-0.0001114
7.15	-5.26173e-05
7.155	-3.93204e-05
7.16	-3.86664e-05
7.165	-3.96837e-05
7.17	-2.96565e-05
7.175	-3.28535e-05
7.18	7.61858e-06
7.185	1.66039e-06
7.19	-2.82759e-05
7.195	-3.03831e-05
7.2	-6.18699e-06
7.205	-4.12822e-05
7.21	-4.21541e-05
7.215	-3.63413e-05
7.22	-4.0265e-05
7.225	-4.18635e-05
7.23	-4.40433e-05
7.235	-4.23721e-05
7.24	-4.76037e-05
7.245	-5.31986e-05
7.25	-5.38525e-05
7.255	-0.000118085
7.26	-0.000157467
7.265	-0.000144606
7.27	-0.000144243
7.275	-0.000156304
7.28	-0.000152526
7.285	-0.00018486
7.29	-0.000183698
7.295	-0.000186822
7.3	-0.000179411
7.305	-0.000211672
7.31	-0.000210001
7.315	-0.000205205
7.32	-0.000175923
7.325	-0.000172144
7.33	-0.000151945
7.335	-0.000132399
7.34	-0.000136395
7.345	-0.000136759
7.35	-0.000125206
7.355	-0.000125278
7.36	-0.00012397
7.365	-0.000125714
7.37	-0.000133634
7.375	-0.000120265
7.38	-0.000117431
7.385	-0.000116777
7.39	-0.000134361
7.395	-0.000119611
7.4	5.84812e-05
7.405	5.21597e-05
7.41	6.1315e-05
7.415	6.70552e-05
7.42	8.68916e-05
7.425	7.49752e-05
7.43	8.89988e-05
7.435	7.47573e-05
7.44	5.38309e-05
7.445	8.85628e-05
7.45	9.64829e-05
7.455	8.33312e-05
7.46	8.5947e-05
7.465	8.03521e-05
7.47	7.55565e-05
7.475	6.9671e-05
7.48	0.000123585
7.485	0.000125693
7.49	0.000123949
7.495	0.000122059
7.5	0.000173358
7.505	-1.06193e-05
7.51	-1.46157e-05
7.515	-1.96293e-05
7.52	-2.18817e-05
7.525	-3.32168e-05
7.53	-4.90569e-05
7.535	-6.45337e-05
7.54	-7.3471e-05
7.545	-7.25264e-05
7.55	-0.000106241
7.555	-0.00011387
7.56	-6.67862e-05
7.565	-6.57689e-05
7.57	-5.43612e-05
7.575	-4.62958e-05
7.58	-4.24448e-05
7.585	-6.90387e-05
7.59	-6.80941e-05
7.595	-6.84574e-05
7.6	-2.61687e-05
7.605	-7.60868e-05
7.61	-8.64773e-05
7.615	-8.53874e-05
7.62	-9.12729e-05
7.625	-9.0183e-05
7.63	-0.00010021
7.635	-0.00010239
7.64	-9.8757e-05
7.645	-8.66226e-05
7.65	-8.5242e-05
7.655	-8.89478e-05
7.66	-8.89478e-05
7.665	-0.000127967
7.67	-0.000110165
7.675	-0.000119393
7.68	-0.000122154
7.685	-0.000117939
7.69	-0.000149692
7.695	-0.00015674
7.7	-0.000148384
7.705	-0.000187767
7.71	-0.000200264
7.715	-0.000200991
7.72	-0.000197866
7.725	-0.000195614
7.73	-0.000195905
7.735	-0.000145623
7.74	-0.00014417
7.745	-0.000106968
7.75	-0.000104134
7.755	-0.000103771
7.76	-9.93383e-05
7.765	-9.57052e-05
7.77	-9.94836e-05
7.775	-0.000119465
7.78	-0.000119901
7.785	-9.38887e-05
7.79	-3.83758e-05
7.795	-4.73131e-05
7.8	-4.18635e-05
7.805	-3.72132e-05
7.81	7.69124e-06
7.815	9.87107e-06
7.82	0.000129689
7.825	0.000128236
7.83	0.000138045
7.835	0.000133322
7.84	0.00013492
7.845	0.000134848
7.85	9.68462e-05
7.855	8.01342e-05
7.86	7.87536e-05
7.865	7.30134e-05
7.87	9.35764e-05
7.875	9.33584e-05
7.88	0.000134557
7.885	0.000153667
7.89	0.000129471
7.895	8.87081e-05
7.9	0.000103458
7.905	0.000100116
7.91	8.77636e-05
7.915	9.85174e-05
7.92	0.000101278
7.925	0.000101496
7.93	9.53203e-05
7.935	8.74003e-05
7.94	8.89988e-05
7.945	3.56657e-05
7.95	3.31952e-05
7.955	2.46939e-05
7.96	4.20598e-05
7.965	4.8018e-05
7.97	5.26683e-05
7.975	2.2732e-05
7.98	2.42579e-05
7.985	-1.30171e-05
7.99	-2.84212e-05
7.995	-3.62686e-05
8	0.000137464
8.005	0.000131142
8.01	0.000139207
8.015	0.000140951
8.02	8.77636e-05
8.025	8.74729e-05
8.03	-3.27809e-05
8.035	-2.84212e-05
8.04	3.44305e-05
8.045	4.91806e-05
8.05	5.14331e-05
8.055	5.60107e-05
8.06	6.48027e-05
8.065	5.17237e-05
8.07	0.00011305
8.075	0.000116755
8.08	0.000126782
8.085	0.000122205
8.09	0.000124603
8.095	0.000119516
8.1	0.000128018
8.105	-4.19362e-05
8.11	-4.81123e-05
8.115	-5.85755e-05
8.12	-2.20271e-05
8.125	-2.04285e-05
8.13	-2.2463e-05
8.135	-1.33078e-05
8.14	-6.62295e-06
8.145	-2.39889e-05
8.15	-3.94657e-05
8.155	-4.52786e-05
8.16	-3.73585e-05
8.165	-2.17364e-05
8.17	-2.18817e-05
8.175	-9.8757e-05
8.18	-7.62321e-05
8.185	-5.50151e-05
8.19	-5.2036e-05
8.195	-6.24265e-05
8.2	-6.67135e-05
8.205	-6.83847e-05
8.21	-9.10549e-05
8.215	-9.33074e-05
8.22	-9.4252e-05
8.225	-9.86843e-05
8.23	-0.000103189
8.235	-0.000100864
8.24	-0.00010239
8.245	-0.000108421
8.25	-0.000133344
8.255	-0.000138866
8.26	-0.000135814
8.265	-0.000142644
8.27	-0.000160228
8.275	-0.000162263
8.28	-0.000119611
8.285	-0.000144025
8.29	-0.000159865
8.295	-0.00015783
8.3	-0.000159865
8.305	-0.000145623
8.31	-0.000153616
8.315	-0.000134215
8.32	-0.00013516
8.325	-0.000116196
8.33	-0.000107258
8.335	-0.000111037
8.34	-0.00010239
8.345	-0.000103553
8.35	-9.99196e-05
8.355	-0.000126731
8.36	-0.000121427
8.365	-9.81757e-05
8.37	-9.37434e-05
8.375	-4.97109e-05
8.38	-2.09372e-05
8.385	-5.52331e-05
8.39	-5.6323e-05
8.395	-7.54328e-05
8.4	-6.5333e-05
8.405	1.80571e-06
8.41	2.387e-06
8.415	8.19987e-06
8.42	-8.5848e-06
8.425	-6.25965e-06
8.43	-2.18091e-05
8.435	-6.91113e-05
8.44	-6.8966e-05
8.445	-7.06372e-05
8.45	-7.04192e-05
8.455	-7.00559e-05
8.46	-6.54783e-05
8.465	-2.73313e-05
8.47	-4.8621e-05
8.475	-4.49879e-05
8.48	-8.14637e-05
8.485	-0.000107912
8.49	-9.98469e-05
8.495	-9.68678e-05
8.5	-9.08369e-05
8.505	-9.62865e-05
8.51	-0.000158484
8.515	-0.000170183
8.52	-0.000172435
8.525	-0.000144315
8.53	-0.000120628
8.535	-0.000112635
8.54	-3.72859e-05
8.545	-3.38708e-05
8.55	-4.72404e-05
8.555	-5.45065e-05
8.56	-6.04647e-05
8.565	-6.45337e-05
8.57	0.000146038
8.575	0.000150615
8.58	0.000139425
8.585	0.000165583
8.59	0.00016275
8.595	0.000152141
8.6	0.000157591
8.605	0.000178735
8.61	0.000173431
8.615	0.000168417
8.62	0.000170597
8.625	0.000173576
8.63	0.000142768
8.635	0.000154539
8.64	0.000146764
8.645	8.42032e-05
8.65	8.2532e-05
8.655	8.22413e-05
8.66	9.43757e-05
8.665	9.8808e-05
8.67	0.000105202
8.675	-0.000110746
8.68	-0.000116995
8.685	-0.00010348
8.69	-0.000139302
8.695	-0.000144897
8.7	-0.000139665
8.705	-0.000142208
8.71	-0.000136686
8.715	-0.000136541
8.72	-0.000129783
8.725	-0.000129856
8.73	-0.000131672
8.735	-0.000138793
8.74	-0.000177085
8.745	-0.000167567
8.75	-0.000170764
8.755	-0.000162481
8.76	-0.000157612
8.765	-0.000154052
8.77	-0.000162771
8.775	-8.6332e-05
8.78	-0.000115614
8.785	-0.000115469
8.79	-0.000128257
8.795	-0.000128112
8.8	-9.89023e-05
8.805	-9.53419e-05
8.81	-6.61322e-05
8.815	-9.68678e-05
8.82	-9.4252e-05
8.825	-9.23628e-05
8.83	-9.03283e-05
8.835	-8.65499e-05
8.84	-5.28353e-05
8.845	-4.81123e-05
8.85	-6.22812e-05
8.855	-6.79488e-05
8.86	-7.3253e-05
8.865	-7.25991e-05
8.87	-8.44428e-05
8.875	-7.7104e-05
8.88	-0.000159066
8.885	-0.000160083
8.89	-0.000117068
8.895	-0.000119611
8.9	-9.0183e-05
8.905	-0.000111037
8.91	6.41488e-05
8.915	2.93442e-05
8.92	3.61017e-05
8.925	3.18147e-05
8.93	2.70917e-05
8.935	6.77091e-05
8.94	6.34222e-05
8.945	3.81362e-05
8.95	0.000118499
8.955	0.00013819
8.96	0.000142695
8.965	0.000149089
8.97	0.000146619
8.975	0.000145456
8.98	0.000143058
8.985	0.000144875
8.99	0.000144076
8.995	0.000102659
9	0.000105202
9.005	0.000151197
9.01	0.000173721
9.015	-8.00351e-06
9.02	4.27618e-06
9.025	8.12721e-06
9.03	1.64832e-05
9.035	1.67012e-05
9.04	-2.18817e-05
9.045	-2.42069e-05
9.05	-3.06737e-05
9.055	-9.35254e-05
9.06	-0.000107694
9.065	-0.000110237
9.07	0.000137972
9.075	0.000138408
9.08	0.000264039
9.085	0.000263022
9.09	0.000266582
9.095	0.000306691
9.1	0.00030502
9.105	0.000305238
9.11	0.000233013
9.115	0.000212522
9.12	0.000216737
9.125	0.000205256
9.13	0.000211868
9.135	0.000204166
9.14	0.00024086
9.145	0.000242386
9.15	0.000248344
9.155	0.000292377
9.16	0.000271814
9.165	0.000295864
9.17	0.000292522
9.175	7.54112e-05
9.18	7.3522e-05
9.185	-4.67318e-05
9.19	5.30316e-05
9.195	4.72188e-05
9.2	7.18262e-06
9.205	1.503e-05
9.21	1.59019e-05
9.215	1.47393e-05
9.22	1.11063e-05
9.225	7.90923e-06
9.23	6.02004e-06
9.235	-1.0474e-05
9.24	-9.82003e-06
9.245	-4.17908e-05
9.25	-4.76037e-05
9.255	-4.97835e-05
9.26	-8.59687e-05
9.265	-8.08097e-05
9.27	-0.000104279
9.275	-9.02557e-05
9.28	-0.000116486
9.285	-9.59232e-05
9.29	-9.8757e-05
9.295	-0.000193289
9.3	-0.000186168
9.305	-0.000190019
9.31	-0.000195323
9.315	-0.000192926
9.32	-0.000185805
9.325	-0.000178393
9.33	-0.000176577
9.335	-0.000176795
9.34	-0.000171854
9.345	-0.000170401
9.35	-0.000171055
9.355	-1.27991e-05
9.36	-1.4107e-05
9.365	-2.10825e-05
9.37	2.7237e-05
9.375	2.55658e-05
9.38	2.62924e-05
9.385	1.82271e-05
9.39	7.03729e-06
9.395	4.93013e-06
9.4	6.23802e-06
9.405	3.33159e-06
9.41	6.34222e-05
9.415	6.05157e-05
9.42	6.05884e-05
9.425	5.63014e-05
9.43	5.36856e-05
9.435	8.79815e-05
9.44	8.87808e-05
9.445	9.52476e-05
9.45	0.000118354
9.455	0.000112396
9.46	-4.30987e-05
9.465	-3.81578e-05
9.47	-3.58326e-05
9.475	8.60924e-05
9.48	9.4303e-05
9.485	7.67918e-05
9.49	6.34948e-05
9.495	0.000100116
9.5	0.000101932
9.505	9.9026e-05
9.51	9.80814e-05
9.515	3.66103e-05
9.52	0.000130125
9.525	0.000122059
9.53	0.000120316
9.535	0.000115302
9.54	7.81723e-05
9.545	0.000107818
9.55	0.000102659
9.555	7.63558e-05
9.56	0.000173576
9.565	0.000251832
9.57	0.000245656
9.575	0.000243767
9.58	7.03249e-05
9.585	9.01614e-05
9.59	9.26318e-05
9.595	9.38671e-05
9.6	5.09245e-05
9.605	5.07792e-05
9.61	7.48299e-05
9.615	7.03976e-05
9.62	7.3522e-05
9.625	8.34519e-06
9.63	1.4812e-05
9.635	1.96803e-05
9.64	2.54205e-05
9.645	2.56385e-05
9.65	-4.95175e-06
9.655	-7.20424e-06
9.66	-7.2769e-06
9.665	-9.33074e-05
9.67	-0.000180791
9.675	-0.000178757
9.68	-0.000176649
9.685	-0.000172362
9.69	-0.000200773
9.695	-0.000199392
9.7	-0.000181808
9.705	-0.000178175
9.71	-0.000141336
9.715	-0.000162263
9.72	-0.000132181
9.725	-0.000129783
9.73	-0.000159429
9.735	-0.000150274
9.74	-0.000152308
9.745	-0.000153834
9.75	-0.000137413
9.755	-0.000134869
9.76	-9.67225e-05
9.765	-8.66226e-05
9.77	-9.67951e-05
9.775	-8.93837e-05
9.78	-9.19269e-05
9.785	-8.1173e-05
9.79	-8.07371e-05
9.795	-7.02012e-05
9.8	-6.92567e-05
9.805	-7.87026e-05
9.81	-8.10277e-05
9.815	-0.000126368
9.82	-0.000132762
9.825	-0.000155505
9.83	-0.000158557
9.835	-0.000154706
9.84	-0.000162335
9.845	-5.08008e-05
9.85	-5.53058e-05
9.855	-5.50151e-05
9.86	-6.02467e-05
9.865	-8.06644e-05
9.87	-8.9529e-05
9.875	-8.69859e-05
9.88	-8.61866e-05
9.885	-8.80758e-05
9.89	-7.49242e-05
9.895	-8.42975e-05
9.9	-9.58505e-05
9.905	-9.36707e-05
9.91	-9.04736e-05
9.915	-9.08369e-05
9.92	-7.97198e-05
9.925	-7.36163e-05
9.93	-7.27444e-05
9.935	-3.9345e-06
9.94	-1.02807e-06
9.945	-5.09708e-06
9.95	-0.000113652
9.955	-0.000115178
9.96	-0.000130146
9.965	-0.000120701
9.97	-0.000136686
9.975	-0.000137631
9.98	-0.000137921
9.985	-0.000134506
9.99	-0.000106532
[truncated: 256,526+ more rows]
