# Supplementary material for: An electrochemiluminescence device powered by streaming potential for the detection of amines in flowing solution
Source: Nat Commun. 2025 Sep 8;16:8217. doi: 10.1038/s41467-025-63548-2 (PMC12417550; doi:10.1038/s41467-025-63548-2)
Supplement: Supplementary file 6 — Source Data [file 41467_2025_63548_MOESM6_ESM.zip › Source Data/Supplementary Fig.2.xlsx]

## Sheet: Sheet1
No.2
/mM	Flow rate/mlmin-1	ΔP/Mpa	Estr
	0.05	0.5	0.58
	0.1	1.1	1.29
	0.15	1.6	2.1
	0.2	2.1	2.9
	0.25	2.6	3.7
	0.3	3.2	4.57
	0.35	3.8	5.38
	0.4	4.3	6.18
No.1
/mM	Flow rate/mlmin-1	ΔP/Mpa	Estr
	0.05	0.7	1.12
	0.1	1.3	2.51
	0.15	2	3.9
	0.2	2.7	5.51
	0.25	3.4	7.08
	0.3	4.1	8.85
