# Supplementary material for: An electrochemiluminescence device powered by streaming potential for the detection of amines in flowing solution
Source: Nat Commun. 2025 Sep 8;16:8217. doi: 10.1038/s41467-025-63548-2 (PMC12417550; doi:10.1038/s41467-025-63548-2)
Supplement: Supplementary file 6 — Source Data [file 41467_2025_63548_MOESM6_ESM.zip › Source Data/Supplementary Fig.20.xlsx]

## Sheet: a
Time / s	ECL intensity
0
0.005
0.01
0.015
0.02
0.025
0.03
0.035
0.04
0.045
0.05
0.055
0.06
0.065
0.07
0.075
0.08
0.085
0.09
0.095
0.1	0.000102193
0.105	9.31826e-05
0.11	8.89683e-05
0.115	8.78057e-05
0.12	8.76604e-05
0.125	9.15841e-05
0.13	0.000115562
0.135	0.000123991
0.14	0.000126752
0.145	0.000132274
0.15	0.000135617
0.155	0.000212346
0.16	0.000219903
0.165	0.000188804
0.17	-9.93688e-05
0.175	-9.60264e-05
0.18	-8.49819e-05
0.185	-6.81246e-05
0.19	-9.35559e-05
0.195	-9.1812e-05
0.2	-0.000109105
0.205	0.000565188
0.21	0.000573181
0.215	0.000569402
0.22	0.000543535
0.225	0.000553271
0.23	0.000556469
0.235	0.000532781
0.24	0.000535252
0.245	0.000541355
0.25	0.000539902
0.255	0.000529729
0.26	0.000442536
0.265	0.00043963
0.27	0.00043527
0.275	0.000431637
0.28	0.000420447
0.285	0.000418994
0.29	0.000369149
0.295	0.000371329
0.3	0.000414053
0.305	0.000835632
0.31	0.000148696
0.315	0.00017122
0.32	0.00017558
0.325	0.000213945
0.33	0.000198541
0.335	0.000190112
0.34	0.000200866
0.345	0.000202901
0.35	0.000220049
0.355	0.000207696
0.36	0.000211329
0.365	0.000223536
0.37	0.000222955
0.375	0.000220775
0.38	0.000212928
0.385	0.000219613
0.39	0.000216706
0.395	0.000208132
0.4	0.000305643
0.405	0.000254199
0.41	-0.000162729
0.415	-0.000154446
0.42	-0.000169705
0.425	-0.00015619
0.43	-0.000187143
0.435	-0.000161566
0.44	-0.000162874
0.445	-0.000171594
0.45	-0.000187143
0.455	-0.000218242
0.46	-0.000223183
0.465	-0.000219986
0.47	-0.000223038
0.475	-0.000228705
0.48	-0.000185254
0.485	-0.000175372
0.49	-0.00016302
0.495	-0.000169414
0.5	-0.000164473
0.505	-0.000259949
0.51	-0.000149795
0.515	-1.56719e-06
0.52	1.15118e-05
0.525	2.66252e-05
0.53	1.89232e-05
0.535	1.61621e-05
0.54	4.67314e-07
0.545	5.6989e-06
0.55	4.10036e-06
0.555	1.00586e-05
0.56	3.66439e-06
0.565	1.19392e-06
0.57	1.71793e-05
0.575	1.71793e-05
0.58	2.48814e-05
0.585	-8.83328e-06
0.59	9.0413e-06
0.595	-8.83328e-06
0.6	-1.01412e-05
0.605	-2.43912e-06
0.61	-8.10667e-06
0.615	-0.000102711
0.62	-0.000257624
0.625	-0.000235245
0.63	-0.000250358
0.635	-0.00024687
0.64	-0.000237134
0.645	-0.000231902
0.65	-0.000228705
0.655	-0.000219259
0.66	-0.000206762
0.665	-0.000189032
0.67	-0.000180168
0.675	-0.00020153
0.68	-0.000193828
0.685	-0.000190195
0.69	-0.000163601
0.695	-8.52725e-05
0.7	-6.89965e-05
0.705	-6.17304e-05
0.71	-6.43462e-05
0.715	-6.10038e-05
0.72	-4.61895e-06
0.725	2.34282e-05
0.73	-2.33655e-05
0.735	-4.47278e-05
0.74	-5.51909e-05
0.745	-5.54816e-05
0.75	-6.34743e-05
0.755	1.22384e-05
0.76	3.80972e-06
0.765	1.33925e-06
0.77	0.000138814
0.775	0.000125299
0.78	0.000154799
0.785	0.000156979
0.79	0.000148405
0.795	0.000124863
0.8	2.69159e-05
0.805	2.5608e-05
0.81	0.000281374
0.815	0.000277887
0.82	0.000275852
0.825	0.000257542
0.83	0.000231238
0.835	0.000226152
0.84	0.00023647
0.845	0.000242719
0.85	0.000247514
0.855	0.000241411
0.86	0.000150003
0.865	0.000168895
0.87	0.000163373
0.875	4.76969e-05
0.88	6.16478e-05
0.885	5.4527e-05
0.89	4.21747e-05
0.895	0.000270621
0.9	0.00025478
0.905	0.000258559
0.91	0.000251438
0.915	-1.29023e-05
0.92	1.6598e-05
0.925	2.21203e-05
0.93	-1.71166e-05
0.935	-1.79886e-05
0.94	-4.03766e-06
0.945	8.24288e-05
0.95	8.21382e-05
0.955	6.41183e-05
0.96	7.05124e-05
0.965	0.000386151
0.97	0.00036072
0.975	0.000357378
0.98	0.00033151
0.985	0.000341392
0.99	0.000327151
0.995	0.000326133
1	0.000102193
1.005	0.000113092
1.01	0.000101321
1.015	0.000165989
1.02	0.000165117
1.025	0.000143464
1.03	0.000144481
1.035	0.000146952
1.04	0.000157415
1.045	0.000156107
1.05	7.77785e-05
1.055	7.1675e-05
1.06	0.000136343
1.065	0.000136924
1.07	-0.00016084
1.075	-0.000151975
1.08	-0.000157352
1.085	-0.000146308
1.09	-0.000160549
1.095	-0.000160113
1.1	-0.000159241
1.105	-0.000154591
1.11	-0.000152557
1.115	-0.000150086
1.12	-0.000214318
1.125	-0.00020836
1.13	-0.000217951
1.135	-0.000228124
1.14	-0.00023321
1.145	-0.00014747
1.15	-0.000143111
1.155	-0.000146017
1.16	-6.01319e-05
1.165	-1.34836e-05
1.17	-1.24663e-05
1.175	-9.26925e-06
1.18	-1.52274e-05
1.185	3.51907e-06
1.19	-9.12392e-06
1.195	-2.84517e-05
1.2	-3.26661e-05
1.205	-2.42374e-05
1.21	1.39822e-05
1.215	4.1884e-05
1.22	4.55171e-05
1.225	4.81329e-05
1.23	4.88595e-05
1.235	5.39457e-05
1.24	5.81601e-05
1.245	6.22291e-05
1.25	-3.16488e-05
1.255	-4.55997e-05
1.26	-4.40012e-05
1.265	-0.000121167
1.27	-0.000225508
1.275	-0.000231176
1.28	-0.000241784
1.285	-0.000231902
1.29	-0.000238151
1.295	-0.000236698
1.3	-0.000218097
1.305	-0.000180604
1.31	-0.000192229
1.315	-0.000184091
1.32	-0.000207198
1.325	-0.000203274
1.33	-0.000180168
1.335	-0.000179586
1.34	-0.000177988
1.345	-0.0001745
1.35	-0.000177116
1.355	-0.000180168
1.36	-8.89056e-05
1.365	-8.04769e-05
1.37	-9.73343e-05
1.375	-9.5881e-05
1.38	-9.21027e-05
1.385	0.000193455
1.39	0.000191711
1.395	0.000185317
1.4	0.000301719
1.405	0.000327441
1.41	0.00029082
1.415	0.000284862
1.42	0.000227169
1.425	0.000230802
1.43	0.000236761
1.435	0.000210748
1.44	0.000209876
1.445	0.000233999
1.45	0.000229204
1.455	0.000233709
1.46	0.000229059
1.465	0.000154072
1.47	0.000142301
1.475	0.000152038
1.48	0.000187932
1.485	0.000195634
1.49	-8.3238e-05
1.495	-9.2684e-05
1.5	0.000255362
1.505	0.000158723
1.51	0.000132565
1.515	0.000342845
1.52	0.000343717
1.525	0.000340811
1.53	0.000334707
1.535	0.000323227
1.54	0.000328895
1.545	0.000332237
1.55	0.000304335
1.555	0.000357523
1.56	0.00043963
1.565	0.000449802
1.57	0.000443844
1.575	0.000438613
1.58	0.000436723
1.585	0.000452273
1.59	0.000639738
1.595	0.000678684
1.6	0.000684933
1.605	0.000346188
1.61	0.000350112
1.615	0.000346188
1.62	0.000131838
1.625	0.000567368
1.63	0.000579865
1.635	0.000612853
1.64	0.000607912
1.645	0.000609656
1.65	0.000608348
1.655	0.000610528
1.66	0.000555015
1.665	0.000470002
1.67	0.000463317
1.675	0.000452418
1.68	0.000473635
1.685	0.000479884
1.69	0.000431637
1.695	0.000230802
1.7	0.000187496
1.705	0.000210893
1.71	0.000203046
1.715	0.000184881
1.72	0.000189676
1.725	0.000241266
1.73	-0.000159241
1.735	-0.00016549
1.74	-0.000193101
1.745	-0.000101694
1.75	-8.54179e-05
1.755	-8.91962e-05
1.76	-1.13123e-06
1.765	0.000165553
1.77	0.000166279
1.775	0.000165117
1.78	0.000192583
1.785	0.000180666
1.79	0.000245771
1.795	0.000239522
1.8	0.000244027
1.805	0.000269749
1.81	0.00024795
1.815	0.000304771
1.82	0.000296343
1.825	0.000296488
1.83	0.000251002
1.835	0.000288059
1.84	0.000302301
1.845	0.000283554
1.85	0.000200575
1.855	0.000175435
1.86	0.000178051
1.865	0.000159595
1.87	-1.13973e-07
1.875	5.6989e-06
1.88	2.93779e-06
1.885	-2.27842e-05
1.89	3.21993e-07
1.895	-7.48094e-05
1.9	-6.95778e-05
1.905	-5.99866e-05
1.91	-7.51e-05
1.915	-4.28386e-05
1.92	-0.000103874
1.925	-8.64351e-05
1.93	-4.50184e-05
1.935	2.21118e-06
1.94	-6.43462e-05
1.945	-7.0595e-05
1.95	-6.2893e-05
1.955	5.26378e-05
1.96	5.87414e-05
1.965	6.10665e-05
1.97	-6.79878e-06
1.975	-7.38006e-06
1.98	-1.56634e-05
1.985	-6.79878e-06
1.99	3.51907e-06
1.995	-3.09222e-05
2	-2.42374e-05
2.005	-2.58359e-05
2.01	-4.02228e-05
2.015	-1.85698e-05
2.02	-2.96143e-05
2.025	-2.27842e-05
2.03	1.28197e-05
2.035	1.09305e-05
2.04	-3.92055e-05
2.045	-3.19394e-05
2.05	-2.35108e-05
2.055	-2.75798e-05
2.06	-0.000154155
2.065	-0.000155899
2.07	-0.000154736
2.075	-0.000162148
2.08	-0.000162729
2.085	-0.000161131
2.09	-0.00016331
2.095	-0.00017668
2.1	-0.000167525
2.105	-7.40828e-05
2.11	-7.43734e-05
2.115	-7.66986e-05
2.12	-0.000113901
2.125	-9.35559e-05
2.13	-9.37012e-05
2.135	-0.000150813
2.14	-0.00012262
2.145	-5.22845e-05
2.15	-2.20576e-05
2.155	-4.40012e-05
2.16	-3.02041e-06
2.165	6.12636e-07
2.17	-4.90959e-06
2.175	-8.39732e-06
2.18	1.92138e-05
2.185	2.37188e-05
2.19	6.51355e-05
2.195	6.65887e-05
2.2	7.5308e-05
2.205	7.618e-05
2.21	-1.42187e-06
2.215	-1.56634e-05
2.22	5.78694e-05
2.225	7.44361e-05
2.23	3.3746e-05
2.235	4.6825e-05
2.24	5.39457e-05
2.245	-1.27655e-06
2.25	-7.26296e-05
2.255	-0.000115354
2.26	-0.000111866
2.265	0.000547749
2.27	0.000553853
2.275	0.000557776
2.28	0.000571437
2.285	0.000553271
2.29	0.000559084
2.295	0.000513889
2.3	0.000515633
2.305	0.000601518
2.31	0.000609075
2.315	0.000583789
2.32	0.000639447
2.325	0.000580011
2.33	0.000587858
2.335	0.000590619
2.34	0.00057289
2.345	0.000582626
2.35	0.000571437
2.355	0.000578121
2.36	0.000599048
2.365	0.000607331
2.37	-8.97775e-05
2.375	-9.98047e-05
2.38	-0.000118406
2.385	-0.000108524
2.39	-0.000104455
2.395	-0.000109396
2.4	-0.00011114
2.405	-0.000110849
2.41	-0.000196589
2.415	-0.000215772
2.42	-0.000195717
2.425	-0.00023321
2.43	-0.00024222
2.435	-0.000232338
2.44	-0.00022391
2.445	-0.000214028
2.45	-0.000218533
2.455	-0.000226961
2.46	-0.000193392
2.465	-0.000199495
2.47	-0.00019906
2.475	-0.000152557
2.48	-0.000155172
2.485	-0.000126835
2.49	-0.000152702
2.495	-0.000126544
2.5	-0.000146598
2.505	-0.000120004
2.51	-0.000120004
2.515	-0.000118406
2.52	-9.41372e-05
2.525	-9.77702e-05
2.53	-9.82062e-05
2.535	-0.000101985
2.54	-0.000136862
2.545	-0.000145872
2.55	-0.000155027
2.555	-0.000148342
2.56	-0.000142384
2.565	-0.000113756
2.57	-0.000110849
2.575	-0.000116371
2.58	-0.000132938
2.585	-0.000114918
2.59	-0.00010678
2.595	-9.16667e-05
2.6	-5.73708e-05
2.605	0.000295616
2.61	0.000275852
2.615	0.000266552
2.62	0.000268586
2.625	0.000260012
2.63	0.000264517
2.635	0.000676359
2.64	0.000682172
2.645	0.000743352
2.65	0.000736522
2.655	0.000730128
2.66	0.000711382
2.665	0.000702081
2.67	0.000635088
2.675	0.000619684
2.68	0.000624188
2.685	0.00062506
2.69	0.000625787
2.695	0.000602826
2.7	0.000633925
2.705	0.000569547
2.71	0.000234435
2.715	0.000225716
2.72	0.000231093
2.725	0.000226879
2.73	0.000223682
2.735	0.000630147
2.74	0.000217578
2.745	0.000227896
2.75	0.000182265
2.755	0.000179504
2.76	0.000185607
2.765	0.0001936
2.77	0.000217433
2.775	0.000216706
2.78	0.000208277
2.785	0.000211329
2.79	0.000355198
2.795	0.000348368
2.8	0.000354762
2.805	0.000318141
2.81	0.000394144
2.815	0.000397486
2.82	0.000399812
2.825	0.000408676
2.83	0.000436869
2.835	0.000497904
2.84	0.000165989
2.845	0.000167442
2.85	0.000157706
2.855	0.000145934
2.86	0.000156252
2.865	0.000186479
2.87	0.000189967
2.875	0.000170203
2.88	0.000162356
2.885	0.000201883
2.89	0.00019796
2.895	1.80513e-05
2.9	1.36916e-05
2.905	1.48542e-05
2.91	9.62259e-06
2.915	-7.1467e-05
2.92	-7.74252e-05
2.925	-6.47822e-05
2.93	-6.91418e-05
2.935	-9.41457e-06
2.94	-6.63807e-05
2.945	-0.000138896
2.95	-0.000144128
2.955	-0.000145
2.96	-0.000157497
2.965	-0.000166217
2.97	-0.000193683
2.975	-0.000194555
2.98	-0.00018787
2.985	-0.000149359
2.99	-0.000171594
2.995	3.65071e-05
3	4.2756e-05
3.005	6.09212e-05
3.01	5.88867e-05
3.015	5.16206e-05
3.02	4.97314e-05
3.025	8.25741e-05
3.03	5.96133e-05
3.035	6.77513e-05
3.04	-2.26389e-05
3.045	-1.53728e-05
3.05	-2.68532e-05
3.055	-1.01412e-05
3.06	-1.29023e-05
3.065	4.67314e-07
3.07	3.51907e-06
3.075	-3.31105e-06
3.08	-1.14491e-05
3.085	-2.20576e-05
3.09	-5.24298e-05
3.095	-5.025e-05
3.1	-0.000251666
3.105	-0.000244981
3.11	-0.000253555
3.115	-0.000242511
3.12	-0.000233646
3.125	-0.000222456
3.13	-0.00025777
3.135	-0.000252683
3.14	-0.000263001
3.145	-0.000254863
3.15	-0.000248324
3.155	-0.000253991
3.16	-0.000272302
3.165	-0.000258351
3.17	-0.000189904
3.175	-0.000193537
3.18	-0.000191648
3.185	-0.000158951
3.19	-0.000150377
3.195	-0.000158079
3.2	-0.00016331
3.205	-0.000164328
3.21	-0.000167234
3.215	-0.000168542
3.22	-0.000189759
3.225	-0.000189323
3.23	-0.000172756
3.235	-0.000109977
3.24	-3.97868e-05
3.245	1.09305e-05
3.25	7.15212e-06
3.255	-1.71166e-05
3.26	-1.69713e-05
3.265	3.51992e-05
3.27	4.04308e-05
3.275	-3.45552e-05
3.28	-2.78704e-05
3.285	-2.11856e-05
3.29	-3.93509e-05
3.295	1.68887e-05
3.3	1.61621e-05
3.305	0.000414198
3.31	0.000418267
3.315	0.000495579
3.32	0.00048933
3.325	0.000498776
3.33	0.000505606
3.335	0.000482936
3.34	0.000428876
3.345	0.000373218
3.35	0.000318577
3.355	0.000310584
3.36	0.00053002
3.365	0.000537577
3.37	0.000674615
3.375	0.000806713
3.38	0.000812235
3.385	0.000868474
3.39	0.00107469
3.395	0.00106451
3.4	0.00101278
3.405	0.00106902
3.41	0.000738702
3.415	0.000928492
3.42	0.000847257
3.425	0.000851617
3.43	0.000856994
3.435	0.000916721
3.44	0.000930527
3.445	0.00124762
3.45	0.00132449
3.455	0.00131926
3.46	0.00138088
3.465	0.00117307
3.47	0.00116638
3.475	0.000969618
3.48	0.00081238
3.485	0.000864987
3.49	0.000793052
3.495	0.000576959
3.5	0.000574198
3.505	0.000576232
3.51	0.00056824
3.515	0.000498921
3.52	0.000291111
3.525	0.000323808
3.53	0.000337323
3.535	0.000321193
3.54	0.000241266
3.545	0.000218886
3.55	-0.000103147
3.555	-0.000191212
3.56	-0.000186998
3.565	-0.000193683
3.57	-0.000185109
3.575	-0.000186126
3.58	-0.00015619
3.585	0.000184881
3.59	0.000135762
3.595	0.000145353
3.6	0.000144627
3.605	0.000152619
3.61	0.000156543
3.615	0.000129949
3.62	0.000129368
3.625	0.000350983
3.63	0.000826331
3.635	0.000807294
3.64	0.000813107
3.645	0.000826331
3.65	0.000849583
3.655	0.000899137
3.66	0.00088664
3.665	0.000890999
3.67	0.000914251
3.675	0.000957411
3.68	0.000996212
3.685	0.00098822
3.69	0.000737249
3.695	0.000730273
3.7	0.00072882
3.705	0.000742916
3.71	0.000743062
3.715	0.000726059
3.72	0.000711672
3.725	0.000723443
3.73	0.000625496
3.735	0.000111203
3.74	0.000123991
3.745	0.000222664
3.75	0.000282392
3.755	0.000260739
3.76	0.000201593
3.765	0.000220485
3.77	0.000219031
3.775	0.000144772
3.78	0.000384843
3.785	0.00035171
3.79	0.000341102
3.795	0.000268005
3.8	0.000268441
3.805	0.000272364
3.81	0.000264372
3.815	0.000245625
3.82	0.000250566
3.825	0.000314217
3.83	0.000306079
3.835	0.00019142
3.84	0.00020043
3.845	0.000194472
3.85	9.52171e-05
3.855	8.91136e-05
3.86	8.7951e-05
3.865	0.00010539
3.87	0.000124281
3.875	0.000117161
3.88	0.000178051
3.885	-0.000107943
3.89	-0.000106635
3.895	-1.60994e-05
3.9	-2.81611e-05
3.905	-1.02865e-05
3.91	4.97229e-06
3.915	1.04945e-05
3.92	2.02311e-05
3.925	2.69159e-05
3.93	-3.45552e-05
3.935	-3.48459e-05
3.94	-3.25207e-05
3.945	-3.49912e-05
3.95	-3.06316e-05
3.955	-9.41457e-06
3.96	-6.47822e-05
3.965	-5.73708e-05
3.97	-6.57994e-05
3.975	-8.29474e-05
3.98	-7.80065e-05
3.985	-0.000132211
3.99	-0.000148923
3.995	-0.000104746
4	-0.000171158
4.005	-0.000168687
4.01	-6.44915e-05
4.015	-8.3674e-05
4.02	-5.4755e-05
4.025	-3.41193e-05
4.03	-4.06588e-05
4.035	-4.76342e-05
4.04	-4.87968e-05
4.045	-5.41737e-05
4.05	-4.89421e-05
4.055	0.000100739
4.06	8.15569e-05
4.065	7.79238e-05
4.07	7.87958e-05
4.075	0.000100739
4.08	9.23107e-05
4.085	9.6525e-05
4.09	0.000110767
4.095	0.00011251
4.1	5.88867e-05
4.105	4.43545e-05
4.11	0.000133001
4.115	1.00586e-05
4.12	9.04215e-05
4.125	5.88867e-05
4.13	4.72609e-05
4.135	5.0458e-05
4.14	5.4963e-05
4.145	6.07759e-05
4.15	6.68794e-05
4.155	5.58349e-05
4.16	-8.51272e-05
4.165	-8.51272e-05
4.17	-8.52725e-05
4.175	-6.78339e-05
4.18	-9.38465e-05
4.185	-7.68439e-05
4.19	-7.53907e-05
4.195	-9.50091e-05
4.2	-9.12307e-05
4.205	-6.92871e-05
4.21	-8.06223e-05
4.215	-0.000156335
4.22	-0.000156771
4.225	-0.000231612
4.23	-0.000231612
4.235	-0.000225944
4.24	-0.000217661
4.245	-0.0002149
4.25	-0.000216643
4.255	-0.000189904
4.26	-0.00017203
4.265	-0.000183655
4.27	-0.000183219
4.275	-0.000193392
4.28	-0.00013599
4.285	-0.000131776
4.29	-3.44099e-05
4.295	1.45635e-05
4.3	1.16571e-05
4.305	1.19477e-05
4.31	9.62259e-06
4.315	7.0068e-06
4.32	2.19749e-05
4.325	2.86597e-05
4.33	0.000117742
4.335	0.000112801
4.34	0.000101902
4.345	9.53625e-05
4.35	9.60891e-05
4.355	9.27467e-05
4.36	8.24288e-05
4.365	0.000118905
4.37	0.000124717
4.375	0.000126461
4.38	0.000187061
4.385	0.000115708
4.39	0.000117742
4.395	7.15212e-06
4.4	-4.24026e-05
4.405	0.000314508
4.41	0.000403445
4.415	0.000393999
4.42	0.000390947
4.425	0.000369149
4.43	0.000381501
4.435	0.000283264
4.44	0.000280502
4.445	0.000280212
4.45	0.000280502
4.455	0.000304481
4.46	0.000311165
4.465	0.000291983
4.47	0.000247078
4.475	0.000251583
4.48	0.000244027
4.485	0.000250857
4.49	0.000249404
4.495	0.000238795
4.5	0.000231238
4.505	0.000225716
4.51	-0.000100386
4.515	-0.000200367
4.52	-0.000187579
4.525	-0.00017915
4.53	0.00029518
4.535	0.000296924
4.54	0.00030637
4.545	0.000323372
4.55	0.000323227
4.555	0.000332964
4.56	0.000332818
4.565	0.000324535
4.57	0.000368131
4.575	0.000368131
4.58	0.00035825
4.585	0.000371038
4.59	0.000317995
4.595	0.000318722
4.6	0.000321628
4.605	0.000336306
4.61	0.000342264
4.615	0.000304335
4.62	0.000312473
4.625	0.000298813
4.63	0.00035171
4.635	-0.000121312
4.64	-8.64351e-05
4.645	-8.04769e-05
4.65	-8.54179e-05
4.655	-8.25114e-05
4.66	-9.6753e-05
4.665	-0.000122911
4.67	-0.000117825
4.675	-0.000154446
4.68	-0.000160259
4.685	-0.000158951
4.69	-0.000157643
4.695	-0.000162584
4.7	-0.000170286
4.705	-0.00016084
4.71	-0.000141221
4.715	-0.000152266
4.72	-0.000147761
4.725	-0.000141657
4.73	-0.00012916
4.735	-0.000141803
4.74	-0.000104746
4.745	-0.000153138
4.75	-0.000155172
4.755	-0.000143256
4.76	-0.000149795
4.765	-0.00014747
4.77	-0.00013381
4.775	-0.000105182
4.78	-0.000118115
4.785	-0.000112157
4.79	-0.000107797
4.795	-0.000110849
4.8	-0.000113901
4.805	-0.000111721
4.81	-5.94053e-05
4.815	-8.13489e-05
4.82	-5.62082e-05
4.825	-5.21392e-05
4.83	-5.19939e-05
4.835	-7.46641e-05
4.84	-0.000122475
4.845	-0.000123783
4.85	-0.000123347
4.855	-0.000127416
4.86	-0.00014965
4.865	-0.000141076
4.87	-0.0001248
4.875	-0.000141512
4.88	-0.000176971
4.885	-7.78611e-05
4.89	-4.48731e-05
4.895	-5.59175e-05
4.9	-5.66442e-05
4.905	-4.99594e-05
4.91	-1.1885e-05
4.915	-7.23389e-05
4.92	-7.66986e-05
4.925	-8.64351e-05
4.93	-8.62898e-05
4.935	-9.31199e-05
4.94	-8.80337e-05
4.945	2.06585e-06
4.95	-1.92965e-05
4.955	-8.9786e-06
4.96	-9.70521e-06
4.965	-2.58444e-06
4.97	7.57958e-07
4.975	-1.94418e-05
4.98	-2.54e-05
4.985	-2.23482e-05
4.99	-0.000116807
4.995	-0.000157062
5	-0.000126108
5.005	-0.000126253
5.01	-0.000126689
5.015	-0.000143837
5.02	-0.000132211
5.025	-6.07132e-05
5.03	-6.07132e-05
5.035	-6.30383e-05
5.04	-6.47822e-05
5.045	-5.67895e-05
5.05	-0.000129596
5.055	-0.000150086
5.06	-0.000166507
5.065	-0.000160259
5.07	-0.000113901
5.075	-0.000122766
5.08	-0.000123492
5.085	-0.000113174
5.09	-0.000104455
5.095	-0.000106199
5.1	-0.000112884
5.105	-0.000133374
5.11	-0.00013381
5.115	-9.92234e-05
5.12	-0.000116953
5.125	-0.000123928
5.13	-0.000191212
5.135	-0.000199786
5.14	-0.000200222
5.145	-0.000197606
5.15	-0.000131049
5.155	-0.00015183
5.16	-0.000160549
5.165	-1.31929e-05
5.17	7.95224e-05
5.175	3.50539e-05
5.18	0.00013053
5.185	0.000142011
5.19	0.000150439
5.195	0.000147388
5.2	0.000172819
5.205	0.000183137
5.21	0.000191275
5.215	0.000181102
5.22	0.000145498
5.225	0.000163954
5.23	0.000165698
5.235	0.000276143
5.24	0.000274835
5.245	0.000592072
5.25	0.00060893
5.255	0.000540774
5.26	0.000542954
5.265	0.000553707
5.27	0.000415942
5.275	0.000387895
5.28	0.000386151
5.285	0.00029518
5.29	0.000290239
5.295	0.000272655
5.3	0.000262628
5.305	0.000240539
5.31	0.000254926
5.315	0.000286751
5.32	0.00028864
5.325	0.000287478
5.33	0.000268586
5.335	0.000259867
5.34	0.000366824
5.345	0.000369003
5.35	5.0022e-05
5.355	3.04036e-05
5.36	2.19749e-05
5.365	0.000116579
5.37	0.000844496
5.375	0.000854378
5.38	0.000830545
5.385	0.000834033
5.39	0.000888093
5.395	0.000875741
5.4	0.000871381
5.405	0.000884315
5.41	0.000888965
5.415	0.000870218
5.42	0.000825023
5.425	0.000831272
5.43	0.000830981
5.435	0.000821245
5.44	0.000829528
5.445	0.000645696
5.45	0.000651654
5.455	0.00064991
5.46	0.000647731
5.465	0.000659066
5.47	0.000624624
5.475	-9.07948e-05
5.48	-0.000112157
5.485	-0.000162293
5.49	-0.000169705
5.495	-0.000226961
5.5	-0.000223619
5.505	-0.000200949
5.51	-0.000146308
5.515	-0.000159096
5.52	-0.000172175
5.525	-0.000173338
5.53	-0.000175372
5.535	-0.000180749
5.54	-0.000179586
5.545	-0.00016767
5.55	-0.000155172
5.555	-0.000166507
5.56	-0.000137734
5.565	-0.000127416
5.57	-0.000128578
5.575	-0.000186126
5.58	-0.000189614
5.585	-0.000181476
5.59	-0.000126689
5.595	-6.82699e-05
5.6	-7.65532e-05
5.605	-5.49088e-06
5.61	3.08396e-05
5.615	1.03492e-05
5.62	2.27015e-05
5.625	4.75516e-05
5.63	0.000142883
5.635	0.000153201
5.64	0.000156252
5.645	0.000163228
5.65	0.000148405
5.655	9.27467e-05
5.66	9.04215e-05
5.665	0.000113818
5.67	0.000126171
5.675	0.000123119
5.68	0.000198977
5.685	0.000212492
5.69	0.000217287
5.695	0.000167878
5.7	0.000120358
5.705	0.000131112
5.71	6.84779e-05
5.715	1.95045e-05
5.72	-2.52546e-05
5.725	-2.42374e-05
5.73	-2.61266e-05
5.735	-0.000115645
5.74	-0.00012945
5.745	-0.000124655
5.75	-0.000121458
5.755	-0.000126399
5.76	-0.00012698
5.765	-0.000127125
5.77	-0.00016084
5.775	-0.000147616
5.78	-0.000148342
5.785	-0.000214318
5.79	-0.000232484
5.795	-0.000238006
5.8	-0.000233791
5.805	-0.000244545
5.81	-0.000232774
5.815	-0.000238151
5.82	-0.00023103
5.825	-0.000125527
5.83	-0.000123638
5.835	-0.00012262
5.84	-0.000132066
5.845	-0.000125236
5.85	-0.000127125
5.855	-0.000135845
5.86	-0.000141948
5.865	-0.000135845
5.87	-0.000127707
5.875	-5.94053e-05
5.88	-9.32652e-05
5.885	4.79875e-05
5.89	4.95861e-05
5.895	4.24653e-05
5.9	5.33644e-05
5.905	4.6825e-05
5.91	4.58077e-05
5.915	2.09577e-05
5.92	9.2892e-05
5.925	9.46358e-05
5.93	3.80972e-06
5.935	2.93779e-06
5.94	-7.96135e-06
5.945	-4.61895e-06
5.95	-5.05491e-06
5.955	2.79246e-06
5.96	7.29744e-06
5.965	1.95045e-05
5.97	0.000107424
5.975	0.00010786
5.98	3.28741e-05
5.985	0.000106698
5.99	-1.17397e-05
5.995	-2.20576e-05
6	-1.90058e-05
6.005	0.000156107
6.01	0.000160612
6.015	0.000184881
6.02	0.000186334
6.025	0.000116143
6.03	0.00011251
6.035	0.000141284
6.04	0.000138232
6.045	0.000149422
6.05	0.000152038
6.055	0.000216125
6.06	0.000229204
6.065	0.000230366
6.07	0.000232837
6.075	0.000141575
6.08	0.000134745
6.085	0.000134745
6.09	6.717e-05
6.095	9.18747e-05
6.1	9.72516e-05
6.105	9.78329e-05
6.11	-7.26296e-05
6.115	-8.62898e-05
6.12	-0.000116517
6.125	-0.000100677
6.13	2.24109e-05
6.135	2.66252e-05
6.14	-9.99586e-06
6.145	-1.34836e-05
6.15	-1.87152e-05
6.155	-2.78704e-05
6.16	-9.80609e-05
6.165	-0.000120004
6.17	-0.000114482
6.175	-0.000127707
6.18	8.70791e-05
6.185	9.53625e-05
6.19	9.39092e-05
6.195	0.000102483
6.2	5.24925e-05
6.205	0.000172819
6.21	0.000178051
6.215	0.000156834
6.22	0.000158577
6.225	0.000165408
6.23	0.00016875
6.235	4.60984e-05
6.24	3.63618e-05
6.245	3.59258e-05
6.25	3.92682e-05
6.255	3.66524e-05
6.26	3.20021e-05
6.265	3.3746e-05
6.27	0.000165117
6.275	0.000160757
6.28	0.000174272
6.285	-3.23754e-05
6.29	-3.13582e-05
6.295	-2.56906e-05
6.3	-4.18213e-05
6.305	-4.2112e-05
6.31	-0.00016767
6.315	-0.00016985
6.32	-0.000146889
6.325	-0.000132793
6.33	-0.000122184
6.335	-0.000130758
6.34	-0.000131776
6.345	-0.000128869
6.35	-4.89421e-05
6.355	-5.89693e-05
6.36	-6.42009e-05
6.365	-6.08585e-05
6.37	-5.99866e-05
6.375	-0.000152847
6.38	-0.000159677
6.385	-0.000160549
6.39	-0.000155754
6.395	-0.000156916
6.4	-0.000166362
6.405	-5.27205e-05
6.41	-4.37105e-05
6.415	-2.4964e-05
6.42	-4.15307e-05
6.425	-6.71073e-05
6.43	-1.46462e-05
6.435	-3.38286e-05
6.44	-3.8043e-05
6.445	-2.29295e-05
6.45	-9.85053e-06
6.455	-4.51637e-05
6.46	2.1103e-05
6.465	2.66252e-05
6.47	2.76425e-05
6.475	1.99404e-05
6.48	-2.54e-05
6.485	-1.92965e-05
6.49	-1.97324e-05
6.495	-2.64172e-05
6.5	-1.92965e-05
6.505	-2.03137e-05
6.51	-0.000124364
6.515	-0.000133229
6.52	-0.000159387
6.525	-9.83515e-05
6.53	-9.02135e-05
6.535	-0.000136426
6.54	-8.09129e-05
6.545	-7.29202e-05
6.55	-4.08041e-05
6.555	-5.46096e-05
6.56	-9.79155e-05
6.565	-0.000158079
6.57	-0.000144128
6.575	-0.000142529
6.58	-0.000129014
6.585	-0.000131194
6.59	-0.000124364
6.595	-0.000122766
6.6	-0.000108379
6.605	-0.000102275
6.61	9.26013e-05
6.615	8.60619e-05
6.62	8.3882e-05
6.625	0.000121375
6.63	6.87686e-05
6.635	6.3101e-05
6.64	4.46451e-05
6.645	-6.9526e-07
6.65	-4.18298e-06
6.655	-4.89421e-05
6.66	-5.12672e-05
6.665	-5.31564e-05
6.67	-5.56269e-05
6.675	-7.08857e-05
6.68	-7.21936e-05
6.685	-7.16123e-05
6.69	-4.82155e-05
6.695	-3.58631e-05
6.7	-4.40012e-05
6.705	-6.26023e-05
6.71	-7.1031e-05
6.715	-0.000266925
6.72	-0.000257915
6.725	-0.000256607
6.73	-0.000274917
6.735	-0.000274336
6.74	-0.000263001
6.745	-0.000250503
6.75	-0.00016767
6.755	-0.000170431
6.76	-0.000177552
6.765	-2.62719e-05
6.77	-2.48187e-05
6.775	8.60534e-06
6.78	-2.72977e-06
6.785	-9.85904e-07
6.79	7.58808e-06
6.795	-6.9526e-07
6.8	-1.76979e-05
6.805	-1.72619e-05
6.81	-1.79886e-05
6.815	-2.71438e-05
6.82	-2.91783e-05
6.825	-3.73164e-05
6.83	-4.18213e-05
6.835	-2.00316e-06
6.84	-4.04616e-07
6.845	-6.07217e-06
6.85	-9.12392e-06
6.855	-8.78883e-05
6.86	-9.00682e-05
6.865	0.000194763
6.87	5.72881e-05
6.875	0.000141865
6.88	0.000103355
6.885	0.000115853
6.89	0.00013024
6.895	0.000127188
6.9	0.000118614
6.905	0.000125444
6.91	0.000156543
6.915	0.000156252
6.92	0.000178341
6.925	0.000179068
6.93	0.000180957
6.935	0.000181684
6.94	0.000127479
6.945	0.00013271
6.95	0.000147678
6.955	0.000151747
6.96	0.000144336
6.965	0.000148841
6.97	-0.000123638
6.975	-0.000140204
6.98	-0.00023539
6.985	-0.000233791
6.99	-0.000232338
6.995	-0.000254136
7	-0.00019005
7.005	-0.000178714
7.01	-2.29295e-05
7.015	-4.76342e-05
7.02	-5.24298e-05
7.025	-6.75433e-05
7.03	-6.26023e-05
7.035	-6.68167e-05
7.04	2.50182e-06
7.045	8.31469e-06
7.05	-3.6017e-06
7.055	-2.35108e-05
7.06	-2.51093e-05
7.065	-6.65345e-06
7.07	2.25562e-05
7.075	3.81057e-05
7.08	4.87142e-05
7.085	5.84507e-05
7.09	6.10665e-05
7.095	6.25197e-05
7.1	6.36823e-05
7.105	-1.65353e-05
7.11	7.40001e-05
7.115	-3.83336e-05
7.12	-3.67351e-05
7.125	-2.75798e-05
7.13	-3.06316e-05
7.135	-3.64444e-05
7.14	2.45907e-05
7.145	-3.7607e-05
7.15	-2.54e-05
7.155	-1.75526e-05
7.16	0.000154363
7.165	0.000146806
7.17	0.00013271
7.175	0.000102919
7.18	9.2456e-05
7.185	8.94043e-05
7.19	0.000102919
7.195	0.00010539
7.2	9.33279e-05
7.205	9.04215e-05
7.21	8.8387e-05
7.215	-1.39195e-05
7.22	-6.82699e-05
7.225	-7.36468e-05
7.23	-7.5972e-05
7.235	-7.03044e-05
7.24	-7.40828e-05
7.245	-0.000132211
7.25	-0.000139768
7.255	-0.00016549
7.26	-0.000171158
7.265	-0.00033944
7.27	-0.00033944
7.275	-0.000346416
7.28	-0.000347724
7.285	-0.000355135
7.29	-0.000361093
7.295	-0.000386379
7.3	-0.000342201
7.305	-0.000329123
7.31	-0.000307615
7.315	-0.000301657
7.32	-0.000304273
7.325	-0.000293083
7.33	-0.000286543
7.335	-0.00029192
7.34	-0.000310521
7.345	-0.000236262
7.35	-0.000162729
7.355	-0.000153864
7.36	-0.000141803
7.365	-0.000132793
7.37	-0.000125236
7.375	-7.65532e-05
7.38	-7.82971e-05
7.385	-7.87331e-05
7.39	-7.98956e-05
7.395	3.22928e-05
7.4	3.81057e-05
7.405	2.64799e-05
7.41	3.4182e-05
7.415	3.85416e-05
7.42	4.13027e-05
7.425	4.75516e-05
7.43	4.47905e-05
7.435	0.000264808
7.44	0.000269313
7.445	0.000292273
7.45	0.000239812
7.455	0.000153491
7.46	0.000152329
7.465	0.000154218
7.47	0.000160321
7.475	0.000148986
7.48	9.62344e-05
7.485	0.000118759
7.49	0.00012152
7.495	0.00011251
7.5	-3.16573e-06
7.505	1.64527e-05
7.51	-1.75526e-05
7.515	-2.88877e-05
7.52	-4.55997e-05
7.525	-2.72891e-05
7.53	-1.72619e-05
7.535	-3.03409e-05
7.54	-0.000258351
7.545	-0.000252683
7.55	6.25197e-05
7.555	5.26378e-05
7.56	6.04852e-05
7.565	5.84507e-05
7.57	5.80147e-05
7.575	5.07487e-05
7.58	5.67069e-05
7.585	7.24016e-05
7.59	6.17931e-05
7.595	7.69066e-05
7.6	7.5308e-05
7.605	0.000213364
7.61	0.0001936
7.615	0.000188368
7.62	0.000185898
7.625	0.000190984
7.63	0.000183863
7.635	0.000171366
7.64	0.000177033
7.645	0.00036537
7.65	0.000360139
7.655	3.20021e-05
7.66	8.72244e-05
7.665	0.000175871
7.67	0.00018241
7.675	0.000180085
7.68	0.000177033
7.685	0.00018895
7.69	0.000188368
7.695	0.000181684
7.7	0.000184735
7.705	0.000190839
7.71	6.2665e-05
7.715	6.39729e-05
7.72	9.2892e-05
7.725	0.000101175
7.73	0.000108441
7.735	9.12934e-05
7.74	8.98402e-05
7.745	8.89683e-05
7.75	2.40094e-05
7.755	1.60167e-05
7.76	0.000121375
7.765	7.31282e-05
7.77	-4.47363e-06
7.775	-4.04616e-07
7.78	-4.61895e-06
7.785	-1.71251e-06
7.79	-9.99586e-06
7.795	-2.1331e-05
7.8	-2.88877e-05
7.805	-4.99594e-05
7.81	-3.47006e-05
7.815	-3.64444e-05
7.82	-3.52818e-05
7.825	-5.19939e-05
7.83	-5.025e-05
7.835	-6.15851e-05
7.84	-6.42009e-05
7.845	-5.59175e-05
7.85	-5.67895e-05
7.855	-0.000179296
7.86	-0.000172902
7.865	-0.000272738
7.87	-0.000238296
7.875	-0.000244691
7.88	-0.000256462
7.885	-0.00024658
7.89	-0.000244545
7.895	-0.000256026
7.9	-0.000256026
7.905	-0.000247597
7.91	-0.000250649
7.915	-0.000210104
7.92	-0.000214609
7.925	-0.000210831
7.93	-8.68796e-06
7.935	-1.71166e-05
7.94	-1.69713e-05
7.945	-1.56719e-06
7.95	-4.3283e-06
7.955	-1.27655e-06
7.96	5.71428e-05
7.965	5.99039e-05
7.97	5.87414e-05
7.975	1.747e-05
7.98	2.61893e-05
7.985	4.08668e-05
7.99	4.26106e-05
7.995	4.10121e-05
8	6.29557e-05
8.005	6.55715e-05
8.01	7.1239e-05
8.015	7.32735e-05
8.02	1.28197e-05
8.025	3.37375e-06
8.03	1.92053e-06
8.035	-0.000202547
8.04	-0.000183074
8.045	-0.00018133
8.05	-0.000190195
8.055	-0.000192229
8.06	-0.000193683
8.065	-0.000250213
8.07	-0.000247597
8.075	-0.000249922
8.08	-0.000256607
8.085	-0.000248905
8.09	-0.000258351
8.095	-0.000269105
8.1	-0.000278841
8.105	-0.000294972
8.11	-0.000278987
8.115	-0.000293228
8.12	-0.000230013
8.125	-0.000225072
8.13	-0.00018787
8.135	-0.000183365
8.14	-0.00019005
8.145	-0.000198333
8.15	-0.000132793
8.155	-0.000139768
8.16	-0.000146598
8.165	-4.38558e-05
8.17	-5.41737e-05
8.175	-6.14398e-05
8.18	-6.82699e-05
8.185	-3.01956e-05
8.19	-4.31292e-05
8.195	-4.77795e-05
8.2	-4.79248e-05
8.205	-3.84789e-05
8.21	-3.38286e-05
8.215	-1.72619e-05
8.22	-1.58087e-05
8.225	3.98495e-05
8.23	4.50811e-05
8.235	1.93591e-05
8.24	1.13664e-05
8.245	1.747e-05
8.25	1.07852e-05
8.255	-6.23117e-05
8.26	-6.37649e-05
8.265	-5.56269e-05
8.27	-0.000153719
8.275	-0.000137298
8.28	-0.000140059
8.285	-0.000135409
8.29	-0.000166362
8.295	-0.000117825
8.3	-0.000120731
8.305	-0.000117679
8.31	-0.000112738
8.315	-0.000121167
8.32	-0.00015619
8.325	-0.000147761
8.33	-0.000194555
8.335	-0.00020371
8.34	-0.000208505
8.345	-0.000202693
8.35	-0.000183365
8.355	-0.000188306
8.36	-0.000187724
8.365	-0.000180604
8.37	-7.80065e-05
8.375	-6.53635e-05
8.38	-6.88512e-05
8.385	-3.17941e-05
8.39	-1.69713e-05
8.395	-1.33383e-05
8.4	-6.95778e-05
8.405	-5.8388e-05
8.41	-1.69713e-05
8.415	-3.03409e-05
8.42	-3.90602e-05
8.425	-4.05134e-05
8.43	-3.74617e-05
8.435	-0.000100386
8.44	-9.90781e-05
8.445	-9.00682e-05
8.45	-9.13761e-05
8.455	-0.000114918
8.46	-0.000110559
8.465	-0.000108088
8.47	-0.000105327
8.475	-0.000210249
8.48	-0.000248469
8.485	-0.000252393
8.49	-0.000275935
8.495	-0.00029163
8.5	-0.000299477
8.505	-0.000288432
8.51	-0.000293373
8.515	-0.000281748
8.52	-0.000281893
8.525	-0.000274772
8.53	-0.000272156
8.535	-0.000278987
8.54	-0.000288868
8.545	-0.00028044
8.55	-0.000279132
8.555	-0.000274627
8.56	-0.000238732
8.565	-0.000225944
8.57	-0.000217079
8.575	-0.000223183
8.58	-0.00022885
8.585	-0.000182783
8.59	-0.000173919
8.595	-0.00017232
8.6	-0.0001745
8.605	-0.000167234
8.61	-0.000170867
8.615	-0.000150231
8.62	-0.000208651
8.625	-0.000182783
8.63	-0.000177843
8.635	-0.000175227
8.64	0.000551673
8.645	0.000557486
8.65	0.000560973
8.655	0.000569983
8.66	0.00055269
8.665	0.000518685
8.67	0.00049863
8.675	0.000479739
8.68	0.00048032
8.685	0.000485406
8.69	0.000461283
8.695	0.000452854
8.7	0.000468258
8.705	0.000472763
8.71	0.00046695
8.715	0.00045983
8.72	0.00043062
8.725	0.000453581
8.73	0.000514616
8.735	0.000516796
8.74	0.000515924
8.745	-0.000208069
8.75	-0.000208215
8.755	-0.000218533
8.76	-0.000192811
8.765	-0.000190921
8.77	-0.000195281
8.775	-0.000185835
8.78	-0.000174936
8.785	-0.000142239
8.79	-0.000138751
8.795	-0.000141367
8.8	-0.000147761
8.805	-0.000170867
8.81	-0.000159968
8.815	-0.000144564
8.82	-0.000143692
8.825	-0.000102275
8.83	-0.000119859
8.835	-0.000120731
8.84	-6.95778e-05
8.845	-6.11491e-05
8.85	-5.11219e-05
8.855	-5.69348e-05
8.86	-5.59175e-05
8.865	-9.995e-05
8.87	-9.42825e-05
8.875	-0.000106199
8.88	-0.000113029
8.885	-0.000112448
8.89	-0.000139187
8.895	-0.000135409
8.9	-0.000135845
8.905	1.77606e-05
8.91	3.24381e-05
8.915	2.09577e-05
8.92	7.29744e-06
8.925	9.0413e-06
8.93	-4.18298e-06
8.935	-7.08942e-06
8.94	-7.08857e-05
8.945	-0.000116662
8.95	-0.000113465
8.955	-0.000125672
8.96	-0.000125817
8.965	-0.000123056
8.97	-0.000116517
8.975	-0.000118261
8.98	-0.000109396
8.985	-0.000108233
8.99	-9.68983e-05
8.995	-4.31292e-05
9	-4.34199e-05
9.005	-1.11584e-05
9.01	-0.000156771
9.015	-0.000170867
9.02	-0.000176389
9.025	-0.000184382
9.03	-0.00018104
9.035	-0.000185981
9.04	-0.000180313
9.045	-0.000195572
9.05	-4.51637e-05
9.055	-6.21664e-05
9.06	-5.15579e-05
9.065	-5.09766e-05
9.07	-4.83608e-05
9.075	-4.54544e-05
9.08	-4.60357e-05
9.085	-3.17941e-05
9.09	-2.93237e-05
9.095	-3.8043e-05
9.1	-9.83515e-05
9.105	-0.000102421
9.11	-0.000129886
9.115	-0.000129596
9.12	-0.000136135
9.125	-0.00014064
9.13	-0.000131485
9.135	0.000168169
9.14	0.000147533
9.145	0.000151457
9.15	0.000190984
9.155	3.34554e-05
9.16	3.40367e-05
9.165	2.66252e-05
9.17	3.31647e-05
9.175	3.06942e-05
9.18	1.42729e-05
9.185	9.91323e-06
9.19	9.47727e-06
9.195	7.15212e-06
9.2	2.21118e-06
9.205	3.66439e-06
9.21	6.42551e-06
9.215	6.71615e-06
9.22	6.12636e-07
9.225	5.9032e-05
9.23	6.61528e-05
9.235	5.35098e-05
9.24	-0.000153138
9.245	-0.00012015
9.25	-0.000124945
9.255	-0.000157352
9.26	-0.000162438
9.265	-0.000164182
9.27	-0.000160404
9.275	-0.000164764
9.28	-0.000172611
9.285	-6.37649e-05
9.29	-5.17032e-05
9.295	-5.89693e-05
9.3	-6.20211e-05
9.305	6.12636e-07
9.31	3.51907e-06
9.315	-5.78152e-06
9.32	9.91323e-06
9.325	1.32556e-05
9.33	-3.17941e-05
9.335	-3.38286e-05
9.34	-4.09494e-05
9.345	-0.000123638
9.35	-0.000138896
9.355	-0.000127125
9.36	-0.000139623
9.365	-0.000137734
9.37	-0.000130613
9.375	-0.000133083
9.38	-0.000136716
9.385	-5.70801e-05
9.39	-0.000151249
9.395	-0.000162293
9.4	-0.000164182
9.405	-0.000141367
9.41	-0.000193247
9.415	-0.000192956
9.42	-0.000175081
9.425	-0.000184382
9.43	-0.000178279
9.435	-0.00019005
9.44	-0.000192811
9.445	-0.00018787
9.45	-0.000201821
9.455	-0.000215626
9.46	-0.000229141
9.465	-0.000137443
9.47	-0.000113174
9.475	-0.0001046
9.48	-0.000109687
9.485	-0.000109687
9.49	-0.000179586
9.495	-0.000182493
9.5	-0.000178279
9.505	-0.00014747
9.51	-0.000159241
9.515	-0.000119133
9.52	-0.00011361
9.525	-0.000117243
9.53	-0.000120731
9.535	-5.3883e-05
9.54	-9.85053e-06
9.545	-5.34556e-06
9.55	7.5744e-05
9.555	0.000129368
9.56	0.000173982
9.565	0.0001734
9.57	0.000381065
9.575	0.000375979
9.58	0.000364644
9.585	0.000406206
9.59	0.000431928
9.595	0.000437159
9.6	0.000437886
9.605	0.000440792
9.61	0.000419285
9.615	0.000418413
9.62	0.000368277
9.625	0.000363191
9.63	0.000361883
9.635	0.000368713
9.64	0.00042597
9.645	0.000414198
9.65	0.000428585
9.655	0.000354907
9.66	0.000297069
9.665	0.000249113
9.67	0.000246933
9.675	-4.50184e-05
9.68	-5.78067e-05
9.685	8.89598e-06
9.69	-2.74345e-05
9.695	-4.26933e-05
9.7	-5.86787e-05
9.705	-5.99866e-05
9.71	-5.69348e-05
9.715	-4.73436e-05
9.72	-5.25751e-05
9.725	-3.06316e-05
9.73	-2.81611e-05
9.735	-2.29295e-05
9.74	-1.91511e-05
9.745	-0.000151975
9.75	-0.000165636
9.755	-0.000163601
9.76	-0.000167379
9.765	-0.000166071
9.77	-0.000161421
9.775	-0.000139187
9.78	-0.000143837
9.785	-0.000143547
9.79	-0.000204436
9.795	-0.000106635
9.8	-9.16667e-05
9.805	-6.31836e-05
9.81	-5.75161e-05
9.815	-5.62082e-05
9.82	-7.93144e-05
9.825	-8.59992e-05
9.83	-0.000104455
9.835	-0.000119133
9.84	-0.000135409
9.845	-0.000151249
9.85	-0.000125963
9.855	-0.00012916
9.86	-0.00014064
9.865	-0.000130032
9.87	-0.00011114
9.875	-0.000109832
9.88	-0.000136716
9.885	-0.000141803
9.89	-0.000141221
9.895	-0.00014718
9.9	-0.000253701
9.905	-0.000229286
9.91	-0.00024222
9.915	-0.000242075
9.92	-0.00024876
9.925	-0.000224927
9.93	-0.000215626
9.935	-0.000122766
9.94	-0.000114482
9.945	-0.000117534
9.95	-0.000125381
9.955	-0.000146598
9.96	-0.000164618
9.965	-0.000166217
9.97	-0.000155899
9.975	-0.000166071
9.98	5.96133e-05
9.985	6.38276e-05
9.99	7.45814e-05
[truncated: 256,526+ more rows]

## Sheet: b
Time / s	ECL intnsity
0
0.005
0.01
0.015
0.02
0.025
0.03
0.035
0.04
0.045
0.05
0.055
0.06
0.065
0.07
0.075
0.08
0.085
0.09
0.095
0.1	-0.000110636
0.105	-0.000111798
0.11	-9.88648e-05
0.115	-9.91554e-05
0.12	-0.00010366
0.125	-0.000105695
0.13	-0.000102207
0.135	-0.000113397
0.14	-0.000102643
0.145	-0.000111653
0.15	-0.000125604
0.155	-0.000113688
0.16	-0.00011456
0.165	-0.000128946
0.17	-0.000129382
0.175	-0.000123569
0.18	-0.000147402
0.185	-0.000146094
0.19	-0.000133306
0.195	-0.000117175
0.2	-0.000156558
0.205	-0.000163824
0.21	-0.000164114
0.215	-0.000168038
0.22	-0.000170218
0.225	-0.000172688
0.23	-0.000173706
0.235	-0.000132725
0.24	-0.00013941
0.245	-5.41057e-05
0.25	-2.16989e-05
0.255	-1.34156e-05
0.26	-2.59132e-05
0.265	-3.89922e-05
0.27	-3.12901e-05
0.275	-2.30068e-05
0.28	-2.59132e-05
0.285	-2.88197e-05
0.29	2.78558e-05
0.295	2.59666e-05
0.3	2.9745e-05
0.305	5.57576e-05
0.31	5.37231e-05
0.315	8.67112e-05
0.32	8.23515e-05
0.325	9.01989e-05
0.33	8.45313e-05
0.335	0.000136993
0.34	0.00010415
0.345	0.000113886
0.35	0.000203695
0.355	0.000188291
0.36	0.00018335
0.365	0.00018771
0.37	0.000180444
0.375	0.000185966
0.38	0.000190035
0.385	0.00018553
0.39	0.000183495
0.395	0.000123914
0.4	0.000142515
0.405	0.000127692
0.41	0.000100371
0.415	0.000109381
0.42	7.55214e-05
0.425	7.47948e-05
0.43	6.7674e-05
0.435	7.79919e-05
0.44	4.35506e-05
0.445	3.7883e-05
0.45	3.14889e-05
0.455	-0.000143915
0.46	-0.000147402
0.465	5.00901e-05
0.47	0.000109236
0.475	0.000111852
0.48	0.000111271
0.485	0.000100953
0.49	0.000102406
0.495	0.0001088
0.5	0.00011316
0.505	9.06348e-05
0.51	8.74378e-05
0.515	9.13615e-05
0.52	8.61299e-05
0.525	8.45313e-05
0.53	7.6248e-05
0.535	7.18883e-05
0.54	9.48492e-05
0.545	6.69474e-05
0.55	6.95632e-05
0.555	8.01717e-05
0.56	0.000179862
0.565	0.000169835
0.57	-3.17261e-05
0.575	-9.63943e-05
0.58	-9.55224e-05
0.585	-9.1308e-05
0.59	-9.10174e-05
0.595	-8.317e-05
0.6	-8.7675e-05
0.605	-9.52317e-05
0.61	-9.9882e-05
0.615	-9.59583e-05
0.62	-1.55954e-05
0.625	-1.42875e-05
0.63	-1.51594e-05
0.635	-2.51643e-06
0.64	4.60434e-06
0.645	-2.09723e-05
0.65	-8.61994e-06
0.655	3.44177e-06
0.66	-3.09771e-06
0.665	-0.000105114
0.67	-0.000103951
0.675	-8.59311e-05
0.68	-8.7675e-05
0.685	-5.75934e-05
0.69	-4.65489e-05
0.695	-4.90194e-05
0.7	-5.91919e-05
0.705	-5.97732e-05
0.71	-5.77387e-05
0.715	-4.94554e-05
0.72	-4.72755e-05
0.725	-0.000131853
0.73	-0.00012386
0.735	-0.000116303
0.74	-0.00011703
0.745	-0.000122407
0.75	-0.000124441
0.755	-0.000123134
0.76	-0.000133161
0.765	-0.000137666
0.77	-0.00014188
0.775	-0.000140717
0.78	-0.000166875
0.785	-0.000169491
0.79	-0.000197974
0.795	-0.000203642
0.8	-0.000200445
0.805	-0.00019812
0.81	0.000126093
0.815	0.000129145
0.82	0.000130308
0.825	0.000125076
0.83	0.000210089
0.835	0.000206311
0.84	0.000202678
0.845	0.000193087
0.85	0.000192796
0.855	0.000197737
0.86	0.00028711
0.865	0.000296992
0.87	0.000299026
0.875	0.000308618
0.88	0.000312977
0.885	0.00032533
0.89	0.000335357
0.895	0.000450742
0.9	0.00044057
0.905	0.000436501
0.91	0.000434321
0.915	0.000112578
0.92	0.000115049
0.925	0.000107492
0.93	0.000103278
0.935	5.47627e-06
0.94	6.78417e-06
0.945	6.49353e-06
0.95	1.84099e-05
0.955	4.50038e-05
0.96	4.50038e-05
0.965	0.000261388
0.97	0.000248745
0.975	0.000253395
0.98	0.000252669
0.985	0.000244531
0.99	0.000245257
0.995	0.000240752
1	0.000121298
1.005	0.000117083
1.01	0.000108364
1.015	0.000114613
1.02	0.000108509
1.025	0.000106184
1.03	0.000108219
1.035	0.000128564
1.04	0.000192796
1.045	0.000192796
1.05	0.000188872
1.055	0.000191924
1.06	0.000173178
1.065	0.000165912
1.07	-0.00012604
1.075	-0.000124151
1.08	-0.000130545
1.085	-0.000136939
1.09	-0.000136067
1.095	-0.000133887
1.1	-0.000136067
1.105	-0.00013505
1.11	-0.000115577
1.115	-0.000100173
1.12	-9.95914e-05
1.125	-9.94461e-05
1.13	-0.000104823
1.135	-7.60493e-05
1.14	-9.1308e-05
1.145	-0.000145077
1.15	-0.000138538
1.155	5.12526e-05
1.16	4.15161e-05
1.165	3.65751e-05
1.17	4.38412e-05
1.175	4.04988e-05
1.18	4.09348e-05
1.185	4.42772e-05
1.19	4.82009e-05
1.195	6.68021e-05
1.2	6.20065e-05
1.205	0.000157483
1.21	0.000159808
1.215	0.000138882
1.22	0.000130308
1.225	0.000114904
1.23	0.000121298
1.235	0.000131616
1.24	0.000116938
1.245	0.000119845
1.25	0.00012246
1.255	0.000114904
1.26	-4.50957e-05
1.265	-1.13811e-05
1.27	-1.13811e-05
1.275	-8.76526e-06
1.28	-2.0391e-05
1.285	-2.78024e-05
1.29	-3.08542e-05
1.295	-2.8529e-05
1.3	-3.88469e-05
1.305	-3.82656e-05
1.31	-0.000119065
1.315	-0.000110926
1.32	-0.000104096
1.325	-0.000100318
1.33	-8.86923e-05
1.335	-8.75297e-05
1.34	-9.40692e-05
1.345	-0.000109328
1.35	-0.000114124
1.355	-3.85562e-05
1.36	-4.1172e-05
1.365	-6.58767e-05
1.37	-9.72662e-05
1.375	-9.218e-05
1.38	-9.45051e-05
1.385	0.000249472
1.39	0.000253395
1.395	0.000256592
1.4	0.000258336
1.405	0.000248309
1.41	0.00024177
1.415	0.000223023
1.42	0.000216193
1.425	0.000215321
1.43	0.000219971
1.435	0.000427781
1.44	0.000423422
1.445	0.000422695
1.45	0.000428508
1.455	0.000495065
1.46	0.000417173
1.465	0.000490996
1.47	0.000482277
1.475	0.000478935
1.48	0.000477336
1.485	0.000775246
1.49	0.000428653
1.495	0.000436646
1.5	0.00045423
1.505	0.000468181
1.51	0.000469343
1.515	0.00048373
1.52	0.00048591
1.525	0.000477191
1.53	0.000535756
1.535	0.000535901
1.54	0.000336519
1.545	0.000336955
1.55	0.000342623
1.555	0.000345239
1.56	0.00039305
1.565	0.000395084
1.57	0.000322859
1.575	0.000332886
1.58	0.000336374
1.585	0.0003278
1.59	2.30602e-05
1.595	2.98903e-05
1.6	2.36415e-05
1.605	-4.59553e-08
1.61	-3.12901e-05
1.615	-2.75118e-05
1.62	-2.67852e-05
1.625	-1.95191e-05
1.63	-1.25436e-05
1.635	-3.52138e-05
1.64	-4.08814e-05
1.645	-4.75662e-05
1.65	2.00085e-05
1.655	1.92818e-05
1.66	9.31053e-05
1.665	-3.38836e-06
1.67	-3.679e-06
1.675	-9.05591e-06
1.68	-2.34428e-05
1.685	-2.76571e-05
1.69	-2.446e-05
1.695	6.24424e-05
1.7	6.20065e-05
1.705	6.89819e-05
1.71	7.39228e-05
1.715	8.91816e-05
1.72	8.83097e-05
1.725	7.82825e-05
1.73	6.98538e-05
1.735	7.18883e-05
1.74	0.000205148
1.745	0.000197446
1.75	0.000195412
1.755	0.000133505
1.76	0.000135394
1.765	5.53217e-05
1.77	5.11073e-05
1.775	6.01173e-05
1.78	6.7238e-05
1.785	8.49673e-05
1.79	8.8891e-05
1.795	9.31053e-05
1.8	1.43409e-05
1.805	1.11438e-05
1.81	-1.35385e-06
1.815	-2.22578e-06
1.82	-4.69625e-06
1.825	2.44688e-07
1.83	-2.51643e-06
1.835	-3.09771e-06
1.84	-4.69625e-06
1.845	-0.00018257
1.85	-0.000176903
1.855	-0.000168474
1.86	-0.000169782
1.865	-0.000176321
1.87	-0.000174141
1.875	-0.00018257
1.88	-0.000184314
1.885	-0.000190708
1.89	-0.000202189
1.895	-0.000202189
1.9	-0.000204514
1.905	-0.000217883
1.91	1.84099e-05
1.915	1.3033e-05
1.92	1.50675e-05
1.925	2.27919e-06
1.93	-6.14947e-06
1.935	3.87773e-06
1.94	1.24517e-05
1.945	9.52851e-05
1.95	0.000105458
1.955	0.000111852
1.96	0.000127692
1.965	0.000118827
1.97	0.00012028
1.975	0.000123914
1.98	0.00028246
1.985	0.000269235
1.99	0.000267491
1.995	0.000285221
2	0.000285947
2.005	0.000280134
2.01	0.000285947
2.015	5.11073e-05
2.02	6.4041e-05
2.025	5.96813e-05
2.03	6.86913e-05
2.035	7.91544e-05
2.04	7.5812e-05
2.045	6.7238e-05
2.05	-2.16989e-05
2.055	-2.0827e-05
2.06	-2.12629e-05
2.065	-4.82928e-05
2.07	-3.81203e-05
2.075	-4.1608e-05
2.08	-3.98641e-05
2.085	-0.000205531
2.09	-0.000200445
2.095	-0.000194632
2.1	-0.000118629
2.105	-0.000124441
2.11	-7.8665e-05
2.115	-7.35788e-05
2.12	-7.70665e-05
2.125	-8.33153e-05
2.13	-8.34607e-05
2.135	-7.18349e-05
2.14	-8.17168e-05
2.145	-8.53499e-05
2.15	-9.20347e-05
2.155	-8.12808e-05
2.16	-8.33153e-05
2.165	0.000448562
2.17	0.000477917
2.175	0.000478063
2.18	0.000484457
2.185	0.000478063
2.19	0.000479516
2.195	0.000486491
2.2	0.000526891
2.205	0.00043374
2.21	0.000433449
2.215	0.000392323
2.22	0.000391306
2.225	0.000439843
2.23	0.000443476
2.235	0.000454811
2.24	0.000547236
2.245	0.000547236
2.25	0.000548399
2.255	0.000560315
2.26	0.000556973
2.265	0.000552177
2.27	1.73927e-05
2.275	-2.95239e-06
2.28	-1.00732e-05
2.285	-1.82112e-05
2.29	-2.43147e-05
2.295	-2.37334e-05
2.3	-2.80931e-05
2.305	-6.84925e-05
2.31	-6.2825e-05
2.315	-4.87288e-05
2.32	-3.12901e-05
2.325	-2.51866e-05
2.33	-7.48867e-05
2.335	-4.87288e-05
2.34	-5.3815e-05
2.345	-0.000153651
2.35	-9.77022e-05
2.355	-9.85741e-05
2.36	-0.000104823
2.365	-0.000102643
2.37	-0.000100754
2.375	-9.59583e-05
2.38	-9.00001e-05
2.385	-8.84016e-05
2.39	-8.66577e-05
2.395	-7.35788e-05
2.4	-6.77659e-05
2.405	-6.84925e-05
2.41	-7.40148e-05
2.415	-7.19802e-05
2.42	-7.93917e-05
2.425	8.09207e-06
2.43	1.11662e-06
2.435	-3.38836e-06
2.44	-1.95191e-05
2.445	-2.70758e-05
2.45	-1.20853e-06
2.455	-4.87288e-05
2.46	-4.49504e-05
2.465	-2.59132e-05
2.47	-3.15808e-05
2.475	-2.76571e-05
2.48	-3.18714e-05
2.485	-4.77115e-05
2.49	-4.75662e-05
2.495	-4.14627e-05
2.5	-5.57042e-05
2.505	-6.12264e-05
2.51	-6.06451e-05
2.515	-3.57951e-05
2.52	-2.99822e-05
2.525	9.69061e-06
2.53	-9.55224e-05
2.535	-9.04361e-05
2.54	-8.18621e-05
2.545	-9.27613e-05
2.55	-7.8665e-05
2.555	-0.000104678
2.56	-0.000108456
2.565	-0.000117611
2.57	-0.000135486
2.575	-0.000122262
2.58	-0.000123715
2.585	-0.00012604
2.59	-0.000122698
2.595	-0.000116449
2.6	-0.000113252
2.605	-0.00010337
2.61	-0.000100899
2.615	-9.93007e-05
2.62	-0.00012139
2.625	-0.000133015
2.63	-0.000178356
2.635	-0.000178501
2.64	-0.00018475
2.645	-0.000191871
2.65	-0.000198265
2.655	-0.000204804
2.66	-0.000203642
2.665	-0.000213524
2.67	-0.000209019
2.675	-0.000198701
2.68	-0.000202334
2.685	-0.000208001
2.69	-0.000207565
2.695	-0.000193033
2.7	-0.000197393
2.705	-0.000209019
2.71	-0.000215704
2.715	-0.000164696
2.72	-0.000137084
2.725	-0.00014188
2.73	-0.000142897
2.735	-0.000120518
2.74	-0.000114995
2.745	-0.000115141
2.75	-0.000101045
2.755	-8.33153e-05
2.76	-8.09902e-05
2.765	-8.63671e-05
2.77	-6.55861e-05
2.775	4.79102e-05
2.78	4.25333e-05
2.785	2.78558e-05
2.79	2.40775e-05
2.795	2.6112e-05
2.8	2.71516e-06
2.805	-6.00415e-06
2.81	-1.32702e-05
2.815	-6.29479e-06
2.82	-5.65761e-05
2.825	0.00014048
2.83	0.000144404
2.835	0.000159663
2.84	0.000144259
2.845	0.000139027
2.85	0.000137428
2.855	0.0001585
2.86	0.000151815
2.865	0.000207764
2.87	0.000206311
2.875	0.000283186
2.88	0.000173178
2.885	0.00034364
2.89	0.000349889
2.895	0.000362968
2.9	0.000368635
2.905	0.000376047
2.91	0.000382732
2.915	0.000411215
2.92	0.000412668
2.925	0.000416737
2.93	0.000198754
2.935	0.000346983
2.94	0.000337101
2.945	0.000322278
2.95	0.000314866
2.955	0.000327509
2.96	0.000301497
2.965	0.000328963
2.97	0.000266474
2.975	0.000354685
2.98	0.000267782
2.985	0.00026444
2.99	9.26694e-05
2.995	0.000101534
3	9.63024e-05
3.005	8.78737e-05
3.01	8.81644e-05
3.015	9.01989e-05
3.02	7.55214e-05
3.025	6.17158e-05
3.03	5.56123e-05
3.035	4.13708e-05
3.04	-0.000100609
3.045	-2.91103e-05
3.05	-2.11176e-05
3.055	-7.0214e-06
3.06	-1.53047e-05
3.065	-1.85018e-05
3.07	-4.77115e-05
3.075	-3.89922e-05
3.08	-0.000115867
3.085	-0.000120954
3.09	-0.000120808
3.095	-9.85741e-05
3.1	-9.56677e-05
3.105	-0.000102062
3.11	-0.000102934
3.115	-9.02908e-05
3.12	-4.29159e-05
3.125	-4.64036e-05
3.13	-4.04454e-05
3.135	-3.2598e-05
3.14	-2.56226e-05
3.145	-3.27434e-05
3.15	-0.000107293
3.155	-2.11176e-05
3.16	-2.53319e-05
3.165	-3.11448e-05
3.17	3.07623e-05
3.175	7.30509e-05
3.18	6.41863e-05
3.185	7.63933e-05
3.19	8.13343e-05
3.195	9.20881e-05
3.2	8.10436e-05
3.205	7.29056e-05
3.21	0.000145131
3.215	0.000154722
3.22	0.000146729
3.225	9.36866e-05
3.23	9.38319e-05
3.235	9.63024e-05
3.24	9.38319e-05
3.245	8.36594e-05
3.25	8.58392e-05
3.255	9.15068e-05
3.26	1.21611e-05
3.265	1.44862e-05
3.27	1.49222e-05
3.275	-4.03001e-05
3.28	-7.63399e-05
3.285	-7.98276e-05
3.29	-1.98097e-05
3.295	-2.01004e-05
3.3	-2.53319e-05
3.305	-4.46597e-05
3.31	-5.23618e-05
3.315	-0.000118338
3.32	-0.000134033
3.325	-0.000141589
3.33	-0.000136648
3.335	-0.000122698
3.34	-0.000118483
3.345	-0.000113542
3.35	-0.000107584
3.355	-7.79384e-05
3.36	-6.34063e-05
3.365	-7.31428e-05
3.37	-7.77931e-05
3.375	-7.47414e-05
3.38	-8.18621e-05
3.385	-0.000105695
3.39	-0.000101335
3.395	-0.000176321
3.4	-0.000177048
3.405	-0.000153942
3.41	-0.000151326
3.415	-7.61946e-05
3.42	-7.48867e-05
3.425	-6.92191e-05
3.43	-6.79112e-05
3.435	-6.32609e-05
3.44	-6.60221e-05
3.445	-7.43054e-05
3.45	-8.61994e-06
3.455	2.37868e-05
3.46	-5.27754e-06
3.465	-3.33246e-05
3.47	-3.12901e-05
3.475	-1.82112e-05
3.48	-1.2253e-05
3.485	-1.5886e-05
3.49	4.79102e-05
3.495	5.08167e-05
3.5	4.67477e-05
3.505	4.16614e-05
3.51	9.98125e-06
3.515	8.23739e-06
3.52	-5.91919e-05
3.525	-6.29703e-05
3.53	-5.54136e-05
3.535	-4.08814e-05
3.54	-2.96916e-05
3.545	-3.87016e-05
3.55	-3.63764e-05
3.555	2.69839e-05
3.56	-1.20853e-06
3.565	-6.44011e-06
3.57	-2.51643e-06
3.575	7.36546e-06
3.58	-2.51643e-06
3.585	-9.49187e-06
3.59	-5.27754e-06
3.595	-4.00095e-05
3.6	-3.82656e-05
3.605	-4.24799e-05
3.61	-4.13173e-05
3.615	-3.49232e-05
3.62	-2.96916e-05
3.625	-4.01548e-05
3.63	0.000207183
3.635	0.000200789
3.64	0.000193668
3.645	0.000201951
3.65	0.0002082
3.655	0.000221134
3.66	8.58392e-05
3.665	0.000121152
3.67	0.000149054
3.675	0.000156466
3.68	0.000159953
3.685	0.000154431
3.69	0.000152251
3.695	0.000152833
3.7	0.000148182
3.705	0.000134813
3.71	0.0001383
3.715	0.00013801
3.72	0.00012435
3.725	0.000124931
3.73	0.000130453
3.735	-0.000117757
3.74	-0.00011456
3.745	-0.000118629
3.75	-0.000128801
3.755	-0.0001304
3.76	-0.000138102
3.765	-0.000142461
3.77	-0.000182279
3.775	-0.00020524
3.78	-0.000144932
3.785	-0.000157139
3.79	-0.000160336
3.795	-0.000154959
3.8	-0.000140281
3.805	-0.000160191
3.81	-0.000154668
3.815	-0.000146966
3.82	-0.000131272
3.825	-0.000119065
3.83	-0.000118774
3.835	0.000303386
3.84	0.000314285
3.845	0.00030978
3.85	0.000306438
3.855	0.000310797
3.86	0.000342187
3.865	0.000333904
3.87	0.000332305
3.875	0.000329544
3.88	0.000328817
3.885	0.000251651
3.89	0.000249617
3.895	0.000262987
3.9	0.00027156
3.905	0.000250053
3.91	0.0002579
3.915	0.00026691
3.92	0.000260661
3.925	0.000242641
3.93	0.000234067
3.935	0.000235666
3.94	-0.000185622
3.945	-0.000199137
3.95	-0.000195504
3.955	-0.00018722
3.96	-0.000205386
3.965	-0.00024099
3.97	-0.000235177
3.975	-0.000223551
3.98	-0.000205676
3.985	-0.000206839
3.99	-0.000195068
3.995	-0.000131998
4	-0.000138683
4.005	-0.00014842
4.01	-0.000149291
4.015	-0.000143043
4.02	-0.000146094
4.025	-8.20075e-05
4.03	-1.05091e-05
4.035	4.02306e-06
4.04	3.87773e-06
4.045	-4.59553e-08
4.05	1.98855e-06
4.055	2.71516e-06
4.06	-9.17886e-07
4.065	-4.69625e-06
4.07	-1.34156e-05
4.075	-1.37062e-05
4.08	3.0058e-06
4.085	-1.34156e-05
4.09	-1.76299e-05
4.095	-1.53047e-05
4.1	-6.87832e-05
4.105	-7.40148e-05
4.11	-7.02364e-05
4.115	-5.84653e-05
4.12	-5.06179e-05
4.125	-2.22802e-05
4.13	-9.00001e-05
4.135	0.000284494
4.14	0.000285657
4.145	0.000278972
4.15	0.000285366
4.155	0.000292923
4.16	0.000292923
4.165	0.000290743
4.17	0.000285802
4.175	0.000295975
4.18	0.00033463
4.185	0.000294085
4.19	0.000295248
4.195	0.000303386
4.2	0.000311088
4.205	0.000302805
4.21	0.000355992
4.215	0.000360933
4.22	0.000360352
4.225	0.000346111
4.23	0.000343931
4.235	0.000360497
4.24	-8.04089e-05
4.245	-8.95642e-05
4.25	-7.41601e-05
4.255	0.000182042
4.26	0.000166929
4.265	0.00015603
4.27	0.000148909
4.275	0.000161407
4.28	0.000167946
4.285	0.000126965
4.29	0.000143968
4.295	0.000150362
4.3	0.000194395
4.305	0.000185385
4.31	0.000188146
4.315	0.000144259
4.32	0.00014266
4.325	0.000135539
4.33	0.000138446
4.335	0.000116066
4.34	0.000105894
4.345	0.000101679
4.35	0.000110399
4.355	9.90635e-05
4.36	-0.00015307
4.365	-0.000143188
4.37	-0.000133742
4.375	-0.000106422
4.38	-3.41966e-05
4.385	-3.50685e-05
4.39	-3.37606e-05
4.395	-3.05635e-05
4.4	-3.347e-05
4.405	-8.21528e-05
4.41	-7.93917e-05
4.415	-8.04089e-05
4.42	-8.52045e-05
4.425	-9.56677e-05
4.43	-9.91554e-05
4.435	-9.65396e-05
4.44	-0.000107148
4.445	-0.000124732
4.45	-0.000120663
4.455	-0.000121971
4.46	-0.000108892
4.465	-0.000108311
4.47	-0.000107729
4.475	-9.30519e-05
4.48	-0.000109183
4.485	-0.000188383
4.49	-0.000192888
4.495	-0.000135922
4.5	-0.000137666
4.505	-0.000147548
4.51	-0.000143915
4.515	-0.00013723
4.52	-6.12264e-05
4.525	-6.06451e-05
4.53	-5.06179e-05
4.535	-4.01548e-05
4.54	-3.79749e-05
4.545	-3.44872e-05
4.55	2.17523e-05
4.555	2.36415e-05
4.56	2.27696e-05
4.565	6.49353e-06
4.57	-9.17886e-07
4.575	1.40726e-06
4.58	-7.89333e-06
4.585	-1.39968e-05
4.59	-1.21077e-05
4.595	-1.00732e-05
4.6	-5.25071e-05
4.605	-5.58495e-05
4.61	-4.81475e-05
4.615	-4.5241e-05
4.62	-4.46597e-05
4.625	-0.000122262
4.63	-0.000126331
4.635	-0.000129382
4.64	-0.000118483
4.645	-0.000128365
4.65	-0.000129382
4.655	-0.000166585
4.66	-0.000161789
4.665	-0.000132579
4.67	-0.000127348
4.675	-0.000114269
4.68	-0.000104968
4.685	-0.000109764
4.69	0.000310652
4.695	0.000349598
4.7	0.000351923
4.705	0.000338409
4.71	0.000340152
4.715	0.000349889
4.72	0.000347273
4.725	0.000333904
4.73	0.000333613
4.735	0.000334775
4.74	0.000333904
4.745	0.000316465
4.75	0.00045423
4.755	0.000484748
4.76	0.000485184
4.765	0.000473558
4.77	0.000438099
4.775	0.000440424
4.78	0.000451178
4.785	0.000438681
4.79	0.000440424
4.795	2.55307e-05
4.8	-1.51594e-05
4.805	-1.93738e-05
4.81	3.43953e-05
4.815	3.10529e-05
4.82	2.37868e-05
4.825	2.1171e-05
4.83	3.27968e-05
4.835	3.7883e-05
4.84	4.20974e-05
4.845	0.000144695
4.85	0.000141497
4.855	1.50675e-05
4.86	-1.57407e-05
4.865	-2.51866e-05
4.87	-2.60586e-05
4.875	-2.18442e-05
4.88	-2.60586e-05
4.885	-2.40241e-05
4.89	1.43409e-05
4.895	1.63754e-05
4.9	0.000169254
4.905	0.000170998
4.91	0.00018553
4.915	0.000138155
4.92	0.000150798
4.925	0.000144695
4.93	0.000174776
4.935	0.000166202
4.94	0.000164022
4.945	0.000225493
4.95	0.000123623
4.955	0.000139463
4.96	0.000136411
4.965	0.000144985
4.97	0.000149054
4.975	0.000189454
4.98	0.000791522
4.985	0.000797335
4.99	0.000766672
4.995	0.000731504
5	0.000723802
5.005	0.000559588
5.01	0.000559298
5.015	0.000543748
5.02	0.000542295
5.025	0.000537935
5.03	0.000549125
5.035	0.00052195
5.04	0.0005266
5.045	0.000524856
5.05	0.000456119
5.055	0.00045423
5.06	0.000441732
5.065	0.000439262
5.07	0.000432868
5.075	0.000436501
5.08	0.000399444
5.085	-0.000187075
5.09	-0.000191289
5.095	-0.00018039
5.1	-0.000179228
5.105	-0.000164986
5.11	-0.000157865
5.115	-0.000148855
5.12	-0.000150309
5.125	-0.000151181
5.13	-0.000149146
5.135	-0.000152343
5.14	-0.000153942
5.145	-0.000160481
5.15	-0.000167166
5.155	-0.000158301
5.16	-0.000158301
5.165	-0.000160772
5.17	-0.000160627
5.175	-0.000156848
5.18	-0.000150309
5.185	-0.000152198
5.19	-0.000174577
5.195	-0.000172979
5.2	-0.000146385
5.205	-0.000151617
5.21	-0.000169201
5.215	-0.000163824
5.22	-0.000175013
5.225	-0.000177193
5.23	-0.000185186
5.235	-0.000192743
5.24	-0.000195068
5.245	-0.000107148
5.25	-9.87195e-05
5.255	-8.52045e-05
5.26	-7.8665e-05
5.265	0.000145276
5.27	0.000218663
5.275	0.00022375
5.28	0.000291906
5.285	0.000283477
5.29	0.000281588
5.295	0.000293213
5.3	0.00028929
5.305	0.000308327
5.31	0.000303386
5.315	0.000310071
5.32	0.000302659
5.325	0.000302659
5.33	0.000301061
5.335	0.000310652
5.34	0.000310797
5.345	0.000312105
5.35	0.000244967
5.355	0.000241915
5.36	0.0002486
5.365	0.000234649
5.37	3.9001e-07
5.375	-6.90738e-05
5.38	-8.24434e-05
5.385	0.000581677
5.39	0.000578771
5.395	0.000596936
5.4	0.000601005
5.405	0.000829887
5.41	0.000776699
5.415	0.000786
5.42	0.000787162
5.425	0.000787308
5.43	0.000782657
5.435	0.000787453
5.44	0.000781349
5.445	0.000783384
5.45	0.000779751
5.455	0.00078629
5.46	0.000785273
5.465	0.00077016
5.47	0.000771613
5.475	0.000780623
5.48	0.000782221
5.485	0.000787017
5.49	4.42772e-05
5.495	4.47132e-05
5.5	3.09076e-05
5.505	1.94272e-05
5.51	-0.000209745
5.515	-0.000200881
5.52	-4.90194e-05
5.525	-4.1172e-05
5.53	-4.21893e-05
5.535	-2.91103e-05
5.54	-1.57407e-05
5.545	-2.18442e-05
5.55	5.19792e-05
5.555	5.41591e-05
5.56	2.08804e-05
5.565	7.36546e-06
5.57	7.80142e-06
5.575	1.18704e-05
5.58	2.32055e-05
5.585	2.05897e-05
5.59	2.10257e-05
5.595	2.91637e-05
5.6	3.19248e-05
5.605	2.69839e-05
5.61	2.58213e-05
5.615	2.66933e-05
5.62	1.91365e-05
5.625	-0.000139555
5.63	-0.000165277
5.635	-0.000157865
5.64	-0.000121099
5.645	-0.000140281
5.65	-0.000127784
5.655	-0.000193033
5.66	-0.000189691
5.665	-0.000186784
5.67	-0.000173996
5.675	-0.000170508
5.68	-0.000160772
5.685	-0.000156122
5.69	-0.000161208
5.695	-0.000158883
5.7	-0.000163242
5.705	-0.000167457
5.71	-0.000140136
5.715	-0.000115286
5.72	-0.000108892
5.725	-0.000103224
5.73	-9.81382e-05
5.735	-7.79384e-05
5.74	-4.87288e-05
5.745	-9.27613e-05
5.75	-6.2825e-05
5.755	-6.50048e-05
5.76	-4.30612e-05
5.765	3.97722e-05
5.77	4.02082e-05
5.775	4.18067e-05
5.78	4.42772e-05
5.785	2.95997e-05
5.79	9.54528e-06
5.795	2.05897e-05
5.8	0.000156756
5.805	0.000157919
5.81	0.000155739
5.815	0.00013801
5.82	0.000115194
5.825	0.000107056
5.83	9.7465e-05
5.835	0.000147746
5.84	0.000147456
5.845	0.00013365
5.85	0.000135975
5.855	0.00011534
5.86	0.000124059
5.865	9.49945e-05
5.87	7.07481e-06
5.875	1.11438e-05
5.88	1.52128e-05
5.885	5.91224e-06
5.89	7.6561e-06
5.895	1.11438e-05
5.9	6.20288e-06
5.905	-0.000135195
5.91	-0.000139555
5.915	-0.000134905
5.92	-0.000148129
5.925	-9.36332e-05
5.93	-8.66577e-05
5.935	-6.92191e-05
5.94	-0.000119646
5.945	-0.000115867
5.95	-0.000135922
5.955	-0.000133015
5.96	-0.000135777
5.965	-0.000147838
5.97	-0.000155976
5.975	-0.00015307
5.98	-0.000155831
5.985	-0.000161353
5.99	-0.000163678
5.995	-0.000162225
6	-0.000162516
6.005	-0.000162225
6.01	-0.000153215
6.015	-0.000144496
6.02	-0.000130836
6.025	-0.000118919
6.03	-0.000174577
6.035	-0.000177339
6.04	-0.000185913
6.045	-9.79928e-05
6.05	-0.000109619
6.055	-0.000103806
6.06	-9.94461e-05
6.065	-0.000103224
6.07	-0.000109764
6.075	-0.00010802
6.08	-0.000102788
6.085	-0.000118483
6.09	-0.000119791
6.095	-0.000101335
6.1	-9.69756e-05
6.105	-9.88648e-05
6.11	-6.87832e-05
6.115	-6.6894e-05
6.12	-6.13718e-05
6.125	-6.26797e-05
6.13	-6.89285e-05
6.135	-6.45688e-05
6.14	-6.18077e-05
6.145	-7.15443e-05
6.15	-0.000163678
6.155	-0.000159028
6.16	-0.00015336
6.165	-0.000161789
6.17	-0.000160772
6.175	-0.000148855
6.18	-0.000140717
6.185	-0.000150309
6.19	-6.54408e-05
6.195	-6.18077e-05
6.2	-7.08177e-05
6.205	-7.43054e-05
6.21	-9.17886e-07
6.215	-3.27434e-05
6.22	-4.75662e-05
6.225	-5.8756e-05
6.23	-7.29975e-05
6.235	-6.06451e-05
6.24	-6.34063e-05
6.245	-6.77659e-05
6.25	-6.71846e-05
6.255	-5.51229e-05
6.26	-5.4251e-05
6.265	-6.2825e-05
6.27	-6.61674e-05
6.275	-6.18077e-05
6.28	-5.97732e-05
6.285	-6.58767e-05
6.29	-6.67487e-05
6.295	-7.67759e-05
6.3	-7.72118e-05
6.305	-7.75025e-05
6.31	-7.9101e-05
6.315	-0.000142316
6.32	-0.000136648
6.325	-7.4596e-05
6.33	-6.2389e-05
6.335	-5.52682e-05
6.34	-5.91919e-05
6.345	-5.71574e-05
6.35	-5.832e-05
6.355	-4.72755e-05
6.36	-5.06179e-05
6.365	-5.25071e-05
6.37	-5.19258e-05
6.375	5.04031e-06
6.38	6.20288e-06
6.385	-7.72564e-07
6.39	-9.17886e-07
6.395	5.04031e-06
6.4	-3.52138e-05
6.405	-3.87016e-05
6.41	-5.14899e-05
6.415	-5.07633e-05
6.42	-5.39603e-05
6.425	-5.99185e-05
6.43	-6.63127e-05
6.435	-6.6458e-05
6.44	-6.82019e-05
6.445	-6.57314e-05
6.45	-7.02364e-05
6.455	-6.48595e-05
6.46	-6.54408e-05
6.465	-7.59039e-05
6.47	-8.4042e-05
6.475	0.000126965
6.48	7.53761e-05
6.485	5.75015e-05
6.49	5.5467e-05
6.495	7.53761e-05
6.5	8.13343e-05
6.505	7.05804e-05
6.51	6.91272e-05
6.515	8.64205e-05
6.52	8.78737e-05
6.525	7.90091e-05
6.53	7.95904e-05
6.535	3.62845e-05
6.54	2.75652e-05
6.545	2.1607e-05
6.55	1.59394e-05
6.555	1.91365e-05
6.56	2.17523e-05
6.565	0.000116938
6.57	0.000122606
6.575	0.000243949
6.58	3.8755e-05
6.585	3.67205e-05
6.59	4.92181e-05
6.595	0.000139899
6.6	0.000126675
6.605	0.000111997
6.61	0.000101389
6.615	0.000112288
6.62	0.000110544
6.625	0.000106911
6.63	0.00015385
6.635	0.000163732
6.64	0.000166493
6.645	0.000173323
6.65	0.000177247
6.655	0.000177973
6.66	0.0002486
6.665	0.00023988
6.67	0.000132778
6.675	0.000173904
6.68	7.45041e-05
6.685	6.43316e-05
6.69	5.86641e-05
6.695	6.05532e-05
6.7	-2.25708e-05
6.705	-2.82384e-05
6.71	-2.43147e-05
6.715	-1.64673e-05
6.72	-2.06817e-05
6.725	-2.66175e-06
6.73	-2.51643e-06
6.735	-4.1608e-05
6.74	-4.931e-05
6.745	6.86913e-05
6.75	6.21518e-05
6.755	7.52307e-05
6.76	9.7465e-05
6.765	2.21883e-05
6.77	1.72473e-05
6.775	1.94272e-05
6.78	-2.09723e-05
6.785	-3.24527e-05
6.79	-2.75118e-05
6.795	-1.2689e-05
6.8	-1.34156e-05
6.805	-2.24255e-05
6.81	-2.27162e-05
6.815	-1.71939e-05
6.82	-2.0827e-05
6.825	-2.78024e-05
6.83	-3.6667e-05
6.835	-3.49232e-05
6.84	-4.08814e-05
6.845	-3.02729e-05
6.85	-0.000150018
6.855	-0.000143333
6.86	-0.000148565
6.865	-0.000171962
6.87	-0.000162661
6.875	-0.000152198
6.88	-0.000144496
6.885	-0.000145658
6.89	-0.00014871
6.895	-0.000149001
6.9	-0.000156267
6.905	-0.000159609
6.91	-0.000157284
6.915	-0.000158011
6.92	-0.000158156
6.925	-0.000164696
6.93	-0.000163097
6.935	-0.00016891
6.94	-0.000166439
6.945	-0.000164405
6.95	-0.000176757
6.955	0.000182188
6.96	0.000172596
6.965	0.000158936
6.97	0.000159372
6.975	0.00016533
6.98	0.000170126
6.985	0.00016068
6.99	0.000181316
6.995	0.000184949
7	0.000188436
7.005	0.000212705
7.01	0.000224186
7.015	0.000235957
7.02	0.000246274
7.025	0.000595192
7.03	0.000602168
7.035	0.000603621
7.04	0.000597372
7.045	0.000590251
7.05	0.000582258
7.055	0.000603621
7.06	0.000247292
7.065	0.000233341
7.07	0.000235521
7.075	0.000240752
7.08	0.000241188
7.085	0.000229708
7.09	0.000232469
7.095	0.000226511
7.1	0.000224767
7.105	0.000213141
7.11	0.000198609
7.115	0.000191198
7.12	0.000218954
7.125	0.000202097
7.13	-0.000163533
7.135	-0.00016426
7.14	-0.000146385
7.145	-0.000151035
7.15	-0.000148565
7.155	-0.000139119
7.16	-0.000159609
7.165	-0.000166875
7.17	-0.000151035
7.175	-0.000145658
7.18	-0.000154959
7.185	-0.000157865
7.19	-0.000161353
7.195	-0.000161208
7.2	-0.000176757
7.205	-0.000188383
7.21	-0.000183587
7.215	-0.000189982
7.22	-0.000182425
7.225	-0.00022108
7.23	-0.000218174
7.235	-0.000202625
7.24	-0.000202189
7.245	-0.000222388
7.25	-0.000222388
7.255	-0.00022079
7.26	-0.00022297
7.265	-0.000226021
7.27	-0.000234305
7.275	-0.000240554
7.28	-0.000238519
7.285	-0.000239827
7.29	-0.000245494
7.295	-0.000171816
7.3	-0.00016426
7.305	-0.000167747
7.31	-0.000155395
7.315	-0.000150163
7.32	-0.000104968
7.325	-0.000115722
7.33	-0.000121244
7.335	-0.000117757
7.34	-0.000131998
7.345	-0.000136648
7.35	-8.88376e-05
7.355	-7.40148e-05
7.36	-6.73299e-05
7.365	-6.71846e-05
7.37	-6.45688e-05
7.375	-4.88741e-05
7.38	-3.87016e-05
7.385	-4.74209e-05
7.39	3.49766e-05
7.395	3.64298e-05
7.4	1.7538e-05
7.405	-4.81921e-07
7.41	3.9001e-07
7.415	4.74966e-06
7.42	1.31783e-05
7.425	7.68293e-05
7.43	0.000263713
7.435	0.000270543
7.44	0.000272142
7.445	0.000339571
7.45	0.000338554
7.455	0.00029147
7.46	0.00028057
7.465	0.000317773
7.47	0.000319807
7.475	0.000326928
7.48	0.000323731
7.485	0.00032344
7.49	0.000325911
7.495	0.000296265
7.5	0.000293213
7.505	0.000243949
7.51	0.000257028
7.515	0.000262696
7.52	0.000259499
7.525	0.000336955
7.53	0.000221279
7.535	0.000182478
7.54	0.000181897
7.545	0.000184222
7.55	0.000121007
7.555	0.000133214
7.56	0.000132052
7.565	0.000129872
7.57	0.000290307
7.575	0.000336374
7.58	0.000338409
7.585	0.000338118
7.59	0.000344803
7.595	0.000350761
7.6	0.000304839
7.605	0.000298154
7.61	0.000297428
7.615	0.000297428
7.62	0.00030542
7.625	0.00029612
7.63	0.000220262
7.635	0.000226801
7.64	8.52579e-05
7.645	8.4386e-05
7.65	8.99082e-05
7.655	0.000120135
7.66	0.000117665
7.665	0.00011999
7.67	0.000120862
7.675	-6.93645e-05
7.68	-0.000114995
7.685	-0.000127638
7.69	-0.000131126
7.695	-0.000137084
7.7	-0.000142752
7.705	-0.000151326
7.71	-0.000161063
7.715	-0.000156993
7.72	-0.000150745
7.725	-0.000155104
7.73	-0.00014871
7.735	-0.000144496
7.74	-0.000147693
7.745	-0.000154814
7.75	-0.00015525
7.755	-0.000161208
7.76	0.000367764
7.765	0.00035948
7.77	0.00035483
7.775	0.000454085
7.78	0.000443767
7.785	0.000437809
7.79	0.000441878
7.795	0.000451178
7.8	0.000449434
7.805	0.000446383
7.81	0.000452631
7.815	0.000584293
7.82	0.000581241
7.825	0.000570633
7.83	0.000557554
7.835	0.000548544
7.84	0.000570778
7.845	0.000560751
7.85	0.000563948
7.855	0.000572813
7.86	0.000580951
7.865	2.75652e-05
7.87	3.62845e-05
7.875	5.08167e-05
7.88	-1.82112e-05
7.885	-1.55954e-05
7.89	-1.53047e-05
7.895	-1.53047e-05
7.9	-2.37334e-05
7.905	-3.11448e-05
7.91	-3.347e-05
7.915	-3.347e-05
7.92	-0.000161498
7.925	-0.000159464
7.93	-2.24255e-05
7.935	-3.53368e-06
7.94	8.09207e-06
7.945	-3.347e-05
7.95	-2.16989e-05
7.955	-2.01004e-05
7.96	-2.31521e-05
7.965	-3.7539e-05
7.97	1.55258e-06
7.975	-1.93514e-06
7.98	-4.26029e-06
7.985	-3.6667e-05
7.99	-4.77115e-05
7.995	3.0058e-06
8	6.3482e-06
8.005	8.964e-06
8.01	3.55579e-05
8.015	4.57304e-05
8.02	6.33143e-05
8.025	7.78465e-05
8.03	0.000100226
8.035	-2.75118e-05
8.04	-3.81203e-05
8.045	-4.48051e-05
8.05	-4.50957e-05
8.055	-5.11992e-05
8.06	-5.10539e-05
8.065	-5.57042e-05
8.07	-5.16352e-05
8.075	-8.28794e-05
8.08	-7.1399e-05
8.085	-7.32881e-05
8.09	-5.03273e-05
8.095	-4.08814e-05
8.1	-8.57858e-05
8.105	-5.10539e-05
8.11	-5.84653e-05
8.115	-6.90738e-05
8.12	-7.22709e-05
8.125	-6.03545e-05
8.13	-6.82019e-05
8.135	-8.82563e-05
8.14	-8.47686e-05
8.145	-8.52045e-05
8.15	-7.32881e-05
8.155	-6.93645e-05
8.16	-5.89013e-05
8.165	-6.54408e-05
8.17	-6.82019e-05
8.175	-6.52954e-05
8.18	-7.12536e-05
8.185	-8.73844e-05
8.19	-8.50592e-05
8.195	-0.000102062
8.2	-0.000107293
8.205	-0.000109619
8.21	-9.29066e-05
8.215	-8.57858e-05
8.22	-9.26159e-05
8.225	-7.43054e-05
8.23	-0.000105259
8.235	-9.85741e-05
8.24	-9.87195e-05
8.245	-4.80021e-05
8.25	-4.62583e-05
8.255	1.02719e-05
8.26	1.12891e-05
8.265	-6.27243e-07
8.27	-5.85883e-06
8.275	3.9001e-07
8.28	-3.36599e-07
8.285	-4.81921e-07
8.29	1.88459e-05
8.295	1.55035e-05
8.3	1.62301e-05
8.305	0.000283477
8.31	0.000281878
8.315	0.000224767
8.32	0.00044057
8.325	0.000432722
8.33	0.000406274
8.335	0.000436937
8.34	0.00044086
8.345	0.000492159
8.35	0.000437518
8.355	0.000439407
8.36	0.000380552
8.365	0.00037532
8.37	0.000377936
8.375	0.000392614
8.38	0.000388835
8.385	0.000378953
8.39	0.000376047
8.395	0.000354975
8.4	0.000351487
8.405	0.000344512
8.41	7.97357e-05
8.415	9.23787e-05
8.42	0.000113886
8.425	-0.000104242
8.43	-8.52045e-05
8.435	-7.29975e-05
8.44	-8.86923e-05
8.445	-9.72662e-05
8.45	-0.00015336
8.455	-0.000157139
8.46	-0.000165132
8.465	-0.000183733
8.47	-0.000176903
8.475	-0.000175013
8.48	-0.00017792
8.485	-0.000181844
8.49	-0.000176612
8.495	-0.000164696
8.5	-0.000155831
8.505	-0.000159173
8.51	-0.00014842
8.515	-0.000151035
8.52	-0.000157865
8.525	-0.000177629
8.53	-0.000183442
8.535	-0.000195068
8.54	-0.000199863
8.545	-0.000215704
8.55	-0.000225004
8.555	-0.000212652
8.56	-0.00021178
8.565	-0.000198265
8.57	-0.000143915
8.575	-0.000146385
8.58	-0.000142461
8.585	-0.000143188
8.59	-0.000143915
8.595	-0.000138247
8.6	-0.000140717
8.605	-0.000146676
8.61	-0.000150745
8.615	-0.000167311
8.62	-0.000160045
8.625	-0.000166439
8.63	-0.000162806
8.635	-2.43147e-05
8.64	-1.60314e-05
8.645	-1.73392e-05
8.65	-9.78252e-06
8.655	2.71516e-06
8.66	-3.679e-06
8.665	-6.29479e-06
8.67	-1.98097e-05
8.675	-5.99185e-05
8.68	-4.14627e-05
8.685	-4.87288e-05
8.69	9.45585e-05
8.695	9.96448e-05
8.7	9.79009e-05
8.705	8.64205e-05
8.71	0.000106911
8.715	0.000182478
8.72	0.000191052
8.725	0.000187855
8.73	0.000204858
8.735	0.000455538
8.74	0.000326056
8.745	0.000313413
8.75	0.000310797
8.755	0.000309344
8.76	0.000336665
8.765	0.00032998
8.77	0.000330997
8.775	0.000339716
8.78	0.000341751
8.785	0.00032533
8.79	0.000314285
8.795	0.000170707
8.8	0.000173614
8.805	0.000188582
8.81	0.000387091
8.815	0.000374884
8.82	0.000309489
8.825	0.000309199
8.83	0.000303241
8.835	0.000289726
8.84	3.8755e-05
8.845	3.77377e-05
8.85	3.425e-05
8.855	3.27968e-05
8.86	2.50947e-05
8.865	-1.80659e-05
8.87	0.000155303
8.875	0.000161843
8.88	0.00016751
8.885	0.000159953
8.89	0.000150071
8.895	0.00016533
8.9	0.000266474
8.905	0.000258772
8.91	0.000237846
8.915	4.70383e-05
8.92	4.10801e-05
8.925	3.13436e-05
8.93	1.47769e-05
8.935	2.21883e-05
8.94	2.36415e-05
8.945	2.05897e-05
8.95	1.46315e-05
8.955	1.92818e-05
8.96	2.88731e-05
8.965	3.09076e-05
8.97	4.2824e-05
8.975	-0.000109473
8.98	-0.000118629
8.985	-0.000134469
8.99	-0.000143333
8.995	-0.000135777
9	-0.000131417
9.005	-0.000215704
9.01	-7.88104e-05
9.015	-7.32881e-05
9.02	-7.48867e-05
9.025	-8.20075e-05
9.03	-6.83472e-05
9.035	-4.13173e-05
9.04	-4.69849e-05
9.045	-5.0182e-05
9.05	-5.04726e-05
9.055	-3.88469e-05
9.06	2.72745e-05
9.065	2.42228e-05
9.07	2.37868e-05
9.075	2.72745e-05
9.08	1.02719e-05
9.085	4.45902e-06
9.09	6.20288e-06
9.095	1.85552e-05
9.1	1.07079e-05
9.105	-2.95239e-06
9.11	-2.40241e-05
9.115	-0.00015336
9.12	-0.000151907
9.125	-0.000155104
9.13	-0.000147402
9.135	-0.00014871
9.14	-0.000152053
9.145	-0.000151907
9.15	-0.000155395
9.155	-6.20984e-05
9.16	-6.20984e-05
9.165	-0.000132434
9.17	-0.000136358
9.175	-0.000132143
9.18	-0.000139264
9.185	-0.000141153
9.19	-0.000133161
9.195	-0.000119646
9.2	-0.000115867
9.205	-0.000109183
9.21	-0.00010337
9.215	-9.81382e-05
9.22	-9.87195e-05
9.225	-0.000102353
9.23	0.000180589
9.235	0.000209653
9.24	0.000204131
9.245	0.000184077
9.25	0.000185385
9.255	0.000198754
9.26	0.000109236
9.265	0.000104876
9.27	0.000106766
9.275	0.000116647
9.28	0.000119409
9.285	0.000126529
9.29	0.000124059
9.295	0.00012464
9.3	0.000109236
9.305	0.000100662
9.31	9.39772e-05
9.315	8.52579e-05
9.32	8.51126e-05
9.325	8.06076e-05
9.33	8.56939e-05
9.335	-7.12536e-05
9.34	-0.000100463
9.345	-0.000100754
9.35	-9.10174e-05
9.355	-9.00001e-05
9.36	-6.06451e-05
9.365	-1.5886e-05
9.37	-2.75118e-05
9.375	-2.92556e-05
9.38	-3.05635e-05
9.385	-3.46325e-05
9.39	-3.56498e-05
9.395	-2.95463e-05
9.4	4.3137e-06
9.405	6.49353e-06
9.41	7.22013e-06
9.415	2.32055e-05
9.42	3.57032e-05
9.425	3.03263e-05
9.43	2.72745e-05
9.435	2.62573e-05
9.44	-8.78203e-05
9.445	-8.34607e-05
9.45	-8.7239e-05
9.455	-7.98276e-05
9.46	-7.60493e-05
9.465	-0.000115867
9.47	-0.000167893
9.475	-0.000161498
9.48	-0.000159173
9.485	-0.000164696
9.49	-0.000166294
9.495	-8.11355e-05
9.5	-7.56133e-05
9.505	-0.000111653
9.51	-0.000107729
9.515	-0.000100754
9.52	-0.000106276
9.525	-4.65489e-05
9.53	-5.10539e-05
9.535	-4.69849e-05
9.54	-5.03273e-05
9.545	-6.04998e-05
9.55	4.6457e-05
9.555	5.37231e-05
9.56	5.75015e-05
9.565	5.41591e-05
9.57	5.47404e-05
9.575	7.2179e-05
9.58	7.71199e-05
9.585	7.85731e-05
9.59	7.2179e-05
9.595	7.14524e-05
9.6	4.45678e-05
9.605	2.62573e-05
9.61	2.74199e-05
9.615	3.07623e-05
9.62	3.3814e-05
9.625	6.95632e-05
9.63	1.11438e-05
9.635	1.94272e-05
9.64	2.6112e-05
9.645	2.40775e-05
9.65	2.14617e-05
9.655	-8.75297e-05
9.66	-9.34879e-05
9.665	-9.37785e-05
9.67	-9.40692e-05
9.675	-9.29066e-05
9.68	-0.000115286
9.685	-0.000118483
9.69	-0.000119936
9.695	-0.000104096
9.7	-9.72662e-05
9.705	-0.000150745
9.71	-0.000140863
9.715	-0.000134469
9.72	-0.000135195
9.725	-0.000126185
9.73	-0.000161644
9.735	-0.00014188
9.74	-0.000140427
9.745	-0.000147402
9.75	-0.000146821
9.755	-0.000139846
9.76	-0.000139555
9.765	-0.000135777
9.77	-0.000137811
9.775	-0.000136212
9.78	-0.000132289
9.785	-0.000120808
9.79	-8.8111e-05
9.795	-8.49139e-05
9.8	-9.55224e-05
9.805	-0.000104678
9.81	-0.000123424
9.815	-0.000120808
9.82	-0.000123279
9.825	-0.000128946
9.83	-0.000144205
9.835	-0.000148274
9.84	-0.000163242
9.845	-0.000167457
9.85	-0.000170072
9.855	-0.000169491
9.86	-0.000176176
9.865	-0.000185622
9.87	-0.000204223
9.875	-0.000190708
9.88	-0.000186349
9.885	-0.000183733
9.89	-0.000190853
9.895	-0.00018722
9.9	-0.000166439
9.905	-0.000151471
9.91	-0.000154087
9.915	-0.000139555
9.92	-0.000143915
9.925	-0.000160191
9.93	-7.18349e-05
9.935	-6.63127e-05
9.94	-6.12264e-05
9.945	-6.47142e-05
9.95	-6.55861e-05
9.955	-5.90466e-05
9.96	-5.3815e-05
9.965	-5.4251e-05
9.97	-4.36425e-05
9.975	-2.43147e-05
9.98	-4.39331e-05
9.985	-5.4687e-05
9.99	-1.82112e-05
[truncated: 70,021 more rows]
