# Supplementary material for: An electrochemiluminescence device powered by streaming potential for the detection of amines in flowing solution
Source: Nat Commun. 2025 Sep 8;16:8217. doi: 10.1038/s41467-025-63548-2 (PMC12417550; doi:10.1038/s41467-025-63548-2)
Supplement: Supplementary file 6 — Source Data [file 41467_2025_63548_MOESM6_ESM.zip › Source Data/Supplementary Fig.21.xlsx]

## Sheet: a
1mM TPrA			1mM TPrA + 1mM DBAE			1mM TPrA + 1mM TEOA			1mM TPrA + 1 mM Aniline			2 mM TPrA
Time / s	ECL intensity		Time / s	ECL intensity		Time / s	ECL intensity		Time / s	ECL intensity		Time / s	ECL intensity
0	#N/A		0	#N/A		0	#N/A		0	#N/A		0	#N/A
0.01	#N/A		0.01	#N/A		0.01	#N/A		0.01	#N/A		0.01	#N/A
0.02	#N/A		0.02	#N/A		0.02	#N/A		0.02	#N/A		0.02	#N/A
0.03	#N/A		0.03	#N/A		0.03	#N/A		0.03	#N/A		0.03	#N/A
0.04	#N/A		0.04	#N/A		0.04	#N/A		0.04	#N/A		0.04	#N/A
0.05	#N/A		0.05	#N/A		0.05	#N/A		0.05	#N/A		0.05	#N/A
0.06	#N/A		0.06	#N/A		0.06	#N/A		0.06	#N/A		0.06	#N/A
0.07	#N/A		0.07	#N/A		0.07	#N/A		0.07	#N/A		0.07	#N/A
0.08	#N/A		0.08	#N/A		0.08	#N/A		0.08	#N/A		0.08	#N/A
0.09	#N/A		0.09	#N/A		0.09	#N/A		0.09	#N/A		0.09	#N/A
0.1	#N/A		0.1	#N/A		0.1	#N/A		0.1	#N/A		0.1	#N/A
0.11	#N/A		0.11	#N/A		0.11	#N/A		0.11	#N/A		0.11	#N/A
0.12	#N/A		0.12	#N/A		0.12	#N/A		0.12	#N/A		0.12	#N/A
0.13	#N/A		0.13	#N/A		0.13	#N/A		0.13	#N/A		0.13	#N/A
0.14	#N/A		0.14	#N/A		0.14	#N/A		0.14	#N/A		0.14	#N/A
0.15	#N/A		0.15	#N/A		0.15	#N/A		0.15	#N/A		0.15	#N/A
0.16	#N/A		0.16	#N/A		0.16	#N/A		0.16	#N/A		0.16	#N/A
0.17	#N/A		0.17	#N/A		0.17	#N/A		0.17	#N/A		0.17	#N/A
0.18	0.000700038		0.18	0.000499811		0.18	0.00025097		0.18	0.000388072		0.18	0.000877982
0.19	0.000676743		0.19	0.000472407		0.19	0.000332958		0.19	0.000372778		0.19	0.00082309
0.2	0.000563676		0.2	0.000433904		0.2	0.000352744		0.2	0.000339667		0.2	0.000842876
0.21	0.000627661		0.21	0.000629929		0.21	0.000685843		0.21	0.000371354		0.21	0.000989971
0.22	0.000550909		0.22	0.000627029		0.22	0.000715801		0.22	0.000379848		0.22	0.00102095
0.23	0.000517085		0.23	0.000650477		0.23	0.000725618		0.23	0.000374202		0.23	0.000863323
0.24	0.000546891		0.24	0.000618383		0.24	0.000737621		0.24	0.000343685		0.24	0.000830262
0.25	0.000588649		0.25	0.000737554		0.25	0.000729331		0.25	0.000404008		0.25	0.000977103
0.26	0.000539312		0.26	0.000626724		0.26	0.000754508		0.26	0.000362656		0.26	0.000941855
0.27	0.000568558		0.27	0.000596868		0.27	0.000726584		0.27	0.000288244		0.27	0.000931275
0.28	0.000581325		0.28	0.000618383		0.28	0.00063376		0.28	0.000296993		0.28	0.000973746
0.29	0.000560522		0.29	0.000608058		0.29	0.000639202		0.29	0.000312862		0.29	0.000993531
0.3	0.000594905		0.3	0.000559128		0.3	0.000621146		0.3	0.000316422		0.3	0.000870952
0.31	0.000588293		0.31	0.000636693		0.31	0.000669008		0.31	0.000284328		0.31	0.000839672
0.32	0.000692511		0.32	0.000621587		0.32	0.000755321		0.32	0.000292924		0.32	0.000802847
0.33	0.000741644		0.33	0.000633743		0.33	0.000823681		0.33	0.000318101		0.33	0.000951112
0.34	0.000844539		0.34	0.000649053		0.34	0.000843721		0.34	0.000335496		0.34	0.000923748
0.35	0.000753241		0.35	0.000550278		0.35	0.000864371		0.35	0.000336004		0.35	0.000843436
0.36	0.000688798		0.36	0.000595495		0.36	0.000881919		0.36	0.000157477		0.36	0.000779705
0.37	0.000713975		0.37	0.000601395		0.37	0.000899212		0.37	0.000129858		0.37	0.000702648
0.38	0.000644242		0.38	0.000565587		0.38	0.0008366		0.38	0.000115312		0.38	0.000721467
0.39	0.000703141		0.39	0.000597427		0.39	0.00074581		0.39	9.0338e-05		0.39	0.000773906
0.4	0.000867682		0.4	0.000613449		0.4	0.000774242		0.4	0.000109259		0.4	0.000768871
0.41	0.000800899		0.41	0.000640406		0.41	0.000527559		0.41	6.85179e-05		0.41	0.00063261
0.42	0.000895656		0.42	0.00074025		0.42	0.000498821		0.42	4.7359e-05		0.42	0.000642782
0.43	0.000894893		0.43	0.000848587		0.43	0.000712597		0.43	7.90973e-05		0.43	0.000785605
0.44	0.000823634		0.44	0.000911148		0.44	0.00067623		0.44	0.000106665		0.44	0.000701834
0.45	0.000743526		0.45	0.00101842		0.45	0.000674959		0.45	0.000196183		0.45	0.000539735
0.46	0.000886348		0.46	0.00102925		0.46	0.000661378		0.46	0.000280056		0.46	0.000677216
0.47	0.000908473		0.47	0.00101409		0.47	0.000703136		0.47	0.000258693		0.47	0.000674979
0.48	0.000959438		0.48	0.00100433		0.48	0.000712699		0.48	0.000216579		0.48	0.000659465
0.49	0.000938482		0.49	0.0010086		0.49	0.000890718		0.49	0.000193233		0.49	0.000594158
0.5	0.000854254		0.5	0.00110712		0.5	0.000920066		0.5	0.000212713		0.5	0.000658041
0.51	0.000845149		0.51	0.00103734		0.51	0.000848858		0.51	0.000208136		0.51	0.000660381
0.52	0.000768042		0.52	0.0010172		0.52	0.000798402		0.52	0.000285905		0.52	0.000621318
0.53	0.000903336		0.53	0.0011208		0.53	0.000747794		0.53	0.000274359		0.53	0.000468324
0.54	0.000810461		0.54	0.00111353		0.54	0.000746777		0.54	0.000283514		0.54	0.000518729
0.55	0.000820837		0.55	0.00107137		0.55	0.000737977		0.55	0.000349737		0.55	0.000564556
0.56	0.000841487		0.56	0.00108057		0.56	0.000676993		0.56	0.000456345		0.56	0.000575796
0.57	0.000767686		0.57	0.00109466		0.57	0.000714835		0.57	0.000454616		0.57	0.000583629
0.58	0.000750748		0.58	0.00108637		0.58	0.000730246		0.58	0.000463517		0.58	0.000560131
0.59	0.000836859		0.59	0.00107894		0.59	0.000787111		0.59	0.000480963		0.59	0.000569032
0.6	0.000728572		0.6	0.00109003		0.6	0.000757051		0.6	0.000550797		0.6	0.00057127
0.61	0.000707973		0.61	0.000880071		0.61	0.000693371		0.61	0.000570176		0.61	0.000554129
0.62	0.000599686		0.62	0.000758814		0.62	0.000701814		0.62	0.000566565		0.62	0.000695425
0.63	0.000749172		0.63	0.000621384		0.63	0.000468558		0.63	0.000520229		0.63	0.00055952
0.64	0.000810766		0.64	0.000573013		0.64	0.000467236		0.64	0.000551103		0.64	0.000566234
0.65	0.000832179		0.65	0.000361781		0.65	0.000462912		0.65	0.000409196		0.65	0.000635865
0.66	0.000668046		0.66	0.000334671		0.66	0.000437583		0.66	0.000366013		0.66	0.000507946
0.67	0.000639664		0.67	0.000336858		0.67	0.000385245		0.67	0.00036403		0.67	0.000557944
0.68	0.000595007		0.68	0.000421087		0.68	0.000383516		0.68	0.000411535		0.68	0.00056832
0.69	0.000598618		0.69	0.000419917		0.69	0.000214347		0.69	0.000416317		0.69	0.000576458
0.7	0.00061169		0.7	0.000338943		0.7	0.000189271		0.7	0.00044836		0.7	0.000533631
0.71	0.000613572		0.71	0.0003305		0.71	0.000176912		0.71	0.000586045		0.71	0.000520661
0.72	0.000578375		0.72	0.000364273		0.72	0.000210023		0.72	0.000534114		0.72	0.000532817
0.73	0.00043184		0.73	0.000244593		0.73	0.000320141		0.73	0.000530859		0.73	0.000529104
0.74	0.000435553		0.74	0.000245102		0.74	0.00037197		0.74	0.000504462		0.74	0.000492076
0.75	0.000475124		0.75	0.000219315		0.75	0.000432852		0.75	0.000427913		0.75	0.000500113
0.76	0.000575832		0.76	0.000365494		0.76	0.000488598		0.76	0.000310115		0.76	0.000519593
0.77	0.000613012		0.77	0.00036585		0.77	0.000428733		0.77	0.000343532		0.77	0.000533428
0.78	0.000576798		0.78	0.000437668		0.78	0.000435853		0.78	0.000314795		0.78	0.000558045
0.79	0.000679337		0.79	0.000452113		0.79	0.000378429		0.79	0.000319067		0.79	0.00049874
0.8	0.00070248		0.8	0.000497635		0.8	0.000346996		0.8	0.000302944		0.8	0.000511353
0.81	0.000786047		0.81	0.000485123		0.81	0.000312511		0.81	0.000330155		0.81	0.000563793
0.82	0.000939449		0.82	0.000468592		0.82	0.000389721		0.82	0.000324611		0.82	0.000420106
0.83	0.000927343		0.83	0.000460963		0.83	0.000417085		0.83	0.000331783		0.83	0.00040561
0.84	0.000913356		0.84	0.000498754		0.84	0.000435752		0.84	0.000281022		0.84	0.00049818
0.85	0.000890926		0.85	0.000487411		0.85	0.000440227		0.85	0.000291754		0.85	0.000535005
0.86	0.000901505		0.86	0.00053629		0.86	0.000457368		0.86	0.000396277		0.86	0.000551687
0.87	0.000916764		0.87	0.000561315		0.87	0.000442059		0.87	0.000498968		0.87	0.000569489
0.88	0.000960913		0.88	0.000513606		0.88	0.000429292		0.88	0.000456193		0.88	0.000535717
0.89	0.000986598		0.89	0.000476679		0.89	0.000408845		0.89	0.000506801		0.89	0.000555909
0.9	0.0009926		0.9	0.000474442		0.9	0.000430462		0.9	0.000458177		0.9	0.000537599
0.91	0.00100526		0.91	0.000479273		0.91	0.000447196		0.91	0.000289414		0.91	0.000528596
0.92	0.0010368		0.92	0.000457606		0.92	0.000405539		0.92	0.000291856		0.92	0.000559215
0.93	0.00104316		0.93	0.000441991		0.93	0.000278993		0.93	0.000288092		0.93	0.000568981
0.94	0.00112276		0.94	0.000453384		0.94	0.000247814		0.94	0.000350907		0.94	0.000552959
0.95	0.00110714		0.95	0.000472509		0.95	0.000274517		0.95	0.000352484		0.95	0.000481802
0.96	0.00101707		0.96	0.000299881		0.96	0.000185507		0.96	0.000409247		0.96	0.000491263
0.97	0.00100359		0.97	0.000299627		0.97	0.000212872		0.97	0.000406144		0.97	0.000606772
0.98	0.00101447		0.98	0.00022318		0.98	0.000258851		0.98	0.000409704		0.98	0.000640087
0.99	0.000746984		0.99	0.00016011		0.99	0.00024873		0.99	0.000393632		0.99	0.000634136
1	0.000817887		1	0.00015421		1	0.000269482		1	0.000354315		1	0.000638917
1.01	0.000773891		1.01	0.000134323		1.01	0.000291556		1.01	0.000330816		1.01	0.000592276
1.02	0.00062527		1.02	0.000180659		1.02	0.000195019		1.02	0.00041947		1.02	0.000549704
1.03	0.000541194		1.03	0.00016952		1.03	0.00015972		1.03	0.000435899		1.03	0.0005524
1.04	0.000495418		1.04	0.000184219		1.04	0.000179506		1.04	0.00043066		1.04	0.000498078
1.05	0.000549994		1.05	0.000255732		1.05	0.000173555		1.05	0.000471706		1.05	0.0004227
1.06	0.000514797		1.06	0.00023086		1.06	0.000154939		1.06	0.000328782		1.06	0.000406119
1.07	0.000561488		1.07	0.000316767		1.07	0.000188457		1.07	0.000268306		1.07	0.000390199
1.08	0.00052563		1.08	0.000277654		1.08	0.000215771		1.08	0.000267136		1.08	0.00038791
1.09	0.000510422		1.09	0.000414424		1.09	0.000234132		1.09	0.000242926		1.09	0.000363445
1.1	0.000577968		1.1	0.000381414		1.1	0.000243033		1.1	0.000252691		1.1	0.000364513
1.11	0.000563116		1.11	0.000370122		1.11	0.000236167		1.11	0.000273342		1.11	0.000458405
1.12	0.000549281		1.12	0.000405268		1.12	0.000208141		1.12	0.000243943		1.12	0.000417461
1.13	0.000525986		1.13	0.000436295		1.13	0.000240744		1.13	0.000213171		1.13	0.000402406
1.14	0.000534836		1.14	0.000444585		1.14	0.000196036		1.14	0.000199998		1.14	0.00041797
1.15	0.000544704		1.15	0.000442093		1.15	7.7933e-05		1.15	0.000196793		1.15	0.000454438
1.16	0.000536311		1.16	0.000478409		1.16	0.00012844		1.16	0.000162461		1.16	0.000514965
1.17	0.000584326		1.17	0.000485224		1.17	8.83598e-05		1.17	0.000171362		1.17	0.000378348
1.18	0.000612707		1.18	0.000509638		1.18	8.13916e-05		1.18	0.000175584		1.18	0.000404644
1.19	0.000633408		1.19	0.000514318		1.19	7.49321e-05		1.19	0.000212205		1.19	0.000429363
1.2	0.000486161		1.2	0.000458318		1.2	0.000115368		1.2	0.000183925		1.2	0.000391877
1.21	0.000479854		1.21	0.000464778		1.21	0.000150717		1.21	0.000191249		1.21	0.000405356
1.22	0.000500708		1.22	0.000439906		1.22	0.000165925		1.22	0.000117193		1.22	0.000432669
1.23	0.000534684		1.23	0.000465083		1.23	0.00017859		1.23	0.000116227		1.23	0.000548127
1.24	0.000572017		1.24	0.000400691		1.24	0.000160381		1.24	0.000157375		1.24	0.000516389
1.25	0.000557674		1.25	0.000355016		1.25	0.00020041		1.25	0.000155696		1.25	0.000503521
1.26	0.000645615		1.26	0.000361577		1.26	0.000319429		1.26	0.000275376		1.26	0.000477225
1.27	0.00061581		1.27	0.000314428		1.27	0.000274975		1.27	0.000270595		1.27	0.000504436
1.28	0.000589972		1.28	0.000305018		1.28	0.000385092		1.28	0.000272782		1.28	0.000565776
1.29	0.000872361		1.29	0.000287827		1.29	0.000384126		1.29	0.000325985		1.29	0.000582815
1.3	0.00077679		1.3	0.000381159		1.3	0.00038733		1.3	0.000311082		1.3	0.000604788
1.31	0.000841284		1.31	0.000380346		1.31	0.000379091		1.31	0.000284888		1.31	0.00049406
1.32	0.000836554		1.32	0.000376938		1.32	0.000367189		1.32	0.000292924		1.32	0.00053353
1.33	0.000885382		1.33	0.000452876		1.33	0.000426393		1.33	0.000328375		1.33	0.000550212
1.34	0.000803188		1.34	0.000428869		1.34	0.000453452		1.34	0.00029506		1.34	0.00054828
1.35	0.000920477		1.35	0.000421697		1.35	0.000465964		1.35	0.000306708		1.35	0.00052
1.36	0.000934718		1.36	0.000331467		1.36	0.000401724		1.36	0.000283006		1.36	0.00050525
1.37	0.000853186		1.37	0.00031987		1.37	0.000391348		1.37	0.00024552		1.37	0.000523459
1.38	0.000808325		1.38	0.000308172		1.38	0.000343436		1.38	0.00026378		1.38	0.000552857
1.39	0.000782487		1.39	0.000306544		1.39	0.000349946		1.39	0.000253963		1.39	0.000548737
1.4	0.000833146		1.4	0.000353287		1.4	0.000361034		1.4	0.000253607		1.4	0.00062259
1.41	0.000853745		1.41	0.000390722		1.41	0.000426291		1.41	0.00023372		1.41	0.000654837
1.42	0.000876684		1.42	0.000415339		1.42	0.000431072		1.42	0.000214748		1.42	0.000664348
1.43	0.00084576		1.43	0.000450333		1.43	0.000438142		1.43	0.000313218		1.43	0.000551077
1.44	0.000839911		1.44	0.000471034		1.44	0.000419018		1.44	0.000290432		1.44	0.000579052
1.45	0.00083396		1.45	0.00040654		1.45	0.000377412		1.45	0.000227362		1.45	0.000565166
1.46	0.000786657		1.46	0.000540461		1.46	0.000281485		1.46	9.95441e-05		1.46	0.000661042
1.47	0.000763413		1.47	0.000596563		1.47	0.000266633		1.47	0.000110225		1.47	0.000602143
1.48	0.000905422		1.48	0.000612737		1.48	0.00017208		1.48	0.000104071		1.48	0.000522085
1.49	0.000614843		1.49	0.000504908		1.49	0.000153973		1.49	7.18014e-07		1.49	0.000580221
1.5	0.000592667		1.5	0.000416306		1.5	0.000115571		1.5	3.93227e-05		1.5	0.000629914
1.51	0.000505489		1.51	0.000437566		1.51	0.00017091		1.51	0.000110429		1.51	0.000737946
1.52	0.000564184		1.52	0.000493413		1.52	0.000250866		1.52	9.90355e-05		1.52	0.000802593
1.53	0.000677608		1.53	0.000480443		1.53	0.000167858		1.53	0.000195064		1.53	0.00077823
1.54	0.000831976		1.54	0.000515539		1.54	0.000150717		1.54	0.000373592		1.54	0.000759309
1.55	0.00065945		1.55	0.000515284		1.55	0.000123658		1.55	0.000471808		1.55	0.000803407
1.56	0.000800695		1.56	0.000534307		1.56	0.000165518		1.56	0.000492611		1.56	0.000699393
1.57	0.000864325		1.57	0.00052032		1.57	0.000187389		1.57	0.000523433		1.57	0.000673503
1.58	0.000905015		1.58	0.000503281		1.58	0.000249543		1.58	0.000520382		1.58	0.000550772
1.59	0.000916204		1.59	0.000534917		1.59	0.000239829		1.59	0.000521297		1.59	0.000540294
1.6	0.000909592		1.6	0.000512945		1.6	0.000164247		1.6	0.000527045		1.6	0.000731894
1.61	0.000866359		1.61	0.000474543		1.61	5.08232e-05		1.61	0.000535386		1.61	0.000731283
1.62	0.000903336		1.62	0.000456894		1.62	2.99186e-05		1.62	0.000553442		1.62	0.000685761
1.63	0.00089647		1.63	0.000404556		1.63	2.73246e-05		1.63	0.000442867		1.63	0.000694357
1.64	0.000889603		1.64	0.000419459		1.64	6.65906e-05		1.64	0.000434831		1.64	0.000737438
1.65	0.000871344		1.65	0.000412643		1.65	6.19112e-05		1.65	0.000459652		1.65	0.000774771
1.66	0.000919307		1.66	0.000237829		1.66	6.18604e-05		1.66	0.000556494		1.66	0.000719788
1.67	0.000909694		1.67	0.000123286		1.67	7.06596e-05		1.67	0.000606746		1.67	0.00071104
1.68	0.000793524		1.68	0.000101313		1.68	0.000104738		1.68	0.000625413		1.68	0.000831279
1.69	0.000815649		1.69	0.000110875		1.69	0.00010667		1.69	0.000621954		1.69	0.000773194
1.7	0.000848099		1.7	0.000129542		1.7	0.000109875		1.7	0.000593217		1.7	0.000867646
1.71	0.000900183		1.71	0.000112706		1.71	6.98967e-05		1.71	0.000535793		1.71	0.000769227
1.72	0.000830857		1.72	7.03888e-05		1.72	1.27779e-05		1.72	0.00065293		1.72	0.000699138
1.73	0.000684932		1.73	2.37478e-05		1.73	6.86251e-05		1.73	0.000561936		1.73	0.000694917
1.74	0.000684017		1.74	-1.98415e-05		1.74	0.000206158		1.74	0.000364793		1.74	0.000731233
1.75	0.000697495		1.75	-3.8559e-05		1.75	0.000203462		1.75	0.000325832		1.75	0.000697714
1.76	0.000529089		1.76	-4.91384e-05		1.76	0.000188356		1.76	0.000298824		1.76	0.000792522
1.77	0.000708481		1.77	-1.24664e-05		1.77	0.000320344		1.77	0.000290838		1.77	0.000833823
1.78	0.000765753		1.78	1.28123e-05		1.78	0.000310833		1.78	0.000290279		1.78	0.000827668
1.79	0.000751613		1.79	-2.59411e-07		1.79	0.000347912		1.79	0.000262864		1.79	0.000834433
1.8	0.000747798		1.8	2.64435e-05		1.8	0.000408031		1.8	0.000256354		1.8	0.00057071
1.81	0.00077796		1.81	6.28103e-05		1.81	0.000416169		1.81	0.000281073		1.81	0.00060962
1.82	0.000723944		1.82	6.01654e-05		1.82	0.000442618		1.82	0.000288957		1.82	0.000681285
1.83	0.000900895		1.83	5.97076e-05		1.83	0.000448925		1.83	0.000323645		1.83	0.000667451
1.84	0.000863969		1.84	4.17531e-05		1.84	0.000414338		1.84	0.000325781		1.84	0.00059548
1.85	0.000857712		1.85	4.8823e-05		1.85	0.000580761		1.85	0.000305792		1.85	0.000548585
1.86	0.000791082		1.86	8.82416e-05		1.86	0.000559144		1.86	0.000206712		1.86	0.000541566
1.87	0.000864274		1.87	0.000101059		1.87	0.000714224		1.87	0.000233872		1.87	0.000595938
1.88	0.000893215		1.88	0.000133102		1.88	0.00065146		1.88	0.000270493		1.88	0.000491873
1.89	0.000852524		1.89	0.000174708		1.89	0.000810558		1.89	0.000291449		1.89	0.000506267
1.9	0.000829535		1.9	0.000151311		1.9	0.000827496		1.9	0.000526739		1.9	0.000455964
1.91	0.000824804		1.91	0.00017308		1.91	0.000835125		1.91	0.000512345		1.91	0.000445741
1.92	0.00100191		1.92	0.000138596		1.92	0.000902976		1.92	0.000413316		1.92	0.000466086
1.93	0.00107703		1.93	0.00012705		1.93	0.000840771		1.93	0.000389817		1.93	0.000466289
1.94	0.00111014		1.94	0.000272263		1.94	0.000696829		1.94	0.000529232		1.94	0.000434246
1.95	0.00124035		1.95	0.000349421		1.95	0.000818188		1.95	0.000445664		1.95	0.000435009
1.96	0.00132255		1.96	0.000363866		1.96	0.00080064		1.96	0.000513159		1.96	0.000360342
1.97	0.00109351		1.97	0.000352575		1.97	0.000693218		1.97	0.000528621		1.97	0.000381043
1.98	0.00103894		1.98	0.000408625		1.98	0.000652935		1.98	0.000561377		1.98	0.000390656
1.99	0.00105236		1.99	0.000400589		1.99	0.000613923		1.99	0.000666866		1.99	0.00039264
2	0.00119702		2	0.000394892		2	0.000569215		2	0.000667018		2	0.000461661
2.01	0.00120012		2.01	0.000360255		2.01	0.000606803		2.01	0.000655422		2.01	0.000414409
2.02	0.00118054		2.02	0.000470932		2.02	0.000599987		2.02	0.00069952		2.02	0.000369243
2.03	0.000973323		2.03	0.000464422		2.03	0.000673789		2.03	0.000675513		2.03	0.000378246
2.04	0.00109244		2.04	0.000479782		2.04	0.000681672		2.04	0.000713609		2.04	0.00036731
2.05	0.00110292		2.05	0.000496363		2.05	0.000524456		2.05	0.000727545		2.05	0.000427939
2.06	0.00125698		2.06	0.00046727		2.06	0.000522625		2.06	0.000745042		2.06	0.000416698
2.07	0.00120836		2.07	0.000467677		2.07	0.000355083		2.07	0.000613714		2.07	0.000396099
2.08	0.00116696		2.08	0.000446671		2.08	0.000378684		2.08	0.000572414		2.08	0.000389588
2.09	0.00115389		2.09	0.000478002		2.09	0.000219026		2.09	0.000564581		2.09	0.000429973
2.1	0.00117881		2.1	0.00052978		2.1	0.000199902		2.1	0.000326341		2.1	0.00035017
2.11	0.00114254		2.11	0.000498957		2.11	0.000154888		2.11	0.000375169		2.11	0.000405356
2.12	0.00101223		2.12	0.000483749		2.12	7.35588e-05		2.12	0.000386104		2.12	0.000357036
2.13	0.00092185		2.13	0.000445908		2.13	0.000118674		2.13	0.00044836		2.13	0.000362682
2.14	0.000886246		2.14	0.000300288		2.14	0.00014202		2.14	0.000315863		2.14	0.000439688
2.15	0.000829128		2.15	0.000257156		2.15	0.000212109		2.15	0.000383103		2.15	0.000418885
2.16	0.00078798		2.16	0.000252731		2.16	0.000234692		2.16	0.000341142		2.16	0.000423158
2.17	0.000801865		2.17	0.000244644		2.17	0.000206005		2.17	0.000305487		2.17	0.00040561
2.18	0.000797491		2.18	0.000167842		2.18	0.000230775		2.18	0.000258642		2.18	0.000389944
2.19	0.000969763		2.19	0.000174352		2.19	0.000239625		2.19	0.000179398		2.19	0.000570964
2.2	0.000817582		2.2	0.000124049		2.2	0.00027884		2.2	0.000178534		2.2	0.000490245
2.21	0.000787522		2.21	0.000135849		2.21	0.000249493		2.21	0.000150508		2.21	0.000457744
2.22	0.000969305		2.22	2.74148e-06		2.22	0.000228944		2.22	8.54552e-05		2.22	0.000446656
2.23	0.0010074		2.23	0.000233709		2.23	0.000272025		2.23	8.47939e-05		2.23	0.000435873
2.24	0.000919104		2.24	0.000264684		2.24	0.000289318		2.24	5.331e-05		2.24	0.000482413
2.25	0.000966304		2.25	0.000252884		2.25	0.000307832		2.25	6.00238e-05		2.25	0.000551331
2.26	0.000860968		2.26	0.000431157		2.26	0.000333518		2.26	4.15098e-05		2.26	0.000587444
2.27	0.000808172		2.27	0.000429886		2.27	0.000367443		2.27	3.95771e-05		2.27	0.000542227
2.28	0.00082572		2.28	0.000418747		2.28	0.00033189		2.28	3.08287e-05		2.28	0.000537802
2.29	0.000915594		2.29	0.000397486		2.29	0.000441448		2.29	3.6271e-05		2.29	0.0005318
2.3	0.000962184		2.3	0.000378515		2.3	0.000475933		2.3	3.08287e-05		2.3	0.000530325
2.31	0.00108486		2.31	0.000562281		2.31	0.0004887		2.31	-1.18451e-05		2.31	0.000485312
2.32	0.00116721		2.32	0.000619298		2.32	0.000632641		2.32	-4.40411e-05		2.32	0.000549551
2.33	0.00118171		2.33	0.000621435		2.33	0.000654257		2.33	-9.77012e-05		2.33	0.000538412
2.34	0.00107759		2.34	0.000696406		2.34	0.000678671		2.34	-8.78847e-05		2.34	0.000463034
2.35	0.00117825		2.35	0.000803675		2.35	0.000506095		2.35	-8.14251e-05		2.35	0.000596752
2.36	0.00115322		2.36	0.000789027		2.36	0.000504264		2.36	-6.79974e-05		2.36	0.000582765
2.37	0.0011579		2.37	0.000789739		2.37	0.000510062		2.37	-4.56178e-05		2.37	0.000546449
2.38	0.00113283		2.38	0.000797114		2.38	0.000470084		2.38	1.93846e-05		2.38	0.000583833
2.39	0.00107266		2.39	0.000822291		2.39	0.00056835		2.39	2.39648e-06		2.39	0.000396251
2.4	0.00114549		2.4	0.000874476		2.4	0.000556245		2.4	4.86306e-05		2.4	0.000421835
2.41	0.00115617		2.41	0.000965469		2.41	0.000530305		2.41	8.26068e-05		2.41	0.00041329
2.42	0.000984513		2.42	0.00107681		2.42	0.000604005		2.42	0.00018774		2.42	0.00040444
2.43	0.000969254		2.43	0.000857793		2.43	0.0005123		2.43	0.000166683		2.43	0.000411459
2.44	0.000961014		2.44	0.000808151		2.44	0.000484783		2.44	0.000178941		2.44	0.000367921
2.45	0.000942348		2.45	0.000821528		2.45	0.000462454		2.45	0.000202439		2.45	0.000276368
2.46	0.0010488		2.46	0.000643509		2.46	0.000447145		2.46	0.000198116		2.46	0.000231456
2.47	0.00135556		2.47	0.000655614		2.47	0.000416678		2.47	0.000274766		2.47	0.000275707
2.48	0.00137148		2.48	0.000726161		2.48	0.000438091		2.48	0.000273291		2.48	0.000293763
2.49	0.00128557		2.49	0.000788467		2.49	0.000337892		2.49	0.000256506		2.49	0.000229066
2.5	0.00120861		2.5	0.000750422		2.5	0.000298016		2.5	0.000273698		2.5	0.000219148
2.51	0.00118247		2.51	0.000569555		2.51	0.000281282		2.51	0.0002768		2.51	0.000213705
2.52	0.00105028		2.52	0.000516454		2.52	0.000151175		2.52	0.000312404		2.52	0.00017332
2.53	0.0010572		2.53	0.000646357		2.53	0.000126405		2.53	0.000289821		2.53	0.000225302
2.54	0.00125693		2.54	0.000585271		2.54	0.000112214		2.54	0.000274105		2.54	0.000347779
2.55	0.0011429		2.55	0.000429835		2.55	8.54606e-05		2.55	0.000279954		2.55	0.000246512
2.56	0.0011636		2.56	0.000432632		2.56	6.23181e-05		2.56	0.000299434		2.56	0.000341676
2.57	0.00120744		2.57	0.00050679		2.57	0.00017915		2.57	0.000333258		2.57	0.000372956
2.58	0.00131298		2.58	0.000536799		2.58	0.000219484		2.58	0.000261592		2.58	0.000325196
2.59	0.00118283		2.59	0.000537918		2.59	0.000114351		2.59	0.000246283		2.59	0.00032662
2.6	0.00112042		2.6	0.000519404		2.6	9.85832e-05		2.6	0.000217952		2.6	0.000325552
2.61	0.00113593		2.61	0.000408218		2.61	0.000113791		2.61	0.000214595		2.61	0.000389995
2.62	0.00110801		2.62	0.000356186		2.62	4.06506e-05		2.62	0.00011343		2.62	0.000398998
2.63	0.00110979		2.63	0.000353083		2.63	3.36834e-06		2.63	0.000156052		2.63	0.00040561
2.64	0.00114661		2.64	0.000331009		2.64	1.53728e-06		2.64	0.000140641		2.64	0.000405661
2.65	0.00124915		2.65	0.000367223		2.65	4.83818e-05		2.65	0.000101731		2.65	0.000399252
2.66	0.00111014		2.66	0.000523626		2.66	7.57459e-05		2.66	0.000111548		2.66	0.000434398
2.67	0.000809444		2.67	0.000549922		2.67	7.84924e-05		2.67	8.30646e-05		2.67	0.000577678
2.68	0.000783758		2.68	0.000506027		2.68	0.000111909		2.68	0.000209662		2.68	0.000554994
2.69	0.00084698		2.69	0.000525711		2.69	0.000120098		2.69	0.000245978		2.69	0.000547975
2.7	0.000848354		2.7	0.000676824		2.7	0.000140748		2.7	0.000230465		2.7	0.000540498
2.71	0.000751511		2.71	0.000700424		2.71	0.000178387		2.71	0.000311133		2.71	0.000538361
2.72	0.000781571		2.72	0.000697423		2.72	0.000163942		2.72	0.000279394		2.72	0.000576712
2.73	0.000780554		2.73	0.000563756		2.73	0.000145733		2.73	0.000311946		2.73	0.000534496
2.74	0.000518866		2.74	0.000601954		2.74	0.000112062		2.74	0.000322322		2.74	0.000429261
2.75	0.000471665		2.75	0.000644882		2.75	0.000148073		2.75	0.000247656		2.75	0.000481446
2.76	0.000452693		2.76	0.000679011		2.76	0.000223298		2.76	0.000313676		2.76	0.000411866
2.77	0.000404882		2.77	0.000679214		2.77	0.000122285		2.77	0.000252285		2.77	0.000416749
2.78	0.000282609		2.78	0.000679367		2.78	0.000103822		2.78	0.000349178		2.78	0.000440858
2.79	0.000348527		2.79	0.000663294		2.79	0.000139528		2.79	0.000488491		2.79	0.000427837
2.8	0.000302038		2.8	0.000633845		2.8	0.000126252		2.8	0.000483862		2.8	0.000411154
2.81	0.00028271		2.81	0.000649612		2.81	0.000133068		2.81	0.000463517		2.81	0.000376567
2.82	0.000322943		2.82	0.000638067		2.82	0.000138866		2.82	0.000484879		2.82	0.000390911
2.83	0.000373144		2.83	0.000628962		2.83	0.000145173		2.83	0.000461788		2.83	0.000363089
2.84	0.000440435		2.84	0.000674688		2.84	0.000155346		2.84	0.000450649		2.84	0.000390911
2.85	0.000328232		2.85	0.000637253		2.85	0.000162365		2.85	0.000440375		2.85	0.000394776
2.86	0.000349086		2.86	0.000687098		2.86	0.000203716		2.86	0.000438289		2.86	0.000370667
2.87	0.000348221		2.87	0.000644577		2.87	0.000205344		2.87	0.000408535		2.87	0.000189647
2.88	0.0004059		2.88	0.000677383		2.88	0.000180421		2.88	0.000302435		2.88	0.000195395
2.89	0.000413529		2.89	0.000645696		2.89	0.000180828		2.89	0.000311031		2.89	0.000233745
2.9	0.000432196		2.9	0.000534968		2.9	0.000397299		2.9	0.000330359		2.9	0.000222301
2.91	0.000429246		2.91	0.000576269		2.91	0.000418102		2.91	0.0002591		2.91	0.000401134
2.92	0.000410833		2.92	0.00061172		2.92	0.000439922		2.92	0.000283667		2.92	0.000355765
2.93	0.000495825		2.93	0.000649663		2.93	0.000435599		2.93	0.000253861		2.93	0.000381806
2.94	0.000488806		2.94	0.000624079		2.94	0.000455385		2.94	0.000258948		2.94	0.000359885
2.95	0.000546738		2.95	0.000596766		2.95	0.000426342		2.95	0.000250403		2.95	0.00034844
2.96	0.000532497		2.96	0.000721583		2.96	0.000359152		2.96	0.000166428		2.96	0.000329876
2.97	0.000534684		2.97	0.000669093		2.97	0.000358339		2.97	0.000162868		2.97	0.000384705
2.98	0.000579494		2.98	0.000635117		2.98	0.000469219		2.98	0.000111243		2.98	0.000356833
2.99	0.000518408		2.99	0.000625605		2.99	0.000473492		2.99	9.00837e-05		2.99	0.000378042
3	0.000567999		3	0.000671534		3	0.000462048		3	0.000122839		3	0.000370718
3.01	0.000668809		3.01	0.000672297		3.01	0.000464235		3.01	0.000103206		3.01	0.000342998
3.02	0.000676998		3.02	0.000655767		3.02	0.000466727		3.02	9.23725e-05		3.02	0.000361003
3.03	0.000634629		3.03	0.000693202		3.03	0.000455791		3.03	0.000242926		3.03	0.000392589
3.04	0.000518967		3.04	0.000665278		3.04	0.000458385		3.04	0.000270799		3.04	0.000359172
3.05	0.000474564		3.05	0.00069956		3.05	0.00043682		3.05	0.000309861		3.05	0.000331859
3.06	0.000443182		3.06	0.000477086		3.06	0.00040676		3.06	0.000303808		3.06	0.000316753
3.07	0.000445573		3.07	0.000470373		3.07	0.000426291		3.07	0.000326493		3.07	0.000568777
3.08	0.000374924		3.08	0.000568334		3.08	0.00042797		3.08	0.000373236		3.08	0.000625387
3.09	0.000325944		3.09	0.000506383		3.09	0.000428834		3.09	0.00032334		3.09	0.000635102
3.1	0.000351477		3.1	0.000509944		3.1	0.000229809		3.1	0.000398159		3.1	0.000632813
3.11	0.00036348		3.11	0.000443568		3.11	0.000204225		3.11	0.000418453		3.11	0.000457439
3.12	0.000347509		3.12	0.000418137		3.12	0.000252392		3.12	0.000422217		3.12	0.000476055
3.13	0.00025082		3.13	0.000403285		3.13	0.00024934		3.13	0.000414129		3.13	0.000467306
3.14	0.000251532		3.14	0.000381872		3.14	0.00023754		3.14	0.000520839		3.14	0.000840384
3.15	0.000239884		3.15	0.000418137		3.15	0.000278688		3.15	0.000535233		3.15	0.000770956
3.16	0.000265621		3.16	0.000252324		3.16	0.000272584		3.16	0.000498917		3.16	0.000793946
3.17	0.000245886		3.17	0.000279383		3.17	0.000228283		3.17	0.000535996		3.17	0.000722281
3.18	0.000245021		3.18	0.00029449		3.18	0.000105399		3.18	0.000690415		3.18	0.000729147
3.19	0.000265671		3.19	0.00029627		3.19	0.000107281		3.19	0.00058223		3.19	0.000746237
3.2	0.000271317		3.2	0.000267176		3.2	0.0001055		3.2	0.000726782		3.2	0.00081068
3.21	0.000241868		3.21	0.000281164		3.21	8.3833e-05		3.21	0.000812282		3.21	0.000808544
3.22	0.000242224		3.22	0.000287165		3.22	9.48193e-05		3.22	0.000824693		3.22	0.000771872
3.23	0.000230373		3.23	0.000350133		3.23	8.8665e-05		3.23	0.000663356		3.23	0.000742066
3.24	0.000294104		3.24	0.000353694		3.24	0.000299592		3.24	0.000816148		3.24	0.000875733
3.25	0.000332607		3.25	0.000299627		3.25	0.000368359		3.25	0.000775407		3.25	0.000869426
3.26	0.000313635		3.26	0.000314326		3.26	0.000443178		3.26	0.000775356		3.26	0.000887889
3.27	0.000341711		3.27	0.000334468		3.27	0.000468202		3.27	0.00098435		3.27	0.000634848
3.28	0.00038825		3.28	0.000170588		3.28	0.000473441		3.28	0.000932216		3.28	0.000594463
3.29	0.000376298		3.29	0.000147039		3.29	0.000467592		3.29	0.00106029		3.29	0.000543193
3.3	0.000335506		3.3	0.000109044		3.3	0.000473848		3.3	0.000964667		3.3	0.00054772
3.31	0.000430009		3.31	0.000132645		3.31	0.000455791		3.31	0.000988165		3.31	0.000560538
3.32	0.00047019		3.32	0.000116165		3.32	0.000387636		3.32	0.000966854		3.32	0.000550518
3.33	0.000446946		3.33	0.000147547		3.33	0.000420798		3.33	0.000976162		3.33	0.000515524
3.34	0.00047492		3.34	0.000164892		3.34	0.000426088		3.34	0.000867519		3.34	0.000191122
3.35	0.000420802		3.35	0.000130203		3.35	0.000412202		3.35	0.000848598		3.35	0.000188427
3.36	0.000467545		3.36	0.000133662		3.36	0.000433717		3.36	0.000884711		3.36	0.000309429
3.37	0.00048377		3.37	0.00010762		3.37	0.000434836		3.37	0.000888729		3.37	0.000455761
3.38	0.000521358		3.38	0.000101568		3.38	0.000445263		3.38	0.00069245		3.38	0.000635458
3.39	0.000493638		3.39	0.000219976		3.39	0.00040737		3.39	0.000678717		3.39	0.000643647
3.4	0.000488094		3.4	0.000224096		3.4	0.000479646		3.4	0.000559037		3.4	0.000600007
3.41	0.000516017		3.41	0.00019485		3.41	0.000510621		3.41	0.000482896		3.41	0.000609722
3.42	0.000505438		3.42	0.000168147		3.42	0.000530712		3.42	0.000468502		3.42	0.000634288
3.43	0.000495927		3.43	0.000105942		3.43	0.000534476		3.43	0.00047491		3.43	0.000686473
3.44	0.00043479		3.44	0.000100805		3.44	0.000451112		3.44	0.000317134		3.44	0.000574627
3.45	0.000403407		3.45	0.000198257		3.45	0.000351065		3.45	0.000315863		3.45	0.000608654
3.46	0.000615149		3.46	0.000274958		3.46	0.000273296		3.46	0.000560665		3.46	0.000629151
3.47	0.000583054		3.47	0.00030807		3.47	0.000266226		3.47	0.00031154		3.47	0.000612316
3.48	0.000550807		3.48	0.000471746		3.48	0.000245424		3.48	0.000322933		3.48	0.000647614
3.49	0.0005828		3.49	0.000522812		3.49	0.000238506		3.49	0.000216579		3.49	0.000686372
3.5	0.00066357		3.5	0.000518031		3.5	0.000218924		3.5	0.000226243		3.5	0.000807323
3.51	0.000678218		3.51	0.000516963		3.51	0.000202801		3.51	0.000176754		3.51	0.000801932
3.52	0.00066062		3.52	0.000551498		3.52	0.000195578		3.52	0.000206712		3.52	0.000787487
3.53	0.000714534		3.53	0.000524134		3.53	0.000135662		3.53	0.000193386		3.53	0.000810375
3.54	0.000841029		3.54	0.000558009		3.54	0.000161907		3.54	0.000204626		3.54	0.000776755
3.55	0.000871547		3.55	0.000581304		3.55	0.000136628		3.55	0.000261796		3.55	0.000770142
3.56	0.000790828		3.56	0.000670924		3.56	0.000162365		3.56	0.000227057		3.56	0.00069746
3.57	0.00076031		3.57	0.000646815		3.57	0.000180472		3.57	0.000268815		3.57	0.000592428
3.58	0.000686204		3.58	0.000622503		3.58	0.000324261		3.58	0.000287685		3.58	0.00043272
3.59	0.0007538		3.59	0.000585576		3.59	0.000435141		3.59	0.000299485		3.59	0.000390555
3.6	0.000701462		3.6	0.00065948		3.6	0.000378328		3.6	0.00024374		3.6	0.000381857
3.61	0.000712296		3.61	0.00080276		3.61	0.000351014		3.61	0.000307928		3.61	0.00037199
3.62	0.000983953		3.62	0.000800624		3.62	0.000323905		3.62	0.000320034		3.62	0.000378042
3.63	0.000992651		3.63	0.000778702		3.63	0.000332348		3.63	0.000312252		3.63	0.000333792
3.64	0.00103843		3.64	0.000763646		3.64	0.000207277		3.64	0.000307369		3.64	0.000322195
3.65	0.00107459		3.65	0.000671382		3.65	0.000289572		3.65	0.000308946		3.65	0.000355917
3.66	0.000960404		3.66	0.000598495		3.66	0.000242931		3.66	6.90774e-05		3.66	0.000315227
3.67	0.000985581		3.67	0.000533595		3.67	0.000197765		3.67	9.68992e-05		3.67	0.000326264
3.68	0.00110028		3.68	0.000386856		3.68	0.000197918		3.68	8.15896e-05		3.68	0.000339896
3.69	0.00111035		3.69	0.000320735		3.69	0.000210176		3.69	7.56895e-05		3.69	0.000479869
3.7	0.00105191		3.7	0.000339096		3.7	0.00018449		3.7	6.30247e-05		3.7	0.000355663
3.71	0.000920324		3.71	0.000322617		3.71	0.000186626		3.71	4.70539e-05		3.71	0.000341879
3.72	0.000947129		3.72	0.000307002		3.72	0.000268617		3.72	3.06252e-05		3.72	0.000336284
3.73	0.00089057		3.73	0.000294286		3.73	0.000278739		3.73	3.55081e-05		3.73	0.000315837
3.74	0.00075085		3.74	0.000234472		3.74	0.000279044		3.74	3.9221e-05		3.74	0.000327536
3.75	0.000753139		3.75	0.000251612		3.75	0.000296032		3.75	4.38495e-05		3.75	0.000329113
3.76	0.000778112		3.76	0.000277196		3.76	0.000270143		3.76	5.68195e-05		3.76	0.000265483
3.77	0.000809139		3.77	0.000284266		3.77	0.000470542		3.77	-2.04408e-05		3.77	0.00021813
3.78	0.00081158		3.78	0.000321803		3.78	0.000304577		3.78	1.07405e-06		3.78	0.000189342
3.79	0.000760819		3.79	0.000244288		3.79	0.000191509		3.79	2.13682e-05		3.79	0.000219351
3.8	0.000757971		3.8	0.000173793		3.8	0.000339825		3.8	3.33718e-05		3.8	0.000199566
3.81	0.000699479		3.81	4.53135e-05		3.81	0.00036902		3.81	-1.62701e-05		3.81	0.000229625
3.82	0.000397558		3.82	9.46503e-05		3.82	0.000449535		3.82	-2.71547e-05		3.82	0.00020806
3.83	0.000391099		3.83	0.000131322		3.83	0.00048753		3.83	-3.14755e-06		3.83	0.000200634
3.84	0.000455491		3.84	0.000129949		3.84	0.000490938		3.84	-1.99322e-05		3.84	0.000227235
3.85	0.000507167		3.85	0.000135646		3.85	0.00040264		3.85	-2.02374e-05		3.85	0.000226268
3.86	0.000422023		3.86	0.000124914		3.86	0.000456605		3.86	-1.82029e-05		3.86	0.000258566
3.87	0.000384843		3.87	0.000177302		3.87	0.000533052		3.87	-5.5943e-05		3.87	0.000335114
3.88	0.000324062		3.88	0.00016067		3.88	0.000516877		3.88	-4.1498e-05		3.88	0.000273672
3.89	0.000297817		3.89	0.00014714		3.89	0.000500449		3.89	-5.56378e-05		3.89	0.000111827
3.9	0.000280269		3.9	0.000134883		3.9	0.000513215		3.9	-2.37978e-05		3.9	0.0002252
3.91	0.000334336		3.91	0.000127304		3.91	0.000540071		3.91	-1.77426e-06		3.91	0.000244579
3.92	0.000269995		3.92	0.000102941		3.92	0.000454266		3.92	-5.33464e-06		3.92	0.000304241
3.93	0.000313787		3.93	0.000117691		3.93	0.00052822		3.93	8.04223e-06		3.93	0.000342032
3.94	0.000331691		3.94	0.000155584		3.94	0.000526694		3.94	-1.67279e-05		3.94	0.000358308
3.95	0.000342067		3.95	0.000117284		3.95	0.000510774		3.95	-2.55271e-05		3.95	0.000388876
3.96	0.000372839		3.96	4.65342e-05		3.96	0.000481223		3.96	-3.97686e-05		3.96	0.000394776
3.97	0.000345882		3.97	1.08286e-05		3.97	0.00039323		3.97	-1.1133e-05		3.97	0.000414257
3.98	0.000404933		3.98	2.89407e-06		3.98	0.00039145		3.98	-7.92863e-06		3.98	0.000443198
3.99	0.000430263		3.99	6.01654e-05		3.99	0.000469982		3.99	-9.75969e-06		3.99	0.000435517
4	0.000562811		4	7.16095e-05		4	0.000326651		4	4.13064e-05		4	0.000482057
4.01	0.00059165		4.01	0.000108841		4.01	0.000306459		4.01	5.8854e-05		4.01	0.000452811
4.02	0.000616827		4.02	8.30536e-05		4.02	0.000232403		4.02	5.52936e-05		4.02	0.000517915
4.03	0.000633663		4.03	3.05633e-05		4.03	0.000293082		4.03	0.000137284		4.03	0.000514761
4.04	0.000507574		4.04	2.70538e-05		4.04	0.000269939		4.04	0.00017182		4.04	0.000500011
4.05	0.000428432		4.05	7.50173e-05		4.05	0.000273805		4.05	0.000186723		4.05	0.000446453
4.06	0.000426804		4.06	0.000119319		4.06	0.000220297		4.06	0.000179042		4.06	0.000412883
4.07	0.000464849		4.07	0.000110825		4.07	0.000149497		4.07	0.000219173		4.07	0.000346864
4.08	0.000457729		4.08	0.000121302		4.08	0.000179251		4.08	0.000220699		4.08	0.000569337
4.09	0.000453863		4.09	0.000129949		4.09	0.000221213		4.09	0.000255998		4.09	0.000688508
4.1	0.000495977		4.1	0.000120488		4.1	0.000263124		4.1	0.000225327		4.1	0.000591716
4.11	0.000564795		4.11	0.000134527		4.11	0.0003148		4.11	0.000254624		4.11	0.000592785
4.12	0.000608231		4.12	0.000134628		4.12	0.000380922		4.12	0.000247503		4.12	0.000562267
4.13	0.000585445		4.13	0.000136561		4.13	0.000329398		4.13	0.000249233		4.13	0.000555502
4.14	0.000638698		4.14	0.000142105		4.14	0.000320751		4.14	0.000368048		4.14	0.000525188
4.15	0.000576086		4.15	0.000141444		4.15	0.000370698		4.15	0.000334021		4.15	0.000508912
4.16	0.000573492		4.16	0.000169469		4.16	0.000369528		4.16	0.000350297		4.16	0.000516033
4.17	0.000590328		4.17	0.000187678		4.17	0.000275687		4.17	0.000313421		4.17	0.000480836
4.18	0.000560064		4.18	0.000162959		4.18	0.000289979		4.18	0.000285294		4.18	0.000463034
4.19	0.000647751		4.19	8.76312e-05		4.19	0.000234997		4.19	0.0002915		4.19	0.000446554
4.2	0.000526444		4.2	6.29628e-05		4.2	0.000243491		4.2	0.000281175		4.2	0.00045515
4.21	0.000445013		4.21	4.59239e-05		4.21	0.00023281		4.21	0.000250555		4.21	0.00046634
4.22	0.000459967		4.22	1.04726e-05		4.22	0.000227164		4.22	0.000259304		4.22	0.000402813
4.23	0.000442979		4.23	7.36998e-06		4.23	0.000286368		4.23	0.000201931		4.23	0.000402457
4.24	0.000436875		4.24	5.28412e-05		4.24	0.00030712		4.24	0.000182247		4.24	0.000381552
4.25	0.000421871		4.25	2.7359e-05		4.25	0.00031185		4.25	0.000226752		4.25	0.000398184
4.26	0.000462968		4.26	-1.96381e-05		4.26	0.000375683		4.26	0.000361283		4.26	0.000420818
4.27	0.000469783		4.27	-4.01866e-05		4.27	0.000394909		4.27	0.00034811		4.27	0.000546042
4.28	0.000427364		4.28	-3.39813e-05		4.28	0.000427512		4.28	0.000335089		4.28	0.000339489
4.29	0.000432653		4.29	-3.12348e-05		4.29	0.000391806		4.29	0.000307776		4.29	0.000263398
4.3	0.000403967		4.3	-2.77252e-05		4.3	0.000449281		4.3	0.000314642		4.3	0.000254802
4.31	0.000321315		4.31	-2.94037e-05		4.31	0.000385957		4.31	0.000434932		4.31	0.000389893
4.32	0.000331335		4.32	-7.99053e-06		4.32	0.000325583		4.32	0.000446326		4.32	0.000347881
4.33	0.000305395		4.33	-1.81631e-05		4.33	0.000347098		4.33	0.000464026		4.33	0.000342896
4.34	0.000237494		4.34	1.45416e-05		4.34	0.000331636		4.34	0.00045955		4.34	0.000347983
4.35	0.000261653		4.35	3.04666e-06		4.35	0.000350913		4.35	0.000473537		4.35	0.000346152
4.36	0.00043245		4.36	-2.65045e-05		4.36	0.000356457		4.36	0.000457668		4.36	0.000319703
4.37	0.000427872		4.37	-2.31476e-05		4.37	0.000323498		4.37	0.000502986		4.37	0.000320466
4.38	0.000438859		4.38	4.71954e-05		4.38	0.000344453		4.38	0.000526231		4.38	0.000355968
4.39	0.000341101		4.39	0.000133102		4.39	0.0003325		4.39	0.000605627		4.39	0.000358715
4.4	0.000343746		4.4	0.000187373		4.4	0.000320395		4.4	0.000557664		4.4	0.000355714
4.41	0.000375026		4.41	0.000163467		4.41	0.000366731		4.41	0.000575517		4.41	0.000341625
4.42	0.000381536		4.42	0.00018605		4.42	0.000362408		4.42	0.000576229		4.42	0.00032662
4.43	0.00035758		4.43	0.000225622		4.43	0.000195324		4.43	0.000528926		4.43	0.000585206
4.44	0.000391912		4.44	0.000188288		4.44	0.000300406		4.44	0.000632737		4.44	0.000601838
4.45	0.000399237		4.45	0.000225265		4.45	0.000304933		4.45	0.000590216		4.45	0.000630474
4.46	0.000368312		4.46	0.000217433		4.46	0.000262564		4.46	0.00047547		4.46	0.000631644
4.47	0.000354579		4.47	0.000205124		4.47	0.000290946		4.47	0.000518194		4.47	0.000507132
4.48	0.000427618		4.48	0.000195002		4.48	0.000355185		4.48	0.000575618		4.48	0.000513337
4.49	0.00040239		4.49	0.000198003		4.49	0.000355236		4.49	0.000580094		4.49	0.000471884
4.5	0.000393744		4.5	0.000236252		4.5	0.000249289		4.5	0.00058101		4.5	0.000466899
4.51	0.000374263		4.51	0.000264786		4.51	0.000273856		4.51	0.000424709		4.51	0.000330435
4.52	0.00037645		4.52	0.000274653		4.52	0.00029593		4.52	0.000403906		4.52	0.000347728
4.53	0.000391963		4.53	0.000265701		4.53	0.000285809		4.53	0.000367488		4.53	0.000332622
4.54	0.000373704		4.54	0.000193883		4.54	0.000281027		4.54	0.000255235		4.54	0.000371481
4.55	0.000482601		4.55	0.000277654		4.55	0.000207684		4.55	0.000233821		4.55	0.000370769
4.56	0.000280676		4.56	0.00029159		4.56	0.000265667		4.56	0.00023255		4.56	0.000375194
4.57	0.000396032		4.57	0.000417831		4.57	0.000308748		4.57	0.000234483		4.57	0.000412833
4.58	0.000499487		4.58	0.000367884		4.58	0.000473848		4.58	0.000216986		4.58	0.000378093
4.59	0.00056037		4.59	0.000316208		4.59	0.000461844		4.59	0.000112718		4.59	0.000400778
4.6	0.000553147		4.6	0.000263769		4.6	0.000490785		4.6	0.000197658		4.6	0.00036609
4.61	0.000524918		4.61	0.000437261		4.61	0.000458385		4.61	0.000192419		4.61	0.000388012
4.62	0.000518713		4.62	0.000413762		4.62	0.000560416		4.62	0.000183467		4.62	0.000390707
4.63	0.000562455		4.63	0.00038238		4.63	0.000578218		4.63	0.000210425		4.63	0.000137259
4.64	0.000547908		4.64	0.000409846		4.64	0.000451163		4.64	9.89338e-05		4.64	0.000152924
4.65	0.000557674		4.65	0.000365443		4.65	0.000454469		4.65	8.72862e-05		4.65	0.000118643
4.66	0.000588497		4.66	0.000389704		4.66	0.000438752		4.66	8.22508e-05		4.66	0.000148093
4.67	0.000578578		4.67	0.000390823		4.67	0.000385296		4.67	0.000171108		4.67	0.000144481
4.68	0.000510015		4.68	0.000416458		4.68	0.000265107		4.68	0.000114803		4.68	0.000121847
4.69	0.000546586		4.69	0.000440313		4.69	0.000251629		4.69	0.000132249		4.69	0.000147635
4.7	0.000701462		4.7	0.000436854		4.7	0.000276908		4.7	0.000166479		4.7	0.000153535
4.71	0.000691188		4.71	0.000440109		4.71	0.000283876		4.71	0.00021017		4.71	0.000302562
4.72	0.000659145		4.72	0.000427953		4.72	0.000263327		4.72	0.00021607		4.72	0.000383943
4.73	0.000665706		4.73	0.000430903		4.73	0.000254579		4.73	0.000237585		4.73	0.000424785
4.74	0.00067893		4.74	0.000530289		4.74	0.000252493		4.74	0.000234228		4.74	0.000401134
4.75	0.000686712		4.75	0.00047261		4.75	0.000260123		4.75	0.000260423		4.75	0.000398184
4.76	0.000917323		4.76	0.0004278		4.76	0.00021399		4.76	0.000354925		4.76	0.000489483
4.77	0.000791337		4.77	0.000308426		4.77	0.00017325		4.77	0.000313371		4.77	0.000441722
4.78	0.000636918		4.78	0.000286606		4.78	1.16589e-05		4.78	0.000343939		4.78	0.000482921
4.79	0.000536464		4.79	0.000258886		4.79	1.4609e-05		4.79	0.000346431		4.79	0.000471579
4.8	0.00057456		4.8	0.000245661		4.8	8.43416e-05		4.8	0.000251216		4.8	0.000473054
4.81	0.000582088		4.81	0.000214686		4.81	0.000119081		4.81	0.00024374		4.81	0.000577627
4.82	0.00055391		4.82	0.000249171		4.82	4.37024e-05		4.82	0.000239518		4.82	0.000592276
4.83	0.000538855		4.83	0.000273687		4.83	5.65198e-05		4.83	0.000234025		4.83	0.000634492
4.84	0.00059221		4.84	0.000249273		4.84	6.2369e-05		4.84	0.000236771		4.84	0.000627219
4.85	0.000591243		4.85	0.000262802		4.85	7.87976e-05		4.85	0.000244604		4.85	0.000610739
4.86	0.000568508		4.86	0.000250086		4.86	0.000149802		4.86	0.000236365		4.86	0.000557638
4.87	0.000636002		4.87	0.000263616		4.87	0.000157635		4.87	9.74587e-05		4.87	0.000773703
4.88	0.000647345		4.88	0.000301407		4.88	0.000251883		4.88	0.000128027		4.88	0.000786978
4.89	0.000654313		4.89	0.000409236		4.89	0.000394604		4.89	9.59329e-05		4.89	0.000799643
4.9	0.000544093		4.9	0.000370071		4.9	0.000375022		4.9	6.03799e-05		4.9	0.00079832
4.91	0.000551011		4.91	0.000344233		4.91	0.000453706		4.91	9.00862e-06		4.91	0.0006438
4.92	0.000567643		4.92	0.000477748		4.92	0.000489208		4.92	7.68876e-07		4.92	0.000700105
4.93	0.000544297		4.93	0.000526627		4.93	0.000470338		4.93	3.67796e-05		4.93	0.000687745
4.94	0.000536108		4.94	0.000469559		4.94	0.000469677		4.94	5.78876e-05		4.94	0.000668316
4.95	0.000428584		4.95	0.000440923		4.95	0.000467592		4.95	0.000153764		4.95	0.00065382
4.96	0.000172491		4.96	0.00042541		4.96	0.000451621		4.96	7.85887e-05		4.96	0.000551586
4.97	0.000367295		4.97	0.000424647		4.97	0.000449586		4.97	7.81309e-05		4.97	0.000595022
4.98	0.000407476		4.98	0.000446213		4.98	0.000416271		4.98	2.76752e-05		4.98	0.000587393
4.99	0.000434688		4.99	0.000459844		4.99	0.000408286		4.99	1.27216e-05		4.99	0.000569286
5	0.000478888		5	0.000549871		5	0.000412507		5	9.77156e-06		5	0.000648632
5.01	0.000447098		5.01	0.000404963		5.01	0.000387941		5.01	2.36062e-05		5.01	0.000556062
5.02	0.000422379		5.02	0.000403081		5.02	0.000363832		5.02	0.000102901		5.02	0.000567404
5.03	0.00037879		5.03	0.00039535		5.03	0.000327414		5.03	7.58421e-05		5.03	0.000537293
5.04	0.000387996		5.04	0.000409541		5.04	0.000392722		5.04	0.000136725		5.04	0.000512269
5.05	0.00038764		5.05	0.000371902		5.05	0.000394146		5.05	0.000261592		5.05	0.000573965
5.06	0.000403509		5.06	0.000373072		5.06	0.000343182		5.06	0.000288346		5.06	0.000585257
5.07	0.000343593		5.07	0.000402471		5.07	0.000361797		5.07	0.000294297		5.07	0.000419496
5.08	0.000338659		5.08	0.000452164		5.08	0.00028118		5.08	0.000245469		5.08	0.000447979
5.09	0.000370652		5.09	0.00031163		5.09	0.000140799		5.09	0.000308233		5.09	0.000409323
5.1	0.000393438		5.1	0.000341639		5.1	0.000170249		5.1	0.000331071		5.1	0.000394319
5.11	0.00040473		5.11	0.000386195		5.11	4.14644e-05		5.11	0.000366064		5.11	0.000396048
5.12	0.000374467		5.12	0.000267583		5.12	2.78333e-05		5.12	0.000372626		5.12	0.000250682
5.13	0.000411139		5.13	0.000238846		5.13	2.54427e-05		5.13	0.000316015		5.13	0.000252463
5.14	0.000429144		5.14	0.000232793		5.14	2.54936e-05		5.14	0.000292161		5.14	0.000269247
5.15	0.000411901		5.15	0.000275009		5.15	0.000108044		5.15	0.000171515		5.15	0.000302969
5.16	0.000448421		5.16	0.000353134		5.16	0.000119132		5.16	0.000178686		5.16	0.000317109
5.17	0.000314398		5.17	0.000369664		5.17	0.00015087		5.17	0.000192623		5.17	0.000286337
5.18	0.000332912		5.18	0.000386653		5.18	0.000138917		5.18	0.000235195		5.18	0.000245698
5.19	0.000308905		5.19	0.000385381		5.19	0.000208548		5.19	0.000292364		5.19	0.000251089
5.2	0.000221624		5.2	0.000288132		5.2	9.25305e-05		5.2	0.000301825		5.2	0.000159435
5.21	0.000250921		5.21	0.000289403		5.21	6.26742e-05		5.21	0.000274206		5.21	0.000143769
5.22	0.000303462		5.22	0.000280146		5.22	0.000105857		5.22	0.000197658		5.22	0.000159791
5.23	0.000332047		5.23	0.000331823		5.23	0.000132712		5.23	0.000318253		5.23	0.000154705
5.24	0.000248785		5.24	0.000337112		5.24	0.000102042		5.24	0.000248012		5.24	0.000166352
5.25	0.00026796		5.25	0.000474136		5.25	0.000125184		5.25	0.000127417		5.25	0.000117982
5.26	0.000255346		5.26	0.000474848		5.26	0.000109061		5.26	0.000115006		5.26	0.000138836
5.27	0.000293748		5.27	0.00048436		5.27	0.000109519		5.27	0.000149389		5.27	0.000126374
5.28	0.000361954		5.28	0.000371089		5.28	0.000354575		5.28	0.000238297		5.28	9.55514e-05
5.29	0.000296443		5.29	0.000374547		5.29	0.000358389		5.29	0.000175584		5.29	0.000178356
5.3	0.000238613		5.3	0.000346573		5.3	0.00032243		5.3	0.000167598		5.3	0.000216198
5.31	0.000256058		5.31	0.000302628		5.31	0.000356101		5.31	0.000148474		5.31	0.000198752
5.32	0.000273403		5.32	0.000284317		5.32	0.00037258		5.32	0.000166734		5.32	0.000197836
5.33	0.000267757		5.33	0.000252426		5.33	0.000408642		5.33	0.000166785		5.33	0.000206686
5.34	0.00047726		5.34	0.000259547		5.34	0.000468304		5.34	0.000175533		5.34	0.000183493
5.35	0.000483669		5.35	0.000244492		5.35	0.000377616		5.35	0.0002355		5.35	0.000243002
5.36	0.000486771		5.36	0.00015477		5.36	0.000417492		5.36	0.000234228		5.36	0.000335369
5.37	0.000419683		5.37	0.000169011		5.37	0.000575064		5.37	0.000242265		5.37	0.00032484
5.38	0.000361649		5.38	0.000167892		5.38	0.000586458		5.38	0.000235551		5.38	0.00051761
5.39	0.000536668		5.39	0.0001919		5.39	0.000526643		5.39	0.000188299		5.39	0.000522645
5.4	0.00059516		5.4	0.000203801		5.4	0.000546988		5.4	0.000175787		5.4	0.00053058
5.41	0.000584631		5.41	0.00020787		5.41	0.000562806		5.41	0.000175177		5.41	0.000532258
5.42	0.000546331		5.42	0.000233098		5.42	0.000573793		5.42	0.000200201		5.42	0.00048165
5.43	0.000535396		5.43	0.000181981		5.43	0.000573132		5.43	9.19656e-05		5.43	0.00048877
5.44	0.000625525		5.44	0.000157262		5.44	0.000579845		5.44	9.53734e-05		5.44	0.000494874
5.45	0.000595414		5.45	6.93715e-05		5.45	0.000535798		5.45	0.00010168		5.45	0.000499248
5.46	0.000555182		5.46	6.65741e-05		5.46	0.000575471		5.46	0.000113023		5.46	0.00052646
5.47	0.000557826		5.47	1.18459e-05		5.47	0.000594087		5.47	7.91482e-05		5.47	0.000509014
5.48	0.000467494		5.48	4.8111e-05		5.48	0.000348217		5.48	-7.52173e-06		5.48	0.000490907
5.49	0.000499741		5.49	7.3644e-05		5.49	0.000460674		5.49	-2.58806e-06		5.49	0.000502961
5.5	0.000501827		5.5	0.000113317		5.5	0.000472525		5.5	-1.74399e-05		5.5	0.000530122
5.51	0.000590073		5.51	0.000134018		5.51	0.000476187		5.51	2.14191e-05		5.51	0.000551586
5.52	0.0006064		5.52	0.000117132		5.52	0.000431327		5.52	5.12755e-05		5.52	0.000645987
5.53	0.000590328		5.53	0.000128983		5.53	0.000417746		5.53	5.1072e-05		5.53	0.000639832
5.54	0.000377976		5.54	8.08156e-05		5.54	0.000354727		5.54	6.00747e-05		5.54	0.000644156
5.55	0.000402136		5.55	0.000271703		5.55	0.000353659		5.55	1.11957e-05		5.55	0.00061669
5.56	0.000385351		5.56	0.000330246		5.56	0.000363425		5.56	-1.24554e-05		5.56	0.000587546
5.57	0.000390641		5.57	0.000305323		5.57	0.000173962		5.57	-2.54762e-05		5.57	0.000635509
5.58	0.000387589		5.58	0.000283147		5.58	0.000183625		5.58	-1.22011e-05		5.58	0.000485108
5.59	0.000278438		5.59	0.000258631		5.59	0.000185609		5.59	3.11113e-07		5.59	0.000498282
5.6	0.000220149		5.6	0.00027862		5.6	0.000156973		5.6	2.17751e-05		5.6	0.000505708
5.61	0.00022371		5.61	0.000268753		5.61	0.000199596		5.61	2.19277e-05		5.61	0.000490652
5.62	0.000243343		5.62	0.000243067		5.62	0.000149242		5.62	4.47142e-05		5.62	0.000565217
5.63	0.000257279		5.63	0.000256393		5.63	0.000119742		5.63	6.2923e-05		5.63	0.000561707
5.64	0.000200415		5.64	0.00027328		5.64	0.000109824		5.64	5.61583e-05		5.64	0.000542431
5.65	0.000243495		5.65	0.000226028		5.65	0.00021633		5.65	3.57624e-05		5.65	0.000519491
5.66	0.000272436		5.66	0.000294947		5.66	0.000253206		5.66	4.49685e-05		5.66	0.000469697
5.67	0.000218013		5.67	0.000320328		5.67	0.000252137		5.67	8.96768e-05		5.67	0.000446656
5.68	0.000194718		5.68	0.000275569		5.68	0.000264955		5.68	0.000136267		5.68	0.000492229
5.69	0.000208095		5.69	0.000298203		5.69	0.000151785		5.69	0.00013647		5.69	0.000372041
5.7	0.000182816		5.7	0.000271093		5.7	0.00022986		5.7	0.000144812		5.7	0.000303071
5.71	0.00014233		5.71	0.000286301		5.71	0.000308646		5.71	9.11518e-05		5.71	0.000305868
5.72	0.00014116		5.72	0.00031341		5.72	0.000380311		5.72	4.39004e-05		5.72	0.00028471
5.73	0.000169795		5.73	0.000369003		5.73	0.000349234		5.73	7.42145e-05		5.73	0.000266094
5.74	0.000226507		5.74	0.000369258		5.74	0.000378938		5.74	6.70937e-05		5.74	0.000332164
5.75	0.000185868		5.75	0.000205989		5.75	0.000395875		5.75	4.63418e-05		5.75	0.000320212
5.76	0.000265621		5.76	0.000177099		5.76	0.000387432		5.76	4.47142e-05		5.76	0.000284201
5.77	0.000303462		5.77	0.00016011		5.77	0.000394858		5.77	4.93936e-05		5.77	0.000393505
5.78	0.000300868		5.78	0.000215754		5.78	0.000383872		5.78	2.29958e-05		5.78	0.000350984
5.79	0.000227931		5.79	0.000241592		5.79	0.000372021		5.79	8.79983e-05		5.79	0.000402558
5.8	0.00025616		5.8	0.000208837		5.8	0.000385855		5.8	0.000142981		5.8	0.000553773
5.81	0.000238765		5.81	0.000208633		5.81	0.00034603		5.81	0.000173753		5.81	0.000704428
5.82	0.000228033		5.82	0.000199987		5.82	0.00036724		5.82	0.000118262		5.82	0.000694103
5.83	0.00020896		5.83	0.000225316		5.83	0.000366528		5.83	0.000134131		5.83	0.000677827
5.84	0.000234187		5.84	0.000277705		5.84	0.000343232		5.84	0.000158138		5.84	0.000719127
5.85	0.000214961		5.85	0.000380447		5.85	0.000389619		5.85	0.000157629		5.85	0.000786978
5.86	0.000186682		5.86	0.000338231		5.86	0.000345725		5.86	0.000296077		5.86	0.000842978
5.87	0.000194311		5.87	0.000363714		5.87	0.000316784		5.87	0.000236721		5.87	0.000865815
5.88	0.000199804		5.88	0.000403793		5.88	0.000280875		5.88	0.000190232		5.88	0.000825786
5.89	0.000366939		5.89	0.000399012		5.89	0.00027294		5.89	0.000180517		5.89	0.000951824
5.9	0.000387691		5.9	0.000380702		5.9	0.00027294		5.9	0.000170447		5.9	0.0010035
5.91	0.000309668		5.91	0.000334976		5.91	0.000187593		5.91	0.000164801		5.91	0.000984783
5.92	0.000408799		5.92	0.000310918		5.92	0.000120759		5.92	0.000167141		5.92	0.000941906
5.93	0.00038825		5.93	0.000302068		5.93	0.000146241		5.93	0.0001441		5.93	0.00105365
5.94	0.000375992		5.94	0.000329534		5.94	0.000117199		5.94	0.000159359		5.94	0.00115883
5.95	0.000498165		5.95	0.000299372		5.95	0.000224112		5.95	0.000168107		5.95	0.00113818
5.96	0.000398219		5.96	0.000279129		5.96	0.000238455		5.96	0.000266374		5.96	0.001157
5.97	0.000402695		5.97	0.000269109		5.97	0.000251425		5.97	0.000251318		5.97	0.0010567
5.98	0.000443131		5.98	0.000302068		5.98	0.000241711		5.98	0.000227362		5.98	0.00108224
5.99	0.000454524		5.99	0.000301356		5.99	0.000249747		5.99	0.000181789		5.99	0.00100665
6	0.000416937		6	0.000306747		6	0.000245525		6	0.000217647		6	0.000837078
6.01	0.000473852		6.01	0.000319158		6.01	0.000282553		6.01	0.000192724		6.01	0.000706361
6.02	0.000469224		6.02	0.000332484		6.02	0.000250256		6.02	0.000238806		6.02	0.00068922
6.03	0.000524003		6.03	0.000350133		6.03	0.000275178		6.03	0.000199235		6.03	0.000736065
6.04	0.000501521		6.04	0.000341029		6.04	0.000578981		6.04	0.000166327		6.04	0.000693798
6.05	0.000501471		6.05	0.000269211		6.05	0.000434938		6.05	0.000186774		6.05	0.000823497
6.06	0.000496893		6.06	0.000239456		6.06	0.000393383		6.06	9.56811e-06		6.06	0.000760936
6.07	0.000543737		6.07	0.000229589		6.07	0.000462454		6.07	4.07495e-06		6.07	0.000762208
6.08	0.000557725		6.08	0.00018483		6.08	0.000553804		6.08	4.99047e-06		6.08	0.000798422
6.09	0.000556504		6.09	0.000211685		6.09	0.000561026		6.09	1.15518e-05		6.09	0.000703919
6.1	0.000610673		6.1	0.000234166		6.1	0.000489361		6.1	5.34117e-05		6.1	0.000700817
6.11	0.000585496		6.11	0.000377294		6.11	0.000478934		6.11	5.40729e-05		6.11	0.000705547
6.12	0.000498521		6.12	0.000439906		6.12	0.000534425		6.12	4.54263e-05		6.12	0.00069451
6.13	0.000485551		6.13	0.000421544		6.13	0.000529542		6.13	5.49376e-05		6.13	0.000559368
6.14	0.000427618		6.14	0.000406998		6.14	0.000595206		6.14	3.36261e-05		6.14	0.000382722
6.15	0.000441147		6.15	0.000392807		6.15	0.000625062		6.15	3.86107e-05		6.15	0.000494213
6.16	0.000523392		6.16	0.000392146		6.16	0.000564536		6.16	-3.32074e-05		6.16	0.000438772
6.17	0.000553656		6.17	0.000394892		6.17	0.000536866		6.17	-2.34417e-05		6.17	0.000460084
6.18	0.000550095		6.18	0.000301763		6.18	0.000537935		6.18	4.637e-07		6.18	0.000440604
6.19	0.00055803		6.19	0.000277196		6.19	0.000738282		6.19	9.54751e-05		6.19	0.000459219
6.2	0.000571051		6.2	0.000280909		6.2	0.000845501		6.2	1.95372e-05		6.2	0.000469697
6.21	0.000568965		6.21	0.000312902		6.21	0.000784466		6.21	5.31574e-05		6.21	0.000452149
6.22	0.000542161		6.22	0.00029159		6.22	0.000813763		6.22	1.05345e-05		6.22	0.0006055
6.23	0.000530106		6.23	0.000235031		6.23	0.000799318		6.23	2.86925e-05		6.23	0.00064675
6.24	0.000506506		6.24	0.000196782		6.24	0.000542868		6.24	3.59658e-05		6.24	0.000692984
6.25	0.00052563		6.25	0.000166875		6.25	0.000560212		6.25	9.24742e-05		6.25	0.000500164
6.26	0.000553198		6.26	0.000195257		6.26	0.000575471		6.26	0.00011933		6.26	0.000516999
6.27	0.000496181		6.27	0.000493108		6.27	0.000492413		6.27	0.000142472		6.27	0.00053948
6.28	0.000480617		6.28	0.000551702		6.28	0.000407828		6.28	0.000150814		6.28	0.000629965
6.29	0.000296952		6.29	0.000521896		6.29	0.000403149		6.29	0.000179704		6.29	0.000621217
6.3	0.000241308		6.3	0.000541631		6.3	0.000436514		6.3	0.000185756		6.3	0.000586325
6.31	0.000274623		6.31	0.000615433		6.31	0.000428529		6.31	0.000179805		6.31	0.000580984
6.32	0.000282253		6.32	0.000547226		6.32	0.000482952		6.32	0.000177669		6.32	0.000562063
6.33	0.00027442		6.33	0.000528814		6.33	0.000478069		6.33	0.000199591		6.33	0.000574321
6.34	0.00027798		6.34	0.000616145		6.34	0.00041678		6.34	0.00019425		6.34	0.000573355
6.35	0.000191768		6.35	0.000606227		6.35	0.000326499		6.35	0.000200456		6.35	0.000441214
6.36	0.000168727		6.36	0.000665888		6.36	0.000454672		6.36	0.000205033		6.36	0.000484091
6.37	9.15686e-05		6.37	0.000739182		6.37	0.000455842		6.37	0.000210069		6.37	0.000408662
6.38	0.000141261		6.38	0.000772497		6.38	0.000479951		6.38	0.000282344		6.38	0.000419597
6.39	0.000135514		6.39	0.000765427		6.39	0.000276195		6.39	0.00019893		6.39	0.000419241
6.4	0.000204941		6.4	0.000823563		6.4	0.000249798		6.4	0.000163275		6.4	0.000485566
6.41	0.000177933		6.41	0.000785873		6.41	0.000256919		6.41	0.000141506		6.41	0.000497417
6.42	0.000263586		6.42	0.000818019		6.42	0.000267956		6.42	0.000353806		6.42	0.000381908
6.43	0.000253515		6.43	0.000812424		6.43	0.000301576		6.43	0.000328935		6.43	0.000316397
6.44	0.00033754		6.44	0.000822037		6.44	0.000257122		6.44	0.000330715		6.44	0.000286846
6.45	0.000296036		6.45	0.000837346		6.45	0.000217907		6.45	0.000248877		6.45	0.000291169
6.46	0.000291713		6.46	0.000800013		6.46	0.000219382		6.46	0.000276139		6.46	0.000305665
6.47	0.000336523		6.47	0.000563451		6.47	0.000332806		6.47	0.000279242		6.47	0.000293
6.48	0.000374212		6.48	0.000527186		6.48	0.000356304		6.48	0.000290991		6.48	0.000195497
6.49	0.000416021		6.49	0.000481003		6.49	0.000357983		6.49	0.000272833		6.49	0.000201803
6.5	0.000416225		6.5	0.000533747		6.5	0.000308392		6.5	0.000258693		6.5	0.000221589
6.51	0.000399237		6.51	0.000361832		6.51	0.000294506		6.51	0.000423692		6.51	0.000238069
6.52	0.00040295		6.52	0.000371597		6.52	0.000189068		6.52	0.000427506		6.52	0.00024463
6.53	0.000425126		6.53	0.000384313		6.53	0.000203564		6.53	0.000388698		6.53	0.000345134
6.54	0.000442114		6.54	0.000306646		6.54	0.000221976		6.54	0.000414384		6.54	0.000358969
6.55	0.000429246		6.55	0.000396113		6.55	0.000169384		6.55	0.000401465		6.55	0.000347881
6.56	0.00036938		6.56	0.000449468		6.56	3.84127e-05		6.56	0.000370591		6.56	0.000417715
6.57	0.000398779		6.57	0.000502467		6.57	4.1617e-05		6.57	0.000382696		6.57	0.000428396
6.58	0.000330013		6.58	0.000487768		6.58	4.04472e-05		6.58	0.000351212		6.58	0.000429566
6.59	0.000367346		6.59	0.000493261		6.59	3.04781e-05		6.59	0.000339768		6.59	0.000468425
6.6	0.000307531		6.6	0.000444026		6.6	1.48642e-06		6.6	0.000355993		6.6	0.000395641
6.61	0.000478481		6.61	0.000447128		6.61	-1.81965e-06		6.61	0.000339972		6.61	0.000428142
6.62	0.000395524		6.62	0.000430954		6.62	-3.23372e-05		6.62	0.000264034		6.62	0.000384349
6.63	0.000397406		6.63	0.000438024		6.63	-2.49621e-05		6.63	0.000268611		6.63	0.000370871
6.64	0.00032218		6.64	0.000409286		6.64	-3.16252e-05		6.64	0.000265916		6.64	0.000356782
6.65	0.000336167		6.65	0.000416153		6.65	-1.47896e-05		6.65	0.000269883		6.65	0.000342998
6.66	0.000422328		6.66	0.0004307		6.66	-2.7607e-05		6.66	0.000256608		6.66	0.000325654
6.67	0.000406154		6.67	0.000362645		6.67	-0.000114175		6.67	0.000235703		6.67	0.000298493
6.68	0.000487432		6.68	0.000345606		6.68	-0.000139861		6.68	0.000262813		6.68	0.0002635
6.69	0.000450557		6.69	0.000400538		6.69	-0.000141692		6.69	0.000278581		6.69	0.000265636
6.7	0.0004531		6.7	0.000315241		6.7	-0.000143269		6.7	0.000311387		6.7	0.00029651
6.71	0.000488958		6.71	0.000302577		6.71	-0.000135894		6.71	0.000152136		6.71	0.000291067
6.72	0.000557013		6.72	0.000335129		6.72	-0.000130858		6.72	0.00021724		6.72	0.00030241
6.73	0.000552537		6.73	0.000337316		6.73	-0.000128518		6.73	0.000268103		6.73	0.000189902
6.74	0.000581884		6.74	0.000333094		6.74	-0.000137165		6.74	0.000285447		6.74	0.000207042
6.75	0.000550197		6.75	0.000260818		6.75	-0.000151254		6.75	0.000295467		6.75	0.000262381
6.76	0.000600551		6.76	0.000148158		6.76	-0.000141234		6.76	0.000403347		6.76	0.000202058
6.77	0.000637325		6.77	0.000192663		6.77	-0.000126942		6.77	0.000440832		6.77	0.000220572
6.78	0.000659806		6.78	0.000162908		6.78	-0.000130248		6.78	0.000385138		6.78	0.000207297
6.79	0.000661128		6.79	0.000137019		6.79	-0.000124805		6.79	0.000348008		6.79	0.000191834
6.8	0.000708024		6.8	0.000117538		6.8	-0.000160969		6.8	0.000330664		6.8	0.000210654
6.81	0.00052797		6.81	0.000113215		6.81	-0.000134317		6.81	0.000331681		6.81	0.000149924
6.82	0.000551723		6.82	0.0001035		6.82	-0.000103341		6.82	0.000385952		6.82	0.000115439
6.83	0.000518866		6.83	8.55967e-05		6.83	-0.000136504		6.83	0.000383358		6.83	0.00016447
6.84	0.000523901		6.84	0.000170181		6.84	-0.000121143		6.84	0.000421708		6.84	0.000230287
6.85	0.000525427		6.85	0.000155126		6.85	-2.33854e-05		6.85	0.000417639		6.85	0.000386333
6.86	0.000591497		6.86	0.000181269		6.86	1.81694e-05		6.86	0.000377305		6.86	0.00039203
6.87	0.000549027		6.87	0.000148666		6.87	8.36296e-05		6.87	0.000376949		6.87	0.000368684
6.88	0.000429449		6.88	0.00016952		6.88	0.000127575		6.88	0.000359706		6.88	0.000387249
6.89	0.000404984		6.89	0.000189		6.89	0.000124523		6.89	0.000338395		6.89	0.000427227
6.9	0.000372992		6.9	0.000203089		6.9	0.000144766		6.9	0.000271409		6.9	0.000399456
6.91	0.000340541		6.91	0.000200088		6.91	0.000286114		6.91	0.000284989		6.91	0.000384858
6.92	0.000251735		6.92	0.000155075		6.92	0.000279298		6.92	0.000246486		6.92	0.000372753
6.93	0.000245581		6.93	0.000126948		6.93	0.000269075		6.93	0.000240739		6.93	0.00040088
6.94	0.000195837		6.94	0.000201462		6.94	0.00025997		6.94	0.000209713		6.94	0.000383536
6.95	0.000248327		6.95	0.000205124		6.95	0.000307018		6.95	0.000321		6.95	0.00036375
6.96	0.000381486		6.96	0.000195816		6.96	0.000341859		6.96	0.000257829		6.96	0.000308056
6.97	0.000318619		6.97	3.19875e-05		6.97	0.000322582		6.97	0.000240027		6.97	0.000311921
6.98	0.000402034		6.98	0.000106094		6.98	0.000351472		6.98	0.000357621		6.98	0.000341116
6.99	0.000383469		6.99	0.000117081		6.99	0.000358186		6.99	0.0003711		6.99	0.000305665
7	0.0004		7	0.000141393		7	0.00034013		7	0.000363979		7	0.0003991
7.01	0.00043245		7.01	0.000147191		7.01	0.000325939		7.01	0.000387884		7.01	0.00045398
7.02	0.000452642		7.02	0.000126541		7.02	0.000298829		7.02	0.000214392		7.02	0.000502961
7.03	0.000474463		7.03	0.000124303		7.03	0.000324108		7.03	0.000219783		7.03	0.000564759
7.04	0.000476446		7.04	0.000363764		7.04	0.000310375		7.04	0.000186926		7.04	0.000607942
7.05	0.000460221		7.05	0.000370936		7.05	0.000207073		7.05	0.000189927		7.05	0.000445181
7.06	0.000324977		7.06	0.000326279		7.06	0.000201834		7.06	0.000235907		7.06	0.000442536
7.07	0.000358496		7.07	0.000317276		7.07	0.000109773		7.07	0.000261033		7.07	0.000485312
7.08	0.000446081		7.08	0.000424698		7.08	6.57768e-05		7.08	0.000223903		7.08	0.000473766
7.09	0.000494248		7.09	0.000351201		7.09	0.000120098		7.09	0.000224819		7.09	0.000447724
7.1	0.000498114		7.1	0.000343012		7.1	0.000123201		7.1	0.000225582		7.1	0.000428753
7.11	0.000542008		7.11	0.000321548		7.11	1.43556e-06		7.11	0.000233008		7.11	0.000449657
7.12	0.000511287		7.12	0.000334518		7.12	1.41004e-05		7.12	0.000205033		7.12	0.000434805
7.13	0.000497859		7.13	0.000336248		7.13	-1.17887e-05		7.13	0.00019008		7.13	0.000398337
7.14	0.000518713		7.14	0.000277756		7.14	4.19222e-05		7.14	0.00020605		7.14	0.000385214
7.15	0.000487941		7.15	0.000267838		7.15	-1.92047e-07		7.15	8.13353e-05		7.15	0.000350526
7.16	0.000324163		7.16	0.000295507		7.16	9.77185e-05		7.16	0.000151831		7.16	0.000383027
7.17	0.000420752		7.17	0.000286352		7.17	0.000156617		7.17	0.000190385		7.17	0.000352103
7.18	0.000442368		7.18	0.000242101		7.18	0.000111045		7.18	9.23216e-05		7.18	0.000329672
7.19	0.000457983		7.19	0.000269821		7.19	0.000155956		7.19	8.68793e-05		7.19	0.000315125
7.2	0.000383724		7.2	0.000271805		7.2	0.000164349		7.2	0.000107173		7.2	0.000202007
7.21	0.000328741		7.21	0.000261785		7.21	0.000212465		7.21	0.000125789		7.21	0.000152518
7.22	0.000300411		7.22	0.000423172		7.22	0.000202801		7.22	0.000162512		7.22	0.000176932
7.23	0.000319382		7.23	0.000455978		7.23	0.000182761		7.23	0.000284684		7.23	0.00011198
7.24	0.000314296		7.24	0.000122167		7.24	0.000214906		7.24	0.000278631		7.24	4.29595e-05
7.25	0.000396643		7.25	0.000107468		7.25	0.000221213		7.25	0.000294806		7.25	5.54208e-05
7.26	0.000396083		7.26	0.000105637		7.26	0.000185609		7.26	0.000340633		7.26	2.87688e-05
7.27	0.000364192		7.27	0.000160467		7.27	0.000183676		7.27	0.000327154		7.27	-1.57869e-05
7.28	0.000297511		7.28	3.76841e-05		7.28	0.000199902		7.28	0.000402889		7.28	-1.01411e-05
7.29	0.000232865		7.29	3.30556e-05		7.29	0.000174114		7.29	0.000541998		7.29	-4.54398e-05
7.3	0.000423498		7.3	3.07668e-05		7.3	0.000152548		7.3	0.000539302		7.3	-1.18929e-06
7.31	0.000474615		7.31	2.16115e-05		7.31	0.00019095		7.31	0.000520483		7.31	0.000130545
7.32	0.000525579		7.32	1.8458e-05		7.32	0.000193849		7.32	0.000525213		7.32	0.000232524
7.33	0.000523901		7.33	1.61692e-05		7.33	0.000349234		7.33	0.000497036		7.33	0.000231355
7.34	0.000518662		7.34	9.96398e-06		7.34	0.000319378		7.34	0.000493933		7.34	0.000351899
7.35	0.000565507		7.35	5.12644e-05		7.35	0.000318462		7.35	0.000491746		7.35	0.000432822
7.36	0.000563777		7.36	5.91481e-05		7.36	0.000174165		7.36	0.000374507		7.36	0.000437603
7.37	0.00049908		7.37	0.000184982		7.37	0.000128846		7.37	0.000308386		7.37	0.000436738
7.38	0.00037233		7.38	0.000151566		7.38	0.000126608		7.38	0.000283819		7.38	0.000611502
7.39	0.000337845		7.39	0.000192408		7.39	7.85942e-05		7.39	0.000292771		7.39	0.000623302
7.4	0.000384537		7.4	0.000206141		7.4	8.28158e-05		7.4	0.000332648		7.4	0.000623912
7.41	0.000422684		7.41	0.000225978		7.41	2.50358e-05		7.41	0.000329138		7.41	0.000624675
7.42	0.00043479		7.42	9.75494e-05		7.42	2.45272e-05		7.42	0.000293992		7.42	0.000595785
7.43	0.000384385		7.43	6.91681e-05		7.43	6.22657e-08		7.43	0.0001618		7.43	0.000545686
7.44	0.000432704		7.44	0.000127304		7.44	-2.83699e-05		7.44	0.000185604		7.44	0.00055479
7.45	0.000387182		7.45	0.000145513		7.45	-4.80029e-05		7.45	0.000206406		7.45	0.000549602
7.46	0.000346492		7.46	0.000164027		7.46	-3.77795e-05		7.46	0.000156256		7.46	0.0005642
7.47	0.000350053		7.47	0.000133052		7.47	-3.30493e-05		7.47	0.000190639		7.47	0.000586172
7.48	0.000335608		7.48	0.000127965		7.48	-1.8706e-05		7.48	0.00014822		7.48	0.000576865
7.49	0.000344559		7.49	0.000132238		7.49	-2.96415e-05		7.49	1.01785e-05		7.49	0.000586427
7.5	0.00015179		7.5	0.000119064		7.5	-1.25517e-05		7.5	1.25181e-05		7.5	0.000551128
7.51	7.00537e-05		7.51	0.000128728		7.51	-7.38411e-05		7.51	4.48159e-05		7.51	0.000469137
7.52	5.33199e-05		7.52	0.000122116		7.52	-8.56413e-05		7.52	4.43073e-05		7.52	0.000401643
7.53	4.92509e-05		7.53	0.000176692		7.53	-0.000242451		7.53	4.40021e-05		7.53	0.000425446
7.54	6.14071e-05		7.54	0.000191645		7.54	-0.000260202		7.54	2.0707e-05		7.54	0.000426667
7.55	0.000190242		7.55	0.000146886		7.55	-0.000238382		7.55	3.00658e-05		7.55	0.000388317
7.56	0.00022371		7.56	0.000153702		7.56	-0.000235432		7.56	5.24453e-05		7.56	0.000356985
7.57	0.000211503		7.57	5.24851e-05		7.57	-0.000243519		7.57	4.13573e-05		7.57	0.000386791
7.58	0.000226762		7.58	5.42653e-05		7.58	-0.000235889		7.58	8.67776e-05		7.58	0.000347118
7.59	0.000236883		7.59	2.68504e-05		7.59	-0.000234262		7.59	0.000106512		7.59	0.000334962
7.6	0.000276556		7.6	1.11388e-06		7.6	-0.000111988		7.6	4.79694e-05		7.6	0.00036141
7.61	0.000350561		7.61	-1.05337e-05		7.61	-0.000107716		7.61	7.43188e-06		7.61	0.000379212
7.62	0.000350154		7.62	-5.54912e-06		7.62	-0.000109242		7.62	4.01366e-05		7.62	0.000372753
7.63	0.00035758		7.63	8.4381e-06		7.63	-0.000104308		7.63	7.68594e-05		7.63	0.000372956
7.64	0.000422786		7.64	-3.4846e-05		7.64	9.74642e-05		7.64	5.57514e-05		7.64	0.000338726
7.65	0.000382249		7.65	2.48717e-06		7.65	0.000156007		7.65	0.000118414		7.65	0.000342032
7.66	0.00041592		7.66	1.032e-05		7.66	0.000142427		7.66	7.61473e-05		7.66	0.000363241
7.67	0.000425533		7.67	3.79893e-05		7.67	0.000140952		7.67	3.5915e-05		7.67	0.000397523
7.68	0.000486517		7.68	3.94643e-05		7.68	0.000146598		7.68	1.7757e-05		7.68	0.0004168
7.69	0.000564286		7.69	5.14679e-05		7.69	0.000162874		7.69	4.07978e-05		7.69	0.000400066
7.7	0.000592362		7.7	9.7346e-05		7.7	0.000146496		7.7	4.17133e-05		7.7	0.000422802
7.71	0.000570288		7.71	0.000102585		7.71	0.000321107		7.71	0.000153815		7.71	0.000356273
7.72	0.000529038		7.72	0.000118912		7.72	0.000315767		7.72	0.000174363		7.72	0.000327536
7.73	0.000549027		7.73	5.65033e-05		7.73	0.000320649		7.73	0.00022782		7.73	0.000322653
7.74	0.000543331		7.74	3.02582e-05		7.74	0.00036373		7.74	0.000293788		7.74	0.000268383
7.75	0.0003941		7.75	2.61892e-05		7.75	0.0003413		7.75	0.000301214		7.75	0.000264161
7.76	0.000394913		7.76	2.78676e-05		7.76	0.000391501		7.76	0.000327968		7.76	0.000274334
7.77	0.00037762		7.77	0.000220179		7.77	0.000423901		7.77	0.000359401		7.77	0.000330435
7.78	0.000359615		7.78	0.000223028		7.78	0.000427664		7.78	0.000314032		7.78	0.000220775
7.79	0.000388912		7.79	0.000212702		7.79	0.000483359		7.79	0.000533657		7.79	0.000227031
7.8	0.000348221		7.8	0.000201157		7.8	0.000352439		7.8	0.000562038		7.8	0.000197378
7.81	0.0003263		7.81	0.000197291		7.81	0.000348166		7.81	0.000597845		7.81	0.000212281
7.82	0.000333115		7.82	0.000164993		7.82	0.000448467		7.82	0.000539201		7.82	0.000187002
7.83	0.000326605		7.83	0.00017186		7.83	0.000462607		7.83	0.000526892		7.83	0.000253531
7.84	0.000235154		7.84	0.000164179		7.84	0.000412507		7.84	0.000531164		7.84	0.000283692
7.85	0.000341202		7.85	0.000175827		7.85	0.000424664		7.85	0.000450496		7.85	0.000310039
7.86	0.00032513		7.86	0.000164688		7.86	0.000436565		7.86	0.000451666		7.86	0.000282726
7.87	0.00034517		7.87	0.000161585		7.87	0.00049521		7.87	0.000462754		7.87	0.000232779
7.88	0.000287186		7.88	0.00017013		7.88	0.000498313		7.88	0.000523688		7.88	0.000224946
7.89	0.000222286		7.89	0.000151311		7.89	0.000613008		7.89	0.000516974		7.89	0.000227489
7.9	0.000192277		7.9	0.000147395		7.9	0.000651969		7.9	0.000556697		7.9	0.000190461
7.91	0.000231136		7.91	0.000151922		7.91	0.000486614		7.91	0.000432745		7.91	0.000201447
7.92	0.000263433		7.92	0.000126592		7.92	0.000498719		7.92	0.000483455		7.92	0.000335776
7.93	0.000264247		7.93	0.000163671		7.93	0.000557568		7.93	0.00042832		7.93	0.000337403
7.94	0.00025143		7.94	0.000147242		7.94	0.000535442		7.94	0.000362656		7.94	0.000269095
7.95	0.000202093		7.95	0.000316208		7.95	0.000530559		7.95	0.000355383		7.95	0.000357189
7.96	0.000205908		7.96	0.000285589		7.96	0.000482189		7.96	0.000313828		7.96	0.000405356
7.97	0.00023078		7.97	0.000111282		7.97	0.000474509		7.97	0.000305487		7.97	0.000438162
7.98	0.000244157		7.98	0.000142054		7.98	0.000528016		7.98	0.00030274		7.98	0.000457439
7.99	0.000201991		7.99	0.0001094		7.99	0.000478781		7.99	9.65432e-05		7.99	0.000464509
8	0.000178188		8	0.000104568		8	0.000579998		8	0.00013408		8	0.00054121
8.01	0.000102352		8.01	0.000112401		8.01	0.000582032		8.01	0.000101223		8.01	0.000529155
8.02	0.00010108		8.02	0.000191035		8.02	0.000481324		8.02	0.000122432		8.02	0.000556418
8.03	0.000127172		8.03	0.00025914		8.03	0.000471152		8.03	9.31863e-05		8.03	0.000480938
8.04	9.59937e-05		8.04	0.000270228		8.04	0.00031953		8.04	0.000118414		8.04	0.000534649
8.05	1.13488e-06		8.05	0.000208583		8.05	0.000263073		8.05	9.48647e-05		8.05	0.000541159
8.06	9.12031e-06		8.06	0.000201462		8.06	0.000359763		8.06	9.43053e-05		8.06	0.000641613
8.07	-1.50394e-05		8.07	0.000158381		8.07	0.000319836		8.07	7.58421e-05		8.07	0.000697002
8.08	2.45826e-05		8.08	0.000154007		8.08	0.000302644		8.08	6.21118e-06		8.08	0.000721009
8.09	7.34012e-06		8.09	0.00020609		8.09	0.000163738		8.09	-2.60866e-05		8.09	0.000876547
8.1	2.0717e-05		8.1	0.000180303		8.1	0.000141562		8.1	-7.01845e-05		8.1	0.00087848
8.11	2.82447e-05		8.11	0.000167079		8.11	0.000151226		8.11	-9.61244e-05		8.11	0.000903657
8.12	-1.06652e-05		8.12	0.000332179		8.12	0.000153718		8.12	-0.000154616		8.12	0.000782553
8.13	-2.58732e-05		8.13	0.000292862		8.13	0.000155142		8.13	-0.000153803		8.13	0.00076648
8.14	3.92819e-05		8.14	0.00029922		8.14	0.00015087		8.14	-0.000150802		8.14	0.000775687
8.15	3.60775e-05		8.15	0.000174606		8.15	0.000155295		8.15	-6.23516e-05		8.15	0.000685354
8.16	0.000287491		8.16	0.000195511		8.16	0.000177319		8.16	-6.69293e-05		8.16	0.000616588
8.17	0.000267706		8.17	0.000166061		8.17	0.000148073		8.17	-9.72943e-05		8.17	0.000528647
8.18	0.000271724		8.18	0.000128372		8.18	7.95606e-05		8.18	-8.94106e-05		8.18	0.00049879
8.19	0.000288		8.19	0.000146937		8.19	6.16569e-05		8.19	-0.000108738		8.19	0.000492331
8.2	0.000283779		8.2	0.00016596		8.2	-4.82572e-05		8.2	-0.000144851		8.2	0.000424938
8.21	0.000300156		8.21	0.000153702		8.21	-4.87659e-05		8.21	-0.000123082		8.21	0.000431906
8.22	0.000446488		8.22	0.000190475		8.22	-1.33146e-05		8.22	-0.000137984		8.22	0.000425294
8.23	0.000442979		8.23	0.000115097		8.23	-5.48086e-07		8.23	-0.00012359		8.23	0.000435314
8.24	0.000549027		8.24	0.000126439		8.24	-8.02399e-07		8.24	-0.0001507		8.24	0.000354544
8.25	0.000571152		8.25	0.000129898		8.25	-1.63155e-05		8.25	-0.000148259		8.25	0.000310039
8.26	0.000591904		8.26	0.00013768		8.26	-3.78813e-05		8.26	-0.000150242		8.26	0.000218995
8.27	0.00059577		8.27	0.000158432		8.27	-4.26623e-05		8.27	-6.97776e-05		8.27	0.000165589
8.28	0.000542822		8.28	0.000190272		8.28	-5.65478e-05		8.28	-3.86497e-05		8.28	0.000148754
8.29	0.000598669		8.29	0.000138443		8.29	-6.35669e-05		8.29	-1.76943e-05		8.29	-3.83415e-06
8.3	0.000595516		8.3	0.000160009		8.3	-5.20211e-05		8.3	2.11139e-05		8.3	-6.0721e-06
8.31	0.000602179		8.31	0.000159449		8.31	-4.06278e-05		8.31	3.19985e-05		8.31	-4.30492e-05
8.32	0.000828721		8.32	-6.10861e-06		8.32	-5.18685e-05		8.32	2.31484e-05		8.32	-7.14022e-06
8.33	0.000851711		8.33	9.42942e-05		8.33	-0.000108326		8.33	2.93537e-05		8.33	3.98569e-05
8.34	0.000819922		8.34	0.000110519		8.34	-0.000129739		8.34	2.54881e-05		8.34	2.72429e-05
8.35	0.000847387		8.35	9.44468e-05		8.35	4.26343e-05		8.35	-8.05605e-05		8.35	3.5918e-06
8.36	0.000575018		8.36	6.25559e-05		8.36	3.51575e-05		8.36	0.000222835		8.36	3.36007e-05
8.37	0.000749426		8.37	0.000222977		8.37	8.34261e-05		8.37	0.000336208		8.37	6.99959e-06
8.38	0.000760819		8.38	0.000244644		8.38	8.53589e-05		8.38	0.000348822		8.38	4.15129e-06
8.39	0.000740372		8.39	0.000333959		8.39	0.000112825		8.39	0.000315354		8.39	2.71921e-05
8.4	0.000756292		8.4	0.00061294		8.4	0.000148835		8.4	0.00034221		8.4	3.11085e-05
8.41	0.000839249		8.41	0.000634913		8.41	0.000176708		8.41	0.000332393		8.41	8.4972e-05
8.42	0.000680609		8.42	0.000536341		8.42	0.000162518		8.42	0.000330257		8.42	5.76588e-05
8.43	0.00078503		8.43	0.000541682		8.43	0.000145987		8.43	0.000389054		8.43	7.9428e-05
8.44	0.000714839		8.44	0.0005162		8.44	0.000151735		8.44	0.00039882		8.44	9.0516e-05
8.45	0.00072018		8.45	0.000509384		8.45	0.000221518		8.45	0.000407517		8.45	0.000110047
8.46	0.000679592		8.46	0.000535629		8.46	0.000227418		8.46	0.000491441		8.46	0.000219758
8.47	0.000719163		8.47	0.000562027		8.47	0.000238811		8.47	0.000407823		8.47	0.000234254
8.48	0.000846014		8.48	0.00055633		8.48	0.000230165		8.48	0.000436814		8.48	0.000229524
8.49	0.000867275		8.49	0.000757899		8.49	0.000253816		8.49	0.000446173		8.49	0.000239086
8.5	0.000934617		8.5	0.000731298		8.5	0.00025168		8.5	0.000483608		8.5	0.000235881
8.51	0.000919307		8.51	0.000775497		8.51	0.000241711		8.51	0.000484167		8.51	0.000277741
8.52	0.000735744		8.52	0.000816086		8.52	0.000272126		8.52	0.000507208		8.52	0.000255108
8.53	0.000734421		8.53	0.000728449		8.53	0.000281434		8.53	0.000504004		8.53	0.000203177
8.54	0.000737066		8.54	0.000713699		8.54	0.000318513		8.54	0.000533758		8.54	0.000238882
8.55	0.000716467		8.55	0.000857539		8.55	0.00018627		8.55	0.000599931		8.55	0.000223674
8.56	0.000814276		8.56	0.000884852		8.56	0.000188457		8.56	0.000306097		8.56	0.000200176
8.57	0.000639461		8.57	0.000753677		8.57	0.000174267		8.57	0.000190995		8.57	0.000211467
8.58	0.000622981		8.58	0.000750371		8.58	0.000178997		8.58	0.000163529		8.58	0.000199718
8.59	0.000710669		8.59	0.000656479		8.59	0.00015616		8.59	0.000212103		8.59	0.000172964
8.6	0.00070487		8.6	0.000550329		8.6	0.000124014		8.6	0.000157629		8.6	0.000167522
8.61	0.000642564		8.61	0.000549108		8.61	9.28866e-05		8.61	0.000140692		8.61	0.00011549
8.62	0.000804408		8.62	0.000529882		8.62	0.000108094		8.62	0.000158545		8.62	0.000111471
8.63	0.000694698		8.63	0.000509944		8.63	0.000106314		8.63	0.00015234		8.63	8.3853e-05
8.64	0.000693884		8.64	0.000513911		8.64	0.000107637		8.64	0.000310675		8.64	9.50428e-05
8.65	0.000670487		8.65	0.000603938		8.65	6.22673e-05		8.65	0.000344193		8.65	8.13608e-05
8.66	0.000664943		8.66	0.000631709		8.66	-2.76579e-05		8.66	0.000251878		8.66	-4.51346e-05
8.67	0.00071784		8.67	0.00062174		8.67	-2.32328e-05		8.67	0.000307471		8.67	-3.84207e-05
8.68	0.000646734		8.68	0.000581965		8.68	-3.85416e-06		8.68	0.000259202		8.68	-5.20011e-05
8.69	0.000575628		8.69	0.000465032		8.69	2.65626e-06		8.69	0.00027029		8.69	-5.5358e-05
8.7	0.000733913		8.7	0.00047729		8.7	1.33383e-06		8.7	0.000230465		8.7	-2.75361e-05
8.71	0.000707312		8.71	0.00045196		8.71	1.36935e-05		8.71	0.000352687		8.71	-5.95287e-05
8.72	0.000705125		8.72	0.000496007		8.72	-2.5776e-05		8.72	0.000317897		8.72	-6.80228e-05
8.73	0.000681779		8.73	0.000483749		8.73	-1.5756e-05		8.73	0.000369065		8.73	-5.44933e-05
8.74	0.000678625		8.74	0.00052861		8.74	-5.74125e-05		8.74	0.000350297		8.74	1.40186e-05
8.75	0.000679185		8.75	0.000365138		8.75	-7.86222e-05		8.75	0.000284837		8.75	0.000154298
8.76	0.00055569		8.76	0.000360764		8.76	-0.000102222		8.76	0.000272477		8.76	0.000187257
8.77	0.000582037		8.77	0.000354711		8.77	-0.000134673		8.77	0.000322577		8.77	0.000160808
8.78	0.000655432		8.78	0.000438278		8.78	-0.000141488		8.78	0.000324357		8.78	0.000210298
8.79	0.000580359		8.79	0.000431005		8.79	-0.000130858		8.79	0.000307776		8.79	0.000241425
8.8	0.000584275		8.8	0.000269313		8.8	-0.000132587		8.8	0.000306148		8.8	0.00027174
8.81	0.000546942		8.81	0.000277756		8.81	-0.000125009		8.81	0.000319271		8.81	0.000234559
8.82	0.000397253		8.82	0.000336502		8.82	-0.000160308		8.82	0.000302384		8.82	0.000293254
8.83	0.000455542		8.83	0.000369207		8.83	-2.7963e-05		8.83	0.000244096		8.83	0.000304648
8.84	0.000426245		8.84	0.000370021		8.84	-4.19503e-05		8.84	7.88939e-05		8.84	0.000307089
8.85	0.000404476		8.85	0.000293269		8.85	4.89413e-05		8.85	0.000161851		8.85	0.00030241
8.86	0.000440893		8.86	0.000224045		8.86	6.75061e-05		8.86	0.00016709		8.86	0.000307649
8.87	0.000335557		8.87	0.000198766		8.87	3.5717e-05		8.87	0.000109971		8.87	0.000273571
8.88	0.000306972		8.88	0.000250442		8.88	1.19641e-05		8.88	0.000146694		8.88	0.000277589
8.89	0.000293798		8.89	0.000224096		8.89	-1.49931e-05		8.89	0.000113735		8.89	0.000289542
8.9	7.70728e-05		8.9	0.000207514		8.9	3.09867e-05		8.9	0.000119737		8.9	0.000293763
8.91	6.99012e-05		8.91	0.000209193		8.91	1.38469e-06		8.91	-6.96224e-06		8.91	0.00040617
8.92	0.000141872		8.92	0.000155787		8.92	7.13217e-06		8.92	4.59349e-05		8.92	0.000394929
8.93	0.000231085		8.93	0.00018895		8.93	-1.28568e-05		8.93	-7.52173e-06		8.93	0.000408713
8.94	0.000179561		8.94	0.000153956		8.94	9.2693e-07		8.94	-9.70883e-06		8.94	0.000331452
8.95	0.000203466		8.95	0.000163874		8.95	4.69077e-06		8.95	6.98403e-05		8.95	0.000188376
8.96	0.000256618		8.96	0.000214076		8.96	8.8615e-06		8.96	8.44379e-05		8.96	0.00017154
8.97	0.00024141		8.97	0.00023793		8.97	2.4222e-05		8.97	6.41437e-05		8.97	0.000171947
8.98	0.000201483		8.98	0.000156448		8.98	3.80058e-05		8.98	9.38984e-05		8.98	0.000134563
8.99	0.000196651		8.99	0.00018188		8.99	3.74463e-05		8.99	8.09284e-05		8.99	0.000109335
9	0.000168931		9	0.00020314		9	5.36715e-05		9	9.6238e-05		9	9.65687e-05
9.01	0.000154791		9.01	0.00018249		9.01	4.7568e-05		9.01	0.000220597		9.01	0.000111421
9.02	0.000149705		9.02	0.000135289		9.02	9.72099e-05		9.02	0.000221004		9.02	8.92445e-05
9.03	0.000196702		9.03	0.000101212		9.03	-1.89095e-05		9.03	0.000242265		9.03	7.46978e-05
9.04	0.000236375		9.04	0.000227961		9.04	1.30831e-05		9.04	0.0003092		9.04	3.54318e-05
9.05	0.000381842		9.05	0.000208125		9.05	-9.04732e-05		9.05	0.000222683		9.05	3.83818e-05
9.06	0.000387843		9.06	0.000225622		9.06	-9.9069e-05		9.06	0.000225175		9.06	0.00016503
9.07	0.000407731		9.07	0.000287318		9.07	-8.6099e-05		9.07	0.000268306		9.07	0.000175762
9.08	0.000445318		9.08	0.000251205		9.08	6.93372e-05		9.08	0.00027619		9.08	0.000239696
9.09	0.000454931		9.09	0.000244339		9.09	6.60311e-05		9.09	0.000297451		9.09	0.000219097
9.1	0.000464239		9.1	0.000236913		9.1	6.72617e-07		9.1	0.000267849		9.1	0.000223267
9.11	0.000478125		9.11	0.000299118		9.11	-9.90681e-06		9.11	0.000278326		9.11	9.82472e-05
9.12	0.000376094		9.12	0.000379328		9.12	-1.10757e-06		9.12	0.000228277		9.12	0.000108827
9.13	0.000318874		9.13	0.000417577		9.13	4.48214e-05		9.13	0.00025615		9.13	0.000122153
9.14	0.000317551		9.14	0.000392553		9.14	5.26034e-05		9.14	0.000248979		9.14	0.000107911
9.15	0.000295121		9.15	0.000414169		9.15	4.29395e-05		9.15	0.000204931		9.15	0.000133444
9.16	0.000239426		9.16	0.000339757		9.16	0.000114656		9.16	0.000197099		9.16	0.000124797
9.17	0.000251176		9.17	0.000296982		9.17	0.000235912		9.17	0.000186824		9.17	0.000149262
9.18	0.000210028		9.18	0.000288996		9.18	0.000253155		9.18	0.000202083		9.18	0.000133241
9.19	0.000204891		9.19	0.000307714		9.19	0.000253765		9.19	0.000229803		9.19	0.000307852
9.2	0.000194362		9.2	0.00032989		9.2	0.000259767		9.2	0.000215918		9.2	0.000373872
9.21	0.00034517		9.21	0.000343369		9.21	0.000283927		9.21	8.28612e-05		9.21	0.000353984
9.22	0.000350561		9.22	0.000355576		9.22	0.000280773		9.22	9.28811e-05		9.22	0.000339692
9.23	0.000229661		9.23	0.000354914		9.23	0.000266837		9.23	9.76622e-05		9.23	0.000375703
9.24	0.000214198		9.24	0.000243678		9.24	0.0002529		9.24	2.27924e-05		9.24	0.000548381
9.25	0.000102911		9.25	0.000362747		9.25	0.000300254		9.25	0.000108292		9.25	0.000582968
9.26	9.35523e-05		9.26	0.00039947		9.26	0.00030829		9.26	0.00010636		9.26	0.000468578
9.27	8.13961e-05		9.27	0.000368952		9.27	0.000292624		9.27	7.24343e-05		9.27	0.000483582
9.28	2.53455e-05		9.28	0.000377141		9.28	0.000223654		9.28	6.92325e-06		9.28	0.00041507
9.29	5.60157e-05		9.29	0.000333959		9.29	0.000272635		9.29	1.32811e-05		9.29	0.000415986
9.3	6.64425e-05		9.3	0.000327143		9.3	0.000330212		9.3	-2.84237e-06		9.3	0.000389385
9.31	0.000169795		9.31	0.000265752		9.31	0.000340384		9.31	5.63617e-05		9.31	0.000382417
9.32	0.000200822		9.32	0.000279129		9.32	0.000387381		9.32	9.71536e-05		9.32	0.000368277
9.33	0.000172389		9.33	0.000220637		9.33	0.000379955		9.33	6.27704e-05		9.33	0.000323874
9.34	0.000186021		9.34	0.000266871		9.34	0.000356304		9.34	6.32282e-05		9.34	0.000448487
9.35	0.000194565		9.35	0.00023615		9.35	0.000337282		9.35	4.1459e-05		9.35	0.000426515
9.36	0.000220709		9.36	0.000307053		9.36	0.000283367		9.36	3.05235e-05		9.36	0.000424277
9.37	0.00019599		9.37	0.000297084		9.37	0.000172944		9.37	3.64744e-05		9.37	0.000403423
9.38	0.000244665		9.38	0.000294744		9.38	0.000153006		9.38	-5.33464e-06		9.38	0.000423463
9.39	0.000258754		9.39	0.000258682		9.39	0.000169282		9.39	-5.03989e-05		9.39	0.000296611
9.4	0.000267604		9.4	0.000268346		9.4	0.000217449		9.4	6.34316e-05		9.4	0.00022164
9.41	0.000185105		9.41	0.000277807		9.41	0.00023342		9.41	5.921e-05		9.41	0.0002399
9.42	0.000175848		9.42	0.000296015		9.42	0.000180421		9.42	0.000116583		9.42	0.000345745
9.43	0.00019304		9.43	0.000410202		9.43	0.000312817		9.43	9.41527e-05		9.43	0.00035078
9.44	0.000165167		9.44	0.000397486		9.44	0.000470948		9.44	0.000119075		9.44	0.000183747
9.45	0.000182206		9.45	0.000304103		9.45	0.000428834		9.45	-3.96135e-06		9.45	0.000223725
9.46	0.000155808		9.46	0.000254613		9.46	0.000408184		9.46	2.85424e-06		9.46	0.000238831
9.47	0.00026969		9.47	0.000213872		9.47	0.000410473		9.47	-3.24927e-06		9.47	0.000223318
9.48	0.000418056		9.48	0.000205734		9.48	0.000388144		9.48	9.66984e-06		9.48	0.000247682
9.49	0.000429958		9.49	0.00026326		9.49	0.000351014		9.49	-7.77605e-06		9.49	0.000242341
9.5	0.000536108		9.5	0.000276026		9.5	0.000289674		9.5	-5.7924e-06		9.5	0.000252666
9.51	0.000434027		9.51	0.000249629		9.51	0.000319632		9.51	-8.26458e-05		9.51	0.000252514
9.52	0.000393184		9.52	0.000193629		9.52	0.000347759		9.52	-0.000125726		9.52	0.000251852
9.53	0.000427059		9.53	0.000189611		9.53	0.000327109		9.53	-0.000121963		9.53	0.000268383
9.54	0.000439774		9.54	0.000162501		9.54	0.000329906		9.54	-0.000116368		9.54	0.000164267
9.55	0.000422176		9.55	0.000161789		9.55	0.000336315		9.55	-0.000113011		9.55	0.000225353
9.56	0.000454779		9.56	0.000229843		9.56	0.00036373		9.56	-7.63897e-05		9.56	0.000245189
9.57	0.000743729		9.57	0.000274144		9.57	0.000339062		9.57	-3.60557e-05		9.57	0.000261364
9.58	0.000690527		9.58	0.000260818		9.58	0.000343131		9.58	6.5161e-05		9.58	0.000237916
9.59	0.000759802		9.59	0.00029983		9.59	0.000327923		9.59	0.000216223		9.59	0.000185833
9.6	0.000765702		9.6	0.000209803		9.6	0.000263887		9.6	0.000131181		9.6	0.000170828
9.61	0.000752529		9.61	0.000179693		9.61	0.000313783		9.61	0.000187791		9.61	0.000171845
9.62	0.00075731		9.62	0.000137527		9.62	0.000321921		9.62	0.000122788		9.62	4.55026e-05
9.63	0.000769466		9.63	2.56805e-05		9.63	0.00018388		9.63	0.000116227		9.63	1.82402e-05
9.64	0.000791998		9.64	2.81219e-05		9.64	1.11503e-05		9.64	0.000108903		9.64	4.03655e-05
9.65	0.000782639		9.65	1.37787e-05		9.65	9.47185e-06		9.65	0.000181382		9.65	0.000105164
9.66	0.000911627		9.66	1.11847e-05		9.66	4.99594e-06		9.66	0.000170447		9.66	9.40256e-05
9.67	0.000830297		9.67	3.47849e-05		9.67	0.000151735		9.67	0.000178432		9.67	0.000109946
9.68	0.000717891		9.68	4.63816e-05		9.68	0.000128948		9.68	0.000174465		9.68	0.000107962
9.69	0.000683304		9.69	1.62201e-05		9.69	0.00012315		9.69	0.000220953		9.69	0.000130748
9.7	0.000584682		9.7	1.00148e-05		9.7	0.000132814		9.7	0.000306555		9.7	0.000168743
9.71	0.000586309		9.71	3.60615e-06		9.71	9.63452e-05		9.71	0.000315609		9.71	0.00018624
9.72	0.000598923		9.72	-5.44281e-05		9.72	5.91646e-05		9.72	0.000434118		9.72	0.000182527
9.73	0.000571508		9.73	-4.75617e-05		9.73	0.000122997		9.73	0.000495815		9.73	0.000180441
9.74	0.000687475		9.74	-6.67877e-05		9.74	0.00011847		9.74	0.000542456		9.74	0.000178559
9.75	0.000701361		9.75	-6.65334e-05		9.75	0.000150717		9.75	0.000535539		9.75	0.000162741
9.76	0.000655177		9.76	-0.00020076		9.76	0.000207633		9.76	0.000506547		9.76	0.000164165
9.77	0.000438299		9.77	-0.000239975		9.77	0.000209413		9.77	0.000449682		9.77	0.000174897
9.78	0.000533514		9.78	-0.0002208		9.78	0.000218822		9.78	0.000438594		9.78	0.000206483
9.79	0.000450659		9.79	-0.000237127		9.79	0.000280824		9.79	0.000312608		9.79	0.000291118
9.8	0.000560319		9.8	-8.38267e-05		9.8	0.000308697		9.8	0.000287888		9.8	0.000302257
9.81	0.000677862		9.81	-6.65843e-05		9.81	0.000224926		9.81	0.000270748		9.81	0.000428091
9.82	0.000761887		9.82	-9.21123e-06		9.82	0.000255037		9.82	0.000285752		9.82	0.000448182
9.83	0.000743424		9.83	-1.0788e-05		9.83	0.000258495		9.83	0.000284633		9.83	0.000494721
9.84	0.000728725		9.84	4.92858e-06		9.84	0.000282502		9.84	0.00029684		9.84	0.000579204
9.85	0.000712601		9.85	1.08286e-05		9.85	0.000264802		9.85	0.000249538		9.85	0.000468832
9.86	0.000591599		9.86	1.44399e-05		9.86	0.000393942		9.86	0.000262355		9.86	0.00045276
9.87	0.000563523		9.87	7.48138e-05		9.87	0.000258699		9.87	0.000338344		9.87	0.000433025
9.88	0.000598669		9.88	7.68992e-05		9.88	0.000245017		9.88	0.000411027		9.88	0.000429668
9.89	0.000581783		9.89	4.22617e-05		9.89	0.000286114		9.89	0.000458075		9.89	0.000472444
9.9	0.000554825		9.9	4.28212e-05		9.9	0.000329347		9.9	0.000471808		9.9	0.000450623
9.91	0.000647294		9.91	6.24542e-05		9.91	0.000334789		9.91	0.000484066		9.91	0.000478191
9.92	0.000636562		9.92	8.02053e-05		9.92	0.000311952		9.92	0.000394751		9.92	0.000478649
9.93	0.000672471		9.93	9.01743e-05		9.93	0.00023342		9.93	0.000331935		9.93	0.00047875
9.94	0.000568965		9.94	0.000189102		9.94	0.00025585		9.94	0.000271409		9.94	0.000447572
9.95	0.000551418		9.95	0.000201207		9.95	0.000240032		9.95	0.00031571		9.95	0.000398845
9.96	0.00058575		9.96	0.000208328		9.96	0.000267549		9.96	0.000309251		9.96	0.000382773
9.97	0.000510066		9.97	0.000203445		9.97	0.000275534		9.97	0.000442613		9.97	0.000360393
9.98	0.000409765		9.98	0.000193425		9.98	0.000364747		9.98	0.00034933		9.98	0.000336945
9.99	0.000403255		9.99	0.000162501		9.99	0.000307985		9.99	0.000373795		9.99	0.00024758
10	0.000283066		10	0.000109553		10	0.000306001		10	0.000372575		10	0.000262635
10.01	0.000165269		10.01	0.000128881		10.01	0.000314139		10.01	0.000336462		10.01	0.000155213
10.02	0.000185614		10.02	9.10899e-05		10.02	0.000278128		10.02	0.000351518		10.02	0.000199413
10.03	0.000180833		10.03	0.000194188		10.03	0.000284893		10.03	0.000381323		10.03	0.000131359
10.04	0.000180222		10.04	0.000241033		10.04	0.00025758		10.04	0.000367539		10.04	1.23402e-05
10.05	0.000164658		10.05	0.000224553		10.05	0.000275941		10.05	0.000357112		10.05	1.98678e-05
10.06	0.000160691		10.06	0.000229792		10.06	0.000156261		10.06	0.000350093		10.06	5.00802e-05
10.07	0.000214046		10.07	0.000267888		10.07	0.000284944		10.07	0.000277818		10.07	6.11683e-05
10.08	0.000134802		10.08	0.00029744		10.08	0.000259767		10.08	0.000261898		10.08	5.56751e-05
10.09	0.000211198		10.09	0.000346522		10.09	0.000211702		10.09	0.000184841		10.09	-1.10566e-05
10.1	0.000202805		10.1	0.000397181		10.1	0.000151735		10.1	9.89846e-05		10.1	-3.22155e-05
10.11	0.000159826		10.11	0.000388433		10.11	0.000152548		10.11	7.5893e-05		10.11	-5.93761e-05
10.12	0.000173559		10.12	0.000497431		10.12	0.000165162		10.12	6.76532e-05		10.12	-4.80846e-05
10.13	0.000172338		10.13	0.000485936		10.13	0.000204072		10.13	7.63507e-05		10.13	5.13009e-05
10.14	0.000131954		10.14	0.000482173		10.14	0.000192577		10.14	0.000164089		10.14	6.2033e-05
10.15	0.00015535		10.15	0.000499415		10.15	0.000238811		10.15	0.000112616		10.15	6.20838e-05
10.16	9.83842e-05		10.16	0.000518489		10.16	0.000412406		10.16	0.000115108		10.16	0.00014438
10.17	0.000135768		10.17	0.000537511		10.17	0.000446229		10.17	4.26797e-05		10.17	0.000133851
10.18	0.000289221		10.18	0.000585271		10.18	0.000330313		10.18	5.75316e-05		10.18	0.00014148
10.19	0.000548671		10.19	0.000594782		10.19	0.000341249		10.19	4.35443e-05		10.19	0.000140412
10.2	0.000646378		10.2	0.000501653		10.2	0.000385448		10.2	0.000204982		10.2	0.000161317
10.21	0.00068305		10.21	0.00047556		10.21	0.000400351		10.21	0.000198981		10.21	0.000130087
10.22	0.000609961		10.22	0.000538579		10.22	0.000548819		10.22	0.000162817		10.22	6.91029e-05
10.23	0.000634019		10.23	0.00046081		10.23	0.00055238		10.23	0.000146236		10.23	6.79839e-05
10.24	0.000614233		10.24	0.000406336		10.24	0.000640575		10.24	0.000132147		10.24	0.000177796
10.25	0.000645208		10.25	0.000420883		10.25	0.000633912		10.25	0.000129757		10.25	0.000155824
10.26	0.000631221		10.26	0.000417272		10.26	0.000688437		10.26	0.000159664		10.26	0.000135072
10.27	0.00056922		10.27	0.000323786		10.27	0.000552074		10.27	0.000157833		10.27	0.000135835
10.28	0.000583563		10.28	0.000310511		10.28	0.000618552		10.28	0.000105088		10.28	0.000154043
10.29	0.000652838		10.29	0.000304255		10.29	0.000623638		10.29	9.90863e-05		10.29	0.000172557
10.3	0.000697241		10.3	0.000272008		10.3	0.000648866		10.3	0.00023316		10.3	0.000168997
10.31	0.000641495		10.31	0.000267838		10.31	0.000652223		10.31	0.000281378		10.31	0.000199515
10.32	0.000622066		10.32	0.000146479		10.32	0.000616823		10.32	0.000284582		10.32	0.000217469
10.33	0.000610825		10.33	0.000168961		10.33	0.000560924		10.33	0.000278123		10.33	0.00011376
10.34	0.000618149		10.34	7.11517e-05		10.34	0.000569113		10.34	0.000195624		10.34	0.000117829
10.35	0.000632238		10.35	3.73789e-05		10.35	0.000609142		10.35	0.000197251		10.35	0.00015913
10.36	0.000651617		10.36	8.33637e-06		10.36	0.000299541		10.36	0.000196946		10.36	9.17367e-05
10.37	0.000620489		10.37	3.45356e-06		10.37	0.000257275		10.37	0.000146185		10.37	0.000104554
10.38	0.000446895		10.38	-1.25682e-05		10.38	0.000259106		10.38	0.000133113		10.38	8.65996e-05
10.39	0.000193396		10.39	4.75515e-05		10.39	0.000282045		10.39	9.23216e-05		10.39	0.000127747
10.4	0.000137701		10.4	4.72463e-05		10.4	0.000312461		10.4	-5.10093e-05		10.4	8.44634e-05
10.41	4.55888e-05		10.41	4.50083e-05		10.41	0.000346895		10.41	-1.62167e-06		10.41	0.000117219
10.42	7.90564e-05		10.42	-1.99432e-05		10.42	0.000208192		10.42	2.03001e-05		10.42	0.000118236
10.43	8.24134e-05		10.43	-2.89968e-05		10.43	0.000204327		10.43	4.93961e-06		10.43	0.000165538
10.44	7.39702e-05		10.44	-5.62083e-05		10.44	0.000163891		10.44	5.81419e-05		10.44	8.37513e-05
10.45	3.37887e-05		10.45	5.99111e-05		10.45	0.000166536		10.45	4.68504e-05		10.45	0.000129273
10.46	0.000194718		10.46	6.07249e-05		10.46	0.000148378		10.46	1.68415e-05		10.46	0.000166505
10.47	0.000212317		10.47	0.000110469		10.47	0.000141359		10.47	2.80338e-06		10.47	0.000159282
10.48	0.000201076		10.48	9.50572e-05		10.48	7.98149e-05		10.48	3.36261e-05		10.48	0.000144583
10.49	5.55579e-05		10.49	0.000100805		10.49	0.000140392		10.49	1.9995e-05		10.49	0.000137055
10.5	2.31584e-05		10.5	0.00012354		10.5	0.000128796		10.5	-0.000118809		10.5	0.000147584
10.51	2.35653e-05		10.51	0.000119115		10.51	0.000119742		10.51	-0.000158126		10.51	0.000125001
10.52	5.68803e-05		10.52	0.000106654		10.52	0.000161907		10.52	-0.000179132		10.52	0.00012612
10.53	2.06153e-05		10.53	9.73968e-05		10.53	0.000222332		10.53	-0.000135543		10.53	0.000122559
10.54	7.69616e-06		10.54	0.00018249		10.54	0.000219891		10.54	-0.000139866		10.54	0.000125713
10.55	-1.52937e-05		10.55	0.000184931		10.55	0.000120658		10.55	-0.000137069		10.55	9.51954e-05
10.56	-3.59948e-05		10.56	0.000198308		10.56	0.000172029		10.56	-0.000131677		10.56	0.000254141
10.57	-1.78877e-05		10.57	0.000214432		10.57	0.000174928		10.57	-0.000150141		10.57	0.000244325
10.58	2.91602e-05		10.58	0.000208328		10.58	0.000172181		10.58	-0.000153345		10.58	0.000238781
10.59	0.00014116		10.59	0.000139206		10.59	0.000274059		10.59	-0.000153091		10.59	0.000406017
10.6	0.000183172		10.6	0.000159907		10.6	0.000176912		10.6	-0.000149479		10.6	0.00040327
10.61	0.000186529		10.61	0.000304103		10.61	0.000209108		10.61	-0.000171452		10.61	0.000394573
10.62	0.000148433		10.62	0.000329229		10.62	0.000210481		10.62	-0.000122878		10.62	0.000392386
10.63	0.000113338		10.63	0.000326279		10.63	0.000212109		10.63	-0.000105687		10.63	0.000406475
10.64	0.000132004		10.64	0.000363205		10.64	0.000193239		10.64	-0.000120386		10.64	0.000406322
10.65	0.000139685		10.65	0.000278213		10.65	0.000204225		10.65	-0.000113825		10.65	0.000346915
10.66	-2.24145e-05		10.66	0.000348658		10.66	0.000172995		10.66	-0.000113316		10.66	0.000338166
10.67	0.000100063		10.67	0.000264735		10.67	0.000175894		10.67	-0.000105636		10.67	0.000358562
10.68	0.000107997		10.68	0.000258581		10.68	0.000170401		10.68	-0.00014129		10.68	0.000365174
10.69	0.000108913		10.69	0.000340012		10.69	0.00017681		10.69	-0.000145359		10.69	0.000403372
10.7	0.000108506		10.7	0.000355982		10.7	0.000171317		10.7	-0.000128422		10.7	0.000385926
10.71	9.53833e-05		10.71	0.000351812		10.71	0.000184134		10.71	-0.000119369		10.71	0.000387147
10.72	0.000256008		10.72	0.00034642		10.72	0.00015738		10.72	-0.000122115		10.72	0.000362479
10.73	0.000397609		10.73	0.000353999		10.73	0.000102245		10.73	-0.000163772		10.73	0.000376059
10.74	0.000427364		10.74	0.000296422		10.74	0.000128694		10.74	-0.000131576		10.74	0.000435365
10.75	0.000499843		10.75	0.000431463		10.75	0.000158296		10.75	-0.000132288		10.75	0.00045988
10.76	0.000540889		10.76	0.000478205		10.76	0.000122234		10.76	-4.40411e-05		10.76	0.000289389
10.77	0.000525071		10.77	0.000508316		10.77	0.000264751		10.77	-2.97996e-05		10.77	0.000287304
10.78	0.000507676		10.78	0.000510605		10.78	0.000289979		10.78	-1.69313e-05		10.78	0.000335877
10.79	0.000446793		10.79	0.000518082		10.79	0.000145173		10.79	-5.08033e-06		10.79	0.000173168
10.8	0.000348323		10.8	0.000531865		10.8	0.000178692		10.8	-2.53745e-05		10.8	0.000202719
10.81	0.000356309		10.81	0.000391841		10.81	9.30392e-05		10.81	-4.71946e-05		10.81	0.000186036
10.82	0.000322027		10.82	0.000359187		10.82	8.17476e-05		10.82	-0.000102533		10.82	0.000194327
10.83	0.000340897		10.83	0.000399216		10.83	9.33443e-05		10.83	-0.000109654		10.83	0.000142447
10.84	0.000348832		10.84	0.00041066		10.84	6.48613e-05		10.84	-0.000147445		10.84	0.000147533
10.85	0.000411342		10.85	0.000363358		10.85	7.57967e-05		10.85	-0.000145868		10.85	0.000144024
10.86	0.000443691		10.86	0.000290319		10.86	0.000276857		10.86	1.33828e-05		10.86	0.000105571
10.87	0.000439367		10.87	0.000612686		10.87	0.000294353		10.87	6.97412e-06		10.87	9.17876e-05
10.88	0.000485245		10.88	0.000614466		10.88	0.000350557		10.88	0.000148576		10.88	7.19003e-05
10.89	0.000507574		10.89	0.000488887		10.89	0.000302135		10.89	0.000147609		10.89	4.71302e-05
10.9	0.000541652		10.9	0.000520879		10.9	0.000294353		10.9	0.000119838		10.9	4.63164e-05
10.91	0.000538804		10.91	0.000533696		10.91	0.000323701		10.91	0.000108038		10.91	5.28777e-05
10.92	0.000365616		10.92	0.000562485		10.92	0.000310833		10.92	0.000135707		10.92	5.00802e-05
10.93	0.000239375		10.93	0.000538935		10.93	0.000325176		10.93	0.000143744		10.93	4.32646e-05
10.94	0.000245276		10.94	0.000547938		10.94	0.000283876		10.94	0.000131537		10.94	3.87451e-07
10.95	0.000160437		10.95	0.000440516		10.95	0.000273703		10.95	0.000131893		10.95	-3.36905e-05
10.96	0.000116542		10.96	0.000422918		10.96	0.000263531		10.96	3.70848e-05		10.96	-4.70165e-05
10.97	0.000139786		10.97	0.000407811		10.97	0.000114147		10.97	9.0338e-05		10.97	-5.35778e-05
10.98	0.000121934		10.98	0.000391841		10.98	9.41073e-05		10.98	7.89447e-05		10.98	-7.4228e-05
10.99	0.000104386		10.99	0.000382736		10.99	0.000201478		10.99	9.59329e-05		10.99	-6.69038e-05
11	0.000138515		11	0.000358627		11	0.000155397		11	0.000124518		11	-7.02607e-05
11.01	0.000168168		11.01	0.000359492		11.01	0.000152192		11.01	0.00018362		11.01	-7.32108e-05
11.02	0.000173203		11.02	0.000351303		11.02	0.00019212		11.02	0.000200913		11.02	-2.58577e-05
11.03	0.000186631		11.03	0.000300339		11.03	0.000187135		11.03	0.000202236		11.03	3.9806e-05
11.04	0.000273809		11.04	0.000279689		11.04	0.000267091		11.04	0.000223089		11.04	4.50448e-05
11.05	0.000239986		11.05	0.000287114		11.05	0.000264243		11.05	0.000227413		11.05	4.6113e-05
11.06	0.000232102		11.06	0.000303492		11.06	7.57459e-05		11.06	6.83653e-05		11.06	0.000112031
11.07	0.000194057		11.07	4.16005e-05		11.07	0.000294659		11.07	8.58621e-05		11.07	0.000123068
11.08	0.000192684		11.08	3.9566e-05		11.08	0.000257732		11.08	-6.56069e-05		11.08	0.000120983
11.09	0.000167405		11.09	5.83343e-05		11.09	0.000247204		11.09	9.51725e-06		11.09	0.000117982
11.1	0.00010932		11.1	-9.97417e-06		11.1	0.000339367		11.1	1.53156e-05		11.1	0.000118185
11.11	0.000152044		11.11	-1.58184e-06		11.11	0.000360627		11.11	3.13882e-05		11.11	0.000103079
11.12	0.000132717		11.12	-2.59909e-06		11.12	0.000353964		11.12	6.92325e-06		11.12	9.96204e-05
11.13	0.000150925		11.13	-2.90427e-06		11.13	0.000374564		11.13	1.78613e-06		11.13	0.000117982
11.14	0.000120001		11.14	2.9953e-05		11.14	0.000376802		11.14	-1.44391e-05		11.14	9.97222e-05
11.15	0.000166133		11.15	-9.36382e-06		11.15	0.000538341		11.15	0.000199387		11.15	0.000188376
11.16	0.000172949		11.16	-3.02175e-05		11.16	0.000622723		11.16	0.000286261		11.16	0.000209382
11.17	0.000134141		11.17	-8.15379e-05		11.17	0.000625215		11.17	0.000219631		11.17	0.000218995
11.18	0.000147568		11.18	-9.1507e-05		11.18	0.000649222		11.18	0.000294348		11.18	0.00033837
11.19	0.000160335		11.19	-1.50604e-05		11.19	0.000557364		11.19	0.000298773		11.19	0.000298137
11.2	0.000182511		11.2	-2.76235e-05		11.2	0.000567638		11.2	0.000277106		11.2	0.000367158
11.21	0.000141668		11.21	9.1043e-07		11.21	0.00057542		11.21	0.000261084		11.21	0.000371888
11.22	0.000131954		11.22	1.46433e-05		11.22	0.000559704		11.22	0.000230515		11.22	0.00031187
11.23	0.00012351		11.23	1.76951e-05		11.23	0.00055594		11.23	0.000240637		11.23	0.000268332
11.24	3.59758e-05		11.24	-6.2612e-06		11.24	0.00047105		11.24	0.000217952		11.24	0.000250479
11.25	0.000144771		11.25	8.45286e-05		11.25	0.000487123		11.25	0.000205389		11.25	0.00027825
11.26	0.000159877		11.26	7.7357e-05		11.26	0.000464184		11.26	0.000227006		11.26	0.000287812
11.27	6.23735e-05		11.27	3.52936e-05		11.27	0.000398011		11.27	0.000216986		11.27	0.000259278
11.28	1.98015e-05		11.28	2.12046e-05		11.28	0.000388449		11.28	0.000248877		11.28	0.000266399
11.29	3.9587e-05		11.29	6.91222e-06		11.29	0.000444805		11.29	0.000170243		11.29	0.000250072
11.3	0.00012468		11.3	-1.06354e-05		11.3	0.000357067		11.3	0.000195013		11.3	0.0002576
11.31	8.56177e-05		11.31	-4.68446e-06		11.31	0.000302237		11.31	0.000168717		11.31	0.000235373
11.32	0.000106573		11.32	3.1072e-05		11.32	0.000310019		11.32	0.000169429		11.32	0.000270417
11.33	0.000108964		11.33	3.31573e-05		11.33	0.000291302		11.33	0.000165157		11.33	0.000334606
11.34	0.000111049		11.34	1.96279e-05		11.34	0.00035254		11.34	0.000184434		11.34	0.000363496
11.35	0.000102402		11.35	2.70538e-05		11.35	0.000183269		11.35	-3.26987e-05		11.35	0.000269451
11.36	0.000138922		11.36	0.000185084		11.36	9.42599e-05		11.36	-0.000107467		11.36	0.000258108
11.37	0.000169083		11.37	0.000215449		11.37	0.00011257		11.37	-7.71527e-05		11.37	0.000281861
11.38	0.000214758		11.38	0.000260157		11.38	8.58167e-05		11.38	4.89866e-05		11.38	0.000190868
11.39	0.000191921		11.39	0.000192408		11.39	0.000105755		11.39	3.11339e-05		11.39	0.00021045
11.4	0.000176153		11.4	0.000228673		11.4	0.000106263		11.4	0.000107072		11.4	0.000114625
11.41	0.000209163		11.41	0.000251511		11.41	0.000107891		11.41	6.27196e-05		11.41	0.000110556
11.42	0.000210384		11.42	0.000299321		11.42	0.000109875		11.42	7.4774e-05		11.42	0.000114167
11.43	0.000260585		11.43	0.000359289		11.43	0.00010133		11.43	7.98603e-05		11.43	9.1635e-05
11.44	0.000345119		11.44	0.000510554		11.44	0.000139985		11.44	0.000116227		11.44	9.63144e-05
11.45	0.000237799		11.45	0.000411067		11.45	0.000172741		11.45	0.000252437		11.45	9.34152e-05
11.46	0.000252091		11.46	0.0004543		11.46	0.000266226		11.46	0.000235042		11.46	1.59514e-05
11.47	0.000250158		11.47	0.000441432		11.47	0.000126456		11.47	0.00025966		11.47	8.48194e-05
11.48	0.000229254		11.48	0.000569758		11.48	0.00012137		11.48	0.000258795		11.48	7.85633e-05
11.49	0.000526546		11.49	0.000554652		11.49	8.06287e-05		11.49	0.0002709		11.49	0.000109183
11.5	0.000443894		11.5	0.000549413		11.5	8.00183e-05		11.5	0.000330664		11.5	0.000148601
11.51	0.000489314		11.51	0.000806931		11.51	7.63562e-05		11.51	0.000388342		11.51	0.000170167
11.52	0.000471614		11.52	0.00074615		11.52	7.95097e-05		11.52	0.000381628		11.52	0.000139192
11.53	0.000461543		11.53	0.000777685		11.53	6.82182e-05		11.53	0.000379543		11.53	4.22474e-05
11.54	0.000518459		11.54	0.000774633		11.54	-5.98948e-07		11.54	0.000373083		11.54	1.20859e-05
11.55	0.000489213		11.55	0.000817968		11.55	1.5728e-05		11.55	0.000441392		11.55	1.52902e-05
11.56	0.000459661		11.56	0.000645442		11.56	1.63383e-05		11.56	0.000442562		11.56	9.49186e-06
11.57	0.000455898		11.57	0.000663142		11.57	4.97042e-05		11.57	0.000416317		11.57	-4.49536e-06
11.58	0.000399033		11.58	0.000679164		11.58	8.05269e-05		11.58	0.000222886		11.58	-5.98339e-05
11.59	0.000378942		11.59	0.000657649		11.59	9.98039e-05		11.59	0.000258846		11.59	-4.46768e-05
11.6	0.000381587		11.6	0.000664617		11.6	0.000255087		11.6	0.000182501		11.6	-4.43717e-05
11.61	0.000371822		11.61	0.000600784		11.61	0.000282909		11.61	0.000192775		11.61	-5.24588e-05
11.62	0.000418412		11.62	0.000554855		11.62	0.000270499		11.62	0.000309708		11.62	-5.17976e-05
11.63	0.000359971		11.63	0.0004897		11.63	0.00043977		11.63	0.000325883		11.63	-5.47985e-05
11.64	0.000248785		11.64	0.000337163		11.64	0.000413169		11.64	0.000292924		11.64	-7.46858e-05
11.65	0.00020723		11.65	0.000354151		11.65	0.000359661		11.65	0.000159155		11.65	-0.000100219
11.66	0.000173966		11.66	0.000339198		11.66	0.000265616		11.66	0.000193894		11.66	-9.54377e-05
11.67	0.000199194		11.67	0.000363866		11.67	0.000237184		11.67	0.000217444		11.67	-0.000164814
11.68	0.000202042		11.68	0.000232997		11.68	0.000268719		11.68	0.000215002		11.68	-0.000160135
11.69	-6.47322e-05		11.69	0.000318751		11.69	0.000244508		11.69	0.000228277		11.69	-0.000152913
11.7	-6.1121e-05		11.7	0.000335739		11.7	0.000269176		11.7	0.000144608		11.7	-0.000175648
11.71	-9.68774e-05		11.71	7.28811e-05		11.71	0.000279807		11.71	0.000115922		11.71	-0.000193043
11.72	-3.83854e-05		11.72	8.15277e-05		11.72	0.000269024		11.72	0.000118414		11.72	-0.00019523
11.73	-5.47123e-05		11.73	9.994e-05		11.73	0.00030183		11.73	0.000124925		11.73	-0.000189228
11.74	-0.000116053		11.74	5.45196e-05		11.74	0.000418		11.74	0.000116583		11.74	-0.000149606
11.75	-9.91662e-05		11.75	1.1083e-05		11.75	0.000390992		11.75	4.86815e-05		11.75	-0.000149301
11.76	-0.00011234		11.76	4.47032e-05		11.76	0.000403759		11.76	3.91702e-05		11.76	-0.000151692
11.77	-0.000121139		11.77	0.000159653		11.77	0.000378887		11.77	0.000220241		11.77	-0.000156982
11.78	-0.000123479		11.78	0.000131627		11.78	0.000379701		11.78	0.000208339		11.78	-0.00015098
11.79	-0.000111729		11.79	0.000173589		11.79	0.000325481		11.79	0.000164343		11.79	-0.000199248
11.8	-0.000150334		11.8	0.000126846		11.8	0.000292217		11.8	0.000149593		11.8	-0.000191721
11.81	-0.000141586		11.81	0.000210922		11.81	0.000275433		11.81	0.000153001		11.81	-0.000164611
11.82	-0.00018609		11.82	0.000209244		11.82	0.000286215		11.82	6.97895e-05		11.82	-0.000168731
11.83	-0.000188278		11.83	0.000207464		11.83	0.000115724		11.83	7.79783e-05		11.83	-0.000168578
11.84	-0.000189498		11.84	0.000210464		11.84	0.000107281		11.84	7.54352e-05		11.84	-0.000130889
11.85	6.01355e-05		11.85	0.000222519		11.85	8.63253e-05		11.85	7.40111e-05		11.85	-0.000106933
11.86	4.97087e-05		11.86	0.000185644		11.86	0.000137493		11.86	0.000116685		11.86	-9.15722e-05
11.87	3.37887e-05		11.87	0.000157771		11.87	0.000151379		11.87	6.00747e-05		11.87	-7.70255e-05
11.88	0.000236476		11.88	0.0001595		11.88	0.00012376		11.88	6.13971e-05		11.88	-8.29764e-05
11.89	0.000308752		11.89	0.000113469		11.89	0.000170656		11.89	3.44399e-05		11.89	-8.74523e-05
11.9	0.000375128		11.9	0.00011174		11.9	0.000310121		11.9	2.63528e-05		11.9	-8.8673e-05
11.91	0.000370957		11.91	9.14459e-05		11.91	0.000297354		11.91	2.37588e-05		11.91	-7.03116e-05
11.92	0.000314347		11.92	8.73769e-05		11.92	0.00033072		11.92	0.000167446		11.92	-4.30492e-05
11.93	0.000364447		11.93	2.79185e-05		11.93	0.00032421		11.93	0.000168666		11.93	-4.66605e-05
11.94	0.000372127		11.94	3.72263e-05		11.94	0.000246949		11.94	0.000188401		11.94	-0.000101796
11.95	0.000359716		11.95	6.67267e-05		11.95	0.00024288		11.95	0.000210526		11.95	-7.93143e-05
11.96	0.000363226		11.96	5.09593e-05		11.96	0.00032955		11.96	0.000216833		11.96	-7.74832e-05
11.97	0.000484025		11.97	-2.28933e-05		11.97	0.000369376		11.97	4.91392e-05		11.97	-8.17048e-05
11.98	0.000527817		11.98	3.94134e-05		11.98	0.000344555		11.98	6.17023e-05		11.98	-7.37703e-05
11.99	0.000528428		11.99	3.19925e-06		11.99	0.000366375		11.99	9.28811e-05		11.99	-7.24987e-05
12	0.000581935		12	3.30047e-05		12	0.000244406		12	0.000101528		12	-7.22952e-05
12.01	0.000613012		12.01	-3.86098e-05		12.01	0.000226299		12.01	8.54552e-05		12.01	-9.51834e-05
12.02	0.000645361		12.02	-5.15289e-05		12.02	0.000212719		12.02	3.86615e-05		12.02	-1.07515e-05
12.03	0.00066947		12.03	4.94842e-05		12.03	0.000209769		12.03	-3.70704e-06		12.03	-1.21248e-05
12.04	0.000685898		12.04	5.15187e-05		12.04	0.000228385		12.04	-8.07865e-07		12.04	-4.32018e-05
12.05	0.000445827		12.05	2.71047e-05		12.05	0.000225791		12.05	-3.65617e-06		12.05	-6.44115e-05
12.06	0.000470343		12.06	4.31773e-05		12.06	0.000204021		12.06	-8.43752e-05		12.06	-7.5347e-05
12.07	0.000467901		12.07	4.80601e-05		12.07	0.000190848		12.07	-9.2002e-06		12.07	-7.08202e-05
12.08	0.000290899		12.08	0.00013117		12.08	0.00017447		12.08	6.97412e-06		12.08	-2.91129e-05
12.09	0.00019248		12.09	0.000111893		12.09	0.000125439		12.09	1.00259e-05		12.09	-6.35469e-05
12.1	0.000175136		12.1	9.62779e-05		12.1	-2.41992e-05		12.1	5.13263e-05		12.1	-9.68619e-05
12.11	0.000162064		12.11	0.000106603		12.11	-1.96724e-05		12.11	3.21511e-05		12.11	-7.906e-05
12.12	0.000217454		12.12	0.000107264		12.12	-5.53271e-05		12.12	-0.000111841		12.12	-0.000107492
12.13	0.000188767		12.13	0.00011113		12.13	-6.21936e-05		12.13	-0.000100956		12.13	-7.24478e-05
12.14	0.000204179		12.14	0.000255376		12.14	-9.13379e-05		12.14	-0.000113825		12.14	-5.51261e-06
12.15	0.000203365		12.15	0.000229894		12.15	-8.43697e-05		12.15	-0.000115808		12.15	-1.54817e-05
12.16	0.000208248		12.16	0.000247798		12.16	-0.000183145		12.16	-4.76015e-05		12.16	-1.5736e-05
12.17	7.82426e-05		12.17	0.000176539		12.17	-0.000148202		12.17	-6.52508e-05		12.17	-1.57869e-05
12.18	7.58521e-05		12.18	9.60235e-05		12.18	-0.000105732		12.18	-6.46405e-05		12.18	-2.2399e-05
12.19	0.000168269		12.19	9.09373e-05		12.19	-0.000111276		12.19	-0.000104161		12.19	1.08143e-05
12.2	0.000129461		12.2	6.68793e-05		12.2	-9.89164e-05		12.2	-8.51381e-05		12.2	1.52393e-05
12.21	6.31364e-05		12.21	6.08775e-05		12.21	-8.56921e-05		12.21	-8.21881e-05		12.21	0.000182628
12.22	2.08696e-05		12.22	0.000200953		12.22	-9.70854e-05		12.22	-4.69911e-05		12.22	0.000110454
12.23	5.96683e-06		12.23	0.000116623		12.23	-7.25187e-05		12.23	-3.58014e-05		12.23	0.000135123
12.24	0.000195328		12.24	0.000142156		12.24	-6.77376e-05		12.24	-4.32782e-05		12.24	0.000131359
12.25	0.000196244		12.25	0.000223384		12.25	-3.89494e-05		12.25	-3.69712e-05		12.25	0.000125001
12.26	0.000164862		12.26	0.000203954		12.26	-6.49402e-05		12.26	-2.06952e-05		12.26	0.000121237
12.27	0.000176408		12.27	0.000202021		12.27	0.000231487		12.27	-6.67258e-05		12.27	0.00019392
12.28	0.000219183		12.28	0.000189102		12.28	0.000237336		12.28	-7.88311e-05		12.28	0.000167878
12.29	0.000204992		12.29	0.000182795		12.29	0.000250713		12.29	-7.93906e-05		12.29	0.000160554
12.3	0.000161708		12.3	0.000195307		12.3	0.000221467		12.3	-0.000114282		12.3	0.000173219
12.31	0.000168931		12.31	0.000187322		12.31	0.000235353		12.31	-7.97975e-05		12.31	0.000153586
12.32	0.000139125		12.32	0.000236913		12.32	0.00024283		12.32	-8.02553e-05		12.32	0.00016208
12.33	0.000156368		12.33	0.000248306		12.33	0.000293285		12.33	-8.94614e-05		12.33	0.000131003
12.34	0.000140905		12.34	0.000104772		12.34	0.000301423		12.34	-0.000102381		12.34	7.68848e-05
12.35	0.000184139		12.35	0.000105077		12.35	0.000287792		12.35	-9.55141e-05		12.35	6.6102e-05
12.36	0.000252956		12.36	0.000100754		12.36	0.000370393		12.36	-3.05625e-05		12.36	0.000109437
12.37	0.000255041		12.37	0.000109756		12.37	0.000267142		12.37	7.1267e-06		12.37	0.000125662
12.38	0.000215928		12.38	0.000198512		12.38	0.000235251		12.38	1.23147e-05		12.38	0.000134563
12.39	0.000123714		12.39	0.000217127		12.39	0.000220501		12.39	1.2925e-05		12.39	0.00015857
12.4	0.000103521		12.4	0.000282333		12.4	0.000196443		12.4	3.53555e-05		12.4	0.00014499
12.41	0.000128851		12.41	0.000370275		12.41	0.00019212		12.41	5.14281e-05		12.41	-1.89912e-05
12.42	0.000153367		12.42	0.000240423		12.42	0.000218059		12.42	3.52537e-05		12.42	-2.37723e-05
12.43	0.000133429		12.43	0.000251918		12.43	0.000209209		12.43	5.67686e-05		12.43	-2.68749e-05
12.44	-5.79166e-05		12.44	0.00028452		12.44	0.000181133		12.44	9.45087e-05		12.44	6.92627e-07
12.45	-5.37968e-05		12.45	0.000219162		12.45	0.00015382		12.45	0.000235144		12.45	2.65817e-05
12.46	1.37997e-05		12.46	0.000216924		12.46	0.000146903		12.46	0.000221106		12.46	3.47197e-05
12.47	0.000106471		12.47	0.000215347		12.47	-0.000153746		12.47	0.000201676		12.47	-4.20828e-05
12.48	7.53435e-05		12.48	0.000140528		12.48	-7.49093e-05		12.48	0.000189113		12.48	-2.47387e-05
12.49	6.74598e-05		12.49	0.00028213		12.49	8.70891e-06		12.49	0.000196844		12.49	-2.04154e-05
12.5	7.29021e-05		12.5	0.000270991		12.5	5.16878e-05		12.5	0.000208899		12.5	2.0936e-05
12.51	8.52108e-05		12.51	0.000272212		12.51	3.3479e-05		12.51	0.000204118		12.51	1.25212e-06
12.52	8.79574e-05		12.52	0.000238897		12.52	2.91557e-05		12.52	0.000227413		12.52	1.39678e-05
12.53	5.49475e-05		12.53	0.000233353		12.53	-4.0933e-05		12.53	0.000223751		12.53	5.61838e-05
12.54	7.28512e-05		12.54	0.000219111		12.54	-1.10767e-05		12.54	0.000228125		12.54	5.9795e-05
12.55	0.000225083		12.55	0.000409337		12.55	7.89511e-06		12.55	0.000233618		12.55	7.85125e-05
12.56	0.000157944		12.56	0.000375565		12.56	-6.63643e-05		12.56	0.00010402		12.56	3.89922e-05
12.57	0.00015535		12.57	0.000362493		12.57	-6.33634e-05		12.57	8.05215e-05		12.57	7.22563e-05
12.58	0.000194362		12.58	0.000297897		12.58	-8.01481e-05		12.58	7.22309e-05		12.58	6.40166e-05
12.59	0.000328792		12.59	0.000455571		12.59	-7.83679e-05		12.59	0.000222937		12.59	8.06771e-06
12.6	0.000336574		12.6	0.000443161		12.6	-3.21846e-05		12.6	0.000174668		12.6	2.15463e-05
12.61	0.000324672		12.61	0.000346522		12.61	-4.97313e-06		12.61	0.000159003		12.61	3.36007e-05
12.62	0.000315568		12.62	0.000337875		12.62	-2.6132e-05		12.62	0.000289516		12.62	3.05999e-05
12.63	0.000331996		12.63	0.000328364		12.63	3.30721e-05		12.63	0.000372473		12.63	3.14137e-05
12.64	0.000346289		12.64	0.000283198		12.64	0.000191611		12.64	0.000358537		12.64	1.30014e-05
12.65	0.000344508		12.65	0.000315547		12.65	0.000191865		12.65	0.000216833		12.65	3.5918e-06
12.66	0.000294154		12.66	0.000390111		12.66	0.00019746		12.66	0.000216528		12.66	3.74663e-05
12.67	0.000207179		12.67	0.000407303		12.67	0.000329906		12.67	0.000211696		12.67	4.84526e-05
12.68	0.000244462		12.68	0.00041361		12.68	0.000331788		12.68	0.000201829		12.68	3.44654e-05
12.69	0.000250718		12.69	0.000272415		12.69	0.000307273		12.69	0.000230007		12.69	4.12301e-05
12.7	0.00026384		12.7	0.000288895		12.7	0.000347301		12.7	0.000216426		12.7	2.64291e-05
12.71	0.000259771		12.71	0.000291946		12.71	0.000369122		12.71	0.000279089		12.71	3.4262e-05
12.72	0.000262976		12.72	0.000303747		12.72	0.00041739		12.72	0.00026439		12.72	3.80258e-05
12.73	0.000268062		12.73	0.000287521		12.73	0.000420238		12.73	0.000303147		12.73	6.99959e-06
12.74	0.000244157		12.74	0.000292099		12.74	0.000397757		12.74	0.000298366		12.74	3.6856e-05
12.75	6.5527e-05		12.75	9.01743e-05		12.75	0.000403352		12.75	0.000296637		12.75	1.83928e-05
12.76	8.39901e-05		12.76	0.000126185		12.76	0.000451519		12.76	0.000304164		12.76	3.0905e-05
12.77	9.24842e-05		12.77	0.000137833		12.77	0.000615144		12.77	0.000299739		12.77	-1.80248e-05
12.78	4.31983e-05		12.78	9.7346e-05		12.78	0.00062079		12.78	0.000295162		12.78	-2.08731e-05
12.79	-0.000114171		12.79	-5.12238e-05		12.79	0.000626944		12.79	0.000174007		12.79	4.1637e-05
12.8	-0.000103388		12.8	-9.21173e-05		12.8	0.000625266		12.8	0.000190232		12.8	4.06707e-05
12.81	-0.000107965		12.81	-4.14581e-05		12.81	0.000578421		12.81	0.000228837		12.81	2.64291e-05
12.82	-0.000122665		12.82	-4.18142e-05		12.82	0.000629742		12.82	0.000122076		12.82	9.94679e-05
12.83	-0.000139907		12.83	-5.631e-05		12.83	0.000566519		12.83	3.49994e-05		12.83	0.000107606
12.84	-0.000144383		12.84	-4.39504e-05		12.84	0.000444856		12.84	5.88031e-05		12.84	9.87558e-05
12.85	-6.04089e-05		12.85	-8.51491e-05		12.85	0.000483257		12.85	6.14989e-05		12.85	0.000115846
12.86	-7.41927e-05		12.86	-0.000129756		12.86	0.000561789		12.86	7.52318e-05		12.86	8.62436e-05
12.87	-5.07959e-05		12.87	-0.000137334		12.87	0.000451468		12.87	7.53844e-05		12.87	0.000234406
12.88	-7.68884e-05		12.88	-0.000121872		12.88	0.000510164		12.88	0.0001235		12.88	0.000260601
12.89	-8.32971e-05		12.89	-0.000129705		12.89	0.000456758		12.89	9.26776e-05		12.89	0.00036609
12.9	-8.14152e-05		12.9	-0.000150457		12.9	0.000403657		12.9	0.000141506		12.9	0.000361003
12.91	-8.09065e-05		12.91	-0.000137995		12.91	0.000385245		12.91	5.30557e-05		12.91	0.000383587
12.92	-0.000109797		12.92	-0.000164241		12.92	0.000346233		12.92	4.62401e-05		12.92	0.000356273
12.93	-0.000106389		12.93	-0.000154424		12.93	0.000377209		12.93	9.16121e-06		12.93	0.000362326
12.94	6.48658e-05		12.94	-0.000135401		12.94	0.000384889		12.94	9.77156e-06		12.94	0.000333792
12.95	5.63208e-05		12.95	-5.23427e-05		12.95	0.000373903		12.95	4.6853e-06		12.95	0.000357596
12.96	0.000270605		12.96	-5.50893e-05		12.96	0.000328889		12.96	6.67151e-07		12.96	0.000353069
12.97	0.000259771		12.97	-1.09406e-05		12.97	0.000166892		12.97	6.16288e-07		12.97	0.000373567
12.98	0.000333014		12.98	-8.80433e-06		12.98	0.000166027		12.98	-5.89413e-06		12.98	0.000398744
12.99	0.000336523		12.99	3.26996e-05		12.99	0.000151124		12.99	1.44001e-05		12.99	0.000329621
13	0.000382299		13	2.23745e-05		13	0.000248933		13	-4.1648e-06		13	0.000329469
13.01	0.000386165		13.01	-2.34528e-05		13.01	0.00034191		13.01	-3.65134e-05		13.01	0.00036197
13.02	0.000378739		13.02	-5.64587e-07		13.02	0.000287131		13.02	-7.78139e-05		13.02	0.000291322
13.03	0.000555588		13.03	1.10321e-05		13.03	0.000280722		13.03	-0.000101974		13.03	0.00026884
13.04	0.000658331		13.04	-1.77562e-05		13.04	0.000266582		13.04	-0.000147953		13.04	0.000277436
13.05	0.000594498		13.05	-2.87425e-05		13.05	0.000226604		13.05	-0.000150395		13.05	0.000246257
13.06	0.000616776		13.06	-4.9291e-05		13.06	0.000148835		13.06	-4.9992e-05		13.06	0.000228964
13.07	0.000568202		13.07	-5.39195e-05		13.07	0.000173199		13.07	-4.59739e-05		13.07	6.28468e-05
13.08	0.000515712		13.08	-3.32693e-05		13.08	3.07324e-05		13.08	-3.12746e-05		13.08	3.6093e-05
13.09	0.000552944		13.09	-3.81521e-05		13.09	0.000202343		13.09	7.37568e-05		13.09	-7.64151e-05
13.1	0.000522884		13.1	-3.22011e-05		13.1	0.00031363		13.1	4.05943e-05		13.1	-8.201e-05
13.11	0.000559657		13.11	-5.13764e-05		13.11	0.000444551		13.11	6.46523e-05		13.11	-0.000108357
13.12	0.000601314		13.12	-2.56907e-05		13.12	0.000433005		13.12	0.000135351		13.12	-7.67203e-05
13.13	0.000733404		13.13	-1.98874e-06		13.13	0.000405285		13.13	0.000129553		13.13	-8.20609e-05
13.14	0.000595007		13.14	3.19366e-05		13.14	0.000410931		13.14	0.00013525		13.14	-8.37393e-05
13.15	0.000618862		13.15	-3.68805e-05		13.15	0.00041383		13.15	0.000259863		13.15	-8.05859e-05
13.16	0.000396032		13.16	7.40509e-05		13.16	0.00040615		13.16	0.00023489		13.16	-8.78592e-05
13.17	0.000425177		13.17	1.62709e-05		13.17	0.000405488		13.17	0.000245164		13.17	-9.23351e-05
13.18	0.000385097		13.18	4.99929e-05		13.18	0.000550854		13.18	0.000293687		13.18	-0.000121886
13.19	0.000393947		13.19	1.18968e-05		13.19	0.000550396		13.19	0.000248165		13.19	-0.000122344
13.2	0.000383469		13.2	1.28631e-05		13.2	0.000457317		13.2	0.000250708		13.2	-0.000122242
13.21	0.00040946		13.21	2.05434e-05		13.21	0.000366121		13.21	0.000244808		13.21	-0.00015688
13.22	0.000421667		13.22	-1.02793e-05		13.22	0.000400555		13.22	0.000264593		13.22	-0.000154845
13.23	0.000266231		13.23	3.70787e-06		13.23	0.000403047		13.23	0.000279242		13.23	-0.000164306
13.24	0.000151892		13.24	-7.17175e-07		13.24	0.000392773		13.24	0.000309149		13.24	-0.000161152
13.25	0.000177577		13.25	2.99021e-05		13.25	0.000394858		13.25	0.000308539		13.25	-0.00014508
13.26	0.000155706		13.26	4.50592e-05		13.26	0.000386008		13.26	0.000186011		13.26	-8.26712e-05
13.27	0.000169745		13.27	6.55568e-05		13.27	0.000359102		13.27	0.000195268		13.27	-2.42809e-05
13.28	0.000180222		13.28	3.11228e-05		13.28	0.000371461		13.28	0.000140692		13.28	-3.11982e-05
13.29	0.000138566		13.29	4.32281e-05		13.29	0.00020392		13.29	3.51012e-05		13.29	-1.91438e-05
13.3	0.000186275		13.3	5.86395e-05		13.3	7.22363e-05		13.3	1.62311e-05		13.3	-2.38232e-05
13.31	0.000270096		13.31	0.000103907		13.31	-3.8339e-05		13.31	2.79804e-05		13.31	9.311e-05
13.32	0.000268265		13.32	9.20054e-05		13.32	0.000130576		13.32	-3.33599e-05		13.32	9.09229e-05
13.33	0.000116186		13.33	5.94025e-05		13.33	0.000126914		13.33	3.0727e-05		13.33	7.64779e-05
13.34	0.000104081		13.34	3.75874e-06		13.34	0.000108451		13.34	3.27615e-05		13.34	7.65288e-05
13.35	9.30945e-05		13.35	4.57254e-06		13.35	0.00015443		13.35	-0.000104059		13.35	6.4627e-05
13.36	9.41118e-05		13.36	-0.000111598		13.36	0.000155498		13.36	-9.49546e-05		13.36	8.45142e-05
13.37	0.000106319		13.37	-0.000117498		13.37	0.000186779		13.37	-0.000111078		13.37	6.70175e-05
13.38	0.000144974		13.38	-0.000115056		13.38	7.64071e-05		13.38	-6.75905e-05		13.38	6.55425e-05
13.39	0.000173814		13.39	-0.000119227		13.39	0.000105399		13.39	-5.29929e-05		13.39	7.83599e-05
13.4	0.000148535		13.4	-0.000122025		13.4	8.3477e-05		13.4	-5.27386e-05		13.4	7.92754e-05
13.41	0.000112626		13.41	-3.22011e-05		13.41	0.000227011		13.41	-5.68076e-05		13.41	9.1279e-05
13.42	9.43661e-05		13.42	1.97805e-05		13.42	0.000214092		13.42	-7.49656e-05		13.42	8.11064e-05
13.43	0.000151281		13.43	-1.08897e-05		13.43	0.000209769		13.43	-0.000102686		13.43	9.07703e-05
13.44	0.000144669		13.44	-9.31296e-06		13.44	0.000217958		13.44	-7.73053e-05		13.44	0.000101553
13.45	0.000113084		13.45	-3.91185e-05		13.45	0.000220959		13.45	-1.69822e-05		13.45	0.000107148
13.46	0.000118475		13.46	6.81049e-06		13.46	0.000222129		13.46	-8.13208e-06		13.46	5.70993e-05
13.47	0.000145483		13.47	2.02382e-05		13.47	0.000231894		13.47	-1.99831e-05		13.47	1.36626e-05
13.48	0.000157894		13.48	2.57314e-05		13.48	0.000227825		13.48	-3.62083e-05		13.48	3.56353e-05
13.49	0.000209621		13.49	1.64744e-05		13.49	0.000219636		13.49	-3.94635e-05		13.49	4.3875e-05
13.5	0.000193446		13.5	1.52078e-06		13.5	0.000220603		13.5	-4.7398e-05		13.5	2.99895e-05
13.51	6.82736e-05		13.51	-2.14183e-05		13.51	0.000199902		13.51	-7.9238e-05		13.51	-7.5347e-05
13.52	6.90874e-05		13.52	-3.98814e-05		13.52	7.78821e-05		13.52	-7.17104e-05		13.52	-6.91418e-05
13.53	8.6991e-05		13.53	-3.35744e-05		13.53	9.85323e-05		13.53	-0.000134831		13.53	-5.72908e-05
13.54	0.000174983		13.54	8.53982e-06		13.54	8.31718e-05		13.54	-0.000146987		13.54	2.01222e-05
13.55	0.000185054		13.55	0.00012471		13.55	2.60022e-05		13.55	-0.000150954		13.55	1.18824e-05
13.56	0.000292273		13.56	8.95131e-05		13.56	3.07833e-05		13.56	-0.000146326		13.56	6.18579e-06
13.57	0.000259263		13.57	8.81398e-05		13.57	5.25025e-06		13.57	-0.000145105		13.57	9.0341e-06
13.58	0.000379299		13.58	6.4031e-05		13.58	-3.23881e-05		13.58	-0.000196578		13.58	1.11703e-05
13.59	0.000372941		13.59	7.93406e-05		13.59	-6.69238e-05		13.59	-0.000205886		13.59	3.5737e-05
13.6	0.00035814		13.6	7.58311e-05		13.6	-7.53162e-05		13.6	-0.000202326		13.6	3.51266e-05
13.61	0.000353816		13.61	-6.10861e-06		13.61	-0.000175312		13.61	-0.000192102		13.61	4.0162e-05
13.62	0.000353104		13.62	-4.15599e-05		13.62	-0.000155374		13.62	-0.000185744		13.62	5.79639e-05
13.63	0.000430059		13.63	-2.02484e-05		13.63	-0.000147338		13.63	-0.000112858		13.63	5.30811e-05
13.64	0.000430263		13.64	-7.32932e-06		13.64	-0.000160104		13.64	-0.000169723		13.64	3.34482e-05
13.65	0.000413936		13.65	5.1417e-05		13.65	-8.29455e-05		13.65	-0.000156091		13.65	4.55026e-05
13.66	0.000408901		13.66	-1.84682e-05		13.66	-3.56942e-05		13.66	-0.000156905		13.66	3.67542e-05
13.67	0.000370703		13.67	5.08067e-05		13.67	4.6399e-06		13.67	-0.000159499		13.67	2.28179e-05
13.68	0.000362412		13.68	6.91172e-05		13.68	3.21566e-05		13.68	-0.000147597		13.68	3.54093e-06
13.69	0.000344865		13.69	8.58002e-05		13.69	0.000128084		13.69	-0.000131372		13.69	-1.21756e-05
13.7	0.000309718		13.7	0.000148259		13.7	0.000125235		13.7	-0.000116215		13.7	0.000100027
13.71	0.000327266		13.71	0.000196477		13.71	0.000157838		13.71	-0.00011942		13.71	8.81255e-05
13.72	0.000276709		13.72	0.00021372		13.72	0.000141511		13.72	-0.000113774		13.72	5.37424e-05
13.73	0.000266587		13.73	0.000216466		13.73	0.000259869		13.73	9.77156e-06		13.73	4.7944e-05
13.74	0.000162471		13.74	0.000200038		13.74	0.000253358		13.74	3.97297e-05		13.74	-4.3507e-05
13.75	0.000143754		13.75	0.000103399		13.75	0.000251527		13.75	5.56497e-05		13.75	-4.13199e-05
13.76	4.15198e-05		13.76	0.000103297		13.76	0.000253409		13.76	9.36949e-05		13.76	-2.65697e-05
13.77	0.000125647		13.77	0.000133153		13.77	0.000250103		13.77	0.000231126		13.77	-2.30602e-05
13.78	-4.7795e-05		13.78	0.00011235		13.78	0.000267651		13.78	0.000208238		13.78	3.22783e-05
13.79	-4.9626e-05		13.79	9.55658e-05		13.79	0.000280519		13.79	0.000211798		13.79	-3.6307e-06
13.8	1.15109e-05		13.8	9.72951e-05		13.8	0.000453248		13.8	0.000244147		13.8	-1.07006e-05
13.81	0.000228287		13.81	0.000123642		13.81	0.000498007		13.81	0.000287838		13.81	1.34083e-05
13.82	0.000266231		13.82	0.000116267		13.82	0.000455893		13.82	0.00027441		13.82	3.04981e-05
13.83	0.000121984		13.83	9.59218e-05		13.83	0.000461793		13.83	0.000287838		13.83	5.08432e-05
13.84	0.000117356		13.84	0.000133001		13.84	0.000456554		13.84	0.000342718		13.84	5.09449e-05
13.85	0.000121679		13.85	8.40708e-05		13.85	0.000391552		13.85	0.000268662		13.85	4.84526e-05
13.86	0.000177883		13.86	8.60036e-05		13.86	0.000373547		13.86	0.000258083		13.86	6.33554e-05
13.87	0.000211859		13.87	-1.0788e-05		13.87	0.000303254		13.87	0.000289262		13.87	6.66106e-05
13.88	0.000213181		13.88	-1.17544e-05		13.88	0.000272839		13.88	0.000273087		13.88	5.21147e-05
13.89	0.000184647		13.89	-2.32493e-05		13.89	0.000179251		13.89	0.000306046		13.89	0.000138479
13.9	0.000186733		13.9	3.38186e-05		13.9	0.000223349		13.9	0.000314032		13.9	3.80258e-05
13.91	0.000201534		13.91	-1.37839e-06		13.91	0.00020809		13.91	0.000427252		13.91	3.4618e-05
13.92	0.00021898		13.92	-4.48101e-06		13.92	0.000177522		13.92	0.000468756		13.92	3.92974e-05
13.93	0.000237341		13.93	7.59837e-05		13.93	6.84216e-05		13.93	0.000359961		13.93	4.73845e-05
13.94	0.000380061		13.94	6.3268e-05		13.94	7.41691e-05		13.94	0.000340836		13.94	0.000101095
13.95	0.000355749		13.95	0.000125168		13.95	7.80347e-05		13.95	0.000330562		13.95	9.94679e-05
13.96	0.000357936		13.96	0.000126948		13.96	6.41492e-05		13.96	0.000293229		13.96	0.000195395
13.97	0.000289272		13.97	0.000268041		13.97	0.000100669		13.97	0.0001736		13.97	0.000206585
13.98	0.000324113		13.98	0.000371597		13.98	7.80347e-05		13.98	0.000161902		13.98	0.000150941
13.99	0.000304276		13.99	0.000364883		13.99	0.000106925		13.99	0.000160528		13.99	0.000221742
14	0.000292629		14	0.000369207		14	-8.64042e-05		14	0.000124009		14	0.000284404
14.01	8.42953e-05		14.01	0.000352117		14.01	-0.000166716		14.01	0.000165564		14.01	0.000244325
14.02	5.75924e-05		14.02	0.000352931		14.02	-0.000137013		14.02	0.000177059		14.02	0.000208568
14.03	5.39812e-05		14.03	0.000378515		14.03	-0.000121906		14.03	0.000105953		14.03	0.000249258
14.04	7.60047e-05		14.04	0.000455571		14.04	-0.000122873		14.04	5.87014e-05		14.04	0.000265229
14.05	7.85478e-05		14.05	0.000539953		14.05	-0.00012272		14.05	5.74298e-05		14.05	0.000239187
14.06	2.41757e-05		14.06	0.000604599		14.06	-0.000150593		14.06	6.14989e-05		14.06	0.000222149
14.07	-6.08761e-06		14.07	0.000743098		14.07	-2.28259e-05		14.07	3.11847e-05		14.07	0.000223725
14.08	-2.68904e-05		14.08	0.000745539		14.08	-1.25008e-05		14.08	8.31663e-05		14.08	0.000368633
14.09	9.47635e-06		14.09	0.000814763		14.09	8.91236e-06		14.09	3.45925e-05		14.09	0.00035668
14.1	1.02902e-05		14.1	0.00078511		14.1	-3.13708e-05		14.1	1.85708e-05		14.1	0.00034254
14.11	3.76542e-05		14.11	0.000747167		14.11	-5.55815e-05		14.11	-8.6664e-05		14.11	0.000356477
14.12	8.34815e-05		14.12	0.000740657		14.12	-5.73108e-05		14.12	-0.000145003		14.12	0.000418478
14.13	7.61573e-05		14.13	0.000652359		14.13	-4.98848e-05		14.13	-0.000125014		14.13	0.000416342
14.14	-6.49357e-05		14.14	0.000642034		14.14	-5.72091e-05		14.14	-0.000128829		14.14	0.000390504
14.15	-2.32283e-05		14.15	0.000602158		14.15	-5.06478e-05		14.15	-0.000134933		14.15	0.000383587
14.16	7.46822e-05		14.16	0.000602259		14.16	-3.40157e-05		14.16	-0.000141087		14.16	0.000326061
14.17	0.000110795		14.17	0.000470373		14.17	-6.21427e-05		14.17	-0.000136153		14.17	0.000310243
14.18	6.75615e-05		14.18	0.000374446		14.18	-5.22754e-05		14.18	-9.06313e-05		14.18	0.00032484
14.19	0.000103776		14.19	0.000393977		14.19	-9.41353e-05		14.19	-9.26658e-05		14.19	0.000354493
14.2	7.67167e-05		14.2	0.000411474		14.2	-8.55395e-05		14.2	-9.47511e-05		14.2	0.000324738
14.21	0.000111405		14.21	0.000380244		14.21	-9.19991e-05		14.21	-0.000181879		14.21	0.000316906
14.22	0.00010342		14.22	0.000497737		14.22	-0.000100035		14.22	-0.000185185		14.22	0.000328553
14.23	0.000101487		14.23	0.000467016		14.23	-0.000131011		14.23	-0.000175165		14.23	0.000266806
14.24	0.000150213		14.24	0.000402369		14.24	-6.69238e-05		14.24	-5.75197e-05		14.24	0.000259736
14.25	0.000148535		14.25	0.000315496		14.25	-7.86222e-05		14.25	-5.55361e-05		14.25	0.000292542
14.26	0.000137396		14.26	0.000272466		14.26	-4.86641e-05		14.26	-5.88421e-05		14.26	0.000328248
14.27	0.000215165		14.27	0.000204056		14.27	-0.000138996		14.27	-5.813e-05		14.27	0.000358918
14.28	0.000398728		14.28	0.000184982		14.28	-0.000138945		14.28	-0.000107975		14.28	0.000220928
14.29	0.000391556		14.29	0.000255936		14.29	-0.000184315		14.29	-0.000104873		14.29	0.000180746
14.3	0.000390793		14.3	0.000396317		14.3	-0.000167734		14.3	-0.000113113		14.3	0.000240612
14.31	0.000345068		14.31	0.000398402		14.31	-0.000103392		14.31	-0.000117232		14.31	0.000277538
14.32	0.000318111		14.32	0.000406845		14.32	-0.000100137		14.32	-0.000129083		14.32	0.000233135
14.33	0.000311499		14.33	0.000513657		14.33	-0.000120736		14.33	-0.000162551		14.33	0.000343456
14.34	0.000317958		14.34	0.000508062		14.34	-0.000115701		14.34	-9.5158e-05		14.34	0.000322246
14.35	0.00028505		14.35	0.000464167		14.35	-0.000127806		14.35	-9.48529e-05		14.35	0.000368379
14.36	0.000281897		14.36	0.000495499		14.36	-0.000107868		14.36	-0.000100855		14.36	0.000297222
14.37	0.000537532		14.37	0.000488174		14.37	-0.000122313		14.37	-0.000125014		14.37	0.000315125
14.38	0.000554063		14.38	0.000488683		14.38	-0.000114633		14.38	-0.000171452		14.38	0.000316804
14.39	0.000566371		14.39	0.000536138		14.39	-0.000114023		14.39	-0.000165755		14.39	0.000237102
14.4	0.000566575		14.4	0.000544581		14.4	-9.17956e-05		14.4	-0.000143884		14.4	0.000205008
14.41	0.000527004		14.41	0.000571996		14.41	-9.13887e-05		14.41	-0.000145003		14.41	0.00021986
14.42	0.000517747		14.42	0.000459284		14.42	-8.70654e-05		14.42	-0.000103601		14.42	0.000215791
14.43	0.000545111		14.43	0.000490616		14.43	-7.81645e-05		14.43	1.41966e-05		14.43	0.000261618
14.44	0.000479091		14.44	0.000434006		14.44	-0.000134012		14.44	-6.68784e-05		14.44	0.00030653
14.45	0.000481278		14.45	0.000489751		14.45	-0.000129078		14.45	-6.94216e-05		14.45	0.000284506
14.46	0.000502132		14.46	0.000475713		14.46	-2.96924e-05		14.46	-5.53326e-05		14.46	0.00027942
14.47	0.000461594		14.47	0.000397588		14.47	-4.88676e-05		14.47	0.000101121		14.47	0.000238221
14.48	0.000342016		14.48	0.000388585		14.48	-5.6497e-05		14.48	0.000128027		14.48	0.000243409
14.49	0.000322994		14.49	0.000244848		14.49	-4.80538e-05		14.49	0.000131486		14.49	0.000228557
14.5	0.000381842		14.5	1.76442e-05		14.5	-4.0933e-05		14.5	0.000142421		14.5	0.000182933
14.51	0.000449794		14.51	1.94753e-05		14.51	-9.93742e-05		14.51	0.000233974		14.51	0.000154349
14.52	0.000413682		14.52	7.13552e-05		14.52	-9.9069e-05		14.52	0.000253149		14.52	0.000140768
14.53	0.000483007		14.53	1.62709e-05		14.53	-0.000112954		14.53	0.000280412		14.53	3.7212e-05
14.54	0.000526851		14.54	0.000153753		14.54	-5.77685e-05		14.54	0.000212764		14.54	0.000107911
14.55	0.00053977		14.55	0.000159093		14.55	7.79339e-06		14.55	0.000248572		14.55	6.85942e-05
14.56	0.00041419		14.56	0.000144852		14.56	-2.08423e-05		14.56	0.000283006		14.56	9.62126e-05
14.57	0.000108099		14.57	0.000112147		14.57	1.349e-05		14.57	0.000308233		14.57	0.000119864
14.58	0.000135717		14.58	0.000185186		14.58	3.22583e-05		14.58	0.000315151		14.58	0.000134716
14.59	0.000114559		14.59	0.000117894		14.59	3.47506e-05		14.59	0.000349839		14.59	0.00016269
14.6	9.30945e-05		14.6	9.49554e-05		14.6	7.29993e-05		14.6	0.000399634		14.6	0.000173982
14.61	0.000122951		14.61	7.91372e-05		14.61	0.000123048		14.61	0.000418809		14.61	0.000187511
14.62	0.00012646		14.62	8.27484e-05		14.62	9.78202e-05		14.62	0.000381527		14.62	0.000212688
14.63	0.000131292		14.63	9.80072e-05		14.63	0.000133678		14.63	0.000354569		14.63	0.00025882
14.64	0.000142024		14.64	9.27175e-05		14.64	0.000174368		14.64	0.000333258		14.64	0.000288626
14.65	0.000140295		14.65	4.84161e-05		14.65	0.000170757		14.65	0.000508276		14.65	0.000278047
14.66	0.000152095		14.66	4.65851e-05		14.66	4.02437e-05		14.66	0.00050085		14.66	0.000283285
14.67	0.000104386		14.67	4.22109e-05		14.67	3.6429e-05		14.67	0.000353247		14.67	0.000500316
14.68	7.7378e-05		14.68	7.21181e-05		14.68	5.48922e-05		14.68	0.000322933		14.68	0.00053358
14.69	7.24952e-05		14.69	0.000221196		14.69	6.63363e-05		14.69	0.000344346		14.69	0.000533987
14.7	4.80811e-05		14.7	0.00021494		14.7	7.0507e-05		14.7	0.000373185		14.7	0.000546652
14.71	-4.2963e-05		14.71	0.000215449		14.71	8.3833e-05		14.71	0.000278428		14.71	0.000522543
14.72	-7.56263e-06		14.72	0.000167791		14.72	8.29684e-05		14.72	0.000259812		14.72	0.000551331
14.73	-7.80074e-05		14.73	0.000160772		14.73	0.000144258		14.73	0.000399227		14.73	0.00054477
14.74	-0.000140162		14.74	3.12246e-05		14.74	0.000159873		14.74	0.000460669		14.74	0.000599854
14.75	-8.63488e-05		14.75	5.2536e-05		14.75	0.000134797		14.75	0.000421098		14.75	0.000612926
14.76	-8.59928e-05		14.76	4.82635e-05		14.76	0.000188712		14.76	0.000480098		14.76	0.000579916
14.77	-7.50065e-05		14.77	8.08156e-05		14.77	0.000213736		14.77	0.000457159		14.77	0.000571066
14.78	-9.69283e-05		14.78	9.70966e-06		14.78	0.000178488		14.78	0.000585537		14.78	0.000562623
14.79	-0.000115595		14.79	3.87522e-05		14.79	0.000183117		14.79	0.000540523		14.79	0.000515321
14.8	-8.61454e-05		14.8	5.16713e-05		14.8	0.000118521		14.8	0.000589351		14.8	0.000550772
14.81	0.000137192		14.81	4.10919e-05		14.81	9.56331e-05		14.81	0.000565242		14.81	0.000533174
14.82	0.000218827		14.82	2.81728e-05		14.82	9.89901e-05		14.82	0.000565242		14.82	0.000524679
14.83	0.000217505		14.83	-1.16526e-05		14.83	5.4587e-05		14.83	0.000469061		14.83	0.000446097
14.84	0.000267299		14.84	9.26666e-05		14.84	4.01929e-05		14.84	0.000456447		14.84	0.000574321
14.85	0.000288		14.85	0.000114894		14.85	5.79439e-05		14.85	0.0002827		14.85	0.000567709
14.86	0.00026384		14.86	0.000137883		14.86	6.16569e-05		14.86	0.000278174		14.86	0.000537853
14.87	0.000278997		14.87	0.000194138		14.87	6.57768e-05		14.87	0.000312557		14.87	0.000341065
14.88	0.000309108		14.88	0.000334671		14.88	4.45162e-05		14.88	0.000327714		14.88	0.000298849
14.89	0.000320756		14.89	0.000186661		14.89	4.72119e-05		14.89	0.000295976		14.89	0.000291932
14.9	0.000453507		14.9	0.00019663		14.9	1.62874e-05		14.9	0.000281531		14.9	0.000303478
14.91	0.000468817		14.91	0.000202174		14.91	2.31539e-05		14.91	0.000329138		14.91	0.000316702
14.92	0.000504217		14.92	0.00017776		14.92	2.46798e-05		14.92	0.000491085		14.92	0.000297425
14.93	0.00049674		14.93	0.000131577		14.93	-3.04035e-06		14.93	0.000349737		14.93	0.000299358
14.94	0.000535498		14.94	0.000154922		14.94	-5.68022e-05		14.94	0.000285345		14.94	0.000167471
14.95	0.000489467		14.95	0.000185389		14.95	-7.28239e-05		14.95	0.000296128		14.95	0.000152619
14.96	0.000489365		14.96	0.000187627		14.96	-9.51526e-05		14.96	0.00020778		14.96	0.000164572
14.97	0.000587734		14.97	0.000157771		14.97	-4.26623e-05		14.97	0.000232092		14.97	0.000183544
14.98	0.000637884		14.98	0.000153447		14.98	6.25724e-05		14.98	0.000103867		14.98	0.000196666
14.99	0.000700903		14.99	0.000108383		14.99	7.45252e-05		14.99	0.000132198		14.99	0.00020516
15	0.000698614		15	0.000115809		15	8.45451e-05		15	8.24568e-06		15	0.000177491
15.01	0.00047019		15.01	0.000167689		15.01	0.000106365		15.01	7.40619e-05		15.01	0.000185985
15.02	0.000407985		15.02	0.000180761		15.02	0.000133678		15.02	7.80801e-05		15.02	0.000162436
15.03	0.000381435		15.03	0.000189204		15.03	0.000317394		15.03	6.33299e-05		15.03	0.000212027
15.04	0.000322332		15.04	0.000122777		15.04	0.000298422		15.04	0.000188655		15.04	2.16764e-06
15.05	0.000291917		15.05	0.000101262		15.05	0.000299643		15.05	0.000205491		15.05	1.99696e-05
15.06	0.00030921		15.06	6.82526e-05		15.06	0.000305645		15.06	0.000326239		15.06	2.67343e-05
15.07	0.000302293		15.07	8.13292e-06		15.07	0.000284334		15.07	0.000287125		15.07	4.63164e-05
15.08	0.000254176		15.08	-0.000164546		15.08	0.000351167		15.08	0.000272579		15.08	3.88905e-05
15.09	0.000236731		15.09	-0.000172277		15.09	0.000348929		15.09	0.000273647		15.09	2.648e-05
15.1	0.000137091		15.1	-0.000160172		15.1	0.000354677		15.1	0.000260626		15.1	-1.62446e-05
15.11	0.000240952		15.11	-0.000143489		15.11	0.00032716		15.11	0.000208238		15.11	2.33774e-05
15.12	0.000167659		15.12	-0.000141556		15.12	0.000326956		15.12	4.88341e-05		15.12	1.44255e-05
15.13	0.000206315		15.13	-0.000108393		15.13	0.000287894		15.13	7.87922e-05		15.13	8.42375e-06
15.14	0.000188462		15.14	-0.00013235		15.14	0.000300711		15.14	6.74498e-05		15.14	0.00011966
15.15	0.000175136		15.15	-0.000164546		15.15	0.000289878		15.15	0.000221004		15.15	0.000117524
15.16	0.000183121		15.16	-0.000176498		15.16	0.000254884		15.16	0.000242672		15.16	0.000113201
15.17	7.76831e-05		15.17	-0.000169174		15.17	0.0001438		15.17	0.000221869		15.17	6.03036e-05
15.18	2.52438e-05		15.18	-0.000165817		15.18	6.94389e-05		15.18	0.000212663		15.18	3.92465e-05
15.19	-3.19767e-05		15.19	-0.000150762		15.19	0.000168468		15.19	0.000185044		15.19	2.96843e-05
15.2	-3.65035e-05		15.2	-0.000150152		15.2	0.000154176		15.2	0.000190944		15.2	3.18714e-05
15.21	-1.48868e-05		15.21	-0.000183263		15.21	0.000107535		15.21	0.000144049		15.21	1.37135e-05
15.22	2.0717e-05		15.22	-0.00017426		15.22	0.000217144		15.22	0.00014232		15.22	1.20859e-05
15.23	1.7767e-05		15.23	-0.000185501		15.23	7.4576e-05		15.23	0.000143337		15.23	5.37199e-06
15.24	2.20394e-05		15.24	-0.000210017		15.24	5.70793e-05		15.24	7.17757e-06		15.24	2.2411e-05
15.25	2.13782e-05		15.25	-0.000222885		15.25	5.06706e-05		15.25	-7.26742e-06		15.25	2.42196e-06
15.26	5.71252e-06		15.26	-0.000204168		15.26	8.57658e-05		15.26	-0.000120996		15.26	-1.23282e-05
15.27	2.68205e-05		15.27	-1.05337e-05		15.27	0.000114147		15.27	-2.96978e-05		15.27	-1.59395e-05
15.28	1.59868e-05		15.28	0.000107824		15.28	5.4943e-05		15.28	-1.41847e-05		15.28	1.56971e-05
15.29	7.18848e-05		15.29	0.000134628		15.29	9.9397e-05		15.29	1.1094e-05		15.29	7.20304e-06
15.3	2.37688e-05		15.3	0.000127914		15.3	0.000135459		15.3	7.07584e-06		15.3	1.10177e-05
15.31	-8.23307e-05		15.31	0.000248561		15.31	0.000131593		15.31	0.000118007		15.31	2.61748e-05
15.32	-7.12426e-05		15.32	0.00030278		15.32	0.00012727		15.32	0.000143489		15.32	4.58586e-05
15.33	-9.48429e-05		15.33	0.000410965		15.33	0.000138154		15.33	0.000110581		15.33	0.000143922
15.34	-9.65722e-05		15.34	0.000487768		15.34	0.000149954		15.34	0.000116634		15.34	3.17188e-05
15.35	-9.6674e-05		15.35	0.000505569		15.35	0.000137951		15.35	-8.23381e-06		15.35	3.03455e-05
15.36	-5.2983e-05		15.36	0.000508113		15.36	0.000139934		15.36	-2.79685e-05		15.36	5.14027e-05
15.37	-5.79166e-05		15.37	0.000503484		15.37	0.000135509		15.37	-1.89658e-05		15.37	5.36915e-05
15.38	-8.75695e-05		15.38	0.00051681		15.38	0.000107942		15.38	-2.45607e-05		15.38	5.46579e-05
15.39	-7.84143e-05		15.39	0.000520269		15.39	-6.85505e-06		15.39	-2.56288e-05		15.39	7.91737e-05
15.4	-2.43473e-05		15.4	0.000511826		15.4	-3.90502e-06		15.4	-2.49168e-05		15.4	5.14027e-05
15.41	-2.16516e-05		15.41	0.000499517		15.41	5.7537e-05		15.41	-4.08876e-05		15.41	8.64979e-05
15.42	-6.32572e-05		15.42	0.000548294		15.42	-6.73816e-05		15.42	-4.5567e-05		15.42	0.000121186
15.43	-2.51102e-05		15.43	0.000546768		15.43	-8.89982e-05		15.43	0.000286973		15.43	0.000122916
15.44	3.21079e-07		15.44	0.000640254		15.44	-7.1654e-05		15.44	0.000309607		15.44	0.000146821
15.45	0.00014411		15.45	0.000633998		15.45	-5.26314e-05		15.45	0.000306453		15.45	0.000210196
15.46	0.000183579		15.46	0.00064178		15.46	-8.45223e-05		15.46	0.000298773		15.46	0.000212841
15.47	0.000160488		15.47	0.000466812		15.47	-0.000107919		15.47	0.000209255		15.47	0.000223217
15.48	0.000212164		15.48	0.000345912		15.48	-0.000108835		15.48	0.00020778		15.48	0.000217622
15.49	0.000167913		15.49	0.000339757		15.49	-0.00016809		15.49	0.000242824		15.49	0.000220012
15.5	0.000143499		15.5	0.000361323		15.5	-0.000199726		15.5	0.000240535		15.5	0.000225912
15.51	0.000133835		15.51	0.000251663		15.51	-0.000185942		15.51	0.000286617		15.51	0.000160198
15.52	0.000380061		15.52	0.000192052		15.52	-0.00018228		15.52	0.00027502		15.52	0.000144532
15.53	0.000361904		15.53	6.32172e-05		15.53	-0.000186146		15.53	0.000275071		15.53	8.50229e-05
15.54	0.000397609		15.54	-1.45009e-05		15.54	-0.000199828		15.54	0.000281073		15.54	0.000116558
15.55	0.000386674		15.55	-4.19159e-05		15.55	-0.000196573		15.55	0.000261135		15.55	0.000172913
15.56	0.000432908		15.56	-4.54763e-05		15.56	-0.000161783		15.56	0.000432847		15.56	0.000149415
15.57	0.000473903		15.57	-5.4479e-05		15.57	-0.000141997		15.57	0.000435492		15.57	0.000154705
15.58	0.000473954		15.58	-7.43154e-05		15.58	-0.00014454		15.58	0.000449326		15.58	0.000141887
15.59	0.000447912		15.59	-1.64337e-05		15.59	-0.000139352		15.59	0.000450649		15.59	0.00012968
15.6	0.000411189		15.6	-1.39415e-05		15.6	-0.000116973		15.6	0.000479183		15.6	0.000185985
15.61	0.000371466		15.61	-1.79596e-05		15.61	-0.000178923		15.61	0.000478064		15.61	0.000169658
15.62	0.000364904		15.62	-8.2962e-05		15.62	-0.000193928		15.62	0.000551408		15.62	0.000134258
15.63	0.000538397		15.63	-8.1487e-05		15.63	-0.000217223		15.63	0.000249996		15.63	7.43926e-05
15.64	0.000504522		15.64	-0.000160273		15.64	-0.000228667		15.64	0.000224971		15.64	3.69068e-05
15.65	0.000401424		15.65	-0.000121974		15.65	-0.000257455		15.65	0.000226294		15.65	0.000129477
15.66	0.00039471		15.66	-0.00013708		15.66	-0.000191436		15.66	0.000261745		15.66	0.00014148
15.67	0.000401119		15.67	-0.000148829		15.67	-0.00018462		15.67	0.000284023		15.67	0.000104808
15.68	0.000344407		15.68	-0.000138046		15.68	-0.00018757		15.68	0.000295874		15.68	0.000108979
15.69	0.000348527		15.69	-0.000148066		15.69	0.000105348		15.69	0.000308793		15.69	0.00012378
15.7	0.000371771		15.7	-0.000170802		15.7	9.9753e-05		15.7	0.00030864		15.7	0.000118694
15.71	0.000396032		15.71	-0.000204219		15.71	0.000166943		15.71	0.000162054		15.71	0.000256735
15.72	0.000156164		15.72	-0.000149745		15.72	0.000187491		15.72	0.000300146		15.72	0.000298951
15.73	0.000164811		15.73	-0.000157425		15.73	0.000207684		15.73	0.000297857		15.73	0.000271078
15.74	0.000162725		15.74	-0.000148982		15.74	0.000185457		15.74	0.000325171		15.74	0.000243104
15.75	0.000166591		15.75	-0.00017187		15.75	0.000184846		15.75	0.00031159		15.75	0.0001839
15.76	6.58321e-05		15.76	-0.000174159		15.76	0.000158805		15.76	0.000137335		15.76	0.00021106
15.77	9.2729e-06		15.77	-0.000124568		15.77	0.00014853		15.77	0.000151322		15.77	0.000223827
15.78	7.19357e-05		15.78	-0.000107732		15.78	0.000153057		15.78	0.00030686		15.78	0.000222352
15.79	0.000118068		15.79	-8.46914e-05		15.79	0.00024934		15.79	0.000316015		15.79	0.00024168
15.8	0.000102301		15.8	-8.92182e-05		15.8	0.00022752		15.8	0.000411739		15.8	0.000220674
15.81	9.13652e-05		15.81	-7.67568e-05		15.81	0.000253256		15.81	0.000489304		15.81	0.000212637
15.82	9.87911e-05		15.82	-7.72654e-05		15.82	0.000294608		15.82	0.000422776		15.82	0.000208314
15.83	2.06661e-05		15.83	-7.49766e-05		15.83	0.000306001		15.83	0.0004124		15.83	0.000238069
15.84	2.23955e-05		15.84	-9.83734e-05		15.84	0.000393739		15.84	0.000445003		15.84	0.000223064
15.85	7.48348e-05		15.85	-0.000126195		15.85	0.000382041		15.85	0.00048844		15.85	8.14116e-05
15.86	3.63827e-05		15.86	-0.000135707		15.86	0.000305187		15.86	0.00046779		15.86	0.000140717
15.87	4.11129e-05		15.87	-0.000126195		15.87	0.000311901		15.87	0.000443782		15.87	0.000208873
15.88	6.05424e-05		15.88	-0.000119024		15.88	0.00031358		15.88	0.000445207		15.88	0.000211315
15.89	7.58521e-05		15.89	-7.12636e-05		15.89	2.941e-05		15.89	0.000397396		15.89	0.000210247
15.9	5.94743e-05		15.9	4.00238e-05		15.9	6.24707e-05		15.9	0.000395209		15.9	0.000237509
15.91	5.49984e-05		15.91	3.87014e-05		15.91	-1.88586e-05		15.91	0.000387172		15.91	0.000106283
15.92	0.000119797		15.92	-6.10861e-06		15.92	-1.33655e-05		15.92	0.000251725		15.92	5.00802e-05
15.93	0.000113287		15.93	-6.97328e-06		15.93	-4.13399e-05		15.93	0.000326747		15.93	4.15862e-05
15.94	9.53325e-05		15.94	-2.14691e-05		15.94	-3.49312e-05		15.94	0.000358231		15.94	4.78423e-05
15.95	0.000123154		15.95	-1.03302e-05		15.95	-2.99467e-05		15.95	0.000352281		15.95	0.000117575
15.96	0.000132462		15.96	-5.59999e-06		15.96	-4.2052e-05		15.96	0.000348974		15.96	0.000123984
15.97	0.000207281		15.97	-4.76634e-05		15.97	-3.66606e-05		15.97	0.000343736		15.97	0.000139598
15.98	0.000153977		15.98	-2.45717e-05		15.98	-1.77905e-05		15.98	0.000178635		15.98	0.000146465
15.99	0.000114304		15.99	-0.000116175		15.99	-0.000114582		15.99	0.000197658		15.99	0.000121034
16	0.000101385		16	-9.85769e-05		16	-0.000111378		16	9.09483e-05		16	9.00583e-05
16.01	0.000108913		16.01	-8.57086e-05		16.01	-0.000112497		16.01	0.000164699		16.01	7.7953e-05
16.02	0.000170406		16.02	-6.31765e-05		16.02	-0.000155374		16.02	0.000145778		16.02	9.82472e-05
16.03	9.41118e-05		16.03	0.000145004		16.03	-1.52982e-05		16.03	0.000126705		16.03	7.28667e-05
16.04	0.000181748		16.04	0.00014831		16.04	-0.000107156		16.04	0.000149135		16.04	8.88376e-05
16.05	0.000136429		16.05	0.00015065		16.05	-9.39827e-05		16.05	0.000143439		16.05	8.44634e-05
16.06	0.000149145		16.06	0.000158686		16.06	-8.7574e-05		16.06	0.000127468		16.06	2.80059e-05
16.07	0.000156113		16.07	0.000156143		16.07	-5.14107e-05		16.07	0.000120754		16.07	-3.46569e-05
16.08	0.000152553		16.08	0.000145869		16.08	-2.94889e-05		16.08	0.000191555		16.08	-5.02717e-05
16.09	0.000150569		16.09	0.000120234		16.09	-1.64681e-05		16.09	0.000171362		16.09	-6.04951e-05
16.1	0.000307633		16.1	-5.49826e-06		16.1	-4.22046e-05		16.1	0.000210476		16.1	-7.70763e-05
16.11	0.000288		16.11	3.3666e-05		16.11	-3.15743e-05		16.11	0.000207932		16.11	-3.50638e-05
16.12	0.000204891		16.12	3.84979e-05		16.12	-5.33435e-05		16.12	0.000191199		16.12	-1.01411e-05
16.13	0.000222642		16.13	5.89447e-05		16.13	-5.73108e-05		16.13	0.000103104		16.13	-3.32552e-06
16.14	0.000354681		16.14	0.00017598		16.14	-5.83789e-05		16.14	6.39911e-05		16.14	6.127e-05
16.15	0.000386724		16.15	0.000251918		16.15	-6.81445e-05		16.15	6.65343e-05		16.15	3.52792e-05
16.16	0.000381587		16.16	0.000252731		16.16	-5.40556e-05		16.16	6.76024e-05		16.16	-5.20744e-06
16.17	0.000361904		16.17	0.000272364		16.17	-2.82174e-05		16.17	4.71047e-05		16.17	-1.21756e-05
16.18	0.000352748		16.18	0.000235998		16.18	-4.10856e-05		16.18	4.59858e-05		16.18	-1.56851e-05
16.19	0.000370754		16.19	0.000248611		16.19	-4.18485e-05		16.19	2.66071e-05		16.19	-1.32437e-05
16.2	0.000365362		16.2	0.000238235		16.2	-1.18396e-05		16.2	5.04134e-06		16.2	4.86561e-05
16.21	0.000431229		16.21	0.000251765		16.21	-3.79321e-05		16.21	-0.000130457		16.21	6.07105e-05
16.22	0.000369126		16.22	0.000308375		16.22	-3.52873e-05		16.22	-0.000124608		16.22	6.35588e-05
16.23	0.000368058		16.23	9.8465e-05		16.23	-0.000181873		16.23	-0.00012415		16.23	7.19003e-05
16.24	0.000273453		16.24	0.000155685		16.24	-0.000172311		16.24	-0.000177505		16.24	8.82781e-05
16.25	0.000328588		16.25	0.000151871		16.25	-0.000187367		16.25	-0.000212956		16.25	8.88376e-05
16.26	0.000317195		16.26	0.000146734		16.26	-0.000167632		16.26	-0.000163111		16.26	7.6834e-05
16.27	0.000305395		16.27	0.00014948		16.27	-0.000199675		16.27	-0.000146072		16.27	0.000122153
16.28	0.000298173		16.28	0.000148412		16.28	-3.96106e-05		16.28	-0.000245661		16.28	0.000149364
16.29	0.000318416		16.29	0.000119013		16.29	-2.9082e-05		16.29	-0.000241693		16.29	0.000150636
16.3	0.00015708		16.3	0.000129288		16.3	-4.02209e-05		16.3	-0.000277958		16.3	0.000242697
16.31	0.000308905		16.31	0.000115555		16.31	-8.99128e-06		16.31	-0.000283452		16.31	0.000207398
16.32	0.000315873		16.32	0.000172979		16.32	0.000104127		16.32	-0.00028101		16.32	0.0002871
16.33	0.000454982		16.33	0.00015416		16.33	0.00015031		16.33	-0.000261326		16.33	0.000316244
16.34	0.000315822		16.34	4.0685e-05		16.34	0.000151379		16.34	-0.000284621		16.34	0.000247987
16.35	0.000373093		16.35	5.5486e-05		16.35	0.000179251		16.35	-0.000274347		16.35	0.000218232
16.36	0.000365769		16.36	5.26377e-05		16.36	0.000178438		16.36	-0.00027277		16.36	0.000229727
16.37	0.000315975		16.37	3.11228e-05		16.37	0.000282401		16.37	-0.000277704		16.37	0.000195039
16.38	0.000338252		16.38	6.96767e-05		16.38	0.00029354		16.38	-0.000251459		16.38	0.000218944
16.39	0.000317144		16.39	5.06541e-05		16.39	0.00029181		16.39	-0.000257715		16.39	0.00022637
16.4	0.00031984		16.4	3.09194e-05		16.4	0.000268312		16.4	-0.000195815		16.4	0.000159587
16.41	0.000246445		16.41	2.51719e-05		16.41	0.000271211		16.41	-0.00011591		16.41	0.000152416
16.42	0.000270605		16.42	-2.72675e-05		16.42	0.000274059		16.42	-8.2595e-05		16.42	0.000155824
16.43	0.000231543		16.43	0.000112045		16.43	0.000303458		16.43	1.34845e-05		16.43	0.000173168
16.44	0.00046134		16.44	6.70827e-05		16.44	0.000300915		16.44	2.57424e-05		16.44	0.000143261
16.45	0.000356359		16.45	7.2525e-05		16.45	0.000309663		16.45	6.47541e-05		16.45	0.000140311
16.46	0.000359615		16.46	7.85777e-05		16.46	0.000314851		16.46	1.82656e-05		16.46	0.000147584
16.47	0.000383317		16.47	0.000109451		16.47	0.000293947		16.47	-1.97514e-07		16.47	0.000103232
16.48	0.000385656		16.48	0.000110062		16.48	0.000141308		16.48	4.20693e-05		16.48	6.49321e-05
16.49	0.000379807		16.49	0.000129491		16.49	0.000108044		16.49	3.76443e-05		16.49	7.85633e-05
16.5	0.00037879		16.5	0.00015594		16.5	0.000125642		16.5	0.000130926		16.5	-2.86042e-05
16.51	0.000283779		16.51	0.000154261		16.51	8.35787e-05		16.51	0.000131282		16.51	-1.99067e-05
16.52	0.000288051		16.52	8.78855e-05		16.52	-3.75761e-05		16.52	0.000171006		16.52	-0.000124124
16.53	0.000164099		16.53	9.5871e-05		16.53	-6.37195e-05		16.53	0.000145626		16.53	-7.89583e-05
16.54	0.000199601		16.54	9.57184e-05		16.54	-4.97831e-05		16.54	0.000154934		16.54	-9.01989e-05
16.55	9.8486e-05		16.55	-2.54823e-06		16.55	-3.40157e-05		16.55	0.000140031		16.55	-9.33524e-05
16.56	0.000112117		16.56	8.38724e-06		16.56	-3.03027e-05		16.56	0.000206508		16.56	6.30502e-05
16.57	0.00011644		16.57	2.2171e-05		16.57	-0.000147439		16.57	0.000204118		16.57	0.000127239
16.58	0.000118628		16.58	-1.95363e-05		16.58	-0.000151254		16.58	0.0001854		16.58	0.000119203
16.59	0.000117		16.59	-1.80613e-05		16.59	-0.000157256		16.59	0.000183722		16.59	0.000130291
16.6	0.000113134		16.6	-2.31476e-05		16.6	-0.000164326		16.6	0.000147508		16.6	0.00015679
16.61	0.000129156		16.61	-5.28005e-05		16.61	-0.000177652		16.61	8.30137e-05		16.61	0.000155264
16.62	8.70927e-05		16.62	-7.51801e-05		16.62	-0.000177245		16.62	4.62909e-05		16.62	0.00013024
16.63	0.000141872		16.63	-0.000185959		16.63	-0.000139607		16.63	-5.29421e-05		16.63	0.000100943
16.64	-3.39095e-05		16.64	-0.000164241		16.64	3.33773e-05		16.64	-4.26678e-05		16.64	9.79928e-05
16.65	-1.03601e-05		16.65	-0.000185603		16.65	4.08541e-05		16.65	-6.37249e-05		16.65	8.86341e-05
16.66	6.69511e-05		16.66	-0.000189977		16.66	1.36935e-05		16.66	-6.76414e-05		16.66	7.34771e-05
16.67	5.48967e-05		16.67	-0.000221817		16.67	8.58167e-05		16.67	-4.5567e-05		16.67	5.64381e-05
16.68	5.01665e-05		16.68	-0.000224208		16.68	6.84216e-05		16.68	-1.91693e-05		16.68	5.00802e-05
16.69	1.59359e-05		16.69	-0.000233617		16.69	8.46468e-05		16.69	-2.32891e-05		16.69	9.74333e-05
16.7	3.12456e-05		16.7	-0.000231583		16.7	6.94898e-05		16.7	-7.24224e-05		16.7	0.000191122
16.71	-1.49377e-05		16.71	-0.000200404		16.71	8.97839e-05		16.71	-4.77032e-05		16.71	0.000175151
16.72	2.05644e-05		16.72	-0.000199844		16.72	0.000112825		16.72	-8.38665e-05		16.72	0.000173982
16.73	5.99829e-05		16.73	-0.000192622		16.73	0.000130678		16.73	-4.3329e-05		16.73	0.000101757
16.74	1.64351e-06		16.74	-0.000166885		16.74	0.000101838		16.74	-5.3705e-05		16.74	0.000129528
16.75	-1.64127e-05		16.75	-0.000150152		16.75	0.000106416		16.75	-5.1467e-05		16.75	0.000137513
16.76	0.000133174		16.76	-0.000126195		16.76	8.60201e-05		16.76	-7.20155e-05		16.76	-2.98758e-05
16.77	0.000153011		16.77	-0.000125992		16.77	0.00011964		16.77	-1.86606e-05		16.77	-4.82372e-05
16.78	0.000173152		16.78	-0.000124415		16.78	0.000107738		16.78	4.49685e-05		16.78	-6.45133e-05
16.79	0.000186478		16.79	-8.815e-05		16.79	0.000123302		16.79	7.68594e-05		16.79	-3.49621e-05
16.8	0.000162115		16.8	-5.62083e-05		16.8	0.00024578		16.8	9.01854e-05		16.8	-3.85225e-05
16.81	0.00022493		16.81	-2.9302e-05		16.81	0.000257936		16.81	6.8111e-05		16.81	-3.52673e-05
16.82	0.000224218		16.82	-8.95692e-06		16.82	0.000254579		16.82	6.38385e-05		16.82	-3.58267e-05
16.83	0.00016593		16.83	-1.96381e-05		16.83	0.00019685		16.83	0.000120906		16.83	1.37643e-05
16.84	0.000118373		16.84	-5.12238e-05		16.84	1.7915e-05		16.84	9.62889e-05		16.84	2.20041e-05
16.85	0.000107997		16.85	-4.21702e-05		16.85	0.000164349		16.85	8.44888e-05		16.85	3.13628e-05
16.86	2.39722e-05		16.86	-3.88641e-05		16.86	0.000273296		16.86	0.000260728		16.86	6.35588e-05
16.87	1.02902e-05		16.87	-4.75108e-05		16.87	0.000199342		16.87	0.000244706		16.87	0.000156434
16.88	4.04517e-05		16.88	-2.31985e-05		16.88	0.000188508		16.88	0.000179246		16.88	0.000222708
16.89	3.65861e-05		16.89	-1.85191e-05		16.89	0.000186881		16.89	0.000208187		16.89	0.000154349
16.9	3.68913e-05		16.9	-4.21194e-05		16.9	0.000189932		16.9	0.000167191		16.9	5.61329e-05
16.91	0.000129309		16.91	-8.55052e-05		16.91	0.000173656		16.91	0.000219529		16.91	5.2776e-05
16.92	9.49764e-05		16.92	-6.47532e-05		16.92	0.00020687		16.92	0.000209		16.92	4.89104e-05
16.93	2.65662e-05		16.93	-8.42845e-05		16.93	0.000172131		16.93	0.000191911		16.93	4.81475e-05
16.94	2.0717e-05		16.94	-9.1863e-05		16.94	0.000187847		16.94	0.00019247		16.94	8.40056e-05
16.95	1.73601e-05		16.95	-8.8913e-05		16.95	0.000141206		16.95	0.000240942		16.95	8.51755e-05
16.96	-0.000100692		16.96	-0.000129705		16.96	0.000144207		16.96	0.000214595		16.96	8.58875e-05
16.97	2.54472e-05		16.97	-0.000154475		16.97	8.8665e-05		16.97	0.000212713		16.97	4.6113e-05
16.98	-2.30249e-05		16.98	-0.000153509		16.98	0.000159618		16.98	0.000144964		16.98	0.000212281
16.99	-2.32378e-06		16.99	-8.85569e-05		16.99	0.000187949		16.99	0.000119279		16.99	0.000271536
17	3.89767e-05		17	-0.000119736		17	9.44124e-05		17	7.89956e-05		17	0.00026116
17.01	6.47132e-05		17.01	-0.000122584		17.01	0.000128134		17.01	9.37458e-05		17.01	0.000309429
17.02	0.000122747		17.02	-0.000137436		17.02	0.000154227		17.02	9.30337e-05		17.02	0.000312887
17.03	0.000118424		17.03	-0.000146795		17.03	0.000144766		17.03	7.56895e-05		17.03	0.000283082
17.04	0.000119187		17.04	-0.000156865		17.04	0.000151073		17.04	0.000105495		17.04	0.000303376
17.05	0.000106421		17.05	-0.000154475		17.05	1.26253e-05		17.05	0.000174923		17.05	0.000300579
17.06	0.000126359		17.06	-0.000158086		17.06	-6.66695e-05		17.06	-4.62256e-06		17.06	0.000288473
17.07	0.000121069		17.07	-2.27407e-05		17.07	-3.85425e-05		17.07	9.16121e-06		17.07	0.000231456
17.08	0.000133073		17.08	-2.01467e-05		17.08	-3.56433e-05		17.08	0.000125179		17.08	0.000220877
17.09	0.000184189		17.09	-1.57725e-05		17.09	-4.69348e-05		17.09	0.00020071		17.09	0.000254141
17.1	0.000185817		17.1	-2.22321e-05		17.1	-4.62227e-05		17.1	0.000192826		17.1	0.000291576
17.11	8.03789e-05		17.11	-2.92511e-05		17.11	9.77703e-06		17.11	0.000191097		17.11	0.000307242
17.12	7.54452e-05		17.12	-3.0014e-05		17.12	-3.75243e-06		17.12	0.000214494		17.12	0.000335928
17.13	0.000169592		17.13	1.99839e-05		17.13	7.64579e-05		17.13	0.000284328		17.13	0.000326671
17.14	0.000176967		17.14	1.40839e-05		17.14	0.000122794		17.14	0.000473944		17.14	0.000270671
17.15	0.000193446		17.15	4.51101e-05		17.15	0.00028469		17.15	0.000498409		17.15	0.000255057
17.16	0.000200211		17.16	7.12534e-05		17.16	0.000289776		17.16	0.000480709		17.16	0.000294729
17.17	7.14779e-05		17.17	0.000133001		17.17	0.000296388		17.17	0.000456091		17.17	0.00031538
17.18	9.05514e-05		17.18	0.000256495		17.18	0.000226706		17.18	0.000457668		17.18	0.000229981
17.19	5.39303e-05		17.19	0.000526271		17.19	0.00020631		17.19	0.00048137		17.19	0.000119355
17.2	2.81429e-05		17.2	0.000560654		17.2	0.000207073		17.2	0.000476538		17.2	0.000133342
17.21	2.88042e-05		17.21	0.000529373		17.21	0.000172792		17.21	0.00046489		17.21	0.000111319
17.22	-7.96953e-06		17.22	0.000624537		17.22	0.000273296		17.22	0.000467128		17.22	0.000149008
17.23	1.80213e-05		17.23	0.000616806		17.23	0.000271567		17.23	0.000432847		17.23	0.000128104
17.24	2.65153e-05		17.24	0.000636693		17.24	0.000261598		17.24	0.000412604		17.24	0.000108318
17.25	6.00338e-05		17.25	0.000638575		17.25	0.000263276		17.25	0.000333004		17.25	0.000112133
17.26	6.08985e-05		17.26	0.000631454		17.26	0.000225689		17.26	0.000336361		17.26	0.000118033
17.27	6.48658e-05		17.27	0.000705561		17.27	0.000254019		17.27	0.000323848		17.27	8.32427e-05
17.28	2.89567e-05		17.28	0.000703832		17.28	0.000253409		17.28	0.000203355		17.28	4.62655e-05
17.29	-2.95861e-05		17.29	0.000708969		17.29	0.000286978		17.29	0.000105444		17.29	4.58586e-05
17.3	-4.92723e-07		17.3	0.000740911		17.3	0.000308137		17.3	0.000107733		17.3	1.40186e-05
17.31	6.8833e-05		17.31	0.000748591		17.31	0.000247916		17.31	9.76622e-05		17.31	9.94963e-06
17.32	7.95142e-05		17.32	0.00073145		17.32	0.000218161		17.32	7.8843e-05		17.32	7.50822e-06
17.33	-1.99222e-05		17.33	0.000684199		17.33	0.000142122		17.33	-9.2002e-06		17.33	2.01506e-06
17.34	3.06861e-05		17.34	0.000689641		17.34	7.92554e-05		17.34	-0.000186558		17.34	3.03231e-06
17.35	1.80213e-05		17.35	0.000707138		17.35	0.000172741		17.35	-0.000227808		17.35	0.00011554
17.36	-4.96863e-06		17.36	0.000691828		17.36	0.000290437		17.36	-0.000232945		17.36	0.000122305
17.37	-3.01456e-05		17.37	0.000686386		17.37	0.000282502		17.37	-0.000238285		17.37	0.000102113
17.38	-7.66435e-06		17.38	0.000562332		17.38	0.000289725		17.38	-0.000245559		17.38	6.82382e-05
17.39	3.50603e-05		17.39	0.000197037		17.39	0.000267142		17.39	-0.000277348		17.39	0.000107962
17.4	4.14689e-05		17.4	0.000171911		17.4	0.000234488		17.4	-0.000251968		17.4	0.000121084
17.41	7.63607e-05		17.41	0.000183507		17.41	0.000308442		17.41	-0.000253849		17.41	0.000103232
17.42	5.54053e-05		17.42	9.24632e-05		17.42	0.000182049		17.42	-0.000226536		17.42	0.000123933
17.43	5.82028e-05		17.43	0.000130254		17.43	0.000231233		17.43	-0.000211939		17.43	0.000134156
17.44	4.12655e-05		17.44	0.000114436		17.44	0.000244152		17.44	-0.000200647		17.44	0.00012612
17.45	2.08696e-05		17.45	0.000110265		17.45	0.000218772		17.45	-0.000177047		17.45	0.000128104
17.46	6.67891e-06		17.46	0.000115199		17.46	0.000265209		17.46	-0.000178725		17.46	0.000146312
17.47	1.88859e-05		17.47	-9.04897e-05		17.47	0.000427715		17.47	-0.000175419		17.47	0.000193971
17.48	2.5905e-05		17.48	-0.000115362		17.48	0.000443788		17.48	-0.000168044		17.48	0.000211722
17.49	5.87114e-05		17.49	-8.1131e-05		17.49	0.000413728		17.49	-7.74578e-05		17.49	0.00023695
17.5	1.20195e-05		17.5	-0.000121007		17.5	0.000401267		17.5	-7.34906e-05		17.5	0.000242036
17.51	-4.30647e-05		17.51	-0.000112869		17.51	0.000411541		17.51	-0.000103703		17.51	0.000233542
17.52	-6.59021e-05		17.52	-0.00010997		17.52	0.000399334		17.52	-3.2953e-05		17.52	0.000240663
17.53	-6.16296e-05		17.53	-0.000104782		17.53	0.000392823		17.53	-2.31874e-05		17.53	0.000237712
17.54	-0.000111882		17.54	-0.000106308		17.54	0.00041032		17.54	-3.37668e-05		17.54	0.000233491
17.55	-8.06522e-05		17.55	-0.000157984		17.55	0.000175996		17.55	-6.67258e-05		17.55	0.000139293
17.56	-7.67358e-05		17.56	-9.12018e-05		17.56	5.69775e-05		17.56	-6.31146e-05		17.56	9.91627e-05
17.57	7.78843e-07		17.57	-0.000110174		17.57	5.16878e-05		17.57	-7.21173e-05		17.57	0.000113811
17.58	-3.1875e-05		17.58	-0.000111852		17.58	6.33862e-05		17.58	-6.65732e-05		17.58	0.000100536
17.59	-6.04089e-05		17.59	-0.000109716		17.59	7.00492e-05		17.59	7.69102e-05		17.59	9.54497e-05
17.6	-5.53226e-05		17.6	-0.000111903		17.6	7.76786e-05		17.6	6.77041e-05		17.6	6.43726e-05
17.61	-0.000164728		17.61	-0.000102748		17.61	1.4965e-05		17.61	6.46015e-05		17.61	0.000141887
17.62	-0.000179173		17.62	-6.40411e-05		17.62	1.16589e-05		17.62	6.67377e-05		17.62	0.00010842
17.63	-0.000120732		17.63	-3.54055e-05		17.63	-3.74235e-05		17.63	5.54971e-05		17.63	0.000104147
17.64	-8.49756e-05		17.64	-3.79995e-05		17.64	-4.35779e-05		17.64	0.000152034		17.64	0.000111115
17.65	-9.33679e-05		17.65	-6.76983e-06		17.65	-9.6525e-06		17.65	0.000136928		17.65	0.000104605
17.66	-6.60547e-05		17.66	3.93117e-05		17.66	8.42399e-05		17.66	0.000155544		17.66	0.000150737
17.67	-8.2229e-05		17.67	3.08177e-05		17.67	-0.000136351		17.67	0.000154628		17.67	0.000116303
17.68	-8.46195e-05		17.68	2.9953e-05		17.68	-0.000154662		17.68	0.000252641		17.68	8.26832e-05
17.69	-0.00011117		17.69	-2.68097e-05		17.69	-0.000117481		17.69	0.000162359		17.69	5.57769e-05
17.7	-0.000115849		17.7	0.000151108		17.7	-0.000125314		17.7	0.000165767		17.7	6.69158e-05
17.71	-0.000104863		17.71	0.000158635		17.71	-0.000127908		17.71	0.000151729		17.71	0.000237611
17.72	-9.82507e-05		17.72	0.000170792		17.72	-0.000127756		17.72	0.000145168		17.72	0.000229981
17.73	-8.19238e-05		17.73	0.000178116		17.73	-0.000125365		17.73	0.000146389		17.73	0.000245189
17.74	-7.45487e-05		17.74	0.000256648		17.74	-0.000135181		17.74	0.000139471		17.74	0.000245037
17.75	-5.65942e-05		17.75	0.000236099		17.75	-0.000151203		17.75	0.000138301		17.75	0.000288728
17.76	-7.84143e-05		17.76	0.000170232		17.76	-0.000152017		17.76	0.000129706		17.76	0.000281302
17.77	-9.84541e-05		17.77	0.000136307		17.77	-0.00013686		17.77	0.000148169		17.77	0.000267111
17.78	-6.86995e-05		17.78	0.000183914		17.78	-0.000122466		17.78	0.000146338		17.78	0.000231711
17.79	-7.63289e-05		17.79	0.000233556		17.79	-4.8359e-05		17.79	4.45616e-05		17.79	0.000197226
17.8	-9.0011e-05		17.8	0.000227707		17.8	-3.64571e-05		17.8	8.34207e-05		17.8	0.000190665
17.81	-0.000101302		17.81	0.000214737		17.81	-5.77177e-05		17.81	0.000296586		17.81	9.90101e-05
17.82	-5.79675e-05		17.82	0.000160161		17.82	-5.5022e-05		17.82	0.000309556		17.82	0.000105571
17.83	-0.000147028		17.83	9.17511e-05		17.83	3.59713e-05		17.83	0.000313574		17.83	0.000163962
17.84	-0.000169814		17.84	8.71735e-05		17.84	2.90031e-05		17.84	0.000210323		17.84	0.000176626
17.85	-0.000170272		17.85	9.32261e-05		17.85	4.233e-06		17.85	0.000221869		17.85	0.000179831
17.86	-0.000209335		17.86	6.0318e-05		17.86	-0.000125772		17.86	0.000226141		17.86	9.1635e-05
17.87	-0.000203333		17.87	7.5119e-05		17.87	-0.000119211		17.87	0.000280259		17.87	7.84616e-05
17.88	-0.000212437		17.88	0.000153956		17.88	-0.000122873		17.88	0.00029033		17.88	0.000185578
17.89	-0.000181818		17.89	0.000184423		17.89	-0.000168446		17.89	0.000291652		17.89	0.00016269
17.9	-0.000175002		17.9	0.000185135		17.9	-0.000157052		17.9	0.000296688		17.9	0.000145142
17.91	-0.00018609		17.91	0.000195002		17.91	-0.000156137		17.91	0.000286515		17.91	1.33574e-05
17.92	-0.000140314		17.92	0.000175573		17.92	-0.000141997		17.92	0.000214392		17.92	-9.34977e-07
17.93	-0.000159794		17.93	0.000241491		17.93	-0.000143625		17.93	0.000197506		17.93	-1.78214e-05
17.94	-0.000169204		17.94	0.000146886		17.94	-0.000147287		17.94	0.00020188		17.94	-1.29894e-05
17.95	-0.000192041		17.95	0.000144038		17.95	-0.000102528		17.95	0.000240586		17.95	-3.07913e-05
17.96	-0.000156336		17.96	0.000136103		17.96	-0.000102528		17.96	0.00025025		17.96	5.25216e-05
17.97	-0.00020257		17.97	0.000176285		17.97	-0.000110717		17.97	0.000239416		17.97	5.91847e-05
17.98	-0.000214574		17.98	0.000134018		17.98	-0.000134012		17.98	0.000236517		17.98	7.46978e-05
17.99	-0.0002073		17.99	8.37657e-05		17.99	-0.000180347		17.99	0.000220139		17.99	9.00074e-05
18	-0.000208877		18	0.000216314		18	-0.000199523		18	0.000170955		18	0.00010257
18.01	-0.000129989		18.01	0.000208125		18.01	-0.000191893		18.01	-2.79176e-05		18.01	0.000125611
18.02	-0.000154657		18.02	0.000239609		18.02	-7.66386e-05		18.02	-5.90456e-05		18.02	0.000111522
18.03	-0.000137618		18.03	0.000294795		18.03	-0.000155221		18.03	-4.64316e-05		18.03	5.13009e-05
18.04	-0.000149317		18.04	0.000317683		18.04	-0.000121652		18.04	7.11628e-05		18.04	2.98878e-05
18.05	-1.32592e-05		18.05	0.000282944		18.05	-0.000110157		18.05	5.48867e-05		18.05	0.000114015
18.06	2.97705e-05		18.06	0.000300491		18.06	-0.000115905		18.06	0.000125891		18.06	0.000110912
18.07	2.42265e-05		18.07	0.0003452		18.07	-0.000111276		18.07	7.20783e-05		18.07	0.00011315
18.08	0.000112727		18.08	0.000266871		18.08	7.54407e-05		18.08	-3.91074e-05		18.08	2.84128e-05
18.09	7.33598e-05		18.09	0.000237269		18.09	0.000104839		18.09	-3.64626e-05		18.09	4.01112e-05
18.1	6.36451e-05		18.1	6.21999e-05		18.1	0.000108501		18.1	-4.98903e-05		18.1	5.04363e-05
18.11	6.16105e-05		18.11	2.89357e-05		18.11	0.00011491		18.11	-2.91892e-05		18.11	3.30413e-05
18.12	1.37997e-05		18.12	4.7348e-05		18.12	0.000122641		18.12	4.22754e-06		18.12	6.24907e-05
18.13	0.000150264		18.13	-3.00649e-05		18.13	0.0001497		18.13	0.000133164		18.13	6.44235e-05
18.14	0.000202805		18.14	0.000137375		18.14	0.000181998		18.14	0.000131638		18.14	6.58985e-05
18.15	0.000176408		18.15	0.000145869		18.15	0.000159924		18.15	9.95441e-05		18.15	1.44764e-05
18.16	0.000149501		18.16	0.000183812		18.16	0.000171876		18.16	0.000106105		18.16	-5.70873e-05
18.17	0.000152909		18.17	0.000197393		18.17	0.000171062		18.17	0.000125026		18.17	-4.32018e-05
18.18	0.000125341		18.18	0.000209193		18.18	0.000316936		18.18	0.000120652		18.18	-5.81046e-05
18.19	0.000152655		18.19	0.000202988		18.19	0.00028474		18.19	0.000120143		18.19	-6.53271e-05
18.2	0.000153418		18.2	0.000248408		18.2	0.000302644		18.2	0.000122636		18.2	-8.33324e-05
18.21	0.000134446		18.21	0.000256241		18.21	0.000338095		18.21	0.000103664		18.21	-9.73197e-05
18.22	0.000152095		18.22	0.000246272		18.22	0.00023225		18.22	0.000146948		18.22	-8.92325e-05
18.23	0.00018719		18.23	0.000209345		18.23	0.00022457		18.23	0.000163275		18.23	-7.20409e-05
18.24	0.00018185		18.24	0.000190933		18.24	0.000206666		18.24	4.85289e-05		18.24	-6.29365e-05
18.25	4.39104e-05		18.25	0.000194494		18.25	0.000197257		18.25	0.000108292		18.25	-0.000139841
18.26	4.09095e-05		18.26	0.000157364		18.26	0.000253612		18.26	1.72484e-05		18.26	-0.000110849
18.27	9.62989e-05		18.27	0.000102331		18.27	0.000246644		18.27	0.000171464		18.27	-0.000103728
18.28	0.000174729		18.28	9.37347e-05		18.28	5.11792e-05		18.28	0.000180111		18.28	-7.46349e-05
18.29	0.000193955		18.29	9.74986e-05		18.29	2.48832e-05		18.29	0.000171464		18.29	-9.33015e-05
18.3	0.000199448		18.3	0.000110977		18.3	2.35099e-05		18.3	0.000190944		18.3	-0.000107594
18.31	0.000196702		18.31	0.000120845		18.31	1.12012e-05		18.31	0.000172634		18.31	-0.000127329
18.32	0.000275437		18.32	0.000146683		18.32	-9.80508e-06		18.32	0.000146185		18.32	-0.000146656
18.33	0.000165116		18.33	0.000175573		18.33	-1.54e-05		18.33	2.13682e-05		18.33	-0.000143401
18.34	0.000209773		18.34	5.47231e-05		18.34	0.000124625		18.34	4.88341e-05		18.34	-0.000106984
18.35	0.000363735		18.35	7.34405e-05		18.35	0.000119386		18.35	5.93118e-05		18.35	-6.61409e-05
18.36	0.000350256		18.36	3.89048e-05		18.36	0.000109519		18.36	4.33918e-05		18.36	-7.60591e-05
18.37	0.000332098		18.37	4.67426e-06		18.37	0.000111146		18.37	6.05859e-06		18.37	-7.41772e-05
18.38	0.000339727		18.38	-2.03501e-05		18.38	-5.00883e-05		18.38	8.34741e-06		18.38	-6.6446e-05
18.39	0.000308803		18.39	1.72373e-05		18.39	0.000113791		18.39	2.8489e-05		18.39	-1.24015e-06
18.4	0.000355851		18.4	-0.00014298		18.4	0.000102957		18.4	3.96279e-05		18.4	-4.90226e-06
18.41	0.000366278		18.41	-0.000117599		18.41	8.08321e-05		18.41	3.84581e-05		18.41	0.000160961
18.42	0.000356614		18.42	9.91312e-06		18.42	6.79639e-05		18.42	5.8498e-05		18.42	0.000281098
18.43	0.000348578		18.43	5.09084e-05		18.43	6.96932e-05		18.43	0.000105851		18.43	0.000266348
18.44	0.000386063		18.44	5.42653e-05		18.44	5.29594e-05		18.44	9.11009e-05		18.44	0.000258363
18.45	0.000382961		18.45	5.24851e-05		18.45	5.89612e-05		18.45	3.85089e-05		18.45	0.000254955
18.46	0.000382096		18.46	0.000136866		18.46	1.32357e-05		18.46	4.54771e-05		18.46	0.000252564
18.47	0.000358852		18.47	0.000142003		18.47	1.24727e-05		18.47	-0.000113062		18.47	0.000245901
18.48	0.000257533		18.48	0.000146886		18.48	3.35299e-05		18.48	-0.000128117		18.48	0.000201702
18.49	0.000381079		18.49	0.000230403		18.49	5.20947e-05		18.49	-0.000127049		18.49	0.000278504
18.5	0.000383876		18.5	0.000262548		18.5	7.43726e-05		18.5	-0.000119114		18.5	0.00033542
18.51	0.000378892		18.51	0.00027389		18.51	0.000234132		18.51	-0.000108738		18.51	0.000427379
18.52	0.000334082		18.52	0.00024088		18.52	0.000346844		18.52	-0.000111841		18.52	0.000472393
18.53	0.000323146		18.53	0.000214228		18.53	0.000317343		18.53	-9.91253e-05		18.53	0.0004728
18.54	0.000237799		18.54	0.000180659		18.54	0.000145987		18.54	-9.30218e-05		18.54	0.000630321
18.55	7.85987e-05		18.55	0.000181931		18.55	0.000144004		18.55	-0.000105941		18.55	0.000598583
18.56	9.20773e-05		18.56	0.000191086		18.56	0.000198833		18.56	-8.30019e-05		18.56	0.00059726
18.57	0.000103521		18.57	0.000185898		18.57	0.000194714		18.57	-6.54543e-05		18.57	0.000576661
18.58	0.000115728		18.58	0.000191849		18.58	0.000198274		18.58	2.22329e-05		18.58	0.000581493
18.59	0.000109065		18.59	0.000151057		18.59	3.4598e-05		18.59	1.5163e-05		18.59	0.000512422
18.6	0.000104284		18.6	0.000134933		18.6	5.06197e-05		18.6	-1.87598e-06		18.6	0.000510438
18.61	5.96778e-05		18.61	0.000105993		18.61	6.55733e-05		18.61	1.12466e-05		18.61	0.000349712
18.62	4.67587e-05		18.62	-3.83047e-05		18.62	6.59802e-05		18.62	-4.58213e-05		18.62	0.000199616
18.63	2.45731e-06		18.63	-7.27895e-05		18.63	0.000104025		18.63	-0.000127202		18.63	0.000230693
18.64	-2.73991e-05		18.64	-4.8172e-05		18.64	0.000105094		18.64	-0.00011947		18.64	0.000240001
18.65	-3.03491e-05		18.65	-5.14781e-05		18.65	9.61418e-05		18.65	-9.74469e-05		18.65	0.000236136
18.66	-4.50992e-05		18.66	-0.00013235		18.66	0.000170147		18.66	-0.000106399		18.66	0.000228354
18.67	-3.1112e-05		18.67	-0.000120244		18.67	0.000194968		18.67	-0.00010294		18.67	0.000242595
18.68	-6.05615e-05		18.68	-8.30638e-05		18.68	0.000210837		18.68	-0.000100041		18.68	0.000268281
18.69	-0.000175714		18.69	-0.000111699		18.69	0.000215567		18.69	-9.44968e-05		18.69	0.00028888
18.7	-0.000149876		18.7	-0.000146032		18.7	0.000254681		18.7	-2.71547e-05		18.7	0.000291067
18.71	-0.000115544		18.71	-0.000153712		18.71	0.000224875		18.71	-3.38177e-05		18.71	0.00019392
18.72	-7.23108e-05		18.72	-0.000144709		18.72	0.000112316		18.72	-2.7053e-05		18.72	0.000168743
18.73	-9.2198e-05		18.73	-0.00014242		18.73	0.000133628		18.73	-3.7785e-05		18.73	0.000165844
18.74	-9.23506e-05		18.74	-0.000153203		18.74	0.000232403		18.74	-5.91473e-05		18.74	-2.34163e-05
18.75	-9.09265e-05		18.75	-0.000177617		18.75	0.000225892		18.75	4.2784e-06		18.75	-5.28076e-07
18.76	-8.81799e-05		18.76	-7.52818e-05		18.76	0.000158906		18.76	-1.65753e-05		18.76	-3.24626e-07
18.77	-4.93208e-05		18.77	-5.52419e-05		18.77	0.000157075		18.77	-3.42246e-05		18.77	2.14446e-05
18.78	-6.519e-05		18.78	-1.88751e-05		18.78	0.000188305		18.78	-0.000123285		18.78	6.50339e-05
18.79	6.74089e-05		18.79	-1.71967e-05		18.79	0.000341707		18.79	-0.000137984		18.79	5.79639e-05
18.8	3.17542e-05		18.8	-3.31117e-06		18.8	0.000319988		18.8	-0.000141799		18.8	7.2765e-05
18.81	1.55799e-05		18.81	-4.78618e-06		18.81	0.000303509		18.81	-0.000132339		18.81	8.70065e-05
18.82	1.16126e-05		18.82	5.79324e-06		18.82	0.0003413		18.82	-0.000153803		18.82	0.000114523
18.83	6.84261e-05		18.83	-1.02235e-06		18.83	0.000452434		18.83	-0.000150649		18.83	7.89702e-05
18.84	6.79684e-05		18.84	-3.0014e-05		18.84	0.000457673		18.84	-0.00013829		18.84	7.21038e-05
18.85	7.02572e-05		18.85	-5.14222e-06		18.85	0.000475323		18.85	-0.000166264		18.85	0.000152518
18.86	8.44987e-05		18.86	1.18459e-05		18.86	0.000392976		18.86	-0.00011179		18.86	0.000153586
18.87	0.000120509		18.87	1.49485e-05		18.87	0.000409862		18.87	-3.3716e-05		18.87	0.000136903
18.88	9.3654e-05		18.88	-2.28424e-05		18.88	0.000395926		18.88	0.00010402		18.88	0.000124085
18.89	7.01046e-05		18.89	6.4387e-05		18.89	0.000375886		18.89	0.000103715		18.89	3.25326e-05
18.9	3.57723e-05		18.9	0.000176183		18.9	0.000461285		18.9	-3.50102e-07		18.9	1.8116e-06
18.91	2.90076e-05		18.91	0.00018305		18.91	0.000354931		18.91	1.84691e-05		18.91	7.30477e-06
18.92	-3.80293e-05		18.92	0.000165604		18.92	0.000375428		18.92	4.93936e-05		18.92	-1.32946e-05
18.93	2.43791e-05		18.93	0.00016245		18.93	0.000387025		18.93	4.6647e-05		18.93	2.82886e-06
18.94	1.15617e-05		18.94	0.000177963		18.94	0.000295218		18.94	3.27106e-05		18.94	-4.69881e-06
18.95	4.83863e-05		18.95	0.000226486		18.95	0.000338299		18.95	8.29655e-06		18.95	-3.23681e-05
18.96	2.71765e-05		18.96	0.000127762		18.96	0.000347759		18.96	1.53665e-05		18.96	-2.78413e-05
18.97	1.98523e-05		18.97	0.000101262		18.97	0.000345369		18.97	1.95372e-05		18.97	-3.22155e-05
18.98	3.6993e-05		18.98	7.13552e-05		18.98	0.000410269		18.98	2.70649e-05		18.98	-7.92634e-05
18.99	-8.91463e-05		18.99	0.000164332		18.99	0.000253409		18.99	2.42165e-05		18.99	-5.87658e-05
19	-0.000101099		19	0.000139511		19	0.000257631		19	7.46723e-05		19	-5.96305e-05
19.01	-0.000121241		19.01	0.000156754		19.01	0.000287182		19.01	5.7735e-05		19.01	-7.24987e-05
19.02	-0.000119308		19.02	0.000156804		19.02	0.000258038		19.02	0.000113938		19.02	-9.19791e-05
19.03	-0.000175104		19.03	0.000184016		19.03	0.00010667		19.03	0.000136063		19.03	-9.21317e-05
19.04	-0.000147028		19.04	0.000222214		19.04	0.000106518		19.04	0.000214646		19.04	-4.45243e-05
19.05	-0.000124445		19.05	0.000203852		19.05	7.72717e-05		19.05	0.000233669		19.05	-8.52652e-05
19.06	-0.000147842		19.06	0.00018483		19.06	7.37114e-05		19.06	0.000303096		19.06	-5.59683e-05
19.07	-0.000222203		19.07	0.000192205		19.07	8.72408e-05		19.07	0.000219071		19.07	5.16061e-05
19.08	-0.000175511		19.08	0.000196376		19.08	9.67013e-05		19.08	0.000150305		19.08	3.82292e-05
19.09	-0.000139399		19.09	4.64833e-05		19.09	8.70374e-05		19.09	0.000150305		19.09	5.7201e-05
19.1	-0.000106134		19.1	-4.62861e-07		19.1	-3.84407e-05		19.1	0.000172532		19.1	3.00404e-05
19.11	-0.000117222		19.11	-2.19269e-05		19.11	-6.40246e-05		19.11	0.000244401		19.11	6.18804e-05
19.12	-0.000126073		19.12	-2.39105e-05		19.12	-8.57939e-05		19.12	0.000208899		19.12	9.30083e-05
19.13	-0.000187413		19.13	2.98513e-05		19.13	-4.00175e-05		19.13	0.00020661		19.13	8.61927e-05
19.14	-1.16316e-05		19.14	1.82546e-05		19.14	-3.73726e-05		19.14	0.000208187		19.14	8.1259e-05
19.15	3.67801e-06		19.15	-2.28933e-05		19.15	5.40275e-05		19.15	0.000243333		19.15	9.91627e-05
19.16	9.47221e-05		19.16	-1.96889e-05		19.16	6.22164e-05		19.16	0.000238857		19.16	0.000196259
19.17	7.72762e-05		19.17	-1.49587e-05		19.17	6.8676e-05		19.17	0.000243791		19.17	0.000175406
19.18	6.90365e-05		19.18	-9.2621e-06		19.18	-1.0568e-05		19.18	0.000247961		19.18	0.000171591
19.19	0.000120611		19.19	-0.000102849		19.19	2.47815e-05		19.19	0.000236568		19.19	0.000184002
19.2	0.000280116		19.2	-2.0045e-05		19.2	2.15263e-05		19.2	0.000194301		19.2	0.000319856
19.21	0.000301123		19.21	-4.039e-05		19.21	5.91147e-06		19.21	0.000196183		19.21	0.000337912
19.22	0.000406764		19.22	4.77599e-06		19.22	1.02857e-05		19.22	0.000145066		19.22	0.000356934
19.23	0.000395219		19.23	-3.53546e-05		19.23	0.00016384		19.23	0.000119075		19.23	0.000362326
19.24	0.000418361		19.24	-5.72764e-05		19.24	0.000195375		19.24	1.86217e-05		19.24	0.00032952
19.25	0.000419531		19.25	-4.94436e-05		19.25	0.000267091		19.25	-6.25017e-06		19.25	0.000302664
19.26	0.000419734		19.26	-2.6708e-05		19.26	0.000272126		19.26	-0.000105788		19.26	0.000258261
19.27	0.000416581		19.27	9.66276e-08		19.27	0.000370851		19.27	-0.000102279		19.27	0.000213604
19.28	0.000349696		19.28	4.20583e-05		19.28	0.000344148		19.28	-4.21083e-05		19.28	0.000205516
19.29	0.000337235		19.29	7.68483e-05		19.29	0.000360933		19.29	-4.82118e-05		19.29	0.000203991
19.3	0.000316839		19.3	-4.27756e-06		19.3	0.000464896		19.3	-5.8893e-05		19.3	0.000206737
19.31	0.000308701		19.31	2.1815e-05		19.31	0.000469779		19.31	-0.000148666		19.31	0.000172812
19.32	0.00030626		19.32	2.76133e-05		19.32	0.000498516		19.32	-0.000150344		19.32	0.000125815
19.33	0.000426041		19.33	-2.13165e-05		19.33	0.000447704		19.33	-0.000149683		19.33	0.000134512
19.34	0.000278591		19.34	-1.51113e-05		19.34	0.000439159		19.34	-0.000128473		19.34	0.000141836
19.35	0.000240596		19.35	-2.92002e-05		19.35	0.000293438		19.35	-0.000203546		19.35	0.000166098
19.36	0.000388149		19.36	-1.93838e-05		19.36	0.00028647		19.36	-0.000178776		19.36	9.98239e-05
19.37	0.000404832		19.37	-1.34837e-05		19.37	0.000286571		19.37	-0.000189457		19.37	0.000122865
19.38	0.000429703		19.38	-8.70261e-06		19.38	0.00034603		19.38	-0.000157261		19.38	0.000119253
19.39	0.000378993		19.39	6.55618e-06		19.39	0.00032482		19.39	-0.000161737		19.39	0.000138327
19.4	0.000416683		19.4	-4.11999e-07		19.4	0.000335298		19.4	-0.000128626		19.4	1.72738e-05
19.41	0.000422684		19.41	3.37677e-05		19.41	0.000308239		19.41	-0.000120081		19.41	0.000256735
19.42	0.000334234		19.42	1.48468e-05		19.42	0.000310579		19.42	-0.00010945		19.42	0.000249157
19.43	0.000336167		19.43	3.78367e-05		19.43	0.000155753		19.43	-9.25641e-05		19.43	0.000323162
19.44	0.000327164		19.44	4.89756e-05		19.44	0.000157228		19.44	-7.87294e-05		19.44	0.000309073
19.45	0.00031628		19.45	3.4022e-05		19.45	0.00028352		19.45	-4.9992e-05		19.45	0.000326417
19.46	0.000331539		19.46	1.2558e-05		19.46	0.000326804		19.46	-6.10292e-05		19.46	0.000324484
19.47	0.00035931		19.47	-1.35346e-05		19.47	0.000181642		19.47	4.64944e-05		19.47	0.000275351
19.48	0.000358292		19.48	2.25779e-05		19.48	0.000182812		19.48	-8.43752e-05		19.48	0.000278911
19.49	0.000351222		19.49	1.44908e-05		19.49	0.000185457		19.49	-3.45807e-05		19.49	0.00026645
19.5	0.000342474		19.5	4.82127e-05		19.5	4.67542e-05		19.5	5.94644e-05		19.5	0.000312633
19.51	0.000339677		19.51	1.86106e-05		19.51	6.09448e-05		19.51	4.98005e-05		19.51	0.000308157
19.52	0.000541703		19.52	6.63198e-05		19.52	3.7548e-05		19.52	6.57713e-05		19.52	0.00037021
19.53	0.000428788		19.53	9.53623e-05		19.53	1.71012e-05		19.53	8.91173e-05		19.53	0.000371227
19.54	0.000459661		19.54	0.000111486		19.54	1.59314e-05		19.54	6.5517e-05		19.54	0.000470053
19.55	0.000448472		19.55	0.0001182		19.55	1.00313e-05		19.55	6.70937e-05		19.55	0.000472749
19.56	0.000209926		19.56	0.000147802		19.56	2.51884e-05		19.56	4.80203e-05		19.56	0.000438925
19.57	0.000190242		19.57	0.000164586		19.57	6.10466e-05		19.57	7.91482e-05		19.57	0.000428753
19.58	0.000345475		19.58	0.000256139		19.58	-1.36706e-05		19.58	6.27196e-05		19.58	0.000422191
19.59	0.000380011		19.59	0.000235896		19.59	3.57179e-06		19.59	7.52318e-05		19.59	0.000485617
19.6	0.000205552		19.6	0.000207514		19.6	-9.95767e-06		19.6	3.94245e-05		19.6	0.000496044
19.61	0.000187343		19.61	0.000197647		19.61	-2.48087e-06		19.61	2.49286e-05		19.61	0.000246969
19.62	0.000203161		19.62	0.000179286		19.62	4.18304e-07		19.62	3.44399e-05		19.62	0.000232779
19.63	0.000220658		19.63	0.000152735		19.63	9.34969e-05		19.63	3.31175e-05		19.63	0.000153128
19.64	0.000206874		19.64	0.00013651		19.64	5.68758e-05		19.64	0.000174973		19.64	0.000149008
19.65	0.000256008		19.65	0.000143478		19.65	-0.000139403		19.65	0.000159867		19.65	0.000146414
19.66	0.000277217		19.66	0.000189356		19.66	-0.000175821		19.66	0.00016592		19.66	0.000153281
19.67	0.000284745		19.67	0.000161789		19.67	-9.29146e-05		19.67	6.10411e-05		19.67	0.000145295
19.68	0.000306667		19.68	9.53115e-05		19.68	-9.4644e-05		19.68	6.26687e-05		19.68	0.000140209
19.69	0.000308142		19.69	9.97365e-05		19.69	-0.000112904		19.69	1.9995e-05		19.69	0.000145092
19.7	0.000339982		19.7	7.0694e-05		19.7	-0.000115192		19.7	-7.84242e-05		19.7	0.000126272
19.71	0.00045366		19.71	9.29209e-05		19.71	-0.000128213		19.71	-3.41229e-05		19.71	0.000139344
19.72	0.000351222		19.72	0.000111282		19.72	-0.000134419		19.72	-3.02573e-05		19.72	9.02109e-05
19.73	0.000347611		19.73	7.58819e-05		19.73	-0.000110055		19.73	-4.51601e-05		19.73	7.36296e-05
19.74	0.000311753		19.74	7.70009e-05		19.74	-9.41353e-05		19.74	0.000112768		19.74	-2.29076e-05
19.75	0.000417598		19.75	7.52716e-05		19.75	-8.94051e-05		19.75	0.000170701		19.75	-6.7565e-05
19.76	0.000423244		19.76	2.02382e-05		19.76	-0.000109292		19.76	0.000169582		19.76	-2.47387e-05
19.77	0.000411189		19.77	2.48159e-05		19.77	-0.000150593		19.77	0.000146033		19.77	-5.10571e-06
19.78	0.000236832		19.78	-7.76723e-05		19.78	-0.000136097		19.78	0.000120296		19.78	4.95716e-05
19.79	0.000270453		19.79	-7.64516e-05		19.79	-0.000136351		19.79	0.000147355		19.79	-5.40356e-05
19.8	0.000252854		19.8	-9.49148e-05		19.8	-0.000137165		19.8	0.000142574		19.8	-5.87658e-05
19.81	0.000285559		19.81	-0.000111852		19.81	-0.000112853		19.81	0.000149339		19.81	9.26014e-05
19.82	0.000261196		19.82	-0.000122838		19.82	-0.00010797		19.82	0.000148627		19.82	0.000142955
19.83	0.000244919		19.83	-1.81631e-05		19.83	-0.000178008		19.83	0.000220089		19.83	0.000161673
19.84	0.000209621		19.84	4.82685e-06		19.84	-0.000179635		19.84	9.12535e-05		19.84	0.000165589
19.85	0.000198584		19.85	2.18658e-05		19.85	-0.000175109		19.85	0.000127976		19.85	0.000174592
19.86	0.000154384		19.86	-2.58433e-05		19.86	-0.000151407		19.86	9.90863e-05		19.86	0.000171693
19.87	0.000132869		19.87	-2.39564e-06		19.87	-0.000236602		19.87	0.000139573		19.87	0.000166047
19.88	0.000130021		19.88	3.70787e-06		19.88	-9.17956e-05		19.88	0.000149135		19.88	0.000194886
19.89	0.00014294		19.89	5.96568e-05		19.89	-9.31689e-05		19.89	0.000225582		19.89	0.000177542
19.9	0.00012351		19.9	5.6605e-05		19.9	-9.44405e-05		19.9	0.000231227		19.9	0.000283794
19.91	2.02084e-05		19.91	9.00218e-05		19.91	-9.45931e-05		19.91	0.000191911		19.91	0.000269451
19.92	-7.57186e-05		19.92	8.13242e-05		19.92	-6.30074e-05		19.92	0.000178839		19.92	0.000295798
19.93	-7.86177e-05		19.93	7.82725e-05		19.93	-6.021e-05		19.93	0.000324764		19.93	0.000311362
19.94	-0.000108321		19.94	5.68085e-05		19.94	-6.76359e-05		19.94	0.000168717		19.94	0.000309225
19.95	-0.000210606		19.95	5.99619e-05		19.95	-7.16032e-05		19.95	0.000111751		19.95	0.000321076
19.96	-0.000177444		19.96	5.54352e-05		19.96	-3.76269e-05		19.96	0.000122127		19.96	0.000293407
19.97	-0.000154556		19.97	4.6992e-05		19.97	2.76298e-05		19.97	0.000214951		19.97	0.000266602
[truncated: 34,002 more rows]

## Sheet: b
0.25 mM TPrA + 0.25 mM DBAE			0.5 mM TPrA + 0.5 mM DBAE			1 mM TPrA + 1 mM DBAE
Time / s	ECL intensity		Time / s	ECL intensity		Time / s	ECL intensity
0	#N/A		0	#N/A		0	#N/A
0.01	#N/A		0.01	#N/A		0.01	#N/A
0.02	#N/A		0.02	#N/A		0.02	#N/A
0.03	#N/A		0.03	#N/A		0.03	#N/A
0.04	#N/A		0.04	#N/A		0.04	#N/A
0.05	#N/A		0.05	#N/A		0.05	#N/A
0.06	#N/A		0.06	#N/A		0.06	#N/A
0.07	#N/A		0.07	#N/A		0.07	#N/A
0.08	#N/A		0.08	#N/A		0.08	#N/A
0.09	#N/A		0.09	#N/A		0.09	#N/A
0.1	#N/A		0.1	#N/A		0.1	#N/A
0.11	#N/A		0.11	#N/A		0.11	#N/A
0.12	#N/A		0.12	#N/A		0.12	#N/A
0.13	#N/A		0.13	#N/A		0.13	#N/A
0.14	#N/A		0.14	#N/A		0.14	#N/A
0.15	#N/A		0.15	#N/A		0.15	#N/A
0.16	#N/A		0.16	#N/A		0.16	#N/A
0.17	#N/A		0.17	#N/A		0.17	#N/A
0.18	0.000428938		0.18	0.00111821		0.18	0.000499811
0.19	0.000399165		0.19	0.00105311		0.19	0.000472407
0.2	0.000393366		0.2	0.000903782		0.2	0.000433904
0.21	0.000356491		0.21	0.000934707		0.21	0.000629929
0.22	0.000362493		0.22	0.000947626		0.22	0.000627029
0.23	0.000350184		0.23	0.00095261		0.23	0.000650477
0.24	0.000399012		0.24	0.000990655		0.24	0.000618383
0.25	0.000452214		0.25	0.00104106		0.25	0.000737554
0.26	0.000469355		0.26	0.00106837		0.26	0.000626724
0.27	0.000414322		0.27	0.00105627		0.27	0.000596868
0.28	0.000329788		0.28	0.00132264		0.28	0.000618383
0.29	0.000354202		0.29	0.00124583		0.29	0.000608058
0.3	0.000349116		0.3	0.0012439		0.3	0.000559128
0.31	0.000342656		0.31	0.00123617		0.31	0.000636693
0.32	0.000363307		0.32	0.00135305		0.32	0.000621587
0.33	0.00030924		0.33	0.00111237		0.33	0.000633743
0.34	0.000314021		0.34	0.00102799		0.34	0.000649053
0.35	0.000356491		0.35	0.00121242		0.35	0.000550278
0.36	0.000367477		0.36	0.00117285		0.36	0.000595495
0.37	0.00034347		0.37	0.00122503		0.37	0.000601395
0.38	0.00033579		0.38	0.00124354		0.38	0.000565587
0.39	0.000354965		0.39	0.00145935		0.39	0.000597427
0.4	0.000359492		0.4	0.00152705		0.4	0.000613449
0.41	0.000377752		0.41	0.00160421		0.41	0.000640406
0.42	0.000422612		0.42	0.00140992		0.42	0.00074025
0.43	0.000467015		0.43	0.00136755		0.43	0.000848587
0.44	0.000427393		0.44	0.00134313		0.44	0.000911148
0.45	0.000359441		0.45	0.00147812		0.45	0.00101842
0.46	0.000362798		0.46	0.0015153		0.46	0.00102925
0.47	0.000399521		0.47	0.00150879		0.47	0.00101409
0.48	0.000399216		0.48	0.00126633		0.48	0.00100433
0.49	0.0003541		0.49	0.00124639		0.49	0.0010086
0.5	0.000439295		0.5	0.00142268		0.5	0.00110712
0.51	0.000448451		0.51	0.00155955		0.51	0.00103734
0.52	0.000503331		0.52	0.00139166		0.52	0.0010172
0.53	0.000509944		0.53	0.00138667		0.53	0.0011208
0.54	0.00050267		0.54	0.00143677		0.54	0.00111353
0.55	0.000474696		0.55	0.00142492		0.55	0.00107137
0.56	0.000385076		0.56	0.00156881		0.56	0.00108057
0.57	0.000419917		0.57	0.00162964		0.57	0.00109466
0.58	0.000288996		0.58	0.00161774		0.58	0.00108637
0.59	0.000427139		0.59	0.00142161		0.59	0.00107894
0.6	0.000557449		0.6	0.0013945		0.6	0.00109003
0.61	0.000559382		0.61	0.00126328		0.61	0.000880071
0.62	0.000548396		0.62	0.00130936		0.62	0.000758814
0.63	0.000674688		0.63	0.00140646		0.63	0.000621384
0.64	0.000654597		0.64	0.00136806		0.64	0.000573013
0.65	0.000648595		0.65	0.00117162		0.65	0.000361781
0.66	0.000652868		0.66	0.00112992		0.66	0.000334671
0.67	0.000662125		0.67	0.00116552		0.67	0.000336858
0.68	0.000693507		0.68	0.00107519		0.68	0.000421087
0.69	0.000766444		0.69	0.00107315		0.69	0.000419917
0.7	0.000643967		0.7	0.000900679		0.7	0.000338943
0.71	0.000635015		0.71	0.000826115		0.71	0.0003305
0.72	0.000592138		0.72	0.000956323		0.72	0.000364273
0.73	0.000747014		0.73	0.00110733		0.73	0.000244593
0.74	0.000786585		0.74	0.00111191		0.74	0.000245102
0.75	0.00078506		0.75	0.000951898		0.75	0.000219315
0.76	0.000770564		0.76	0.000790765		0.76	0.000365494
0.77	0.000853215		0.77	0.000696822		0.77	0.00036585
0.78	0.000946141		0.78	0.000666457		0.78	0.000437668
0.79	0.000818578		0.79	0.000671035		0.79	0.000452113
0.8	0.000685776		0.8	0.000745091		0.8	0.000497635
0.81	0.000665736		0.81	0.00080109		0.81	0.000485123
0.82	0.000640559		0.82	0.000803939		0.82	0.000468592
0.83	0.000473984		0.83	0.000907444		0.83	0.000460963
0.84	0.000512588		0.84	0.000942082		0.84	0.000498754
0.85	0.000527898		0.85	0.000967259		0.85	0.000487411
0.86	0.000551295		0.86	0.000943607		0.86	0.00053629
0.87	0.000507197		0.87	0.000963444		0.87	0.000561315
0.88	0.000460658		0.88	0.000991113		0.88	0.000513606
0.89	0.000423782		0.89	0.00103547		0.89	0.000476679
0.9	0.000424749		0.9	0.00113068		0.9	0.000474442
0.91	0.000622604		0.91	0.00101914		0.91	0.000479273
0.92	0.00083582		0.92	0.000896661		0.92	0.000457606
0.93	0.000763341		0.93	0.000819299		0.93	0.000441991
0.94	0.000781804		0.94	0.000791274		0.94	0.000453384
0.95	0.00093134		0.95	0.000838932		0.95	0.000472509
0.96	0.00102371		0.96	0.00102087		0.96	0.000299881
0.97	0.000938614		0.97	0.00099976		0.97	0.000299627
0.98	0.000844213		0.98	0.00105749		0.98	0.00022318
0.99	0.00100504		0.99	0.00126155		0.99	0.00016011
1	0.000981694		1	0.00125204		1	0.00015421
1.01	0.00100336		1.01	0.00127243		1.01	0.000134323
1.02	0.000996953		1.02	0.00134664		1.02	0.000180659
1.03	0.00107798		1.03	0.00119797		1.03	0.00016952
1.04	0.0010972		1.04	0.0012377		1.04	0.000184219
1.05	0.00108932		1.05	0.00121979		1.05	0.000255732
1.06	0.00108418		1.06	0.00129837		1.06	0.00023086
1.07	0.00116683		1.07	0.00115982		1.07	0.000316767
1.08	0.0011766		1.08	0.00120575		1.08	0.000277654
1.09	0.00118184		1.09	0.00112982		1.09	0.000414424
1.1	0.0011736		1.1	0.00107046		1.1	0.000381414
1.11	0.000992935		1.11	0.00110754		1.11	0.000370122
1.12	0.000766189		1.12	0.00116964		1.12	0.000405268
1.13	0.000677638		1.13	0.00136373		1.13	0.000436295
1.14	0.000623469		1.14	0.00144705		1.14	0.000444585
1.15	0.000494786		1.15	0.00145727		1.15	0.000442093
1.16	0.000428512		1.16	0.0012732		1.16	0.000478409
1.17	0.000398554		1.17	0.00131068		1.17	0.000485224
1.18	0.000431717		1.18	0.00130448		1.18	0.000509638
1.19	0.000237422		1.19	0.00111985		1.19	0.000514318
1.2	0.000253189		1.2	0.00103821		1.2	0.000458318
1.21	0.000312393		1.21	0.00103252		1.21	0.000464778
1.22	0.000325719		1.22	0.000951084		1.22	0.000439906
1.23	0.000254105		1.23	0.000973311		1.23	0.000465083
1.24	0.000198613		1.24	0.00106288		1.24	0.000400691
1.25	0.000197545		1.25	0.00103592		1.25	0.000355016
1.26	0.000167079		1.26	0.000940403		1.26	0.000361577
1.27	7.73569e-05		1.27	0.000946659		1.27	0.000314428
1.28	0.000153498		1.28	0.000988468		1.28	0.000305018
1.29	0.000110062		1.29	0.00122132		1.29	0.000287827
1.3	0.000328008		1.3	0.00131043		1.3	0.000381159
1.31	0.000511215		1.31	0.00129486		1.31	0.000380346
1.32	0.000516759		1.32	0.00121883		1.32	0.000376938
1.33	0.000539647		1.33	0.000979822		1.33	0.000452876
1.34	0.000526016		1.34	0.000882674		1.34	0.000428869
1.35	0.000564061		1.35	0.000827692		1.35	0.000421697
1.36	0.000581558		1.36	0.000961359		1.36	0.000331467
1.37	0.000621231		1.37	0.000974176		1.37	0.00031987
1.38	0.000593867		1.38	0.00109309		1.38	0.000308172
1.39	0.00065063		1.39	0.00112346		1.39	0.000306544
1.4	0.000639592		1.4	0.00109152		1.4	0.000353287
1.41	0.000603734		1.41	0.00107702		1.41	0.000390722
1.42	0.000588882		1.42	0.00105988		1.42	0.000415339
1.43	0.000605921		1.43	0.000992181		1.43	0.000450333
1.44	0.000627792		1.44	0.000802972		1.44	0.000471034
1.45	0.000623062		1.45	0.000809076		1.45	0.00040654
1.46	0.000642288		1.46	0.00093552		1.46	0.000540461
1.47	0.000649918		1.47	0.00101563		1.47	0.000596563
1.48	0.000558314		1.48	0.000944777		1.48	0.000612737
1.49	0.000570979		1.49	0.00068431		1.49	0.000504908
1.5	0.000355525		1.5	0.000799615		1.5	0.000416306
1.51	0.000175623		1.51	0.000783899		1.51	0.000437566
1.52	0.000251867		1.52	0.000825301		1.52	0.000493413
1.53	0.000265294		1.53	0.000918329		1.53	0.000480443
1.54	0.000278061		1.54	0.000940556		1.54	0.000515539
1.55	0.000367172		1.55	0.00104411		1.55	0.000515284
1.56	0.000353744		1.56	0.000959019		1.56	0.000534307
1.57	0.00030634		1.57	0.000934401		1.57	0.00052032
1.58	0.000308782		1.58	0.000773269		1.58	0.000503281
1.59	0.000280451		1.59	0.00068258		1.59	0.000534917
1.6	0.000342453		1.6	0.000711318		1.6	0.000512945
1.61	0.000326431		1.61	0.000719202		1.61	0.000474543
1.62	0.000317072		1.62	0.000693923		1.62	0.000456894
1.63	0.000267787		1.63	0.00071142		1.63	0.000404556
1.64	0.000267888		1.64	0.000737665		1.64	0.000419459
1.65	0.000305883		1.65	0.000846968		1.65	0.000412643
1.66	0.000293218		1.66	0.000697585		1.66	0.000237829
1.67	0.000297389		1.67	0.000693669		1.67	0.000123286
1.68	0.000331568		1.68	0.0006454		1.68	0.000101313
1.69	0.000342809		1.69	0.000671899		1.69	0.000110875
1.7	0.000362849		1.7	0.000500238		1.7	0.000129542
1.71	0.000504908		1.71	0.000503188		1.71	0.000112706
1.72	0.000410456		1.72	0.000559595		1.72	7.03888e-05
1.73	0.000533493		1.73	0.000417637		1.73	2.37478e-05
1.74	0.000587509		1.74	0.000393223		1.74	-1.98415e-05
1.75	0.000625809		1.75	0.00024328		1.75	-3.8559e-05
1.76	0.000613449		1.76	0.000256453		1.76	-4.91384e-05
1.77	0.000618484		1.77	0.000305739		1.77	-1.24664e-05
1.78	0.000722753		1.78	0.000272119		1.78	1.28123e-05
1.79	0.00073674		1.79	0.000276646		1.79	-2.59411e-07
1.8	0.000721786		1.8	0.000291498		1.8	2.64435e-05
1.81	0.000755051		1.81	0.000293024		1.81	6.28103e-05
1.82	0.000783941		1.82	0.00031876		1.82	6.01654e-05
1.83	0.000784551		1.83	0.000330255		1.83	5.97076e-05
1.84	0.000776311		1.84	0.000528263		1.84	4.17531e-05
1.85	0.000753474		1.85	0.00040838		1.85	4.8823e-05
1.86	0.00075912		1.86	0.000437372		1.86	8.82416e-05
1.87	0.00089182		1.87	0.00040309		1.87	0.000101059
1.88	0.000860896		1.88	0.000405227		1.88	0.000133102
1.89	0.0010351		1.89	0.000565952		1.89	0.000174708
1.9	0.00103566		1.9	0.00054637		1.9	0.000151311
1.91	0.000895635		1.91	0.000586145		1.91	0.00017308
1.92	0.000929916		1.92	0.00073034		1.92	0.000138596
1.93	0.000764613		1.93	0.000763045		1.93	0.00012705
1.94	0.00075678		1.94	0.000840611		1.94	0.000272263
1.95	0.000566757		1.95	0.000858667		1.95	0.000349421
1.96	0.000567011		1.96	0.000882928		1.96	0.000363866
1.97	0.00061411		1.97	0.00077688		1.97	0.000352575
1.98	0.000504196		1.98	0.000787307		1.98	0.000408625
1.99	0.000477442		1.99	0.000848189		1.99	0.000400589
2	0.000503331		2	0.000933588		2	0.000394892
2.01	0.000443771		2.01	0.000961715		2.01	0.000360255
2.02	0.000426631		2.02	0.000969497		2.02	0.000470932
2.03	0.000535171		2.03	0.000989333		2.03	0.000464422
2.04	0.000537715		2.04	0.000749312		2.04	0.000479782
2.05	0.000580388		2.05	0.00074916		2.05	0.000496363
2.06	0.000585017		2.06	0.000808567		2.06	0.00046727
2.07	0.000472254		2.07	0.000821842		2.07	0.000467677
2.08	0.000462082		2.08	0.000866907		2.08	0.000446671
2.09	0.00029571		2.09	0.000736342		2.09	0.000478002
2.1	0.000313309		2.1	0.000699874		2.1	0.00052978
2.11	0.000422307		2.11	0.00069906		2.11	0.000498957
2.12	0.000441889		2.12	0.000537724		2.12	0.000483749
2.13	0.000464421		2.13	0.000561629		2.13	0.000445908
2.14	0.000433853		2.14	0.000503646		2.14	0.000300288
2.15	0.000459183		2.15	0.000513818		2.15	0.000257156
2.16	0.000462743		2.16	0.000411584		2.16	0.000252731
2.17	0.000449519		2.17	0.000490523		2.17	0.000244644
2.18	0.000473068		2.18	0.000502171		2.18	0.000167842
2.19	0.000487055		2.19	0.000437677		2.19	0.000174352
2.2	0.00046137		2.2	0.000379846		2.2	0.000124049
2.21	0.000476679		2.21	0.000289565		2.21	0.000135849
2.22	0.000518387		2.22	0.000276239		2.22	2.74148e-06
2.23	0.000479121		2.23	0.000249231		2.23	0.000233709
2.24	0.000507706		2.24	0.000284428		2.24	0.000264684
2.25	0.000446213		2.25	0.000298313		2.25	0.000252884
2.26	0.000484563		2.26	0.000295719		2.26	0.000431157
2.27	0.000459132		2.27	0.000288751		2.27	0.000429886
2.28	0.000464676		2.28	0.000219883		2.28	0.000418747
2.29	0.000431208		2.29	0.000259658		2.29	0.000397486
2.3	0.000410914		2.3	0.000349735		2.3	0.000378515
2.31	0.000344793		2.31	0.000312911		2.31	0.000562281
2.32	0.000302373		2.32	0.000269016		2.32	0.000619298
2.33	0.000391993		2.33	0.000233514		2.33	0.000621435
2.34	0.000407252		2.34	0.000257725		2.34	0.000696406
2.35	0.000352676		2.35	0.000303959		2.35	0.000803675
2.36	0.000356288		2.36	0.000443272		2.36	0.000789027
2.37	0.000345912		2.37	0.000449477		2.37	0.000789739
2.38	0.00031753		2.38	0.000407058		2.38	0.000797114
2.39	0.000382431		2.39	0.000533197		2.39	0.000822291
2.4	0.000360611		2.4	0.000531162		2.4	0.000874476
2.41	0.000373276		2.41	0.00055873		2.41	0.000965469
2.42	0.00035405		2.42	0.000551914		2.42	0.00107681
2.43	0.000314936		2.43	0.000601353		2.43	0.000857793
2.44	0.000295812		2.44	0.000639551		2.44	0.000808151
2.45	0.00030929		2.45	0.000614069		2.45	0.000821528
2.46	0.000258733		2.46	0.000568902		2.46	0.000643509
2.47	0.000249374		2.47	0.000530654		2.47	0.000655614
2.48	0.000254918		2.48	0.000593367		2.48	0.000726161
2.49	0.000273636		2.49	0.000549473		2.49	0.000788467
2.5	0.000336807		2.5	0.00054576		2.5	0.000750422
2.51	0.000278976		2.51	0.000572615		2.51	0.000569555
2.52	0.000362442		2.52	0.00061061		2.52	0.000516454
2.53	0.000331568		2.53	0.000687209		2.53	0.000646357
2.54	0.00041778		2.54	0.000652877		2.54	0.000585271
2.55	0.000436244		2.55	0.000591842		2.55	0.000429835
2.56	0.000438583		2.56	0.000516819		2.56	0.000432632
2.57	0.000473119		2.57	0.000666254		2.57	0.00050679
2.58	0.000490972		2.58	0.000740157		2.58	0.000536799
2.59	0.000389094		2.59	0.000726729		2.59	0.000537918
2.6	0.000376429		2.6	0.000716709		2.6	0.000519404
2.61	0.000360509		2.61	0.000687412		2.61	0.000408218
2.62	0.000335536		2.62	0.000696771		2.62	0.000356186
2.63	0.000296219		2.63	0.000621545		2.63	0.000353083
2.64	0.00033106		2.64	0.000589909		2.64	0.000331009
2.65	0.000358678		2.65	0.000628768		2.65	0.000367223
2.66	0.000469152		2.66	0.000604964		2.66	0.000523626
2.67	0.000472		2.67	0.000673069		2.67	0.000549922
2.68	0.000464727		2.68	0.000638991		2.68	0.000506027
2.69	0.000463557		2.69	0.000635024		2.69	0.000525711
2.7	0.000462438		2.7	0.000548659		2.7	0.000676824
2.71	0.000445907		2.71	0.000522261		2.71	0.000700424
2.72	0.000351456		2.72	0.000491795		2.72	0.000697423
2.73	0.000298914		2.73	0.00041606		2.73	0.000563756
2.74	0.000167231		2.74	0.000417993		2.74	0.000601954
2.75	0.000174148		2.75	0.000464125		2.75	0.000644882
2.76	0.000235947		2.76	0.000700789		2.76	0.000679011
2.77	0.000178065		2.77	0.000511072		2.77	0.000679214
2.78	0.000208684		2.78	0.000547133		2.78	0.000679367
2.79	0.000242711		2.79	0.000486047		2.79	0.000663294
2.8	0.00022908		2.8	0.000428013		2.8	0.000633845
2.81	0.000218195		2.81	0.000415501		2.81	0.000649612
2.82	0.000251205		2.82	0.000626632		2.82	0.000638067
2.83	0.000257411		2.83	0.00074977		2.83	0.000628962
2.84	0.00019251		2.84	0.000784967		2.84	0.000674688
2.85	0.00014536		2.85	0.000782526		2.85	0.000637253
2.86	2.73589e-05		2.86	0.000777592		2.86	0.000687098
2.87	2.18657e-05		2.87	0.000712539		2.87	0.000644577
2.88	8.31044e-05		2.88	0.000695652		2.88	0.000677383
2.89	7.13042e-05		2.89	0.000745192		2.89	0.000645696
2.9	0.000143427		2.9	0.000795089		2.9	0.000534968
2.91	0.000144953		2.91	0.000821588		2.91	0.000576269
2.92	0.000141495		2.92	0.000922601		2.92	0.00061172
2.93	0.000166163		2.93	0.00101288		2.93	0.000649663
2.94	0.000193171		2.94	0.00100892		2.94	0.000624079
2.95	0.000228521		2.95	0.00107305		2.95	0.000596766
2.96	0.00014358		2.96	0.000793359		2.96	0.000721583
2.97	0.000144496		2.97	0.000847986		2.97	0.000669093
2.98	0.000144292		2.98	0.00076925		2.98	0.000635117
2.99	0.000134425		2.99	0.000912429		2.99	0.000625605
3	0.000134984		3	0.000938165		3	0.000671534
3.01	0.000241338		3.01	0.000938623		3.01	0.000672297
3.02	0.00025853		3.02	0.000715946		3.02	0.000655767
3.03	0.000293472		3.03	0.00064479		3.03	0.000693202
3.04	0.000323685		3.04	0.000580092		3.04	0.000665278
3.05	0.000322973		3.05	0.000558527		3.05	0.00069956
3.06	0.000341181		3.06	0.000714268		3.06	0.000477086
3.07	0.000402674		3.07	0.000736139		3.07	0.000470373
3.08	0.000354355		3.08	0.000780847		3.08	0.000568334
3.09	0.000428614		3.09	0.000709995		3.09	0.000506383
3.1	0.000310613		3.1	0.000679834		3.1	0.000509944
3.11	0.000416509		3.11	0.000642755		3.11	0.000443568
3.12	0.00043955		3.12	0.000512343		3.12	0.000418137
3.13	0.000399012		3.13	0.000426487		3.13	0.000403285
3.14	0.000392858		3.14	0.000513564		3.14	0.000381872
3.15	0.000558466		3.15	0.000459802		3.15	0.000418137
3.16	0.000581406		3.16	0.000482334		3.16	0.000252324
3.17	0.000583847		3.17	0.000419112		3.17	0.000279383
3.18	0.000550583		3.18	0.000497237		3.18	0.00029449
3.19	0.000615229		3.19	0.000310469		3.19	0.00029627
3.2	0.000639236		3.2	0.000462549		3.2	0.000267176
3.21	0.000540359		3.21	0.000519413		3.21	0.000281164
3.22	0.00052566		3.22	0.00059764		3.22	0.000287165
3.23	0.000527237		3.23	0.000567529		3.23	0.000350133
3.24	0.000494329		3.24	0.000646112		3.24	0.000353694
3.25	0.000513962		3.25	0.000691278		3.25	0.000299627
3.26	0.000490107		3.26	0.000709843		3.26	0.000314326
3.27	0.000471898		3.27	0.000845595		3.27	0.000334468
3.28	0.000501399		3.28	0.000843459		3.28	0.000170588
3.29	0.000443568		3.29	0.000833134		3.29	0.000147039
3.3	0.000419561		3.3	0.000779067		3.3	0.000109044
3.31	0.000320735		3.31	0.000834253		3.31	0.000132645
3.32	0.000311834		3.32	0.00094671		3.32	0.000116165
3.33	0.000354762		3.33	0.000932316		3.33	0.000147547
3.34	0.000341741		3.34	0.000975346		3.34	0.000164892
3.35	0.000139867		3.35	0.000918227		3.35	0.000130203
3.36	0.000152634		3.36	0.000948592		3.36	0.000133662
3.37	0.000160009		3.37	0.00101919		3.37	0.00010762
3.38	0.000192459		3.38	0.00094554		3.38	0.000101568
3.39	0.000105535		3.39	0.000963749		3.39	0.000219976
3.4	0.000112808		3.4	0.000774337		3.4	0.000224096
3.41	0.000109858		3.41	0.000804193		3.41	0.00019485
3.42	6.72861e-05		3.42	0.000744226		3.42	0.000168147
3.43	7.63396e-05		3.43	0.000745294		3.43	0.000105942
3.44	0.000132746		3.44	0.000685073		3.44	0.000100805
3.45	0.000162145		3.45	0.000634312		3.45	0.000198257
3.46	0.000153193		3.46	0.000485284		3.46	0.000274958
3.47	0.000143478		3.47	0.00032644		3.47	0.00030807
3.48	0.000113876		3.48	0.000238245		3.48	0.000471746
3.49	0.000129593		3.49	0.000211999		3.49	0.000522812
3.5	0.000132645		3.5	0.000319726		3.5	0.000518031
3.51	0.000163823		3.51	0.000317082		3.51	0.000516963
3.52	0.000178472		3.52	0.000297856		3.52	0.000551498
3.53	0.000131526		3.53	0.000331934		3.53	0.000524134
3.54	0.000192205		3.54	0.000205133		3.54	0.000558009
3.55	0.000199681		3.55	0.000215712		3.55	0.000581304
3.56	0.000341741		3.56	0.000207218		3.56	0.000670924
3.57	0.00035583		3.57	0.000149744		3.57	0.000646815
3.58	0.000396927		3.58	0.000158594		3.58	0.000622503
3.59	0.00040771		3.59	0.000184076		3.59	0.000585576
3.6	0.000390925		3.6	0.000221867		3.6	0.00065948
3.61	0.000435379		3.61	0.000125431		3.61	0.00080276
3.62	0.000443161		3.62	0.000152999		3.62	0.000800624
3.63	0.000418645		3.63	0.000191349		3.63	0.000778702
3.64	0.000383296		3.64	0.000196893		3.64	0.000763646
3.65	0.000365951		3.65	0.000222325		3.65	0.000671382
3.66	0.000400843		3.66	0.000278629		3.66	0.000598495
3.67	0.000521388		3.67	0.000257115		3.67	0.000533595
3.68	0.000532984		3.68	0.000283207		3.68	0.000386856
3.69	0.000585983		3.69	0.000306553		3.69	0.000320735
3.7	0.000614517		3.7	0.000271712		3.7	0.000339096
3.71	0.000614924		3.71	0.00031342		3.71	0.000322617
3.72	0.000621282		3.72	0.000256555		3.72	0.000307002
3.73	0.000618332		3.73	0.000386153		3.73	0.000294286
3.74	0.000579015		3.74	0.000434218		3.74	0.000234472
3.75	0.000546209		3.75	0.000475214		3.75	0.000251612
3.76	0.000385584		3.76	0.000533248		3.76	0.000277196
3.77	0.000364782		3.77	0.000593266		3.77	0.000284266
3.78	0.000307053		3.78	0.000572972		3.78	0.000321803
3.79	0.000341741		3.79	0.000544488		3.79	0.000244288
3.8	0.00031931		3.8	0.000588332		3.8	0.000173793
3.81	0.000288284		3.81	0.00077159		3.81	4.53135e-05
3.82	0.000309494		3.82	0.000708673		3.82	9.46503e-05
3.83	0.000312495		3.83	0.000840611		3.83	0.000131322
3.84	0.000320836		3.84	0.00080521		3.84	0.000129949
3.85	0.00030868		3.85	0.000807397		3.85	0.000135646
3.86	0.000277501		3.86	0.00072322		3.86	0.000124914
3.87	0.000152328		3.87	0.00077393		3.87	0.000177302
3.88	0.000135645		3.88	0.000865889		3.88	0.00016067
3.89	9.29717e-05		3.89	0.000847325		3.89	0.00014714
3.9	5.09592e-05		3.9	0.00094432		3.9	0.000134883
3.91	1.16424e-05		3.91	0.000916854		3.91	0.000127304
3.92	-1.21105e-05		3.92	0.000866958		3.92	0.000102941
3.93	1.46941e-05		3.93	0.000724644		3.93	0.000117691
3.94	2.27304e-05		3.94	0.000718439		3.94	0.000155584
3.95	2.64434e-05		3.95	0.000730442		3.95	0.000117284
3.96	8.63596e-05		3.96	0.000738479		3.96	4.65342e-05
3.97	6.48447e-05		3.97	0.000719456		3.97	1.08286e-05
3.98	3.02072e-05		3.98	0.000733443		3.98	2.89407e-06
3.99	1.32191e-05		3.99	0.000872654		3.99	6.01654e-05
4	1.07777e-05		4	0.00083171		4	7.16095e-05
4.01	1.97846e-06		4.01	0.000707096		4.01	0.000108841
4.02	-9.71995e-06		4.02	0.000938369		4.02	8.30536e-05
4.03	-1.90787e-05		4.03	0.000759841		4.03	3.05633e-05
4.04	7.77638e-05		4.04	0.000898289		4.04	2.70538e-05
4.05	0.000110672		4.05	0.000850122		4.05	7.50173e-05
4.06	0.000262955		4.06	0.000855819		4.06	0.000119319
4.07	0.00025563		4.07	0.000925907		4.07	0.000110825
4.08	0.00049321		4.08	0.000843052		4.08	0.000121302
4.09	0.000512029		4.09	0.000985874		4.09	0.000129949
4.1	0.000515081		4.1	0.000884607		4.1	0.000120488
4.11	0.000523727		4.11	0.000840865		4.11	0.000134527
4.12	0.000513402		4.12	0.000876723		4.12	0.000134628
4.13	0.000492955		4.13	0.000873722		4.13	0.000136561
4.14	0.000478612		4.14	0.000811517		4.14	0.000142105
4.15	0.000487767		4.15	0.000784865		4.15	0.000141444
4.16	0.000593816		4.16	0.000718642		4.16	0.000169469
4.17	0.000602412		4.17	0.00068787		4.17	0.000187678
4.18	0.000636337		4.18	0.000680851		4.18	0.000162959
4.19	0.000688064		4.19	0.000598149		4.19	8.76312e-05
4.2	0.000726924		4.2	0.000664473		4.2	6.29628e-05
4.21	0.00075322		4.21	0.00061595		4.21	4.59239e-05
4.22	0.000769038		4.22	0.00038478		4.22	1.04726e-05
4.23	0.000753626		4.23	0.000410974		4.23	7.36998e-06
4.24	0.000631149		4.24	0.000400242		4.24	5.28412e-05
4.25	0.000579168		4.25	0.000508783		4.25	2.7359e-05
4.26	0.000559585		4.26	0.000539097		4.26	-1.96381e-05
4.27	0.000572861		4.27	0.000460769		4.27	-4.01866e-05
4.28	0.000366155		4.28	0.000476587		4.28	-3.39813e-05
4.29	0.00031987		4.29	0.000379897		4.29	-3.12348e-05
4.3	0.000356084		4.3	0.00047913		4.3	-2.77252e-05
4.31	0.000367986		4.31	0.000505782		4.31	-2.94037e-05
4.32	0.000433497		4.32	0.000731154		4.32	-7.99053e-06
4.33	0.000455622		4.33	0.000773828		4.33	-1.81631e-05
4.34	0.000479833		4.34	0.000919855		4.34	1.45416e-05
4.35	0.000671738		4.35	0.000907597		4.35	3.04666e-06
4.36	0.000505112		4.36	0.00103068		4.36	-2.65045e-05
4.37	0.000530187		4.37	0.00107666		4.37	-2.31476e-05
4.38	0.000509842		4.38	0.00121043		4.38	4.71954e-05
4.39	0.000446365		4.39	0.00116394		4.39	0.000133102
4.4	0.000531967		4.4	0.00106553		4.4	0.000187373
4.41	0.000498449		4.41	0.00118058		4.41	0.000163467
4.42	0.000504654		4.42	0.0012321		4.42	0.00018605
4.43	0.000518132		4.43	0.00123698		4.43	0.000225622
4.44	0.000536087		4.44	0.00116344		4.44	0.000188288
4.45	0.000544225		4.45	0.00108928		4.45	0.000225265
4.46	0.000433599		4.46	0.00110479		4.46	0.000217433
4.47	0.000414525		4.47	0.00112814		4.47	0.000205124
4.48	0.000393926		4.48	0.00114462		4.48	0.000195002
4.49	0.000422511		4.49	0.00113841		4.49	0.000198003
4.5	0.000399673		4.5	0.00102351		4.5	0.000236252
4.51	0.000428156		4.51	0.00120998		4.51	0.000264786
4.52	0.0003747		4.52	0.000976058		4.52	0.000274653
4.53	0.000344487		4.53	0.000948745		4.53	0.000265701
4.54	0.000302984		4.54	0.000804549		4.54	0.000193883
4.55	0.000109299		4.55	0.000799768		4.55	0.000277654
4.56	9.12424e-05		4.56	0.000640975		4.56	0.00029159
4.57	7.57293e-05		4.57	0.000576125		4.57	0.000417831
4.58	8.44268e-05		4.58	0.000451868		4.58	0.000367884
4.59	6.69809e-05		4.59	0.000511479		4.59	0.000316208
4.6	-4.50695e-05		4.6	0.000509241		4.6	0.000263769
4.61	-1.34329e-05		4.61	0.00039897		4.61	0.000437261
4.62	-2.82339e-05		4.62	0.000369979		4.62	0.000413762
4.63	-4.03393e-05		4.63	0.00032232		4.63	0.00038238
4.64	0.000115911		4.64	0.000304213		4.64	0.000409846
4.65	0.000130051		4.65	0.000300806		4.65	0.000365443
4.66	0.000117182		4.66	0.000327458		4.66	0.000389704
4.67	0.000193731		4.67	0.000244857		4.67	0.000390823
4.68	0.000177709		4.68	0.00027451		4.68	0.000416458
4.69	0.000167536		4.69	0.000339258		4.69	0.000440313
4.7	0.000222621		4.7	0.000337681		4.7	0.000436854
4.71	0.000199783		4.71	0.000168868		4.71	0.000440109
4.72	0.000214584		4.72	0.000234938		4.72	0.000427953
4.73	0.000264226		4.73	0.000226953		4.73	0.000430903
4.74	0.000261073		4.74	0.000215509		4.74	0.000530289
4.75	0.000260157		4.75	0.000258183		4.75	0.00047261
4.76	0.000260208		4.76	0.000306502		4.76	0.0004278
4.77	0.00028864		4.77	0.000320744		4.77	0.000308426
4.78	0.000326024		4.78	0.000306197		4.78	0.000286606
4.79	0.000375819		4.79	0.000324406		4.79	0.000258886
4.8	0.000355423		4.8	0.000433354		4.8	0.000245661
4.81	0.000346827		4.81	0.000447086		4.81	0.000214686
4.82	0.000335892		4.82	0.000440373		4.82	0.000249171
4.83	0.000351303		4.83	0.00046972		4.83	0.000273687
4.84	0.000178268		4.84	0.000476383		4.84	0.000249273
4.85	0.000173843		4.85	0.000460616		4.85	0.000262802
4.86	0.000179082		4.86	0.000432998		4.86	0.000250086
4.87	0.000113368		4.87	0.000450749		4.87	0.000263616
4.88	0.000311732		4.88	0.000419214		4.88	0.000301407
4.89	0.000265142		4.89	0.000435948		4.89	0.000409236
4.9	0.000192357		4.9	0.000438135		4.9	0.000370071
4.91	0.000203496		4.91	0.000501967		4.91	0.000344233
4.92	0.000181371		4.92	0.000490421		4.92	0.000477748
4.93	0.000198054		4.93	0.000492609		4.93	0.000526627
4.94	0.000229792		4.94	0.000501001		4.94	0.000469559
4.95	0.000223282		4.95	0.000445459		4.95	0.000440923
4.96	0.000267736		4.96	0.00044083		4.96	0.00042541
4.97	0.000227758		4.97	0.000471907		4.97	0.000424647
4.98	0.000178675		4.98	0.000563918		4.98	0.000446213
4.99	0.000158178		4.99	0.000480198		4.99	0.000459844
5	0.000200597		5	0.000376896		5	0.000549871
5.01	0.000266769		5.01	0.00039012		5.01	0.000404963
5.02	0.000257817		5.02	0.000555119		5.02	0.000403081
5.03	0.000351201		5.03	0.000541691		5.03	0.00039535
5.04	0.000379633		5.04	0.000563918		5.04	0.000409541
5.05	0.000354355		5.05	0.000544692		5.05	0.000371902
5.06	0.000360204		5.06	0.000886489		5.06	0.000373072
5.07	0.000337774		5.07	0.000919041		5.07	0.000402471
5.08	0.000134272		5.08	0.000886438		5.08	0.000452164
5.09	0.000249374		5.09	0.000778457		5.09	0.00031163
5.1	0.000258072		5.1	0.000747939		5.1	0.000341639
5.11	0.000257665		5.11	0.000621647		5.11	0.000386195
5.12	0.000261429		5.12	0.000543064		5.12	0.000267583
5.13	0.000203547		5.13	0.000538995		5.13	0.000238846
5.14	0.000170639		5.14	0.000587569		5.14	0.000232793
5.15	0.00021138		5.15	0.000613356		5.15	0.000275009
5.16	0.000207006		5.16	0.000673832		5.16	0.000353134
5.17	0.000237015		5.17	0.000588332		5.17	0.000369664
5.18	0.000279485		5.18	0.000490676		5.18	0.000386653
5.19	0.000266413		5.19	0.00051687		5.19	0.000385381
5.2	0.000234726		5.2	0.000508732		5.2	0.000288132
5.21	0.000226181		5.21	0.000533655		5.21	0.000289403
5.22	0.000236201		5.22	0.000390222		5.22	0.000280146
5.23	0.000140376		5.23	0.000451664		5.23	0.000331823
5.24	0.000126897		5.24	0.000528162		5.24	0.000337112
5.25	0.000149887		5.25	0.000614374		5.25	0.000474136
5.26	0.000127253		5.26	0.000337274		5.26	0.000474848
5.27	0.000121099		5.27	0.000352024		5.27	0.00048436
5.28	0.000131576		5.28	0.000368656		5.28	0.000371089
5.29	0.000114131		5.29	0.000523431		5.29	0.000374547
5.3	9.87192e-05		5.3	0.000566359		5.3	0.000346573
5.31	6.37257e-05		5.31	0.000584924		5.31	0.000302628
5.32	8.93096e-05		5.32	0.00059469		5.32	0.000284317
5.33	8.91061e-05		5.33	0.00063187		5.33	0.000252426
5.34	0.000100652		5.34	0.00059291		5.34	0.000259547
5.35	0.000114181		5.35	0.000591994		5.35	0.000244492
5.36	0.000131373		5.36	0.000496474		5.36	0.00015477
5.37	0.000140274		5.37	0.000530857		5.37	0.000169011
5.38	0.000160619		5.38	0.000528924		5.38	0.000167892
5.39	0.000145157		5.39	0.000566817		5.39	0.0001919
5.4	0.000159805		5.4	0.00065659		5.4	0.000203801
5.41	9.18019e-05		5.41	0.000590977		5.41	0.00020787
5.42	0.000167892		5.42	0.000600844		5.42	0.000233098
5.43	0.000182592		5.43	0.000558577		5.43	0.000181981
5.44	0.000207463		5.44	0.000477197		5.44	0.000157262
5.45	0.000236201		5.45	0.000478113		5.45	6.93715e-05
5.46	0.000276586		5.46	0.000440118		5.46	6.65741e-05
5.47	0.000326584		5.47	0.000473332		5.47	1.18459e-05
5.48	0.000315496		5.48	0.000514683		5.48	4.8111e-05
5.49	0.000221196		5.49	0.000353245		5.49	7.3644e-05
5.5	0.000230911		5.5	0.000398818		5.5	0.000113317
5.51	0.00034815		5.51	0.000393579		5.51	0.000134018
5.52	0.000311528		5.52	0.00045024		5.52	0.000117132
5.53	0.000302322		5.53	0.000420689		5.53	0.000128983
5.54	0.000308528		5.54	0.000458581		5.54	8.08156e-05
5.55	0.000262548		5.55	0.00043727		5.55	0.000271703
5.56	0.000217229		5.56	0.000520685		5.56	0.000330246
5.57	0.000211583		5.57	0.000491642		5.57	0.000305323
5.58	0.00014002		5.58	0.000614425		5.58	0.000283147
5.59	0.000186203		5.59	0.000536554		5.59	0.000258631
5.6	0.000244644		5.6	0.0004656		5.6	0.00027862
5.61	0.000220484		5.61	0.000547184		5.61	0.000268753
5.62	0.000134526		5.62	0.000632328		5.62	0.000243067
5.63	0.000102381		5.63	0.000665999		5.63	0.000256393
5.64	7.62379e-05		5.64	0.000640619		5.64	0.00027328
5.65	0.000156245		5.65	0.000934045		5.65	0.000226028
5.66	0.000113978		5.66	0.000899611		5.66	0.000294947
5.67	0.000165604		5.67	0.000879978		5.67	0.000320328
5.68	0.000392705		5.68	0.000859532		5.68	0.000275569
5.69	0.000462336		5.69	0.000937707		5.69	0.000298203
5.7	0.000463557		5.7	0.000944269		5.7	0.000271093
5.71	0.000350286		5.71	0.000916701		5.71	0.000286301
5.72	0.000364782		5.72	0.0008783		5.72	0.00031341
5.73	0.000359288		5.73	0.000878961		5.73	0.000369003
5.74	0.000370834		5.74	0.000909173		5.74	0.000369258
5.75	0.000388433		5.75	0.00101914		5.75	0.000205989
5.76	0.000379176		5.76	0.00090246		5.76	0.000177099
5.77	0.000367833		5.77	0.00117096		5.77	0.00016011
5.78	0.000378667		5.78	0.00103033		5.78	0.000215754
5.79	0.000349116		5.79	0.0011851		5.79	0.000241592
5.8	0.000301356		5.8	0.00126053		5.8	0.000208837
5.81	0.000310104		5.81	0.00122849		5.81	0.000208633
5.82	0.000340317		5.82	0.00112397		5.82	0.000199987
5.83	0.000364629		5.83	0.00107631		5.83	0.000225316
5.84	0.000361119		5.84	0.00103338		5.84	0.000277705
5.85	0.000358576		5.85	0.000654352		5.85	0.000380447
5.86	0.000385483		5.86	0.000625258		5.86	0.000338231
5.87	0.000301966		5.87	0.00058645		5.87	0.000363714
5.88	0.000100398		5.88	0.000585433		5.88	0.000403793
5.89	4.3228e-05		5.89	0.00055695		5.89	0.000399012
5.9	5.50282e-05		5.9	0.000458225		5.9	0.000380702
5.91	6.55567e-05		5.91	0.000506952		5.91	0.000334976
5.92	5.97075e-05		5.92	0.000516311		5.92	0.000310918
5.93	8.4732e-05		5.93	0.000476231		5.93	0.000302068
5.94	6.90154e-05		5.94	0.00042903		5.94	0.000329534
5.95	7.43051e-05		5.95	0.000385238		5.95	0.000299372
5.96	9.95838e-05		5.96	0.000412246		5.96	0.000279129
5.97	0.000104721		5.97	0.000193892		5.97	0.000269109
5.98	9.71933e-05		5.98	0.000250808		5.98	0.000302068
5.99	0.000294032		5.99	0.00015305		5.99	0.000301356
6	0.000271042		6	0.00013774		6	0.000306747
6.01	0.00029037		6.01	0.000298161		6.01	0.000319158
6.02	0.000284317		6.02	0.000327458		6.02	0.000332484
6.03	0.000401148		6.03	0.000317489		6.03	0.000350133
6.04	0.000403793		6.04	0.000471297		6.04	0.000341029
6.05	0.000290217		6.05	0.000623478		6.05	0.000269211
6.06	0.000279485		6.06	0.000675816		6.06	0.000239456
6.07	0.000320582		6.07	0.000712539		6.07	0.000229589
6.08	0.000315496		6.08	0.000649927		6.08	0.00018483
6.09	0.000300033		6.09	0.000634566		6.09	0.000211685
6.1	0.000280095		6.1	0.000660913		6.1	0.000234166
6.11	0.000301305		6.11	0.000673985		6.11	0.000377294
6.12	0.000292709		6.12	0.000707198		6.12	0.000439906
6.13	0.000282842		6.13	0.000746006		6.13	0.000421544
6.14	0.000288539		6.14	0.000716455		6.14	0.000406998
6.15	0.000259903		6.15	0.000761468		6.15	0.000392807
6.16	0.000246119		6.16	0.000804803		6.16	0.000392146
6.17	0.000216008		6.17	0.000793207		6.17	0.000394892
6.18	0.000216771		6.18	0.00075801		6.18	0.000301763
6.19	3.509e-05		6.19	0.000700586		6.19	0.000277196
6.2	2.76132e-05		6.2	0.000704553		6.2	0.000280909
6.21	3.04107e-05		6.21	0.000578058		6.21	0.000312902
6.22	-3.76902e-06		6.22	0.000542759		6.22	0.00029159
6.23	-0.000124517		6.23	0.0005334		6.23	0.000235031
6.24	-0.000126806		6.24	0.00040248		6.24	0.000196782
6.25	-0.000129349		6.25	0.000307621		6.25	0.000166875
6.26	-0.0001353		6.26	0.000284173		6.26	0.000195257
6.27	-0.000176804		6.27	0.000250553		6.27	0.000493108
6.28	-0.000173548		6.28	0.000250452		6.28	0.000551702
6.29	-0.000151881		6.29	0.000276646		6.29	0.000521896
6.3	-0.000139674		6.3	0.000377252		6.3	0.000541631
6.31	-0.000171972		6.31	0.000336003		6.31	0.000615433
6.32	-0.000164393		6.32	0.000299076		6.32	0.000547226
6.33	-0.00012589		6.33	0.00031464		6.33	0.000528814
6.34	-0.000100866		6.34	0.000340631		6.34	0.000616145
6.35	-4.08479e-05		6.35	0.000221968		6.35	0.000606227
6.36	-3.71858e-05		6.36	0.0001737		6.36	0.000665888
6.37	-4.32384e-05		6.37	0.000211491		6.37	0.000739182
6.38	-2.26391e-05		6.38	0.000215204		6.38	0.000772497
6.39	-4.01867e-05		6.39	0.000200861		6.39	0.000765427
6.4	9.4044e-06		6.4	0.000219273		6.4	0.000823563
6.41	0.000159653		6.41	0.000266524		6.41	0.000785873
6.42	0.000187932		6.42	0.000265863		6.42	0.000818019
6.43	0.000182541		6.43	0.000257471		6.43	0.000812424
6.44	0.000169266		6.44	0.000324202		6.44	0.000822037
6.45	0.000189458		6.45	0.000337223		6.45	0.000837346
6.46	0.000188949		6.46	0.000336715		6.46	0.000800013
6.47	0.000211787		6.47	0.000339817		6.47	0.000563451
6.48	0.000350235		6.48	0.000420129		6.48	0.000527186
6.49	0.000359797		6.49	0.000397953		6.49	0.000481003
6.5	0.000382329		6.5	0.00024801		6.5	0.000533747
6.51	0.000412592		6.51	0.000245111		6.51	0.000361832
6.52	0.000428207		6.52	0.000234481		6.52	0.000371597
6.53	0.000380091		6.53	0.00022441		6.53	0.000384313
6.54	0.000359136		6.54	0.000199029		6.54	0.000306646
6.55	0.000349319		6.55	0.000197554		6.55	0.000396113
6.56	0.000346725		6.56	0.000240482		6.56	0.000449468
6.57	0.000419205		6.57	0.000193282		6.57	0.000502467
6.58	0.000409541		6.58	0.000273645		6.58	0.000487768
6.59	0.000389094		6.59	0.000358535		6.59	0.000493261
6.6	0.000380752		6.6	0.000374862		6.6	0.000444026
6.61	0.000239558		6.61	0.000270797		6.61	0.000447128
6.62	0.000224096		6.62	0.000232955		6.62	0.000430954
6.63	0.000338791		6.63	0.000252893		6.63	0.000438024
6.64	0.000364832		6.64	0.000164901		6.64	0.000409286
6.65	0.00033284		6.65	0.000152287		6.65	0.000416153
6.66	0.000419917		6.66	0.000111037		6.66	0.0004307
6.67	0.000411219		6.67	5.78348e-05		6.67	0.000362645
6.68	0.00026153		6.68	-1.67449e-06		6.68	0.000345606
6.69	0.000269007		6.69	4.49157e-05		6.69	0.000400538
6.7	0.000251917		6.7	0.000118361		6.7	0.000315241
6.71	0.00026916		6.71	9.09464e-05		6.71	0.000302577
6.72	0.00027155		6.72	8.96239e-05		6.72	0.000335129
6.73	0.000305272		6.73	3.08267e-05		6.73	0.000337316
6.74	0.000438736		6.74	3.99311e-05		6.74	0.000333094
6.75	0.00041951		6.75	4.27286e-05		6.75	0.000260818
6.76	0.000450536		6.76	5.79874e-05		6.76	0.000148158
6.77	0.000387772		6.77	7.406e-05		6.77	0.000192663
6.78	0.000472661		6.78	9.66788e-06		6.78	0.000162908
6.79	0.000497838		6.79	-5.07569e-05		6.79	0.000137019
6.8	0.000488632		6.8	-0.000108689		6.8	0.000117538
6.81	0.000527542		6.81	-3.28024e-05		6.81	0.000113215
6.82	0.000556229		6.82	-1.17453e-05		6.82	0.0001035
6.83	0.000490361		6.83	7.06013e-05		6.83	8.55967e-05
6.84	0.000497024		6.84	0.000123549		6.84	0.000170181
6.85	0.00051386		6.85	8.98274e-05		6.85	0.000155126
6.86	0.000416051		6.86	0.000181329		6.86	0.000181269
6.87	0.000397435		6.87	0.000216831		6.87	0.000148666
6.88	0.00059524		6.88	0.000272526		6.88	0.00016952
6.89	0.000557653		6.89	0.000264642		6.89	0.000189
6.9	0.000545191		6.9	0.000215153		6.9	0.000203089
6.91	0.000528763		6.91	0.000229394		6.91	0.000200088
6.92	0.000649816		6.92	0.000233413		6.92	0.000155075
6.93	0.000660599		6.93	0.000298517		6.93	0.000126948
6.94	0.000567927		6.94	0.000309859		6.94	0.000201462
6.95	0.000534052		6.95	0.000310876		6.95	0.000205124
6.96	0.000504247		6.96	0.00026744		6.96	0.000195816
6.97	0.000551702		6.97	0.00038595		6.97	3.19875e-05
6.98	0.000479985		6.98	0.000485488		6.98	0.000106094
6.99	0.00053863		6.99	0.000434829		6.99	0.000117081
7	0.000547531		7	0.000443831		7	0.000141393
7.01	0.00051325		7.01	0.00037888		7.01	0.000147191
7.02	0.000568792		7.02	0.000371454		7.02	0.000126541
7.03	0.000511266		7.03	0.000374658		7.03	0.000124303
7.04	0.000484716		7.04	0.000378422		7.04	0.000363764
7.05	0.00058522		7.05	0.0004361		7.05	0.000370936
7.06	0.000608058		7.06	0.000362248		7.06	0.000326279
7.07	0.000606277		7.07	0.000349685		7.07	0.000317276
7.08	0.000412491		7.08	0.000378727		7.08	0.000424698
7.09	0.000420018		7.09	0.000369216		7.09	0.000351201
7.1	0.000515589		7.1	0.000374811		7.1	0.000343012
7.11	0.000513707		7.11	0.000422215		7.11	0.000321548
7.12	0.000419052		7.12	0.000527449		7.12	0.000334518
7.13	0.00038238		7.13	0.000510207		7.13	0.000336248
7.14	0.00034347		7.14	0.000549727		7.14	0.000277756
7.15	0.00037882		7.15	0.000640263		7.15	0.000267838
7.16	0.000372258		7.16	0.000660455		7.16	0.000295507
7.17	0.000315547		7.17	0.000523787		7.17	0.000286352
7.18	0.000333399		7.18	0.000567682		7.18	0.000242101
7.19	0.000254461		7.19	0.000599166		7.19	0.000269821
7.2	0.000224757		7.2	0.000586247		7.2	0.000271805
7.21	0.000196223		7.21	0.000568496		7.21	0.000261785
7.22	0.000116979		7.22	0.000586552		7.22	0.000423172
7.23	0.000108281		7.23	0.000468093		7.23	0.000455978
7.24	0.000107722		7.24	0.0004597		7.24	0.000122167
7.25	9.65386e-08		7.25	0.000398208		7.25	0.000107468
7.26	3.82944e-05		7.26	0.000430607		7.26	0.000105637
7.27	5.13152e-05		7.27	0.000499221		7.27	0.000160467
7.28	4.14479e-05		7.28	0.000441644		7.28	3.76841e-05
7.29	6.84051e-05		7.29	0.000364638		7.29	3.30556e-05
7.3	2.38494e-05		7.3	0.000340224		7.3	3.07668e-05
7.31	2.13571e-05		7.31	0.000327458		7.31	2.16115e-05
7.32	-1.54674e-05		7.32	0.000217442		7.32	1.8458e-05
7.33	-7.43113e-06		7.33	0.000203658		7.33	1.61692e-05
7.34	-2.24356e-05		7.34	0.000149591		7.34	9.96398e-06
7.35	-1.95364e-05		7.35	0.000147709		7.35	5.12644e-05
7.36	-3.16417e-05		7.36	0.000176192		7.36	5.91481e-05
7.37	-3.20953e-06		7.37	0.000167698		7.37	0.000184982
7.38	-2.21304e-05		7.38	-1.556e-05		7.38	0.000151566
7.39	-1.07372e-05		7.39	4.72554e-05		7.39	0.000192408
7.4	-4.73541e-06		7.4	-1.63229e-05		7.4	0.000206141
7.41	-8.75356e-06		7.41	4.37458e-05		7.41	0.000225978
7.42	-1.5264e-05		7.42	1.00748e-05		7.42	9.75494e-05
7.43	2.66977e-05		7.43	5.49865e-05		7.43	6.91681e-05
7.44	8.90553e-05		7.44	2.09594e-05		7.44	0.000127304
7.45	0.000126948		7.45	4.89847e-05		7.45	0.000145513
7.46	7.86284e-05		7.46	-5.64177e-06		7.46	0.000164027
7.47	7.80181e-05		7.47	-6.9983e-05		7.47	0.000133052
7.48	0.000154668		7.48	-4.52638e-05		7.48	0.000127965
7.49	0.000187118		7.49	-3.54473e-05		7.49	0.000132238
7.5	0.000134526		7.5	-9.62411e-07		7.5	0.000119064
7.51	0.000110621		7.51	9.35912e-05		7.51	0.000128728
7.52	0.000108637		7.52	0.000162663		7.52	0.000122116
7.53	9.7295e-05		7.53	0.000161951		7.53	0.000176692
7.54	9.69898e-05		7.54	0.000169275		7.54	0.000191645
7.55	5.53842e-05		7.55	0.000150557		7.55	0.000146886
7.56	0.000117335		7.56	0.000145827		7.56	0.000153702
7.57	0.000196884		7.57	0.000141453		7.57	5.24851e-05
7.58	0.000187627		7.58	0.000175022		7.58	5.42653e-05
7.59	0.000201411		7.59	0.000122278		7.59	2.68504e-05
7.6	0.000201919		7.6	0.000327661		7.6	1.11388e-06
7.61	0.000204615		7.61	0.000334833		7.61	-1.05337e-05
7.62	0.000224553		7.62	0.000434778		7.62	-5.54912e-06
7.63	0.000244593		7.63	0.00042252		7.63	8.4381e-06
7.64	0.000248306		7.64	0.00041072		7.64	-3.4846e-05
7.65	0.000294896		7.65	0.00042135		7.65	2.48717e-06
7.66	0.00030868		7.66	0.000466974		7.66	1.032e-05
7.67	0.00041188		7.67	0.000506799		7.67	3.79893e-05
7.68	0.000417933		7.68	0.000578109		7.68	3.94643e-05
7.69	0.00035115		7.69	0.000600488		7.69	5.14679e-05
7.7	0.000377599		7.7	0.000636397		7.7	9.7346e-05
7.71	0.000360916		7.71	0.000590163		7.71	0.000102585
7.72	0.000376327		7.72	0.000686446		7.72	0.000118912
7.73	0.000396316		7.73	0.000683191		7.73	5.65033e-05
7.74	0.000392298		7.74	0.000823877		7.74	3.02582e-05
7.75	0.000408473		7.75	0.00084529		7.75	2.61892e-05
7.76	0.000361832		7.76	0.000777795		7.76	2.78676e-05
7.77	0.000296168		7.77	0.000832829		7.77	0.000220179
7.78	0.00028157		7.78	0.000854242		7.78	0.000223028
7.79	0.00026148		7.79	0.000827997		7.79	0.000212702
7.8	0.00034581		7.8	0.000653182		7.8	0.000201157
7.81	0.000348404		7.81	0.000606744		7.81	0.000197291
7.82	0.000367935		7.82	0.000596216		7.82	0.000164993
7.83	0.000422765		7.83	0.000607965		7.83	0.00017186
7.84	0.000410253		7.84	0.000714929		7.84	0.000164179
7.85	0.000356338		7.85	0.00065954		7.85	0.000175827
7.86	0.000367223		7.86	0.000678155		7.86	0.000164688
7.87	0.000260615		7.87	0.000845799		7.87	0.000161585
7.88	0.000253291		7.88	0.000742039		7.88	0.00017013
7.89	0.000263565		7.89	0.000723627		7.89	0.000151311
7.9	0.000243016		7.9	0.000694686		7.9	0.000147395
7.91	0.00024856		7.91	0.000620681		7.91	0.000151922
7.92	0.000242966		7.92	0.000478876		7.92	0.000126592
7.93	0.000297592		7.93	0.000637313		7.93	0.000163671
7.94	0.000330042		7.94	0.000551965		7.94	0.000147242
7.95	0.000359288		7.95	0.000549219		7.95	0.000316208
7.96	0.000355626		7.96	0.000542505		7.96	0.000285589
7.97	0.000409693		7.97	0.000499475		7.97	0.000111282
7.98	0.000443619		7.98	0.000496678		7.98	0.000142054
7.99	0.000531408		7.99	0.000522872		7.99	0.0001094
8	0.000467473		8	0.000520786		8	0.000104568
8.01	0.000481104		8.01	0.000511021		8.01	0.000112401
8.02	0.00042836		8.02	0.000540928		8.02	0.000191035
8.03	0.000334773		8.03	0.000503951		8.03	0.00025914
8.04	0.000433599		8.04	0.00040721		8.04	0.000270228
8.05	0.000403132		8.05	0.000416315		8.05	0.000208583
8.06	0.000382024		8.06	0.000397648		8.06	0.000201462
8.07	0.000394994		8.07	0.000203251		8.07	0.000158381
8.08	0.000353032		8.08	0.000226699		8.08	0.000154007
8.09	0.000343114		8.09	0.000203811		8.09	0.00020609
8.1	0.000341639		8.1	0.000192468		8.1	0.000180303
8.11	0.000344996		8.11	0.000192926		8.11	0.000167079
8.12	0.000327092		8.12	0.000196791		8.12	0.000332179
8.13	0.000310409		8.13	2.07051e-05		8.13	0.000292862
8.14	0.000300949		8.14	-4.55181e-05		8.14	0.00029922
8.15	0.000301102		8.15	-0.000107621		8.15	0.000174606
8.16	0.000302424		8.16	-7.86805e-05		8.16	0.000195511
8.17	0.000269719		8.17	-6.93218e-05		8.17	0.000166061
8.18	0.000283198		8.18	-6.36252e-05		8.18	0.000128372
8.19	0.000312241		8.19	-5.75217e-05		8.19	0.000146937
8.2	0.000269974		8.2	-7.13054e-05		8.2	0.00016596
8.21	0.000251002		8.21	-7.96978e-05		8.21	0.000153702
8.22	0.000278112		8.22	-7.39503e-05		8.22	0.000190475
8.23	0.000271601		8.23	-5.29949e-05		8.23	0.000115097
8.24	0.000148209		8.24	0.000125075		8.24	0.000126439
8.25	0.000158991		8.25	0.000181075		8.25	0.000129898
8.26	0.000149989		8.26	0.000217442		8.26	0.00013768
8.27	0.000148005		8.27	0.000228225		8.27	0.000158432
8.28	0.000356338		8.28	0.000214644		8.28	0.000190272
8.29	0.000379481		8.29	0.000328882		8.29	0.000138443
8.3	0.00037648		8.3	0.000333968		8.3	0.000160009
8.31	0.000389959		8.31	0.000329696		8.31	0.000159449
8.32	0.000386653		8.32	0.000335341		8.32	-6.10861e-06
8.33	0.00036234		8.33	0.000330713		8.33	9.42942e-05
8.34	0.000519557		8.34	0.000317794		8.34	0.000110519
8.35	0.000569961		8.35	0.000321761		8.35	9.44468e-05
8.36	0.000579015		8.36	0.000378778		8.36	6.25559e-05
8.37	0.00051742		8.37	0.0004066		8.37	0.000222977
8.38	0.000486903		8.38	0.000573938		8.38	0.000244644
8.39	0.000409642		8.39	0.000655928		8.39	0.000333959
8.4	0.000425969		8.4	0.000660608		8.4	0.00061294
8.41	0.000434972		8.41	0.000675968		8.41	0.000634913
8.42	0.000415949		8.42	0.000628514		8.42	0.000536341
8.43	0.000427902		8.43	0.00084824		8.43	0.000541682
8.44	0.000432581		8.44	0.000698602		8.44	0.0005162
8.45	0.000458776		8.45	0.000708673		8.45	0.000509384
8.46	0.000471542		8.46	0.000712793		8.46	0.000535629
8.47	0.000452214		8.47	0.00072144		8.47	0.000562027
8.48	0.00023025		8.48	0.000672815		8.48	0.00055633
8.49	0.000208125		8.49	0.000652114		8.49	0.000757899
8.5	0.000366307		8.5	0.000652928		8.5	0.000731298
8.51	0.00036407		8.51	0.00071793		8.51	0.000775497
8.52	0.000381821		8.52	0.000679478		8.52	0.000816086
8.53	0.000338333		8.53	0.000729984		8.53	0.000728449
8.54	0.000231572		8.54	0.000768437		8.54	0.000713699
8.55	0.000136612		8.55	0.000720066		8.55	0.000857539
8.56	0.000173742		8.56	0.00068904		8.56	0.000884852
8.57	0.00016896		8.57	0.000755467		8.57	0.000753677
8.58	0.000294133		8.58	0.000592147		8.58	0.000750371
8.59	0.000332687		8.59	0.000521041		8.59	0.000656479
8.6	0.000331517		8.6	0.000608067		8.6	0.000550329
8.61	0.000324397		8.61	0.000572209		8.61	0.000549108
8.62	0.000412796		8.62	0.000588892		8.62	0.000529882
8.63	0.000434463		8.63	0.000401819		8.63	0.000509944
8.64	0.000406743		8.64	0.000427301		8.64	0.000513911
8.65	0.000389653		8.65	0.000378575		8.65	0.000603938
8.66	0.000390874		8.66	0.000368148		8.66	0.000631709
8.67	0.000468389		8.67	0.000369979		8.67	0.00062174
8.68	0.000535578		8.68	0.000376184		8.68	0.000581965
8.69	0.000538477		8.69	0.00033056		8.69	0.000465032
8.7	0.000444534		8.7	0.000308181		8.7	0.00047729
8.71	0.000452672		8.71	0.000282902		8.71	0.00045196
8.72	0.000458471		8.72	0.000352075		8.72	0.000496007
8.73	0.000540563		8.73	0.000601455		8.73	0.000483749
8.74	0.000589238		8.74	0.000586399		8.74	0.00052861
8.75	0.000672907		8.75	0.000662235		8.75	0.000365138
8.76	0.000648086		8.76	0.000651503		8.76	0.000360764
8.77	0.000654343		8.77	0.000574497		8.77	0.000354711
8.78	0.000567317		8.78	0.000688684		8.78	0.000438278
8.79	0.00058105		8.79	0.000661523		8.79	0.000431005
8.8	0.000586441		8.8	0.000584212		8.8	0.000269313
8.81	0.000645238		8.81	0.000574497		8.81	0.000277756
8.82	0.00056518		8.82	0.000478367		8.82	0.000336502
8.83	0.000672195		8.83	0.000451766		8.83	0.000369207
8.84	0.0006607		8.84	0.000418349		8.84	0.000370021
8.85	0.00066955		8.85	0.000442916		8.85	0.000293269
8.86	0.000650223		8.86	0.000490828		8.86	0.000224045
8.87	0.000624842		8.87	0.000480656		8.87	0.000198766
8.88	0.000532527		8.88	0.000487319		8.88	0.000250442
8.89	0.000545598		8.89	0.000495406		8.89	0.000224096
8.9	0.000512741		8.9	0.000613306		8.9	0.000207514
8.91	0.000519913		8.91	0.000669051		8.91	0.000209193
8.92	0.000557195		8.92	0.000659896		8.92	0.000155787
8.93	0.000493413		8.93	0.000354364		8.93	0.00018895
8.94	0.000370733		8.94	0.000429793		8.94	0.000153956
8.95	0.000283605		8.95	0.000381067		8.95	0.000163874
8.96	0.000296829		8.96	0.000521092		8.96	0.000214076
8.97	0.000299474		8.97	0.00048559		8.97	0.00023793
8.98	0.000244746		8.98	0.000370691		8.98	0.000156448
8.99	0.000140732		8.99	0.00036418		8.99	0.00018188
9	0.000148666		9	0.000374404		9	0.00020314
9.01	8.72242e-05		9.01	0.000545048		9.01	0.00018249
9.02	0.000163772		9.02	0.000563664		9.02	0.000135289
9.03	1.36769e-05		9.03	0.000543827		9.03	0.000101212
9.04	1.92209e-05		9.04	0.000526992		9.04	0.000227961
9.05	-1.27675e-06		9.05	0.000487675		9.05	0.000208125
9.06	6.30178e-06		9.06	0.000402785		9.06	0.000225622
9.07	-3.18961e-05		9.07	0.000483402		9.07	0.000287318
9.08	-1.24665e-05		9.08	0.000494847		9.08	0.000251205
9.09	-2.31985e-05		9.09	0.000479486		9.09	0.000244339
9.1	-3.56557e-06		9.1	0.000439813		9.1	0.000236913
9.11	-2.01468e-05		9.11	0.000403446		9.11	0.000299118
9.12	-8.1538e-05		9.12	0.000336969		9.12	0.000379328
9.13	-6.28205e-05		9.13	0.000471907		9.13	0.000417577
9.14	1.11846e-05		9.14	0.000433404		9.14	0.000392553
9.15	0.000123642		9.15	0.000429183		9.15	0.000414169
9.16	9.63795e-05		9.16	0.000362909		9.16	0.000339757
9.17	9.67355e-05		9.17	0.000348006		9.17	0.000296982
9.18	0.000115046		9.18	0.000326746		9.18	0.000288996
9.19	0.000170079		9.19	0.000380812		9.19	0.000307714
9.2	0.000166265		9.2	0.000418146		9.2	0.00032989
9.21	0.000189204		9.21	0.000241907		9.21	0.000343369
9.22	0.000116267		9.22	0.000258742		9.22	0.000355576
9.23	0.000290624		9.23	0.0003005		9.23	0.000354914
9.24	0.000287521		9.24	0.000305994		9.24	0.000243678
9.25	0.000304306		9.25	0.000446578		9.25	0.000362747
9.26	0.000321294		9.26	0.000482182		9.26	0.00039947
9.27	0.000401403		9.27	0.000419773		9.27	0.000368952
9.28	0.000416661		9.28	0.000378168		9.28	0.000377141
9.29	0.000415899		9.29	0.000342716		9.29	0.000333959
9.3	0.000395401		9.3	0.000280562		9.3	0.000327143
9.31	0.000403641		9.31	0.000223189		9.31	0.000265752
9.32	0.000439601		9.32	0.000227919		9.32	0.000279129
9.33	0.00046432		9.33	0.000193638		9.33	0.000220637
9.34	0.000421392		9.34	0.000136418		9.34	0.000266871
9.35	0.000305069		9.35	0.000104476		9.35	0.00023615
9.36	0.000290827		9.36	3.5135e-06		9.36	0.000307053
9.37	0.000390416		9.37	4.77131e-05		9.37	0.000297084
9.38	0.00039179		9.38	9.10839e-06		9.38	0.000294744
9.39	0.000353185		9.39	1.38386e-05		9.39	0.000258682
9.4	0.000475408		9.4	-4.26698e-05		9.4	0.000268346
9.41	0.000452469		9.41	2.27396e-05		9.41	0.000277807
9.42	0.000550023		9.42	9.05395e-05		9.42	0.000296015
9.43	0.000390569		9.43	9.84232e-05		9.43	0.000410202
9.44	0.000400894		9.44	0.000133671		9.44	0.000397486
9.45	0.000375005		9.45	2.95552e-05		9.45	0.000304103
9.46	0.000377548		9.46	-4.85698e-05		9.46	0.000254613
9.47	0.000274297		9.47	-0.000100551		9.47	0.000213872
9.48	0.000242711		9.48	-8.45806e-05		9.48	0.000205734
9.49	0.000229996		9.49	9.42524e-05		9.49	0.00026326
9.5	0.000201309		9.5	8.8861e-05		9.5	0.000276026
9.51	0.000206548		9.51	0.000104628		9.51	0.000249629
9.52	0.000184779		9.52	0.000120803		9.52	0.000193629
9.53	0.000136052		9.53	1.68395e-05		9.53	0.000189611
9.54	0.000162654		9.54	0.00016485		9.54	0.000162501
9.55	0.000224096		9.55	0.000190332		9.55	0.000161789
9.56	0.000283452		9.56	0.000182194		9.56	0.000229843
9.57	0.00022435		9.57	0.000174819		9.57	0.000274144
9.58	0.000275162		9.58	0.00016607		9.58	0.000260818
9.59	0.000276738		9.59	0.000164443		9.59	0.00029983
9.6	0.000153447		9.6	0.000185602		9.6	0.000209803
9.61	0.000209295		9.61	0.00018728		9.61	0.000179693
9.62	0.000143682		9.62	0.000146997		9.62	0.000137527
9.63	0.000125524		9.63	0.000229496		9.63	2.56805e-05
9.64	0.000130813		9.64	0.00027456		9.64	2.81219e-05
9.65	0.000131373		9.65	0.000253402		9.65	1.37787e-05
9.66	0.000150904		9.66	0.000280766		9.66	1.11847e-05
9.67	0.000167028		9.67	0.000286717		9.67	3.47849e-05
9.68	0.000181269		9.68	0.0003034		9.68	4.63816e-05
9.69	0.000189153		9.69	0.000192417		9.69	1.62201e-05
9.7	0.000181269		9.7	0.000212915		9.7	1.00148e-05
9.71	0.000276077		9.71	0.000249485		9.71	3.60615e-06
9.72	0.000263718		9.72	0.000257216		9.72	-5.44281e-05
9.73	0.000327194		9.73	0.000262353		9.73	-4.75617e-05
9.74	0.000458877		9.74	0.000139062		9.74	-6.67877e-05
9.75	0.000415848		9.75	0.000224257		9.75	-6.65334e-05
9.76	0.000352778		9.76	0.000214288		9.76	-0.00020076
9.77	0.000329483		9.77	0.000195673		9.77	-0.000239975
9.78	0.000258428		9.78	0.000233057		9.78	-0.0002208
9.79	0.000476578		9.79	0.000218764		9.79	-0.000237127
9.8	0.000484105		9.8	0.000211287		9.8	-8.38267e-05
9.81	0.000534002		9.81	0.000197961		9.81	-6.65843e-05
9.82	0.000498601		9.82	0.000227055		9.82	-9.21123e-06
9.83	0.000551193		9.83	0.000120345		9.83	-1.0788e-05
9.84	0.000563654		9.84	3.20832e-06		9.84	4.92858e-06
9.85	0.000608312		9.85	-2.53765e-05		9.85	1.08286e-05
9.86	0.000570368		9.86	3.37259e-05		9.86	1.44399e-05
9.87	0.000560399		9.87	6.56676e-05		9.87	7.48138e-05
9.88	0.000536341		9.88	8.79455e-05		9.88	7.68992e-05
9.89	0.000570877		9.89	4.23217e-05		9.89	4.22617e-05
9.9	0.000587204		9.9	2.15697e-05		9.9	4.28212e-05
9.91	0.000494532		9.91	-8.43922e-06		9.91	6.24542e-05
9.92	0.000605616		9.92	0.000107273		9.92	8.02053e-05
9.93	0.000600632		9.93	0.000129551		9.93	9.01743e-05
9.94	0.000405777		9.94	0.000121871		9.94	0.000189102
9.95	0.000484919		9.95	2.925e-05		9.95	0.000201207
9.96	0.000531865		9.96	2.58422e-05		9.96	0.000208328
9.97	0.000555059		9.97	0.000127059		9.97	0.000203445
9.98	0.000553024		9.98	9.37438e-05		9.98	0.000193425
9.99	0.000331568		9.99	0.000107782		9.99	0.000162501
10	0.000302271		10	5.83434e-05		10	0.000109553
10.01	0.000188593		10.01	3.79984e-05		10.01	0.000128881
10.02	0.000222163		10.02	1.67886e-05		10.02	9.10899e-05
10.03	0.000178319		10.03	8.75235e-06		10.03	0.000194188
10.04	0.000172775		10.04	5.16295e-05		10.04	0.000241033
10.05	0.000121302		10.05	0.000265965		10.05	0.000224553
10.06	0.000182185		10.06	0.00018372		10.06	0.000229792
10.07	0.000209651		10.07	0.000167037		10.07	0.000267888
10.08	0.000308731		10.08	0.000167647		10.08	0.00029744
10.09	0.000370275		10.09	0.000255945		10.09	0.000346522
10.1	0.000362493		10.1	0.000239821		10.1	0.000397181
10.11	0.000389501		10.11	0.000227869		10.11	0.000388433
10.12	0.000288539		10.12	0.000129958		10.12	0.000497431
10.13	0.000226181		10.13	0.000130009		10.13	0.000485936
10.14	0.000255223		10.14	0.00013835		10.14	0.000482173
10.15	0.000170334		10.15	0.000142165		10.15	0.000499415
10.16	0.00012176		10.16	0.000269169		10.16	0.000518489
10.17	7.25758e-05		10.17	0.000185398		10.17	0.000537511
10.18	9.87192e-05		10.18	0.000185246		10.18	0.000585271
10.19	0.00013707		10.19	0.000119429		10.19	0.000594782
10.2	0.000204463		10.2	0.000263218		10.2	0.000501653
10.21	0.000205175		10.21	0.000295465		10.21	0.00047556
10.22	0.000179336		10.22	0.000255589		10.22	0.000538579
10.23	0.000168452		10.23	0.000275527		10.23	0.00046081
10.24	0.000157974		10.24	0.000325932		10.24	0.000406336
10.25	0.000157211		10.25	0.000119226		10.25	0.000420883
10.26	0.000110621		10.26	0.00015895		10.26	0.000417272
10.27	0.000149327		10.27	0.000168919		10.27	0.000323786
10.28	0.000120285		10.28	0.000192977		10.28	0.000310511
10.29	3.61581e-05		10.29	8.45377e-05		10.29	0.000304255
10.3	3.14788e-05		10.3	0.000160832		10.3	0.000272008
10.31	-1.13984e-05		10.31	0.000308638		10.31	0.000267838
10.32	1.917e-05		10.32	0.000282444		10.32	0.000146479
10.33	3.2496e-05		10.33	0.00039541		10.33	0.000168961
10.34	5.44687e-05		10.34	0.00040899		10.34	7.11517e-05
10.35	5.78256e-05		10.35	0.000552372		10.35	3.73789e-05
10.36	6.05722e-05		10.36	0.000410465		10.36	8.33637e-06
10.37	7.37965e-05		10.37	0.000405176		10.37	3.45356e-06
10.38	6.09282e-05		10.38	0.000550592		10.38	-1.25682e-05
10.39	8.18328e-05		10.39	0.000584873		10.39	4.75515e-05
10.4	2.89865e-05		10.4	0.000475366		10.4	4.72463e-05
10.41	4.55169e-05		10.41	0.000423385		10.41	4.50083e-05
10.42	4.21599e-05		10.42	0.000429793		10.42	-1.99432e-05
10.43	4.61272e-05		10.43	0.000384322		10.43	-2.89968e-05
10.44	7.76112e-05		10.44	0.000319828		10.44	-5.62083e-05
10.45	8.42742e-05		10.45	0.000552677		10.45	5.99111e-05
10.46	6.5455e-05		10.46	0.000568852		10.46	6.07249e-05
10.47	7.08973e-05		10.47	0.000654657		10.47	0.000110469
10.48	1.07268e-05		10.48	0.000647485		10.48	9.50572e-05
10.49	1.5101e-05		10.49	0.000661269		10.49	0.000100805
10.5	8.07138e-05		10.5	0.000631972		10.5	0.00012354
10.51	6.49973e-05		10.51	0.000480452		10.51	0.000119115
10.52	8.40199e-05		10.52	0.000550032		10.52	0.000106654
10.53	9.04794e-05		10.53	0.000457056		10.53	9.73968e-05
10.54	5.94532e-05		10.54	0.000462549		10.54	0.00018249
10.55	5.40109e-05		10.55	0.000343479		10.55	0.000184931
10.56	6.30136e-05		10.56	0.000416772		10.56	0.000198308
10.57	5.01962e-05		10.57	0.000392409		10.57	0.000214432
10.58	4.25668e-05		10.58	0.000350346		10.58	0.000208328
10.59	7.23215e-05		10.59	0.000321354		10.59	0.000139206
10.6	5.98601e-05		10.6	0.000340122		10.6	0.000159907
10.61	7.71026e-05		10.61	0.000384373		10.61	0.000304103
10.62	7.22197e-05		10.62	0.000469364		10.62	0.000329229
10.63	9.96856e-05		10.63	0.000515497		10.63	0.000326279
10.64	9.08355e-05		10.64	0.000501764		10.64	0.000363205
10.65	0.00017481		10.65	0.000267999		10.65	0.000278213
10.66	0.000205327		10.66	0.000260115		10.66	0.000348658
10.67	0.00016128		10.67	0.000189671		10.67	0.000264735
10.68	0.000159551		10.68	0.000318353		10.68	0.000258581
10.69	0.000221044		10.69	0.000334324		10.69	0.000340012
10.7	0.000244898		10.7	0.000376286		10.7	0.000355982
10.71	0.000279078		10.71	0.00036118		10.71	0.000351812
10.72	0.000284164		10.72	0.000294804		10.72	0.00034642
10.73	0.000267329		10.73	0.000350244		10.73	0.000353999
10.74	0.00029922		10.74	0.000391036		10.74	0.000296422
10.75	0.000314377		10.75	0.00042313		10.75	0.000431463
10.76	0.00029688		10.76	0.000399072		10.76	0.000478205
10.77	0.000299525		10.77	0.000566512		10.77	0.000508316
10.78	0.000322973		10.78	0.000494084		10.78	0.000510605
10.79	0.000261988		10.79	0.000520786		10.79	0.000518082
10.8	0.000296931		10.8	0.000500899		10.8	0.000531865
10.81	0.000329585		10.81	0.000474349		10.81	0.000391841
10.82	0.000320124		10.82	0.000375828		10.82	0.000359187
10.83	0.000337011		10.83	0.000342309		10.83	0.000399216
10.84	0.000373988		10.84	0.000367893		10.84	0.00041066
10.85	0.000329025		10.85	0.000381626		10.85	0.000363358
10.86	0.000301712		10.86	0.000362655		10.86	0.000290319
10.87	0.000468745		10.87	0.000432235		10.87	0.000612686
10.88	0.000470932		10.88	0.000282698		10.88	0.000614466
10.89	0.000406794		10.89	0.000302382		10.89	0.000488887
10.9	0.000313054		10.9	0.000369674		10.9	0.000520879
10.91	0.000317683		10.91	0.000405176		10.91	0.000533696
10.92	0.000280909		10.92	0.000531112		10.92	0.000562485
10.93	0.000296066		10.93	0.000437473		10.93	0.000538935
10.94	0.000257767		10.94	0.000353957		10.94	0.000547938
10.95	0.000336349		10.95	0.000380863		10.95	0.000440516
10.96	0.000492549		10.96	0.000339105		10.96	0.000422918
10.97	0.000518997		10.97	0.000459141		10.97	0.000407811
10.98	0.000490921		10.98	0.000448714		10.98	0.000391841
10.99	0.000562586		10.99	0.000461226		10.99	0.000382736
11	0.000532374		11	0.000466923		11	0.000358627
11.01	0.000520472		11.01	0.000513411		11.01	0.000359492
11.02	0.000626317		11.02	0.00059057		11.02	0.000351303
11.03	0.000572301		11.03	0.000642755		11.03	0.000300339
11.04	0.000507451		11.04	0.000633142		11.04	0.000279689
11.05	0.000478663		11.05	0.000632277		11.05	0.000287114
11.06	0.000495549		11.06	0.000610305		11.06	0.000303492
11.07	0.000458623		11.07	0.000519311		11.07	4.16005e-05
11.08	0.000453333		11.08	0.000562036		11.08	3.9566e-05
11.09	0.000445958		11.09	0.000538843		11.09	5.83343e-05
11.1	0.00046081		11.1	0.000425368		11.1	-9.97417e-06
11.11	0.000428004		11.11	0.000444289		11.11	-1.58184e-06
11.12	0.000408625		11.12	0.000393732		11.12	-2.59909e-06
11.13	0.000400182		11.13	0.000429488		11.13	-2.90427e-06
11.14	0.000390925		11.14	0.000422164		11.14	2.9953e-05
11.15	0.000323379		11.15	0.000376235		11.15	-9.36382e-06
11.16	0.000302933		11.16	0.000404616		11.16	-3.02175e-05
11.17	0.0002774		11.17	0.000103408		11.17	-8.15379e-05
11.18	0.000271754		11.18	7.82816e-05		11.18	-9.1507e-05
11.19	0.000203445		11.19	3.1081e-05		11.19	-1.50604e-05
11.2	0.000206039		11.2	3.35733e-05		11.2	-2.76235e-05
11.21	0.000153498		11.21	3.3675e-05		11.21	9.1043e-07
11.22	6.64723e-05		11.22	-2.9242e-05		11.22	1.46433e-05
11.23	7.06939e-05		11.23	-6.90675e-05		11.23	1.76951e-05
11.24	6.66757e-05		11.24	1.63158e-06		11.24	-6.2612e-06
11.25	6.83033e-05		11.25	3.17931e-05		11.25	8.45286e-05
11.26	5.63506e-05		11.26	4.1101e-05		11.26	7.7357e-05
11.27	-2.6352e-05		11.27	9.7762e-05		11.27	3.52936e-05
11.28	-1.59761e-05		11.28	5.25451e-05		11.28	2.12046e-05
11.29	1.82587e-06		11.29	3.63199e-05		11.29	6.91222e-06
11.3	-4.32851e-06		11.3	2.99621e-05		11.3	-1.06354e-05
11.31	2.49684e-05		11.31	1.59748e-05		11.31	-4.68446e-06
11.32	0.000139257		11.32	-0.000111639		11.32	3.1072e-05
11.33	0.000122014		11.33	-7.52727e-05		11.33	3.31573e-05
11.34	0.000130457		11.34	-4.52129e-05		11.34	1.96279e-05
11.35	0.000128728		11.35	0.000167902		11.35	2.70538e-05
11.36	7.67507e-06		11.36	0.000255436		11.36	0.000185084
11.37	2.1408e-05		11.37	0.000286513		11.37	0.000215449
11.38	3.33098e-05		11.38	0.000363214		11.38	0.000260157
11.39	1.1388e-05		11.39	0.000383813		11.39	0.000192408
11.4	7.94422e-05		11.4	0.000378575		11.4	0.000228673
11.41	0.000208633		11.41	0.000356551		11.41	0.000251511
11.42	0.000211838		11.42	0.00044495		11.42	0.000299321
11.43	0.00021377		11.43	0.000492303		11.43	0.000359289
11.44	0.000224502		11.44	0.000392155		11.44	0.000510554
11.45	0.000231064		11.45	0.000415603		11.45	0.000411067
11.46	0.000262243		11.46	0.000388442		11.46	0.0004543
11.47	0.000193731		11.47	0.000342869		11.47	0.000441432
11.48	0.000184931		11.48	0.000336206		11.48	0.000569758
11.49	0.00015716		11.49	0.000336206		11.49	0.000554652
11.5	0.000231725		11.5	0.000353906		11.5	0.000549413
11.51	0.000228571		11.51	0.000356907		11.51	0.000806931
11.52	0.000160416		11.52	0.000407566		11.52	0.00074615
11.53	0.000173742		11.53	0.000370131		11.53	0.000777685
11.54	0.000169367		11.54	0.00051275		11.54	0.000774633
11.55	0.000186457		11.55	0.000424351		11.55	0.000817968
11.56	0.00019312		11.56	0.000329187		11.56	0.000645442
11.57	0.000185745		11.57	0.000335748		11.57	0.000663142
11.58	0.000177963		11.58	0.000300704		11.58	0.000679164
11.59	0.000225011		11.59	0.00032466		11.59	0.000657649
11.6	0.000184474		11.6	0.00035945		11.6	0.000664617
11.61	6.71335e-05		11.61	0.00040604		11.61	0.000600784
11.62	7.31353e-05		11.62	0.00042547		11.62	0.000554855
11.63	7.22706e-05		11.63	0.000356195		11.63	0.0004897
11.64	5.98093e-05		11.64	0.000455326		11.64	0.000337163
11.65	4.59746e-05		11.65	0.000573328		11.65	0.000354151
11.66	4.369e-06		11.66	0.000614577		11.66	0.000339198
11.67	-4.68455e-06		11.67	0.000696364		11.67	0.000363866
11.68	7.57753e-07		11.68	0.00069494		11.68	0.000232997
11.69	3.25978e-05		11.69	0.000695245		11.69	0.000318751
11.7	-4.39505e-05		11.7	0.000657149		11.7	0.000335739
11.71	-3.29133e-05		11.71	0.000678918		11.71	7.28811e-05
11.72	-1.98416e-05		11.72	0.000747939		11.72	8.15277e-05
11.73	-1.85192e-05		11.73	0.000715641		11.73	9.994e-05
11.74	-1.60778e-05		11.74	0.000591842		11.74	5.45196e-05
11.75	-6.12438e-05		11.75	0.000449121		11.75	1.1083e-05
11.76	-7.87405e-05		11.76	0.000458429		11.76	4.47032e-05
11.77	-8.73872e-05		11.77	0.000473942		11.77	0.000159653
11.78	-6.82628e-05		11.78	0.000441186		11.78	0.000131627
11.79	-0.000113276		11.79	0.000508122		11.79	0.000173589
11.8	-0.000135656		11.8	0.000478214		11.8	0.000126846
11.81	-0.000126907		11.81	0.0004184		11.81	0.000210922
11.82	-0.000155136		11.82	0.000346277		11.82	0.000209244
11.83	-0.000146947		11.83	0.00042786		11.83	0.000207464
11.84	-0.000150762		11.84	0.000606948		11.84	0.000210464
11.85	-0.000109156		11.85	0.000427911		11.85	0.000222519
11.86	-7.4112e-05		11.86	0.000452427		11.86	0.000185644
11.87	-7.68078e-05		11.87	0.000320642		11.87	0.000157771
11.88	-7.67569e-05		11.88	0.000343022		11.88	0.0001595
11.89	-9.80175e-05		11.89	0.000375523		11.89	0.000113469
11.9	-0.000100408		11.9	0.000396732		11.9	0.00011174
11.91	-0.000127263		11.91	0.000482792		11.91	9.14459e-05
11.92	-0.000185247		11.92	0.000409143		11.92	8.73769e-05
11.93	-0.000185857		11.93	0.000429742		11.93	2.79185e-05
11.94	-0.000163427		11.94	0.000420434		11.94	3.72263e-05
11.95	-0.000147507		11.95	0.000433862		11.95	6.67267e-05
11.96	-0.000143896		11.96	0.000549066		11.96	5.09593e-05
11.97	-0.000145015		11.97	0.000511835		11.97	-2.28933e-05
11.98	-0.00013886		11.98	0.000646722		11.98	3.94134e-05
11.99	-0.000156001		11.99	0.000578821		11.99	3.19925e-06
12	-0.000147812		12	0.000598301		12	3.30047e-05
12.01	-0.000141963		12.01	0.000671391		12.01	-3.86098e-05
12.02	-7.53836e-05		12.02	0.000687667		12.02	-5.15289e-05
12.03	-7.38577e-05		12.03	0.000670628		12.03	4.94842e-05
12.04	-5.17833e-05		12.04	0.000495355		12.04	5.15187e-05
12.05	-8.13854e-05		12.05	0.000507359		12.05	2.71047e-05
12.06	-6.7449e-05		12.06	0.000451868		12.06	4.31773e-05
12.07	-9.9234e-06		12.07	0.000488031		12.07	4.80601e-05
12.08	0.000143275		12.08	0.000488031		12.08	0.00013117
12.09	0.000145106		12.09	0.000501052		12.09	0.000111893
12.1	0.000196223		12.1	0.000522363		12.1	9.62779e-05
12.11	0.00022379		12.11	0.000408685		12.11	0.000106603
12.12	0.000212295		12.12	0.000490523		12.12	0.000107264
12.13	0.000208328		12.13	0.000495965		12.13	0.00011113
12.14	0.000183914		12.14	0.000545302		12.14	0.000255376
12.15	0.000161738		12.15	0.000554		12.15	0.000229894
12.16	0.000161178		12.16	0.000422876		12.16	0.000247798
12.17	0.000195562		12.17	0.000444391		12.17	0.000176539
12.18	0.000180455		12.18	0.000384373		12.18	9.60235e-05
12.19	0.000193375		12.19	0.00038951		12.19	9.09373e-05
12.2	0.00020075		12.2	0.000378168		12.2	6.68793e-05
12.21	0.000194646		12.21	0.00026688		12.21	6.08775e-05
12.22	0.000131526		12.22	0.000239618		12.22	0.000200953
12.23	0.00012415		12.23	0.000269779		12.23	0.000116623
12.24	0.000148412		12.24	0.000173446		12.24	0.000142156
12.25	0.000157109		12.25	0.000197554		12.25	0.000223384
12.26	0.000177607		12.26	0.000241296		12.26	0.000203954
12.27	0.000180099		12.27	0.00024562		12.27	0.000202021
12.28	2.27304e-05		12.28	0.000214237		12.28	0.000189102
12.29	3.47849e-05		12.29	0.000236057		12.29	0.000182795
12.3	1.17441e-05		12.3	0.000164646		12.3	0.000195307
12.31	-1.88752e-05		12.31	0.000174565		12.31	0.000187322
12.32	-2.29951e-05		12.32	0.000118565		12.32	0.000236913
12.33	-1.74002e-05		12.33	0.000151168		12.33	0.000248306
12.34	2.12554e-05		12.34	0.000111495		12.34	0.000104772
12.35	3.00546e-05		12.35	0.000172632		12.35	0.000105077
12.36	5.41635e-05		12.36	0.000203658		12.36	0.000100754
12.37	2.33408e-05		12.37	0.000200606		12.37	0.000109756
12.38	3.73788e-05		12.38	0.000189874		12.38	0.000198512
12.39	6.86594e-05		12.39	0.000167444		12.39	0.000217127
12.4	7.87302e-05		12.4	0.000170902		12.4	0.000282333
12.41	7.8425e-05		12.41	0.000213627		12.41	0.000370275
12.42	8.04595e-05		12.42	0.000154372		12.42	0.000240423
12.43	0.000105687		12.43	6.50573e-05		12.43	0.000251918
12.44	6.77438e-05		12.44	9.21162e-05		12.44	0.00028452
12.45	5.94024e-05		12.45	0.00012416		12.45	0.000219162
12.46	4.03797e-05		12.46	0.000229852		12.46	0.000216924
12.47	-1.03303e-05		12.47	0.000334884		12.47	0.000215347
12.48	-6.21043e-06		12.48	0.000426131		12.48	0.000140528
12.49	-2.73184e-05		12.49	0.000386814		12.49	0.00028213
12.5	-2.83357e-05		12.5	0.000385136		12.5	0.000270991
12.51	-1.03812e-05		12.51	0.000586094		12.51	0.000272212
12.52	5.28411e-05		12.52	0.000589858		12.52	0.000238897
12.53	0.00012471		12.53	0.000554407		12.53	0.000233353
12.54	0.000282994		12.54	0.000544539		12.54	0.000219111
12.55	0.000283554		12.55	0.000537368		12.55	0.000409337
12.56	0.000270381		12.56	0.000522719		12.56	0.000375565
12.57	0.00035232		12.57	0.000498407		12.57	0.000362493
12.58	0.000375463		12.58	0.000434778		12.58	0.000297897
12.59	0.000351456		12.59	0.000400649		12.59	0.000455571
12.6	0.000320277		12.6	0.000445306		12.6	0.000443161
12.61	0.000388128		12.61	0.000483097		12.61	0.000346522
12.62	0.000425918		12.62	0.000566359		12.62	0.000337875
12.63	0.000433548		12.63	0.000604659		12.63	0.000328364
12.64	0.00044072		12.64	0.000573734		12.64	0.000283198
12.65	0.000449671		12.65	0.000528518		12.65	0.000315547
12.66	0.00069544		12.66	0.000476638		12.66	0.000390111
12.67	0.000701034		12.67	0.000389459		12.67	0.000407303
12.68	0.00070668		12.68	0.000372573		12.68	0.00041361
12.69	0.000754644		12.69	0.000338088		12.69	0.000272415
12.7	0.000729314		12.7	0.000406905		12.7	0.000288895
12.71	0.000691727		12.71	0.000197097		12.71	0.000291946
12.72	0.000624995		12.72	0.000125889		12.72	0.000303747
12.73	0.000565536		12.73	0.000126957		12.73	0.000287521
12.74	0.000393672		12.74	8.09773e-05		12.74	0.000292099
12.75	0.000413355		12.75	2.86396e-05		12.75	9.01743e-05
12.76	0.000400487		12.76	-1.04229e-05		12.76	0.000126185
12.77	0.000345962		12.77	3.81868e-06		12.77	0.000137833
12.78	0.000325821		12.78	1.21601e-05		12.78	9.7346e-05
12.79	0.000373428		12.79	0.000165511		12.79	-5.12238e-05
12.8	0.000395553		12.8	0.00010768		12.8	-9.21173e-05
12.81	0.000311223		12.81	0.000286615		12.81	-4.14581e-05
12.82	0.000279841		12.82	0.000239109		12.82	-4.18142e-05
12.83	0.000258021		12.83	0.000234888		12.83	-5.631e-05
12.84	0.000257665		12.84	0.000312301		12.84	-4.39504e-05
12.85	0.000274653		12.85	0.000353957		12.85	-8.51491e-05
12.86	-7.02423e-06		12.86	0.000332188		12.86	-0.000129756
12.87	-3.00608e-06		12.87	0.000329696		12.87	-0.000137334
12.88	2.53753e-05		12.88	0.00030223		12.88	-0.000121872
12.89	1.57114e-05		12.89	0.000359094		12.89	-0.000129705
12.9	9.72442e-05		12.9	0.000388493		12.9	-0.000150457
12.91	0.0002391		12.91	0.000401005		12.91	-0.000137995
12.92	0.000245305		12.92	0.00042018		12.92	-0.000164241
12.93	0.000250341		12.93	0.000475773		12.93	-0.000154424
12.94	0.000229131		12.94	0.000513208		12.94	-0.000135401
12.95	0.000328415		12.95	0.000551253		12.95	-5.23427e-05
12.96	0.000326024		12.96	0.000623427		12.96	-5.50893e-05
12.97	0.000312241		12.97	0.000602472		12.97	-1.09406e-05
12.98	0.000285843		12.98	0.000656895		12.98	-8.80433e-06
12.99	0.000425054		12.99	0.000542098		12.99	3.26996e-05
13	0.000423121		13	0.00055517		13	2.23745e-05
13.01	0.000415848		13.01	0.000301467		13.01	-2.34528e-05
13.02	0.000431971		13.02	0.000409601		13.02	-5.64587e-07
13.03	0.000421493		13.03	0.000405583		13.03	1.10321e-05
13.04	0.000423426		13.04	0.000451969		13.04	-1.77562e-05
13.05	0.00039006		13.05	0.000392307		13.05	-2.87425e-05
13.06	0.00050384		13.06	0.000491947		13.06	-4.9291e-05
13.07	0.000486801		13.07	0.000538181		13.07	-5.39195e-05
13.08	0.000505468		13.08	0.000672561		13.08	-3.32693e-05
13.09	0.000490921		13.09	0.00066366		13.09	-3.81521e-05
13.1	0.000426681		13.1	0.000616408		13.1	-3.22011e-05
13.11	0.00029688		13.11	0.000698195		13.11	-5.13764e-05
13.12	0.000288895		13.12	0.000742141		13.12	-2.56907e-05
13.13	0.000257207		13.13	0.000705062		13.13	-1.98874e-06
13.14	0.000264837		13.14	0.000714726		13.14	3.19366e-05
13.15	0.000141037		13.15	0.000646926		13.15	-3.68805e-05
13.16	0.000281672		13.16	0.000627547		13.16	7.40509e-05
13.17	0.000300695		13.17	0.000655216		13.17	1.62709e-05
13.18	0.000304306		13.18	0.000627954		13.18	4.99929e-05
13.19	9.90752e-05		13.19	0.000643721		13.19	1.18968e-05
13.2	0.000118861		13.2	0.000646163		13.2	1.28631e-05
13.21	0.000320531		13.21	0.000670933		13.21	2.05434e-05
13.22	0.000286606		13.22	0.000669814		13.22	-1.02793e-05
13.23	0.000307002		13.23	0.00064835		13.23	3.70787e-06
13.24	0.000349726		13.24	0.000542352		13.24	-7.17175e-07
13.25	0.000344843		13.25	0.000539911		13.25	2.99021e-05
13.26	0.000212346		13.26	0.000392053		13.26	4.50592e-05
13.27	0.000274551		13.27	0.00033229		13.27	6.55568e-05
13.28	0.000236506		13.28	0.000156763		13.28	3.11228e-05
13.29	0.000219772		13.29	0.000102187		13.29	4.32281e-05
13.3	0.000195307		13.3	0.00013123		13.3	5.86395e-05
13.31	0.000209651		13.31	4.25251e-05		13.31	0.000103907
13.32	0.000240422		13.32	5.82926e-05		13.32	9.20054e-05
13.33	0.000253748		13.33	7.17712e-05		13.33	5.94025e-05
13.34	0.000228266		13.34	4.80183e-05		13.34	3.75874e-06
13.35	0.000235845		13.35	5.27485e-05		13.35	4.57254e-06
13.36	0.000107315		13.36	3.85579e-05		13.36	-0.000111598
13.37	0.000236353		13.37	8.01635e-05		13.37	-0.000117498
13.38	0.000235133		13.38	5.21382e-05		13.38	-0.000115056
13.39	0.00025146		13.39	1.9637e-05		13.39	-0.000119227
13.4	0.000214381		13.4	8.142e-06		13.4	-0.000122025
13.41	1.85597e-05		13.41	2.52318e-05		13.41	-3.22011e-05
13.42	3.48866e-05		13.42	-7.41537e-05		13.42	1.97805e-05
13.43	1.46433e-05		13.43	-5.86406e-05		13.43	-1.08897e-05
13.44	-3.8966e-05		13.44	-1.22031e-05		13.44	-9.31296e-06
13.45	5.4723e-05		13.45	6.71935e-05		13.45	-3.91185e-05
13.46	6.21489e-05		13.46	0.000114343		13.46	6.81049e-06
13.47	7.92938e-06		13.47	0.0001354		13.47	2.02382e-05
13.48	3.80951e-06		13.48	0.000120396		13.48	2.57314e-05
13.49	3.86037e-06		13.49	0.000182347		13.49	1.64744e-05
13.5	0.000133051		13.5	0.000108036		13.5	1.52078e-06
13.51	0.000316106		13.51	0.000149286		13.51	-2.14183e-05
13.52	0.000296931		13.52	0.000129805		13.52	-3.98814e-05
13.53	0.000285182		13.53	0.000100407		13.53	-3.35744e-05
13.54	0.000293727		13.54	9.20653e-05		13.54	8.53982e-06
13.55	0.000309087		13.55	7.24832e-05		13.55	0.00012471
13.56	0.000304815		13.56	0.000196079		13.56	8.95131e-05
13.57	0.000170588		13.57	0.000166376		13.57	8.81398e-05
13.58	0.000228775		13.58	0.000196181		13.58	6.4031e-05
13.59	0.000232437		13.59	0.000282393		13.59	7.93406e-05
13.6	0.000271398		13.6	0.000253452		13.6	7.58311e-05
13.61	0.000275416		13.61	0.000365655		13.61	-6.10861e-06
13.62	0.000263616		13.62	0.000348057		13.62	-4.15599e-05
13.63	0.000299881		13.63	0.00036001		13.63	-2.02484e-05
13.64	0.00029688		13.64	0.000325677		13.64	-7.32932e-06
13.65	0.000214889		13.65	0.00034058		13.65	5.1417e-05
13.66	0.000211583		13.66	0.000302433		13.66	-1.84682e-05
13.67	0.000227198		13.67	0.000274866		13.67	5.08067e-05
13.68	0.000222163		13.68	0.000348616		13.68	6.91172e-05
13.69	0.000233709		13.69	0.000324965		13.69	8.58002e-05
13.7	0.000138799		13.7	0.000348667		13.7	0.000148259
13.71	-6.34309e-05		13.71	0.000287886		13.71	0.000196477
13.72	7.02361e-05		13.72	0.000402531		13.72	0.00021372
13.73	7.65939e-05		13.73	0.000486047		13.73	0.000216466
13.74	0.000165604		13.74	0.000498305		13.74	0.000200038
13.75	0.000154363		13.75	0.00053101		13.75	0.000103399
13.76	0.00015009		13.76	0.00044022		13.76	0.000103297
13.77	0.000119319		13.77	0.000429132		13.77	0.000133153
13.78	7.83741e-05		13.78	0.000375218		13.78	0.00011235
13.79	0.00020197		13.79	0.000307113		13.79	9.55658e-05
13.8	0.00015655		13.8	0.000339054		13.8	9.72951e-05
13.81	0.000177353		13.81	0.000259454		13.81	0.000123642
13.82	0.000185999		13.82	0.000274916		13.82	0.000116267
13.83	0.000282232		13.83	0.000238194		13.83	9.59218e-05
13.84	0.000291234		13.84	0.000311029		13.84	0.000133001
13.85	0.000271194		13.85	0.000251876		13.85	8.40708e-05
13.86	0.000306239		13.86	0.000227665		13.86	8.60036e-05
13.87	0.000304662		13.87	0.000462244		13.87	-1.0788e-05
13.88	0.000295659		13.88	0.000393172		13.88	-1.17544e-05
13.89	0.000319412		13.89	0.000374607		13.89	-2.32493e-05
13.9	0.000283859		13.9	0.000400039		13.9	3.38186e-05
13.91	0.000304052		13.91	0.000419977		13.91	-1.37839e-06
13.92	0.000208938		13.92	0.000281834		13.92	-4.48101e-06
13.93	0.000253291		13.93	0.000425826		13.93	7.59837e-05
13.94	0.00017837		13.94	0.000456038		13.94	6.3268e-05
13.95	0.000174911		13.95	0.000444238		13.95	0.000125168
13.96	0.000180405		13.96	0.00041484		13.96	0.000126948
13.97	0.00018488		13.97	0.000470941		13.97	0.000268041
13.98	0.000187576		13.98	0.000495559		13.98	0.000371597
13.99	4.20073e-05		13.99	0.000534723		13.99	0.000364883
14	6.89645e-05		14	0.000605981		14	0.000369207
14.01	3.91082e-05		14.01	0.000694737		14.01	0.000352117
14.02	8.14767e-05		14.02	0.000647892		14.02	0.000352931
14.03	-2.76236e-05		14.03	0.000746617		14.03	0.000378515
14.04	-3.14892e-05		14.04	0.000706995		14.04	0.000455571
14.05	-1.75019e-05		14.05	0.000646265		14.05	0.000539953
14.06	-4.48152e-05		14.06	0.000679783		14.06	0.000604599
14.07	-7.13146e-05		14.07	0.000449274		14.07	0.000743098
14.08	1.29139e-05		14.08	0.000452732		14.08	0.000745539
14.09	-1.55692e-05		14.09	0.000441542		14.09	0.000814763
14.1	1.75424e-05		14.1	0.000398462		14.1	0.00078511
14.11	8.9975e-06		14.11	0.000354313		14.11	0.000747167
14.12	-8.24493e-06		14.12	0.000340885		14.12	0.000740657
14.13	-2.90986e-05		14.13	0.000226292		14.13	0.000652359
14.14	3.71245e-05		14.14	0.000173496		14.14	0.000642034
14.15	4.47539e-05		14.15	0.000132501		14.15	0.000602158
14.16	4.85686e-05		14.16	0.000203149		14.16	0.000602259
14.17	5.30445e-05		14.17	0.000187789		14.17	0.000470373
14.18	2.99529e-05		14.18	0.000236261		14.18	0.000374446
14.19	9.01234e-05		14.19	0.000229801		14.19	0.000393977
14.2	5.97584e-05		14.2	0.000160272		14.2	0.000411474
14.21	0.000131119		14.21	2.75715e-05		14.21	0.000380244
14.22	0.000129338		14.22	0.000134892		14.22	0.000497737
14.23	0.000134069		14.23	3.99311e-05		14.23	0.000467016
14.24	0.000147802		14.24	7.1822e-05		14.24	0.000402369
14.25	0.000133967		14.25	0.000369979		14.25	0.000315496
14.26	0.000124761		14.26	0.000335952		14.26	0.000272466
14.27	0.000166977		14.27	0.000330204		14.27	0.000204056
14.28	0.000238744		14.28	0.00034999		14.28	0.000184982
14.29	0.000271245		14.29	0.000376438		14.29	0.000255936
14.3	0.00024734		14.3	0.000414484		14.3	0.000396317
14.31	0.000234166		14.31	0.000430861		14.31	0.000398402
14.32	0.000232844		14.32	0.000476689		14.32	0.000406845
14.33	0.000219569		14.33	0.000381677		14.33	0.000513657
14.34	0.00013651		14.34	0.000377252		14.34	0.000508062
14.35	0.000158584		14.35	0.000693923		14.35	0.000464167
14.36	0.000146327		14.36	0.000696161		14.36	0.000495499
14.37	0.000175929		14.37	0.000646671		14.37	0.000488174
14.38	0.000176641		14.38	0.000603642		14.38	0.000488683
14.39	0.000112605		14.39	0.000536096		14.39	0.000536138
14.4	0.000139613		14.4	0.000571954		14.4	0.000544581
14.41	6.66757e-05		14.41	0.00056936		14.41	0.000571996
14.42	1.59148e-05		14.42	0.000786391		14.42	0.000459284
14.43	-1.63321e-05		14.43	0.00078044		14.43	0.000490616
14.44	6.14919e-06		14.44	0.00072617		14.44	0.000434006
14.45	1.07268e-05		14.45	0.000429132		14.45	0.000489751
14.46	1.38803e-05		14.46	0.000482487		14.46	0.000475713
14.47	-2.55891e-05		14.47	0.000485437		14.47	0.000397588
14.48	-0.000178228		14.48	0.000478214		14.48	0.000388585
14.49	-0.000209966		14.49	0.00055283		14.49	0.000244848
14.5	-8.75906e-05		14.5	0.000534011		14.5	1.76442e-05
14.51	-8.50984e-05		14.51	0.000525364		14.51	1.94753e-05
14.52	-0.0001117		14.52	0.000612797		14.52	7.13552e-05
14.53	-0.00012762		14.53	0.000634058		14.53	1.62709e-05
14.54	-0.000131383		14.54	0.000695042		14.54	0.000153753
14.55	-0.000138758		14.55	0.00045085		14.55	0.000159093
14.56	-0.000117498		14.56	0.000374658		14.56	0.000144852
14.57	-0.000109868		14.57	0.000429742		14.57	0.000112147
14.58	-9.51183e-05		14.58	0.000535282		14.58	0.000185186
14.59	-8.37251e-05		14.59	0.000593113		14.59	0.000117894
14.6	-0.000105291		14.6	0.000572921		14.6	9.49554e-05
14.61	0.000107671		14.61	0.000600743		14.61	7.91372e-05
14.62	0.00013473		14.62	0.000353754		14.62	8.27484e-05
14.63	0.0001949		14.63	0.000401005		14.63	9.80072e-05
14.64	0.000175827		14.64	0.000540063		14.64	9.27175e-05
14.65	0.000170181		14.65	0.000613356		14.65	4.84161e-05
14.66	0.000199427		14.66	0.000577244		14.66	4.65851e-05
14.67	0.000217738		14.67	0.000559544		14.67	4.22109e-05
14.68	0.000218145		14.68	0.000563613		14.68	7.21181e-05
14.69	0.000304764		14.69	0.000470178		14.69	0.000221196
14.7	0.000223078		14.7	0.000540572		14.7	0.00021494
14.71	0.00024734		14.71	0.000588027		14.71	0.000215449
14.72	0.000257207		14.72	0.000494236		14.72	0.000167791
14.73	0.000268041		14.73	0.000429793		14.73	0.000160772
14.74	0.000271398		14.74	0.000434778		14.74	3.12246e-05
14.75	0.000243372		14.75	0.000427403		14.75	5.2536e-05
14.76	0.00022201		14.76	0.000415094		14.76	4.82635e-05
14.77	0.000185542		14.77	0.000342564		14.77	8.08156e-05
14.78	0.000176692		14.78	0.000233158		14.78	9.70966e-06
14.79	0.000166061		14.79	0.000270593		14.79	3.87522e-05
14.8	0.000208074		14.8	0.000285852		14.8	5.16713e-05
14.81	-5.85439e-06		14.81	0.000384119		14.81	4.10919e-05
14.82	9.4701e-05		14.82	0.000440932		14.82	2.81728e-05
14.83	0.000200597		14.83	0.000411076		14.83	-1.16526e-05
14.84	0.000173487		14.84	0.000285649		14.84	9.26666e-05
14.85	0.000166214		14.85	0.000198928		14.85	0.000114894
14.86	0.000174301		14.86	0.000188857		14.86	0.000137883
14.87	0.000155584		14.87	0.000400649		14.87	0.000194138
14.88	0.000166621		14.88	0.000378117		14.88	0.000334671
14.89	9.38872e-05		14.89	0.000380253		14.89	0.000186661
14.9	0.000283452		14.9	0.000310571		14.9	0.00019663
14.91	0.000419968		14.91	0.000302891		14.91	0.000202174
14.92	0.00042541		14.92	0.00026744		14.92	0.00017776
14.93	0.000412949		14.93	0.000288192		14.93	0.000131577
14.94	0.000444483		14.94	0.000298364		14.94	0.000154922
14.95	0.000470322		14.95	0.000261489		14.95	0.000185389
14.96	0.000486292		14.96	0.000310673		14.96	0.000187627
14.97	0.000522201		14.97	0.000320489		14.97	0.000157771
14.98	0.000517726		14.98	0.000333765		14.98	0.000153447
14.99	0.000515589		14.99	0.000287937		14.99	0.000108383
15	0.000479019		15	0.000372013		15	0.000115809
15.01	0.000486903		15.01	0.000302687		15.01	0.000167689
15.02	0.000408218		15.02	0.000216679		15.02	0.000180761
15.03	0.000248103		15.03	0.000204879		15.03	0.000189204
15.04	0.000304916		15.04	0.000236922		15.04	0.000122777
15.05	0.000358932		15.05	0.000275425		15.05	0.000101262
15.06	0.000324651		15.06	0.000302382		15.06	6.82526e-05
15.07	0.000327398		15.07	0.000146539		15.07	8.13292e-06
15.08	0.00032516		15.08	0.000198877		15.08	-0.000164546
15.09	0.000305323		15.09	0.000282393		15.09	-0.000172277
15.1	7.45086e-05		15.1	0.000275171		15.1	-0.000160172
15.11	-5.61067e-05		15.11	0.000227411		15.11	-0.000143489
15.12	-6.71439e-05		15.12	0.000227818		15.12	-0.000141556
15.13	-5.28006e-05		15.13	0.00026861		15.13	-0.000108393
15.14	-8.51492e-05		15.14	0.000202488		15.14	-0.00013235
15.15	0.000122675		15.15	0.000200148		15.15	-0.000164546
15.16	0.000118505		15.16	0.000164646		15.16	-0.000176498
15.17	6.79473e-05		15.17	0.00015895		15.17	-0.000169174
15.18	9.71933e-05		15.18	0.000137282		15.18	-0.000165817
15.19	0.000108637		15.19	0.000166732		15.19	-0.000150762
15.2	0.000105026		15.2	6.63288e-05		15.2	-0.000150152
15.21	0.000106298		15.21	-4.21762e-06		15.21	-0.000183263
15.22	6.80999e-05		15.22	-3.91602e-05		15.22	-0.00017426
15.23	7.33387e-05		15.23	2.90315e-06		15.23	-0.000185501
15.24	0.000118708		15.24	-3.44809e-05		15.24	-0.000210017
15.25	0.000131983		15.25	-5.13315e-06		15.25	-0.000222885
15.26	0.000132136		15.26	-5.67587e-05		15.26	-0.000204168
15.27	0.000163976		15.27	-9.89238e-05		15.27	-1.05337e-05
15.28	0.000144953		15.28	-9.39393e-05		15.28	0.000107824
15.29	0.000170944		15.29	-7.72714e-06		15.29	0.000134628
15.3	0.000195765		15.3	1.12446e-05		15.3	0.000127914
15.31	0.000239965		15.31	7.10591e-05		15.31	0.000248561
15.32	0.000262548		15.32	0.000388544		15.32	0.00030278
15.33	0.000253443		15.33	0.00034531		15.33	0.000410965
15.34	0.000323735		15.34	0.000351923		15.34	0.000487768
15.35	8.13242e-05		15.35	0.000369979		15.35	0.000505569
15.36	6.37257e-05		15.36	0.000347701		15.36	0.000508113
15.37	9.0276e-05		15.37	0.000362553		15.37	0.000503484
15.38	7.86284e-05		15.38	0.000368249		15.38	0.00051681
15.39	6.9524e-05		15.39	0.000292617		15.39	0.000520269
15.4	6.92697e-05		15.4	0.000269881		15.4	0.000511826
15.41	6.38274e-05		15.41	0.000261947		15.41	0.000499517
15.42	5.61472e-05		15.42	0.000281732		15.42	0.000548294
15.43	5.3604e-05		15.43	0.000248264		15.43	0.000546768
15.44	-4.57816e-05		15.44	0.000201217		15.44	0.000640254
15.45	-7.77741e-05		15.45	0.000175684		15.45	0.000633998
15.46	-7.43155e-05		15.46	0.000235701		15.46	0.00064178
15.47	-8.73363e-05		15.47	0.00020142		15.47	0.000466812
15.48	-8.43863e-05		15.48	0.000202895		15.48	0.000345912
15.49	-9.20157e-05		15.49	5.35623e-05		15.49	0.000339757
15.5	-0.000122991		15.5	5.20873e-05		15.5	0.000361323
15.51	-0.000168259		15.51	0.000103001		15.51	0.000251663
15.52	-0.000146184		15.52	-0.000219367		15.52	0.000192052
15.53	-0.000144811		15.53	-0.000228115		15.53	6.32172e-05
15.54	-0.000201981		15.54	-0.000137681		15.54	-1.45009e-05
15.55	-0.000198776		15.55	-5.22319e-05		15.55	-4.19159e-05
15.56	-0.000186773		15.56	-3.41757e-05		15.56	-4.54763e-05
15.57	-0.000148728		15.57	4.41019e-05		15.57	-5.4479e-05
15.58	-8.22501e-05		15.58	3.75406e-05		15.58	-7.43154e-05
15.59	-7.37051e-05		15.59	7.75186e-05		15.59	-1.64337e-05
15.6	-7.44681e-05		15.6	0.000119887		15.6	-1.39415e-05
15.61	-4.88842e-05		15.61	0.000143437		15.61	-1.79596e-05
15.62	-5.2292e-05		15.62	0.000141199		15.62	-8.2962e-05
15.63	-6.1087e-06		15.63	0.000133468		15.63	-8.1487e-05
15.64	2.84779e-05		15.64	0.000178328		15.64	-0.000160273
15.65	4.04306e-05		15.65	0.000167952		15.65	-0.000121974
15.66	3.69211e-05		15.66	0.000185551		15.66	-0.00013708
15.67	0.000245204		15.67	0.000232751		15.67	-0.000148829
15.68	0.000286962		15.68	0.000147404		15.68	-0.000138046
15.69	0.000310613		15.69	0.00011831		15.69	-0.000148066
15.7	0.0003128		15.7	0.000147862		15.7	-0.000170802
15.71	0.000289454		15.71	3.03181e-05		15.71	-0.000204219
15.72	0.000253443		15.72	5.09175e-05		15.72	-0.000149745
15.73	0.000246729		15.73	7.25341e-05		15.73	-0.000157425
15.74	0.000255122		15.74	6.85159e-05		15.74	-0.000148982
15.75	0.000258784		15.75	2.58292e-07		15.75	-0.00017187
15.76	0.000418289		15.76	-2.29859e-05		15.76	-0.000174159
15.77	0.000388534		15.77	-9.221e-05		15.77	-0.000124568
15.78	0.000325058		15.78	-4.18051e-05		15.78	-0.000107732
15.79	0.000334773		15.79	-9.11419e-05		15.79	-8.46914e-05
15.8	0.000320938		15.8	1.17024e-05		15.8	-8.92182e-05
15.81	0.000300695		15.81	9.92878e-05		15.81	-7.67568e-05
15.82	0.000399979		15.82	0.000231378		15.82	-7.72654e-05
15.83	0.000362289		15.83	0.000259607		15.83	-7.49766e-05
15.84	0.000360713		15.84	0.000240584		15.84	-9.83734e-05
15.85	0.000380244		15.85	0.000299331		15.85	-0.000126195
15.86	0.000379633		15.86	0.000243382		15.86	-0.000135707
15.87	0.000229436		15.87	0.000307163		15.87	-0.000126195
15.88	0.000210261		15.88	0.000328678		15.88	-0.000119024
15.89	0.000161484		15.89	0.000371505		15.89	-7.12636e-05
15.9	0.000299169		15.9	0.00036886		15.9	4.00238e-05
15.91	0.000316259		15.91	0.000464329		15.91	3.87014e-05
15.92	0.000318293		15.92	0.000476587		15.92	-6.10861e-06
15.93	0.000355372		15.93	0.000455377		15.93	-6.97328e-06
15.94	0.000347997		15.94	0.000364384		15.94	-2.14691e-05
15.95	0.000362137		15.95	0.000302077		15.95	-1.03302e-05
15.96	0.000202174		15.96	0.000367436		15.96	-5.59999e-06
15.97	0.000206345		15.97	0.000370996		15.97	-4.76634e-05
15.98	0.000200495		15.98	0.000433506		15.98	-2.45717e-05
15.99	0.00020075		15.99	0.000550338		15.99	-0.000116175
16	0.000222061		16	0.000375065		16	-9.85769e-05
16.01	0.000228826		16.01	0.000349278		16.01	-8.57086e-05
16.02	0.000212753		16.02	0.000277256		16.02	-6.31765e-05
16.03	0.000204107		16.03	0.000394037		16.03	0.000145004
16.04	0.000233759		16.04	0.00038656		16.04	0.00014831
16.05	0.000233302		16.05	0.000397902		16.05	0.00015065
16.06	0.000230555		16.06	0.000376794		16.06	0.000158686
16.07	0.000232386		16.07	0.00032644		16.07	0.000156143
16.08	0.000255529		16.08	0.000380711		16.08	0.000145869
16.09	0.000336248		16.09	0.000495864		16.09	0.000120234
16.1	0.00019485		16.1	0.000446374		16.1	-5.49826e-06
16.11	0.000212397		16.11	0.000387069		16.11	3.3666e-05
16.12	0.000216924		16.12	0.000390527		16.12	3.84979e-05
16.13	0.000196426		16.13	0.000423334		16.13	5.89447e-05
16.14	0.000186966		16.14	0.000399377		16.14	0.00017598
16.15	0.000202428		16.15	0.000409346		16.15	0.000251918
16.16	0.000221959		16.16	0.000435032		16.16	0.000252731
16.17	0.000218602		16.17	0.000420587		16.17	0.000272364
16.18	0.000205429		16.18	0.000296838		16.18	0.000235998
16.19	0.000238134		16.19	0.000190841		16.19	0.000248611
16.2	0.000238235		16.2	0.000248214		16.2	0.000238235
16.21	0.000240117		16.21	0.000158136		16.21	0.000251765
16.22	0.000158025		16.22	8.37239e-05		16.22	0.000308375
16.23	0.000170639		16.23	-6.49985e-05		16.23	9.8465e-05
16.24	0.000113775		16.24	-8.33749e-06		16.24	0.000155685
16.25	5.39601e-05		16.25	-8.8853e-05		16.25	0.000151871
16.26	5.05523e-05		16.26	-3.39214e-05		16.26	0.000146734
16.27	-1.37381e-05		16.27	-4.1093e-05		16.27	0.00014948
16.28	-3.69823e-05		16.28	-8.93617e-05		16.28	0.000148412
16.29	-0.000121974		16.29	-0.000137986		16.29	0.000119013
16.3	-3.05736e-05		16.3	-2.25282e-05		16.3	0.000129288
16.31	-6.97887e-05		16.31	-4.61793e-05		16.31	0.000115555
16.32	-7.29422e-05		16.32	1.40929e-05		16.32	0.000172979
16.33	-7.32982e-05		16.33	0.000162561		16.33	0.00015416
16.34	-4.05936e-05		16.34	0.000263523		16.34	4.0685e-05
16.35	-6.97379e-05		16.35	0.000294295		16.35	5.5486e-05
16.36	-8.96251e-05		16.36	0.000199029		16.36	5.26377e-05
16.37	-8.44372e-05		16.37	0.000277561		16.37	3.11228e-05
16.38	-8.36742e-05		16.38	0.00029043		16.38	6.96767e-05
16.39	-0.000123856		16.39	0.00030223		16.39	5.06541e-05
16.4	-0.00012767		16.4	0.000363011		16.4	3.09194e-05
16.41	-0.000146083		16.41	0.000365961		16.41	2.51719e-05
16.42	-0.000132553		16.42	0.000379846		16.42	-2.72675e-05
16.43	-0.000140996		16.43	0.00047089		16.43	0.000112045
16.44	-0.000122075		16.44	0.000439915		16.44	6.70827e-05
16.45	-7.635e-05		16.45	0.000459853		16.45	7.2525e-05
16.46	-8.1894e-05		16.46	0.000453851		16.46	7.85777e-05
16.47	-9.93908e-05		16.47	0.000427199		16.47	0.000109451
16.48	-0.000120804		16.48	0.000498		16.48	0.000110062
16.49	-9.18631e-05		16.49	0.000486251		16.49	0.000129491
16.5	4.97893e-05		16.5	0.000424097		16.5	0.00015594
16.51	6.22507e-05		16.51	0.000427657		16.51	0.000154261
16.52	4.70936e-05		16.52	0.000350702		16.52	8.78855e-05
16.53	4.66867e-05		16.53	0.000182296		16.53	9.5871e-05
16.54	2.61891e-05		16.54	0.000105646		16.54	9.57184e-05
16.55	4.01254e-05		16.55	0.000140639		16.55	-2.54823e-06
16.56	0.000114995		16.56	0.000140232		16.56	8.38724e-06
16.57	0.000144597		16.57	3.98803e-05		16.57	2.2171e-05
16.58	0.000149277		16.58	0.0001118		16.58	-1.95363e-05
16.59	0.000131576		16.59	0.000113479		16.59	-1.80613e-05
16.6	0.000132492		16.6	-7.01506e-06		16.6	-2.31476e-05
16.61	0.000153498		16.61	5.59887e-06		16.61	-5.28005e-05
16.62	0.000143682		16.62	4.63248e-06		16.62	-7.51801e-05
16.63	0.000155991		16.63	2.28922e-05		16.63	-0.000185959
16.64	0.000155482		16.64	-5.23487e-06		16.64	-0.000164241
16.65	0.000142817		16.65	2.73172e-05		16.65	-0.000185603
16.66	0.0001536		16.66	2.80802e-05		16.66	-0.000189977
16.67	0.000227249		16.67	3.40819e-05		16.67	-0.000221817
16.68	0.000240728		16.68	-4.81121e-05		16.68	-0.000224208
16.69	0.000212804		16.69	-0.000130052		16.69	-0.000233617
16.7	2.44597e-05		16.7	-0.000195156		16.7	-0.000231583
16.71	6.77947e-05		16.71	-0.000148617		16.71	-0.000200404
16.72	0.000134476		16.72	-0.00013936		16.72	-0.000199844
16.73	0.000140325		16.73	-0.000170132		16.73	-0.000192622
16.74	0.000140732		16.74	-0.000176591		16.74	-0.000166885
16.75	0.000134069		16.75	-0.000216162		16.75	-0.000150152
16.76	5.38583e-05		16.76	-8.11219e-05		16.76	-0.000126195
16.77	0.000162348		16.77	-4.17542e-05		16.77	-0.000125992
16.78	0.000170995		16.78	-2.00868e-05		16.78	-0.000124415
16.79	0.000220739		16.79	-9.04957e-06		16.79	-8.815e-05
16.8	0.000206039		16.8	2.28413e-05		16.8	-5.62083e-05
16.81	0.000224146		16.81	9.30317e-05		16.81	-2.9302e-05
16.82	0.000314021		16.82	6.14969e-05		16.82	-8.95692e-06
16.83	0.000307714		16.83	9.51529e-06		16.83	-1.96381e-05
16.84	0.000281316		16.84	8.6267e-05		16.84	-5.12238e-05
16.85	0.000283503		16.85	0.000106409		16.85	-4.21702e-05
16.86	0.000299932		16.86	0.000133722		16.86	-3.88641e-05
16.87	0.000253036		16.87	0.000101373		16.87	-4.75108e-05
16.88	0.000238235		16.88	0.000130772		16.88	-2.31985e-05
16.89	0.000243474		16.89	0.000128127		16.89	-1.85191e-05
16.9	0.000236099		16.9	0.000148167		16.9	-4.21194e-05
16.91	0.000179692		16.91	0.000169529		16.91	-8.55052e-05
16.92	0.000118912		16.92	0.000241195		16.92	-6.47532e-05
16.93	9.73459e-05		16.93	0.000281579		16.93	-8.42845e-05
16.94	7.94931e-05		16.94	0.000284224		16.94	-9.1863e-05
16.95	0.0001831		16.95	0.000321354		16.95	-8.8913e-05
16.96	0.000187118		16.96	0.000215458		16.96	-0.000129705
16.97	1.19475e-05		16.97	0.000195622		16.97	-0.000154475
16.98	-5.95611e-06		16.98	0.000146081		16.98	-0.000153509
16.99	-5.50386e-05		16.99	0.000127822		16.99	-8.85569e-05
17	-1.27675e-06		17	0.000119277		17	-0.000119736
17.01	3.13771e-05		17.01	0.000122379		17.01	-0.000122584
17.02	-6.18541e-05		17.02	0.000141453		17.02	-0.000137436
17.03	-6.47025e-05		17.03	0.000176955		17.03	-0.000146795
17.04	-2.95055e-05		17.04	0.000186161		17.04	-0.000156865
17.05	-3.76435e-05		17.05	0.000133315		17.05	-0.000154475
17.06	-9.97426e-06		17.06	7.45177e-05		17.06	-0.000158086
17.07	2.04416e-05		17.07	0.000100661		17.07	-2.27407e-05
17.08	2.42563e-05		17.08	6.69392e-05		17.08	-2.01467e-05
17.09	5.30445e-05		17.09	0.000223647		17.09	-1.57725e-05
17.1	2.35442e-05		17.1	0.000223444		17.1	-2.22321e-05
17.11	5.78765e-05		17.11	0.000182041		17.11	-2.92511e-05
17.12	8.41216e-05		17.12	6.36331e-05		17.12	-3.0014e-05
17.13	8.63087e-05		17.13	0.000252893		17.13	1.99839e-05
17.14	0.000149022		17.14	0.000251215		17.14	1.40839e-05
17.15	4.3228e-05		17.15	0.00021795		17.15	4.51101e-05
17.16	9.24631e-05		17.16	0.000178277		17.16	7.12534e-05
17.17	0.000147191		17.17	0.000215509		17.17	0.000133001
17.18	0.00016301		17.18	0.000181024		17.18	0.000256495
17.19	0.000166061		17.19	0.000219629		17.19	0.000526271
17.2	0.000118912		17.2	0.000346684		17.2	0.000560654
17.21	4.33806e-05		17.21	0.000310063		17.21	0.000529373
17.22	4.38384e-05		17.22	0.000315912		17.22	0.000624537
17.23	2.98003e-05		17.23	0.000286411		17.23	0.000616806
17.24	8.28542e-06		17.24	0.000197758		17.24	0.000636693
17.25	-1.94856e-05		17.25	0.00019374		17.25	0.000638575
17.26	-7.3756e-05		17.26	0.000254521		17.26	0.000631454
17.27	-9.01846e-05		17.27	0.000255284		17.27	0.000705561
17.28	-8.50475e-05		17.28	0.00025508		17.28	0.000703832
17.29	-0.000118413		17.29	0.000116378		17.29	0.000708969
17.3	-0.000116481		17.3	0.000103357		17.3	0.000740911
17.31	-0.000137487		17.31	0.00010117		17.31	0.000748591
17.32	-0.000140589		17.32	0.000125024		17.32	0.00073145
17.33	-0.000144302		17.33	-7.24753e-05		17.33	0.000684199
17.34	-0.000206101		17.34	-5.74199e-05		17.34	0.000689641
17.35	-0.000192978		17.35	-2.45118e-05		17.35	0.000707138
17.36	-0.00023967		17.36	2.60456e-05		17.36	0.000691828
17.37	-0.000293635		17.37	2.98603e-05		17.37	0.000686386
17.38	-0.000262711		17.38	2.925e-05		17.38	0.000562332
17.39	-0.000256861		17.39	5.01545e-05		17.39	0.000197037
17.4	-0.00025208		17.4	-4.445e-05		17.4	0.000171911
17.41	-0.000227921		17.41	-0.000114895		17.41	0.000183507
17.42	-0.000207169		17.42	-8.89548e-05		17.42	9.24632e-05
17.43	-0.00016831		17.43	-0.000141954		17.43	0.000130254
17.44	-0.000166885		17.44	-0.000155432		17.44	0.000114436
17.45	-0.000165258		17.45	-0.000146735		17.45	0.000110265
17.46	-0.000127314		17.46	-0.000198259		17.46	0.000115199
17.47	-0.000154373		17.47	-0.000176947		17.47	-9.04897e-05
17.48	-0.000115667		17.48	-0.000111487		17.48	-0.000115362
17.49	-0.000102595		17.49	-0.000117184		17.49	-8.1131e-05
17.5	-8.03173e-05		17.5	0.000159001		17.5	-0.000121007
17.51	-9.68985e-05		17.51	0.00018901		17.51	-0.000112869
17.52	-0.000123601		17.52	0.000281071		17.52	-0.00010997
17.53	-0.000113022		17.53	0.00031464		17.53	-0.000104782
17.54	-0.000110174		17.54	0.000361129		17.54	-0.000106308
17.55	-8.89131e-05		17.55	0.00029048		17.55	-0.000157984
17.56	-6.18033e-05		17.56	0.000269881		17.56	-9.12018e-05
17.57	-3.68297e-05		17.57	0.000245976		17.57	-0.000110174
17.58	-7.67569e-05		17.58	0.000250045		17.58	-0.000111852
17.59	-7.08568e-05		17.59	0.000197351		17.59	-0.000109716
17.6	-5.20885e-05		17.6	0.000213932		17.6	-0.000111903
17.61	-2.22322e-05		17.61	0.000398157		17.61	-0.000102748
17.62	-3.23538e-05		17.62	0.000419316		17.62	-6.40411e-05
17.63	-5.35127e-05		17.63	0.000443984		17.63	-3.54055e-05
17.64	-5.47842e-05		17.64	0.000486302		17.64	-3.79995e-05
17.65	-2.95055e-05		17.65	0.000564579		17.65	-6.76983e-06
17.66	-4.72057e-05		17.66	0.000549982		17.66	3.93117e-05
17.67	5.34514e-05		17.67	0.000516667		17.67	3.08177e-05
17.68	3.04657e-06		17.68	0.000467737		17.68	2.9953e-05
17.69	9.96389e-06		17.69	0.000528467		17.69	-2.68097e-05
17.7	-2.12658e-05		17.7	0.000239872		17.7	0.000151108
17.71	1.54062e-05		17.71	0.000196029		17.71	0.000158635
17.72	2.73589e-05		17.72	0.000177769		17.72	0.000170792
17.73	5.28411e-05		17.73	0.000132959		17.73	0.000178116
17.74	4.92807e-05		17.74	7.58402e-05		17.74	0.000256648
17.75	8.69232e-06		17.75	0.00016429		17.75	0.000236099
17.76	0.000137731		17.76	0.000144301		17.76	0.000170232
17.77	0.000281825		17.77	0.000152999		17.77	0.000136307
17.78	0.000279332		17.78	0.000125329		17.78	0.000183914
17.79	0.000435379		17.79	0.000121515		17.79	0.000233556
17.8	0.000434616		17.8	7.11608e-05		17.8	0.000227707
17.81	0.000451248		17.81	-8.88022e-05		17.81	0.000214737
17.82	0.000435938		17.82	-0.00014943		17.82	0.000160161
17.83	0.00045313		17.83	-0.000161892		17.83	9.17511e-05
17.84	0.000445958		17.84	-0.000195054		17.84	8.71735e-05
17.85	0.000425105		17.85	-0.00017771		17.85	9.32261e-05
17.86	0.000486292		17.86	-0.000143174		17.86	6.0318e-05
17.87	0.000373581		17.87	-5.13673e-05		17.87	7.5119e-05
17.88	0.000460912		17.88	-3.53964e-05		17.88	0.000153956
17.89	0.000443263		17.89	-0.000128729		17.89	0.000184423
17.9	0.000451146		17.9	-0.000114335		17.9	0.000185135
17.91	0.000456182		17.91	-0.000138342		17.91	0.000195002
17.92	0.000434413		17.92	-0.000231624		17.92	0.000175573
17.93	0.000439041		17.93	-0.000227759		17.93	0.000241491
17.94	0.000440363		17.94	-0.000214585		17.94	0.000146886
17.95	0.000459793		17.95	-0.000251868		17.95	0.000144038
17.96	0.000344538		17.96	-0.000254513		17.96	0.000136103
17.97	0.000220484		17.97	-0.000165859		17.97	0.000176285
17.98	0.00022969		17.98	-0.000123338		17.98	0.000134018
17.99	6.06739e-05		17.99	-8.10202e-05		17.99	8.37657e-05
18	4.27703e-05		18	-4.49586e-05		18	0.000216314
18.01	-8.18989e-07		18.01	-1.57276e-06		18.01	0.000208125
18.02	1.1032e-05		18.02	1.16515e-05		18.02	0.000239609
18.03	3.09702e-05		18.03	1.8518e-05		18.03	0.000294795
18.04	3.74297e-05		18.04	4.06941e-05		18.04	0.000317683
18.05	4.11427e-05		18.05	-6.2964e-05		18.05	0.000282944
18.06	-3.85591e-05		18.06	-8.95651e-05		18.06	0.000300491
18.07	1.27105e-05		18.07	-0.00011759		18.07	0.0003452
18.08	-6.35835e-05		18.08	-9.90256e-05		18.08	0.000266871
18.09	-4.23738e-05		18.09	-0.000101467		18.09	0.000237269
18.1	-9.26219e-06		18.1	-9.35324e-05		18.1	6.21999e-05
18.11	-2.05537e-05		18.11	-2.22739e-05		18.11	2.89357e-05
18.12	-8.49925e-06		18.12	-1.68824e-05		18.12	4.7348e-05
18.13	4.21091e-05		18.13	-7.42197e-06		18.13	-3.00649e-05
18.14	4.31772e-05		18.14	0.000182906		18.14	0.000137375
18.15	8.285e-05		18.15	0.000185958		18.15	0.000145869
18.16	4.41944e-05		18.16	0.000246535		18.16	0.000183812
18.17	0.000158737		18.17	0.000119073		18.17	0.000197393
18.18	0.000154465		18.18	9.24722e-05		18.18	0.000209193
18.19	0.000248967		18.19	5.64615e-05		18.19	0.000202988
18.2	0.000301		18.2	6.06831e-05		18.2	0.000248408
18.21	0.00031102		18.21	3.54552e-05		18.21	0.000256241
18.22	0.000404658		18.22	1.1855e-05		18.22	0.000246272
18.23	0.000598648		18.23	7.63337e-06		18.23	0.000209345
18.24	0.00060587		18.24	-2.32911e-05		18.24	0.000190933
18.25	0.000610855		18.25	-3.04119e-05		18.25	0.000194494
18.26	0.000608058		18.26	-1.62212e-05		18.26	0.000157364
18.27	0.00055516		18.27	-3.6668e-05		18.27	0.000102331
18.28	0.000544581		18.28	6.03271e-05		18.28	9.37347e-05
18.29	0.000591273		18.29	6.22598e-05		18.29	9.74986e-05
18.3	0.000552872		18.3	0.000265456		18.3	0.000110977
18.31	0.000539291		18.31	0.00027156		18.31	0.000120845
18.32	0.000779363		18.32	0.000349583		18.32	0.000146683
18.33	0.000737147		18.33	0.000323745		18.33	0.000175573
18.34	0.000769953		18.34	0.000110071		18.34	5.47231e-05
18.35	0.000714564		18.35	0.000163019		18.35	7.34405e-05
18.36	0.000732366		18.36	0.000165867		18.36	3.89048e-05
18.37	0.000571793		18.37	0.000267999		18.37	4.67426e-06
18.38	0.000568486		18.38	0.000357823		18.38	-2.03501e-05
18.39	0.000479172		18.39	0.000327254		18.39	1.72373e-05
18.4	0.000427546		18.4	0.000290175		18.4	-0.00014298
18.41	0.000402522		18.41	0.000295668		18.41	-0.000117599
18.42	0.000332942		18.42	0.0003565		18.42	9.91312e-06
18.43	8.51389e-05		18.43	0.000350498		18.43	5.09084e-05
18.44	8.6207e-05		18.44	0.000439406		18.44	5.42653e-05
18.45	0.000100855		18.45	0.000586959		18.45	5.24851e-05
18.46	0.000195714		18.46	0.000595758		18.46	0.000136866
18.47	0.000227859		18.47	0.000617324		18.47	0.000142003
18.48	0.000258428		18.48	0.00049978		18.48	0.000146886
18.49	0.000192968		18.49	0.000490218		18.49	0.000230403
18.5	0.000193476		18.5	0.000280562		18.5	0.000262548
18.51	0.000312546		18.51	0.000286717		18.51	0.00027389
18.52	0.000101466		18.52	0.000244501		18.52	0.00024088
18.53	8.46302e-05		18.53	0.000238753		18.53	0.000214228
18.54	4.58729e-05		18.54	0.000233413		18.54	0.000180659
18.55	7.45086e-05		18.55	0.000147658		18.55	0.000181931
18.56	6.85068e-05		18.56	0.000170139		18.56	0.000191086
18.57	6.93714e-05		18.57	9.33369e-05		18.57	0.000185898
18.58	8.4732e-05		18.58	1.55679e-05		18.58	0.000191849
18.59	0.000104111		18.59	4.69502e-05		18.59	0.000151057
18.6	0.000143122		18.6	0.000310266		18.6	0.000134933
18.61	0.000140528		18.61	0.000316675		18.61	0.000105993
18.62	0.000128118		18.62	0.000271204		18.62	-3.83047e-05
18.63	0.000143936		18.63	0.000293176		18.63	-7.27895e-05
18.64	0.000134984		18.64	0.000281579		18.64	-4.8172e-05
18.65	0.000125269		18.65	0.000128534		18.65	-5.14781e-05
18.66	4.83143e-05		18.66	8.91662e-05		18.66	-0.00013235
18.67	1.91192e-05		18.67	2.36042e-05		18.67	-0.000120244
18.68	-1.32762e-06		18.68	7.16186e-05		18.68	-8.30638e-05
18.69	0.000137527		18.69	0.000147607		18.69	-0.000111699
18.7	0.000142614		18.7	0.000379236		18.7	-0.000146032
18.71	4.65341e-05		18.71	0.000310215		18.71	-0.000153712
18.72	3.47849e-05		18.72	0.00031876		18.72	-0.000144709
18.73	7.57335e-06		18.73	0.000421808		18.73	-0.00014242
18.74	3.67685e-05		18.74	0.000458531		18.74	-0.000153203
18.75	1.52069e-06		18.75	0.000462294		18.75	-0.000177617
18.76	-6.66819e-06		18.76	0.000392053		18.76	-7.52818e-05
18.77	3.46323e-05		18.77	0.000417739		18.77	-5.52419e-05
18.78	9.42941e-05		18.78	0.000424707		18.78	-1.88751e-05
18.79	8.72242e-05		18.79	0.000456496		18.79	-1.71967e-05
18.8	6.85068e-05		18.8	0.000246484		18.8	-3.31117e-06
18.81	6.01653e-05		18.81	0.000205336		18.81	-4.78618e-06
18.82	7.08465e-05		18.82	0.000247451		18.82	5.79324e-06
18.83	7.8069e-05		18.83	0.000232853		18.83	-1.02235e-06
18.84	9.77528e-05		18.84	0.000286106		18.84	-3.0014e-05
18.85	0.000127863		18.85	0.000264846		18.85	-5.14222e-06
18.86	0.00011825		18.86	0.000455886		18.86	1.18459e-05
18.87	0.000111943		18.87	0.000442458		18.87	1.49485e-05
18.88	0.000108943		18.88	0.000377659		18.88	-2.28424e-05
18.89	-3.49987e-05		18.89	0.000377303		18.89	6.4387e-05
18.9	-3.05736e-05		18.9	0.000264846		18.9	0.000176183
18.91	1.8051e-05		18.91	0.000398716		18.91	0.00018305
18.92	3.01055e-05		18.92	0.000378625		18.92	0.000165604
18.93	6.06739e-05		18.93	0.000302128		18.93	0.00016245
18.94	7.26266e-05		18.94	0.000294956		18.94	0.000177963
18.95	0.000144648		18.95	0.000324864		18.95	0.000226486
18.96	0.000146632		18.96	0.000323236		18.96	0.000127762
18.97	0.000160161		18.97	0.000277002		18.97	0.000101262
18.98	8.86992e-05		18.98	0.000253859		18.98	7.13552e-05
18.99	0.000114741		18.99	0.000319574		18.99	0.000164332
19	0.000113622		19	0.000332544		19	0.000139511
19.01	0.000122981		19.01	0.000322575		19.01	0.000156754
19.02	0.000126948		19.02	0.00029811		19.02	0.000156804
19.03	9.86175e-05		19.03	0.000268457		19.03	0.000184016
19.04	9.61252e-05		19.04	0.000136774		19.04	0.000222214
19.05	7.44068e-05		19.05	0.00017075		19.05	0.000203852
19.06	0.00011352		19.06	7.78238e-05		19.06	0.00018483
19.07	0.000239303		19.07	8.78437e-05		19.07	0.000192205
19.08	0.000243474		19.08	9.34895e-05		19.08	0.000196376
19.09	0.000264786		19.09	2.24853e-05		19.09	4.64833e-05
19.1	0.000268499		19.1	7.1822e-05		19.1	-4.62861e-07
19.11	0.000239303		19.11	4.93916e-05		19.11	-2.19269e-05
19.12	0.000210719		19.12	2.45198e-05		19.12	-2.39105e-05
19.13	0.000170283		19.13	4.14062e-05		19.13	2.98513e-05
19.14	0.000131932		19.14	5.25959e-05		19.14	1.82546e-05
19.15	7.22706e-05		19.15	3.86087e-05		19.15	-2.28933e-05
19.16	0.000274195		19.16	8.01126e-05		19.16	-1.96889e-05
19.17	0.000347031		19.17	9.37438e-05		19.17	-1.49587e-05
19.18	0.000352473		19.18	0.000184584		19.18	-9.2621e-06
19.19	0.000351659		19.19	0.000123956		19.19	-0.000102849
19.2	0.000341181		19.2	8.67756e-05		19.2	-2.0045e-05
19.21	0.000337774		19.21	0.000101882		19.21	-4.039e-05
19.22	0.000333094		19.22	7.4416e-05		19.22	4.77599e-06
19.23	0.000375005		19.23	0.000101221		19.23	-3.53546e-05
19.24	0.000351506		19.24	0.000153609		19.24	-5.72764e-05
19.25	0.000353795		19.25	0.00017314		19.25	-4.94436e-05
19.26	0.000306849		19.26	0.000111597		19.26	-2.6708e-05
19.27	0.000180913		19.27	0.000178786		19.27	9.66276e-08
19.28	0.000166672		19.28	0.000153406		19.28	4.20583e-05
19.29	0.000170792		19.29	0.000202641		19.29	7.68483e-05
19.3	0.000190984		19.3	0.000127211		19.3	-4.27756e-06
19.31	0.000162857		19.31	2.73172e-05		19.31	2.1815e-05
19.32	0.000154515		19.32	6.49556e-05		19.32	2.76133e-05
19.33	0.000293981		19.33	0.000101068		19.33	-2.13165e-05
19.34	0.000323837		19.34	9.97965e-05		19.34	-1.51113e-05
19.35	0.000347081		19.35	0.000191349		19.35	-2.92002e-05
19.36	0.000140579		19.36	0.000150964		19.36	-1.93838e-05
19.37	2.35442e-05		19.37	0.000217899		19.37	-1.34837e-05
19.38	4.511e-05		19.38	0.000147455		19.38	-8.70261e-06
19.39	9.55699e-06		19.39	9.6643e-05		19.39	6.55618e-06
19.4	1.34225e-05		19.4	0.000160628		19.4	-4.11999e-07
19.41	9.76044e-06		19.41	0.000156915		19.41	3.37677e-05
19.42	-2.02485e-05		19.42	0.00019023		19.42	1.48468e-05
19.43	-5.53946e-05		19.43	0.000188145		19.43	3.78367e-05
19.44	1.46941e-05		19.44	0.000164901		19.44	4.89756e-05
19.45	-2.75177e-06		19.45	0.000137486		19.45	3.4022e-05
19.46	4.52577e-07		19.46	0.000115004		19.46	1.2558e-05
19.47	2.87322e-05		19.47	0.000101271		19.47	-1.35346e-05
19.48	0.000207769		19.48	0.000300958		19.48	2.25779e-05
19.49	0.00019607		19.49	0.000327051		19.49	1.44908e-05
19.5	0.000162908		19.5	0.000241144		19.5	4.82127e-05
19.51	0.000144699		19.51	0.000229903		19.51	1.86106e-05
19.52	0.000171249		19.52	0.000201623		19.52	6.63198e-05
19.53	5.05014e-05		19.53	0.000127211		19.53	9.53623e-05
19.54	3.83452e-05		19.54	0.000127364		19.54	0.000111486
19.55	7.98025e-06		19.55	3.97126e-06		19.55	0.0001182
19.56	3.97694e-05		19.56	5.84451e-05		19.56	0.000147802
19.57	4.34315e-05		19.57	-1.34746e-05		19.57	0.000164586
19.58	3.81418e-05		19.58	-9.9651e-06		19.58	0.000256139
19.59	5.90463e-05		19.59	-2.23398e-06		19.59	0.000235896
19.6	3.78875e-05		19.6	-8.68694e-05		19.6	0.000207514
19.61	5.0298e-05		19.61	-4.23137e-05		19.61	0.000197647
19.62	4.98402e-05		19.62	-3.61594e-05		19.62	0.000179286
19.63	0.000121302		19.63	-3.59559e-05		19.63	0.000152735
19.64	4.59238e-05		19.64	1.04817e-05		19.64	0.00013651
19.65	3.09193e-05		19.65	7.23306e-05		19.65	0.000143478
19.66	2.93934e-05		19.66	0.000121464		19.66	0.000189356
19.67	4.87721e-05		19.67	9.75585e-05		19.67	0.000161789
19.68	-0.000120295		19.68	-8.4428e-05		19.68	9.53115e-05
19.69	2.52227e-05		19.69	-0.000112809		19.69	9.97365e-05
19.7	2.59856e-05		19.7	-0.000118201		19.7	7.0694e-05
19.71	4.25668e-05		19.71	-0.000127153		19.71	9.29209e-05
19.72	5.0298e-05		19.72	-0.000104061		19.72	0.000111282
19.73	3.68194e-05		19.73	-8.3309e-05		19.73	7.58819e-05
19.74	2.75115e-05		19.74	-0.000120693		19.74	7.70009e-05
19.75	0.000298609		19.75	5.90404e-06		19.75	7.52716e-05
19.76	0.000300593		19.76	-3.67188e-05		19.76	2.02382e-05
19.77	0.000293421		19.77	-3.16326e-05		19.77	2.48159e-05
19.78	0.000272924		19.78	-2.30368e-05		19.78	-7.76723e-05
19.79	0.000249832		19.79	1.02123e-06		19.79	-7.64516e-05
19.8	0.000330449		19.8	-3.31585e-05		19.8	-9.49148e-05
19.81	0.000319616		19.81	-6.37269e-05		19.81	-0.000111852
19.82	0.00032872		19.82	-8.74797e-05		19.82	-0.000122838
19.83	0.000255071		19.83	-2.94605e-06		19.83	-1.81631e-05
19.84	0.000286402		19.84	-5.27406e-05		19.84	4.82685e-06
19.85	0.000286657		19.85	-5.96579e-05		19.85	2.18658e-05
19.86	0.000304255		19.86	-0.000136664		19.86	-2.58433e-05
19.87	0.000343419		19.87	-0.000170945		19.87	-2.39564e-06
19.88	0.000369614		19.88	-0.000169013		19.88	3.70787e-06
19.89	0.000211939		19.89	-0.000175167		19.89	5.96568e-05
19.9	0.000255071		19.9	-0.000118811		19.9	5.6605e-05
19.91	0.000228826		19.91	-9.19557e-05		19.91	9.00218e-05
19.92	0.000194087		19.92	-2.54782e-05		19.92	8.13242e-05
19.93	0.000200851		19.93	-1.84592e-05		19.93	7.82725e-05
19.94	0.000293014		19.94	4.02213e-06		19.94	5.68085e-05
19.95	4.4347e-05		19.95	-3.50404e-05		19.95	5.99619e-05
19.96	7.7768e-06		19.96	-6.06243e-05		19.96	5.54352e-05
19.97	3.80909e-05		19.97	-7.93417e-05		19.97	4.6992e-05
[truncated: 34,002 more rows]
