# Supplementary material for: An electrochemiluminescence device powered by streaming potential for the detection of amines in flowing solution
Source: Nat Commun. 2025 Sep 8;16:8217. doi: 10.1038/s41467-025-63548-2 (PMC12417550; doi:10.1038/s41467-025-63548-2)
Supplement: Supplementary file 6 — Source Data [file 41467_2025_63548_MOESM6_ESM.zip › Source Data/Supplementary Fig.22.xlsx]

## Sheet: Sheet1
1 mM TPrA in Tapwater			1 mM TPrA + 0.5 M NaCL in Tapwater
Time / s	ECL intensity		Time / s	ECL intensity
0	#N/A		0	#N/A
0.01	#N/A		0.01	#N/A
0.02	#N/A		0.02	#N/A
0.03	#N/A		0.03	#N/A
0.04	#N/A		0.04	#N/A
0.05	#N/A		0.05	#N/A
0.06	#N/A		0.06	#N/A
0.07	#N/A		0.07	#N/A
0.08	#N/A		0.08	#N/A
0.09	#N/A		0.09	#N/A
0.1	#N/A		0.1	#N/A
0.11	#N/A		0.11	#N/A
0.12	#N/A		0.12	#N/A
0.13	#N/A		0.13	#N/A
0.14	#N/A		0.14	#N/A
0.15	#N/A		0.15	#N/A
0.16	#N/A		0.16	#N/A
0.17	#N/A		0.17	#N/A
0.18	0.000395277		0.18	-0.000133929
0.19	0.000360205		0.19	-0.000136985
0.2	0.000376685		0.2	-0.000150947
0.21	0.000323737		0.21	-0.000151939
0.22	0.000322465		0.22	-0.000110358
0.23	0.000460049		0.23	-0.000107688
0.24	0.000481411		0.24	-0.000112418
0.25	0.000539496		0.25	-0.000118293
0.26	0.000611009		0.26	-0.000119895
0.27	0.000573066		0.27	-0.000120658
0.28	0.000524797		0.28	-0.000120353
0.29	0.000527696		0.29	-0.000124091
0.3	0.000591885		0.3	-0.000111961
0.31	0.00054031		0.31	-0.000121268
0.32	0.000514574		0.32	-0.000120353
0.33	0.000534461		0.33	-0.000121879
0.34	0.000682217		0.34	-0.000130347
0.35	0.000711005		0.35	-0.000130729
0.36	0.000835059		0.36	-6.11488e-05
0.37	0.000994106		0.37	-7.00752e-05
0.38	0.000978898		0.38	-7.61787e-05
0.39	0.0010793		0.39	-8.068e-05
0.4	0.00106104		0.4	-9.74647e-05
0.41	0.00106979		0.41	-0.000103034
0.42	0.00108388		0.42	-5.1078e-05
0.43	0.000919237		0.43	-5.34431e-05
0.44	0.000926663		0.44	-5.52742e-05
0.45	0.000928544		0.45	4.85619e-05
0.46	0.000842485		0.46	5.0393e-05
0.47	0.000830074		0.47	6.29815e-05
0.48	0.000874172		0.48	6.50414e-05
0.49	0.000950619		0.49	6.68725e-05
0.5	0.000985002		0.5	4.62731e-05
0.51	0.00105865		0.51	5.03167e-05
0.52	0.00106043		0.52	0.000108605
0.53	0.00103785		0.53	0.000127145
0.54	0.000948635		0.54	0.000174981
0.55	0.000931342		0.55	0.000177575
0.56	0.000820411		0.56	0.000121041
0.57	0.000677029		0.57	0.000124703
0.58	0.00077794		0.58	0.000125085
0.59	0.000679012		0.59	0.000127374
0.6	0.000664313		0.6	0.000135461
0.61	0.000754391		0.61	0.000137063
0.62	0.000788672		0.62	5.56572e-05
0.63	0.000786333		0.63	5.98534e-05
0.64	0.000864966		0.64	6.32866e-05
0.65	0.000822547		0.65	-3.54686e-06
0.66	0.000848182		0.66	-8.12449e-06
0.67	0.000858863		0.67	-1.57539e-05
0.68	0.000898637		0.68	-1.73561e-05
0.69	0.000790096		0.69	4.23821e-05
0.7	0.000659532		0.7	5.21477e-05
0.71	0.000592393		0.71	7.1679e-05
0.72	0.000596208		0.72	1.43059e-05
0.73	0.000603787		0.73	1.6137e-05
0.74	0.000484717		0.74	2.62841e-05
0.75	0.000503079		0.75	2.32323e-05
0.76	0.000455776		0.76	1.49926e-05
0.77	0.00041885		0.77	1.01861e-05
0.78	0.000428921		0.78	1.68999e-05
0.79	0.000506385		0.79	1.43822e-05
0.8	0.000490414		0.8	3.39589e-06
0.81	0.000370683		0.81	1.33595e-06
0.82	0.000291897		0.82	-8.88743e-06
0.83	0.000307868		0.83	1.9265e-05
0.84	0.000190324		0.84	1.5374e-05
0.85	0.000247443		0.85	-2.21626e-05
0.86	0.000250037		0.86	-1.76612e-05
0.87	0.000333706		0.87	-3.31489e-05
0.88	0.000260871		0.88	-3.41407e-05
0.89	0.000267076		0.89	-8.9225e-05
0.9	0.000309343		0.9	-9.24293e-05
0.91	0.000369259		0.91	-0.000109519
0.92	0.000441484		0.92	-0.000109519
0.93	0.000517727		0.93	-8.15193e-05
0.94	0.000548804		0.94	-0.000124778
0.95	0.000531206		0.95	-0.000125312
0.96	0.000590664		0.96	-8.22822e-05
0.97	0.0006429		0.97	-8.30451e-05
0.98	0.000521491		0.98	-7.6255e-05
0.99	0.000466		0.99	-7.67128e-05
1	0.00046366		1	-3.89472e-05
1.01	0.000463507		1.01	-1.17866e-05
1.02	0.000474494		1.02	-1.46095e-05
1.03	0.00048604		1.03	-4.34486e-05
1.04	0.000482784		1.04	-4.18464e-05
1.05	0.000424852		1.05	-1.68983e-05
1.06	0.00041117		1.06	-1.81953e-05
1.07	0.000325619		1.07	1.02623e-05
1.08	0.000374498		1.08	1.58318e-05
1.09	0.000387163		1.09	7.36318e-06
1.1	0.000387112		1.1	6.90541e-06
1.11	0.000345455		1.11	5.91359e-06
1.12	0.000266211		1.12	6.37135e-06
1.13	0.000243781		1.13	-4.25331e-05
1.14	0.000412289		1.14	-4.92469e-05
1.15	0.0004277		1.15	5.60842e-06
1.16	0.000379635		1.16	-2.91816e-05
1.17	0.00034276		1.17	-2.75795e-05
1.18	0.000343726		1.18	-3.16993e-05
1.19	0.000321702		1.19	-2.49855e-05
1.2	0.000481818		1.2	-5.29853e-05
1.21	0.000526119		1.21	-5.06965e-05
1.22	0.000581305		1.22	-3.01734e-05
1.23	0.000554399		1.23	-3.01734e-05
1.24	0.00061813		1.24	-2.91053e-05
1.25	0.000593055		1.25	-4.92469e-05
1.26	0.000570116		1.26	-1.47621e-05
1.27	0.000560655		1.27	-2.67402e-05
1.28	0.00053619		1.28	-3.30726e-05
1.29	0.000518897		1.29	-3.00972e-05
1.3	0.000479224		1.3	-3.00972e-05
1.31	0.000548448		1.31	-2.65876e-05
1.32	0.000627692		1.32	-2.42988e-05
1.33	0.000597225		1.33	-1.39228e-05
1.34	0.000425513		1.34	-1.86531e-05
1.35	0.00041651		1.35	-7.48054e-05
1.36	0.000423173		1.36	-8.11378e-05
1.37	0.000409644		1.37	-5.68763e-05
1.38	0.000426683		1.38	-6.54212e-05
1.39	0.000457251		1.39	-6.15303e-05
1.4	0.000326789		1.4	-6.7176e-05
1.41	0.000288642		1.41	-9.67018e-05
1.42	0.000245866		1.42	-0.000113563
1.43	0.000281165		1.43	-2.68165e-05
1.44	0.000211941		1.44	-2.91053e-05
1.45	0.00026906		1.45	-2.13233e-05
1.46	0.000277808		1.46	-5.26039e-05
1.47	0.000389757		1.47	-5.04676e-05
1.48	0.000343523		1.48	-4.42115e-05
1.49	0.000340725		1.49	-4.84077e-05
1.5	0.000435838		1.5	-4.42115e-05
1.51	0.000535071		1.51	-4.11598e-05
1.52	0.000462388		1.52	-3.07838e-05
1.53	0.00043477		1.53	-2.52906e-05
1.54	0.000421291		1.54	3.16701e-06
1.55	0.000503587		1.55	6.98171e-06
1.56	0.000493822		1.56	2.63295e-06
1.57	0.000604956		1.57	-1.96449e-05
1.58	0.000588731		1.58	0.000183526
1.59	0.000571133		1.59	0.000175134
1.6	0.000563402		1.6	0.000180932
1.61	0.000580695		1.61	0.000190316
1.62	0.000587816		1.62	0.000188638
1.63	0.000580593		1.63	9.9984e-05
1.64	0.000593207		1.64	0.000111199
1.65	0.000535885		1.65	0.000104333
1.66	0.000576422		1.66	0.00010418
1.67	0.000511064		1.67	9.01421e-05
1.68	0.000525		1.68	9.02947e-05
1.69	0.0005633		1.69	9.46434e-05
1.7	0.000460507		1.7	9.02184e-05
1.71	0.000260972		1.71	9.33465e-05
1.72	0.000283962		1.72	8.69378e-05
1.73	0.000300238		1.73	7.38915e-05
1.74	0.000280656		1.74	5.03167e-05
1.75	0.000248053		1.75	6.80932e-05
1.76	0.000367377		1.76	7.0916e-05
1.77	0.000269467		1.77	7.17553e-05
1.78	0.00026733		1.78	-0.000132026
1.79	0.000606228		1.79	-0.000127067
1.8	0.000627895		1.8	-0.000132255
1.81	0.000640204		1.81	-0.000139274
1.82	0.000646003		1.82	-0.000134315
1.83	0.000849657		1.83	-3.2386e-05
1.84	0.000864407		1.84	-3.97865e-05
1.85	0.000896959		1.85	-4.70344e-05
1.86	0.000858456		1.86	-4.60426e-05
1.87	0.000887346		1.87	6.73302e-05
1.88	0.000865831		1.88	7.19841e-05
1.89	0.000820309		1.89	6.35155e-05
1.9	0.000826005		1.9	7.03057e-05
1.91	0.000839942		1.91	7.0916e-05
1.92	0.000819546		1.92	6.80932e-05
1.93	0.000877224		1.93	0.000101128
1.94	0.000884752		1.94	9.70849e-05
1.95	0.000810594		1.95	7.75536e-05
1.96	0.000688524		1.96	7.80114e-05
1.97	0.000794572		1.97	7.36626e-05
1.98	0.000818936		1.98	7.56463e-05
1.99	0.000475867		1.99	6.79406e-05
2	0.000486294		2	6.86272e-05
2.01	0.000487413		2.01	0.000115167
2.02	0.000448859		2.02	0.000209695
2.03	0.000260413		2.03	9.67034e-05
2.04	0.000233863		2.04	0.000112496
2.05	0.000223436		2.05	0.000123254
2.06	0.000218858		2.06	0.000115624
2.07	0.000177151		2.07	6.37135e-06
2.08	0.000209652		2.08	3.97881e-05
2.09	0.000215705		2.09	0.000159264
2.1	0.000258633		2.1	0.000164452
2.11	0.000267279		2.11	0.000152703
2.12	0.000257107		2.12	0.000157891
2.13	0.000306342		2.13	0.000119744
2.14	0.000309394		2.14	0.000135537
2.15	0.000369208		2.15	0.00013775
2.16	0.000388638		2.16	0.00016163
2.17	0.000269314		2.17	0.000166436
2.18	0.000246731		2.18	0.000163842
2.19	0.000278266		2.19	0.000165215
2.2	0.000263058		2.2	0.000162774
2.21	0.00023193		2.21	0.000120278
2.22	0.000258684		2.22	2.07146e-05
2.23	0.000258836		2.23	3.20061e-05
2.24	0.000336605		2.24	2.04094e-05
2.25	0.000309089		2.25	2.50634e-05
2.26	0.000304816		2.26	3.47527e-05
2.27	0.000275163		2.27	2.90307e-05
2.28	0.000239763		2.28	-5.68309e-06
2.29	0.000305121		2.29	-0.000115928
2.3	0.000255835		2.3	-0.000130042
2.31	0.000251359		2.31	-0.000120505
2.32	0.000262346		2.32	-9.28108e-05
2.33	0.00030741		2.33	-9.09797e-05
2.34	0.000379635		2.34	-0.000107459
2.35	0.000325975		2.35	-0.000111503
2.36	0.000303392		2.36	-0.000142326
2.37	0.000321194		2.37	-0.000142707
2.38	0.000339301		2.38	-0.000143088
2.39	0.000299425		2.39	-4.71107e-05
2.4	0.000303799		2.4	-4.77211e-05
2.41	0.000298662		2.41	-4.21516e-05
2.42	0.000275519		2.42	-4.22279e-05
2.43	0.000268907		2.43	-4.62715e-05
2.44	0.000225725		2.44	-4.72633e-05
2.45	0.000290676		2.45	-5.71052e-05
2.46	0.000399777		2.46	-6.1454e-05
2.47	0.000399675		2.47	-4.46693e-05
2.48	0.000417884		2.48	-5.07728e-05
2.49	0.000367733		2.49	-2.34596e-05
2.5	0.00042592		2.5	-1.65931e-05
2.51	0.000548245		2.51	-2.95631e-05
2.52	0.000534207		2.52	-3.08601e-05
2.53	0.000381669		2.53	-1.63951e-06
2.54	0.000297848		2.54	1.10707e-06
2.55	0.000392096		2.55	3.47218e-06
2.56	0.00038762		2.56	4.51287e-05
2.57	0.000367784		2.57	0.000250436
2.58	0.000409898		2.58	0.000258065
2.59	0.000403439		2.59	0.000226098
2.6	0.000369259		2.6	0.00022831
2.61	0.000418443		2.61	0.000217019
2.62	0.000434261		2.62	0.000217477
2.63	0.00040822		2.63	0.000213662
2.64	0.000370683		2.64	0.000219537
2.65	0.000308478		2.65	0.000211907
2.66	0.000251868		2.66	0.000526315
2.67	0.000493415		2.67	0.000509683
2.68	0.000490159		2.68	0.000544625
2.69	0.000477546		2.69	0.000510903
2.7	0.000480597		2.7	0.00075779
2.71	0.0003776		2.71	0.000963708
2.72	0.000540717		2.72	0.00093937
2.73	0.000538225		2.73	0.000908547
2.74	0.000545396		2.74	0.000909081
2.75	0.000478919		2.75	0.000906869
2.76	0.000482479		2.76	0.000874902
2.77	0.000584815		2.77	0.000670586
2.78	0.00052439		2.78	0.000662881
2.79	0.000553382		2.79	0.000598565
2.8	0.000581305		2.8	0.000598794
2.81	0.000532681		2.81	0.00059826
2.82	0.000519507		2.82	0.000758477
2.83	0.000525		2.83	0.000773354
2.84	0.000530544		2.84	0.000763436
2.85	0.000549313		2.85	0.000784875
2.86	0.00050374		2.86	0.000476952
2.87	0.000276435		2.87	0.000482446
2.88	0.000278113		2.88	0.000447884
2.89	0.000376888		2.89	0.000448571
2.9	0.000323127		2.9	0.000285836
2.91	0.000380296		2.91	9.27361e-05
2.92	0.000217332		2.92	0.000117913
2.93	0.000202328		2.93	0.00013363
2.94	0.000214433		2.94	0.000145303
2.95	0.000195054		2.95	0.000179025
2.96	0.000199836		2.96	0.000211755
2.97	9.86698e-05		2.97	0.000206948
2.98	0.000356086		2.98	0.000224114
2.99	0.000331265		2.99	0.000238992
3	0.00030385		3	0.00023922
3.01	0.000336147		3.01	0.000269738
3.02	0.000330298		3.02	0.000117989
3.03	0.000355577		3.03	0.000114938
3.04	0.000382331		3.04	0.000117379
3.05	0.000363715		3.05	9.95263e-05
3.06	0.000390011		3.06	0.00010563
3.07	0.000443671		3.07	0.000142403
3.08	0.000419918		3.08	0.000141869
3.09	0.000316972		3.09	0.000145303
3.1	0.000311682		3.1	6.32866e-05
3.11	0.000251003		3.11	5.17663e-05
3.12	0.000283199		3.12	0.000151559
3.13	0.00028793		3.13	0.00013897
3.14	0.000268093		3.14	0.000130273
3.15	0.000290371		3.15	9.58642e-05
3.16	0.000315853		3.16	0.000108605
3.17	0.000354305		3.17	0.000108987
3.18	0.000219825		3.18	0.000103188
3.19	0.000277757		3.19	0.000198556
3.2	0.000290422		3.2	0.000196191
3.21	0.000278367		3.21	0.000168115
3.22	0.000275468		3.22	0.000162698
3.23	0.000289506		3.23	0.000163384
3.24	0.000288235		3.24	0.000157052
3.25	0.000583391		3.25	0.000155907
3.26	0.000548245		3.26	0.000143929
3.27	0.000541073		3.27	0.000104485
3.28	0.000561876		3.28	9.70849e-05
3.29	0.000584917		3.29	9.50249e-05
3.3	0.000644121		3.3	0.00011982
3.31	0.000632473		3.31	0.000126839
3.32	0.000730536		3.32	1.79372e-06
3.33	0.000784705		3.33	-1.7921e-06
3.34	0.000793453		3.34	-3.85203e-06
3.35	0.000800625		3.35	6.52394e-06
3.36	0.000903622		3.36	-4.41352e-05
3.37	0.000869188		3.37	-4.25331e-05
3.38	0.000744981		3.38	-4.83314e-05
3.39	0.000725043		3.39	-0.000127143
3.4	0.000819393		3.4	-0.000124244
3.41	0.000867001		3.41	-0.000123634
3.42	0.000868069		3.42	-0.000121955
3.43	0.000826056		3.43	-0.00012699
3.44	0.000803066		3.44	-0.000120353
3.45	0.000524441		3.45	-0.000118598
3.46	0.000583289		3.46	-0.000116309
3.47	0.000537309		3.47	-0.000114097
3.48	0.000519609		3.48	-0.000109901
3.49	0.000542751		3.49	-7.61787e-05
3.5	0.00048431		3.5	-0.000101813
3.51	0.000471798		3.51	-7.64076e-05
3.52	0.000387163		3.52	-7.63313e-05
3.53	0.00033569		3.53	-7.35847e-05
3.54	0.000457963		3.54	-2.01026e-05
3.55	0.00044596		3.55	-2.36122e-05
3.56	0.000498603		3.56	-2.66639e-05
3.57	0.000578304		3.57	-1.66694e-05
3.58	0.000586748		3.58	-8.96373e-06
3.59	0.000684302		3.59	-3.65821e-05
3.6	0.000684302		3.6	4.79516e-05
3.61	0.000714057		3.61	4.61205e-05
3.62	0.000732723		3.62	9.41857e-05
3.63	0.000727179		3.63	9.24309e-05
3.64	0.000736233		3.64	8.82348e-05
3.65	0.000737962		3.65	0.00016285
3.66	0.000713955		3.66	0.000163918
3.67	0.000696458		3.67	0.000162164
3.68	0.000716651		3.68	0.000166131
3.69	0.000704189		3.69	0.000197717
3.7	0.000699917		3.7	0.000284234
3.71	0.000696662		3.71	0.000254861
3.72	0.000717363		3.72	0.000266763
3.73	0.000761664		3.73	0.000271569
3.74	0.000637712		3.74	0.000218774
3.75	0.000627082		3.75	0.000270882
3.76	0.000440874		3.76	0.000295144
3.77	0.000540259		3.77	0.00028225
3.78	0.000553839		3.78	0.000311623
3.79	0.000475918		3.79	0.000316354
3.8	0.000514116		3.8	0.00024006
3.81	0.000476325		3.81	0.000241967
3.82	0.000504859		3.82	0.000191308
3.83	0.000518287		3.83	0.000227853
3.84	0.000525255		3.84	0.00023121
3.85	0.000508012		3.85	0.000154839
3.86	0.000550483		3.86	0.000149423
3.87	0.000554145		3.87	0.000157967
3.88	0.00054855		3.88	0.000156518
3.89	0.000548245		3.89	9.48723e-05
3.9	0.000564063		3.9	0.000319939
3.91	0.000588731		3.91	0.00034176
3.92	0.000569098		3.92	0.000320702
3.93	0.000590206		3.93	0.000314446
3.94	0.000821479		3.94	0.000312081
3.95	0.000807898		3.95	0.000256081
3.96	0.000818325		3.96	0.000241662
3.97	0.000693661		3.97	0.000255853
3.98	0.000703935		3.98	0.000268288
3.99	0.000676215		3.99	0.000257226
4	0.000572862		4	0.000246011
4.01	0.000517473		4.01	0.000426522
4.02	0.000503638		4.02	0.000421563
4.03	0.000543921		4.03	0.000402413
4.04	0.000574032		4.04	0.000401955
4.05	0.000575812		4.05	0.000613595
4.06	0.000499162		4.06	0.00061657
4.07	0.00060043		4.07	0.000619775
4.08	0.000584052		4.08	0.000619698
4.09	0.000584815		4.09	0.000621835
4.1	0.000574032		4.1	0.000306893
4.11	0.000566301		4.11	0.000330392
4.12	0.00054387		4.12	0.000333749
4.13	0.000475104		4.13	0.000381661
4.14	0.000294796		4.14	0.000398827
4.15	0.000294491		4.15	0.000399133
4.16	0.000290168		4.16	0.000404244
4.17	0.000239051		4.17	0.000390817
4.18	0.00024078		4.18	0.000332223
4.19	0.000211737		4.19	0.000338708
4.2	0.000172268		4.2	0.000338097
4.21	0.000165452		4.21	0.00014927
4.22	0.000133562		4.22	0.000149423
4.23	8.53947e-05		4.23	0.000127526
4.24	4.98417e-05		4.24	0.000123025
4.25	7.29333e-05		4.25	-6.5879e-05
4.26	0.000103349		4.26	-7.16774e-05
4.27	2.9972e-06		4.27	-8.70124e-05
4.28	1.36275e-05		4.28	-8.1977e-05
4.29	1.40852e-05		4.29	-6.02333e-05
4.3	7.36963e-05		4.3	-6.09962e-05
4.31	7.56799e-05		4.31	-0.000108527
4.32	8.4886e-05		4.32	-0.000117072
4.33	0.000125271		4.33	-0.000167045
4.34	7.02885e-05		4.34	-0.000182456
4.35	0.000100247		4.35	-0.000162696
4.36	9.32275e-05		4.36	-0.000129966
4.37	0.000148108		4.37	-0.00012699
4.38	0.000204108		4.38	-6.48872e-05
4.39	0.000202328		4.39	-5.886e-05
4.4	0.000206702		4.4	-3.43696e-05
4.41	0.000206499		4.41	2.51397e-05
4.42	0.000223538		4.42	3.62023e-05
4.43	0.000232896		4.43	4.08562e-05
4.44	0.000218909		4.44	9.97551e-05
4.45	0.00019124		4.45	8.09105e-05
4.46	0.000240271		4.46	8.37334e-05
4.47	0.000237067		4.47	8.50304e-05
4.48	0.000258022		4.48	7.96898e-05
4.49	0.000256751		4.49	5.10796e-05
4.5	0.000222876		4.5	9.07525e-05
4.51	0.000199632		4.51	9.25072e-05
4.52	0.000220384		4.52	0.00011242
4.53	0.000175371		4.53	0.000117761
4.54	0.000208533		4.54	0.000113488
4.55	0.000232998		4.55	9.53301e-05
4.56	0.000234117		4.56	4.74938e-05
4.57	0.000189256		4.57	4.16192e-05
4.58	9.80086e-05		4.58	5.05455e-05
4.59	0.000120948		4.59	4.33739e-05
4.6	0.00015055		4.6	4.09325e-05
4.61	0.000175574		4.61	-9.04002e-06
4.62	0.000157518		4.62	-9.95555e-06
4.63	0.000144344		4.63	-6.14085e-06
4.64	0.000181067		4.64	-3.73451e-05
4.65	0.000199683		4.65	-3.58955e-05
4.66	0.000154924		4.66	-2.3307e-05
4.67	0.000160671		4.67	-1.4228e-05
4.68	0.000131222		4.68	-1.21681e-05
4.69	9.88224e-05		4.69	-5.91197e-06
4.7	0.000181423		4.7	-3.8108e-05
4.71	0.000181322		4.71	-3.87184e-05
4.72	0.000128018		4.72	-1.98738e-05
4.73	0.000205532		4.73	-2.07893e-05
4.74	0.000167334		4.74	-1.67457e-05
4.75	0.000119218		4.75	-1.81953e-05
4.76	0.000114692		4.76	-8.73485e-06
4.77	0.000128526		4.77	6.49309e-07
4.78	0.000219875		4.78	-5.77156e-05
4.79	0.000263516		4.79	-4.36775e-05
4.8	0.000253852		4.8	-6.28273e-05
4.81	0.000252834		4.81	-6.22169e-05
4.82	0.000251054		4.82	-6.93885e-05
4.83	0.000281318		4.83	-7.47291e-05
4.84	0.000247138		4.84	-9.94483e-05
4.85	0.000371853		4.85	3.25402e-05
4.86	0.000336656		4.86	4.48235e-05
4.87	0.000334113		4.87	4.17717e-05
4.88	0.000333655		4.88	3.73467e-05
4.89	0.000327857		4.89	3.36846e-05
4.9	0.000215298		4.9	2.87255e-05
4.91	0.000421902		4.91	3.45238e-05
4.92	0.000436042		4.92	4.5403e-06
4.93	0.000398302		4.93	2.55666e-06
4.94	0.000403286		4.94	3.54848e-06
4.95	0.000418647		4.95	1.18337e-06
4.96	0.000468695		4.96	-3.0128e-06
4.97	0.000658464		4.97	-9.2689e-06
4.98	0.000580848		4.98	-2.70762e-06
4.99	0.000536546		4.99	-2.01789e-05
5	0.000517168		5	1.95702e-05
5.01	0.000492143		5.01	2.04857e-05
5.02	0.000534817		5.02	3.15484e-05
5.03	0.000504401		5.03	3.29216e-05
5.04	0.000513404		5.04	3.89489e-05
5.05	0.000369768		5.05	-9.25819e-05
5.06	0.000388994		5.06	-8.0146e-05
5.07	0.000416002		5.07	-8.80805e-05
5.08	0.000418341		5.08	-7.16011e-05
5.09	0.000464321		5.09	-6.7176e-05
5.1	0.000560045		5.1	-2.73506e-05
5.11	0.000354305		5.11	-3.1623e-05
5.12	0.000349982		5.12	0.000125237
5.13	0.00035044		5.13	0.000124627
5.14	0.000371904		5.14	0.000174905
5.15	0.000359799		5.15	0.000174981
5.16	0.000327603		5.16	0.000174752
5.17	0.000137122		5.17	0.000187341
5.18	0.000210924		5.18	0.000172768
5.19	0.000230811		5.19	0.000172006
5.2	0.000268551		5.2	0.00013691
5.21	0.000281877		5.21	0.000129052
5.22	0.000249478		5.22	0.000127221
5.23	0.000253648		5.23	0.000133096
5.24	0.000260769		5.24	0.000129739
5.25	0.000264177		5.25	0.000149423
5.26	0.000274298		5.26	0.000116158
5.27	0.000309801		5.27	0.000116921
5.28	0.000320075		5.28	0.000104104
5.29	0.00028086		5.29	0.000178109
5.3	0.000203091		5.3	0.000136681
5.31	0.000206346		5.31	0.000135079
5.32	0.000294135		5.32	-2.68165e-05
5.33	0.000253648		5.33	-2.55195e-05
5.34	0.000232998		5.34	-8.05274e-05
5.35	0.000224097		5.35	-7.9383e-05
5.36	0.000251563		5.36	-8.02986e-05
5.37	0.000289099		5.37	-9.45655e-05
5.38	0.000235083		5.38	-9.12849e-05
5.39	0.000198208		5.39	-8.57917e-05
5.4	0.000148769		5.4	-6.99226e-05
5.41	0.000179694		5.41	-3.32252e-05
5.42	0.000175676		5.42	-1.85005e-05
5.43	0.000177354		5.43	0.000165826
5.44	0.000168301		5.44	0.00016842
5.45	0.000184831		5.45	0.000205575
5.46	0.000169165		5.46	0.000200158
5.47	0.000119218		5.47	0.000202752
5.48	0.000105638		5.48	0.000212365
5.49	0.000120439		5.49	0.000189553
5.5	0.000129035		5.5	0.000191384
5.51	0.000148515		5.51	0.000190774
5.52	5.40633e-05		5.52	0.000191003
5.53	0.000110521		5.53	0.000190926
5.54	0.000112555		5.54	0.000184975
5.55	0.000122779		5.55	0.00018612
5.56	0.000129594		5.56	0.000185357
5.57	0.000110419		5.57	0.000183526
5.58	0.000117387		5.58	0.000180703
5.59	0.000111436		5.59	0.000178109
5.6	0.000114997		5.6	0.00015812
5.61	9.38887e-05		5.61	0.000179101
5.62	0.000103298		5.62	0.000154305
5.63	0.000118913		5.63	-3.71162e-05
5.64	0.000118811		5.64	1.33595e-06
5.65	0.000123186		5.65	-6.4048e-05
5.66	0.000104722		5.66	-5.96229e-05
5.67	0.000102332		5.67	-5.97755e-05
5.68	0.000101925		5.68	-6.83967e-05
5.69	0.000106045		5.69	-0.000128898
5.7	0.000129747		5.7	-0.000129356
5.71	0.000109758		5.71	-0.000119056
5.72	0.000125729		5.72	-0.000118293
5.73	0.000227098		5.73	-0.000118446
5.74	0.000255225		5.74	-7.50343e-05
5.75	0.00024785		5.75	-7.57972e-05
5.76	0.000200497		5.76	-7.40425e-05
5.77	0.000160671		5.77	-7.22114e-05
5.78	0.00015706		5.78	-7.12196e-05
5.79	0.000159603		5.79	-7.81623e-05
5.8	0.00017944		5.8	-8.12904e-05
5.81	0.000228624		5.81	-0.000137138
5.82	0.000215298		5.82	-9.44129e-05
5.83	0.000185899		5.83	-9.57862e-05
5.84	0.000229794		5.84	-0.000110892
5.85	0.000213823		5.85	-0.000110206
5.86	0.000366258		5.86	7.07634e-05
5.87	0.000377092		5.87	6.94664e-05
5.88	0.000446062		5.88	6.42785e-05
5.89	0.000439348		5.89	6.74065e-05
5.9	0.00047724		5.9	6.43548e-05
5.91	0.0004837		5.91	0.000194207
5.92	0.000498094		5.92	0.000329934
5.93	0.000349117		5.93	0.000326577
5.94	0.000314022		5.94	0.000303002
5.95	0.00031977		5.95	0.000294
5.96	0.000340216		5.96	0.00028904
5.97	0.00033925		5.97	0.000286523
5.98	0.000353186		5.98	0.000286218
5.99	0.000390164		5.99	0.000454751
6	0.000371344		6	0.000455209
6.01	0.00032155		6.01	0.0004591
6.02	0.000322618		6.02	0.000416833
6.03	0.000377448		6.03	0.000439187
6.04	0.000318854		6.04	0.000423699
6.05	0.000313615		6.05	0.000428201
6.06	0.000170488		6.06	0.000245858
6.07	0.000149075		6.07	0.000245705
6.08	0.000108639		6.08	0.000305825
6.09	0.000139614		6.09	0.000338937
6.1	5.72676e-05		6.1	0.000360299
6.11	0.000100908		6.11	0.000227166
6.12	6.90678e-05		6.12	8.35808e-05
6.13	5.94039e-05		6.13	0.00025097
6.14	7.30859e-05		6.14	0.000236855
6.15	8.10713e-05		6.15	0.000245934
6.16	7.7104e-05		6.16	0.000275384
6.17	0.00011164		6.17	0.000365105
6.18	9.94327e-05		6.18	0.000364953
6.19	7.3798e-05		6.19	0.000204202
6.2	6.70332e-05		6.2	0.000201302
6.21	4.39416e-05		6.21	0.000315209
6.22	4.06864e-05		6.22	0.000351525
6.23	-1.17354e-06		6.23	0.000332452
6.24	2.38684e-06		6.24	0.000321999
6.25	8.13256e-05		6.25	0.000337411
6.26	7.32894e-05		6.26	0.000339318
6.27	7.42557e-05		6.27	0.0003397
6.28	5.93021e-05		6.28	0.000283929
6.29	9.91451e-06		6.29	0.000249062
6.3	3.26501e-05		6.3	0.000285302
6.31	3.07173e-05		6.31	0.000288049
6.32	7.44083e-05		6.32	0.000296212
6.33	0.000152432		6.33	0.00014988
6.34	0.000146684		6.34	0.00014866
6.35	0.000131222		6.35	0.0001466
6.36	0.000148515		6.36	0.000128747
6.37	0.00018239		6.37	4.76464e-05
6.38	0.000144192		6.38	4.53576e-05
6.39	0.000132188		6.39	4.61968e-05
6.4	0.000129187		6.4	4.963e-05
6.41	0.000159552		6.41	-6.86256e-05
6.42	0.000173184		6.42	-0.00010189
6.43	0.000273942		6.43	-0.000101813
6.44	0.000270687		6.44	-6.94648e-05
6.45	0.000420579		6.45	-9.09034e-05
6.46	0.000420529		6.46	-9.38789e-05
6.47	0.000421342		6.47	-9.18952e-05
6.48	0.000413408		6.48	-9.05982e-05
6.49	0.000416154		6.49	-8.67073e-05
6.5	0.000386349		6.5	-0.000144767
6.51	0.000350542		6.51	-0.00015293
6.52	0.000305172		6.52	-0.000143241
6.53	0.000275672		6.53	-0.000161094
6.54	0.000358222		6.54	-0.000162772
6.55	0.000367784		6.55	-9.41078e-05
6.56	0.000333045		6.56	-9.67781e-05
6.57	0.000261939		6.57	-8.60206e-05
6.58	0.00027028		6.58	3.86437e-05
6.59	0.00027323		6.59	4.65783e-05
6.6	0.000300137		6.6	5.76409e-05
6.61	0.000272569		6.61	5.97771e-05
6.62	0.000267737		6.62	5.90905e-05
6.63	0.000159654		6.63	9.17443e-05
6.64	0.000163723		6.64	5.15374e-05
6.65	-5.88009e-05		6.65	5.86327e-05
6.66	-3.988e-05		6.66	6.74065e-05
6.67	-2.22307e-05		6.67	7.26708e-05
6.68	-2.76221e-05		6.68	6.98479e-05
6.69	-2.35022e-05		6.69	7.32049e-05
6.7	-1.07357e-05		6.7	8.26653e-05
6.71	-1.79073e-05		6.71	8.20549e-05
6.72	-2.58012e-07		6.72	0.000116616
6.73	-3.89136e-05		6.73	0.00012806
6.74	-0.000101678		6.74	0.000158273
6.75	-0.000112359		6.75	8.55645e-05
6.76	-9.18107e-05		6.76	7.96135e-05
6.77	-4.30335e-05		6.77	6.46599e-05
6.78	-5.1375e-05		6.78	-5.26802e-05
6.79	-4.59327e-05		6.79	-6.89308e-05
6.8	-7.62976e-05		6.8	-8.06037e-05
6.81	-7.09571e-05		6.81	-7.96119e-05
6.82	-8.42322e-05		6.82	-3.00209e-05
6.83	-6.3582e-05		6.83	-6.0157e-05
6.84	-6.32259e-05		6.84	-5.77156e-05
6.85	-3.60144e-05		6.85	-5.85548e-05
6.86	-4.56275e-05		6.86	-5.67237e-05
6.87	-3.59127e-05		6.87	-6.13777e-05
6.88	2.04431e-05		6.88	-5.89363e-05
6.89	3.17346e-05		6.89	-5.00099e-05
6.9	8.41231e-05		6.9	-6.09199e-05
6.91	8.82938e-05		6.91	-5.63423e-05
6.92	6.98816e-05		6.92	-0.000103339
6.93	6.6016e-05		6.93	-8.69361e-05
6.94	3.97709e-05		6.94	-0.00011402
6.95	6.07263e-05		6.95	-1.33125e-05
6.96	0.000179491		6.96	-1.20918e-05
6.97	0.000180406		6.97	-9.19261e-06
6.98	0.000189154		6.98	-1.46095e-05
6.99	0.000220893		6.99	5.60842e-06
7	0.000307308		7	2.20116e-05
7.01	0.000311581		7.01	2.3919e-05
7.02	0.000343777		7.02	-2.41462e-05
7.03	0.000321906		7.03	-2.85713e-05
7.04	0.000339657		7.04	-1.89582e-05
7.05	0.000370632		7.05	1.88073e-05
7.06	0.000372006		7.06	4.06273e-05
7.07	0.000343573		7.07	5.39025e-05
7.08	0.000426937		7.08	7.4273e-05
7.09	0.000406999		7.09	6.25237e-05
7.1	0.000340776		7.1	9.15154e-05
7.11	0.000335181		7.11	8.15209e-05
7.12	0.000466051		7.12	8.16735e-05
7.13	0.000520168		7.13	5.29107e-05
7.14	0.000522203		7.14	5.79461e-05
7.15	0.000501248		7.15	0.000134393
7.16	0.00036463		7.16	0.000133401
7.17	0.00031804		7.17	0.000171777
7.18	0.000322211		7.18	0.000167352
7.19	0.000288184		7.19	0.000152474
7.2	0.000204973		7.2	0.000136376
7.21	0.000210873		7.21	0.000137978
7.22	0.000257259		7.22	0.000186349
7.23	0.00025314		7.23	0.000213967
7.24	0.000253699		7.24	0.000228463
7.25	0.00020126		7.25	0.000190774
7.26	0.000228675		7.26	0.000158425
7.27	0.000224707		7.27	0.000215188
7.28	0.000128119		7.28	0.000219384
7.29	0.000167945		7.29	0.000216637
7.3	0.000179694		7.3	0.000191537
7.31	0.000195461		7.31	0.000195733
7.32	0.00010574		7.32	0.000193139
7.33	5.08081e-05		7.33	0.000193215
7.34	5.71659e-05		7.34	0.000186501
7.35	7.28824e-05		7.35	1.72814e-05
7.36	0.000231574		7.36	1.3543e-05
7.37	0.00023605		7.37	-3.00972e-05
7.38	0.000216569		7.38	-2.75032e-05
7.39	0.000219977		7.39	3.28454e-05
7.4	0.000296475		7.4	3.28454e-05
7.41	0.000322109		7.41	2.55974e-05
7.42	0.000240933		7.42	-2.74269e-05
7.43	0.000242306		7.43	-5.18409e-05
7.44	0.000225165		7.44	-6.73286e-05
7.45	0.000329586		7.45	-5.99281e-05
7.46	0.000299984		7.46	-6.09199e-05
7.47	0.000303188		7.47	-0.000124396
7.48	0.000335435		7.48	-6.42005e-05
7.49	0.000309902		7.49	-6.12251e-05
7.5	0.000324144		7.5	4.06273e-05
7.51	0.000304562		7.51	3.66601e-05
7.52	0.000321448		7.52	3.93303e-05
7.53	0.000316718		7.53	4.38317e-05
7.54	0.000313717		7.54	4.32213e-05
7.55	0.000330451		7.55	4.09325e-05
7.56	0.000186611		7.56	4.71123e-05
7.57	0.000213619		7.57	4.23821e-05
7.58	0.000219469		7.58	4.1848e-05
7.59	0.000213518		7.59	-1.85005e-05
7.6	0.000172522		7.6	-2.17048e-05
7.61	0.000143378		7.61	-7.81932e-06
7.62	0.000226996		7.62	-1.22444e-05
7.63	0.000224911		7.63	-2.15522e-05
7.64	0.000222927		7.64	-2.88764e-05
7.65	0.000152635		7.65	-2.55958e-05
7.66	0.000149126		7.66	-3.07838e-05
7.67	0.000149329		7.67	-3.69636e-05
7.68	7.69515e-05		7.68	-0.000125541
7.69	6.58125e-05		7.69	-5.44349e-05
7.7	0.000123084		7.7	-0.000157584
7.71	0.000137631		7.71	-3.74977e-05
7.72	8.26481e-05		7.72	-3.36067e-05
7.73	9.22611e-05		7.73	-3.44459e-05
7.74	0.000106503		7.74	0.000108224
7.75	9.54146e-05		7.75	0.000113335
7.76	7.84773e-05		7.76	0.000109597
7.77	6.22013e-05		7.77	0.000115472
7.78	8.09696e-05		7.78	0.000176888
7.79	8.55981e-05		7.79	0.000199548
7.8	0.000252529		7.8	0.000286065
7.81	0.000280961		7.81	0.000275079
7.82	0.000214586		7.82	0.000281335
7.83	0.000215806		7.83	0.000319711
7.84	0.000214535		7.84	0.000323144
7.85	0.000166521		7.85	0.000349313
7.86	0.000164486		7.86	0.000359383
7.87	0.000162808		7.87	0.000358773
7.88	0.000168148		7.88	0.000359536
7.89	0.000378567		7.89	0.000287438
7.9	0.000298611		7.9	0.00029728
7.91	0.000314734		7.91	0.000180856
7.92	0.000316311		7.92	0.000176354
7.93	0.000315701		7.93	0.000177728
7.94	0.000319617		7.94	3.53631e-05
7.95	0.000342556		7.95	2.42241e-05
7.96	0.000360155		7.96	2.49108e-05
7.97	0.000339199		7.97	2.48345e-05
7.98	0.000455624		7.98	-2.5138e-05
7.99	0.000512692		7.99	1.60607e-05
8	0.000329637		8	-6.52687e-05
8.01	0.00032745		8.01	1.33904e-05
8.02	0.000312954		8.02	1.81969e-05
8.03	0.000395809		8.03	-1.30073e-05
8.04	0.00044835		8.04	-1.85768e-05
8.05	0.000458726		8.05	-5.28327e-05
8.06	0.000454759		8.06	-5.43586e-05
8.07	0.000468543		8.07	-2.39173e-05
8.08	0.00045659		8.08	4.01696e-05
8.09	0.000249223		8.09	4.1848e-05
8.1	0.00029561		8.1	3.3532e-05
8.11	0.000388536		8.11	3.90252e-05
8.12	0.000390876		8.12	4.03222e-05
8.13	0.000411882		8.13	3.65075e-05
8.14	0.000395708		8.14	7.57988e-05
8.15	0.000358883		8.15	8.39623e-05
8.16	0.000424394		8.16	8.60985e-05
8.17	0.000423123		8.17	8.97606e-05
8.18	0.000293118		8.18	7.72484e-05
8.19	0.000235846		8.19	1.62133e-05
8.2	0.000234066		8.2	2.23931e-05
8.21	0.000204922		8.21	-5.71052e-05
8.22	0.000216264		8.22	-2.15522e-05
8.23	0.000133358		8.23	-2.0713e-05
8.24	8.453e-05		8.24	-2.05604e-05
8.25	0.000208737		8.25	-1.56776e-05
8.26	0.000216468		8.26	-1.52198e-05
8.27	0.00020304		8.27	-4.49745e-05
8.28	0.000210669		8.28	-5.01625e-05
8.29	0.000241543		8.29	-5.13832e-05
8.3	0.000207719		8.3	-4.69581e-05
8.31	0.000105485		8.31	-4.64241e-05
8.32	0.000100348		8.32	-4.34486e-05
8.33	7.2323e-05		8.33	-2.60536e-05
8.34	9.76017e-05		8.34	-6.61079e-05
8.35	0.000144039		8.35	1.87001e-06
8.36	0.000157314		8.36	-2.93651e-06
8.37	0.00016179		8.37	0.000104028
8.38	0.000184017		8.38	0.000268975
8.39	0.000191342		8.39	0.00027813
8.4	0.000192003		8.4	0.000265542
8.41	0.000232184		8.41	0.000265923
8.42	0.000270942		8.42	0.000226632
8.43	0.000279588		8.43	0.000229073
8.44	0.000350338		8.44	0.0002557
8.45	0.000215349		8.45	0.000366097
8.46	0.000234168		8.46	0.000361443
8.47	0.000289456		8.47	0.000360833
8.48	0.000285793		8.48	0.000336572
8.49	0.000252122		8.49	0.000335961
8.5	0.000238491		8.5	0.000328637
8.51	0.000222063		8.51	0.000327493
8.52	0.000255784		8.52	0.000329095
8.53	0.00029383		8.53	0.000311623
8.54	0.000327043		8.54	0.000353204
8.55	0.000271399		8.55	0.000282861
8.56	0.000170081		8.56	0.00061535
8.57	0.000324042		8.57	0.000539971
8.58	0.000308987		8.58	0.000459939
8.59	0.000304918		8.59	0.000673638
8.6	0.000283606		8.6	0.000736199
8.61	0.000235694		8.61	0.000764962
8.62	0.00018595		8.62	0.000765038
8.63	0.000179897		8.63	0.000760842
8.64	0.000135494		8.64	0.000741769
8.65	0.000140072		8.65	0.000663339
8.66	0.000115963		8.66	0.00066723
8.67	8.58524e-05		8.67	0.000808068
8.68	8.64628e-05		8.68	0.000776788
8.69	8.10205e-05		8.69	0.000779763
8.7	8.30041e-05		8.7	0.000782433
8.71	8.59033e-05		8.71	0.000810815
8.72	6.60669e-05		8.72	0.000808297
8.73	9.49568e-05		8.73	0.000814172
8.74	3.18363e-05		8.74	0.000776101
8.75	4.90787e-05		8.75	0.000776635
8.76	4.94856e-05		8.76	0.000456048
8.77	-0.000102543		8.77	0.000418206
8.78	-0.000116835		8.78	0.000338021
8.79	-8.43848e-05		8.79	0.000110207
8.8	1.35258e-05		8.8	4.9096e-05
8.81	4.22631e-05		8.81	2.38427e-05
8.82	0.000170793		8.82	2.34612e-05
8.83	0.000188086		8.83	2.60552e-05
8.84	0.000175218		8.84	2.01043e-05
8.85	0.000174506		8.85	-2.17048e-05
8.86	0.000210008		8.86	-2.57484e-05
8.87	0.000185899		8.87	-0.000119971
8.88	0.000195004		8.88	-0.000126762
8.89	0.000248359		8.89	-0.000126914
8.9	0.000263109		8.9	-0.000127601
8.91	0.000260159		8.91	-0.000164069
8.92	0.000242255		8.92	-0.000170554
8.93	0.000190426		8.93	-0.000136527
8.94	0.000200853		8.94	-0.000145072
8.95	0.000189409		8.95	-0.000142478
8.96	0.000210873		8.96	-0.000152854
8.97	0.000261176		8.97	-0.000147514
8.98	0.000305528		8.98	-0.000152396
8.99	0.000268195		8.99	-0.000133475
9	0.000174404		9	-0.000127067
9.01	0.000151007		9.01	-0.000105476
9.02	2.25284e-05		9.02	-0.000109214
9.03	1.48482e-05		9.03	-0.000108146
9.04	-3.71667e-06		9.04	-0.00010868
9.05	7.88334e-05		9.05	-0.000108451
9.06	4.65356e-05		9.06	-0.000110129
9.07	9.79069e-05		9.07	-0.000141257
9.08	9.81103e-05		9.08	-0.000140647
9.09	0.000132188		9.09	-0.000144157
9.1	0.000113166		9.1	0.000109902
9.11	0.00012583		9.11	0.00011448
9.12	0.000121202		9.12	0.000118218
9.13	0.00013819		9.13	7.96898e-05
9.14	0.000120846		9.14	8.67852e-05
9.15	0.000324551		9.15	8.41149e-05
9.16	0.000303036		9.16	8.28942e-05
9.17	0.000248002		9.17	8.42675e-05
9.18	0.000256497		9.18	7.73247e-05
9.19	0.000247494		9.19	6.29052e-05
9.2	0.00025019		9.2	6.43548e-05
9.21	0.000246171		9.21	7.54174e-05
9.22	0.000245866		9.22	7.51122e-05
9.23	0.000281521		9.23	7.92321e-05
9.24	0.000286302		9.24	7.6867e-05
9.25	0.0003805		9.25	8.10631e-05
9.26	0.000518795		9.26	8.56408e-05
9.27	0.000505876		9.27	6.61095e-05
9.28	0.000646155		9.28	6.8322e-05
9.29	0.000592902		9.29	6.79406e-05
9.3	0.00075078		9.3	-0.000187263
9.31	0.000749101		9.31	-0.000184592
9.32	0.00077321		9.32	-0.000178107
9.33	0.000737047		9.33	-0.000179557
9.34	0.000737555		9.34	-0.000180625
9.35	0.000548499		9.35	-0.000181388
9.36	0.000552568		9.36	-0.000180701
9.37	0.000573015		9.37	-0.00017887
9.38	0.000531409		9.38	-0.000165137
9.39	0.000530087		9.39	-6.18354e-05
9.4	0.000597225		9.4	-6.67182e-05
9.41	0.00059458		9.41	-9.90669e-05
9.42	0.000680996		9.42	-9.52522e-05
9.43	0.000631252		9.43	-4.69581e-05
9.44	0.000685625		9.44	-2.56721e-05
9.45	0.000566453		9.45	-2.69691e-05
9.46	0.000422105		9.46	-2.201e-05
9.47	0.000382788		9.47	-2.26203e-05
9.48	0.000257565		9.48	-7.89561e-06
9.49	0.000228827		9.49	-4.69127e-06
9.5	7.0441e-05		9.5	3.70107e-06
9.51	9.05826e-05		9.51	3.92995e-06
9.52	9.82629e-05		9.52	2.32778e-06
9.53	0.000102637		9.53	1.88836e-05
9.54	0.00010396		9.54	1.72051e-05
9.55	9.5262e-05		9.55	2.07146e-05
9.56	0.000127865		9.56	1.91124e-05
9.57	0.00012461		9.57	1.50689e-05
9.58	0.000151211		9.58	3.38372e-05
9.59	0.000171403		9.59	-6.89308e-05
9.6	0.000109148		9.6	-6.90071e-05
9.61	0.000213975		9.61	-6.92359e-05
9.62	0.000139512		9.62	-7.57972e-05
9.63	0.000166826		9.63	-0.000130653
9.64	0.000106248		9.64	-0.000149268
9.65	5.09607e-05		9.65	-0.000148582
9.66	8.26989e-05		9.66	-0.00015499
9.67	0.000159807		9.67	-0.000153159
9.68	0.000146277		9.68	-0.000169791
9.69	0.000331621		9.69	-0.000169028
9.7	0.000351711		9.7	-0.000175819
9.71	0.000332434		9.71	-0.000162925
9.72	0.000304053		9.72	-0.000172919
9.73	0.00030329		9.73	-0.000178718
9.74	0.000299781		9.74	-3.38356e-05
9.75	0.000481259		9.75	1.10707e-06
9.76	0.0005014		9.76	3.62477e-06
9.77	0.000564978		9.77	5.37953e-06
9.78	0.000530188		9.78	9.04164e-06
9.79	0.000533138		9.79	8.355e-06
9.8	0.000524288		9.8	2.75048e-05
9.81	0.00044657		9.81	2.20116e-05
9.82	0.000435533		9.82	3.7957e-05
9.83	0.00041178		9.83	4.09325e-05
9.84	0.000547176		9.84	8.35045e-05
9.85	0.000544786		9.85	8.22838e-05
9.86	0.000514167		9.86	8.86162e-05
9.87	0.000441586		9.87	9.43383e-05
9.88	0.00043533		9.88	0.000114785
9.89	0.000330247		9.89	0.000171319
9.9	0.00034276		9.9	0.000170403
9.91	0.000334774		9.91	0.000158273
9.92	0.000441484		9.92	0.000172997
9.93	0.000469713		9.93	0.000166894
9.94	0.000487006		9.94	7.62566e-05
9.95	0.000309394		9.95	4.11614e-05
9.96	0.000319617		9.96	4.00933e-05
9.97	0.000236965		9.97	4.13903e-05
9.98	0.00023432		9.98	1.30852e-05
9.99	0.000222266		9.99	2.49108e-05
10	0.000225928		10	-1.25804e-06
10.01	0.000211229		10.01	3.01442e-06
10.02	0.00023666		10.02	-1.09474e-05
10.03	0.000232032		10.03	-1.06422e-05
10.04	9.81612e-05		10.04	-5.41297e-05
10.05	9.40922e-05		10.05	-5.26039e-05
10.06	0.000140784		10.06	-5.39772e-05
10.07	0.000178016		10.07	-5.46638e-05
10.08	0.000225521		10.08	-6.99226e-05
10.09	0.000148261		10.09	-0.000124015
10.1	0.000204261		10.1	-0.000120734
10.11	0.000209093		10.11	-0.000119056
10.12	0.000105435		10.12	-0.000131263
10.13	7.9342e-05		10.13	-0.000134467
10.14	6.87117e-05		10.14	-0.000185813
10.15	6.47444e-05		10.15	-0.000172004
10.16	1.83068e-05		10.16	-0.000171928
10.17	6.76945e-05		10.17	-0.000126685
10.18	6.67789e-05		10.18	-2.23915e-05
10.19	6.07263e-05		10.19	-3.33778e-05
10.2	5.9353e-05		10.2	-3.01734e-05
10.21	4.78072e-05		10.21	-2.52906e-05
10.22	6.7491e-05		10.22	-1.61354e-05
10.23	0.000130968		10.23	1.55266e-05
10.24	0.000130612		10.24	2.52923e-05
10.25	0.000143988		10.25	2.07909e-05
10.26	0.000102027		10.26	1.56029e-05
10.27	0.000119625		10.27	1.62896e-05
10.28	6.70332e-05		10.28	9.88088e-06
10.29	7.33911e-05		10.29	7.43947e-06
10.3	1.79508e-05		10.3	4.77227e-05
10.31	2.74288e-06		10.31	4.27636e-05
10.32	4.06531e-06		10.32	4.36791e-05
10.33	1.66284e-05		10.33	4.94774e-05
10.34	3.53967e-05		10.34	4.62731e-05
10.35	6.63212e-05		10.35	3.23876e-05
10.36	0.000164689		10.36	8.62511e-05
10.37	0.000128577		10.37	3.91015e-05
10.38	0.00013524		10.38	-6.42768e-05
10.39	0.000143429		10.39	-3.22334e-05
10.4	0.000138394		10.4	-1.54487e-05
10.41	0.000140072		10.41	-1.25495e-05
10.42	0.000100653		10.42	-1.74324e-05
10.43	5.8997e-05		10.43	-6.06147e-05
10.44	7.87317e-05		10.44	-2.03315e-05
10.45	0.000153754		10.45	1.80443e-05
10.46	0.000161027		10.46	1.54503e-05
10.47	0.000210974		10.47	3.3532e-05
10.48	0.000211737		10.48	3.74993e-05
10.49	0.000226793		10.49	3.50579e-05
10.5	0.000192003		10.5	-9.95555e-06
10.51	0.000195817		10.51	0.0001186
10.52	0.000188951		10.52	0.000122109
10.53	0.000210466		10.53	0.000130654
10.54	0.000184984		10.54	0.000175134
10.55	0.000148108		10.55	0.000173379
10.56	2.91406e-05		10.56	0.000117303
10.57	0.000193223		10.57	0.000117608
10.58	0.000204617		10.58	0.000115319
10.59	0.000347948		10.59	9.38042e-05
10.6	0.000363461		10.6	7.90032e-05
10.61	0.000396013		10.61	7.48833e-05
10.62	0.000382788		10.62	6.90087e-05
10.63	0.000432481		10.63	7.93847e-05
10.64	0.000409847		10.64	0.00022152
10.65	0.000332943		10.65	0.000180322
10.66	0.000319058		10.66	0.000178262
10.67	0.000220333		10.67	0.000176202
10.68	0.000251919		10.68	0.000172082
10.69	0.000249274		10.69	0.000179101
10.7	0.000394029		10.7	0.000177193
10.71	0.000401862		10.71	0.000199853
10.72	0.000398708		10.72	0.000194207
10.73	0.000373328		10.73	0.00021061
10.74	0.000538377		10.74	0.000163155
10.75	0.000548753		10.75	0.000170327
10.76	0.000567674		10.76	0.000167733
10.77	0.000426683		10.77	0.000165444
10.78	0.000412543		10.78	0.000162392
10.79	0.000269873		10.79	0.000148431
10.8	0.000269772		10.8	0.000152856
10.81	0.000240831		10.81	0.000141793
10.82	0.000353695		10.82	0.000143014
10.83	0.000339606		10.83	0.000139886
10.84	0.000349728		10.84	-5.2375e-05
10.85	0.00034571		10.85	-4.63478e-05
10.86	0.000350745		10.86	-2.49855e-05
10.87	0.000356289		10.87	-4.35249e-05
10.88	0.000335028		10.88	1.15251e-07
10.89	0.000319668		10.89	-3.85203e-06
10.9	0.00024724		10.9	-9.42149e-06
10.91	0.000257209		10.91	-0.000154609
10.92	0.000308936		10.92	-0.00015377
10.93	0.000291693		10.93	-0.00017826
10.94	0.000141191		10.94	-0.000166129
10.95	0.000131934		10.95	-0.000162925
10.96	0.000126797		10.96	-0.000158271
10.97	0.000189358		10.97	-0.000109443
10.98	0.00021245		10.98	-9.34974e-05
10.99	0.000236457		10.99	-9.12086e-05
11	0.000224199		11	-9.32685e-05
11.01	0.000244696		11.01	-7.35084e-05
11.02	0.000133409		11.02	-7.42713e-05
11.03	0.000226894		11.03	-6.99226e-05
11.04	0.000218451		11.04	-7.03804e-05
11.05	0.000229285		11.05	-6.0691e-05
11.06	0.000223182		11.06	-7.71705e-05
11.07	0.000206702		11.07	-7.09144e-05
11.08	0.000190273		11.08	-0.000114555
11.09	0.000194292		11.09	-8.21296e-05
11.1	0.000123898		11.1	-7.76283e-05
11.11	0.000113979		11.11	-1.69746e-05
11.12	9.14982e-05		11.12	-1.25495e-05
11.13	0.00010696		11.13	9.64745e-05
11.14	9.51603e-05		11.14	9.02184e-05
11.15	9.68387e-05		11.15	8.68615e-05
11.16	8.24446e-05		11.16	8.56408e-05
11.17	-1.21599e-05		11.17	3.86437e-05
11.18	-3.85067e-05		11.18	4.45946e-05
11.19	-5.61052e-05		11.19	4.55101e-05
11.2	-3.52515e-05		11.2	4.1314e-05
11.21	-3.94222e-05		11.21	2.88781e-05
11.22	-3.42342e-05		11.22	2.93358e-05
11.23	-0.000173191		11.23	2.75048e-05
11.24	-0.000107578		11.24	0.000150262
11.25	-5.63595e-05		11.25	0.000143548
11.26	-4.46611e-05		11.26	0.000145989
11.27	-4.81706e-05		11.27	0.000141869
11.28	-1.59746e-05		11.28	0.000144463
11.29	-2.50281e-05		11.29	0.00010891
11.3	1.05249e-05		11.3	0.00011181
11.31	7.08377e-07		11.31	4.90197e-05
11.32	1.26102e-05		11.32	4.81041e-05
11.33	1.82051e-05		11.33	-2.0713e-05
11.34	4.50606e-05		11.34	-2.18574e-05
11.35	3.98217e-05		11.35	4.31142e-06
11.36	7.54256e-05		11.36	-1.18175e-06
11.37	8.33602e-05		11.37	1.56484e-06
11.38	8.84464e-05		11.38	5.15065e-06
11.39	7.20178e-05		11.39	4.99806e-06
11.4	4.77054e-05		11.4	1.00335e-05
11.41	5.35038e-05		11.41	1.91887e-05
11.42	5.52331e-05		11.42	4.02459e-05
11.43	7.5273e-05		11.43	4.12377e-05
11.44	1.11861e-05		11.44	-7.31269e-05
11.45	-1.10918e-05		11.45	-6.79389e-05
11.46	-1.53642e-05		11.46	-7.6789e-05
11.47	-9.05725e-06		11.47	-7.63313e-05
11.48	1.94767e-05		11.48	-6.87019e-05
11.49	2.085e-05		11.49	-5.21461e-05
11.5	5.69292e-06		11.5	-5.19935e-05
11.51	2.43086e-05		11.51	-4.99336e-05
11.52	-2.0382e-06		11.52	-5.18409e-05
11.53	3.05647e-05		11.53	-9.67018e-05
11.54	7.98173e-06		11.54	-9.2353e-05
11.55	8.80904e-05		11.55	-0.000121345
11.56	7.53239e-05		11.56	-8.00276e-07
11.57	6.74401e-05		11.57	-3.42512e-07
11.58	6.48462e-05		11.58	-1.88819e-05
11.59	6.59143e-05		11.59	-1.17103e-05
11.6	7.01867e-05		11.6	-6.59862e-06
11.61	5.26391e-05		11.61	-1.63642e-05
11.62	5.28426e-05		11.62	-3.24623e-05
11.63	3.8601e-05		11.63	-2.9029e-05
11.64	3.76855e-05		11.64	-8.20079e-06
11.65	1.11528e-06		11.65	-1.40754e-05
11.66	8.14782e-05		11.66	-6.44603e-06
11.67	9.96362e-05		11.67	-6.06456e-06
11.68	7.22212e-05		11.68	-1.92634e-05
11.69	7.08479e-05		11.69	-4.02442e-05
11.7	4.94856e-05		11.7	-3.66584e-05
11.71	3.1582e-05		11.71	-3.97102e-05
11.72	0.000142768		11.72	-3.67347e-05
11.73	0.000107164		11.73	-2.84187e-05
11.74	0.000153195		11.74	-2.89527e-05
11.75	0.000102485		11.75	-3.16993e-05
11.76	8.31567e-05		11.76	-0.000146522
11.77	8.748e-05		11.77	-0.000104026
11.78	0.000112606		11.78	-0.000108298
11.79	0.000118303		11.79	-9.56337e-05
11.8	0.000114895		11.8	-0.000111426
11.81	0.000117947		11.81	-0.000111884
11.82	0.000142412		11.82	-0.000113029
11.83	0.000132036		11.83	-0.000117683
11.84	0.00013463		11.84	-0.000117759
11.85	0.000127051		11.85	0.000122949
11.86	6.2303e-05		11.86	0.000121575
11.87	0.000232947		11.87	0.000119668
11.88	0.000225928		11.88	0.000121575
11.89	0.000233812		11.89	0.000135156
11.9	0.000234778		11.9	0.000129357
11.91	0.000233303		11.91	0.000362588
11.92	0.000118608		11.92	0.000359765
11.93	0.000370632		11.93	0.000354577
11.94	0.000323025		11.94	0.000382119
11.95	0.000298763		11.95	0.000382577
11.96	0.000316718		11.96	0.000375939
11.97	0.000351711		11.97	0.000349007
11.98	0.000335181		11.98	0.000351678
11.99	0.000367682		11.99	0.000337258
12	0.000367987		12	0.000337258
12.01	0.00036992		12.01	0.000345574
12.02	0.000384467		12.02	0.000343209
12.03	0.000406846		12.03	0.0003471
12.04	0.000413204		12.04	0.000316506
12.05	0.000415239		12.05	7.557e-05
12.06	0.000435431		12.06	0.000105401
12.07	0.000248918		12.07	0.000135003
12.08	0.000291744		12.08	0.00014103
12.09	0.000304307		12.09	0.000126382
12.1	0.000308682		12.1	0.000125695
12.11	0.00031509		12.11	-7.60261e-05
12.12	0.000413459		12.12	-7.41188e-05
12.13	0.000171759		12.13	-6.80915e-05
12.14	0.000185085		12.14	-9.98298e-05
12.15	0.000205583		12.15	-0.00010189
12.16	0.000185696		12.16	-9.57862e-05
12.17	0.000159756		12.17	-0.0001128
12.18	0.000179643		12.18	-0.000115546
12.19	0.000161587		12.19	-0.000120887
12.2	0.000161383		12.2	1.18645e-05
12.21	0.000146684		12.21	3.54848e-06
12.22	0.000104112		12.22	1.24749e-05
12.23	9.38887e-05		12.23	2.70925e-06
12.24	9.79577e-05		12.24	3.77736e-06
12.25	9.51094e-05		12.25	2.17519e-06
12.26	0.000107723		12.26	-2.36122e-05
12.27	0.000150651		12.27	-1.59065e-05
12.28	0.000146125		12.28	-1.60591e-05
12.29	0.000121914		12.29	-8.73485e-06
12.3	0.000122117		12.3	-7.43785e-06
12.31	0.000117031		12.31	-3.53614e-05
12.32	8.0326e-06		12.32	-3.87947e-05
12.33	-3.4115e-06		12.33	-4.88655e-05
12.34	-1.96875e-05		12.34	1.01098e-05
12.35	-4.48137e-05		12.35	1.47637e-05
12.36	-4.77128e-05		12.36	1.01861e-05
12.37	-1.77548e-05		12.37	9.11794e-06
12.38	-4.79163e-05		12.38	6.52394e-06
12.39	-6.63286e-05		12.39	4.29924e-05
12.4	-3.42342e-05		12.4	-7.77046e-05
12.41	-1.00236e-05		12.41	-7.8849e-05
12.42	5.67081e-05		12.42	-8.93775e-05
12.43	4.06355e-05		12.43	-8.5334e-05
12.44	4.01778e-05		12.44	-8.67073e-05
12.45	0.000127712		12.45	-8.65547e-05
12.46	7.41032e-05		12.46	-9.81514e-05
12.47	2.20198e-05		12.47	-0.000132102
12.48	-3.95748e-05		12.48	-0.000135001
12.49	-3.61162e-05		12.49	-0.000128898
12.5	-3.96766e-05		12.5	6.65673e-05
12.51	-3.32679e-05		12.51	0.000120965
12.52	-1.77039e-05		12.52	0.00012066
12.53	-1.25668e-05		12.53	0.000121499
12.54	-1.09392e-05		12.54	6.12267e-05
12.55	7.30859e-05		12.55	9.63982e-05
12.56	9.22611e-05		12.56	0.000101586
12.57	5.34021e-05		12.57	0.000102731
12.58	5.22322e-05		12.58	0.000104867
12.59	5.269e-05		12.59	7.24419e-05
12.6	6.31168e-05		12.6	7.18316e-05
12.61	4.90279e-05		12.61	7.46544e-05
12.62	7.47644e-05		12.62	7.80877e-05
12.63	9.21594e-05		12.63	7.32811e-05
12.64	8.37162e-05		12.64	8.55645e-05
12.65	-7.22619e-06		12.65	9.24309e-05
12.66	2.06974e-05		12.66	9.54064e-05
12.67	3.08191e-05		12.67	9.63219e-05
12.68	6.93221e-05		12.68	9.11339e-05
12.69	6.73384e-05		12.69	8.99895e-05
12.7	6.46936e-05		12.7	-0.000104942
12.71	5.75728e-05		12.71	-0.000142478
12.72	4.69934e-05		12.72	-0.000142249
12.73	2.92423e-05		12.73	-0.000144157
12.74	0.000105282		12.74	-0.00013874
12.75	1.68827e-05		12.75	-0.000175819
12.76	1.26611e-05		12.76	-0.000175971
12.77	2.89371e-05		12.77	-1.74324e-05
12.78	6.60669e-05		12.78	-1.59828e-05
12.79	0.000152839		12.79	-2.44514e-05
12.8	0.000108385		12.8	-1.43043e-05
12.81	0.000102841		12.81	-1.31599e-05
12.82	0.000293626		12.82	-9.11632e-06
12.83	0.000302171		12.83	4.38771e-06
12.84	0.000303188		12.84	-8.81114e-06
12.85	0.000327501		12.85	-5.91197e-06
12.86	0.000308834		12.86	-8.7657e-07
12.87	0.000300594		12.87	-3.47056e-06
12.88	0.000260311		12.88	2.49871e-05
12.89	0.000305223		12.89	1.9265e-05
12.9	0.000302985		12.9	4.25347e-05
12.91	0.000362087		12.91	2.23931e-05
12.92	0.000366055		12.92	5.4284e-05
12.93	0.000368038		12.93	5.8709e-05
12.94	0.000487006		12.94	5.47417e-05
12.95	0.000495093		12.95	4.93248e-05
12.96	0.000491075		12.96	6.58043e-05
12.97	0.000464474		12.97	-9.00642e-05
12.98	0.000427395		12.98	-8.73176e-05
12.99	0.000343828		12.99	-8.1977e-05
13	0.000350135		13	-5.64949e-05
13.01	0.00034515		13.01	-4.50508e-05
13.02	6.31168e-05		13.02	-4.8484e-05
13.03	5.564e-05		13.03	-5.2909e-05
13.04	5.93021e-05		13.04	-4.87129e-05
13.05	3.87028e-05		13.05	9.66271e-05
13.06	0.000148566		13.06	0.000105401
13.07	0.000149482		13.07	0.000109444
13.08	0.000161892		13.08	8.43438e-05
13.09	0.000129696		13.09	8.49541e-05
13.1	0.000135037		13.1	7.93847e-05
13.11	8.54964e-05		13.11	8.10631e-05
13.12	0.000176184		13.12	4.86382e-05
13.13	0.00024668		13.13	5.23003e-05
13.14	5.0452e-05		13.14	4.91723e-05
13.15	5.19779e-05		13.15	6.62621e-05
13.16	9.68387e-05		13.16	8.28179e-05
13.17	0.000250342		13.17	7.21367e-05
13.18	0.000295915		13.18	7.12212e-05
13.19	0.000331824		13.19	7.56463e-05
13.2	0.000331366		13.2	3.70415e-05
13.21	0.000370073		13.21	2.61315e-05
13.22	0.000377244		13.22	2.60552e-05
13.23	0.000355577		13.23	3.63549e-05
13.24	0.000355577		13.24	0.00021412
13.25	0.000356442		13.25	6.32103e-05
13.26	0.000243374		13.26	5.19951e-05
13.27	0.000269263		13.27	6.27526e-05
13.28	0.000280402		13.28	6.4431e-05
13.29	0.000266059		13.29	7.19079e-05
13.3	0.00030624		13.3	4.97063e-05
13.31	0.000298763		13.31	0.000108682
13.32	0.000207668		13.32	0.000111733
13.33	0.00014821		13.33	0.000107385
13.34	0.000151109		13.34	0.000110818
13.35	0.000144294		13.35	0.0001009
13.36	0.000105587		13.36	7.9461e-05
13.37	-1.78565e-05		13.37	8.83111e-05
13.38	-6.18527e-05		13.38	8.67852e-05
13.39	-9.86772e-05		13.39	8.70903e-05
13.4	-0.00010473		13.4	8.67089e-05
13.41	-5.285e-05		13.41	8.73192e-05
13.42	5.9353e-05		13.42	9.31939e-05
13.43	0.000103502		13.43	8.37334e-05
13.44	9.2668e-05		13.44	-8.99116e-05
13.45	0.000122168		13.45	-8.9225e-05
13.46	0.000111792		13.46	-9.17427e-05
13.47	0.000210059		13.47	-7.93067e-05
13.48	0.000201412		13.48	-8.5868e-05
13.49	0.000222368		13.49	-8.99116e-05
13.5	0.00018712		13.5	-8.62495e-05
13.51	0.000178982		13.51	-0.000147285
13.52	0.00017003		13.52	-0.000146522
13.53	0.000189002		13.53	-0.000140952
13.54	0.000219519		13.54	-0.000128593
13.55	0.000245205		13.55	-0.000121726
13.56	0.000299323		13.56	-0.000130119
13.57	0.000275214		13.57	-0.000134162
13.58	0.000301103		13.58	-0.000136375
13.59	0.000394538		13.59	-0.0001408
13.6	0.000422156		13.6	-9.44892e-05
13.61	0.00035283		13.61	-9.68544e-05
13.62	0.000290778		13.62	-0.000106696
13.63	0.000255632		13.63	-0.000106773
13.64	0.000281165		13.64	-0.000112571
13.65	0.000283149		13.65	-7.86964e-05
13.66	0.000286709		13.66	-5.12306e-05
13.67	0.000184729		13.67	-7.91542e-05
13.68	0.00017532		13.68	-7.19825e-05
13.69	0.000199327		13.69	-7.63313e-05
13.7	0.000222825		13.7	-7.65602e-05
13.71	0.000296525		13.71	-7.78572e-05
13.72	0.000324856		13.72	-7.82386e-05
13.73	0.000303697		13.73	-7.67128e-05
13.74	0.000274655		13.74	-1.91108e-05
13.75	0.000252377		13.75	-2.87239e-05
13.76	0.000181881		13.76	-3.24623e-05
13.77	0.000186611		13.77	-2.5901e-05
13.78	0.000160671		13.78	3.84148e-05
13.79	0.000171658		13.79	6.09978e-05
13.8	0.000156551		13.8	1.34667e-05
13.81	0.000136359		13.81	2.01043e-05
13.82	7.82739e-05		13.82	3.68889e-05
13.83	8.85481e-05		13.83	3.9254e-05
13.84	6.23539e-05		13.84	3.39135e-05
13.85	4.18562e-05		13.85	-5.30162e-06
13.86	9.19559e-05		13.86	-3.04786e-05
13.87	8.78361e-05		13.87	-3.02497e-05
13.88	9.69913e-05		13.88	-3.27674e-05
13.89	7.97489e-05		13.89	-2.7198e-05
13.9	4.87227e-05		13.9	-2.45277e-05
13.91	6.86276e-06		13.91	3.39898e-05
13.92	2.38e-05		13.92	3.49053e-05
13.93	3.31587e-05		13.93	0.000102578
13.94	4.77054e-05		13.94	3.13958e-05
13.95	6.05228e-05		13.95	2.78862e-05
13.96	0.000200904		13.96	2.67418e-05
13.97	0.000218858		13.97	2.3919e-05
13.98	0.000329027		13.98	-4.21516e-05
13.99	0.000226538		13.99	-6.96174e-05
14	0.000215094		14	-7.45002e-05
14.01	0.000235643		14.01	1.41225e-06
14.02	0.000244137		14.02	-1.39991e-05
14.03	0.000225521		14.03	-2.13996e-05
14.04	0.000229132		14.04	-5.37791e-06
14.05	0.000247799		14.05	4.41369e-05
14.06	0.000236457		14.06	7.90795e-05
14.07	0.000219011		14.07	7.7401e-05
14.08	0.000217485		14.08	9.00658e-05
14.09	0.00019831		14.09	8.15209e-05
14.1	0.000201972		14.1	7.95372e-05
14.11	0.000174252		14.11	2.17064e-05
14.12	0.000127712		14.12	2.23168e-05
14.13	0.000110775		14.13	-5.45112e-05
14.14	0.000101111		14.14	-5.5503e-05
14.15	9.72456e-05		14.15	-5.2909e-05
14.16	-4.04395e-05		14.16	-5.26039e-05
14.17	5.01977e-05		14.17	-5.74867e-05
14.18	-5.67155e-05		14.18	-5.03913e-05
14.19	-4.64921e-05		14.19	-4.29908e-05
14.2	-4.38981e-05		14.2	-3.71162e-05
14.21	-6.31751e-05		14.21	-0.000117301
14.22	-4.70008e-05		14.22	-0.000119819
14.23	-4.3949e-05		14.23	-0.000107993
14.24	-3.53532e-05		14.24	-0.000121116
14.25	-5.73767e-05		14.25	-0.00016117
14.26	-9.0234e-05		14.26	-0.000129508
14.27	-8.38253e-05		14.27	-0.000114173
14.28	-6.25647e-05		14.28	-0.000129127
14.29	-6.9126e-05		14.29	-0.000129279
14.3	-7.11097e-05		14.3	-0.000129203
14.31	-3.23015e-05		14.31	-0.00012844
14.32	6.77962e-05		14.32	-0.00013195
14.33	6.39306e-05		14.33	-0.000132636
14.34	6.33203e-05		14.34	-0.000131034
14.35	8.15291e-05		14.35	-0.000135078
14.36	8.57507e-05		14.36	-0.000133247
14.37	-3.17928e-05		14.37	-9.54048e-05
14.38	-3.4692e-05		14.38	-0.000101813
14.39	2.79375e-06		14.39	-0.00010395
14.4	1.23559e-05		14.4	-8.3274e-05
14.41	6.14892e-05		14.41	-8.43421e-05
14.42	6.44901e-05		14.42	-7.3661e-05
14.43	9.01249e-05		14.43	-8.17482e-05
14.44	7.87317e-05		14.44	-7.1067e-05
14.45	7.77653e-05		14.45	-8.15193e-05
14.46	7.49678e-05		14.46	-0.000144233
14.47	8.38688e-05		14.47	-9.31922e-05
14.48	6.75927e-05		14.48	-9.06745e-05
14.49	8.79887e-05		14.49	0.000196725
14.5	9.21085e-05		14.5	0.000193826
14.51	5.30969e-05		14.51	0.00020588
14.52	-4.33387e-05		14.52	0.000205956
14.53	-3.88119e-05		14.53	0.000202218
14.54	-4.60852e-05		14.54	0.000200082
14.55	-6.97872e-05		14.55	0.000206643
14.56	-5.58509e-05		14.56	0.000219689
14.57	-5.58e-05		14.57	0.000187188
14.58	-4.2118e-05		14.58	0.000193139
14.59	3.87536e-05		14.59	0.000196877
14.6	4.54675e-05		14.6	0.000171853
14.61	0.000182949		14.61	0.00017109
14.62	0.000154059		14.62	0.000175134
14.63	0.000134426		14.63	0.000174905
14.64	0.000140631		14.64	0.000206643
14.65	0.000138495		14.65	0.000209771
14.66	0.00014231		14.66	0.000211755
14.67	0.000125017		14.67	0.000150033
14.68	0.000111284		14.68	0.000163155
14.69	0.000300391		14.69	-0.000118674
14.7	0.000292558		14.7	-0.000115928
14.71	0.000318803		14.71	-0.000118751
14.72	0.000322211		14.72	-0.000117149
14.73	0.000320075		14.73	-0.000104179
14.74	0.000319159		14.74	-5.29853e-05
14.75	0.000318193		14.75	-3.23097e-05
14.76	0.000328772		14.76	-3.51326e-05
14.77	0.000460557		14.77	-3.53614e-05
14.78	0.000456132		14.78	-1.91108e-05
14.79	0.000371548		14.79	-2.40699e-05
14.8	0.000358171		14.8	-2.11708e-05
14.81	0.000183661		14.81	-1.52961e-05
14.82	0.000201616		14.82	1.52977e-05
14.83	0.000190528		14.83	2.04094e-05
14.84	0.000190528		14.84	-2.29255e-05
14.85	0.000191901		14.85	-2.40699e-05
14.86	0.00020187		14.86	1.43822e-05
14.87	0.000204668		14.87	2.11724e-05
14.88	0.000210618		14.88	1.59844e-05
14.89	6.98307e-05		14.89	1.56792e-05
14.9	8.05627e-05		14.9	1.11779e-05
14.91	6.95764e-05		14.91	4.5403e-06
14.92	7.50187e-05		14.92	2.63295e-06
14.93	8.12239e-05		14.93	0.0001363
14.94	8.54964e-05		14.94	8.81585e-05
14.95	0.000195411		14.95	7.04583e-05
14.96	0.000253547		14.96	5.23003e-05
14.97	0.000300544		14.97	5.61913e-05
14.98	0.000287777		14.98	3.42949e-05
14.99	0.000241441		14.99	0.000154534
15	0.000251461		15	0.000154916
15.01	0.000236914		15.01	0.00018551
15.02	0.000220689		15.02	0.000142098
15.03	0.000222775		15.03	0.000137292
15.04	0.000244035		15.04	0.000140496
15.05	0.000244798		15.05	0.000138512
15.06	0.0002508		15.06	0.000103341
15.07	0.000252021		15.07	0.000128594
15.08	0.00026199		15.08	0.000155679
15.09	0.000245765		15.09	0.000158044
15.1	0.00033335		15.1	0.000165292
15.11	0.000328671		15.11	0.000167046
15.12	0.000318295		15.12	0.000167657
15.13	0.000316718		15.13	2.74285e-05
15.14	0.00033157		15.14	5.27581e-05
15.15	0.000216264		15.15	4.59679e-05
15.16	0.000126797		15.16	5.26818e-05
15.17	-3.62179e-05		15.17	5.05455e-05
15.18	1.12369e-05		15.18	4.74938e-05
15.19	0.000193071		15.19	-7.17536e-05
15.2	0.000193732		15.2	-7.25166e-05
15.21	0.000238695		15.21	-0.000109901
15.22	0.000241187		15.22	-0.000110053
15.23	0.000307868		15.23	-0.000110129
15.24	0.000289913		15.24	-0.000102424
15.25	0.000312089		15.25	-6.12251e-05
15.26	0.000289761		15.26	-7.03041e-05
15.27	0.000315752		15.27	-0.000109061
15.28	0.000311123		15.28	-0.000145072
15.29	0.000435889		15.29	-0.000147208
15.3	0.000340725		15.3	-0.000149421
15.31	0.000335283		15.31	-0.000132484
15.32	0.000336046		15.32	-0.000132713
15.33	0.000410865		15.33	-3.08601e-05
15.34	0.000439144		15.34	-6.41243e-05
15.35	0.000440772		15.35	-5.87837e-05
15.36	0.000518744		15.36	-5.74867e-05
15.37	0.000522101		15.37	-6.31324e-05
15.38	0.000475664		15.38	-6.09962e-05
15.39	0.00029622		15.39	-6.25221e-05
15.4	0.000321957		15.4	-6.38191e-05
15.41	0.000273078		15.41	-6.51924e-05
15.42	0.000296729		15.42	-6.50398e-05
15.43	0.00023137		15.43	-4.44404e-05
15.44	0.000252478		15.44	-5.45875e-05
15.45	0.000226182		15.45	-9.05982e-05
15.46	0.000229031		15.46	-9.70832e-05
15.47	0.000220842		15.47	-9.37263e-05
15.48	0.000206193		15.48	-8.60206e-05
15.49	0.000106706		15.49	-5.08491e-05
15.5	0.000107062		15.5	-5.29853e-05
15.51	0.000156145		15.51	-7.05329e-05
15.52	0.000184831		15.52	-7.24403e-05
15.53	0.000118354		15.53	-0.000176582
15.54	7.15092e-05		15.54	-0.000163154
15.55	0.000111538		15.55	-1.69746e-05
15.56	4.21614e-05		15.56	-2.14759e-05
15.57	4.32804e-05		15.57	-2.05604e-05
15.58	4.28226e-05		15.58	-1.65931e-05
15.59	4.00252e-05		15.59	-1.97212e-05
15.6	1.02197e-05		15.6	-2.15522e-05
15.61	2.05957e-05		15.61	-2.42225e-05
15.62	4.37049e-06		15.62	1.91545e-07
15.63	3.28027e-05		15.63	-2.44514e-05
15.64	3.76855e-05		15.64	-2.21626e-05
15.65	3.31587e-05		15.65	-2.53669e-05
15.66	0.000175269		15.66	3.42949e-05
15.67	0.000215196		15.67	3.15484e-05
15.68	0.000249223		15.68	2.21642e-05
15.69	0.000174303		15.69	-1.31599e-05
15.7	0.000205634		15.7	-1.01844e-05
15.71	0.000191443		15.71	-1.63642e-05
15.72	0.000175727		15.72	-1.46095e-05
15.73	0.000161282		15.73	-1.17103e-05
15.74	0.000170437		15.74	3.7423e-05
15.75	0.000163825		15.75	-0.000108833
15.76	0.00019363		15.76	-0.000102195
15.77	0.000173489		15.77	-9.41841e-05
15.78	0.000184577		15.78	-0.000104865
15.79	0.000188188		15.79	-9.22767e-05
15.8	0.000177303		15.8	-9.14375e-05
15.81	0.000199022		15.81	-4.84077e-05
15.82	0.000194902		15.82	-6.59553e-05
15.83	0.000165249		15.83	-6.08436e-05
15.84	0.000192715		15.84	-3.05549e-05
15.85	0.000270026		15.85	-2.99446e-05
15.86	0.00016179		15.86	-8.17482e-05
15.87	0.000100653		15.87	-7.73231e-05
15.88	7.32385e-05		15.88	-3.0128e-06
15.89	0.000153601		15.89	-5.14903e-06
15.9	0.000115658		15.9	-8.20079e-06
15.91	7.54256e-05		15.91	3.72704e-05
15.92	6.21504e-05		15.92	3.62786e-05
15.93	8.38179e-05		15.93	4.92486e-05
15.94	0.000118811		15.94	-8.73485e-06
15.95	0.000179084		15.95	-8.65855e-06
15.96	0.000187323		15.96	-4.00462e-06
15.97	0.000194139		15.97	-1.33888e-05
15.98	0.000213721		15.98	-3.69945e-06
15.99	0.000233557		15.99	-5.07274e-06
16	0.000235185		16	1.31615e-05
16.01	0.000267839		16.01	-1.86839e-06
16.02	0.000262244		16.02	-9.42149e-06
16.03	0.000292762		16.03	-9.49779e-06
16.04	0.000238491		16.04	-4.05494e-05
16.05	0.000159807		16.05	-3.95576e-05
16.06	0.000127356		16.06	-4.45167e-05
16.07	0.000311225		16.07	-4.73396e-05
16.08	0.000302527		16.08	-0.000118064
16.09	0.000257666		16.09	-7.07618e-05
16.1	0.000265804		16.1	-7.33558e-05
16.11	0.000333248		16.11	0.000189935
16.12	0.000440772		16.12	0.000217172
16.13	0.000501197		16.13	0.000204507
16.14	0.000484412		16.14	0.000206261
16.15	0.000388689		16.15	0.000266381
16.16	0.000343217		16.16	0.000252572
16.17	0.000361121		16.17	0.000259896
16.18	0.000361528		16.18	0.000257531
16.19	0.000346218		16.19	0.000248528
16.2	0.000364376		16.2	0.000233727
16.21	0.000303392		16.21	0.000212746
16.22	0.000302782		16.22	0.000213662
16.23	0.000328569		16.23	0.000214349
16.24	0.000331315		16.24	0.000213967
16.25	0.000328467		16.25	0.00021412
16.26	0.00040059		16.26	0.000217248
16.27	0.000217739		16.27	0.000220452
16.28	0.000235541		16.28	0.000222131
16.29	0.000222622		16.29	0.000176278
16.3	0.000375769		16.3	0.000181008
16.31	0.000319566		16.31	-0.000110206
16.32	0.000215654		16.32	-0.000137061
16.33	0.00013997		16.33	-0.000143012
16.34	0.000115404		16.34	-0.000127601
16.35	0.000114386		16.35	-0.000195655
16.36	0.000117133		16.36	-0.000191535
16.37	9.56689e-05		16.37	-0.000194129
16.38	0.000200446		16.38	-0.000189475
16.39	0.000201768		16.39	-0.000183524
16.4	0.000177303		16.4	-0.000173148
16.41	0.000250902		16.41	-0.000148582
16.42	0.00026611		16.42	-0.000107917
16.43	0.000227861		16.43	-5.79444e-05
16.44	0.00022135		16.44	-3.87947e-05
16.45	0.000233812		16.45	-3.6811e-05
16.46	0.000161943		16.46	-3.6277e-05
16.47	0.000204057		16.47	7.54937e-05
16.48	0.00019241		16.48	0.00013363
16.49	0.000184221		16.49	0.000136758
16.5	2.9344e-05		16.5	0.000140878
16.51	7.3035e-05		16.51	0.000130273
16.52	7.13566e-05		16.52	0.000142251
16.53	7.70532e-05		16.53	0.000149651
16.54	7.16109e-05		16.54	0.000133248
16.55	0.000101925		16.55	0.000373422
16.56	0.000122575		16.56	0.000371056
16.57	0.000122423		16.57	0.000370293
16.58	-1.099e-05		16.58	0.000368844
16.59	-2.31462e-05		16.59	0.000366937
16.6	-1.71444e-05		16.6	0.000355187
16.61	-9.59306e-05		16.61	0.000327798
16.62	-0.000104781		16.62	0.00029255
16.63	-2.22307e-05		16.63	0.000240212
16.64	-2.52316e-05		16.64	0.000219155
16.65	-1.48556e-05		16.65	0.000218697
16.66	-1.75004e-05		16.66	0.000222894
16.67	-6.03776e-05		16.67	0.000109673
16.68	-6.27682e-05		16.68	4.21532e-05
16.69	-5.74276e-05		16.69	4.17717e-05
16.7	-3.99817e-05		16.7	5.80986e-05
16.71	7.01534e-06		16.71	5.23003e-05
16.72	2.20198e-05		16.72	5.94719e-05
16.73	1.32206e-05		16.73	6.0006e-05
16.74	1.99345e-05		16.74	5.92431e-05
16.75	2.18164e-05		16.75	-0.000148353
16.76	-6.6667e-06		16.76	-0.000140418
16.77	-8.03999e-06		16.77	-0.000139808
16.78	-6.81929e-06		16.78	-0.000139197
16.79	1.30171e-05		16.79	-0.000119285
16.8	6.35413e-06		16.8	-0.000116004
16.81	2.41561e-05		16.81	-0.000112495
16.82	2.62923e-05		16.82	-0.000117149
16.83	3.25151e-06		16.83	-0.000114097
16.84	9.91451e-06		16.84	-0.00010929
16.85	-4.47961e-06		16.85	-0.000111426
16.86	-1.58044e-06		16.86	-5.97755e-05
16.87	1.01355e-06		16.87	-5.89363e-05
16.88	5.39107e-05		16.88	-4.9781e-05
16.89	2.91406e-05		16.89	-5.28327e-05
16.9	3.11242e-05		16.9	-7.66365e-05
16.91	-6.91769e-05		16.91	-7.13722e-05
16.92	-8.23503e-05		16.92	-5.81733e-05
16.93	-2.62488e-05		16.93	-6.51161e-05
16.94	-3.5455e-05		16.94	-6.52687e-05
16.95	-3.14877e-05		16.95	-8.87672e-05
16.96	-2.75712e-05		16.96	-6.00044e-05
16.97	-1.8772e-05		16.97	-5.85548e-05
16.98	-1.77039e-05		16.98	-6.2751e-05
16.99	-1.09392e-05		16.99	-8.21296e-05
17	-2.75028e-06		17	-8.69361e-05
17.01	5.73693e-05		17.01	-9.27345e-05
17.02	0.000128068		17.02	-9.63203e-05
17.03	4.99943e-05		17.03	-9.52522e-05
17.04	4.60778e-05		17.04	-9.90669e-05
17.05	4.17037e-05		17.05	-9.80751e-05
17.06	4.14493e-05		17.06	-0.000161094
17.07	6.95764e-05		17.07	-4.0702e-05
17.08	1.54585e-05		17.08	-4.18464e-05
17.09	1.8612e-05		17.09	-4.20753e-05
17.1	-7.66639e-07		17.1	-3.85658e-05
17.11	5.33688e-06		17.11	-2.85713e-05
17.12	2.25793e-05		17.12	-5.03913e-05
17.13	-2.51807e-05		17.13	-2.82661e-05
17.14	-2.34005e-05		17.14	-1.98738e-05
17.15	-5.19853e-05		17.15	-5.68309e-06
17.16	-3.56408e-06		17.16	-3.83369e-05
17.17	-1.13969e-05		17.17	-3.58192e-05
17.18	-1.41944e-05		17.18	-2.03315e-05
17.19	-3.60144e-05		17.19	2.87255e-05
17.2	0.00021072		17.2	2.68944e-05
17.21	0.00015411		17.21	3.29979e-05
17.22	0.00010869		17.22	3.04039e-05
17.23	0.00011164		17.23	6.06163e-05
17.24	0.000233456		17.24	6.14556e-05
17.25	0.000235948		17.25	5.14611e-05
17.26	0.00024078		17.26	9.80767e-05
17.27	0.000211127		17.27	5.22695e-06
17.28	0.000318854		17.28	6.52394e-06
17.29	0.000379177		17.29	4.99806e-06
17.3	0.000373379		17.3	7.25603e-07
17.31	0.000367886		17.31	-2.07893e-05
17.32	0.000404558		17.32	3.78808e-05
17.33	0.000391283		17.33	2.03331e-05
17.34	0.0004218		17.34	2.79625e-05
17.35	0.0005132		17.35	3.54848e-06
17.36	0.000466712		17.36	3.16701e-06
17.37	0.000467576		17.37	4.15883e-06
17.38	0.000462846		17.38	-8.73485e-06
17.39	0.000578813		17.39	-5.99281e-05
17.4	0.000354916		17.4	-5.26039e-05
17.41	0.000340522		17.41	-5.52742e-05
17.42	0.000314734		17.42	-5.20698e-05
17.43	0.000309953		17.43	-4.22279e-05
17.44	0.000188595		17.44	-4.33723e-05
17.45	0.000190528		17.45	-3.44459e-05
17.46	0.000197191		17.46	-6.81678e-05
17.47	0.000224809		17.47	-5.40534e-05
17.48	0.000128424		17.48	-4.08092e-06
17.49	6.58125e-05		17.49	-2.09727e-06
17.5	7.12548e-05		17.5	-2.09727e-06
17.51	6.97798e-05		17.51	1.08727e-05
17.52	0.000208787		17.52	-5.57319e-05
17.53	0.000223741		17.53	-5.84022e-05
17.54	0.000193122		17.54	-7.46528e-05
17.55	9.82629e-05		17.55	-6.96174e-05
17.56	0.000102179		17.56	-6.46583e-05
17.57	0.00010518		17.57	-6.59553e-05
17.58	0.000141191		17.58	-6.77864e-05
17.59	2.87337e-05		17.59	-6.70997e-05
17.6	5.4386e-06		17.6	-7.1067e-05
17.61	1.84086e-05		17.61	-7.06092e-05
17.62	2.36474e-05		17.62	-6.85493e-05
17.63	2.3444e-05		17.63	-7.00752e-05
17.64	2.31897e-05		17.64	-6.96174e-05
17.65	4.91805e-05		17.65	-6.67945e-05
17.66	3.71769e-05		17.66	-6.60316e-05
17.67	1.43904e-05		17.67	-5.86311e-05
17.68	1.34749e-05		17.68	-0.000104713
17.69	1.59163e-05		17.69	-0.000102195
17.7	0.00013168		17.7	-7.08381e-05
17.71	0.000162401		17.71	-4.61189e-05
17.72	-3.27084e-05		17.72	3.91778e-05
17.73	-4.56783e-05		17.73	0.000117532
17.74	-4.12357e-06		17.74	0.000112191
17.75	7.26966e-06		17.75	0.000116464
17.76	6.15068e-06		17.76	0.00011982
17.77	3.33622e-05		17.77	0.000111962
17.78	3.12768e-05		17.78	0.000110665
17.79	0.000133307		17.79	0.000332452
17.8	0.000215196		17.8	0.000333901
17.81	0.000203803		17.81	0.000338937
17.82	0.000197699		17.82	0.000336648
17.83	0.000205176		17.83	0.000296365
17.84	0.000203243		17.84	0.000353509
17.85	0.000185441		17.85	0.00037098
17.86	0.000210974		17.86	0.000367776
17.87	0.000214586		17.87	0.000322305
17.88	0.000207058		17.88	0.000315743
17.89	0.000207211		17.89	0.000315133
17.9	9.8975e-05		17.9	0.000306054
17.91	0.000111741		17.91	0.000282632
17.92	0.000116777		17.92	0.00019352
17.93	0.000129747		17.93	0.000127068
17.94	8.80904e-05		17.94	0.000135079
17.95	7.45101e-05		17.95	0.000130883
17.96	9.7856e-05		17.96	0.000123788
17.97	7.13057e-05		17.97	0.00013218
17.98	0.000120998		17.98	0.000132562
17.99	1.58654e-05		17.99	-8.96827e-05
18	-6.57691e-05		18	-9.01405e-05
18.01	-5.75293e-05		18.01	-8.48762e-05
18.02	-6.59725e-05		18.02	-7.69416e-05
18.03	-2.70626e-05		18.03	-8.04512e-05
18.04	1.87822e-06		18.04	-0.000130729
18.05	6.06652e-07		18.05	-0.000147666
18.06	3.811e-06		18.06	-0.000157737
18.07	2.03081e-06		18.07	-0.000159034
18.08	-1.83475e-06		18.08	-3.54377e-05
18.09	1.50516e-05		18.09	-1.90345e-05
18.1	0.000122067		18.1	-3.65821e-05
18.11	7.59342e-05		18.11	-3.93287e-05
18.12	0.000101569		18.12	-3.87184e-05
18.13	8.43774e-05		18.13	-3.74977e-05
18.14	8.64119e-05		18.14	-1.62117e-05
18.15	0.000110216		18.15	-1.04896e-05
18.16	0.000123491		18.16	-3.77574e-06
18.17	0.000140072		18.17	-5.30162e-06
18.18	6.77453e-05		18.18	-7.59044e-06
18.19	0.000126746		18.19	-5.22532e-06
18.2	0.000131273		18.2	2.26983e-05
18.21	0.000147905		18.21	1.37719e-05
18.22	0.000181322		18.22	9.42311e-06
18.23	0.000151465		18.23	4.23512e-06
18.24	0.000138088		18.24	-3.16539e-06
18.25	0.000129086		18.25	-8.73485e-06
18.26	0.000113115		18.26	2.88781e-05
18.27	0.000153907		18.27	3.02514e-05
18.28	0.000152737		18.28	-8.89198e-05
18.29	0.000193223		18.29	3.16247e-05
18.3	0.000129187		18.3	2.8344e-05
18.31	0.000127712		18.31	2.78862e-05
18.32	0.000111589		18.32	7.35863e-05
18.33	0.000129798		18.33	6.19896e-05
18.34	0.000151974		18.34	3.90252e-05
18.35	0.000136919		18.35	7.12975e-05
18.36	0.000156043		18.36	6.5728e-05
18.37	0.000171759		18.37	8.60985e-05
18.38	0.000199886		18.38	0.000121346
18.39	0.000135443		18.39	0.000124398
18.4	0.000126339		18.4	9.33465e-05
18.41	0.000104621		18.41	0.000187264
18.42	7.04919e-05		18.42	0.000189401
18.43	5.34021e-05		18.43	0.000197717
18.44	6.99324e-05		18.44	0.000230752
18.45	6.81014e-05		18.45	0.000234872
18.46	7.17635e-05		18.46	0.000214043
18.47	7.4917e-05		18.47	0.000214578
18.48	0.00022959		18.48	0.000212365
18.49	0.000171251		18.49	0.00011387
18.5	0.000116319		18.5	0.000163613
18.51	0.000123236		18.51	0.000182839
18.52	0.000110012		18.52	0.000143395
18.53	0.000129137		18.53	0.000140725
18.54	0.000121253		18.54	0.000136834
18.55	0.000110623		18.55	0.000126611
18.56	4.85192e-05		18.56	0.000131188
18.57	3.83976e-05		18.57	9.95263e-05
18.58	3.84993e-05		18.58	6.64147e-05
18.59	3.88045e-05		18.59	0.000238076
18.6	6.67789e-05		18.6	0.00024006
18.61	5.84883e-05		18.61	0.000157662
18.62	6.36763e-05		18.62	0.000234109
18.63	8.32584e-05		18.63	0.000235558
18.64	0.00013229		18.64	0.000209466
18.65	0.000182288		18.65	0.000207406
18.66	0.000177151		18.66	0.000195809
18.67	0.000128424		18.67	0.000206338
18.68	2.69535e-05		18.68	0.000203439
18.69	2.48173e-05		18.69	0.00016018
18.7	0.000131883		18.7	0.000115777
18.71	0.000171658		18.71	9.43383e-05
18.72	0.000216061		18.72	8.70903e-05
18.73	0.000186967		18.73	9.37279e-05
18.74	0.000169471		18.74	0.000107079
18.75	0.000174303		18.75	8.3886e-05
18.76	0.000177303		18.76	7.64092e-05
18.77	0.000154517		18.77	8.82348e-05
18.78	0.000126441		18.78	9.06762e-05
18.79	0.000147244		18.79	-8.11378e-05
18.8	0.000200293		18.8	0.000147134
18.81	0.000273434		18.81	0.000138055
18.82	0.000276435		18.82	5.39788e-05
18.83	0.000258887		18.83	4.72649e-05
18.84	0.000213823		18.84	4.29924e-05
18.85	0.000208838		18.85	4.36028e-05
18.86	0.000309292		18.86	4.07799e-05
18.87	0.000314938		18.87	2.60552e-05
18.88	0.000262447		18.88	7.8164e-05
18.89	0.000302883		18.89	7.67907e-05
18.9	0.000205024		18.9	9.66271e-05
18.91	0.000165859		18.91	9.43383e-05
18.92	0.0001358		18.92	9.41857e-05
18.93	0.00013407		18.93	8.56408e-05
18.94	0.00014114		18.94	7.12212e-05
18.95	0.000141293		18.95	6.7025e-05
18.96	0.000143734		18.96	0.000154687
18.97	0.00013758		18.97	0.000149423
18.98	0.00014465		18.98	0.000147668
18.99	0.000124813		18.99	0.000143319
19	5.08589e-05		19	-8.46473e-05
19.01	-2.06539e-05		19.01	-9.12849e-05
19.02	-2.68083e-05		19.02	-8.41896e-05
19.03	0.000119371		19.03	-7.26692e-05
19.04	8.35636e-05		19.04	-6.977e-05
19.05	5.51314e-05		19.05	-7.01515e-05
19.06	-4.0999e-05		19.06	-7.22877e-05
19.07	6.09297e-05		19.07	-7.32032e-05
19.08	7.02376e-05		19.08	-0.000114326
19.09	3.35148e-05		19.09	-0.000107154
19.1	6.01159e-05		19.1	-0.000131034
19.11	5.44193e-05		19.11	-0.000126151
19.12	5.76237e-05		19.12	-0.000124244
19.13	5.36564e-05		19.13	-0.000100288
19.14	7.6392e-05		19.14	-9.50996e-05
19.15	7.44592e-05		19.15	-9.51759e-05
19.16	7.12548e-05		19.16	-0.000144691
19.17	0.000148769		19.17	-0.000139655
19.18	0.000145667		19.18	-0.000128898
19.19	0.000176032		19.19	-0.000128898
19.2	0.000187832		19.2	-5.08491e-05
19.21	0.000186662		19.21	-4.86366e-05
19.22	0.000183305		19.22	-5.01625e-05
19.23	0.000110826		19.23	-5.4206e-05
19.24	0.000139258		19.24	-7.66673e-06
19.25	0.00017888		19.25	-8.35338e-06
19.26	0.000170234		19.26	3.70107e-06
19.27	6.48462e-05		19.27	1.70525e-05
19.28	5.60469e-05		19.28	2.17519e-06
19.29	5.05029e-05		19.29	7.058e-06
19.3	2.09008e-05		19.3	9.80458e-06
19.31	4.22631e-05		19.31	6.67653e-06
19.32	2.38509e-05		19.32	1.02623e-05
19.33	2.65466e-05		19.33	-6.47688e-07
19.34	2.66483e-05		19.34	-4.18806e-07
19.35	2.10026e-05		19.35	3.77736e-06
19.36	2.1206e-05		19.36	-3.47511e-05
19.37	-5.34095e-05		19.37	-4.00917e-05
19.38	-6.46501e-05		19.38	-4.44404e-05
19.39	-7.93494e-05		19.39	-4.54322e-05
19.4	-9.4303e-05		19.4	-0.000125922
19.41	-9.14547e-05		19.41	-0.000125007
19.42	-8.79452e-05		19.42	-0.000130805
19.43	-0.000159051		19.43	-0.000132331
19.44	-0.000189162		19.44	-0.000163688
19.45	-9.5066e-05		19.45	-0.000164298
19.46	-0.000108392		19.46	-0.00017208
19.47	-0.000109714		19.47	-0.000177344
19.48	-0.000104069		19.48	-0.000172767
19.49	-0.000107883		19.49	-0.00018505
19.5	-0.000103153		19.5	-0.000147132
19.51	-0.000119582		19.51	0.000122033
19.52	-0.000116225		19.52	0.000125466
19.53	-0.000112817		19.53	0.000173989
19.54	-0.000131178		19.54	0.000174828
19.55	-9.97453e-05		19.55	0.000173074
19.56	-9.10478e-05		19.56	0.000175668
19.57	-9.35909e-05		19.57	0.000217019
19.58	-9.2472e-05		19.58	0.000214349
19.59	-0.000111291		19.59	0.000209771
19.6	-0.000111851		19.6	0.000211068
19.61	-0.000117039		19.61	0.000209008
19.62	-9.90841e-05		19.62	0.000211602
19.63	-8.32658e-05		19.63	0.000210381
19.64	-8.13839e-05		19.64	0.000192834
19.65	-0.000230717		19.65	0.000205422
19.66	-0.000224003		19.66	0.000208474
19.67	-0.000214949		19.67	0.000198098
19.68	-0.00014837		19.68	0.000220986
19.69	-0.000131433		19.69	0.000241738
19.7	-0.000136621		19.7	0.00019642
19.71	-0.000141097		19.71	-6.92359e-05
19.72	-0.000137129		19.72	-6.93885e-05
19.73	-0.000144454		19.73	-0.000127525
19.74	-0.000144708		19.74	-0.000122718
19.75	-0.000173954		19.75	-0.000122413
19.76	-0.000178328		19.76	-0.000125541
19.77	-7.78568e-06		19.77	-0.000162009
19.78	1.42045e-06		19.78	-0.000161704
19.79	2.54276e-05		19.79	-0.000145148
19.8	0.000128882		19.8	-0.000116996
19.81	0.000135291		19.81	-0.000115775
19.82	0.00012461		19.82	-0.000112418
19.83	0.00010518		19.83	-0.000108298
19.84	0.000108486		19.84	-0.000101508
19.85	0.000126441		19.85	-0.000113105
19.86	0.000122372		19.86	-0.000111884
19.87	0.000140733		19.87	-0.000107688
19.88	0.000125424		19.88	-0.00013317
19.89	0.000151923		19.89	-0.000148734
19.9	0.000169623		19.9	-0.000147514
19.91	0.000176032		19.91	-0.000142402
19.92	0.000191901		19.92	-0.000158347
19.93	0.000192206		19.93	-0.000157966
19.94	0.000235795		19.94	-0.000154609
19.95	0.000233608		19.95	-0.000156593
19.96	0.000232388		19.96	-0.000155372
19.97	5.83866e-05		19.97	-0.00015789
[truncated: 34,002 more rows]
