# Supplementary material for: An electrochemiluminescence device powered by streaming potential for the detection of amines in flowing solution
Source: Nat Commun. 2025 Sep 8;16:8217. doi: 10.1038/s41467-025-63548-2 (PMC12417550; doi:10.1038/s41467-025-63548-2)
Supplement: Supplementary file 6 — Source Data [file 41467_2025_63548_MOESM6_ESM.zip › Source Data/Supplementary Fig.3.xlsx]

## Sheet: Sheet1
PEEK			Quartz
Pressure drop / Mpa	Estr / V		Pressure drop / Mpa	Estr / V
0.5	0.940774		0.5	0.894277
0.9	1.97727		0.9	1.95883
1.4	3.13767		1.4	3.1823
1.8	4.34989		1.8	4.3098
2.2	5.43683		2.2	5.37463
2.7	6.61957		2.7	6.55147
