# Supplementary material for: An electrochemiluminescence device powered by streaming potential for the detection of amines in flowing solution
Source: Nat Commun. 2025 Sep 8;16:8217. doi: 10.1038/s41467-025-63548-2 (PMC12417550; doi:10.1038/s41467-025-63548-2)
Supplement: Supplementary file 6 — Source Data [file 41467_2025_63548_MOESM6_ESM.zip › Source Data/Supplementary Fig.5.xlsx]

## Sheet: Sheet1
a			b			c
Potential applied (V)	Current/mA		Potential applied (V)	Current/mA		Potential applied (V)	Current/mA
0.00244141	0.000250092		0.00244141	0.000265839		0.00244141	0.000235077
0.00488281	0.000300171		0.00488281	0.00030014		0.00488281	0.000289124
0.00732422	0.000327637		0.00732422	0.000341705		0.00732422	0.000305725
0.00976562	0.000373657		0.00976562	0.000383698		0.00976562	0.000328033
0.012207	0.000422577		0.012207	0.000407166		0.012207	0.000359711
0.0146484	0.000431213		0.0146484	0.000405853		0.0146484	0.000384399
0.0170898	0.000425659		0.0170898	0.000407379		0.0170898	0.000384644
0.0195312	0.000437622		0.0195312	0.000421875		0.0195312	0.000371063
0.0219727	0.000471497		0.0219727	0.000452545		0.0219727	0.000382965
0.0244141	0.000488556		0.0244141	0.000459747		0.0244141	0.000410187
0.0268555	0.000483734		0.0268555	0.000442505		0.0268555	0.000420441
0.0292969	0.000471954		0.0292969	0.000444794		0.0292969	0.000402313
0.0317383	0.000495728		0.0317383	0.000460327		0.0317383	0.000399597
0.0341797	0.000522491		0.0341797	0.000466431		0.0341797	0.000411224
0.0366211	0.000527802		0.0366211	0.000460541		0.0366211	0.000431305
0.0390625	0.000508667		0.0390625	0.000442841		0.0390625	0.000424927
0.0415039	0.000513489		0.0415039	0.000451447		0.0415039	0.000400757
0.0439453	0.000534241		0.0439453	0.000469116		0.0439453	0.000402313
0.0463867	0.000548981		0.0463867	0.000474518		0.0463867	0.00042215
0.0488281	0.00053891		0.0488281	0.000458557		0.0488281	0.000429077
0.0512695	0.000521393		0.0512695	0.000451996		0.0512695	0.000412903
0.0537109	0.000530029		0.0537109	0.000456238		0.0537109	0.000397461
0.0561523	0.000562469		0.0561523	0.000475616		0.0561523	0.000406677
0.0585938	0.000561768		0.0585938	0.000458435		0.0585938	0.000424133
0.0610352	0.000546722		0.0610352	0.000438904		0.0610352	0.00042099
0.0634766	0.000538727		0.0634766	0.000440948		0.0634766	0.000394226
0.065918	0.000555389		0.065918	0.000454437		0.065918	0.000393158
0.0683594	0.000572449		0.0683594	0.000458496		0.0683594	0.000403625
0.0708008	0.000559204		0.0708008	0.000439667		0.0708008	0.000405975
0.0732422	0.000533875		0.0732422	0.000425079		0.0732422	0.000390289
0.0756836	0.000542694		0.0756836	0.000435028		0.0756836	0.000372131
0.078125	0.00056781		0.078125	0.000452148		0.078125	0.000381104
0.0805664	0.000577454		0.0805664	0.000441711		0.0805664	0.00040094
0.0830078	0.000549561		0.0830078	0.000413177		0.0830078	0.000394653
0.0854492	0.000542511		0.0854492	0.000407318		0.0854492	0.000365112
0.0878906	0.000559753		0.0878906	0.000429901		0.0878906	0.000364288
0.090332	0.000575897		0.090332	0.00043512		0.090332	0.000376495
0.0927734	0.000564026		0.0927734	0.000408539		0.0927734	0.000374451
0.0952148	0.000539642		0.0952148	0.000397491		0.0952148	0.000367981
0.0976562	0.000539154		0.0976562	0.000403961		0.0976562	0.000339417
0.100098	0.000568726		0.100098	0.000419708		0.100098	0.000350769
0.102539	0.000566467		0.102539	0.000411194		0.102539	0.000367767
0.10498	0.000550354		0.10498	0.000385071		0.10498	0.000362213
0.107422	0.000538605		0.107422	0.000380005		0.107422	0.00033902
0.109863	0.000549042		0.109863	0.000389801		0.109863	0.000330811
0.112305	0.000568512		0.112305	0.000396027		0.112305	0.000341553
0.114746	0.000560059		0.114746	0.000380493		0.114746	0.000345642
0.117188	0.000535461		0.117188	0.000357788		0.117188	0.000335999
0.119629	0.00053183		0.119629	0.000361664		0.119629	0.000308533
0.12207	0.00055072		0.12207	0.000379883		0.12207	0.000312744
0.124512	0.000550659		0.124512	0.000376007		0.124512	0.000330658
0.126953	0.000539215		0.126953	0.000352844		0.126953	0.000331238
0.129395	0.000519012		0.129395	0.000342163		0.129395	0.000307739
0.131836	0.00052771		0.131836	0.000351746		0.131836	0.000293427
0.134277	0.000549316		0.134277	0.000363159		0.134277	0.000310516
0.136719	0.000549133		0.136719	0.000349426		0.136719	0.000313293
0.13916	0.000519073		0.13916	0.000325806		0.13916	0.000303284
0.141602	0.000512421		0.141602	0.000326111		0.141602	0.000282013
0.144043	0.000531769		0.144043	0.000341614		0.144043	0.000275879
0.146484	0.000536377		0.146484	0.000340759		0.146484	0.000299622
0.148926	0.00052002		0.148926	0.000321045		0.148926	0.000298859
0.151367	0.000497345		0.151367	0.000308624		0.151367	0.000272339
0.153809	0.000500092		0.153809	0.000316132		0.153809	0.000264252
0.15625	0.00052771		0.15625	0.000329559		0.15625	0.000276184
0.158691	0.000526947		0.158691	0.000318268		0.158691	0.000291138
0.161133	0.000498932		0.161133	0.000293427		0.161133	0.000274078
0.163574	0.000490173		0.163574	0.000288055		0.163574	0.000247314
0.166016	0.000507385		0.166016	0.000311066		0.166016	0.000250488
0.168457	0.000518524		0.168457	0.000307373		0.168457	0.00026535
0.170898	0.000504456		0.170898	0.000289093		0.170898	0.000266052
0.17334	0.000478333		0.17334	0.000281189		0.17334	0.000249847
0.175781	0.000482422		0.175781	0.000290131		0.175781	0.000236664
0.178223	0.00050473		0.178223	0.000304596		0.178223	0.000244049
0.180664	0.000507263		0.180664	0.000292053		0.180664	0.00026239
0.183105	0.000485352		0.183105	0.000265015		0.183105	0.000251801
0.185547	0.000473114		0.185547	0.000265106		0.185547	0.000226166
0.187988	0.000485962		0.187988	0.000282928		0.187988	0.000223389
0.19043	0.000497192		0.19043	0.000281494		0.19043	0.000231781
0.192871	0.000491669		0.192871	0.000265594		0.192871	0.000240875
0.195312	0.000459961		0.195312	0.000251862		0.195312	0.000223846
0.197754	0.000466553		0.197754	0.000263275		0.197754	0.000209808
0.200195	0.000482513		0.200195	0.000279053		0.200195	0.000213531
0.202637	0.000487976		0.202637	0.000276276		0.202637	0.000232147
0.205078	0.000468536		0.205078	0.000246887		0.205078	0.000232422
0.20752	0.000453186		0.20752	0.000242767		0.20752	0.000200623
0.209961	0.00046524		0.209961	0.000250458		0.209961	0.000195496
0.212402	0.000488678		0.212402	0.000260315		0.212402	0.000213013
0.214844	0.000477722		0.214844	0.000246521		0.214844	0.000217438
0.217285	0.000450165		0.217285	0.000228699		0.217285	0.000203705
0.219727	0.000445099		0.219727	0.000233856		0.219727	0.000180756
0.222168	0.000466461		0.222168	0.000256104		0.222168	0.00018811
0.224609	0.000468536		0.224609	0.000253845		0.224609	0.000206696
0.227051	0.000447754		0.227051	0.00022699		0.227051	0.000206635
0.229492	0.000426666		0.229492	0.000223358		0.229492	0.00017923
0.231934	0.000443787		0.231934	0.000231476		0.231934	0.000174744
0.234375	0.000468536		0.234375	0.000238037		0.234375	0.000187653
0.236816	0.000463196		0.236816	0.000223236		0.236816	0.000193726
0.239258	0.000434235		0.239258	0.00020285		0.239258	0.000180328
0.241699	0.00042807		0.241699	0.000206573		0.241699	0.00015918
0.244141	0.000447998		0.244141	0.000232788		0.244141	0.000162231
0.246582	0.000452637		0.246582	0.000232697		0.246582	0.000181763
0.249023	0.000434998		0.249023	0.000208679		0.249023	0.000184937
0.251465	0.00041922		0.251465	0.000201538		0.251465	0.000163025
0.253906	0.000423828		0.253906	0.000212555		0.253906	0.000151154
0.256348	0.000446289		0.256348	0.000222626		0.256348	0.000163025
0.258789	0.000445343		0.258789	0.000210388		0.258789	0.000175354
0.26123	0.000416107		0.26123	0.000187317		0.26123	0.000156769
0.263672	0.000409943		0.263672	0.000184937		0.263672	0.000138
0.266113	0.000418915		0.266113	0.000206238		0.266113	0.000133728
0.268555	0.000430267		0.268555	0.000208771		0.268555	0.000156525
0.270996	0.000417755		0.270996	0.000190826		0.270996	0.000157562
0.273438	0.000392761		0.273438	0.000180145		0.273438	0.000138641
0.275879	0.000396332		0.275879	0.000191315		0.275879	0.000125763
0.27832	0.000418213		0.27832	0.000205353		0.27832	0.000134521
0.280762	0.00041626		0.280762	0.00019278		0.280762	0.000150177
0.283203	0.000399933		0.283203	0.000170288		0.283203	0.000142639
0.285645	0.000384674		0.285645	0.000166443		0.285645	0.000113159
0.288086	0.000396606		0.288086	0.000182037		0.288086	0.000113739
0.290527	0.000410645		0.290527	0.000190948		0.290527	0.000132019
0.292969	0.000396667		0.292969	0.000169891		0.292969	0.000133179
0.29541	0.000371094		0.29541	0.000157257		0.29541	0.000109344
0.297852	0.00036676		0.297852	0.000166534		0.297852	0.000101013
0.300293	0.000389832		0.300293	0.000182465		0.300293	0.000107727
0.302734	0.000391449		0.302734	0.000178772		0.302734	0.000124176
0.305176	0.000366699		0.305176	0.000146515		0.305176	0.000115295
0.307617	0.000350647		0.307617	0.000143341		0.307617	8.25195e-05
0.310059	0.000357849		0.310059	0.000156372		0.310059	7.94983e-05
0.3125	0.000374542		0.3125	0.000165924		0.3125	9.68628e-05
0.314941	0.000365265		0.314941	0.000147888		0.314941	0.000100586
0.317383	0.000334503		0.317383	0.000126678		0.317383	8.30078e-05
0.319824	0.000331757		0.319824	0.000133179		0.319824	6.39038e-05
0.322266	0.000346222		0.322266	0.000158203		0.322266	7.48596e-05
0.324707	0.000347961		0.324707	0.00015567		0.324707	9.23462e-05
0.327148	0.00032785		0.327148	0.000125305		0.327148	7.92847e-05
0.32959	0.000305237		0.32959	0.000116364		0.32959	5.70068e-05
0.332031	0.000311646		0.332031	0.000130554		0.332031	4.87061e-05
0.334473	0.000333862		0.334473	0.000137085		0.334473	6.14624e-05
0.336914	0.000323151		0.336914	0.000121368		0.336914	6.65588e-05
0.339355	0.000292603		0.339355	9.61609e-05		0.339355	4.65088e-05
0.341797	0.000280792		0.341797	0.000104095		0.341797	2.92358e-05
0.344238	0.000295807		0.344238	0.000124207		0.344238	3.54919e-05
0.34668	0.000296112		0.34668	0.000119537		0.34668	5.25513e-05
0.349121	0.000273071		0.349121	9.8053e-05		0.349121	4.5929e-05
0.351562	0.000247986		0.351562	9.31091e-05		0.351562	1.80359e-05
0.354004	0.000257355		0.354004	9.70154e-05		0.354004	9.05151e-06
0.356445	0.000272491		0.356445	0.000103149		0.356445	2.37122e-05
0.358887	0.000263763		0.358887	9.76562e-05		0.358887	2.46582e-05
0.361328	0.000238068		0.361328	7.17163e-05		0.361328	1.11389e-05
0.36377	0.000223572		0.36377	6.43005e-05		0.36377	-1.39771e-05
0.366211	0.000230957		0.366211	8.73718e-05		0.366211	-1.20239e-05
0.368652	0.000241333		0.368652	8.60901e-05		0.368652	1.15967e-05
0.371094	0.000222168		0.371094	6.57349e-05		0.371094	4.79126e-06
0.373535	0.000188904		0.373535	5.7312e-05		0.373535	-1.9043e-05
0.375977	0.000184875		0.375977	6.29272e-05		0.375977	-3.48816e-05
0.378418	0.000204529		0.378418	7.5592e-05		0.378418	-2.16675e-05
0.380859	0.000202454		0.380859	6.78101e-05		0.380859	-1.52008e-05
0.383301	0.000177917		0.383301	3.78113e-05		0.383301	-2.80457e-05
0.385742	0.000161194		0.385742	2.74963e-05		0.385742	-5.49622e-05
0.388184	0.000165619		0.388184	4.77905e-05		0.388184	-5.63965e-05
0.390625	0.000182922		0.390625	4.84619e-05		0.390625	-3.31726e-05
0.393066	0.000161804		0.393066	2.98462e-05		0.393066	-3.65601e-05
0.395508	0.000126434		0.395508	1.26648e-05		0.395508	-5.98145e-05
0.397949	0.000121429		0.397949	2.12708e-05		0.397949	-7.31812e-05
0.400391	0.00014325		0.400391	3.89709e-05		0.400391	-6.21033e-05
0.402832	0.00013678		0.402832	2.67029e-05		0.402832	-5.53894e-05
0.405273	0.000110992		0.405273	-2.65503e-06		0.405273	-6.74438e-05
0.407715	9.45435e-05		0.407715	-9.03015e-06		0.407715	-9.06067e-05
0.410156	9.97925e-05		0.410156	5.27954e-06		0.410156	-9.68018e-05
0.412598	0.000117676		0.412598	1.19019e-05		0.412598	-7.91016e-05
0.415039	0.000103638		0.415039	-8.75854e-06		0.415039	-7.53784e-05
0.41748	6.91528e-05		0.41748	-2.49939e-05		0.41748	-9.40857e-05
0.419922	6.37512e-05		0.419922	-2.20032e-05		0.419922	-0.000109894
0.422363	7.53479e-05		0.422363	-5.95093e-06		0.422363	-0.000104614
0.424805	7.87354e-05		0.424805	-1.02905e-05		0.424805	-7.87354e-05
0.427246	5.48096e-05		0.427246	-3.86353e-05		0.427246	-9.52454e-05
0.429688	3.68042e-05		0.429688	-4.15039e-05		0.429688	-0.000120148
0.432129	3.95203e-05		0.432129	-3.66516e-05		0.432129	-0.000125305
0.43457	5.74341e-05		0.43457	-3.15247e-05		0.43457	-0.000106659
0.437012	4.97437e-05		0.437012	-4.67529e-05		0.437012	-0.000102905
0.439453	2.01111e-05		0.439453	-7.0282e-05		0.439453	-0.000128479
0.441895	9.12476e-06		0.441895	-6.69861e-05		0.441895	-0.00013327
0.444336	2.22473e-05		0.444336	-5.22461e-05		0.444336	-0.000131317
0.446777	2.53906e-05		0.446777	-4.94385e-05		0.446777	-0.0001073
0.449219	6.01196e-06		0.449219	-7.69653e-05		0.449219	-0.000119293
0.45166	-2.18506e-05		0.45166	-8.66394e-05		0.45166	-0.000149353
0.454102	-1.30615e-05		0.454102	-7.42798e-05		0.454102	-0.000145386
0.456543	1.77002e-06		0.456543	-6.51245e-05		0.456543	-0.000139404
0.458984	1.31226e-07		0.458984	-8.0658e-05		0.458984	-0.000131073
0.461426	-2.63367e-05		0.461426	-0.000108551		0.461426	-0.000142639
0.463867	-4.07715e-05		0.463867	-0.000106171		0.463867	-0.000163391
0.466309	-2.72217e-05		0.466309	-8.71887e-05		0.466309	-0.000158142
0.46875	-1.69983e-05		0.46875	-8.67004e-05		0.46875	-0.000136658
0.471191	-2.88696e-05		0.471191	-0.000107269		0.471191	-0.000133148
0.473633	-6.39038e-05		0.473633	-0.000117645		0.473633	-0.000170074
0.476074	-5.85327e-05		0.476074	-0.000106537		0.476074	-0.000176941
0.478516	-3.30811e-05		0.478516	-9.42688e-05		0.478516	-0.000154297
0.480957	-3.7323e-05		0.480957	-0.000105011		0.480957	-0.00014389
0.483398	-6.19202e-05		0.483398	-0.000134369		0.483398	-0.000161591
0.48584	-7.23572e-05		0.48584	-0.000135803		0.48584	-0.000187195
0.488281	-6.40564e-05		0.488281	-0.000116669		0.488281	-0.000177277
0.490723	-4.62341e-05		0.490723	-0.000112305		0.490723	-0.000152405
0.493164	-5.6366e-05		0.493164	-0.000130402		0.493164	-0.000151306
0.495605	-8.61206e-05		0.495605	-0.000144623		0.495605	-0.000171173
0.498047	-9.12476e-05		0.498047	-0.000137421		0.498047	-0.000181061
0.500488	-6.65283e-05		0.500488	-0.00011615		0.500488	-0.000163788
0.50293	-6.58875e-05		0.50293	-0.00012854		0.50293	-0.000160492
0.505371	-8.60291e-05		0.505371	-0.000155182		0.505371	-0.00017218
0.507812	-9.53979e-05		0.507812	-0.000158691		0.507812	-0.0001922
0.510254	-8.86841e-05		0.510254	-0.000138367		0.510254	-0.000182404
0.512695	-6.79626e-05		0.512695	-0.000135925		0.512695	-0.000161102
0.515137	-7.71484e-05		0.515137	-0.000151337		0.515137	-0.000158997
0.517578	-0.000106323		0.517578	-0.000166382		0.517578	-0.000175415
0.52002	-0.000107788		0.52002	-0.000158752		0.52002	-0.000187958
0.522461	-8.80432e-05		0.522461	-0.000133636		0.522461	-0.000174133
0.524902	-7.91626e-05		0.524902	-0.000138123		0.524902	-0.00015799
0.527344	-9.79309e-05		0.527344	-0.000166931		0.527344	-0.000165649
0.529785	-0.000115021		0.529785	-0.000171143		0.529785	-0.000188538
0.532227	-0.000106232		0.532227	-0.000159729		0.532227	-0.00018396
0.534668	-8.27942e-05		0.534668	-0.000151184		0.534668	-0.000160461
0.537109	-8.58765e-05		0.537109	-0.000162415		0.537109	-0.000158112
0.539551	-0.000109863		0.539551	-0.000181213		0.539551	-0.000176605
0.541992	-0.000117493		0.541992	-0.000174683		0.541992	-0.000183319
0.544434	-0.000103088		0.544434	-0.000149414		0.544434	-0.000172333
0.546875	-8.90503e-05		0.546875	-0.000150269		0.546875	-0.000147156
0.549316	-0.000103699		0.549316	-0.000176422		0.549316	-0.000157837
0.551758	-0.00012915		0.551758	-0.000185211		0.551758	-0.000184082
0.554199	-0.000114471		0.554199	-0.000170929		0.554199	-0.000184784
0.556641	-8.41675e-05		0.556641	-0.000154358		0.556641	-0.000158752
0.559082	-9.00879e-05		0.559082	-0.000167572		0.559082	-0.00014682
0.561523	-0.000114288		0.561523	-0.000193878		0.561523	-0.000165924
0.563965	-0.000115784		0.563965	-0.000183319		0.563965	-0.000172852
0.566406	-9.41772e-05		0.566406	-0.000160187		0.566406	-0.000164642
0.568848	-8.31299e-05		0.568848	-0.000156464		0.568848	-0.000142395
0.571289	-9.57336e-05		0.571289	-0.00017392		0.571289	-0.000146393
0.57373	-0.000118134		0.57373	-0.000180695		0.57373	-0.000170593
0.576172	-0.000112244		0.576172	-0.000174866		0.576172	-0.00016745
0.578613	-8.29468e-05		0.578613	-0.000151489		0.578613	-0.000143555
0.581055	-8.08716e-05		0.581055	-0.000165344		0.581055	-0.000137024
0.583496	-9.74121e-05		0.583496	-0.000185699		0.583496	-0.000156647
0.585938	-0.000105011		0.585938	-0.000182251		0.585938	-0.000164185
0.588379	-8.20923e-05		0.588379	-0.000160553		0.588379	-0.00015097
0.59082	-7.17468e-05		0.59082	-0.000150909		0.59082	-0.000126038
0.593262	-7.91321e-05		0.593262	-0.000165466		0.593262	-0.000127563
0.595703	-9.68323e-05		0.595703	-0.000175568		0.595703	-0.000147797
0.598145	-9.15527e-05		0.598145	-0.000158478		0.598145	-0.000146912
0.600586	-6.3385e-05		0.600586	-0.00013678		0.600586	-0.000130768
0.603027	-5.43518e-05		0.603027	-0.000142883		0.603027	-0.000116852
0.605469	-7.50427e-05		0.605469	-0.00016748		0.605469	-0.000130157
0.60791	-7.78809e-05		0.60791	-0.000165314		0.60791	-0.000143738
0.610352	-6.28052e-05		0.610352	-0.000142639		0.610352	-0.000129303
0.612793	-3.46069e-05		0.612793	-0.000133911		0.612793	-0.000106018
0.615234	-3.59192e-05		0.615234	-0.000145294		0.615234	-0.000103027
0.617676	-5.9906e-05		0.617676	-0.000157379		0.617676	-0.000126343
0.620117	-5.89905e-05		0.620117	-0.000142456		0.620117	-0.000127106
0.622559	-2.65503e-05		0.622559	-0.00011499		0.622559	-0.000107941
0.625	-1.79749e-05		0.625	-0.000118866		0.625	-9.11255e-05
0.627441	-2.72827e-05		0.627441	-0.00013736		0.627441	-0.000100281
0.629883	-3.80554e-05		0.629883	-0.000139984		0.629883	-0.000120239
0.632324	-1.66016e-05		0.632324	-0.00011377		0.632324	-0.000104462
0.634766	1.41602e-05		0.634766	-0.000101837		0.634766	-7.69348e-05
0.637207	1.46484e-05		0.637207	-0.00010672		0.637207	-7.39441e-05
0.639648	-1.00708e-05		0.639648	-0.000122467		0.639648	-9.68628e-05
0.64209	1.2207e-07		0.64209	-0.000111847		0.64209	-8.78906e-05
0.644531	2.63977e-05		0.644531	-8.27332e-05		0.644531	-7.1167e-05
0.646973	4.0802e-05		0.646973	-7.10754e-05		0.646973	-5.44434e-05
0.649414	3.5553e-05		0.649414	-9.24072e-05		0.649414	-6.1615e-05
0.651855	2.02332e-05		0.651855	-9.22546e-05		0.651855	-7.93152e-05
0.654297	4.48914e-05		0.654297	-7.26624e-05		0.654297	-7.11365e-05
0.656738	7.85828e-05		0.656738	-5.58472e-05		0.656738	-3.84521e-05
0.65918	8.60901e-05		0.65918	-6.13708e-05		0.65918	-3.43628e-05
0.661621	6.82983e-05		0.661621	-7.43103e-05		0.661621	-4.66003e-05
0.664062	7.75757e-05		0.664062	-6.16455e-05		0.664062	-4.6936e-05
0.666504	0.000105072		0.666504	-2.6886e-05		0.666504	-2.61841e-05
0.668945	0.000119995		0.668945	-2.32544e-05		0.668945	-1.0498e-05
0.671387	0.000119263		0.671387	-3.51563e-05		0.671387	-1.3092e-05
0.673828	0.000105255		0.673828	-2.94189e-05		0.673828	-2.79846e-05
0.67627	0.000123505		0.67627	-9.8877e-06		0.67627	-1.80054e-05
0.678711	0.000163147		0.678711	6.89697e-06		0.678711	9.97925e-06
0.681152	0.000178955		0.681152	8.11768e-06		0.681152	2.30103e-05
0.683594	0.000163635		0.683594	-7.2937e-06		0.683594	8.88062e-06
0.686035	0.000166809		0.686035	-2.13623e-07		0.686035	8.03528e-06
0.688477	0.000198212		0.688477	4.00696e-05		0.688477	2.55127e-05
0.690918	0.000227356		0.690918	5.15747e-05		0.690918	5.24597e-05
0.693359	0.000225159		0.693359	4.24805e-05		0.693359	5.22156e-05
0.695801	0.000210571		0.695801	4.29687e-05		0.695801	3.41492e-05
0.698242	0.000223877		0.698242	6.40564e-05		0.698242	3.9093e-05
0.700684	0.000262878		0.700684	9.13086e-05		0.700684	6.66504e-05
0.703125	0.000283356		0.703125	9.62219e-05		0.703125	8.24585e-05
0.705566	0.000275848		0.705566	8.23059e-05		0.705566	7.52869e-05
0.708008	0.000276672		0.708008	8.67615e-05		0.708008	6.80542e-05
0.710449	0.000308136		0.710449	0.000115936		0.710449	9.05151e-05
0.712891	0.000340912		0.712891	0.000138916		0.712891	0.000122131
0.715332	0.000342712		0.715332	0.000131958		0.715332	0.000125061
0.717773	0.000331268		0.717773	0.000128571		0.717773	0.000103912
0.720215	0.00034903		0.720215	0.00015387		0.720215	0.000115295
0.722656	0.00038324		0.722656	0.000184296		0.722656	0.000143402
0.725098	0.000400299		0.725098	0.000192261		0.725098	0.000156586
0.727539	0.000401001		0.727539	0.000175659		0.727539	0.000153534
0.72998	0.000398773		0.72998	0.000189514		0.72998	0.000150146
0.732422	0.000422607		0.732422	0.00021405		0.732422	0.000171906
0.734863	0.000467072		0.734863	0.00023407		0.734863	0.000202271
0.737305	0.000475677		0.737305	0.000235901		0.737305	0.000207764
0.739746	0.000458069		0.739746	0.000229736		0.739746	0.000190521
0.742188	0.000470551		0.742188	0.000251404		0.742188	0.00020285
0.744629	0.000509735		0.744629	0.000287567		0.744629	0.000230011
0.74707	0.00052536		0.74707	0.000296204		0.74707	0.00024707
0.749512	0.000526886		0.749512	0.00028894		0.749512	0.000245331
0.751953	0.000529022		0.751953	0.000296173		0.751953	0.000236481
0.754395	0.000549316		0.754395	0.000324738		0.754395	0.000259735
0.756836	0.000591034		0.756836	0.000348755		0.756836	0.000288727
0.759277	0.000608734		0.759277	0.000348999		0.759277	0.000305756
0.761719	0.000592957		0.761719	0.000341156		0.761719	0.000289734
0.76416	0.000608521		0.76416	0.000361633		0.76416	0.000300812
0.766602	0.000640259		0.766602	0.000401306		0.766602	0.00033139
0.769043	0.000665894		0.769043	0.000415894		0.769043	0.000345093
0.771484	0.00066803		0.771484	0.000410614		0.771484	0.000346832
0.773926	0.000660706		0.773926	0.00041864		0.773926	0.000342529
0.776367	0.000685425		0.776367	0.000443359		0.776367	0.000355103
0.778809	0.000728149		0.778809	0.000472534		0.778809	0.000397522
0.78125	0.000743408		0.78125	0.000479126		0.78125	0.000419128
0.783691	0.000735779		0.783691	0.000468048		0.783691	0.000405548
0.786133	0.000743103		0.786133	0.000481812		0.786133	0.000406189
0.788574	0.000775146		0.788574	0.000522919		0.788574	0.000438354
0.791016	0.000806885		0.791016	0.000541168		0.791016	0.000469543
0.793457	0.000808716		0.793457	0.00053949		0.793457	0.000469086
0.795898	0.000799561		0.795898	0.000544281		0.795898	0.000459076
0.79834	0.000815735		0.79834	0.000571167		0.79834	0.000481873
0.800781	0.000862122		0.800781	0.000605591		0.800781	0.000516846
0.803223	0.000882568		0.803223	0.000606689		0.803223	0.000530945
0.805664	0.000875549		0.805664	0.00059967		0.805664	0.000532532
0.808105	0.000881653		0.808105	0.000612488		0.808105	0.000535431
0.810547	0.000909729		0.810547	0.000658569		0.810547	0.000560303
0.812988	0.00094574		0.812988	0.000671387		0.812988	0.000596039
0.81543	0.000947876		0.81543	0.000672302		0.81543	0.000599976
0.817871	0.000943604		0.817871	0.000677185		0.817871	0.000587677
0.820312	0.000954895		0.820312	0.000701904		0.820312	0.000606812
0.822754	0.00100159		0.822754	0.000739136		0.822754	0.00065094
0.825195	0.00101868		0.825195	0.000742493		0.825195	0.000664978
0.827637	0.00101715		0.827637	0.000742493		0.827637	0.000661621
0.830078	0.00102753		0.830078	0.00075592		0.830078	0.000675049
0.83252	0.00105408		0.83252	0.000788269		0.83252	0.000697021
0.834961	0.0010907		0.834961	0.000808716		0.834961	0.000728455
0.837402	0.00110077		0.837402	0.000811462		0.837402	0.00073761
0.839844	0.00109406		0.839844	0.00081604		0.839844	0.00072876
0.842285	0.00110565		0.842285	0.000836487		0.842285	0.000752563
0.844727	0.00114777		0.844727	0.000881653		0.844727	0.000786438
0.847168	0.00117584		0.847168	0.00089447		0.847168	0.000812378
0.849609	0.00117371		0.849609	0.000887146		0.849609	0.000808716
0.852051	0.00117126		0.852051	0.000899353		0.852051	0.000817871
0.854492	0.00119781		0.854492	0.000922852		0.854492	0.000845337
0.856934	0.00123962		0.856934	0.000952454		0.856934	0.000879211
0.859375	0.00125275		0.859375	0.000952148		0.859375	0.000888672
0.861816	0.00124725		0.861816	0.000953369		0.861816	0.000884705
0.864258	0.0012561		0.864258	0.000974426		0.864258	0.000895081
0.866699	0.00129059		0.866699	0.00101624		0.866699	0.000936279
0.869141	0.00132294		0.869141	0.00103607		0.869141	0.000957642
0.871582	0.00132599		0.871582	0.00102448		0.871582	0.000957947
0.874023	0.00132202		0.874023	0.00103851		0.874023	0.000967102
0.876465	0.00135162		0.876465	0.00106903		0.876465	0.00099823
0.878906	0.00139343		0.878906	0.00109344		0.878906	0.00103241
0.881348	0.00140808		0.881348	0.00110565		0.881348	0.00105042
0.883789	0.0013974		0.883789	0.00109406		0.883789	0.00104095
0.88623	0.00141785		0.88623	0.00111908		0.88623	0.00105652
0.888672	0.00145294		0.888672	0.00116272		0.888672	0.00109772
0.891113	0.00148193		0.891113	0.00118011		0.891113	0.00112396
0.893555	0.00148224		0.893555	0.00117737		0.893555	0.00111847
0.895996	0.00147949		0.895996	0.00118988		0.895996	0.00112976
0.898438	0.00150177		0.898438	0.00122009		0.898438	0.00115814
0.900879	0.00154907		0.900879	0.0012561		0.900879	0.00120056
0.90332	0.00156616		0.90332	0.0012558		0.90332	0.00121704
0.905762	0.00156799		0.905762	0.00125427		0.905762	0.00120728
0.908203	0.00157806		0.908203	0.00127319		0.908203	0.00122833
0.910645	0.00161285		0.910645	0.0013147		0.910645	0.0012561
0.913086	0.00164612		0.913086	0.00133636		0.913086	0.00128906
0.915527	0.00165558		0.915527	0.00133545		0.915527	0.00129883
0.917969	0.00164581		0.917969	0.00134705		0.917969	0.00130524
0.92041	0.00166565		0.92041	0.0013797		0.92041	0.00133331
0.922852	0.00171326		0.922852	0.00141754		0.922852	0.00137512
0.925293	0.00173584		0.925293	0.00142792		0.925293	0.00139191
0.927734	0.00173981		0.927734	0.00142242		0.927734	0.00138458
0.930176	0.00174866		0.930176	0.00143921		0.930176	0.00140228
0.932617	0.0017804		0.932617	0.00147217		0.932617	0.00143982
0.935059	0.00182495		0.935059	0.00149933		0.935059	0.00147156
0.9375	0.00183655		0.9375	0.0015036		0.9375	0.00147888
0.939941	0.00183289		0.939941	0.00150635		0.939941	0.00148102
0.942383	0.00184753		0.942383	0.00153534		0.942383	0.00150848
0.944824	0.00189087		0.944824	0.00157898		0.944824	0.0015567
0.947266	0.00192078		0.947266	0.00160187		0.947266	0.001586
0.949707	0.00192657		0.949707	0.00159515		0.949707	0.00157745
0.952148	0.00192993		0.952148	0.0016095		0.952148	0.00159302
0.95459	0.0019632		0.95459	0.00164246		0.95459	0.00163696
0.957031	0.00200806		0.957031	0.00167053		0.957031	0.00166718
0.959473	0.00202515		0.959473	0.00168274		0.959473	0.00167877
0.961914	0.00202301		0.961914	0.00168488		0.961914	0.00167725
0.964355	0.00203766		0.964355	0.00171082		0.964355	0.00170898
0.966797	0.00208496		0.966797	0.00175232		0.966797	0.00175629
0.969238	0.00211731		0.969238	0.00178253		0.969238	0.00178406
0.97168	0.00212189		0.97168	0.00176941		0.97168	0.00179016
0.974121	0.00212616		0.974121	0.0017868		0.974121	0.00180298
0.976562	0.00216095		0.976562	0.0018222		0.976562	0.00184479
0.979004	0.00221222		0.979004	0.00185944		0.979004	0.00188385
0.981445	0.00223907		0.981445	0.00187103		0.981445	0.00189667
0.983887	0.00222931		0.983887	0.00186737		0.983887	0.00190094
0.986328	0.00226013		0.986328	0.00190125		0.986328	0.00192749
0.98877	0.00229401		0.98877	0.00194214		0.98877	0.00198273
0.991211	0.00232697		0.991211	0.00196259		0.991211	0.00201019
0.993652	0.00234528		0.993652	0.00197632		0.993652	0.00201416
0.996094	0.00234619		0.996094	0.00198578		0.996094	0.00203217
0.998535	0.00237762		0.998535	0.00202148		0.998535	0.00207397
1.00098	0.00242889		1.00098	0.00206146		1.00098	0.00211456
1.00342	0.00245544		1.00342	0.00207672		1.00342	0.00213348
1.00586	0.00246826		1.00586	0.00207214		1.00586	0.00213898
1.0083	0.00248108		1.0083	0.00210052		1.0083	0.00216156
1.01074	0.00252167		1.01074	0.00214264		1.01074	0.002211
1.01318	0.00256714		1.01318	0.00217804		1.01318	0.00224335
1.01562	0.00259003		1.01562	0.00218231		1.01562	0.0022583
1.01807	0.00259155		1.01807	0.00220123		1.01807	0.00227173
1.02051	0.00261505		1.02051	0.00222717		1.02051	0.00231537
1.02295	0.0026767		1.02295	0.00227875		1.02295	0.00236267
1.02539	0.00271545		1.02539	0.00230225		1.02539	0.00238892
1.02783	0.00272278		1.02783	0.00229919		1.02783	0.00239227
1.03027	0.00273773		1.03027	0.00231384		1.03027	0.0024173
1.03271	0.00278839		1.03271	0.00236816		1.03271	0.00247284
1.03516	0.00284821		1.03516	0.00240417		1.03516	0.00251099
1.0376	0.00286591		1.0376	0.00240906		1.0376	0.00252075
1.04004	0.00286591		1.04004	0.00242279		1.04004	0.00253479
1.04248	0.00289917		1.04248	0.00246552		1.04248	0.00257385
1.04492	0.00295349		1.04492	0.00251007		1.04492	0.00263367
1.04736	0.00300018		1.04736	0.00254333		1.04736	0.00265198
1.0498	0.00301025		1.0498	0.00253571		1.0498	0.00265533
1.05225	0.00303589		1.05225	0.00256439		1.05225	0.00269745
1.05469	0.00308594		1.05469	0.00261139		1.05469	0.00274384
1.05713	0.00314972		1.05713	0.00265259		1.05713	0.00278015
1.05957	0.00317963		1.05957	0.00266785		1.05957	0.00279968
1.06201	0.00319275		1.06201	0.00266998		1.06201	0.00280914
1.06445	0.00323273		1.06445	0.00272003		1.06445	0.0028656
1.06689	0.00328949		1.06689	0.00277069		1.06689	0.00292297
1.06934	0.00334229		1.06934	0.00279968		1.06934	0.00295532
1.07178	0.00337311		1.07178	0.00281952		1.07178	0.00296143
1.07422	0.0033905		1.07422	0.00284119		1.07422	0.00299042
1.07666	0.00343964		1.07666	0.00288208		1.07666	0.00304443
1.0791	0.00351349		1.0791	0.00294617		1.0791	0.00309448
1.08154	0.00356567		1.08154	0.00295868		1.08154	0.00311066
1.08398	0.00358246		1.08398	0.00297241		1.08398	0.00313354
1.08643	0.00362457		1.08643	0.00300934		1.08643	0.0031781
1.08887	0.00369263		1.08887	0.00306854		1.08887	0.00324097
1.09131	0.00375763		1.09131	0.0031131		1.09131	0.00328156
1.09375	0.00380219		1.09375	0.00313904		1.09375	0.00328674
1.09619	0.00382538		1.09619	0.00315613		1.09619	0.00332733
1.09863	0.00388031		1.09863	0.00320831		1.09863	0.00337982
1.10107	0.00396851		1.10107	0.00327576		1.10107	0.00343994
1.10352	0.00404114		1.10352	0.00331329		1.10352	0.00347046
1.10596	0.00407379		1.10596	0.00331543		1.10596	0.00348206
1.1084	0.0041217		1.1084	0.0033551		1.1084	0.00353088
1.11084	0.00419434		1.11084	0.00344116		1.11084	0.00360443
1.11328	0.00429291		1.11328	0.00348877		1.11328	0.00365051
1.11572	0.00434937		1.11572	0.00351837		1.11572	0.00367523
1.11816	0.00438568		1.11816	0.0035495		1.11816	0.0037027
1.12061	0.00445282		1.12061	0.00361267		1.12061	0.0037735
1.12305	0.00455505		1.12305	0.00369476		1.12305	0.00384613
1.12549	0.00464844		1.12549	0.00374023		1.12549	0.0038858
1.12793	0.00469116		1.12793	0.00376038		1.12793	0.0038916
1.13037	0.0047522		1.13037	0.00381012		1.13037	0.00395233
1.13281	0.00485046		1.13281	0.00388702		1.13281	0.00404114
1.13525	0.00497803		1.13525	0.00396942		1.13525	0.00410553
1.1377	0.00504181		1.1377	0.00400513		1.1377	0.00413177
1.14014	0.00510132		1.14014	0.00403839		1.14014	0.00417847
1.14258	0.00519318		1.14258	0.00412445		1.14258	0.00425903
1.14502	0.00531281		1.14502	0.00421417		1.14502	0.0043454
1.14746	0.00541687		1.14746	0.00428345		1.14746	0.00439026
1.1499	0.00551544		1.1499	0.00432922		1.1499	0.00443085
1.15234	0.00558258		1.15234	0.00439453		1.15234	0.0044931
1.15479	0.00570557		1.15479	0.0044873		1.15479	0.00460236
1.15723	0.00585266		1.15723	0.00458618		1.15723	0.00468353
1.15967	0.00596161		1.15967	0.00464752		1.15967	0.00472534
1.16211	0.00603302		1.16211	0.00469635		1.16211	0.00478912
1.16455	0.00614929		1.16455	0.0047821		1.16455	0.004888
1.16699	0.00628662		1.16699	0.00489258		1.16699	0.00499237
1.16943	0.00643311		1.16943	0.00501373		1.16943	0.0050705
1.17188	0.00655823		1.17188	0.00507721		1.17188	0.00511505
1.17432	0.00665283		1.17432	0.00515442		1.17432	0.00520569
1.17676	0.0067688		1.17676	0.00525909		1.17676	0.00532532
1.1792	0.00695801		1.1792	0.0053949		1.1792	0.00543732
1.18164	0.0071167		1.18164	0.00551147		1.18164	0.00552155
1.18408	0.00722656		1.18408	0.00555725		1.18408	0.00559753
1.18652	0.00733948		1.18652	0.00564819		1.18652	0.00570374
1.18896	0.00754089		1.18896	0.00582611		1.18896	0.00586884
1.19141	0.00772095		1.19141	0.00595734		1.19141	0.00597748
1.19385	0.00785217		1.19385	0.00603638		1.19385	0.00604675
1.19629	0.00797424		1.19629	0.00614624		1.19629	0.00617065
1.19873	0.00813599		1.19873	0.00629578		1.19873	0.00631714
1.20117	0.00835266		1.20117	0.00645142		1.20117	0.00645447
1.20361	0.00854492		1.20361	0.00658264		1.20361	0.00655212
1.20605	0.00869141		1.20605	0.00666809		1.20605	0.00664368
1.2085	0.00883484		1.2085	0.00679626		1.2085	0.00679932
1.21094	0.00905457		1.21094	0.00697327		1.21094	0.00699768
1.21338	0.00932617		1.21338	0.00714111		1.21338	0.00714111
1.21582	0.00949402		1.21582	0.00725403		1.21582	0.0072052
1.21826	0.00971375		1.21826	0.00737305		1.21826	0.00735474
1.2207	0.00988464		1.2207	0.00755005		1.2207	0.00755005
1.22314	0.0101349		1.22314	0.00776062		1.22314	0.00772705
1.22559	0.0104309		1.22559	0.00789795		1.22559	0.00785217
1.22803	0.0106506		1.22803	0.00803528		1.22803	0.00798035
1.23047	0.0108948		1.23047	0.00819702		1.23047	0.0081543
1.23291	0.0111633		1.23291	0.00839233		1.23291	0.00836487
1.23535	0.0115295		1.23535	0.00859985		1.23535	0.00854187
1.23779	0.0117828		1.23779	0.00877686		1.23779	0.00868225
1.24023	0.0120575		1.24023	0.00889893		1.24023	0.00884094
1.24268	0.0124329		1.24268	0.00909729		1.24268	0.00905457
1.24512	0.0127716		1.24512	0.00934448		1.24512	0.00927429
1.24756	0.013208		1.24756	0.00956421		1.24756	0.00943604
1.25	0.0135895		1.25	0.00973206		1.25	0.00959473
1.25244	0.0139557		1.25244	0.00994568		1.25244	0.00982666
1.25488	0.0144135		1.25488	0.0101776		1.25488	0.0100769
1.25732	0.0149292		1.25732	0.0104858		1.25732	0.0103088
1.25977	0.015506		1.25977	0.0107483		1.25977	0.0105347
1.26221	0.0159821		1.26221	0.0109497		1.26221	0.0107574
1.26465	0.0165375		1.26465	0.0112274		1.26465	0.0110077
1.26709	0.0171875		1.26709	0.0115875		1.26709	0.0113281
1.26953	0.0178558		1.26953	0.0119293		1.26953	0.0115936
1.27197	0.0185486		1.27197	0.0122314		1.27197	0.0118286
1.27441	0.0192047		1.27441	0.012558		1.27441	0.012146
1.27686	0.0199799		1.27686	0.0129486		1.27686	0.0125183
1.2793	0.0208435		1.2793	0.0133881		1.2793	0.0128876
1.28174	0.0217194		1.28174	0.0138092		1.28174	0.0132202
1.28418	0.0225189		1.28418	0.0141724		1.28418	0.0135284
1.28662	0.0234192		1.28662	0.0146484		1.28662	0.0139771
1.28906	0.0244263		1.28906	0.015213		1.28906	0.0144562
1.2915	0.0255066		1.2915	0.0157928		1.2915	0.014917
1.29395	0.0265472		1.29395	0.0163086		1.29395	0.0153351
1.29639	0.027594		1.29639	0.0168945		1.29639	0.0158508
1.29883	0.028772		1.29883	0.0175751		1.29883	0.0164764
1.30127	0.0300293		1.30127	0.0183014		1.30127	0.017099
1.30371	0.03125		1.30371	0.0190063		1.30371	0.0176514
1.30615	0.032547		1.30615	0.0197601		1.30615	0.0183044
1.30859	0.0338501		1.30859	0.0205505		1.30859	0.019046
1.31104	0.0352478		1.31104	0.0214386		1.31104	0.0198151
1.31348	0.0367188		1.31348	0.0223541		1.31348	0.0205963
1.31592	0.0381775		1.31592	0.0232788		1.31592	0.0213684
1.31836	0.0396515		1.31836	0.0242279		1.31836	0.0222473
1.3208	0.0411774		1.3208	0.0252686		1.3208	0.0232147
1.32324	0.042804		1.32324	0.026358		1.32324	0.0241516
1.32568	0.0444702		1.32568	0.0275116		1.32568	0.0251556
1.32812	0.0461395		1.32812	0.0286346		1.32812	0.0261749
1.33057	0.0478546		1.33057	0.0298523		1.33057	0.027301
1.33301	0.049588		1.33301	0.0310822		1.33301	0.0284882
1.33545	0.0514709		1.33545	0.0324463		1.33545	0.0296875
1.33789	0.0533844		1.33789	0.0338165		1.33789	0.030899
1.34033	0.0552338		1.34033	0.0351471		1.34033	0.0321594
1.34277	0.0571167		1.34277	0.0365753		1.34277	0.0335236
1.34521	0.0591614		1.34521	0.0381439		1.34521	0.0349518
1.34766	0.0612457		1.34766	0.0396912		1.34766	0.0363403
1.3501	0.0632324		1.3501	0.0412292		1.3501	0.037796
1.35254	0.0652466		1.35254	0.0428314		1.35254	0.0393341
1.35498	0.0674133		1.35498	0.0445129		1.35498	0.0409515
1.35742	0.0696716		1.35742	0.0462677		1.35742	0.0425629
1.35986	0.0718994		1.35986	0.0480072		1.35986	0.0441589
1.3623	0.0740662		1.3623	0.0497223		1.3623	0.0458008
1.36475	0.076355		1.36475	0.0515533		1.36475	0.0475861
1.36719	0.0787048		1.36719	0.0535156		1.36719	0.0494751
1.36963	0.0811462		1.36963	0.0554871		1.36963	0.0513031
1.37207	0.0834961		1.37207	0.0573853		1.37207	0.0530762
1.37451	0.0858765		1.37451	0.0593842		1.37451	0.0550049
1.37695	0.0884094		1.37695	0.061496		1.37695	0.0570435
1.37939	0.0910034		1.37939	0.0635376		1.37939	0.0590485
1.38184	0.0934753		1.38184	0.0656433		1.38184	0.0610352
1.38428	0.0960693		1.38428	0.0678406		1.38428	0.0631104
1.38672	0.0986938		1.38672	0.0700684		1.38672	0.0652771
1.38916	0.101318		1.38916	0.0723267		1.38916	0.0674744
1.3916	0.104065		1.3916	0.0746765		1.3916	0.0696411
1.39404	0.106781		1.39404	0.0769958		1.39404	0.0718384
1.39648	0.109436		1.39648	0.0793152		1.39648	0.0741882
1.39893	0.112183		1.39893	0.0817566		1.39893	0.0765686
1.40137	0.115021		1.40137	0.0842285		1.40137	0.0788879
1.40381	0.117828		1.40381	0.086731		1.40381	0.0812683
1.40625	0.120728		1.40625	0.0892639		1.40625	0.0837708
1.40869	0.123627		1.40869	0.0918884		1.40869	0.0863037
1.41113	0.126465		1.41113	0.0944214		1.41113	0.0888062
1.41357	0.129486		1.41357	0.0971375		1.41357	0.0913696
1.41602	0.132507		1.41602	0.099884		1.41602	0.0939636
1.41846	0.135437		1.41846	0.102539		1.41846	0.0966492
1.4209	0.138397		1.4209	0.105255		1.4209	0.0993347
1.42334	0.141479		1.42334	0.108185		1.42334	0.102112
1.42578	0.144592		1.42578	0.111023		1.42578	0.104797
1.42822	0.147644		1.42822	0.113861		1.42822	0.107574
1.43066	0.150696		1.43066	0.116791		1.43066	0.110413
1.43311	0.153839		1.43311	0.119751		1.43311	0.113342
1.43555	0.157013		1.43555	0.122803		1.43555	0.116272
1.43799	0.160187		1.43799	0.125793		1.43799	0.119141
1.44043	0.163269		1.44043	0.128784		1.44043	0.12207
1.44287	0.166443		1.44287	0.131897		1.44287	0.125122
1.44531	0.169708		1.44531	0.135101		1.44531	0.128235
1.44775	0.172974		1.44775	0.138306		1.44775	0.131317
1.4502	0.176117		1.4502	0.141388		1.4502	0.134338
1.45264	0.179352		1.45264	0.144623		1.45264	0.137543
1.45508	0.182648		1.45508	0.14798		1.45508	0.140778
1.45752	0.186005		1.45752	0.151276		1.45752	0.143982
1.45996	0.18924		1.45996	0.154541		1.45996	0.147095
1.4624	0.192566		1.4624	0.157867		1.4624	0.150452
1.46484	0.195831		1.46484	0.161255		1.46484	0.153839
1.46729	0.199158		1.46729	0.164673		1.46729	0.157166
1.46973	0.202515		1.46973	0.168121		1.46973	0.160492
1.47217	0.20578		1.47217	0.171539		1.47217	0.163849
1.47461	0.209045		1.47461	0.174927		1.47461	0.167267
1.47705	0.212341		1.47705	0.178436		1.47705	0.170746
1.47949	0.215637		1.47949	0.181885		1.47949	0.174103
1.48193	0.218903		1.48193	0.185425		1.48193	0.177582
1.48438	0.222198		1.48438	0.188873		1.48438	0.181091
1.48682	0.225464		1.48682	0.192413		1.48682	0.184692
1.48926	0.228638		1.48926	0.195831		1.48926	0.188141
1.4917	0.231903		1.4917	0.199402		1.4917	0.19165
1.49414	0.235107		1.49414	0.202972		1.49414	0.195282
1.49658	0.23822		1.49658	0.20639		1.49658	0.198853
1.49902	0.241272		1.49902	0.209808		1.49902	0.202362
1.50146	0.244385		1.50146	0.213379		1.50146	0.205994
1.50391	0.247406		1.50391	0.216827		1.50391	0.209534
1.50635	0.250305		1.50635	0.220154		1.50635	0.213043
1.50879	0.253143		1.50879	0.223541		1.50879	0.216644
1.51123	0.255951		1.51123	0.226898		1.51123	0.220184
1.51367	0.258636		1.51367	0.230255		1.51367	0.223724
1.51611	0.261261		1.51611	0.23349		1.51611	0.227203
1.51855	0.263702		1.51855	0.236572		1.51855	0.230652
1.521	0.266113		1.521	0.239746		1.521	0.234192
1.52344	0.268555		1.52344	0.242889		1.52344	0.23761
1.52588	0.270874		1.52588	0.245911		1.52588	0.240967
1.52832	0.272888		1.52832	0.248749		1.52832	0.244232
1.53076	0.274811		1.53076	0.251556		1.53076	0.247589
1.5332	0.276703		1.5332	0.254395		1.5332	0.250946
1.53564	0.278412		1.53564	0.257019		1.53564	0.254028
1.53809	0.279877		1.53809	0.25943		1.53809	0.256989
1.54053	0.281189		1.54053	0.261841		1.54053	0.260071
1.54297	0.282257		1.54297	0.264069		1.54297	0.263
1.54541	0.283112		1.54541	0.266144		1.54541	0.265747
1.54785	0.283783		1.54785	0.268036		1.54785	0.268372
1.55029	0.28421		1.55029	0.269714		1.55029	0.270874
1.55273	0.284454		1.55273	0.27121		1.55273	0.273254
1.55518	0.284607		1.55518	0.272522		1.55518	0.275452
1.55762	0.284485		1.55762	0.27359		1.55762	0.277405
1.56006	0.284271		1.56006	0.274414		1.56006	0.279266
1.5625	0.283813		1.5625	0.274963		1.5625	0.280945
1.56494	0.283112		1.56494	0.27533		1.56494	0.28241
1.56738	0.282166		1.56738	0.27536		1.56738	0.283508
1.56982	0.281097		1.56982	0.275146		1.56982	0.284454
1.57227	0.279877		1.57227	0.274658		1.57227	0.285156
1.57471	0.278381		1.57471	0.273865		1.57471	0.285583
1.57715	0.276825		1.57715	0.272797		1.57715	0.285614
1.57959	0.275177		1.57959	0.271515		1.57959	0.285461
1.58203	0.273376		1.58203	0.269806		1.58203	0.284882
1.58447	0.271454		1.58447	0.267853		1.58447	0.283966
1.58691	0.269379		1.58691	0.265686		1.58691	0.282745
1.58936	0.267181		1.58936	0.263245		1.58936	0.281128
1.5918	0.264954		1.5918	0.26062		1.5918	0.279175
1.59424	0.262512		1.59424	0.257812		1.59424	0.276947
1.59668	0.259827		1.59668	0.254822		1.59668	0.274475
1.59912	0.257019		1.59912	0.25174		1.59912	0.271881
1.60156	0.254089		1.60156	0.248627		1.60156	0.268982
1.59912	0.246765		1.59912	0.240479		1.59912	0.260193
1.59668	0.239777		1.59668	0.23288		1.59668	0.251953
1.59424	0.23291		1.59424	0.225677		1.59424	0.24411
1.5918	0.226166		1.5918	0.218781		1.5918	0.236481
1.58936	0.219604		1.58936	0.212219		1.58936	0.229034
1.58691	0.213135		1.58691	0.205841		1.58691	0.221954
1.58447	0.206909		1.58447	0.199707		1.58447	0.215149
1.58203	0.200928		1.58203	0.193878		1.58203	0.208588
1.57959	0.195129		1.57959	0.188232		1.57959	0.20224
1.57715	0.189545		1.57715	0.182739		1.57715	0.196014
1.57471	0.184174		1.57471	0.177521		1.57471	0.190186
1.57227	0.178925		1.57227	0.172394		1.57227	0.18454
1.56982	0.173798		1.56982	0.16748		1.56982	0.179016
1.56738	0.168854		1.56738	0.162781		1.56738	0.173645
1.56494	0.164062		1.56494	0.158203		1.56494	0.168549
1.5625	0.159332		1.5625	0.153748		1.5625	0.163666
1.56006	0.154785		1.56006	0.149445		1.56006	0.158905
1.55762	0.15036		1.55762	0.145386		1.55762	0.154327
1.55518	0.146179		1.55518	0.141418		1.55518	0.149872
1.55273	0.14209		1.55273	0.137573		1.55273	0.14563
1.55029	0.138184		1.55029	0.13382		1.55029	0.14151
1.54785	0.13446		1.54785	0.130219		1.54785	0.137573
1.54541	0.13092		1.54541	0.12674		1.54541	0.133636
1.54297	0.127472		1.54297	0.123352		1.54297	0.129913
1.54053	0.124176		1.54053	0.119995		1.54053	0.126312
1.53809	0.120941		1.53809	0.116791		1.53809	0.122833
1.53564	0.11792		1.53564	0.113708		1.53564	0.119446
1.5332	0.11496		1.5332	0.110657		1.5332	0.11615
1.53076	0.111969		1.53076	0.107697		1.53076	0.112946
1.52832	0.1091		1.52832	0.104797		1.52832	0.109894
1.52588	0.106384		1.52588	0.102051		1.52588	0.106964
1.52344	0.103729		1.52344	0.0993652		1.52344	0.104004
1.521	0.101196		1.521	0.0967102		1.521	0.101166
1.51855	0.0986328		1.51855	0.0941162		1.51855	0.0984497
1.51611	0.0962219		1.51611	0.0916748		1.51611	0.0958252
1.51367	0.0938416		1.51367	0.0892334		1.51367	0.0932922
1.51123	0.0915833		1.51123	0.086853		1.51123	0.0906982
1.50879	0.089325		1.50879	0.0845337		1.50879	0.0882568
1.50635	0.0870972		1.50635	0.0822449		1.50635	0.0859375
1.50391	0.0849915		1.50391	0.0800476		1.50391	0.0836182
1.50146	0.0829468		1.50146	0.0779724		1.50146	0.0813293
1.49902	0.0809021		1.49902	0.0758972		1.49902	0.0791016
1.49658	0.078949		1.49658	0.0738525		1.49658	0.0770264
1.49414	0.0770569		1.49414	0.0718689		1.49414	0.0749512
1.4917	0.0751953		1.4917	0.0699768		1.4917	0.072876
1.48926	0.0734253		1.48926	0.0680847		1.48926	0.0708313
1.48682	0.0716858		1.48682	0.0662537		1.48682	0.0689392
1.48438	0.0699463		1.48438	0.0643921		1.48438	0.0670471
1.48193	0.0682678		1.48193	0.0626526		1.48193	0.0651855
1.47949	0.0666504		1.47949	0.0609741		1.47949	0.0633545
1.47705	0.0650635		1.47705	0.0592957		1.47705	0.0615845
1.47461	0.0634766		1.47461	0.0576172		1.47461	0.059845
1.47217	0.0619507		1.47217	0.0559998		1.47217	0.058197
1.46973	0.0604553		1.46973	0.0544434		1.46973	0.056488
1.46729	0.0590515		1.46729	0.0529175		1.46729	0.0548401
1.46484	0.0576172		1.46484	0.0513916		1.46484	0.0532532
1.4624	0.0561829		1.4624	0.0498657		1.4624	0.0516968
1.45996	0.0548096		1.45996	0.0483826		1.45996	0.0501709
1.45752	0.0535278		1.45752	0.0470001		1.45752	0.048642
1.45508	0.0522156		1.45508	0.0455994		1.45508	0.0471436
1.45264	0.0509338		1.45264	0.044165		1.45264	0.0456696
1.4502	0.0495911		1.4502	0.0428131		1.4502	0.0442719
1.44775	0.04841		1.44775	0.0414978		1.44775	0.0428619
1.44531	0.047226		1.44531	0.04021		1.44531	0.0414429
1.44287	0.0460358		1.44287	0.0388947		1.44287	0.0400635
1.44043	0.0448212		1.44043	0.0375732		1.44043	0.0387482
1.43799	0.043692		1.43799	0.036319		1.43799	0.0374329
1.43555	0.042572		1.43555	0.0350952		1.43555	0.0360992
1.43311	0.0414734		1.43311	0.0338898		1.43311	0.0347626
1.43066	0.0403595		1.43066	0.0326599		1.43066	0.0335052
1.42822	0.0392303		1.42822	0.0314301		1.42822	0.0322845
1.42578	0.0381561		1.42578	0.0302673		1.42578	0.0310303
1.42334	0.0371185		1.42334	0.0291534		1.42334	0.0297516
1.4209	0.0360535		1.4209	0.0279755		1.4209	0.0285156
1.41846	0.0350189		1.41846	0.0268127		1.41846	0.0273712
1.41602	0.0339691		1.41602	0.0256958		1.41602	0.0262024
1.41357	0.0329437		1.41357	0.0245941		1.41357	0.0249786
1.41113	0.0319855		1.41113	0.0235199		1.41113	0.0238068
1.40869	0.0310059		1.40869	0.0224457		1.40869	0.0226898
1.40625	0.0299591		1.40625	0.0213257		1.40625	0.0216064
1.40381	0.0289703		1.40381	0.0202637		1.40381	0.020462
1.40137	0.0280243		1.40137	0.0192688		1.40137	0.0193237
1.39893	0.0270844		1.39893	0.0182709		1.39893	0.0182556
1.39648	0.0260986		1.39648	0.0172211		1.39648	0.0172119
1.39404	0.0251312		1.39404	0.0162201		1.39404	0.0161743
1.3916	0.0242035		1.3916	0.0152496		1.3916	0.0151154
1.38916	0.0233002		1.38916	0.0143097		1.38916	0.0140594
1.38672	0.0223755		1.38672	0.0133362		1.38672	0.0130707
1.38428	0.0214203		1.38428	0.0123535		1.38428	0.0121155
1.38184	0.0204681		1.38184	0.0114166		1.38184	0.0111328
1.37939	0.0195953		1.37939	0.0105621		1.37939	0.0101501
1.37695	0.0187134		1.37695	0.00968018		1.37695	0.00919495
1.37451	0.0177826		1.37451	0.00875244		1.37451	0.00828857
1.37207	0.0168671		1.37207	0.00787659		1.37207	0.00741577
1.36963	0.0159973		1.36963	0.00705261		1.36963	0.00652771
1.36719	0.0151398		1.36719	0.0062439		1.36719	0.00560608
1.36475	0.0142822		1.36475	0.00541687		1.36475	0.0047699
1.3623	0.013382		1.3623	0.00458191		1.3623	0.00397064
1.35986	0.0125305		1.35986	0.00379974		1.35986	0.00316681
1.35742	0.0116943		1.35742	0.00306152		1.35742	0.00231842
1.35498	0.0108765		1.35498	0.00232239		1.35498	0.00152771
1.35254	0.0100372		1.35254	0.00158081		1.35254	0.0007724
1.3501	0.00919189		1.3501	0.000822144		1.3501	5.65796e-05
1.34766	0.00835876		1.34766	0.000122223		1.34766	-0.000686646
1.34521	0.00760193		1.34521	-0.000513611		1.34521	-0.00145081
1.34277	0.00681458		1.34277	-0.00121948		1.34277	-0.00217804
1.34033	0.00603027		1.34033	-0.00189301		1.34033	-0.00279358
1.33789	0.00524292		1.33789	-0.00255035		1.33789	-0.00345673
1.33545	0.00447418		1.33545	-0.00318176		1.33545	-0.00419495
1.33301	0.00377441		1.33301	-0.00377319		1.33301	-0.00484314
1.33057	0.00305267		1.33057	-0.00438629		1.33057	-0.00545441
1.32812	0.00227417		1.32812	-0.0050473		1.32812	-0.00605499
1.32568	0.00155029		1.32568	-0.00563202		1.32568	-0.00671997
1.32324	0.000875854		1.32324	-0.00616608		1.32324	-0.0073822
1.3208	0.000222687		1.3208	-0.00672607		1.3208	-0.00794373
1.31836	-0.000490112		1.31836	-0.00736084		1.31836	-0.0085144
1.31592	-0.00119629		1.31592	-0.00793762		1.31592	-0.00909729
1.31348	-0.00184845		1.31348	-0.00848694		1.31348	-0.00973816
1.31104	-0.00245728		1.31104	-0.009021		1.31104	-0.0103394
1.30859	-0.00310699		1.30859	-0.00957947		1.30859	-0.0108887
1.30615	-0.00377441		1.30615	-0.0101807		1.30615	-0.011441
1.30371	-0.00444275		1.30371	-0.0107483		1.30371	-0.0120789
1.30127	-0.00502502		1.30127	-0.0112366		1.30127	-0.0126617
1.29883	-0.00561615		1.29883	-0.0117676		1.29883	-0.0132416
1.29639	-0.00626495		1.29639	-0.0123657		1.29639	-0.0137939
1.29395	-0.00690918		1.29395	-0.0129517		1.29395	-0.0143433
1.2915	-0.00749817		1.2915	-0.0134583		1.2915	-0.0149292
1.28906	-0.00806885		1.28906	-0.0139893		1.28906	-0.0155426
1.28662	-0.00866394		1.28662	-0.0145508		1.28662	-0.0160828
1.28418	-0.0092926		1.28418	-0.0151428		1.28418	-0.0166168
1.28174	-0.00986328		1.28174	-0.0156555		1.28174	-0.0171478
1.2793	-0.0104614		1.2793	-0.0161713		1.2793	-0.0178009
1.27686	-0.0110168		1.27686	-0.0167206		1.27686	-0.0183685
1.27441	-0.0116028		1.27441	-0.017276		1.27441	-0.018869
1.27197	-0.0122375		1.27197	-0.0178528		1.27197	-0.019397
1.26953	-0.0128296		1.26953	-0.0183777		1.26953	-0.0200165
1.26709	-0.0133789		1.26709	-0.018869		1.26709	-0.0205933
1.26465	-0.0139618		1.26465	-0.0194366		1.26465	-0.0211273
1.26221	-0.0145355		1.26221	-0.0199951		1.26221	-0.0216156
1.25977	-0.0151489		1.25977	-0.0205627		1.25977	-0.0221802
1.25732	-0.015741		1.25732	-0.0210968		1.25732	-0.0228088
1.25488	-0.0162689		1.25488	-0.0216125		1.25488	-0.0233429
1.25244	-0.0168304		1.25244	-0.0221527		1.25244	-0.0238007
1.25	-0.0174561		1.25	-0.0227509		1.25	-0.0243683
1.24756	-0.0180389		1.24756	-0.0232971		1.24756	-0.024939
1.24512	-0.0185883		1.24512	-0.0238007		1.24512	-0.0255188
1.24268	-0.0191284		1.24268	-0.0243591		1.24268	-0.0260345
1.24023	-0.0197144		1.24023	-0.0249908		1.24023	-0.0265472
1.23779	-0.0203186		1.23779	-0.0255829		1.23779	-0.0270996
1.23535	-0.0208801		1.23535	-0.0261322		1.23535	-0.0276917
1.23291	-0.021405		1.23291	-0.0266785		1.23291	-0.0282349
1.23047	-0.0219757		1.23047	-0.0272736		1.23047	-0.0287292
1.22803	-0.0225922		1.22803	-0.0278809		1.22803	-0.0292725
1.22559	-0.0232147		1.22559	-0.0284515		1.22559	-0.0298676
1.22314	-0.0237457		1.22314	-0.0289459		1.22314	-0.0304138
1.2207	-0.0243256		1.2207	-0.0294922		1.2207	-0.0309662
1.21826	-0.0249664		1.21826	-0.0301117		1.21826	-0.0314911
1.21582	-0.025592		1.21582	-0.0306702		1.21582	-0.0320343
1.21338	-0.0261536		1.21338	-0.0311707		1.21338	-0.032608
1.21094	-0.0267151		1.21094	-0.0316986		1.21094	-0.0331665
1.2085	-0.0273254		1.2085	-0.0322479		1.2085	-0.0336609
1.20605	-0.027948		1.20605	-0.0328156		1.20605	-0.0341522
1.20361	-0.0285492		1.20361	-0.033313		1.20361	-0.0346558
1.20117	-0.0291321		1.20117	-0.0337738		1.20117	-0.0351929
1.19873	-0.0296967		1.19873	-0.0342651		1.19873	-0.0356781
1.19629	-0.0302826		1.19629	-0.0347595		1.19629	-0.036084
1.19385	-0.0309143		1.19385	-0.0352783		1.19385	-0.0365509
1.19141	-0.031488		1.19141	-0.0357117		1.19141	-0.0370636
1.18896	-0.032019		1.18896	-0.0361267		1.18896	-0.0375061
1.18652	-0.0325745		1.18652	-0.0365814		1.18652	-0.0379089
1.18408	-0.0331268		1.18408	-0.037027		1.18408	-0.0382721
1.18164	-0.0336884		1.18164	-0.0374725		1.18164	-0.0387207
1.1792	-0.0342255		1.1792	-0.037854		1.1792	-0.0391693
1.17676	-0.0347015		1.17676	-0.0382172		1.17676	-0.0395355
1.17432	-0.0351532		1.17432	-0.0386017		1.17432	-0.0398224
1.17188	-0.0357056		1.17188	-0.039032		1.17188	-0.04021
1.16943	-0.0362152		1.16943	-0.0393677		1.16943	-0.0406128
1.16699	-0.0366486		1.16699	-0.0396881		1.16699	-0.0409607
1.16455	-0.0370453		1.16455	-0.0400055		1.16455	-0.0412415
1.16211	-0.0375427		1.16211	-0.0403992		1.16211	-0.0415405
1.15967	-0.0380127		1.15967	-0.040741		1.15967	-0.0419098
1.15723	-0.0384338		1.15723	-0.0410217		1.15723	-0.0422516
1.15479	-0.0388031		1.15479	-0.0412994		1.15479	-0.0425262
1.15234	-0.0392059		1.15234	-0.0416138		1.15234	-0.0427429
1.1499	-0.0396362		1.1499	-0.0419312		1.1499	-0.0430267
1.14746	-0.0400726		1.14746	-0.0422394		1.14746	-0.0433624
1.14502	-0.0403809		1.14502	-0.0424225		1.14502	-0.0436157
1.14258	-0.0407196		1.14258	-0.0426666		1.14258	-0.0438477
1.14014	-0.0411194		1.14014	-0.0430054		1.14014	-0.0440826
1.1377	-0.0415131		1.1377	-0.0432617		1.1377	-0.0443329
1.13525	-0.0417938		1.13525	-0.043454		1.13525	-0.0445648
1.13281	-0.042099		1.13281	-0.0436798		1.13281	-0.0448151
1.13037	-0.0424133		1.13037	-0.0439331		1.13037	-0.0449768
1.12793	-0.0427643		1.12793	-0.0441864		1.12793	-0.0451599
1.12549	-0.0430603		1.12549	-0.0443726		1.12549	-0.0454071
1.12305	-0.043338		1.12305	-0.044574		1.12305	-0.0456268
1.12061	-0.0435852		1.12061	-0.0447205		1.12061	-0.0457916
1.11816	-0.0438751		1.11816	-0.0449371		1.11816	-0.0459076
1.11572	-0.0441925		1.11572	-0.045166		1.11572	-0.0461304
1.11328	-0.0444489		1.11328	-0.0453796		1.11328	-0.0463348
1.11084	-0.0446533		1.11084	-0.0455353		1.11084	-0.0464935
1.1084	-0.0449036		1.1084	-0.0456573		1.1084	-0.0466217
1.10596	-0.0451324		1.10596	-0.0458252		1.10596	-0.0467316
1.10352	-0.0454041		1.10352	-0.0460205		1.10352	-0.0469177
1.10107	-0.0456451		1.10107	-0.0461792		1.10107	-0.047113
1.09863	-0.0457977		1.09863	-0.0463043		1.09863	-0.0471893
1.09619	-0.0459778		1.09619	-0.0464355		1.09619	-0.0472748
1.09375	-0.0462555		1.09375	-0.0465881		1.09375	-0.0474365
1.09131	-0.0464569		1.09131	-0.0466949		1.09131	-0.0476105
1.08887	-0.0466003		1.08887	-0.0467682		1.08887	-0.0477112
1.08643	-0.0467407		1.08643	-0.046875		1.08643	-0.0477448
1.08398	-0.0469482		1.08398	-0.0470642		1.08398	-0.0478729
1.08154	-0.0471466		1.08154	-0.0471985		1.08154	-0.0480072
1.0791	-0.0473083		1.0791	-0.0472412		1.0791	-0.0481293
1.07666	-0.0474182		1.07666	-0.0472992		1.07666	-0.0481964
1.07422	-0.0475647		1.07422	-0.0474152		1.07422	-0.0482391
1.07178	-0.047757		1.07178	-0.0475189		1.07178	-0.0483307
1.06934	-0.0479309		1.06934	-0.0475861		1.06934	-0.0484833
1.06689	-0.0480011		1.06689	-0.0475983		1.06689	-0.0485291
1.06445	-0.0481049		1.06445	-0.0476746		1.06445	-0.0485535
1.06201	-0.0482788		1.06201	-0.0477997		1.06201	-0.0486115
1.05957	-0.0484161		1.05957	-0.0478119		1.05957	-0.0486725
1.05713	-0.0484924		1.05713	-0.0477722		1.05713	-0.0487183
1.05469	-0.0485901		1.05469	-0.0478149		1.05469	-0.0487427
1.05225	-0.0486786		1.05225	-0.0478821		1.05225	-0.0487427
1.0498	-0.0487885		1.0498	-0.0479279		1.0498	-0.0487793
1.04736	-0.0488831		1.04736	-0.0478943		1.04736	-0.0488251
1.04492	-0.0489563		1.04492	-0.0478302		1.04492	-0.0488525
1.04248	-0.0489929		1.04248	-0.0477997		1.04248	-0.0487823
1.04004	-0.0490723		1.04004	-0.0478241		1.04004	-0.0487427
1.0376	-0.0491943		1.0376	-0.0477966		1.0376	-0.0487488
1.03516	-0.0492371		1.03516	-0.0477325		1.03516	-0.0487457
1.03271	-0.0492401		1.03271	-0.0476318		1.03271	-0.0486877
1.03027	-0.0492859		1.03027	-0.0475861		1.03027	-0.0486053
1.02783	-0.0493317		1.02783	-0.0474976		1.02783	-0.0485138
1.02539	-0.0493958		1.02539	-0.0473694		1.02539	-0.0484894
1.02295	-0.0494202		1.02295	-0.0472229		1.02295	-0.0484131
1.02051	-0.0493713		1.02051	-0.0470734		1.02051	-0.048233
1.01807	-0.049353		1.01807	-0.046933		1.01807	-0.0480713
1.01562	-0.049411		1.01562	-0.0467834		1.01562	-0.0479736
1.01318	-0.0494049		1.01318	-0.0465515		1.01318	-0.0478363
1.01074	-0.0493378		1.01074	-0.0462616		1.01074	-0.0476288
1.0083	-0.0492462		1.0083	-0.0460236		1.0083	-0.0473846
1.00586	-0.0492157		1.00586	-0.0458221		1.00586	-0.0471619
1.00342	-0.0492004		1.00342	-0.0455414		1.00342	-0.0469635
1.00098	-0.0490967		1.00098	-0.0451721		1.00098	-0.0466858
0.998535	-0.0489319		0.998535	-0.0448212		0.998535	-0.0463715
0.996094	-0.048819		0.996094	-0.0444733		0.996094	-0.0460449
0.993652	-0.0487152		0.993652	-0.0440948		0.993652	-0.0457306
0.991211	-0.048584		0.991211	-0.0436981		0.991211	-0.0454224
0.98877	-0.0483368		0.98877	-0.0432343		0.98877	-0.0450043
0.986328	-0.048114		0.986328	-0.0428253		0.986328	-0.0445679
0.983887	-0.0479187		0.983887	-0.0424255		0.983887	-0.0441681
0.981445	-0.0476715		0.981445	-0.0419556		0.981445	-0.0437805
0.979004	-0.047348		0.979004	-0.0414337		0.979004	-0.043338
0.976562	-0.0470123		0.976562	-0.0409576		0.976562	-0.0428711
0.974121	-0.0466644		0.974121	-0.0405151		0.974121	-0.0423889
0.97168	-0.0463226		0.97168	-0.0400543		0.97168	-0.0419464
0.969238	-0.0459076		0.969238	-0.0395691		0.969238	-0.0414734
0.966797	-0.045459		0.966797	-0.0390594		0.966797	-0.0409821
0.964355	-0.044986		0.964355	-0.0385712		0.964355	-0.0404785
0.961914	-0.0445007		0.961914	-0.0381256		0.961914	-0.0400146
0.959473	-0.0440277		0.959473	-0.0376495		0.959473	-0.0395782
0.957031	-0.0434998		0.957031	-0.0371613		0.957031	-0.0391022
0.95459	-0.0429138		0.95459	-0.0366791		0.95459	-0.0385895
0.952148	-0.0423462		0.952148	-0.0362244		0.952148	-0.0380951
0.949707	-0.0417969		0.949707	-0.0357635		0.949707	-0.0376373
0.947266	-0.0412231		0.947266	-0.0352722		0.947266	-0.0371948
0.944824	-0.0406494		0.944824	-0.0347717		0.944824	-0.0367218
0.942383	-0.0400391		0.942383	-0.0343079		0.942383	-0.0362
0.939941	-0.039444		0.939941	-0.0338654		0.939941	-0.0357147
0.9375	-0.038916		0.9375	-0.0334045		0.9375	-0.0352753
0.935059	-0.038327		0.935059	-0.0329102		0.935059	-0.0348022
0.932617	-0.0377228		0.932617	-0.0324097		0.932617	-0.0343109
0.930176	-0.0371368		0.930176	-0.0319336		0.930176	-0.0338287
0.927734	-0.0365936		0.927734	-0.0314911		0.927734	-0.0333679
0.925293	-0.0360474		0.925293	-0.031015		0.925293	-0.0328979
0.922852	-0.0354797		0.922852	-0.0305145		0.922852	-0.0324036
0.92041	-0.0348999		0.92041	-0.0300293		0.92041	-0.0318939
0.917969	-0.0343567		0.917969	-0.0295898		0.917969	-0.0314362
0.915527	-0.0338501		0.915527	-0.0291168		0.915527	-0.0309937
0.913086	-0.0333221		0.913086	-0.0286469		0.913086	-0.0305328
0.910645	-0.0327362		0.910645	-0.0281677		0.910645	-0.0300323
0.908203	-0.0322021		0.908203	-0.0277344		0.908203	-0.0295532
0.905762	-0.0317017		0.905762	-0.0273285		0.905762	-0.0291107
0.90332	-0.031189		0.90332	-0.026886		0.90332	-0.0286652
0.900879	-0.0306396		0.900879	-0.0264099		0.900879	-0.0282104
0.898438	-0.0300934		0.898438	-0.0259888		0.898438	-0.0277527
0.895996	-0.0295837		0.895996	-0.025592		0.895996	-0.0273376
0.893555	-0.0290985		0.893555	-0.0251953		0.893555	-0.0269287
0.891113	-0.0285889		0.891113	-0.0247925		0.891113	-0.0264984
0.888672	-0.0280701		0.888672	-0.0243866		0.888672	-0.0260742
0.88623	-0.0275635		0.88623	-0.0240112		0.88623	-0.0256683
0.883789	-0.0270905		0.883789	-0.0236725		0.883789	-0.025293
0.881348	-0.0266388		0.881348	-0.0233154		0.881348	-0.0249542
0.878906	-0.0261444		0.878906	-0.022934		0.878906	-0.0245575
0.876465	-0.0256531		0.876465	-0.0225891		0.876465	-0.024173
0.874023	-0.0251953		0.874023	-0.0222748		0.874023	-0.0238098
0.871582	-0.0247681		0.871582	-0.0219604		0.871582	-0.0234955
0.869141	-0.0243408		0.869141	-0.02164		0.869141	-0.023172
0.866699	-0.0239014		0.866699	-0.0213074		0.866699	-0.0228241
0.864258	-0.0234711		0.864258	-0.0210052		0.864258	-0.0224945
0.861816	-0.0230652		0.861816	-0.0207336		0.861816	-0.0221954
0.859375	-0.022702		0.859375	-0.0204498		0.859375	-0.0219177
0.856934	-0.0223022		0.856934	-0.0201508		0.856934	-0.0216095
0.854492	-0.0218933		0.854492	-0.01987		0.854492	-0.0212891
0.852051	-0.0215271		0.852051	-0.0196167		0.852051	-0.0210114
0.849609	-0.0211853		0.849609	-0.0193695		0.849609	-0.0207642
0.847168	-0.0208466		0.847168	-0.019104		0.847168	-0.0205078
0.844727	-0.0204865		0.844727	-0.0188263		0.844727	-0.0202209
0.842285	-0.0201324		0.842285	-0.0185883		0.842285	-0.0199463
0.839844	-0.0198151		0.839844	-0.0183655		0.839844	-0.0197144
0.837402	-0.0195282		0.837402	-0.0181396		0.837402	-0.0194916
0.834961	-0.019223		0.834961	-0.0178986		0.834961	-0.0192444
0.83252	-0.0188873		0.83252	-0.0176483		0.83252	-0.0189789
0.830078	-0.0185883		0.830078	-0.0174438		0.830078	-0.01875
0.827637	-0.0183228		0.827637	-0.0172516		0.827637	-0.0185455
0.825195	-0.018045		0.825195	-0.0170288		0.825195	-0.0183289
0.822754	-0.0177551		0.822754	-0.0167908		0.822754	-0.0180908
0.820312	-0.0174744		0.820312	-0.0165894		0.820312	-0.0178711
0.817871	-0.017218		0.817871	-0.0164124		0.817871	-0.0176758
0.81543	-0.016983		0.81543	-0.016217		0.81543	-0.0174988
0.812988	-0.0167389		0.812988	-0.0160034		0.812988	-0.0172913
0.810547	-0.0164734		0.810547	-0.0158081		0.810547	-0.0170624
0.808105	-0.0162262		0.808105	-0.0156281		0.808105	-0.016861
0.805664	-0.0160095		0.805664	-0.0154572		0.805664	-0.0166931
0.803223	-0.0158051		0.803223	-0.0152771		0.803223	-0.0165253
0.800781	-0.015567		0.800781	-0.0150726		0.800781	-0.016333
0.79834	-0.015332		0.79834	-0.0148956		0.79834	-0.0161316
0.795898	-0.0151215		0.795898	-0.0147461		0.795898	-0.0159607
0.793457	-0.01492		0.793457	-0.0145752		0.793457	-0.0158081
0.791016	-0.0147186		0.791016	-0.0143982		0.791016	-0.0156403
0.788574	-0.0145081		0.788574	-0.0142181		0.788574	-0.015448
0.786133	-0.0143005		0.786133	-0.0140564		0.786133	-0.0152771
0.783691	-0.0141235		0.783691	-0.0139221		0.783691	-0.0151306
0.78125	-0.0139648		0.78125	-0.0137756		0.78125	-0.0149719
0.778809	-0.0137726		0.778809	-0.0135864		0.778809	-0.0148071
0.776367	-0.0135498		0.776367	-0.0134216		0.776367	-0.0146271
0.773926	-0.0133698		0.773926	-0.0132874		0.773926	-0.0144806
0.771484	-0.0132263		0.771484	-0.013147		0.771484	-0.0143494
0.769043	-0.0130737		0.769043	-0.0129852		0.769043	-0.0142029
0.766602	-0.0128815		0.766602	-0.0128235		0.766602	-0.014035
0.76416	-0.0127045		0.76416	-0.0126862		0.76416	-0.0138855
0.761719	-0.0125458		0.761719	-0.0125671		0.761719	-0.0137543
0.759277	-0.0124146		0.759277	-0.0124359		0.759277	-0.013623
0.756836	-0.012262		0.756836	-0.0122742		0.756836	-0.0134705
0.754395	-0.0120819		0.754395	-0.0121246		0.754395	-0.0133179
0.751953	-0.0119324		0.751953	-0.0120148		0.751953	-0.0131958
0.749512	-0.0118011		0.749512	-0.0118927		0.749512	-0.0130798
0.74707	-0.0116699		0.74707	-0.0117676		0.74707	-0.0129578
0.744629	-0.0115143		0.744629	-0.0116119		0.744629	-0.012796
0.742188	-0.0113525		0.742188	-0.0114899		0.742188	-0.0126678
0.739746	-0.0112213		0.739746	-0.01138		0.739746	-0.012561
0.737305	-0.0111206		0.737305	-0.011264		0.737305	-0.0124481
0.734863	-0.0109894		0.734863	-0.0111298		0.734863	-0.012326
0.732422	-0.0108429		0.732422	-0.0110016		0.732422	-0.0121765
0.72998	-0.0106995		0.72998	-0.010907		0.72998	-0.0120575
0.727539	-0.0105927		0.727539	-0.0108063		0.727539	-0.0119659
0.725098	-0.0104889		0.725098	-0.0106903		0.725098	-0.0118622
0.722656	-0.0103607		0.722656	-0.0105438		0.722656	-0.011731
0.720215	-0.0102112		0.720215	-0.010434		0.720215	-0.0116119
0.717773	-0.0100952		0.717773	-0.0103485		0.717773	-0.0115173
0.715332	-0.0100037		0.715332	-0.0102448		0.715332	-0.0114166
0.712891	-0.0098999		0.712891	-0.0101288		0.712891	-0.0113007
0.710449	-0.00977173		0.710449	-0.0100067		0.710449	-0.0111694
0.708008	-0.00964355		0.708008	-0.00991821		0.708008	-0.0110687
0.705566	-0.00954895		0.705566	-0.00982666		0.705566	-0.0109955
0.703125	-0.00947571		0.703125	-0.0097229		0.703125	-0.0108978
0.700684	-0.00936584		0.700684	-0.00960083		0.700684	-0.0107758
0.698242	-0.00923462		0.698242	-0.00950012		0.698242	-0.0106659
0.695801	-0.00912476		0.695801	-0.00941772		0.695801	-0.0105896
0.693359	-0.00905457		0.693359	-0.00933533		0.693359	-0.0105194
0.690918	-0.00896301		0.690918	-0.00922852		0.690918	-0.0104126
0.688477	-0.0088562		0.688477	-0.0091095		0.688477	-0.0102783
0.686035	-0.00874329		0.686035	-0.00902405		0.686035	-0.0101776
0.683594	-0.00865784		0.683594	-0.00895386		0.683594	-0.0101135
0.681152	-0.00859985		0.681152	-0.00886841		0.681152	-0.0100311
0.678711	-0.0085083		0.678711	-0.00875244		0.678711	-0.00993652
0.67627	-0.00839233		0.67627	-0.00865784		0.67627	-0.00984192
0.673828	-0.00830383		0.673828	-0.00858154		0.673828	-0.00976257
0.671387	-0.00823975		0.671387	-0.0085083		0.671387	-0.00967407
0.668945	-0.00815735		0.668945	-0.00841064		0.668945	-0.00957336
0.666504	-0.0080658		0.666504	-0.00830383		0.666504	-0.00946655
0.664062	-0.00796509		0.664062	-0.00822144		0.664062	-0.00939331
0.661621	-0.00788574		0.661621	-0.00816345		0.661621	-0.00934143
0.65918	-0.00783386		0.65918	-0.00808105		0.65918	-0.00926208
0.656738	-0.00776062		0.656738	-0.0079834		0.656738	-0.00915527
0.654297	-0.00766296		0.654297	-0.00789185		0.654297	-0.00905762
0.651855	-0.00757141		0.651855	-0.00782471		0.651855	-0.00898743
0.649414	-0.00751343		0.649414	-0.00776672		0.649414	-0.00892639
0.646973	-0.0074585		0.646973	-0.00767822		0.646973	-0.00884399
0.644531	-0.0073761		0.644531	-0.00757751		0.644531	-0.00874939
0.64209	-0.00727844		0.64209	-0.00749207		0.64209	-0.00867615
0.639648	-0.00720825		0.639648	-0.00744934		0.639648	-0.00861206
0.637207	-0.00715942		0.637207	-0.00737305		0.637207	-0.00853577
0.634766	-0.00709534		0.634766	-0.00728455		0.634766	-0.00844727
0.632324	-0.00700684		0.632324	-0.0072113		0.632324	-0.00837402
0.629883	-0.00692749		0.629883	-0.00714111		0.629883	-0.00831604
0.627441	-0.00686951		0.627441	-0.00708618		0.627441	-0.00827942
0.625	-0.00682678		0.625	-0.00701294		0.625	-0.00818481
0.622559	-0.00675964		0.622559	-0.00691833		0.622559	-0.00806274
0.620117	-0.00666199		0.620117	-0.00684509		0.620117	-0.00800781
0.617676	-0.00659485		0.617676	-0.00679626		0.617676	-0.00798035
0.615234	-0.00654907		0.615234	-0.00673523		0.615234	-0.00791931
0.612793	-0.00649109		0.612793	-0.00664673		0.612793	-0.00782776
0.610352	-0.00641479		0.610352	-0.00657654		0.610352	-0.0077301
0.60791	-0.00633545		0.60791	-0.0065155		0.60791	-0.00767212
0.605469	-0.00628357		0.605469	-0.00647583		0.605469	-0.00762329
0.603027	-0.00625		0.603027	-0.00640564		0.603027	-0.00756531
0.600586	-0.00618896		0.600586	-0.00631714		0.600586	-0.00747986
0.598145	-0.00610046		0.598145	-0.00625		0.598145	-0.00740662
0.595703	-0.00603638		0.595703	-0.00620117		0.595703	-0.00736389
0.593262	-0.0059967		0.593262	-0.00615234		0.593262	-0.0072937
0.59082	-0.00595703		0.59082	-0.00607605		0.59082	-0.00721436
0.588379	-0.00588074		0.588379	-0.00599976		0.588379	-0.00713806
0.585938	-0.00579834		0.585938	-0.00594482		0.585938	-0.00709534
0.583496	-0.00574341		0.583496	-0.0059082		0.583496	-0.00706482
0.581055	-0.00572205		0.581055	-0.00585632		0.581055	-0.00699463
0.578613	-0.00566711		0.578613	-0.00576477		0.578613	-0.00690613
0.576172	-0.00559998		0.576172	-0.00570374		0.576172	-0.00683289
0.57373	-0.00552673		0.57373	-0.00566711		0.57373	-0.00679321
0.571289	-0.00549316		0.571289	-0.00561829		0.571289	-0.00674438
0.568848	-0.00546265		0.568848	-0.0055542		0.568848	-0.0066864
0.566406	-0.00539246		0.566406	-0.00547791		0.566406	-0.00661316
0.563965	-0.00532532		0.563965	-0.00542603		0.563965	-0.00656128
0.561523	-0.00527649		0.561523	-0.00540466		0.561523	-0.00652466
0.559082	-0.00525208		0.559082	-0.00534058		0.559082	-0.00646057
0.556641	-0.00520325		0.556641	-0.00527649		0.556641	-0.00638733
0.554199	-0.00513611		0.554199	-0.00522156		0.554199	-0.00632935
0.551758	-0.00507202		0.551758	-0.00517578		0.551758	-0.00630188
0.549316	-0.0050293		0.549316	-0.00514221		0.549316	-0.0062561
0.546875	-0.00501099		0.546875	-0.00508118		0.546875	-0.00619507
0.544434	-0.00496216		0.544434	-0.00500793		0.544434	-0.00611572
0.541992	-0.00488281		0.541992	-0.00495911		0.541992	-0.00606995
0.539551	-0.00483704		0.539551	-0.00493164		0.539551	-0.00604553
0.537109	-0.00480957		0.537109	-0.00488892		0.537109	-0.00600281
0.534668	-0.0047821		0.534668	-0.00482788		0.534668	-0.00593262
0.532227	-0.00471619		0.532227	-0.00476685		0.532227	-0.00588684
0.529785	-0.00465271		0.529785	-0.00473602		0.529785	-0.00584106
0.527344	-0.00461609		0.527344	-0.00471191		0.527344	-0.00580444
0.524902	-0.00459717		0.524902	-0.00465912		0.524902	-0.00574341
0.522461	-0.00456116		0.522461	-0.00459473		0.522461	-0.00568542
0.52002	-0.00448975		0.52002	-0.00454651		0.52002	-0.0056427
0.517578	-0.00444733		0.517578	-0.00451447		0.517578	-0.00563049
0.515137	-0.00442047		0.515137	-0.004487		0.515137	-0.00558777
0.512695	-0.00439728		0.512695	-0.00443146		0.512695	-0.00551758
0.510254	-0.00434113		0.510254	-0.00436951		0.510254	-0.00546265
0.507812	-0.00427917		0.507812	-0.00434387		0.507812	-0.00543823
0.505371	-0.00424072		0.505371	-0.00431976		0.505371	-0.00541687
0.50293	-0.00423157		0.50293	-0.00427643		0.50293	-0.00536499
0.500488	-0.00419952		0.500488	-0.00420868		0.500488	-0.0052948
0.498047	-0.00413727		0.498047	-0.00416901		0.498047	-0.00526123
0.495605	-0.00409546		0.495605	-0.00414307		0.495605	-0.00524292
0.493164	-0.0040686		0.493164	-0.00411346		0.493164	-0.00520325
0.490723	-0.00406097		0.490723	-0.00406281		0.490723	-0.00514832
0.488281	-0.00401337		0.488281	-0.00400909		0.488281	-0.00510559
0.48584	-0.00395142		0.48584	-0.00398132		0.48584	-0.00508423
0.483398	-0.00391937		0.483398	-0.00396881		0.483398	-0.00506287
0.480957	-0.003909		0.480957	-0.00393066		0.480957	-0.00501099
0.478516	-0.00387207		0.478516	-0.0038797		0.478516	-0.0049469
0.476074	-0.00383148		0.476074	-0.00383575		0.476074	-0.00491943
0.473633	-0.00378601		0.473633	-0.00381256		0.473633	-0.00490417
0.471191	-0.0037619		0.471191	-0.00378967		0.471191	-0.00486755
0.46875	-0.00376465		0.46875	-0.0037439		0.46875	-0.00482178
0.466309	-0.0037262		0.466309	-0.00369019		0.466309	-0.00477325
0.463867	-0.00366547		0.463867	-0.00365936		0.463867	-0.00475342
0.461426	-0.00363251		0.461426	-0.00365143		0.461426	-0.00473785
0.458984	-0.00362091		0.458984	-0.00362427		0.458984	-0.00469635
0.456543	-0.00359741		0.456543	-0.00357483		0.456543	-0.00464111
0.454102	-0.00355927		0.454102	-0.00353485		0.454102	-0.00460571
0.45166	-0.00350677		0.45166	-0.00351685		0.45166	-0.00459808
0.449219	-0.00348511		0.449219	-0.00350342		0.449219	-0.00457092
0.446777	-0.00349274		0.446777	-0.003461		0.446777	-0.00452332
0.444336	-0.00346252		0.444336	-0.00341003		0.444336	-0.00448334
0.441895	-0.00340698		0.441895	-0.00337616		0.441895	-0.00446625
0.439453	-0.00337555		0.439453	-0.00337585		0.439453	-0.00446014
0.437012	-0.00336975		0.437012	-0.00334839		0.437012	-0.00441254
0.43457	-0.00335632		0.43457	-0.00331024		0.43457	-0.00436584
0.432129	-0.00331543		0.432129	-0.00326569		0.432129	-0.00433197
0.429688	-0.00326904		0.429688	-0.00324921		0.429688	-0.00432404
0.427246	-0.00324677		0.427246	-0.00325226		0.427246	-0.00430267
0.424805	-0.00324829		0.424805	-0.00321259		0.424805	-0.00425476
0.422363	-0.00322571		0.422363	-0.00315857		0.422363	-0.00421967
0.419922	-0.00318329		0.419922	-0.00313568		0.419922	-0.00419434
0.41748	-0.00314301		0.41748	-0.00312347		0.41748	-0.00419556
0.415039	-0.00313354		0.415039	-0.0031015		0.415039	-0.00416077
0.412598	-0.0031311		0.412598	-0.00306885		0.412598	-0.00410736
0.410156	-0.00310577		0.410156	-0.00302795		0.410156	-0.0040799
0.407715	-0.00304749		0.407715	-0.00300964		0.407715	-0.00406921
0.405273	-0.00303619		0.405273	-0.00301392		0.405273	-0.00405151
0.402832	-0.00303131		0.402832	-0.0029834		0.402832	-0.0040094
0.400391	-0.00301178		0.400391	-0.0029306		0.400391	-0.003974
0.397949	-0.00297729		0.397949	-0.00290466		0.397949	-0.00395996
0.395508	-0.0029361		0.395508	-0.00289734		0.395508	-0.00395325
0.393066	-0.0029245		0.393066	-0.00288727		0.393066	-0.00393188
0.390625	-0.00292877		0.390625	-0.00284882		0.390625	-0.00388367
0.388184	-0.00290833		0.388184	-0.00281311		0.388184	-0.00385406
0.385742	-0.00286346		0.385742	-0.00279297		0.385742	-0.0038443
0.383301	-0.00283508		0.383301	-0.0027887		0.383301	-0.00382874
0.380859	-0.00283173		0.380859	-0.00277588		0.380859	-0.00378998
0.378418	-0.00281708		0.378418	-0.00273743		0.378418	-0.00374725
0.375977	-0.00278809		0.375977	-0.00270599		0.375977	-0.00373352
0.373535	-0.00274078		0.373535	-0.00269287		0.373535	-0.00372803
0.371094	-0.00273529		0.371094	-0.00268677		0.371094	-0.00371002
0.368652	-0.00274231		0.368652	-0.00265625		0.368652	-0.00366486
0.366211	-0.00272614		0.366211	-0.00261444		0.366211	-0.00363678
0.36377	-0.0026828		0.36377	-0.00259369		0.36377	-0.00362946
0.361328	-0.00265289		0.361328	-0.00260284		0.361328	-0.00361786
0.358887	-0.00265137		0.358887	-0.00258514		0.358887	-0.00358185
0.356445	-0.00265259		0.356445	-0.00255157		0.356445	-0.00353577
0.354004	-0.00261261		0.354004	-0.00251556		0.354004	-0.00352814
0.351562	-0.00257935		0.351562	-0.0025116		0.351562	-0.00352905
0.349121	-0.00256073		0.349121	-0.0025116		0.349121	-0.00350494
0.34668	-0.00257416		0.34668	-0.00248169		0.34668	-0.00346191
0.344238	-0.00255066		0.344238	-0.00243408		0.344238	-0.00343719
0.341797	-0.00251556		0.341797	-0.00241608		0.341797	-0.00343048
0.339355	-0.00249023		0.339355	-0.00241974		0.339355	-0.00342072
0.336914	-0.00248444		0.336914	-0.00240601		0.336914	-0.00339386
0.334473	-0.00249542		0.334473	-0.00237305		0.334473	-0.00334656
0.332031	-0.00246429		0.332031	-0.00234772		0.332031	-0.00333282
0.32959	-0.00242157		0.32959	-0.00233704		0.32959	-0.00333588
0.327148	-0.00240356		0.327148	-0.00234955		0.327148	-0.00332031
0.324707	-0.00240631		0.324707	-0.00231537		0.324707	-0.00327698
0.322266	-0.00239502		0.322266	-0.00228821		0.322266	-0.00325287
0.319824	-0.00236572		0.319824	-0.00226379		0.319824	-0.00324982
0.317383	-0.00233185		0.317383	-0.00225647		0.317383	-0.00323883
0.314941	-0.00232544		0.314941	-0.00225006		0.314941	-0.00320648
0.3125	-0.00233459		0.3125	-0.00222137		0.3125	-0.00316406
0.310059	-0.00231842		0.310059	-0.00218903		0.310059	-0.0031485
0.307617	-0.00227295		0.307617	-0.00219086		0.307617	-0.00315704
0.305176	-0.00224945		0.305176	-0.00219635		0.305176	-0.00313873
0.302734	-0.00225433		0.302734	-0.00217377		0.302734	-0.00309875
0.300293	-0.00225586		0.300293	-0.00213287		0.300293	-0.00307068
0.297852	-0.00222321		0.297852	-0.00210663		0.297852	-0.00306915
0.29541	-0.00218475		0.29541	-0.00211548		0.29541	-0.00306915
0.292969	-0.00217682		0.292969	-0.00210938		0.292969	-0.00304077
0.290527	-0.00219177		0.290527	-0.00207733		0.290527	-0.00299377
0.288086	-0.00217834		0.288086	-0.00203918		0.288086	-0.00298096
0.285645	-0.00213379		0.285645	-0.00203674		0.285645	-0.0029892
0.283203	-0.00211517		0.283203	-0.00204102		0.283203	-0.002966
0.280762	-0.00211761		0.280762	-0.00202881		0.280762	-0.00294312
0.27832	-0.00212402		0.27832	-0.00199738		0.27832	-0.00291077
0.275879	-0.00209381		0.275879	-0.00197571		0.275879	-0.00290405
0.273438	-0.00205566		0.273438	-0.00197449		0.273438	-0.00291016
0.270996	-0.00203979		0.270996	-0.00197205		0.270996	-0.00287842
0.268555	-0.00205353		0.268555	-0.00194183		0.268555	-0.00283905
0.266113	-0.00204468		0.266113	-0.00190338		0.266113	-0.00281647
0.263672	-0.00201752		0.263672	-0.00189636		0.263672	-0.00282501
0.26123	-0.00199219		0.26123	-0.0019043		0.26123	-0.00281219
0.258789	-0.00199249		0.258789	-0.00189331		0.258789	-0.00277466
0.256348	-0.00200653		0.256348	-0.00186127		0.256348	-0.00275024
0.253906	-0.00198029		0.253906	-0.00184113		0.253906	-0.00274261
0.251465	-0.00194183		0.251465	-0.00184265		0.251465	-0.0027536
0.249023	-0.00193268		0.249023	-0.00184601		0.249023	-0.00272675
0.246582	-0.00193329		0.246582	-0.00182465		0.246582	-0.00268372
0.244141	-0.00192749		0.244141	-0.00178925		0.244141	-0.00267029
0.241699	-0.00190582		0.241699	-0.00177887		0.241699	-0.00267365
0.239258	-0.00187775		0.239258	-0.00178375		0.239258	-0.00265991
0.236816	-0.00187042		0.236816	-0.00176971		0.236816	-0.00262299
0.234375	-0.00188477		0.234375	-0.00174561		0.234375	-0.00260223
0.231934	-0.00187164		0.231934	-0.00172241		0.231934	-0.00259735
0.229492	-0.00183655		0.229492	-0.00172302		0.229492	-0.00260742
0.227051	-0.00181488		0.227051	-0.00172974		0.227051	-0.00258179
0.224609	-0.00182343		0.224609	-0.00170929		0.224609	-0.00254364
0.222168	-0.00181976		0.222168	-0.00168488		0.222168	-0.00252563
0.219727	-0.00179199		0.219727	-0.00166138		0.219727	-0.00253052
0.217285	-0.00176514		0.217285	-0.00166962		0.217285	-0.00251648
0.214844	-0.00175995		0.214844	-0.00166077		0.214844	-0.00248932
0.212402	-0.00177521		0.212402	-0.00164001		0.212402	-0.00245453
0.209961	-0.00176453		0.209961	-0.00162292		0.209961	-0.00245972
0.20752	-0.0017395		0.20752	-0.00161072		0.20752	-0.00246002
0.205078	-0.00171173		0.205078	-0.0016214		0.205078	-0.00244934
0.202637	-0.00172333		0.202637	-0.0016153		0.202637	-0.00241394
0.200195	-0.00173309		0.200195	-0.0015802		0.200195	-0.00238739
0.197754	-0.00170624		0.197754	-0.00156372		0.197754	-0.00239502
0.195312	-0.00167938		0.195312	-0.00157013		0.195312	-0.00238617
0.192871	-0.00166931		0.192871	-0.00156799		0.192871	-0.00236115
0.19043	-0.00168427		0.19043	-0.00153625		0.19043	-0.00232758
0.187988	-0.00167908		0.187988	-0.00151642		0.187988	-0.0023172
0.185547	-0.001651		0.185547	-0.00151154		0.185547	-0.00233887
0.183105	-0.00162903		0.183105	-0.00152557		0.183105	-0.00231659
0.180664	-0.00164032		0.180664	-0.00152496		0.180664	-0.00228638
0.178223	-0.00164734		0.178223	-0.0014917		0.178223	-0.00226715
0.175781	-0.00163849		0.175781	-0.00147278		0.175781	-0.00227112
0.17334	-0.00160095		0.17334	-0.00148407		0.17334	-0.00226715
0.170898	-0.00159149		0.170898	-0.00148285		0.170898	-0.00224945
0.168457	-0.00160126		0.168457	-0.00146088		0.168457	-0.00221436
0.166016	-0.00160065		0.166016	-0.00143402		0.166016	-0.0022052
0.163574	-0.0015802		0.163574	-0.00143433		0.163574	-0.00221893
0.161133	-0.00155548		0.161133	-0.00144562		0.161133	-0.00220367
0.158691	-0.00155457		0.158691	-0.00143494		0.158691	-0.00217896
0.15625	-0.00157288		0.15625	-0.00141724		0.15625	-0.00216156
0.153809	-0.00156891		0.153809	-0.00140686		0.153809	-0.00216522
0.151367	-0.00152924		0.151367	-0.00140747		0.151367	-0.00216095
0.148926	-0.00152557		0.148926	-0.00141846		0.148926	-0.00213959
0.146484	-0.00152863		0.146484	-0.00139313		0.146484	-0.0021048
0.144043	-0.0015332		0.144043	-0.00136963		0.144043	-0.00209595
0.141602	-0.00151825		0.141602	-0.00136169		0.141602	-0.0021109
0.13916	-0.00148895		0.13916	-0.00137299		0.13916	-0.00209961
0.136719	-0.00148529		0.136719	-0.00137115		0.136719	-0.0020755
0.134277	-0.00150604		0.134277	-0.00134918		0.134277	-0.00205902
0.131836	-0.00150604		0.131836	-0.00133881		0.131836	-0.00206329
0.129395	-0.0014801		0.129395	-0.00134521		0.129395	-0.00207092
0.126953	-0.00146393		0.126953	-0.00135223		0.126953	-0.00204529
0.124512	-0.00147552		0.124512	-0.00134277		0.124512	-0.00201111
0.12207	-0.00149231		0.12207	-0.0013089		0.12207	-0.00200958
0.119629	-0.00147522		0.119629	-0.00131165		0.119629	-0.00201996
0.117188	-0.00144012		0.117188	-0.0013205		0.117188	-0.00201385
0.114746	-0.00143707		0.114746	-0.00131714		0.114746	-0.0019931
0.112305	-0.00145844		0.112305	-0.00129913		0.112305	-0.00196869
0.109863	-0.00145752		0.109863	-0.00128235		0.109863	-0.0019751
0.107422	-0.00144196		0.107422	-0.0012793		0.107422	-0.00198425
0.10498	-0.00142181		0.10498	-0.00130432		0.10498	-0.00196686
0.102539	-0.00142853		0.102539	-0.00129639		0.102539	-0.00193848
0.100098	-0.00144501		0.100098	-0.00126404		0.100098	-0.00192627
0.0976562	-0.00144318		0.0976562	-0.00126343		0.0976562	-0.00193726
0.0952148	-0.0014093		0.0952148	-0.00126923		0.0952148	-0.00192993
0.0927734	-0.00141174		0.0927734	-0.00127136		0.0927734	-0.00191315
0.090332	-0.00142456		0.090332	-0.00125336		0.090332	-0.00189026
0.0878906	-0.00142456		0.0878906	-0.00123871		0.0878906	-0.00188873
0.0854492	-0.00140839		0.0854492	-0.00124054		0.0854492	-0.00190948
0.0830078	-0.00138733		0.0830078	-0.00125854		0.0830078	-0.00189697
0.0805664	-0.00138611		0.0805664	-0.00125214		0.0805664	-0.00185394
0.078125	-0.00141144		0.078125	-0.00123169		0.078125	-0.0018512
0.0756836	-0.00140594		0.0756836	-0.00122284		0.0756836	-0.00186768
0.0732422	-0.00138611		0.0732422	-0.00123291		0.0732422	-0.00185913
0.0708008	-0.00137421		0.0708008	-0.0012384		0.0708008	-0.00183655
0.0683594	-0.00138855		0.0683594	-0.00122375		0.0683594	-0.00181793
0.065918	-0.00140289		0.065918	-0.00120453		0.065918	-0.00182251
0.0634766	-0.00138733		0.0634766	-0.00120209		0.0634766	-0.0018338
0.0610352	-0.00136353		0.0610352	-0.00122345		0.0610352	-0.00182861
0.0585938	-0.00136353		0.0585938	-0.00121918		0.0585938	-0.00179474
0.0561523	-0.00139282		0.0561523	-0.00120087		0.0561523	-0.00178894
0.0537109	-0.00139801		0.0537109	-0.00119995		0.0537109	-0.00179596
0.0512695	-0.00137146		0.0512695	-0.00119965		0.0512695	-0.00179443
0.0488281	-0.001362		0.0488281	-0.0012149		0.0488281	-0.00177704
0.0463867	-0.00137512		0.0463867	-0.00120575		0.0463867	-0.00175446
0.0439453	-0.00139526		0.0439453	-0.00117737		0.0439453	-0.00175568
0.0415039	-0.00138		0.0415039	-0.00117035		0.0415039	-0.00176819
0.0390625	-0.00135834		0.0390625	-0.00119751		0.0390625	-0.00176208
0.0366211	-0.00136078		0.0366211	-0.00119537		0.0366211	-0.00173126
0.0341797	-0.0013855		0.0341797	-0.00117676		0.0341797	-0.00172852
0.0317383	-0.00138885		0.0317383	-0.0011615		0.0317383	-0.00173767
0.0292969	-0.00136261		0.0292969	-0.00117126		0.0292969	-0.00173615
0.0268555	-0.00135498		0.0268555	-0.00119446		0.0268555	-0.00172119
0.0244141	-0.00136871		0.0244141	-0.00118134		0.0244141	-0.00169434
0.0219727	-0.00139374		0.0219727	-0.00115997		0.0219727	-0.00169434
0.0195312	-0.00138763		0.0195312	-0.00115631		0.0195312	-0.00171143
0.0170898	-0.00136505		0.0170898	-0.00116974		0.0170898	-0.00170532
0.0146484	-0.00136383		0.0146484	-0.00117676		0.0146484	-0.00168365
0.012207	-0.00138062		0.012207	-0.00115692		0.012207	-0.00167328
0.00976562	-0.00138641		0.00976562	-0.00114471		0.00976562	-0.00168335
0.00732422	-0.0013739		0.00732422	-0.00115204		0.00732422	-0.00168762
0.00488281	-0.00135742		0.00488281	-0.00117187		0.00488281	-0.00166443
0.00244141	-0.00136383		0.00244141	-0.0011676		0.00244141	-0.00163483
0	-0.00139313		0	-0.00113708		0	-0.00163574
-0.00244141	-0.00139435		-0.00244141	-0.00113678		-0.00244141	-0.00166473
-0.00488281	-0.00137085		-0.00488281	-0.0011496		-0.00488281	-0.00165894
-0.00732422	-0.00136993		-0.00732422	-0.00114807		-0.00732422	-0.00163055
-0.00976562	-0.00138977		-0.00976562	-0.0011377		-0.00976562	-0.00161804
-0.012207	-0.00140381		-0.012207	-0.00111542		-0.012207	-0.00162628
-0.00976562	-0.00112885		-0.00976562	-0.000854492		-0.00976562	-0.00137177
-0.00732422	-0.000960083		-0.00732422	-0.000731506		-0.00732422	-0.00121429
-0.00488281	-0.000874329		-0.00488281	-0.000636902		-0.00488281	-0.0010968
-0.00244141	-0.00082428		-0.00244141	-0.000537415		-0.00244141	-0.00101807
0	-0.00076355		0	-0.000471191		0	-0.00097168
	0			0			0
	0			0			0
	0			0			0
	0			0			0
	0			0			0
	0			0			0
	0			0			0
	0			0			0
	0			0			0
	0			0			0
	0			0			0
	0			0			0
	0			0			0
	0			0			0
	0			0			0
	0			0			0
	0			0			0
	0			0			0
	0			0			0
	0			0			0
	0			0			0
	0			0			0
	0			0			0
	0			0			0
	0			0			0
	0			0			0
	0			0			0
	0			0			0
	0			0			0
	0			0			0
	0			0			0
	0			0			0
	0			0			0
	0			0			0
	0			0			0
	0			0			0
	0			0			0
	0			0			0
	0			0			0
	0			0			0
	0			0			0
	0			0			0
	0			0			0
	0			0			0
	0			0			0
	0			0			0
	0			0			0
	0			0			0
	0			0			0
	0			0			0
	0			0			0
	0			0			0
	0			0			0
	0			0			0
	0			0			0
	0			0			0
	0			0			0
	0			0			0
	0			0			0
	0			0			0
	0			0			0
	0			0			0
	0			0			0
	0			0			0
	0			0			0
	0			0			0
	0			0			0
	0			0			0
	0			0			0
	0			0			0
	0			0			0
	0			0			0
	0			0			0
	0			0			0
	0			0			0
	0			0			0
	0			0			0
	0			0			0
	0			0			0
	0			0			0
	0			0			0
	0			0			0
	0			0			0
	0			0			0
	0			0			0
	0			0			0
	0			0			0
	0			0			0
	0			0			0
	0			0			0
	0			0			0
	0			0			0
	0			0			0
	0			0			0
	0			0			0
	0			0			0
	0			0			0
	0			0			0
	0			0			0
	0			0			0
	0			0			0
	0			0			0
	0			0			0
	0			0			0
	0			0			0
	0			0			0
	0			0			0
	0			0			0
	0			0			0
	0			0			0
	0			0			0
	0			0			0
	0			0			0
	0			0			0
	0			0			0
	0			0			0
	0			0			0
	0			0			0
	0			0			0
	0			0			0
	0			0			0
	0			0			0
	0			0			0
	0			0			0
	0			0			0
	0			0			0
	0			0			0
	0			0			0
	0			0			0
	0			0			0
	0			0			0
	0			0			0
	0			0			0
	0			0			0
	0			0			0
	0			0			0
	0			0			0
	0			0			0
	0			0			0
	0			0			0
	0			0			0
	0			0			0
	0			0			0
	0			0			0
	0			0			0
	0			0			0
	0			0			0
	0			0			0
	0			0			0
	0			0			0
	0			0			0
	0			0			0
	0			0			0
	0			0			0
	0			0			0
	0			0			0
	0			0			0
	0			0			0
	0			0			0
	0			0			0
	0			0			0
	0			0			0
	0			0			0
	0			0			0
	0			0			0
	0			0			0
	0			0			0
	0			0			0
	0			0			0
	0			0			0
	0			0			0
	0			0			0
	0			0			0
	0			0			0
	0			0			0
	0			0			0
	0			0			0
	0			0			0
	0			0			0
	0			0			0
	0			0			0
	0			0			0
	0			0			0
	0			0			0
	0			0			0
	0			0			0
	0			0			0
	0			0			0
	0			0			0
	0			0			0
	0			0			0
	0			0			0
	0			0			0
	0			0			0
	0			0			0
	0			0			0
	0			0			0
	0			0			0
	0			0			0
	0			0			0
	0			0			0
	0			0			0
	0			0			0
	0			0			0
	0			0			0
	0			0			0
	0			0			0
	0			0			0
	0			0			0
	0			0			0
	0			0			0
	0			0			0
	0			0			0
	0			0			0
	0			0			0
	0			0			0
	0			0			0
	0			0			0
	0			0			0
	0			0			0
	0			0			0
	0			0			0
	0			0			0
	0			0			0
	0			0			0
	0			0			0
	0			0			0
	0			0			0
	0			0			0
	0			0			0
	0			0			0
	0			0			0
	0			0			0
	0			0			0
	0			0			0
	0			0			0
	0			0			0
	0			0			0
	0			0			0
	0			0			0
	0			0			0
	0			0			0
	0			0			0
	0			0			0
	0			0			0
	0			0			0
	0			0			0
	0			0			0
	0			0			0
	0			0			0
	0			0			0
	0			0			0
	0			0			0
	0			0			0
	0			0			0
	0			0			0
	0			0			0
	0			0			0
	0			0			0
	0			0			0
	0			0			0
	0			0			0
	0			0			0
	0			0			0
	0			0			0
	0			0			0
	0			0			0
	0			0			0
	0			0			0
	0			0			0
	0			0			0
	0			0			0
	0			0			0
	0			0			0
	0			0			0
	0			0			0
	0			0			0
	0			0			0
	0			0			0
	0			0			0
	0			0			0
	0			0			0
	0			0			0
	0			0			0
	0			0			0
	0			0			0
	0			0			0
	0			0			0
	0			0			0
	0			0			0
	0			0			0
	0			0			0
	0			0			0
	0			0			0
	0			0			0
	0			0			0
	0			0			0
	0			0			0
	0			0			0
	0			0			0
	0			0			0
	0			0			0
	0			0			0
	0			0			0
	0			0			0
	0			0			0
	0			0			0
	0			0			0
	0			0			0
	0			0			0
	0			0			0
	0			0			0
	0			0			0
	0			0			0
	0			0			0
	0			0			0
	0			0			0
	0			0			0
	0			0			0
	0			0			0
	0			0			0
	0			0			0
	0			0			0
	0			0			0
	0			0			0
	0			0			0
	0			0			0
	0			0			0
	0			0			0
	0			0			0
	0			0			0
	0			0			0
	0			0			0
	0			0			0
	0			0			0
	0			0			0
	0			0			0
	0			0			0
	0			0			0
	0			0			0
	0			0			0
	0			0			0
	0			0			0
	0			0			0
	0			0			0
	0			0			0
	0			0			0
	0			0			0
	0			0			0
	0			0			0
	0			0			0
	0			0			0
	0			0			0
	0			0			0
	0			0			0
	0			0			0
	0			0			0
	0			0			0
	0			0			0
	0			0			0
	0			0			0
	0			0			0
	0			0			0
	0			0			0
	0			0			0
	0			0			0
	0			0			0
	0			0			0
	0			0			0
	0			0			0
	0			0			0
	0			0			0
	0			0			0
	0			0			0
	0			0			0
	0			0			0
	0			0			0
	0			0			0
	0			0			0
	0			0			0
	0			0			0
	0			0			0
	0			0			0
	0			0			0
	0			0			0
	0			0			0
	0			0			0
	0			0			0
	0			0			0
	0			0			0
	0			0			0
	0			0			0
	0			0			0
	0			0			0
	0			0			0
	0			0			0
	0			0			0
	0			0			0
	0			0			0
	0			0			0
	0			0			0
	0			0			0
	0			0			0
	0			0			0
	0			0			0
	0			0			0
	0			0			0
	0			0			0
	0			0			0
	0			0			0
	0			0			0
	0			0			0
	0			0			0
	0			0			0
	0			0			0
	0			0			0
	0			0			0
	0			0			0
	0			0			0
	0			0			0
	0			0			0
	0			0			0
	0			0			0
	0			0			0
	0			0			0
	0			0			0
	0			0			0
	0			0			0
	0			0			0
	0			0			0
	0			0			0
	0			0			0
	0			0			0
	0			0			0
	0			0			0
	0			0			0
	0			0			0
	0			0			0
	0			0			0
	0			0			0
	0			0			0
	0			0			0
	0			0			0
	0			0			0
	0			0			0
	0			0			0
	0			0			0
	0			0			0
	0			0			0
	0			0			0
	0			0			0
	0			0			0
	0			0			0
	0			0			0
	0			0			0
	0			0			0
	0			0			0
	0			0			0
	0			0			0
	0			0			0
	0			0			0
	0			0			0
	0			0			0
	0			0			0
	0			0			0
	0			0			0
	0			0			0
	0			0			0
	0			0			0
	0			0			0
	0			0			0
	0			0			0
	0			0			0
	0			0			0
	0			0			0
	0			0			0
	0			0			0
	0			0			0
	0			0			0
	0			0			0
	0			0			0
	0			0			0
	0			0			0
	0			0			0
	0			0			0
	0			0			0
	0			0			0
	0			0			0
	0			0			0
	0			0			0
	0			0			0
	0			0			0
	0			0			0
	0			0			0
	0			0			0
	0			0			0
	0			0			0
	0			0			0
	0			0			0
	0			0			0
	0			0			0
	0			0			0
	0			0			0
	0			0			0
	0			0			0
	0			0			0
	0			0			0
	0			0			0
	0			0			0
	0			0			0
	0			0			0
	0			0			0
	0			0			0
	0			0			0
	0			0			0
	0			0			0
	0			0			0
	0			0			0
	0			0			0
	0			0			0
	0			0			0
	0			0			0
	0			0			0
	0			0			0
	0			0			0
	0			0			0
	0			0			0
	0			0			0
	0			0			0
	0			0			0
	0			0			0
	0			0			0
	0			0			0
	0			0			0
	0			0			0
	0			0			0
	0			0			0
	0			0			0
	0			0			0
	0			0			0
	0			0			0
	0			0			0
	0			0			0
	0			0			0
	0			0			0
	0			0			0
	0			0			0
	0			0			0
	0			0			0
	0			0			0
	0			0			0
	0			0			0
	0			0			0
	0			0			0
	0			0			0
	0			0			0
	0			0			0
	0			0			0
	0			0			0
	0			0			0
	0			0			0
	0			0			0
	0			0			0
	0			0			0
	0			0			0
	0			0			0
	0			0			0
	0			0			0
	0			0			0
	0			0			0
	0			0			0
	0			0			0
	0			0			0
	0			0			0
	0			0			0
	0			0			0
	0			0			0
	0			0			0
	0			0			0
	0			0			0
	0			0			0
	0			0			0
	0			0			0
	0			0			0
	0			0			0
	0			0			0
	0			0			0
	0			0			0
	0			0			0
	0			0			0
	0			0			0
	0			0			0
	0			0			0
	0			0			0
	0			0			0
	0			0			0
	0			0			0
	0			0			0
	0			0			0
	0			0			0
	0			0			0
	0			0			0
	0			0			0
	0			0			0
	0			0			0
	0			0			0
	0			0			0
	0			0			0
	0			0			0
	0			0			0
	0			0			0
	0			0			0
	0			0			0
	0			0			0
	0			0			0
	0			0			0
	0			0			0
	0			0			0
	0			0			0
	0			0			0
	0			0			0
	0			0			0
	0			0			0
	0			0			0
	0			0			0
	0			0			0
	0			0			0
	0			0			0
	0			0			0
	0			0			0
	0			0			0
	0			0			0
	0			0			0
	0			0			0
	0			0			0
	0			0			0
	0			0			0
	0			0			0
	0			0			0
	0			0			0
	0			0			0
	0			0			0
	0			0			0
	0			0			0
	0			0			0
	0			0			0
	0			0			0
	0			0			0
	0			0			0
	0			0			0
	0			0			0
	0			0			0
	0			0			0
	0			0			0
	0			0			0
	0			0			0
	0			0			0
	0			0			0
	0			0			0
	0			0			0
	0			0			0
	0			0			0
	0			0			0
	0			0			0
	0			0			0
	0			0			0
	0			0			0
	0			0			0
	0			0			0
	0			0			0
	0			0			0
	0			0			0
	0			0			0
	0			0			0
	0			0			0
	0			0			0
[truncated: 18,913 more rows]
