# Supplementary material for: An electrochemiluminescence device powered by streaming potential for the detection of amines in flowing solution
Source: Nat Commun. 2025 Sep 8;16:8217. doi: 10.1038/s41467-025-63548-2 (PMC12417550; doi:10.1038/s41467-025-63548-2)
Supplement: Supplementary file 6 — Source Data [file 41467_2025_63548_MOESM6_ESM.zip › Source Data/Supplementary Fig.6.xlsx]

## Sheet: a
Orange			yellow			gray
Time / s	ECL intensity		Time / s	ECL intensity		Time / s	ECL intensity
0			0			0
0.005			0.005			0.005
0.01			0.01			0.01
0.015			0.015			0.015
0.02			0.02			0.02
0.025			0.025			0.025
0.03			0.03			0.03
0.035			0.035			0.035
0.04			0.04			0.04
0.045			0.045			0.045
0.05			0.05			0.05
0.055			0.055			0.055
0.06			0.06			0.06
0.065			0.065			0.065
0.07			0.07			0.07
0.075			0.075			0.075
0.08			0.08			0.08
0.085			0.085			0.085
0.09			0.09			0.09
0.095			0.095			0.095
0.1	-0.000110883		0.1	0.00011392		0.1	0.000142031
0.105	-0.000104198		0.105	0.000124528		0.105	0.000154384
0.11	-0.000195169		0.11	0.000134265		0.11	0.00015293
0.115	-0.000180928		0.115	0.000135282		0.115	0.00017313
0.12	-0.00019982		0.12	0.000133102		0.12	0.000178798
0.125	-0.00020011		0.125	0.000138189		0.125	-0.000136115
0.13	-0.000194879		0.13	-0.000171637		0.13	-0.000141782
0.135	-0.00019081		0.135	-1.52711e-05		0.135	-0.000130593
0.14	-0.000194734		0.14	-2.16652e-05		0.14	-0.000128703
0.145	-0.000203453		0.145	-1.52711e-05		0.145	-0.000123617
0.15	-0.000204179		0.15	1.33026e-07		0.15	-0.00010894
0.155	-0.000202		0.155	-7.38904e-07		0.155	-0.000107632
0.16	-0.00019982		0.16	-3.50348e-05		0.16	-0.000114898
0.165	-0.000201418		0.165	-3.63427e-05		0.165	-0.0001226
0.17	-0.000198367		0.17	-3.09658e-05		0.17	-6.69416e-05
0.175	-0.000187177		0.175	-3.48895e-05		0.175	-6.78135e-05
0.18	-0.000185433		0.18	-3.59068e-05		0.18	-6.69416e-05
0.185	-0.000190665		0.185	-4.40448e-05		0.185	-6.53431e-05
0.19	-0.000187903		0.19	-2.89313e-05		0.19	-7.79861e-05
0.195	-0.000186305		0.195	-2.45717e-05		0.195	-7.04293e-05
0.2	-0.00019764		0.2	-2.45717e-05		0.2	-6.9848e-05
0.205	-0.000203889		0.205	-1.64337e-05		0.205	-9.44074e-05
0.21	-0.000183834		0.21	-1.28006e-05		0.21	-8.87399e-05
0.215	-0.000182091		0.215	-2.44264e-05		0.215	-8.68507e-05
0.22	-0.000187467		0.22	-3.99758e-05		0.22	-0.000105452
0.225	-0.000199238		0.225	-3.82319e-05		0.225	-6.22913e-05
0.23	0.000205047		0.23	-3.25644e-05		0.23	-5.18281e-05
0.235	0.000205047		0.235	-4.40448e-05		0.235	-5.15375e-05
0.24	0.000200687		0.24	-0.000209276		0.24	-6.72322e-05
0.245	0.000541757		0.245	-0.000214071		0.245	-7.40624e-05
0.25	0.000539142		0.25	-0.000214943		0.25	-8.10378e-05
0.255	0.000542048		0.255	-0.00022686		0.255	-7.98752e-05
0.26	0.00053856		0.26	-0.00023151		0.26	-8.77226e-05
0.265	0.000528678		0.265	-0.000199248		0.265	-8.67054e-05
0.27	0.000522866		0.27	-0.000189657		0.27	-8.91758e-05
0.275	0.000512257		0.275	-0.000198813		0.275	-0.000153699
0.28	0.000499323		0.28	-0.000201428		0.28	-6.37445e-05
0.285	0.000493365		0.285	-0.000195906		0.285	0.000406662
0.29	0.000495981		0.29	-0.000166987		0.29	0.000402302
0.295	0.000500777		0.295	-0.000187041		0.295	0.000391839
0.3	0.000496562		0.3	-0.000199975		0.3	0.00037629
0.305	0.000495109		0.305	-0.000206224		0.305	0.000388061
0.31	0.000498887		0.31	-0.000204189		0.31	0.000379342
0.315	0.000475636		0.315	-0.000208404		0.315	0.000370622
0.32	0.000476508		0.32	-0.000154635		0.32	0.0003651
0.325	0.000463865		0.325	-0.000137923		0.325	0.000367861
0.33	0.000461104		0.33	-0.000134871		0.33	0.000325282
0.335	6.32127e-05		0.335	-0.000145334		0.335	0.000311767
0.34	6.48112e-05		0.34	-0.000147805		0.34	0.000309151
0.345	6.7427e-05		0.345	-0.000145625		0.345	0.000311767
0.35	-0.000277131		0.35	-0.000131238		0.35	0.000312784
0.355	-0.000277567		0.355	-0.000134726		0.355	0.000307262
0.36	-0.000277858		0.36	-0.000137632		0.36	0.000302176
0.365	-0.000279892		0.365	-0.0001324		0.365	0.000313656
0.37	-0.000256495		0.37	-0.000157396		0.37	0.000345482
0.375	-0.000243852		0.375	-0.000178177		0.375	0.000343592
0.38	-0.000243126		0.38	-0.000177886		0.38	0.000419886
0.385	-0.000245741		0.385	-0.000166115		0.385	0.000346499
0.39	-0.000240801		0.39	-0.000165679		0.39	-0.000122164
0.395	-0.00022714		0.395	-0.000182682		0.395	-0.000123472
0.4	-0.00022714		0.4	-0.000183844		0.4	-8.04565e-05
0.405	-0.000226704		0.405	-0.000175997		0.405	-6.46164e-05
0.41	-0.000231791		0.41	-0.000163499		0.41	-8.20551e-05
0.415	-0.000226268		0.415	-0.000168876		0.415	-8.59788e-05
0.42	-0.00022685		0.42	-0.00017527		0.42	-8.52521e-05
0.425	-0.000228448		0.425	-0.000234852		0.425	-8.03112e-05
0.43	-0.000204325		0.43	-0.000240811		0.43	-8.00206e-05
0.435	-0.000197059		0.435	-0.000198377		0.435	-8.96118e-05
0.44	-0.000201418		0.44	-0.000196197		0.44	-7.87127e-05
0.445	-0.000204179		0.445	-0.000191401		0.445	-6.67963e-05
0.45	-0.000191827		0.45	-0.000192273		0.45	-6.15647e-05
0.455	-0.000181945		0.455	-0.000204335		0.455	-6.1274e-05
0.46	-0.000183544		0.46	-0.000203463		0.46	-6.1274e-05
0.465	-0.0001818		0.465	-0.000202155		0.465	4.67001e-05
0.47	-0.000181364		0.47	-0.000198958		0.47	3.9434e-05
0.475	-0.000194588		0.475	-0.000192128		0.475	1.61825e-05
0.48	-0.000199238		0.48	-0.000193581		0.48	1.3712e-05
0.485	-0.000196623		0.485	-0.00019111		0.485	-6.02568e-05
0.49	-0.000184561		0.49	-0.000193		0.49	-7.69688e-05
0.495	-0.000190955		0.495	-0.000192418		0.495	-8.06018e-05
0.5	-0.000204179		0.5	-0.000196342		0.5	-7.92939e-05
0.505	-0.000209847		0.505	-0.000198377		0.505	-0.000113445
0.51	-0.000198657		0.51	-0.00020012		0.51	-0.000114752
0.515	-0.000177586		0.515	-0.000210874		0.515	-0.000116351
0.52	-0.000188049		0.52	-0.000213345		0.52	-0.000114752
0.525	-0.00018863		0.525	-0.0002023		0.525	-0.000112282
0.53	-0.000178022		0.53	-0.000195034		0.53	-0.000110683
0.535	-0.000185869		0.535	-0.000189948		0.535	-0.000118967
0.54	-0.000190519		0.54	-0.000238049		0.54	-0.000115188
0.545	-0.000192263		0.545	-0.000232527		0.545	-0.000123908
0.55	-0.000202726		0.55	-0.000229911		0.55	-0.000128994
0.555	-0.000206795		0.555	-0.000205933		0.555	-0.000135679
0.56	-0.000207377		0.56	-0.000205788		0.56	-0.000129721
0.565	-0.000207958		0.565	-0.000210148		0.565	-0.000121001
0.57	-0.000211446		0.57	-0.00020201		0.57	-0.000192064
0.575	-0.000212172		0.575	-0.000206079		0.575	-0.000196859
0.58	-0.000229756		0.58	-0.000210002		0.58	-0.0002018
0.585	-0.000232227		0.585	-0.000123826		0.585	-0.000133499
0.59	-0.000221763		0.59	-0.000122955		0.59	-0.000133935
0.595	-0.000229175		0.595	-0.000130511		0.595	-0.000140329
0.6	-0.000230773		0.6	-0.000128477		0.6	-0.000137568
0.605	-0.000236296		0.605	-0.000119031		0.605	-0.000125361
0.61	-0.000238911		0.61	-0.00011409		0.61	-0.000122745
0.615	-0.000241527		0.615	-0.000114962		0.615	-9.52793e-05
0.62	-0.000202581		0.62	-0.000112782		0.62	-9.45527e-05
0.625	-0.000198076		0.625	-0.000120193		0.625	-8.99024e-05
0.63	-0.000193426		0.63	-0.000119321		0.63	-8.64147e-05
0.635	-0.000203743		0.635	-0.000119903		0.635	-9.35355e-05
0.64	-0.000207812		0.64	-0.00012528		0.64	-8.81586e-05
0.645	-0.000212463		0.645	-0.000121065		0.645	-7.50796e-05
0.65	-0.000189357		0.65	-0.000117868		0.65	-8.22004e-05
0.655	-8.66141e-05		0.655	-0.000107841		0.655	-8.91758e-05
0.66	-0.000101437		0.66	-9.54887e-05		0.66	-9.0629e-05
0.665	-0.000111173		0.665	-8.3427e-05		0.665	-8.78679e-05
0.67	-0.000100856		0.67	-1.10568e-05		0.67	-9.20823e-05
0.675	-6.13281e-05		0.675	-1.75962e-05		0.675	-9.46981e-05
0.68	-5.97296e-05		0.68	-1.75962e-05		0.68	-0.000103272
0.685	-5.18822e-05		0.685	-1.41085e-05		0.685	-9.78951e-05
0.69	-5.87123e-05		0.69	-9.46168e-05		0.69	-0.000157332
0.695	-6.01655e-05		0.695	-9.41808e-05		0.695	-0.000131174
0.7	-6.22e-05		0.7	-9.78139e-05		0.7	-0.00012478
0.705	-5.8131e-05		0.705	-0.000102755		0.705	-0.000122455
0.71	-5.10103e-05		0.71	-0.000106533		0.71	-0.00013379
0.715	-2.76135e-05		0.715	-0.000107696		0.715	-0.000138585
0.72	-2.93573e-05		0.72	-6.2646e-05		0.72	-0.000150066
0.725	-8.55969e-05		0.725	-6.13381e-05		0.725	-0.000144107
0.73	-7.38258e-05		0.73	-4.81138e-05		0.73	-0.000149048
0.735	-7.61509e-05		0.735	-5.47986e-05		0.735	-0.000160965
0.74	-7.58603e-05		0.74	-5.16015e-05		0.74	-0.000157041
0.745	-9.56241e-05		0.745	-4.84045e-05		0.745	-0.000138585
0.75	-8.19638e-05		0.75	-4.86951e-05		0.75	-0.000143526
0.755	-9.85305e-05		0.755	-5.32001e-05		0.755	-0.000143381
0.76	-0.00019081		0.76	-7.95033e-05		0.76	-0.00014309
0.765	-0.000190665		0.765	-0.00011409		0.765	-0.000140765
0.77	-0.000189357		0.77	-0.000115543		0.77	-0.000142218
0.775	-0.000133844		0.775	-0.000183408		0.775	-0.000142073
0.78	-0.000169157		0.78	-0.000187041		0.78	-0.000178985
0.785	-0.000159711		0.785	-0.000193581		0.785	-0.000164162
0.79	-0.00015477		0.79	-0.00019329		0.79	-0.000167359
0.795	-0.000147795		0.795	-0.000195179		0.795	-0.00017477
0.8	-0.000147359		0.8	-0.000185007		0.8	-0.000199911
0.805	-0.000153026		0.805	-0.00017527		0.805	-0.000164453
0.81	-0.000149393		0.81	-0.000176433		0.81	-0.000168812
0.815	-7.17913e-05		0.815	-0.000180066		0.815	-0.000177241
0.82	-9.30083e-05		0.82	-0.000185298		0.82	-0.000188576
0.825	-9.91118e-05		0.825	-4.25916e-05		0.825	-0.000195842
0.83	-9.28629e-05		0.83	-2.45717e-05		0.83	-0.000197877
0.835	-9.11191e-05		0.835	-2.79141e-05		0.835	-0.000200638
0.84	-9.30291e-06		0.84	-3.47442e-05		0.84	-0.000196569
0.845	-5.52454e-06		0.845	-3.76506e-05		0.845	-0.000194243
0.85	1.2786e-05		0.85	-3.21284e-05		0.85	-0.000204707
0.855	5.81056e-06		0.855	-3.18378e-05		0.855	-0.000209502
0.86	6.39185e-06		0.86	4.32936e-05		0.86	-0.000213135
0.865	1.74155e-06		0.865	5.20129e-05		0.865	-0.000211682
0.87	1.08968e-05		0.87	5.09957e-05		0.87	-0.000212118
0.875	1.235e-05		0.875	4.67813e-05		0.875	-0.000213135
0.88	-5.10103e-05		0.88	4.53281e-05		0.88	-0.000214443
0.885	-6.04562e-05		0.885	4.69266e-05		0.885	-0.000208194
0.89	-6.96115e-05		0.89	5.46287e-05		0.89	-0.000213571
0.895	-6.19094e-05		0.895	5.24489e-05		0.895	-0.000176078
0.9	-5.34807e-05		0.9	3.61728e-05		0.9	-0.000171573
0.905	-6.87395e-05		0.905	3.63182e-05		0.905	-0.000167214
0.91	-6.16188e-05		0.91	3.82073e-05		0.91	-0.000205579
0.915	-6.20547e-05		0.915	3.86433e-05		0.915	-0.000207613
0.92	-0.000140819		0.92	3.73354e-05		0.92	-0.000200783
0.925	-9.6496e-05		0.925	4.00965e-05		0.925	-0.000183199
0.93	-9.17004e-05		0.93	-0.00014577		0.93	-0.000191337
0.935	-7.55696e-05		0.935	-0.000162773		0.935	-0.000198458
0.94	-8.47249e-05		0.94	-0.000163209		0.94	-0.000209648
0.945	-0.000168285		0.945	-0.000157396		0.945	-0.000204125
0.95	-0.000161455		0.95	-0.000162773		0.95	-0.000203689
0.955	-7.33898e-05		0.955	-0.000146061		0.955	-0.000215751
0.96	-7.87667e-05		0.96	-0.000148386		0.96	-0.000215751
0.965	-8.99565e-05		0.965	-0.0002225		0.965	-0.000164598
0.97	-7.25179e-05		0.97	-0.000214653		0.97	-0.000161691
0.975	-7.13553e-05		0.975	-0.000215525		0.975	-0.000163726
0.98	3.57469e-05		0.98	-0.000210438		0.98	-0.000168957
0.985	3.03699e-05		0.985	-0.000209712		0.985	-0.000162709
0.99	3.53109e-05		0.99	-0.000200411		0.99	-0.000177096
0.995	3.83626e-05		0.995	-0.000200992		0.995	-0.000175206
1	3.05153e-05		1	-0.000201428		1	-0.000213862
1.005	1.99068e-05		1.005	-0.00019329		1.005	-0.000210956
1.01	2.61556e-05		1.01	-0.000201138		1.01	-0.000212845
1.015	2.07787e-05		1.015	-0.000200411		1.015	-7.55156e-05
1.02	1.99068e-05		1.02	-0.000201864		1.02	-3.84211e-07
1.025	1.83082e-05		1.025	-0.000206079		1.025	4.55673e-06
1.03	9.02425e-05		1.03	-0.000207677		1.03	-5.47047e-06
1.035	8.74814e-05		1.035	-0.000212037		1.035	0.000379778
1.04	6.45206e-05		1.04	-0.000207968		1.04	0.000393583
1.045	5.82717e-05		1.045	-0.000207677		1.045	0.000411167
1.05	5.87077e-05		1.05	-0.000206951		1.05	0.000405354
1.055	5.20229e-05		1.055	-0.000205497		1.055	0.000398379
1.06	-3.86579e-05		1.06	-0.000237177		1.06	0.000400123
1.065	-2.5143e-05		1.065	-0.000237468		1.065	0.000406953
1.07	-1.80222e-05		1.07	-0.000239793		1.07	0.000543846
1.075	-2.90667e-05		1.075	-0.000243281		1.075	0.000535708
1.08	-3.57515e-05		1.08	-0.000247059		1.08	0.000532511
1.085	-0.000145469		1.085	-0.000256941		1.085	0.000537597
1.09	-0.000138349		1.09	-0.000258104		1.09	0.000538905
1.095	-0.000134425		1.095	-0.000265225		1.095	0.000546462
1.1	-0.00013893		1.1	-0.00026319		1.1	0.000544427
1.105	-0.000140093		1.105	-0.000259557		1.105	0.000550095
1.11	-0.000148085		1.11	-0.000251564		1.11	0.000549078
1.115	-0.000131228		1.115	-0.000258104		1.115	0.000551403
1.12	-0.000127159		1.12	-0.000238631		1.12	0.000414074
1.125	-0.000130792		1.125	-0.000235288		1.125	0.000365245
1.13	-0.000128467		1.13	-0.0002225		1.13	0.000359723
1.135	-0.000229611		1.135	-0.000222791		1.135	0.000365681
1.14	1.22047e-05		1.14	-0.000225116		1.14	-2.04386e-05
1.145	1.19141e-05		1.145	-0.000207096		1.145	-2.23278e-05
1.15	9.86712e-05		1.15	-0.000195034		1.15	-2.52342e-05
1.155	0.000105647		1.155	-0.000174398		1.155	-3.55521e-05
1.16	9.99791e-05		1.16	-0.000110312		1.16	-3.29363e-05
1.165	9.77993e-05		1.165	-4.05571e-05		1.165	-2.49436e-05
1.17	8.73361e-05		1.17	-4.49167e-05		1.17	-2.40717e-05
1.175	8.71908e-05		1.175	-4.37542e-05		1.175	-0.000211246
1.18	8.10873e-05		1.18	8.99766e-06		1.18	-0.000212845
1.185	7.77449e-05		1.185	1.52465e-05		1.185	-0.000209648
1.19	9.47475e-05		1.19	6.32027e-05		1.19	-0.00020863
1.195	9.66367e-05		1.195	6.26214e-05		1.195	-0.000217786
1.2	9.15504e-05		1.2	6.01509e-05		1.2	-0.00022447
1.205	8.8644e-05		1.205	5.18676e-05		1.205	-0.000232608
1.21	8.98066e-05		1.21	5.98603e-05		1.21	-0.000237549
1.215	0.000153748		1.215	5.85524e-05		1.215	-0.000238421
1.22	0.000139652		1.22	0.000126854		1.22	-0.000241618
1.225	0.000133112		1.225	0.000100986		1.225	-0.000234352
1.23	0.000129915		1.23	0.000102004		1.23	-0.000266759
1.235	0.000127881		1.235	8.4129e-05		1.235	-0.000268067
1.24	0.000121196		1.24	8.60182e-05		1.24	-0.000268067
1.245	-0.000123526		1.245	8.95059e-05		1.245	-0.000261818
1.25	-0.000119893		1.25	9.56094e-05		1.25	-0.000261237
1.255	-0.000202		1.255	8.12226e-05		1.255	-0.000268648
1.26	-0.000109866		1.26	6.40746e-05		1.26	-0.000257313
1.265	-0.000107104		1.265	1.19041e-05		1.265	-0.000249902
1.27	-0.000105361		1.27	-4.33182e-05		1.27	-0.000253825
1.275	-8.64688e-05		1.275	-3.93945e-05		1.275	-0.000263417
1.28	-3.54608e-05		1.28	-4.0993e-05		1.28	-0.000262545
1.285	-4.66506e-05		1.285	-9.50528e-05		1.285	-0.000263126
1.29	-3.7786e-05		1.29	-0.000101883		1.29	-2.71234e-05
1.295	-4.78132e-05		1.295	-0.000142864		1.295	-3.14831e-05
1.3	-5.13009e-05		1.3	-0.000142864		1.3	-2.93032e-05
1.305	-5.95842e-05		1.305	-0.000138213		1.305	6.09416e-05
1.31	-6.27813e-05		1.31	-0.000132982		1.31	5.94884e-05
1.315	-5.65325e-05		1.315	-0.000152891		1.315	5.60006e-05
1.32	-0.000108994		1.32	-0.000153327		1.32	5.42568e-05
1.325	-0.000111319		1.325	-0.000217559		1.325	5.75992e-05
1.33	-0.000103907		1.33	-0.000216106		1.33	5.1205e-05
1.335	-0.000101292		1.335	-0.00021785		1.335	6.15229e-05
1.34	-0.00010289		1.34	-0.000213781		1.34	6.34121e-05
1.345	-0.000106669		1.345	-0.00021814		1.345	9.3203e-05
1.35	-0.000103617		1.35	-0.000209857		1.35	9.17498e-05
1.355	-3.35716e-05		1.355	-0.000232818		1.355	9.8144e-05
1.36	-3.99658e-05		1.36	-0.000232237		1.36	0.000110932
1.365	-1.19187e-05		1.365	-0.00023369		1.365	0.000102794
1.37	-1.25e-05		1.37	-0.000243426		1.37	0.000107881
1.375	-9.01226e-06		1.375	-0.000244589		1.375	0.00011006
1.38	-2.60149e-05		1.38	-0.000244153		1.38	0.000114856
1.385	-8.39983e-05		1.385	-0.000241246		1.385	0.000119361
1.39	-7.23726e-05		1.39	-0.000238776		1.39	0.000124302
1.395	-7.12308e-06		1.395	0.000130777		1.395	-0.000113009
1.4	-9.01226e-06		1.4	0.000126127		1.4	-0.000114607
1.405	9.87957e-06		1.405	0.000132667		1.405	-0.000112427
1.41	1.91802e-05		1.41	0.000136736		1.41	-0.000196423
1.415	2.35398e-05		1.415	0.000137317		1.415	-0.00018567
1.42	2.16506e-05		1.42	0.000146763		1.42	-0.000183635
1.425	2.25226e-05		1.425	0.000146181		1.425	-0.000172155
1.43	2.73182e-05		1.43	0.000149233		1.43	-0.000173608
1.435	3.93799e-05		1.435	0.000153448		1.435	-0.000178839
1.44	3.96705e-05		1.44	0.000151704		1.44	-0.000180147
1.445	0.000176418		1.445	0.000161004		1.445	-0.000173898
1.45	0.000178889		1.45	0.000164492		1.45	-0.000203689
1.455	0.00018412		1.455	0.000156354		1.455	-0.000191918
1.46	0.000115819		1.46	0.000149379		1.46	-0.000194389
1.465	0.000114657		1.465	0.000152576		1.465	-0.000200347
1.47	-1.52611e-05		1.47	0.00015461		1.47	-9.32448e-05
1.475	-2.61602e-05		1.475	0.000155482		1.475	-0.000106033
1.48	-3.00839e-05		1.48	0.000330449		1.48	-0.000109085
1.485	-3.41529e-05		1.485	0.000332775		1.485	-0.000107486
1.49	-2.79041e-05		1.49	0.000334373		1.49	-0.000101964
1.495	7.99039e-06		1.495	0.000336553		1.495	-9.58606e-05
1.5	3.16778e-05		1.5	4.47468e-05		1.5	-4.45322e-06
1.505	3.32764e-05		1.505	4.12591e-05		1.505	7.78363e-07
1.51	5.62372e-05		1.51	3.32664e-05		1.51	3.53948e-06
1.515	6.11782e-05		1.515	9.7644e-05		1.515	1.97076e-07
1.52	6.32127e-05		1.52	9.47375e-05		1.52	-1.11082e-06
1.525	5.522e-05		1.525	9.6772e-05		1.525	3.84167e-05
1.53	0.000253584		1.53	9.88065e-05		1.53	3.086e-05
1.535	0.0002562		1.535	9.63361e-05		1.535	2.37392e-05
1.54	0.000243266		1.54	8.4565e-05		1.54	2.94068e-05
1.545	0.00024254		1.545	0.000382475		1.545	3.75448e-05
1.55	0.000108698		1.55	0.000384509		1.55	3.58009e-05
1.555	0.000105937		1.555	0.000387416		1.555	3.63822e-05
1.56	9.95431e-05		1.56	0.000390031		1.56	2.11234e-05
1.565	0.000100124		1.565	0.000390758		1.565	3.6848e-06
1.57	0.000108553		1.57	0.000547851		1.57	1.02243e-05
1.575	0.000111024		1.575	0.000584181		1.575	-8.35083e-05
1.58	0.000112477		1.58	0.000583891		1.58	0.000509695
1.585	0.000115093		1.585	0.000401948		1.585	0.00051391
1.59	0.000121632		1.59	0.000419096		1.59	0.000520013
1.595	0.000122649		1.595	0.000425345		1.595	0.000569277
1.6	0.000188916		1.6	0.000421857		1.6	0.000568115
1.605	9.6346e-05		1.605	0.000348179		1.605	0.000485136
1.61	0.000150115		1.61	0.000356753		1.61	0.000511003
1.615	0.000117127		1.615	0.000362566		1.615	0.000503882
1.62	0.000111024		1.62	0.00029005		1.62	0.00050955
1.625	0.00010928		1.625	0.000315481		1.625	0.000516525
1.63	0.00011611		1.63	0.00031926		1.63	0.000485281
1.635	-7.55696e-05		1.635	0.000365472		1.635	0.000481067
1.64	-8.18185e-05		1.64	0.000364019		1.64	0.00048252
1.645	-8.53062e-05		1.645	0.000359659		1.645	0.000554454
1.65	-8.32717e-05		1.65	6.91609e-05		1.65	0.000557797
1.655	-8.54515e-05		1.655	6.7417e-05		1.655	0.000551403
1.66	-8.70501e-05		1.66	6.59638e-05		1.66	0.000551839
1.665	-8.54515e-05		1.665	7.87521e-05		1.665	0.000553001
1.67	-8.55969e-05		1.67	8.57276e-05		1.67	0.00072637
1.675	-7.73135e-05		1.675	-6.97668e-05		1.675	0.000948131
1.68	-1.42438e-05		1.68	-0.000109004		1.68	0.00094319
1.685	7.6001e-05		1.685	-0.000111619		1.685	0.000362339
1.69	7.57103e-05		1.69	-9.37449e-05		1.69	0.000359869
1.695	7.51291e-05		1.695	-0.000112346		1.695	0.000355073
1.7	7.06241e-05		1.7	-0.000130657		1.7	0.000297671
1.705	-2.8776e-05		1.705	-0.000130657		1.705	0.000301885
1.71	-2.95026e-05		1.71	-0.000125716		1.71	0.000295782
1.715	-9.08284e-05		1.715	-0.000129349		1.715	0.000265264
1.72	-8.98112e-05		1.72	-0.000137487		1.72	0.000269914
1.725	-5.4062e-05		1.725	-0.000137632		1.725	0.000392857
1.73	-5.13009e-05		1.73	-0.000155216		1.73	0.000388352
1.735	-5.39167e-05		1.735	-0.000151292		1.735	0.000376145
1.74	-6.19094e-05		1.74	-0.000192854		1.74	0.000379923
1.745	-6.19094e-05		1.745	-0.000192128		1.745	0.000391839
1.75	-5.46433e-05		1.75	-0.000179049		1.75	0.000323974
1.755	-5.11556e-05		1.755	-0.000192418		1.755	0.000309151
1.76	-5.33354e-05		1.76	-0.00019547		1.76	0.000306681
1.765	-5.58059e-05		1.765	-0.000196487		1.765	0.000309297
1.77	-5.42073e-05		1.77	-0.000141992		1.77	0.000316708
1.775	-5.53699e-05		1.775	-0.000149694		1.775	0.000150169
1.78	-6.59784e-05		1.78	-8.84226e-07		1.78	-8.19097e-05
1.785	-0.000129629		1.785	-1.90148e-06		1.785	-3.67147e-05
1.79	-0.000207667		1.79	1.37933e-05		1.79	-4.48527e-05
1.795	-0.000216968		1.795	3.03946e-06		1.795	-4.55793e-05
1.8	-0.00021784		1.8	5.07397e-06		1.8	-4.93577e-05
1.805	-0.00021566		1.805	2.9488e-05		1.805	-4.33995e-05
1.81	-0.000213916		1.81	3.036e-05		1.81	-5.09562e-05
1.815	-0.000195751		1.815	3.70448e-05		1.815	-6.38898e-05
1.82	-0.000194007		1.82	3.58822e-05		1.82	-6.44711e-05
1.825	-0.000214207		1.825	4.06778e-05		1.825	-6.09834e-05
1.83	-0.000244579		1.83	5.01237e-05		1.83	-0.000179421
1.835	-0.000242544		1.835	0.000148361		1.835	-0.000185379
1.84	-0.000222926		1.84	0.000138915		1.84	-0.000181891
1.845	-0.000228303		1.845	0.000133538		1.845	-0.000163145
1.85	-0.000226559		1.85	0.000138334		1.85	-0.000169684
1.855	-0.000219293		1.855	0.000572556		1.855	-0.000173462
1.86	-0.000211881		1.86	0.000576915		1.86	-0.000174334
1.865	-0.000206214		1.865	0.000581275		1.865	-0.000160819
1.87	-0.000193571		1.87	0.00059261		1.87	-0.000161837
1.875	-0.000195315		1.875	0.000523292		1.875	-0.000162418
1.88	-0.000198221		1.88	0.000561947		1.88	-0.000165034
1.885	-0.000201564		1.885	0.000404418		1.885	-0.000152391
1.89	-0.000199965		1.89	0.000408778		1.89	-0.000190901
1.895	-0.000156514		1.895	0.000397588		1.895	-0.000193953
1.9	-0.000147213		1.9	0.000394391		1.9	-0.000197441
1.905	-0.00012556		1.905	0.000401076		1.905	-0.000192209
1.91	-1.67143e-05		1.91	0.000401221		1.91	-0.000206015
1.915	-1.33719e-05		1.915	0.000399623		1.915	-0.000185379
1.92	-3.11012e-05		1.92	0.000389014		1.92	-0.00013379
1.925	-3.13918e-05		1.925	0.000410522		1.925	-0.00012725
1.93	-1.78769e-05		1.93	0.000420694		1.93	-0.000132482
1.935	-2.00567e-05		1.935	0.000416916		1.935	-0.000136987
1.94	-2.22365e-05		1.94	0.000315336		1.94	-9.58606e-05
1.945	-4.60693e-05		1.945	0.000316789		1.945	-9.13557e-05
1.95	-3.86579e-05		1.95	0.000318533		1.95	-0.000107341
1.955	-3.86579e-05		1.955	0.000319841		1.955	-0.000113299
1.96	-5.11556e-05		1.96	-0.000117432		1.96	-0.000110102
1.965	-6.23454e-05		1.965	-0.000113218		1.965	-9.94937e-05
1.97	-5.92936e-05		1.97	-0.000111329		1.97	-0.000105161
1.975	-6.40892e-05		1.975	-0.000119903		1.975	-0.00010894
1.98	-4.72319e-05		1.98	-0.000122519		1.98	-0.000121873
1.985	-4.65053e-05		1.985	-0.000155652		1.985	-0.000113299
1.99	-3.88032e-05		1.99	-0.000140103		1.99	-0.000118095
1.995	-3.25544e-05		1.995	-0.000142718		1.995	-9.25182e-05
2	-7.9784e-05		2	-0.000146206		2	-9.26636e-05
2.005	-8.37077e-05		2.005	-0.000149694		2.005	-8.51068e-05
2.01	-0.00010725		2.01	-0.000158413		2.01	1.97076e-07
2.015	-0.000218712		2.015	-0.000171492		2.015	9.06171e-06
2.02	-0.000223071		2.02	-0.00017062		2.02	-1.04114e-05
2.025	-0.000217113		2.025	-0.000171056		2.025	-4.35448e-05
2.03	-0.000211591		2.03	-0.000188785		2.03	-4.44167e-05
2.035	-0.000211591		2.035	-0.000195906		2.035	-4.63059e-05
2.04	-0.000214207		2.04	-0.000203608		2.04	5.13802e-06
2.045	-8.09466e-05		2.045	-0.000203027		2.045	-2.47983e-05
2.05	-7.04834e-05		2.05	-0.000195615		2.05	-2.98845e-05
2.055	-6.84489e-05		2.055	-0.000194308		2.055	-3.48255e-05
2.06	-7.0774e-05		2.06	-0.000198522		2.06	-3.13378e-05
2.065	-6.80129e-05		2.065	-0.000207241		2.065	-2.77047e-05
2.07	-3.88032e-05		2.07	-0.000202736		2.07	-3.29363e-05
2.075	-2.44164e-05		2.075	-0.000204916		2.075	-4.22369e-05
2.08	-1.86035e-05		2.08	-0.000208549		2.08	-4.41261e-05
2.085	-3.83673e-05		2.085	-0.000203027		2.085	-3.58427e-05
2.09	-3.90939e-05		2.09	-0.00019765		2.09	-3.51161e-05
2.095	-3.88032e-05		2.095	-0.000169748		2.095	-4.32541e-05
2.1	-4.60693e-05		2.1	-0.000163499		2.1	-7.50796e-05
2.105	-4.76679e-05		2.105	-0.000163354		2.105	-6.6651e-05
2.11	-3.93845e-05		2.11	-0.00015696		2.11	-6.76682e-05
2.115	-3.80766e-05		2.115	-0.000157832		2.115	-0.000157186
2.12	-3.57515e-05		2.12	-0.000166696		2.12	-0.000155879
2.125	8.23952e-05		2.125	-0.000166406		2.125	-0.000149048
2.13	7.93434e-05		2.13	-0.000158268		2.13	-0.00014963
2.135	9.57648e-05		2.135	-0.000161319		2.135	-0.000159366
2.14	9.05332e-05		2.14	-0.000132836		2.14	-0.000157768
2.145	8.39937e-05		2.145	-0.000128331		2.145	-0.000196133
2.15	2.88333e-07		2.15	-0.000130802		2.15	-0.000200056
2.155	1.00249e-05		2.155	-0.000127314		2.155	-0.000194825
2.16	6.81536e-05		2.16	-0.0001324		2.16	-0.000192645
2.165	7.06241e-05		2.165	-0.000131529		2.165	-0.000186105
2.17	0.000425645		2.17	-0.000120629		2.17	-0.000189884
2.175	0.000397743		2.175	-0.000129058		2.175	-0.000198022
2.18	0.000377834		2.18	-9.53434e-05		2.18	-0.000188431
2.185	0.000375364		2.185	-9.35995e-05		2.185	-0.00017913
2.19	0.000382921		2.19	-9.1565e-05		2.19	-0.000181019
2.195	0.000388879		2.195	-9.83952e-05		2.195	-0.000190756
2.2	0.000393384		2.2	-0.000137923		2.2	-0.000191482
2.205	0.000385682		2.205	-0.000105371		2.205	-0.000185815
2.21	0.000417217		2.21	-8.2991e-05		2.21	-0.000190174
2.215	0.000532457		2.215	-8.3863e-05		2.215	-0.000194243
2.22	0.000534782		2.22	-8.12472e-05		2.22	-0.000198313
2.225	0.000530858		2.225	-7.45624e-05		2.225	-0.000194825
2.23	0.000409369		2.23	-7.44171e-05		2.23	-0.000200928
2.235	0.00040966		2.235	-7.84861e-05		2.235	-0.000209502
2.24	0.000388588		2.24	-7.61609e-05		2.24	-0.00020151
2.245	0.000392657		2.245	-0.00010755		2.245	-0.000194098
2.25	0.000399633		2.25	-0.000104353		2.25	-0.000210374
2.255	0.000345718		2.255	-0.000102609		2.255	-0.000214153
2.26	0.000317381		2.26	-0.000107405		2.26	0.00022966
2.265	0.00025184		2.265	-0.000102028		2.265	0.000238815
2.27	0.000256636		2.27	-0.000101011		2.27	0.000234746
2.275	-9.75132e-05		2.275	-0.000100139		2.275	0.000229079
2.28	-9.95477e-05		2.28	-3.72147e-05		2.28	0.000234892
2.285	-0.000107831		2.285	-8.03753e-05		2.285	0.000237072
2.29	-0.000110883		2.29	-6.3082e-05		2.29	0.000233439
2.295	-0.000108703		2.295	-5.4508e-05		2.295	0.000230677
2.3	-0.000115388		2.3	-5.98849e-05		2.3	0.00023649
2.305	-0.000129339		2.305	-6.2646e-05		2.305	0.000299415
2.31	-0.000123962		2.31	-0.000106388		2.31	0.000300432
2.315	-0.000161745		2.315	-0.000124989		2.315	0.00030392
2.32	-0.000280619		2.32	-0.000129058		2.32	0.000305228
2.325	-0.00028803		2.325	-0.000129349		2.325	0.000313656
2.33	-0.00027902		2.33	-0.000125716		2.33	0.00031075
2.335	-0.000272626		2.335	-0.000128041		2.335	0.00030421
2.34	-0.000282508		2.34	-0.000135016		2.34	0.000310168
2.345	-0.000281345		2.345	-0.000140974		2.345	0.000318888
2.35	-0.000209847		2.35	-0.000132691		2.35	0.000317289
2.355	-0.000206505		2.355	-0.000132255		2.355	0.000319178
2.36	-0.00020229		2.36	-0.000135016		2.36	0.000314383
2.365	-0.00019081		2.365	-0.000141265		2.365	-0.000141346
2.37	-0.000192554		2.37	-0.000155361		2.37	-0.000148176
2.375	-0.000157676		2.375	-0.000152019		2.375	-0.000153699
2.38	-0.00016131		2.38	-0.000157977		2.38	-0.000150211
2.385	-0.000146632		2.385	-0.000217414		2.385	-0.00014309
2.39	-0.000136895		2.39	-0.000209421		2.39	-0.000146578
2.395	-0.000139075		2.395	-0.000226278		2.395	-8.08925e-05
2.4	-0.000145905		2.4	-0.00024735		2.4	-8.04565e-05
2.405	-0.000146341		2.405	-0.000241973		2.405	-7.90033e-05
2.41	-0.000123526		2.41	-0.000231801		2.41	-0.000138004
2.415	-3.05199e-05		2.415	-0.000229766		2.415	-0.000145125
2.42	-2.36898e-05		2.42	-0.000147659		2.42	-0.000144107
2.425	-3.18278e-05		2.425	-0.00015013		2.425	-0.000141201
2.43	-2.36898e-05		2.43	-4.15743e-05		2.43	-0.000144253
2.435	-2.44164e-05		2.435	-1.28006e-05		2.435	-0.000147595
2.44	-2.84854e-05		2.44	-7.27839e-06		2.44	-0.000144543
2.445	-2.49977e-05		2.445	-4.80791e-06		2.445	-0.000108213
2.45	-2.20912e-05		2.45	-1.02955e-06		2.45	-5.54612e-05
2.455	-9.17004e-05		2.455	-1.13474e-05		2.455	-5.89489e-05
2.46	-9.32989e-05		2.46	-1.45445e-05		2.46	-6.40352e-05
2.465	-9.34442e-05		2.465	-1.38179e-05		2.465	-6.59243e-05
2.47	-8.60328e-05		2.47	1.98968e-05		2.47	-5.50252e-05
2.475	-7.84761e-05		2.475	3.47196e-05		2.475	-5.90942e-05
2.48	-3.64781e-05		2.48	2.75988e-05		2.48	-5.47346e-05
2.485	-3.89486e-05		2.485	2.5855e-05		2.485	-5.22641e-05
2.49	-4.79585e-05		2.49	5.85524e-05		2.49	0.000131859
2.495	-4.92664e-05		2.495	6.11682e-05		2.495	0.00013026
2.5	-5.4498e-05		2.5	6.14588e-05		2.5	5.96337e-05
2.505	-6.19094e-05		2.505	0.000113339		2.505	6.51559e-05
2.51	-5.63872e-05		2.51	0.000113629		2.51	6.60279e-05
2.515	-6.69957e-05		2.515	0.000109996		2.515	6.53012e-05
2.52	-0.000157386		2.52	0.000111304		2.52	6.07963e-05
2.525	-0.000155061		2.525	2.52737e-05		2.525	5.51287e-05
2.53	-0.000148667		2.53	9.7644e-05		2.53	5.29489e-05
2.535	-0.000153171		2.535	6.56732e-05		2.535	5.1205e-05
2.54	-0.000157531		2.54	2.93427e-05		2.54	6.23948e-05
2.545	-0.000152154		2.545	2.80348e-05		2.545	6.73357e-05
2.55	-0.000130937		2.55	4.16951e-05		2.55	3.62369e-05
2.555	-0.000130356		2.555	4.80892e-05		2.555	-2.94486e-05
2.56	-0.000134716		2.56	0.000147489		2.56	-3.32269e-05
2.565	-0.000128757		2.565	0.000147635		2.565	-2.62515e-05
2.57	-0.000121927		2.57	0.000143566		2.57	-8.52223e-06
2.575	-0.000124398		2.575	0.000113339		2.575	-1.72415e-05
2.58	-0.000126432		2.58	0.000108834		2.58	-2.04386e-05
2.585	-0.000209702		2.585	0.000107816		2.585	-1.24459e-05
2.59	-0.000176132		2.59	0.000113629		2.59	-1.53524e-05
2.595	-8.61781e-05		2.595	7.87521e-05		2.595	-0.000213862
2.6	-7.99293e-05		2.6	9.56094e-05		2.6	-0.000159366
2.605	-7.94933e-05		2.605	9.56094e-05		2.605	-0.000153553
2.61	-6.94661e-05		2.61	5.73898e-05		2.61	-0.000157186
2.615	-7.09193e-05		2.615	5.49193e-05		2.615	-0.000164453
2.62	-7.62963e-05		2.62	6.97422e-05		2.62	-7.0284e-05
2.625	-7.55696e-05		2.625	6.59638e-05		2.625	-5.96755e-05
2.63	-7.20819e-05		2.63	6.65451e-05		2.63	-5.58971e-05
2.635	-6.94661e-05		2.635	-7.38904e-07		2.635	-5.98208e-05
2.64	-7.45524e-05		2.64	-6.99121e-05		2.64	-6.28726e-05
2.645	-7.78948e-05		2.645	0.000184256		2.645	-6.94121e-05
2.65	-7.70229e-05		2.65	0.000184401		2.65	-6.72322e-05
2.655	-9.30083e-05		2.655	0.000169288		2.655	-7.33358e-05
2.66	-9.75132e-05		2.66	0.000159696		2.66	-7.52249e-05
2.665	-9.95477e-05		2.665	7.84615e-05		2.665	-7.44983e-05
2.67	-0.000109284		2.67	8.93606e-05		2.67	-7.53703e-05
2.675	-0.000110883		2.675	9.38656e-05		2.675	-8.53975e-05
2.68	-9.98384e-05		2.68	8.42743e-05		2.68	-8.2491e-05
2.685	-9.63507e-05		2.685	7.36659e-05		2.685	-7.58062e-05
2.69	-9.46068e-05		2.69	8.09319e-05		2.69	-8.87399e-05
2.695	-0.000105797		2.695	8.19492e-05		2.695	-0.000100947
2.7	-0.000205923		2.7	8.03507e-05		2.7	-9.44074e-05
2.705	-3.93845e-05		2.705	5.44834e-05		2.705	-0.000117223
2.71	-3.31357e-05		2.71	5.0705e-05		2.71	-0.000121728
2.715	-3.31357e-05		2.715	4.06778e-05		2.715	-0.000128849
2.72	-3.76407e-05		2.72	3.86433e-05		2.72	-0.000127977
2.725	-4.49067e-05		2.725	1.93155e-05		2.725	-0.000210956
2.73	-4.08377e-05		2.73	2.80348e-05		2.73	-0.000210956
2.735	-4.05471e-05		2.735	3.18132e-05		2.735	-0.000216332
2.74	-1.77316e-05		2.74	2.97787e-05		2.74	-0.000217786
2.745	-1.51158e-05		2.745	1.98968e-05		2.745	-0.000179275
2.75	-9.73887e-06		2.75	-0.000225697		2.75	-0.00017012
2.755	-1.68596e-05		2.755	-0.000221773		2.755	-0.000176514
2.76	3.12419e-05		2.76	-0.000220756		2.76	-0.000159802
2.765	3.08059e-05		2.765	-0.000210148		2.765	-0.000151228
2.77	3.93799e-05		2.77	-0.000223372		2.77	-0.000160529
2.775	0.000124974		2.775	-0.000237032		2.775	-0.000161401
2.78	0.000109861		2.78	-0.000239357		2.78	-0.000155879
2.785	9.6782e-05		2.785	-0.000233835		2.785	-0.000147741
2.79	9.69273e-05		2.79	-0.000218576		2.79	-5.95302e-05
2.795	0.000112041		2.795	-0.000223372		2.795	-3.90398e-05
2.8	9.14051e-05		2.8	-0.000231946		2.8	-2.68328e-05
2.805	9.46022e-05		2.805	-0.000234126		2.805	-1.95667e-05
2.81	-7.41164e-05		2.81	-0.000225261		2.81	-5.06656e-05
2.815	-2.35444e-05		2.815	-0.000220611		2.815	-5.61878e-05
2.82	-2.74681e-05		2.82	-0.000218722		2.82	-5.21188e-05
2.825	-2.68868e-05		2.825	-0.000214943		2.825	-4.61606e-05
2.83	-2.22365e-05		2.83	-0.000214943		2.83	-4.96483e-05
2.835	-2.84854e-05		2.835	-0.000217123		2.835	-5.44439e-05
2.84	-3.41529e-05		2.84	-0.000222936		2.84	-5.73504e-05
2.845	-5.43527e-05		2.845	-0.000222645		2.845	-4.58699e-05
2.85	-4.51974e-05		2.85	-0.000216542		2.85	-7.75501e-05
2.855	-1.78769e-05		2.855	-0.000222791		2.855	-7.78407e-05
2.86	1.30559e-06		2.86	-0.000231074		2.86	-7.13012e-05
2.865	-5.28994e-05		2.865	-0.000228894		2.865	-8.87399e-05
2.87	-4.83945e-05		2.87	-0.000233108		2.87	-9.03384e-05
2.875	-5.10103e-05		2.875	-0.00023398		2.875	-7.98752e-05
2.88	-0.000139947		2.88	-0.000235579		2.88	-7.56609e-05
2.885	-0.000133262		2.885	-0.000238485		2.885	-7.69688e-05
2.89	-0.000137767		2.89	-0.000229185		2.89	-6.59243e-05
2.895	-0.000139657		2.895	-0.00023151		2.895	-0.000158494
2.9	-0.000148521		2.9	-0.000236887		2.9	0.000227044
2.905	-0.000144162		2.905	-0.000235724		2.905	0.00024303
2.91	-0.000137041		2.91	-0.000228168		2.91	0.000239687
2.915	-0.000139511		2.915	-0.000243862		2.915	0.000259015
2.92	-0.00019328		2.92	-0.000249094		2.92	0.000313511
2.925	-0.000189357		2.925	-0.000248222		2.925	0.000337634
2.93	-0.000182817		2.93	-0.000246187		2.93	0.000336036
2.935	-0.000181945		2.935	-0.00024517		2.935	0.000323538
2.94	-0.000184416		2.94	-0.000255924		2.94	0.000323683
2.945	-0.000188485		2.945	-0.000169458		2.945	0.000339523
2.95	-0.000189211		2.95	-0.00015914		2.95	0.000336036
2.955	-0.000193426		2.955	-0.000162627		2.955	0.000330368
2.96	-0.000225396		2.96	-0.000158122		2.96	0.000318016
2.965	-0.000248067		2.965	-0.000156815		2.965	0.000307407
2.97	-0.000240219		2.97	-0.000167132		2.97	0.000317435
2.975	-0.000238185		2.975	-0.000166987		2.975	0.000314092
2.98	-0.000239347		2.98	-0.00016844		2.98	0.000313656
2.985	-0.000239202		2.985	-0.000163935		2.985	0.000314092
2.99	-0.000236586		2.99	-0.000153181		2.99	0.000319178
2.995	-0.000229901		2.995	-0.000171347		2.995	0.000304065
3	-0.000234406		3	-0.000170039		3	0.000303484
3.005	-0.000243126		3.005	-0.000166406		3.005	-9.41168e-05
3.01	-0.000244288		3.01	-0.000157396		3.01	-0.000106469
3.015	-0.00024981		3.015	-0.000145334		3.015	-0.000109376
3.02	-0.000265651		3.02	-0.000140103		3.02	-0.00012943
3.025	-0.000267685		3.025	-0.00014359		3.025	-0.000176224
3.03	-0.000268412		3.03	-0.000133854		3.03	-0.000196423
3.035	-0.000270156		3.035	-0.000131964		3.035	-0.000202672
3.04	-0.000271463		3.04	-0.000130657		3.04	-0.000186687
3.045	-0.000278875		3.045	-0.000125134		3.045	-0.0001816
3.05	-0.000266958		3.05	-0.000211456		3.05	-0.000189157
3.055	-0.000265505		3.055	-0.00022032		3.055	-0.000201364
3.06	-0.00026972		3.06	-0.000221192		3.06	-0.000213281
3.065	-0.000267394		3.065	-0.000225697		3.065	-0.000117659
3.07	-0.000265069		3.07	-0.000224534		3.07	-0.000101964
3.075	-0.000265651		3.075	0.000137753		3.075	-0.000101528
3.08	-0.000263035		3.08	0.000133974		3.08	-9.19369e-05
3.085	-0.000266087		3.085	0.000135428		3.085	-8.64147e-05
3.09	-0.000260419		3.09	0.0001456		3.09	4.88799e-05
3.095	-0.000256059		3.095	0.000139061		3.095	3.84167e-05
3.1	-0.000274661		3.1	0.000142984		3.1	4.04512e-05
3.105	-0.000253444		3.105	0.000140514		3.105	4.55375e-05
3.11	-0.000246468		3.11	0.000269269		3.11	4.51015e-05
3.115	-0.000244724		3.115	0.000267816		3.115	4.08872e-05
3.12	-0.000245015		3.12	0.000249941		3.12	4.27764e-05
3.125	-0.000228739		3.125	0.000256335		3.125	4.97518e-05
3.13	-0.000224815		3.13	0.000254446		3.13	4.72813e-05
3.135	-0.000224089		3.135	0.000252557		3.135	6.48653e-05
3.14	-0.000228594		3.14	0.000249505		3.14	7.51831e-05
3.145	-0.000230337		3.145	0.000256335		3.145	7.93975e-05
3.15	-0.000221909		3.15	0.000262875		3.15	0.00012779
3.155	-0.000221182		3.155	0.000264473		3.155	0.000122267
3.16	-0.000226704		3.16	0.000263165		3.16	0.000137236
3.165	-0.000183108		3.165	0.000261858		3.165	0.00015729
3.17	-0.000184706		3.17	0.000269705		3.17	6.51559e-05
3.175	-0.000178312		3.175	0.000271158		3.175	4.94612e-05
3.18	-0.000182091		3.18	-8.37177e-05		3.18	4.11778e-05
3.185	-0.000187613		3.185	-9.66513e-05		3.185	3.82714e-05
3.19	-0.000182381		3.19	-9.17104e-05		3.19	3.47837e-05
3.195	-0.000181364		3.195	-8.53162e-05		3.195	-0.000103999
3.2	-5.71138e-05		3.2	-8.82226e-05		3.2	-0.000102109
3.205	-4.25816e-05		3.205	-8.32817e-05		3.205	-0.000101238
3.21	-5.71138e-05		3.21	-8.28457e-05		3.21	-9.61513e-05
3.215	-6.03109e-05		3.215	-0.000209712		3.215	-0.000100656
3.22	-6.61237e-05		3.22	-0.000207241		3.22	-0.0001024
3.225	-5.21728e-05		3.225	-0.000200992		3.225	-0.000103417
3.23	-4.75225e-05		3.23	-0.000195615		3.23	-0.000105888
3.235	-4.24363e-05		3.235	-0.000182827		3.235	-0.000100511
3.24	-3.45889e-05		3.24	-0.000192709		3.24	-0.0001226
3.245	-3.85126e-05		3.245	-0.000195761		3.245	-0.000112573
3.25	-2.9212e-05		3.25	-0.000194453		3.25	-0.000117659
3.255	-2.07833e-05		3.255	-0.000194744		3.255	-0.0001723
3.26	-2.64509e-05		3.26	-0.000197795		3.26	-0.000172155
3.265	-2.13646e-05		3.265	-0.000197795		3.265	-0.000170992
3.27	-6.20547e-05		3.27	-0.000203899		3.27	-0.000174189
3.275	-3.42983e-05		3.275	-0.000201283		3.275	-0.000173317
3.28	-4.06924e-05		3.28	-0.000204625		3.28	-0.000167504
3.285	-4.04018e-05		3.285	-0.0002023		3.285	-0.000163871
3.29	-3.08105e-05		3.29	-0.000187187		3.29	-0.000174044
3.295	-2.57243e-05		3.295	-0.000201428		3.295	-0.000174044
3.3	-3.25544e-05		3.3	-0.000219303		3.3	-0.000172736
3.305	-0.00015724		3.305	-0.000207387		3.305	-0.000165615
3.31	-0.000146341		3.31	-0.000186751		3.31	-0.000164307
3.315	-0.000147068		3.315	-0.000177741		3.315	-0.000171137
3.32	-0.000152736		3.32	-0.000182682		3.32	-0.000176078
3.325	-0.000104053		3.325	-0.000187477		3.325	-3.72661e-06
3.33	-0.000113063		3.33	-0.000177014		3.33	-5.29533e-07
3.335	-0.000115242		3.335	-0.000177741		3.335	-4.45322e-06
3.34	-0.000120765		3.34	-0.000185588		3.34	-6.77837e-06
3.345	-0.00013239		3.345	-0.000185588		3.345	6.54466e-05
3.35	-0.000117568		3.35	-0.000189948		3.35	4.80079e-05
3.355	-0.000123381		3.355	-0.000195325		3.355	0.000286626
3.36	-0.000133553		3.36	-0.000192709		3.36	0.000293166
3.365	-0.000134134		3.365	-0.000181519		3.365	0.000315981
3.37	-0.000133117		3.37	-0.000178177		3.37	0.000305954
3.375	-0.000131373		3.375	-0.000166842		3.375	0.000297961
3.38	-0.000164797		3.38	-0.00017716		3.38	0.000293747
3.385	-0.000164652		3.385	-1.90148e-06		3.385	0.000299705
3.39	-0.000155642		3.39	3.76607e-06		3.39	0.000297235
3.395	-0.000160874		3.395	3.76607e-06		3.395	0.000297525
3.4	-0.000175406		3.4	4.92865e-06		3.4	0.000292439
3.405	-0.000171046		3.405	-8.84226e-07		3.405	0.000297671
3.41	-0.000171337		3.41	-3.79066e-06		3.41	0.000383556
3.415	-0.000176423		3.415	-1.80322e-05		3.415	0.000517979
3.42	-0.000186596		3.42	-3.22737e-05		3.42	0.000518124
3.425	-0.00018398		3.425	-2.99486e-05		3.425	0.00105843
3.43	-0.000218276		3.43	-2.71875e-05		3.43	0.000893054
3.435	-0.000217258		3.435	-3.47442e-05		3.435	0.000905843
3.44	-0.000233825		3.44	-4.07024e-05		3.44	0.000906714
3.445	-0.000233534		3.445	-3.88132e-05		3.445	0.000928513
3.45	-0.000228158		3.45	-3.15471e-05		3.45	0.000860066
3.455	-0.000232372		3.455	-2.23919e-05		3.455	0.00085934
3.46	-0.000234406		3.46	-3.92492e-05		3.46	0.000614763
3.465	-0.000219293		3.465	-3.85226e-05		3.465	0.000622901
3.47	-0.0002113		3.47	-4.05571e-05		3.47	0.000603428
3.475	-0.000212317		3.475	-3.70694e-05		3.475	0.000604009
3.48	-0.000217694		3.48	-4.49167e-05		3.48	0.00071489
3.485	-0.000213189		3.485	-5.63972e-05		3.485	0.000731892
3.49	-0.000210574		3.49	-0.000219158		3.49	0.000732474
3.495	-0.000214788		3.495	-0.000219448		3.495	0.000790166
3.5	-0.000215951		3.5	-0.000221773		3.5	0.000920665
3.505	-0.000209266		3.505	-0.000214362		3.505	0.000929966
3.51	-0.000200982		3.51	-0.000202736		3.51	0.000930983
3.515	-0.000199238		3.515	-0.000216396		3.515	0.000837251
3.52	-0.000112481		3.52	-0.000222064		3.52	0.000709367
3.525	-0.000104053		3.525	-0.000211456		3.525	0.000745553
3.53	-8.73407e-05		3.53	-0.000128622		3.53	0.000217453
3.535	-6.42345e-05		3.535	-0.000105661		3.535	0.000219052
3.54	-7.41164e-05		3.54	-4.81138e-05		3.54	0.000203938
3.545	-6.13281e-05		3.545	-4.47714e-05		3.545	0.000206118
3.55	-5.42073e-05		3.55	-3.19831e-05		3.55	0.000181123
3.555	6.17595e-05		3.555	-3.3291e-05		3.555	0.00017778
3.56	5.46387e-05		3.56	-3.85226e-05		3.56	0.000181268
3.565	4.85352e-05		3.565	-2.66062e-05		3.565	0.00018432
3.57	3.95252e-05		3.57	-3.35816e-05		3.57	0.000174874
3.575	3.47296e-05		3.575	-3.18378e-05		3.575	0.00016848
3.58	3.31311e-05		3.58	-3.38723e-05		3.58	0.000174438
3.585	3.83626e-05		3.585	-3.22737e-05		3.585	7.67817e-05
3.59	4.60647e-05		3.59	-1.36725e-05		3.59	6.22495e-05
3.595	5.0715e-05		3.595	-2.48623e-05		3.595	5.1205e-05
3.6	4.27223e-05		3.6	-4.31729e-05		3.6	-1.24459e-05
3.605	3.58922e-05		3.605	-3.3291e-05		3.605	-0.000130883
3.61	4.09784e-05		3.61	-2.63155e-05		3.61	-0.00013161
3.615	3.73454e-05		3.615	-2.89313e-05		3.615	9.68361e-05
3.62	2.73182e-05		3.62	-2.41357e-05		3.62	9.61095e-05
3.625	-6.83036e-05		3.625	-3.15471e-05		3.625	9.02966e-05
3.63	-4.2291e-05		3.63	-2.82047e-05		3.63	5.70179e-05
3.635	-5.4062e-05		3.635	-0.000103627		3.635	4.7136e-05
3.64	-8.69047e-05		3.64	-0.00012993		3.64	4.05965e-05
3.645	-8.08012e-05		3.645	-0.000197069		3.645	5.96337e-05
3.65	-7.67322e-05		3.65	-0.000193872		3.65	0.000130405
3.655	-8.50156e-05		3.655	-0.000187623		3.655	0.000127644
3.66	-0.000205923		3.66	-0.000172364		3.66	0.000126336
3.665	-0.000202726		3.665	-0.000175125		3.665	0.000132295
3.67	-0.000186014		3.67	-0.000168295		3.67	0.000129679
3.675	-0.000182091		3.675	-0.000155216		3.675	0.000144211
3.68	-0.000192263		3.68	-0.000163063		3.68	0.000146245
3.685	-0.00020011		3.685	-0.000166406		3.685	0.000150896
3.69	-0.000198948		3.69	-0.000159285		3.69	0.000147117
3.695	-0.000199238		3.695	-0.000103045		3.695	0.000144211
3.7	-0.00020447		3.7	-9.67966e-05		3.7	0.000144792
3.705	-0.000203598		3.705	-8.3427e-05		3.705	0.000153366
3.71	-0.00019328		3.71	-9.11291e-05		3.71	0.000172258
3.715	-0.000194588		3.715	-9.63606e-05		3.715	0.000167027
3.72	-0.000199674		3.72	-0.000104353		3.72	-6.86855e-05
3.725	-0.000189793		3.725	-9.44715e-05		3.725	-6.40352e-05
3.73	-0.000171773		3.73	-8.13925e-05		3.73	-8.14738e-05
3.735	-0.000196768		3.735	-8.93852e-05		3.735	-8.61241e-05
3.74	-0.000203743		3.74	-9.89764e-05		3.74	-8.26364e-05
3.745	-0.000214352		3.745	-0.00010072		3.745	-7.71141e-05
3.75	-0.000206214		3.75	4.59094e-05		3.75	-9.67326e-05
3.755	-0.000208684		3.755	5.05597e-05		3.755	-0.000169539
3.76	-0.000213189		3.76	3.16679e-05		3.76	-0.000166923
3.765	-0.000215369		3.765	1.26307e-05		3.765	-0.000160384
3.77	-0.000213771		3.77	1.84436e-05		3.77	-0.000127105
3.775	-0.000218421		3.775	5.9459e-06		3.775	-0.000132336
3.78	-0.000216968		3.78	-7.42371e-06		3.78	-0.000149775
3.785	-0.000199093		3.785	-1.17487e-06		3.785	-0.000144107
3.79	-0.0001818		3.79	3.47543e-06		3.79	-0.000141201
3.795	-0.000179911		3.795	2.02221e-06		3.795	-0.000149775
3.8	-0.000160147		3.8	-6.90402e-05		3.8	-0.000145851
3.805	-0.000152154		3.805	6.38186e-06		3.805	-0.000135679
3.81	-0.000144016		3.81	1.69904e-05		3.81	-0.000118821
3.815	-0.000153753		3.815	1.78623e-05		3.815	-0.00014527
3.82	-0.000162036		3.82	1.14681e-05		3.82	-0.000145851
3.825	-0.000163925		3.825	1.7717e-05		3.825	-0.000143236
3.83	-0.000164943		3.83	1.3648e-05		3.83	-0.000143526
3.835	-0.000177586		3.835	9.57894e-06		3.835	-0.00013379
3.84	-0.000164652		3.84	1.03056e-05		3.84	-0.000131174
3.845	-0.000162181		3.845	1.85889e-05		3.845	-0.000127977
3.85	-0.000156369		3.85	3.06506e-05		3.85	-0.000128703
3.855	-0.000148521		3.855	-0.000113799		3.855	-7.15919e-05
3.86	-0.000128903		3.86	-0.000129203		3.86	-7.3917e-05
3.865	-0.000126432		3.865	-0.00012775		3.865	-7.10106e-05
3.87	-0.000122363		3.87	-0.000100139		3.87	-7.72594e-05
3.875	-0.000126287		3.875	-9.97031e-05		3.875	-0.000119839
3.88	-0.000139366		3.88	-9.28729e-05		3.88	-0.000113154
3.885	-0.000143726		3.885	-9.69419e-05		3.885	-7.49343e-05
3.89	-0.000148957		3.89	-0.000101302		3.89	-7.81314e-05
3.895	-0.000157967		3.895	-0.000115979		3.895	-9.54247e-05
3.9	-5.07196e-05		3.9	-0.000120484		3.9	-9.30995e-05
3.905	-7.71682e-05		3.905	-0.00010944		3.905	-8.30723e-05
3.91	-7.90574e-05		3.91	-0.000183263		3.91	-8.83039e-05
3.915	-7.76042e-05		3.915	-0.000191982		3.915	-9.52793e-05
3.92	-7.78948e-05		3.92	-0.000197214		3.92	-9.83311e-05
3.925	-7.20819e-05		3.925	-0.00019111		3.925	-8.37989e-05
3.93	-6.65597e-05		3.93	-0.000185152		3.93	-7.62422e-05
3.935	-7.10647e-05		3.935	-0.000184862		3.935	-8.45255e-05
3.94	-7.62963e-05		3.94	-0.000191401		3.94	-8.58334e-05
3.945	-8.57422e-05		3.945	-0.000197505		3.945	-8.52521e-05
3.95	-8.13825e-05		3.95	-0.000198667		3.95	-8.30723e-05
3.955	-7.46977e-05		3.955	-0.000204189		3.955	-9.09197e-05
3.96	-9.30083e-05		3.96	-0.000205207		3.96	-0.000147741
3.965	-0.00011408		3.965	-0.00020012		3.965	0.000367571
3.97	-0.000106523		3.97	-0.000198086		3.97	0.000381376
3.975	-0.000104634		3.975	-0.000219012		3.975	0.000381086
3.98	-5.92936e-05		3.98	-0.000225697		3.98	0.000383265
3.985	-5.30448e-05		3.985	-0.000216978		3.985	0.000386608
3.99	-5.36261e-05		3.99	-0.00020666		3.99	0.000354637
3.995	6.30674e-05		3.995	-0.000120775		3.995	0.000355364
4	5.73998e-05		4	-0.000107696		4	0.000355509
4.005	-5.82764e-05		4.005	-0.000106097		4.005	0.000353474
4.01	-5.24635e-05		4.01	-9.63606e-05		4.01	0.000346935
4.015	-5.71138e-05		4.015	-0.000102464		4.015	0.000353184
4.02	-6.59784e-05		4.02	-0.00010755		4.02	0.000335745
4.025	3.4439e-05		4.025	-4.89857e-05		4.025	0.000338652
4.03	3.96705e-05		4.03	-4.38995e-05		4.03	0.000339669
4.035	4.05425e-05		4.035	-4.15743e-05		4.035	0.000330804
4.04	3.87986e-05		4.04	-4.15743e-05		4.04	0.000332839
4.045	4.94071e-05		4.045	-3.50348e-05		4.045	0.000338216
4.05	6.84443e-05		4.05	-2.60249e-05		4.05	0.000331095
4.055	7.12054e-05		4.055	-3.15471e-05		4.055	0.000323247
4.06	6.45206e-05		4.06	-3.89585e-05		4.06	0.000325282
4.065	6.45206e-05		4.065	-2.93673e-05		4.065	0.000327752
4.07	7.25133e-05		4.07	-2.22465e-05		4.07	-0.000192209
4.075	7.99247e-05		4.075	-2.13746e-05		4.075	-0.000211537
4.08	8.21045e-05		4.08	-3.2855e-05		4.08	-0.000209212
4.085	4.03971e-05		4.085	-3.06752e-05		4.085	-0.000112718
4.09	4.47568e-05		4.09	-2.93673e-05		4.09	-0.000114317
4.095	4.43208e-05		4.095	-3.12565e-05		4.095	-0.000123908
4.1	-7.39711e-05		4.1	-0.000121356		4.1	-0.000130738
4.105	-6.42345e-05		4.105	-0.000103917		4.105	-0.000126378
4.11	-7.12308e-06		4.11	-9.95577e-05		4.11	-0.000107632
4.115	-6.83244e-06		4.115	-0.000110166		4.115	-0.000115043
4.12	-1.25e-05		4.12	-0.000106097		4.12	-0.000128703
4.125	-1.7005e-05		4.125	-0.000104644		4.125	-0.000119257
4.13	-0.000111173		4.13	-0.000154489		4.13	-0.00011824
4.135	-0.000118004		4.135	-0.000162046		4.135	-0.000134226
4.14	-0.000121782		4.14	-0.000184426		4.14	-0.000133063
4.145	-0.000121927		4.145	-0.000186751		4.145	-0.000113154
4.15	-0.000122073		4.15	-0.000181083		4.15	-0.000111555
4.155	-0.000148521		4.155	-0.000185588		4.155	-0.000106324
4.16	-0.000157386		4.16	-0.000190239		4.16	-0.000106033
4.165	-0.000124834		4.165	-0.000188931		4.165	-0.000101092
4.17	-0.00011873		4.17	-0.000183554		4.17	-9.67326e-05
4.175	-0.000119312		4.175	-0.00018646		4.175	-9.62966e-05
4.18	-0.000141691		4.18	-0.000193		4.18	-9.64419e-05
4.185	-0.000145469		4.185	-0.000191837		4.185	-1.11082e-06
4.19	-0.000130937		4.19	-0.000177596		4.19	-6.22913e-05
4.195	-0.000130065		4.195	-0.000194598		4.195	-7.14466e-05
4.2	-0.000131955		4.2	-0.000204044		4.2	-7.20279e-05
4.205	-0.000137767		4.205	-0.000202736		4.205	-6.2146e-05
4.21	-0.00010289		4.21	-0.000219012		4.21	-6.1274e-05
4.215	-0.000153607		4.215	-0.00022032		4.215	-7.8422e-05
4.22	-0.000159566		4.22	-0.000227877		4.22	-7.75501e-05
4.225	-0.000155787		4.225	-0.000209566		4.225	-6.63603e-05
4.23	-0.000147795		4.23	-0.000199248		4.23	-7.46437e-05
4.235	-0.000155497		4.235	-0.00017062		4.235	-8.37989e-05
4.24	-0.00015942		4.24	-0.000174544		4.24	-8.23457e-05
4.245	-0.000118294		4.245	-0.000166406		4.245	-8.3363e-05
4.25	-0.000111173		4.25	-0.000161465		4.25	-9.0629e-05
4.255	-0.000117568		4.255	-0.000159721		4.255	-9.84764e-05
4.26	-0.000119893		4.26	-7.84861e-05		4.26	-9.94937e-05
4.265	-0.000119602		4.265	-7.5289e-05		4.265	-9.52793e-05
4.27	-0.000146632		4.27	-7.28185e-05		4.27	-6.1274e-05
4.275	-5.72591e-05		4.275	-8.08112e-05		4.275	-7.37717e-05
4.28	-6.07468e-05		4.28	-7.54343e-05		4.28	-7.04293e-05
4.285	-5.01383e-05		4.285	-5.84317e-05		4.285	-4.99389e-05
4.29	-4.91211e-05		4.29	-2.90767e-05		4.29	-0.000143526
4.295	-6.87395e-05		4.295	-4.04118e-05		4.295	-0.000182182
4.3	-2.86307e-05		4.3	-4.85498e-05		4.3	-0.000179857
4.305	-2.76135e-05		4.305	-3.98305e-05		4.305	-0.000175061
4.31	-2.00567e-05		4.31	-3.08205e-05		4.31	-0.000175933
4.315	-6.35079e-05		4.315	-2.98033e-05		4.315	-0.000173753
4.32	-5.0429e-05		4.32	-4.21556e-05		4.32	-0.000151519
4.325	-5.26088e-05		4.325	-3.60521e-05		4.325	-0.000147305
4.33	-4.73772e-05		4.33	-5.53799e-05		4.33	-0.000151374
4.335	-4.24363e-05		4.335	1.87689e-06		4.335	-0.000150356
4.34	-3.74953e-05		4.34	-3.88132e-05		4.34	0.000153221
4.345	-3.58968e-05		4.345	-3.63427e-05		4.345	0.000153802
4.35	-5.31901e-05		4.35	-2.15199e-05		4.35	0.00015075
4.355	-6.91755e-05		4.355	-2.39904e-05		4.355	0.000142903
4.36	-7.22272e-05		4.36	-3.66334e-05		4.36	0.000144938
4.365	-6.83036e-05		4.365	-0.000123972		4.365	0.000447207
4.37	-6.23454e-05		4.37	-0.000121065		4.37	0.000443138
4.375	6.17595e-05		4.375	-0.000122955		4.375	0.000406517
4.38	-3.44436e-05		4.38	-0.00012746		4.38	0.000409133
4.385	-3.92392e-05		4.385	-0.000137196		4.385	0.000413492
4.39	-3.05199e-05		4.39	-0.000147805		4.39	0.000395182
4.395	-3.48795e-05		4.395	-0.000172073		4.395	0.000386753
4.4	-3.61874e-05		4.4	-0.000170911		4.4	0.000393293
4.405	-8.12372e-05		4.405	-0.000156815		4.405	0.000397798
4.41	-7.78948e-05		4.41	-0.000145334		4.41	0.000399687
4.415	-7.68775e-05		4.415	-0.000151147		4.415	0.000390241
4.42	-7.86214e-05		4.42	-0.000163063		4.42	0.000385881
4.425	-8.06559e-05		4.425	-0.000157686		4.425	0.000371058
4.43	-1.04655e-05		4.43	-0.000151002		4.43	0.000436162
4.435	-1.54064e-05		4.435	-0.000111619		4.435	0.000430931
4.44	-2.42711e-05		4.44	-0.000184426		4.44	0.000441249
4.445	-2.61602e-05		4.445	-0.00017963		4.445	0.000138253
4.45	-2.32538e-05		4.45	-0.000175706		4.45	0.000146681
4.455	-4.72319e-05		4.455	-0.00018399		4.455	0.0001461
4.46	-4.08377e-05		4.46	-0.000191256		4.46	0.000143775
4.465	8.908e-05		4.465	-0.000187477		4.465	0.00014581
4.47	9.15504e-05		4.47	-0.000178032		4.47	-0.000158349
4.475	8.77721e-05		4.475	-0.00017745		4.475	-0.000155588
4.48	-3.60421e-05		4.48	-0.000184862		4.48	-0.000156896
4.485	-3.58968e-05		4.485	-0.000198377		4.485	-0.000150792
4.49	-4.1419e-05		4.49	-0.000187187		4.49	-0.000155297
4.495	-3.88032e-05		4.495	-0.000186896		4.495	-0.000163145
4.5	-3.85126e-05		4.5	-0.000191256		4.5	-0.000152972
4.505	-3.7786e-05		4.505	-0.000193581		4.505	-0.000149048
4.51	-3.47342e-05		4.51	-0.00018646		4.51	-0.000113735
4.515	-3.63328e-05		4.515	-0.000198813		4.515	-0.000123908
4.52	-4.57787e-05		4.52	-0.000201283		4.52	-0.000118095
4.525	-4.11284e-05		4.525	-0.000160884		4.525	-0.000111119
4.53	6.00156e-05		4.53	-0.000152746		4.53	-0.000107196
4.535	-5.81518e-06		4.535	-0.000156524		4.535	-0.000179275
4.54	0.000170605		4.54	-0.000202446		4.54	-0.000175352
4.545	0.000397162		4.545	-0.000197941		4.545	-0.000181455
4.55	0.000399051		4.55	-0.000188059		4.55	-0.000172591
4.555	0.000462557		4.555	-0.000187041		4.555	-0.000182182
4.56	0.000463138		4.56	-0.000193436		4.56	-0.00018131
4.565	0.000467207		4.565	-0.000191546		4.565	-0.000177677
4.57	0.000333075		4.57	-0.000186896		4.57	-0.000163435
4.575	0.000333221		4.575	-0.000181083		4.575	-0.000162999
4.58	0.000337871		4.58	-0.000181955		4.58	-0.000166778
4.585	0.000331913		4.585	-0.000176869		4.585	-0.000163871
4.59	0.000337144		4.59	-0.000162337		4.59	-6.6651e-05
4.595	0.000347462		4.595	-0.000166115		4.595	-6.41805e-05
4.6	0.000329878		4.6	-0.000166406		4.6	-5.66237e-05
4.605	0.000336272		4.605	-0.000161755		4.605	-4.28182e-05
4.61	0.000465754		4.61	-0.000154635		4.61	6.60279e-05
4.615	0.000464301		4.615	-0.000155361		4.615	2.82442e-05
4.62	0.000460377		4.62	-0.00015943		4.62	3.63822e-05
4.625	0.000477816		4.625	-0.000157105		4.625	4.07419e-05
4.63	0.000483629		4.63	-0.000180357		4.63	3.79807e-05
4.635	0.000368098		4.635	-0.000182536		4.635	4.27764e-05
4.64	0.000456308		4.64	-0.000189948		4.64	5.35302e-05
4.645	0.000280323		4.645	-0.000188495		4.645	6.41387e-05
4.65	5.66732e-05		4.65	-0.000182536		4.65	6.41387e-05
4.655	5.89983e-05		4.655	-0.000189221		4.655	5.38208e-05
4.66	2.88333e-07		4.66	-0.000195179		4.66	5.68726e-05
4.665	1.36579e-05		4.665	-0.000195034		4.665	6.28308e-05
4.67	1.71457e-05		4.67	-0.00018864		4.67	6.37027e-05
4.675	2.5429e-05		4.675	-0.000195615		4.675	4.49562e-05
4.68	2.06334e-05		4.68	-0.000205061		4.68	3.24585e-05
4.685	1.80176e-05		4.685	-0.000207096		4.685	4.29217e-05
4.69	2.44118e-05		4.69	-0.00019765		4.69	4.2631e-05
4.695	6.55378e-05		4.695	-0.000198377		4.695	-5.7205e-05
4.7	5.75451e-05		4.7	-0.000212618		4.7	-5.86583e-05
4.705	6.48112e-05		4.705	-0.000228749		4.705	-5.47346e-05
4.71	6.2922e-05		4.71	-0.000223808		4.71	-6.69416e-05
4.715	-6.10375e-05		4.715	-0.000206515		4.715	-0.000182763
4.72	0.000133694		4.72	-0.000212909		4.72	-0.000186687
4.725	0.000133694		4.725	-0.000203608		4.725	-0.000166051
4.73	0.000124974		4.73	-0.000205788		4.73	-0.000169103
4.735	0.00011829		4.735	-0.000208694		4.735	-1.70962e-05
4.74	0.000114657		4.74	-0.000207241		4.74	-1.50617e-05
4.745	2.52837e-05		4.745	-0.000202882		4.745	-1.66603e-05
4.75	2.81901e-05		4.75	-0.000196197		4.75	-2.30544e-05
4.755	2.93527e-05		4.755	-0.000202736		4.755	-2.31997e-05
4.76	3.09512e-05		4.76	-0.000205497		4.76	-1.57883e-05
4.765	2.55743e-05		4.765	-0.000202882		4.765	-1.12833e-05
4.77	3.26951e-05		4.77	-0.000192709		4.77	-1.89854e-05
4.775	2.64463e-05		4.775	-0.000195034		4.775	-2.40717e-05
4.78	1.75816e-05		4.78	-0.000201138		4.78	-2.07293e-05
4.785	2.42664e-05		4.785	-0.000213635		4.785	-5.29533e-07
4.79	3.08059e-05		4.79	-0.000206224		4.79	-1.75322e-05
4.795	2.89167e-05		4.795	-0.000208113		4.795	-1.34632e-05
4.8	0.000100996		4.8	-0.000151147		4.8	-7.06901e-06
4.805	0.000107826		4.805	-0.00014795		4.805	-2.12807e-06
4.81	0.000114075		4.81	-0.000121211		4.81	1.8217e-05
4.815	0.000225537		4.815	-0.000120339		4.815	1.28401e-05
4.82	0.000223648		4.82	-8.82226e-05		4.82	1.3712e-05
4.825	2.81901e-05		4.825	-8.47349e-05		4.825	0.000132731
4.83	3.31311e-05		4.83	-8.63334e-05		4.83	0.000114711
4.835	1.6855e-05		4.835	-8.16831e-05		4.835	0.000109915
4.84	1.2786e-05		4.84	-9.40355e-05		4.84	-4.61606e-05
4.845	1.81629e-05		4.845	-9.86858e-05		4.845	-5.28454e-05
4.85	2.10694e-05		4.85	-8.03753e-05		4.85	-5.34267e-05
4.855	1.56924e-05		4.855	-8.00846e-05		4.855	-6.05474e-05
4.86	9.00764e-06		4.86	-8.11019e-05		4.86	-3e-06
4.865	5.51992e-06		4.865	-8.92399e-05		4.865	6.59124e-06
4.87	1.65644e-05		4.87	-8.2991e-05		4.87	0.000147117
4.875	0.000220306		4.875	-8.3427e-05		4.875	0.000148571
4.88	0.000221323		4.88	-8.73507e-05		4.88	0.000180687
4.885	0.000230769		4.885	-1.06208e-05		4.885	0.000189697
4.89	0.000214929		4.89	2.16753e-06		4.89	0.000239106
4.895	0.000206064		4.895	-2.62809e-06		4.895	0.000248407
4.9	0.000201559		4.9	-7.42371e-06		4.9	0.000357398
4.905	0.000315637		4.905	-6.6715e-05		4.905	0.000353038
4.91	0.000315927		4.91	-6.00302e-05		4.91	0.000350713
4.915	0.000304592		4.915	-7.32545e-05		4.915	0.000325573
4.92	0.000192258		4.92	-8.19738e-05		4.92	0.000328479
4.925	0.000216963		4.925	-0.000130802		4.925	0.000380068
4.93	0.000224229		4.93	-0.000119903		4.93	0.000266281
4.935	0.000219579		4.935	-0.000121792		4.935	0.000255237
4.94	0.000228298		4.94	-0.000124989		4.94	0.000256981
4.945	0.000241377		4.945	-0.000123972		4.945	0.000269042
4.95	0.000237454		4.95	-0.000124553		4.95	0.000286626
4.955	0.000241523		4.955	-0.000138795		4.955	0.00027689
4.96	0.000242249		4.96	-0.000140829		4.96	0.000276599
4.965	0.000251695		4.965	-4.27369e-05		4.965	0.000220505
4.97	0.000250097		4.97	-1.46898e-05		4.97	0.000219342
4.975	0.00023353		4.975	-1.39632e-05		4.975	0.000178216
4.98	-4.36196e-06		4.98	-3.38723e-05		4.98	0.000179088
4.985	7.24298e-07		4.985	-2.48623e-05		4.985	0.000153076
4.99	8.717e-06		4.99	-6.25007e-05		4.99	0.000137526
4.995	2.04881e-05		4.995	-6.04662e-05		4.995	8.15773e-05
5	1.33673e-05		5	-6.40992e-05		5	8.02694e-05
5.005	1.85989e-05		5.005	-6.6715e-05		5.005	-3.01752e-05
5.01	-0.000216096		5.01	-5.95942e-05		5.01	-2.74141e-05
5.015	-0.000219584		5.015	-5.11656e-05		5.015	-2.43623e-05
5.02	-0.000217549		5.02	-5.17469e-05		5.02	-2.31997e-05
5.025	-0.000219293		5.025	0.000411394		5.025	-2.14559e-05
5.03	-0.000241527		5.03	0.000412266		5.03	-7.14466e-05
5.035	-0.000230773		5.035	0.000391194		5.035	-7.4353e-05
5.04	-0.000215951		5.04	0.000386398		5.04	-6.81042e-05
5.045	-0.000116405		5.045	0.000385672		5.045	-6.06928e-05
5.05	-0.000121201		5.05	0.000393664		5.05	-7.97299e-05
5.055	-0.000123671		5.055	0.000410231		5.055	-7.33358e-05
5.06	-0.000139075		5.06	0.000400785		5.06	-6.85401e-05
5.065	-0.000147795		5.065	0.000396571		5.065	-5.66237e-05
5.07	-0.000145033		5.07	0.000313737		5.07	-6.25819e-05
5.075	-0.00013893		5.075	0.00030124		5.075	-7.08653e-05
5.08	-0.000136895		5.08	0.000295282		5.08	-0.00017666
5.085	-0.000122363		5.085	0.000305745		5.085	-0.000168231
5.09	0.000220596		5.09	0.000294555		5.09	-0.000127395
5.095	0.000213185		5.095	0.000279442		5.095	-0.000128703
5.1	0.000213911		5.1	0.00027857		5.1	-0.000130011
5.105	0.000272767		5.105	0.000280604		5.105	-0.00012042
5.11	0.000291223		5.11	0.00028322		5.11	-0.000119693
5.115	0.000293984		5.115	0.000284092		5.115	-0.000128558
5.12	0.000289043		5.12	0.000272902		5.12	-0.000126233
5.125	0.000291368		5.125	0.000274065		5.125	-0.00011795
5.13	0.000297907		5.13	-0.000165243		5.13	-0.000119839
5.135	0.000295001		5.135	-0.000169458		5.135	-6.63603e-05
5.14	0.000284683		5.14	-0.000158413		5.14	-6.65056e-05
5.145	0.000268407		5.145	-0.000158558		5.145	-6.67963e-05
5.15	0.000171768		5.15	-0.000154925		5.15	-6.85401e-05
5.155	0.000167554		5.155	-0.000156379		5.155	-5.82223e-05
5.16	0.00017511		5.16	-0.00016626		5.16	-9.19369e-05
5.165	0.000191968		5.165	-0.000160738		5.165	-8.67054e-05
5.17	0.000210424		5.17	-0.000157686		5.17	-9.57153e-05
5.175	0.000203884		5.175	-0.000162337		5.175	-0.000101092
5.18	0.000186736		5.18	-0.000168731		5.18	-7.42077e-05
5.185	0.000205047		5.185	-0.000170911		5.185	0.000658941
5.19	0.000206936		5.19	-0.000162046		5.19	0.000692074
5.195	-0.000140238		5.195	-0.000155652		5.195	0.000639904
5.2	-0.00014576		5.2	-0.00017062		5.2	0.000648042
5.205	-0.000149248		5.205	-0.000130366		5.205	0.000656761
5.21	-0.000196041		5.21	-0.000124408		5.21	0.00066548
5.215	-0.000216532		5.215	-8.80773e-05		5.215	0.000653419
5.22	-0.000212317		5.22	-9.35995e-05		5.22	0.000650076
5.225	-0.000204906		5.225	-0.000104789		5.225	0.000673328
5.23	-0.000203308		5.23	-0.000100575		5.23	0.000668096
5.235	-0.000211155		5.235	-0.00011656		5.235	0.000664027
5.24	-0.000210283		5.24	-5.26188e-05		5.24	0.000607206
5.245	-0.00021348		5.245	-5.61065e-05		5.245	0.000605898
5.25	-0.000203453		5.25	-5.0003e-05		5.25	0.000610258
5.255	-0.000204179		5.255	-4.49167e-05		5.255	0.000602992
5.26	-0.000212463		5.26	-3.99758e-05		5.26	0.00060459
5.265	-0.0002113		5.265	-4.56433e-05		5.265	0.00064935
5.27	-0.000156659		5.27	-4.11384e-05		5.27	0.000646588
5.275	-0.000164652		5.275	-4.50621e-05		5.275	0.000725934
5.28	-0.000168576		5.28	-5.68331e-05		5.28	0.000729567
5.285	-5.37714e-05		5.285	-2.26825e-05		5.285	0.000706025
5.29	-6.75769e-05		5.29	-6.40645e-06		5.29	-3.55521e-05
5.295	-6.99021e-05		5.295	-5.24388e-06		5.295	-7.74048e-05
5.3	-6.78676e-05		5.3	-9.31289e-06		5.3	-7.01387e-05
5.305	-6.35079e-05		5.305	-1.07661e-05		5.305	-6.33086e-05
5.31	-4.79585e-05		5.31	-4.63699e-05		5.31	-5.89489e-05
5.315	-5.23182e-05		5.315	-3.50348e-05		5.315	-8.36536e-05
5.32	-5.84217e-05		5.32	-6.75869e-05		5.32	-7.33358e-05
5.325	0.000207372		5.325	-7.00574e-05		5.325	-3.54068e-05
5.33	0.00021333		5.33	-5.49439e-05		5.33	-6.18553e-05
5.335	0.000212313		5.335	-5.47986e-05		5.335	-6.6651e-05
5.34	0.000215074		5.34	-5.61065e-05		5.34	-1.68056e-05
5.345	0.000217108		5.345	-0.000126733		5.345	-5.03451e-06
5.35	0.000216382		5.35	-0.00012092		5.35	2.9988e-05
5.355	0.000230623		5.355	-0.000124117		5.355	2.09781e-05
5.36	0.000231641		5.36	-0.000130366		5.36	1.63278e-05
5.365	0.000239488		5.365	-0.000136905		5.365	1.4148e-05
5.37	0.000233966		5.37	-0.00012557		5.37	-2.84313e-05
5.375	0.000172495		5.375	-0.000125134		5.375	-3.43895e-05
5.38	0.000216963		5.38	-0.000112782		5.38	4.21951e-05
5.385	0.000222921		5.385	-0.000111619		5.385	5.89071e-05
5.39	0.000120905		5.39	-0.00011627		5.39	6.45746e-05
5.395	0.000119598		5.395	-0.000125425		5.395	6.92249e-05
5.4	0.000119743		5.4	-0.000130511		5.4	6.98062e-05
5.405	0.000123521		5.405	-0.000128186		5.405	7.22767e-05
5.41	0.0001273		5.41	-9.1565e-05		5.41	6.37027e-05
5.415	0.000122504		5.415	-9.94124e-05		5.415	4.7572e-05
5.42	0.000119162		5.42	-0.000105807		5.42	6.10869e-05
5.425	0.000127009		5.425	-0.00010508		5.425	6.32667e-05
5.43	-0.0001414		5.43	-9.33089e-05		5.43	0.000157726
5.435	-2.00567e-05		5.435	-8.7316e-06		5.435	0.00015075
5.44	-2.48523e-05		5.44	-2.09386e-05		5.44	0.000155401
5.445	8.6962e-07		5.445	-3.82319e-05		5.445	0.000112531
5.45	4.79331e-06		5.45	-2.38451e-05		5.45	0.000105701
5.455	3.19477e-06		5.455	-2.15199e-05		5.455	6.93703e-05
5.46	-2.39804e-05		5.46	-2.48623e-05		5.46	7.03875e-05
5.465	-3.00839e-05		5.465	-3.06752e-05		5.465	8.5501e-05
5.47	-3.11012e-05		5.47	-4.21556e-05		5.47	8.79714e-05
5.475	-3.18278e-05		5.475	-5.08749e-05		5.475	8.5065e-05
5.48	-2.83401e-05		5.48	-5.4508e-05		5.48	0.000101486
5.485	-7.09193e-05		5.485	-6.33726e-05		5.485	-4.55793e-05
5.49	-6.93208e-05		5.49	-5.62518e-05		5.49	-5.54612e-05
5.495	-7.30992e-05		5.495	-8.3427e-05		5.495	-5.34267e-05
5.5	-7.49884e-05		5.5	-8.73507e-05		5.5	-4.93577e-05
5.505	-5.75497e-05		5.505	-8.24098e-05		5.505	-4.19462e-05
5.51	-4.30176e-05		5.51	-7.87767e-05		5.51	-3.17737e-05
5.515	-4.76679e-05		5.515	-0.00010726		5.515	-2.8722e-05
5.52	-6.14734e-05		5.52	-0.000111038		5.52	-2.43623e-05
5.525	-1.22093e-05		5.525	-0.000121937		5.525	-2.20372e-05
5.53	-1.6569e-05		5.53	-0.000117287		5.53	-2.74141e-05
5.535	-6.83244e-06		5.535	-0.000121937		5.535	-0.000159802
5.54	-0.000134861		5.54	-0.000210874		5.54	-0.000151083
5.545	-0.000132826		5.545	-0.000208549		5.545	-0.000147741
5.55	-0.000161745		5.55	-0.000200992		5.55	-0.000152536
5.555	-0.000169883		5.555	-0.000160012		5.555	-0.000146723
5.56	-0.000172935		5.56	-0.000166696		5.56	-0.000137568
5.565	-0.000164071		5.565	-0.000165098		5.565	-0.000127831
5.57	-0.00015724		5.57	-0.000156233		5.57	-0.000119403
5.575	-0.000150701		5.575	-0.000136905		5.575	-5.7641e-05
5.58	-0.000148231		5.58	-0.000139231		5.58	-5.67691e-05
5.585	-0.000152445		5.585	-0.00013676		5.585	-5.45892e-05
5.59	-0.00013893		5.59	-0.000134871		5.59	-6.11287e-05
5.595	-0.000117277		5.595	-0.000135307		5.595	-7.21732e-05
5.6	-0.000115969		5.6	-0.000142718		5.6	-8.52521e-05
5.605	-0.000110592		5.605	-0.000145915		5.605	-7.60969e-05
5.61	-0.00012774		5.61	-0.000143881		5.61	-7.65328e-05
5.615	-0.000158112		5.615	-0.000143154		5.615	-9.32448e-05
5.62	-0.000158984		5.62	-0.000152455		5.62	-9.70232e-05
5.625	0.000282503		5.625	-0.000153617		5.625	7.57644e-05
5.63	0.000242249		5.63	-0.000147223		5.63	7.50378e-05
5.635	0.000298198		5.635	-0.000154199		5.635	7.12594e-05
5.64	0.000279742		5.64	-0.000127169		5.64	8.75355e-05
5.645	0.000280469		5.645	-0.000127895		5.645	8.44837e-05
5.65	0.000291949		5.65	-0.00011845		5.65	7.72176e-05
5.655	0.000397162		5.655	-0.000108277		5.655	0.000154529
5.66	0.000396436		5.66	-0.000175852		5.66	0.000142467
5.665	0.000396726		5.665	-0.000174544		5.665	0.000141741
5.67	0.000389315		5.67	-0.000171056		5.67	0.00013491
5.675	0.000387426		5.675	-0.000172655		5.675	0.000116309
5.68	0.00037798		5.68	-0.000187623		5.68	5.46928e-05
5.685	0.000378416		5.685	-0.000189948		5.685	7.2858e-05
5.69	0.00038016		5.69	-0.000187041		5.69	6.23948e-05
5.695	0.000366499		5.695	-0.000185734		5.695	5.45474e-05
5.7	0.000336708		5.7	-0.000188931		5.7	5.87618e-05
5.705	0.000337435		5.705	-0.000189367		5.705	6.66091e-05
5.71	0.000337435		5.71	-0.000185443		5.71	5.51287e-05
5.715	0.000346009		5.715	-0.000182391		5.715	4.11778e-05
5.72	0.000356472		5.72	-0.000175561		5.72	4.2631e-05
5.725	0.000358071		5.725	-0.000172509		5.725	5.42568e-05
5.73	-7.73135e-05		5.73	-0.000162627		5.73	-0.000116206
5.735	-3.83673e-05		5.735	-0.00016379		5.735	-0.000128558
5.74	-9.41708e-05		5.74	-0.000165243		5.74	-0.000129139
5.745	-8.3853e-05		5.745	-0.000189803		5.745	-0.000130157
5.75	-7.84761e-05		5.75	-0.000184862		5.75	-0.000125506
5.755	-9.14097e-05		5.755	-0.000187041		5.755	-0.000124053
5.76	-0.000200401		5.76	-0.000195761		5.76	-0.00020616
5.765	-0.000194007		5.765	-0.000182682		5.765	-0.000199766
5.77	-0.000187031		5.77	-0.00017716		5.77	-0.000202091
5.775	-0.000181219		5.775	-0.000176142		5.775	-0.000205724
5.78	-0.000184706		5.78	-0.000180938		5.78	-0.000206886
5.785	-0.000185288		5.785	-0.000180647		5.785	-0.00020834
5.79	-0.000187467		5.79	4.02418e-05		5.79	-0.000223889
5.795	-0.000180056		5.795	2.5855e-05		5.795	-0.000232318
5.8	-0.000180637		5.8	1.91702e-05		5.8	-0.000229557
5.805	-0.000178167		5.805	1.80076e-05		5.805	-0.000222291
5.81	-0.000176714		5.81	2.68722e-05		5.81	-0.000216623
5.815	-0.000183544		5.815	2.96334e-05		5.815	-0.000220692
5.82	-0.000194298		5.82	1.56825e-05		5.82	-0.000210374
5.825	-0.000189793		5.825	-2.19212e-06		5.825	-0.000197731
5.83	-0.000188194		5.83	-1.57617e-07		5.83	-0.000205143
5.835	-8.43098e-06		5.835	2.45818e-06		5.835	-0.000216768
5.84	-5.97296e-05		5.84	-5.24388e-06		5.84	-0.000214589
5.845	-5.53699e-05		5.845	-9.74886e-06		5.845	-0.000206015
5.85	0.000258525		5.85	3.64635e-05		5.85	-0.000213281
5.855	0.000251259		5.855	3.96606e-05		5.855	-0.000228539
5.86	0.000251114		5.86	4.56187e-05		5.86	-0.000232318
5.865	0.000281486		5.865	6.98875e-05		5.865	-0.000220692
5.87	0.000293257		5.87	7.48284e-05		5.87	-0.000219094
5.875	0.000304738		5.875	7.07594e-05		5.875	-0.000227232
5.88	0.000963336		5.88	8.18039e-05		5.88	-0.000221855
5.885	0.000971619		5.885	0.000144002		5.885	-0.000187849
5.89	0.000975979		5.89	0.000156209		5.89	-0.000189448
5.895	0.000967841		5.895	-5.65425e-05		5.895	-0.000137423
5.9	0.000958976		5.9	-5.27641e-05		5.9	-0.000138876
5.905	0.000965225		5.905	-5.77051e-05		5.905	-9.0629e-05
5.91	0.000969585		5.91	-5.10202e-05		5.91	-9.1501e-05
5.915	0.000995161		5.915	-4.65153e-05		5.915	-0.00010705
5.92	0.000996905		5.92	-5.32001e-05		5.92	-0.000107922
5.925	0.00100054		5.925	-5.01483e-05		5.925	-0.000106905
5.93	0.00100097		5.93	-4.07024e-05		5.93	-0.000104289
5.935	0.000996615		5.935	-4.82591e-05		5.935	-0.000109666
5.94	0.000817433		5.94	-5.27641e-05		5.94	-0.0001024
5.945	0.000823246		5.945	-4.02664e-05		5.945	-9.19369e-05
5.95	0.000819177		5.95	-3.08205e-05		5.95	-9.557e-05
5.955	0.000507607		5.955	-8.31364e-05		5.955	-0.000103999
5.96	0.000507897		5.96	-9.33089e-05		5.96	-9.12103e-05
5.965	0.000514292		5.965	-9.05478e-05		5.965	-8.2491e-05
5.97	0.000490023		5.97	-9.01118e-05		5.97	-8.71413e-05
5.975	0.000474619		5.975	-8.80773e-05		5.975	-9.67326e-05
5.98	0.000459651		5.98	-9.2437e-05		5.98	-9.16463e-05
5.985	-0.000196477		5.985	-0.000105807		5.985	-7.87127e-05
5.99	-0.000193862		5.99	-0.00016597		5.99	-5.47047e-06
5.995	-0.000195605		5.995	-0.000163935		5.995	-1.09927e-05
6	-0.000188921		6	-0.000162482		6	-6.76682e-05
6.005	-0.000192408		6.005	-0.000159721		6.005	-6.09834e-05
6.01	-0.000200401		6.01	-0.000126442		6.01	-6.34539e-05
6.015	-0.000204034		6.015	-0.000131093		6.015	-7.18825e-05
6.02	-0.000229756		6.02	-0.000156379		6.02	-6.69416e-05
6.025	-0.000225542		6.025	-0.000153036		6.025	-5.85129e-05
6.03	-0.000225687		6.03	-0.000148241		6.03	-5.53159e-05
6.035	-0.000229611		6.035	-0.000146061		6.035	-6.22913e-05
6.04	-0.000237167		6.04	-0.000146061		6.04	-5.50252e-05
6.045	-0.000238039		6.045	-0.000155797		6.045	-4.81951e-05
6.05	-0.00010725		6.05	-0.000164226		6.05	-5.56065e-05
6.055	-0.000106087		6.055	-0.000163935		6.055	-6.97027e-05
6.06	-0.000110156		6.06	-0.000165534		6.06	-6.35992e-05
6.065	-0.000107976		6.065	-0.000163935		6.065	-3.77319e-05
6.07	-0.000112191		6.07	-0.00016844		6.07	-9.24884e-06
6.075	-6.07468e-05		6.075	-0.000193		6.075	-1.85494e-05
6.08	-5.95842e-05		6.08	-0.000214071		6.08	-1.44804e-05
6.085	-5.9003e-05		6.085	-0.000214653		6.085	-6.48773e-06
6.09	-6.00202e-05		6.09	-0.000211456		6.09	4.9927e-06
6.095	-5.4498e-05		6.095	-0.000209276		6.095	-0.000103417
6.1	-5.4498e-05		6.1	-0.00022032		6.1	-9.30995e-05
6.105	4.94071e-05		6.105	-0.000230783		6.105	-8.67054e-05
6.11	5.63825e-05		6.11	-0.000187623		6.11	8.68089e-05
6.115	5.56559e-05		6.115	-0.000211165		6.115	3.40571e-05
6.12	7.86168e-05		6.12	-0.000214798		6.12	3.78354e-05
6.125	7.91981e-05		6.125	-0.000200556		6.125	4.13231e-05
6.13	8.32671e-05		6.13	-0.000202591		6.13	4.19044e-05
6.135	8.73361e-05		6.135	-0.000207387		6.135	2.34486e-05
6.14	9.57648e-05		6.14	-0.000213054		6.14	1.85076e-05
6.145	0.000108408		6.145	-0.000207968		6.145	2.2722e-05
6.15	0.000108262		6.15	-0.000196342		6.15	1.64731e-05
6.155	-2.97933e-05		6.155	-0.000191546		6.155	5.13802e-06
6.16	1.2786e-05		6.16	-0.000200702		6.16	2.09781e-05
6.165	2.23772e-05		6.165	-0.000205352		6.165	2.72269e-05
6.17	2.0924e-05		6.17	-0.000198231		6.17	-8.20177e-07
6.175	1.7291e-05		6.175	-0.000199539		6.175	-3.16284e-05
6.18	-2.54336e-05		6.18	-0.000195179		6.18	-2.40717e-05
6.185	-2.32538e-05		6.185	-0.000180066		6.185	-1.84041e-05
6.19	-2.28178e-05		6.19	-0.000172655		6.19	4.41141e-06
6.195	-2.49977e-05		6.195	-0.000174398		6.195	-3.40989e-05
6.2	-4.04018e-05		6.2	-9.25823e-05		6.2	-2.94486e-05
6.205	2.84808e-05		6.205	-9.25823e-05		6.205	0.000101341
6.21	-6.96115e-05		6.21	-8.56068e-05		6.21	9.46562e-05
6.215	-7.0774e-05		6.215	1.94608e-05		6.215	-8.04565e-05
6.22	-7.04834e-05		6.22	1.51012e-05		6.22	-6.18553e-05
6.225	-8.87939e-05		6.225	1.69904e-05		6.225	-5.34267e-05
6.23	-8.89393e-05		6.23	2.33845e-05		6.23	-5.63331e-05
6.235	-8.29811e-05		6.235	4.05325e-05		6.235	-5.85129e-05
6.24	-8.7486e-05		6.24	3.98059e-05		6.24	-4.41261e-05
6.245	-9.08284e-05		6.245	3.4429e-05		6.245	-3.86038e-05
6.25	-1.7005e-05		6.25	3.87886e-05		6.25	-4.4562e-05
6.255	-2.23819e-05		6.255	3.83527e-05		6.255	-4.76138e-05
6.26	2.77542e-05		6.26	3.09412e-05		6.26	-3.72959e-05
6.265	-1.16281e-05		6.265	3.45743e-05		6.265	-3.22097e-05
6.27	-1.97661e-05		6.27	4.05325e-05		6.27	-2.59608e-05
6.275	-2.19459e-05		6.275	3.09412e-05		6.275	-3.2791e-05
6.28	-2.36898e-05		6.28	2.78895e-05		6.28	-3.6424e-05
6.285	-1.40985e-05		6.285	2.77442e-05		6.285	-3.01752e-05
6.29	1.84536e-05		6.29	3.67541e-05		6.29	-3.20644e-05
6.295	1.49658e-05		6.295	0.000112467		6.295	-6.44711e-05
6.3	1.40939e-05		6.3	0.000103312		6.3	-5.37173e-05
6.305	1.96161e-05		6.305	1.93155e-05		6.305	-4.83404e-05
6.31	-4.47614e-05		6.31	2.52737e-05		6.31	-0.000188867
6.315	-5.13009e-05		6.315	2.48377e-05		6.315	-0.000194679
6.32	-6.32173e-05		6.32	-0.000124698		6.32	-0.00019279
6.325	-5.39167e-05		6.325	-0.000128477		6.325	-0.000195842
6.33	-5.43527e-05		6.33	-0.000120775		6.33	-0.000199475
6.335	-5.69685e-05		6.335	-0.000121792		6.335	-0.000206305
6.34	-6.72863e-05		6.34	-0.000137051		6.34	-0.000153989
6.345	-5.60965e-05		6.345	-0.000138649		6.345	-0.00014992
6.35	-5.65325e-05		6.35	0.000411539		6.35	-0.000153263
6.355	-0.000131955		6.355	0.000401076		6.355	-0.000158058
6.36	-0.000126868		6.36	0.000395699		6.36	-0.000153553
6.365	-0.000158403		6.365	0.000401657		6.365	-0.000148903
6.37	-0.000161745		6.37	0.000405436		6.37	-0.000153989
6.375	-0.000164216		6.375	0.000406889		6.375	-0.000167214
6.38	-0.000121637		6.38	0.000405		6.38	-0.00015864
6.385	-0.000110302		6.385	0.000512392		6.385	-0.000107632
6.39	-6.03109e-05		6.39	0.000515589		6.39	-5.27001e-05
6.395	-9.88211e-05		6.395	0.00051123		6.395	-6.34539e-05
6.4	-0.000101437		6.4	0.00042796		6.4	-5.90942e-05
6.405	-9.1555e-05		6.405	0.000428396		6.405	-4.84857e-05
6.41	-9.1991e-05		6.41	0.00043232		6.41	-5.12468e-05
6.415	-9.59147e-05		6.415	0.000438569		6.415	-5.38626e-05
6.42	-9.43162e-05		6.42	0.000435953		6.42	-5.21188e-05
6.425	-8.50156e-05		6.425	0.000433773		6.425	-4.71778e-05
6.43	-2.16553e-05		6.43	0.000431303		6.43	3.17319e-05
6.435	-2.4707e-05		6.435	0.000496407		6.435	3.4929e-05
6.44	-1.88941e-05		6.44	0.000519077		6.44	4.14685e-05
6.445	-1.90395e-05		6.445	0.00051588		6.445	9.64299e-06
6.45	-3.11012e-05		6.45	0.000522274		6.45	7.0272e-06
6.455	-4.01111e-05		6.455	-2.25372e-05		6.455	2.81287e-06
6.46	-4.09831e-05		6.46	-1.03301e-05		6.46	7.17252e-06
6.465	-3.2845e-05		6.465	3.53009e-05		6.465	1.3276e-05
6.47	-3.92392e-05		6.47	3.51556e-05		6.47	1.0079e-05
6.475	-3.74953e-05		6.475	4.09685e-05		6.475	3.24883e-06
6.48	-3.51702e-05		6.48	3.3557e-05		6.48	8.18978e-06
6.485	-7.10647e-05		6.485	3.89339e-05		6.485	1.09509e-05
6.49	-7.60056e-05		6.49	-6.64244e-05		6.49	-3.56974e-05
6.495	-0.000145615		6.495	-2.0212e-05		6.495	-0.000102255
6.5	-0.000134861		6.5	-2.68968e-05		6.5	-9.77498e-05
6.505	-0.000129339		6.505	-3.02392e-05		6.505	-9.33902e-05
6.51	-0.000137041		6.51	-3.16924e-05		6.51	-8.06018e-05
6.515	-0.000144162		6.515	-2.84954e-05		6.515	-8.71413e-05
6.52	-0.000140674		6.52	-3.57615e-05		6.52	-7.85673e-05
6.525	-0.000135733		6.525	-3.6924e-05		6.525	-6.6651e-05
6.53	-0.000130065		6.53	-2.95126e-05		6.53	-7.76954e-05
6.535	-0.000203162		6.535	-2.05027e-05		6.535	-0.000164888
6.54	-0.000162763		6.54	-9.37449e-05		6.54	-0.000172445
6.545	-0.000168721		6.545	-0.000115834		6.545	-0.000167504
6.55	-0.000144743		6.55	-0.000111183		6.55	-0.000190174
6.555	-0.000138203		6.555	-0.000113073		6.555	-0.000209066
6.56	-0.000135006		6.56	-0.000117868		6.56	-0.000169539
6.565	-4.28722e-05		6.565	-0.000135307		6.565	-0.000140184
6.57	-3.35716e-05		6.57	-0.000172945		6.57	-0.000139312
6.575	-3.79313e-05		6.575	-0.000171347		6.575	-0.000141492
6.58	-2.54336e-05		6.58	-0.000179049		6.58	-0.000139748
6.585	-2.12193e-05		6.585	-0.000178177		6.585	-0.000139021
6.59	3.64735e-05		6.59	-0.000175561		6.59	-0.000139021
6.595	3.08059e-05		6.595	-0.000174398		6.595	-0.000142364
6.6	0.000402684		6.6	-0.000213926		6.6	-0.000118386
6.605	0.000400359		6.605	-0.000213199		6.605	-9.01931e-05
6.61	0.000403847		6.61	-0.000203753		6.61	-9.68779e-05
6.615	0.000401667		6.615	-0.000200411		6.615	-0.000114898
6.62	0.00040312		6.62	-0.00021814		6.62	-0.000103708
6.625	0.000400941		6.625	-0.000223517		6.625	-7.08653e-05
6.63	0.000398761		6.63	-0.000216832		6.63	-6.94121e-05
6.635	0.0004053		6.635	-0.000214362		6.635	-6.79588e-05
6.64	0.000481739		6.64	-0.000219884		6.64	-6.86855e-05
6.645	0.000455582		6.645	-0.000225552		6.645	-5.85129e-05
6.65	0.000456308		6.65	-0.000223372		6.65	-6.05176e-06
6.655	0.000420559		6.655	-0.000214798		6.655	-5.90644e-06
6.66	0.000412712		6.66	-0.000126442		6.66	6.00995e-06
6.665	0.000423175		6.665	-0.000122373		6.665	-2.47983e-05
6.67	0.000345428		6.67	-0.000114526		6.67	-6.50524e-05
6.675	0.000326826		6.675	-0.000116706		6.675	-7.46437e-05
6.68	0.000320723		6.68	-0.000116851		6.68	-6.81042e-05
6.685	0.000354583		6.685	-0.000118159		6.685	-5.41533e-05
6.69	0.000356472		6.69	-0.000113363		6.69	-1.82588e-05
6.695	0.000291659		6.695	-0.000114526		6.695	-3.30816e-05
6.7	0.000293112		6.7	-0.00013458		6.7	-4.38354e-05
6.705	-8.00746e-05		6.705	-9.22916e-05		6.705	-4.64512e-05
6.71	-9.25723e-05		6.71	-8.69147e-05		6.71	-6.88308e-05
6.715	-9.89665e-05		6.715	-8.3863e-05		6.715	-6.83948e-05
6.72	0.000277708		6.72	-8.50255e-05		6.72	-6.82495e-05
6.725	0.000284247		6.725	-8.12472e-05		6.725	-6.86855e-05
6.73	0.000491767		6.73	-7.70328e-05		6.73	-0.000110393
6.735	0.000493656		6.735	-7.38358e-05		6.735	-0.000108794
6.74	0.000484065		6.74	-7.80501e-05		6.74	-9.58606e-05
6.745	0.000415473		6.745	-7.28185e-05		6.745	-8.68507e-05
6.75	0.000405881		6.75	-6.38086e-05		6.75	-6.46164e-05
6.755	0.000402248		6.755	-5.32001e-05		6.755	-0.000124489
6.76	0.000404719		6.76	-6.20647e-05		6.76	-0.000122019
6.765	0.000407771		6.765	-0.000148676		6.765	-0.00011141
6.77	0.00040312		6.77	-0.000118304		6.77	-0.000115043
6.775	0.000387135		6.775	-0.000111765		6.775	-0.000108358
6.78	0.000385682		6.78	-0.000116415		6.78	-9.12103e-05
6.785	0.000412566		6.785	-0.000120193		6.785	-8.83039e-05
6.79	0.000359379		6.79	-0.000109876		6.79	-9.84764e-05
6.795	0.000466771		6.795	-0.000104644		6.795	-0.000102545
6.8	0.000481158		6.8	-0.000107986		6.8	-5.76112e-06
6.805	0.000486971		6.805	-9.67966e-05		6.805	9.06171e-06
6.81	0.000490459		6.81	-0.000143736		6.81	-2.38889e-07
6.815	0.000494528		6.815	-9.02571e-05		6.815	-6.77837e-06
6.82	0.000496126		6.82	-9.34542e-05		6.82	-3.43597e-06
6.825	0.000129043		6.825	-8.93852e-05		6.825	1.06901e-06
6.83	0.000131514		6.83	-7.77595e-05		6.83	3.34758e-05
6.835	-7.80401e-05		6.835	-8.32817e-05		6.835	5.6146e-05
6.84	-8.47249e-05		6.84	-9.28729e-05		6.84	4.74267e-05
6.845	-8.47249e-05		6.845	-8.8368e-05		6.845	4.40843e-05
6.85	-8.67594e-05		6.85	-4.24463e-05		6.85	3.79807e-05
6.855	-5.9003e-05		6.855	-4.12837e-05		6.855	1.48746e-05
6.86	-5.63872e-05		6.86	-6.36632e-05		6.86	2.33032e-05
6.865	-4.44708e-05		6.865	-7.84861e-05		6.865	4.93158e-05
6.87	-4.79585e-05		6.87	-7.45624e-05		6.87	4.40843e-05
6.875	-4.88304e-05		6.875	-9.35995e-05		6.875	3.21679e-05
6.88	-4.09831e-05		6.88	-5.10202e-05		6.88	3.31851e-05
6.885	-3.58968e-05		6.885	-5.43626e-05		6.885	2.38845e-05
6.89	-5.4934e-05		6.89	-5.17469e-05		6.89	2.09781e-05
6.895	-5.24635e-05		6.895	-5.77051e-05		6.895	1.50199e-05
6.9	-0.000176132		6.9	-6.51165e-05		6.9	-8.52223e-06
6.905	-0.000180056		6.905	-6.2646e-05		6.905	-8.49615e-05
6.91	-0.000175551		6.91	-5.46533e-05		6.91	-9.70232e-05
6.915	-0.000170174		6.915	-5.56705e-05		6.915	-0.000104725
6.92	-0.000163925		6.92	-0.000118304		6.92	-0.000101528
6.925	-0.000161891		6.925	-0.000119903		6.925	-8.17644e-05
6.93	-0.00017526		6.93	-0.000117578		6.93	-8.93212e-05
6.935	-0.000182817		6.935	-0.000115543		6.935	-0.00013161
6.94	-0.000171337		6.94	-0.000114817		6.94	-0.00014527
6.945	-0.000161891		6.945	-0.000110893		6.945	-0.000137277
6.95	-0.000164216		6.95	3.55915e-05		6.95	-0.000140329
6.955	-0.000180783		6.955	1.2956e-06		6.955	-0.000143381
6.96	-0.000207231		6.96	2.74882e-06		6.96	-0.000155152
6.965	-0.00016596		6.965	2.19313e-05		6.965	-0.000161837
6.97	-0.000167413		6.97	3.10866e-05		6.97	-0.000192209
6.975	-0.000122218		6.975	3.53009e-05		6.975	-0.000194679
6.98	-0.00012527		6.98	2.48377e-05		6.98	-0.000186541
6.985	-0.000134425		6.985	-2.22465e-05		6.985	-0.000178839
6.99	-0.000131228		6.99	4.76533e-05		6.99	-0.00018349
6.995	-0.000131809		6.995	4.60547e-05		6.995	-0.000197295
7	-0.000129775		7	4.43109e-05		7	-0.000193808
7.005	-0.00011844		7.005	4.6636e-05		7.005	-0.000201655
7.01	-0.000125124		7.01	0.000220005		7.01	-0.000209938
7.015	-0.000129339		7.015	0.000219714		7.015	-0.000206451
7.02	-0.000135733		7.02	0.00021114		7.02	-0.000203108
7.025	-0.0001321		7.025	0.000456153		7.025	-0.000198603
7.03	-0.000131373		7.03	0.000458333		7.03	-0.000216187
7.035	-0.000131664		7.035	0.000469086		7.035	-0.000220983
7.04	-0.000131373		7.04	0.000460512		7.04	-0.000216042
7.045	-0.000121491		7.045	0.000471702		7.045	-0.00021299
7.05	-0.000124979		7.05	0.000472284		7.05	-0.00022665
7.055	-0.000127595		7.055	0.000325945		7.055	-0.000231446
7.06	-0.000117858		7.06	0.000315481		7.06	0.000221668
7.065	-0.000120329		7.065	0.000314609		7.065	0.000228207
7.07	-0.000156514		7.07	0.000305745		7.07	0.000229515
7.075	-0.000136024		7.075	0.000425199		7.075	0.000227771
7.08	-0.000177876		7.08	0.000411684		7.08	0.000225882
7.085	-0.000178457		7.085	0.000407906		7.085	0.000240705
7.09	-0.00017279		7.09	0.000411684		7.09	0.000237944
7.095	-0.000160728		7.095	0.000363873		7.095	0.00023402
7.1	-0.000165088		7.1	0.000361839		7.1	0.000240123
7.105	-0.000158839		7.105	0.000356753		7.105	0.000243611
7.11	-0.000156805		7.11	0.000357043		7.11	0.000241577
7.115	-0.000160874		7.115	0.000189923		7.115	0.000236926
7.12	-0.000168576		7.12	0.000190795		7.12	0.000240705
7.125	-0.000163053		7.125	0.000198061		7.125	0.000240269
7.13	-0.000103471		7.13	-3.57615e-05		7.13	0.000231113
7.135	-8.00746e-05		7.135	7.38112e-05		7.135	0.000241286
7.14	-7.61509e-05		7.14	5.55006e-05		7.14	0.000250151
7.145	-7.1646e-05		7.145	5.85524e-05		7.145	0.000256835
7.15	-8.87939e-05		7.15	9.63361e-05		7.15	0.00025422
7.155	-9.54787e-05		7.155	9.59001e-05		7.155	0.000256545
7.16	-9.6932e-05		7.16	8.57276e-05		7.16	0.000251604
7.165	0.000119016		7.165	7.78802e-05		7.165	-0.000192064
7.17	0.000132822		7.17	7.88974e-05		7.17	-0.000192354
7.175	0.000128898		7.175	8.10773e-05		7.175	-0.000190756
7.18	0.000113785		7.18	-3.51802e-05		7.18	-0.000186541
7.185	0.000108408		7.185	-3.63427e-05		7.185	-0.000169684
7.19	0.000130787		7.19	-3.3291e-05		7.19	-0.000184798
7.195	0.000124248		7.195	-3.60521e-05		7.195	-0.00019061
7.2	0.000112331		7.2	-5.66878e-05		7.2	-0.000184071
7.205	0.000120905		7.205	-5.33454e-05		7.205	-0.000173462
7.21	0.000114511		7.21	-4.76778e-05		7.21	-0.000174916
7.215	0.000106955		7.215	-4.65153e-05		7.215	-5.90644e-06
7.22	9.38756e-05		7.22	-5.47986e-05		7.22	-2.14559e-05
7.225	0.000109134		7.225	-6.33726e-05		7.225	-1.43351e-05
7.23	0.000194729		7.23	-6.23553e-05		7.23	-6.92369e-06
7.235	0.000285991		7.235	-6.33726e-05		7.235	-4.74387e-06
7.24	0.000253148		7.24	-0.000176288		7.24	2.85348e-05
7.245	0.000249225		7.245	-0.000172945		7.245	2.89708e-05
7.25	0.000249079		7.25	-0.000175561		7.25	2.2286e-05
7.255	0.00024719		7.255	-0.000217704		7.255	1.92342e-05
7.26	0.000250823		7.26	-0.000205497		7.26	3.91433e-05
7.265	0.000257217		7.265	-0.000204335		7.265	5.10597e-05
7.27	5.42027e-05		7.27	-0.000198522		7.27	4.58281e-05
7.275	3.57469e-05		7.275	-0.000202591		7.275	3.60916e-05
7.28	4.09784e-05		7.28	-0.000138359		7.28	2.6355e-05
7.285	3.48749e-05		7.285	-0.000139812		7.285	5.42568e-05
7.29	3.99612e-05		7.29	-0.000130947		7.29	0.000151913
7.295	1.11875e-05		7.295	-0.000127895		7.295	0.000149879
7.3	2.83354e-05		7.3	-0.000110166		7.3	0.000149733
7.305	2.67369e-05		7.305	-7.99393e-05		7.305	0.000227771
7.31	2.52837e-05		7.31	-7.23826e-05		7.31	0.000324265
7.315	2.42664e-05		7.315	-7.26732e-05		7.315	0.00032906
7.32	2.25226e-05		7.32	-7.71782e-05		7.32	0.000156854
7.325	3.69094e-05		7.325	-7.9358e-05		7.325	0.000177635
7.33	3.45843e-05		7.33	-5.17469e-05		7.33	0.000174729
7.335	0.000198507		7.335	-3.21284e-05		7.335	0.000165137
7.34	3.82173e-05		7.34	-3.82319e-05		7.34	0.000165137
7.345	5.04244e-05		7.345	-4.05571e-05		7.345	0.000121977
7.35	7.91981e-05		7.35	-3.45989e-05		7.35	0.000119797
7.355	7.20773e-05		7.355	-3.19831e-05		7.355	0.000110642
7.36	7.36758e-05		7.36	-3.86679e-05		7.36	0.000105846
7.365	8.55922e-05		7.365	-5.05843e-05		7.365	9.49469e-05
7.37	9.06785e-05		7.37	-3.88132e-05		7.37	9.48016e-05
7.375	7.48384e-05		7.375	-3.57615e-05		7.375	9.37843e-05
7.38	6.90255e-05		7.38	-4.02664e-05		7.38	9.74174e-05
7.385	6.75723e-05		7.385	-8.25551e-05		7.385	0.000105265
7.39	7.74542e-05		7.39	-7.55796e-05		7.39	8.27399e-05
7.395	8.31218e-05		7.395	-7.39811e-05		7.395	-2.84313e-05
7.4	8.64642e-05		7.4	-7.63062e-05		7.4	-2.61062e-05
7.405	7.6001e-05		7.405	-9.607e-05		7.405	-1.62243e-05
7.41	6.2922e-05		7.41	-0.000116706		7.41	-9.67326e-05
7.415	8.69001e-05		7.415	-0.000123245		7.415	-0.000175788
7.42	0.000524464		7.42	-0.00011874		7.42	-0.000182036
7.425	0.000535363		7.425	-0.000117578		7.425	-0.000175642
7.43	0.000540595		7.43	-0.000110893		7.43	-0.000181746
7.435	0.000531149		7.435	-0.000122809		7.435	-0.000192064
7.44	0.000277708		7.44	-0.000149548		7.44	-0.000180147
7.445	0.000295582		7.445	-0.000148095		7.445	-0.000173027
7.45	0.000293402		7.45	-0.000142573		7.45	-0.000173898
7.455	0.000263321		7.455	-0.000144462		7.455	-0.000180583
7.46	0.000264919		7.46	-0.000146933		7.46	-0.000166923
7.465	0.000266809		7.465	-0.000150566		7.465	-0.000159657
7.47	0.000266373		7.47	-0.000151147		7.47	-0.00016111
7.475	0.000263611		7.475	-0.000157105		7.475	-0.000168376
7.48	0.000317381		7.48	-0.000162482		7.48	-0.000169248
7.485	0.0003261		7.485	-0.000104644		7.485	-0.000162999
7.49	0.00032392		7.49	-0.000127169		7.49	-0.000166923
7.495	0.00031956		7.495	-0.000132546		7.495	-0.000174916
7.5	0.000408207		7.5	-0.000143736		7.5	-0.000177967
7.505	0.000417653		7.505	-0.000140684		7.505	-0.000173462
7.51	0.000413148		7.51	-0.000137632		7.51	-0.000178258
7.515	0.000420559		7.515	-9.5634e-05		7.515	-0.000182472
7.52	0.000390913		7.52	-0.000102755		7.52	-0.000207322
7.525	-3.38623e-05		7.525	-0.000114381		7.525	-0.000205433
7.53	-3.22638e-05		7.53	-0.000110602		7.53	-0.000203689
7.535	-3.93845e-05		7.535	-0.000108422		7.535	-0.000205143
7.54	-3.13918e-05		7.54	-0.000110312		7.54	-0.000200492
7.545	-3.35716e-05		7.545	-0.000107986		7.545	-0.000220692
7.55	-4.38895e-05		7.55	-0.000110457		7.55	-0.000216042
7.555	-4.98477e-05		7.555	-0.00010944		7.555	-0.000223744
7.56	-1.77316e-05		7.56	-0.000113509		7.56	-0.000219675
7.565	-1.56971e-05		7.565	-0.000114381		7.565	-0.00022447
7.57	-2.41257e-05		7.57	-0.000103627		7.57	-0.000227377
7.575	-3.61874e-05		7.575	-0.000110893		7.575	-0.000234207
7.58	-4.30176e-05		7.58	-0.000115398		7.58	-0.000233626
7.585	-8.60328e-05		7.585	-0.000115834		7.585	-0.000215025
7.59	-1.23547e-05		7.59	-0.000168876		7.59	-0.000215751
7.595	-2.19459e-05		7.595	-0.000173236		7.595	-0.000217204
7.6	-4.17097e-05		7.6	-0.000180647		7.6	-0.000214734
7.605	-0.000103326		7.605	-0.000177886		7.605	-0.000203253
7.61	-8.26904e-05		7.61	-0.00016161		7.61	-0.000204707
7.615	-8.77767e-05		7.615	-0.000160448		7.615	-0.00021081
7.62	-9.18457e-05		7.62	-0.000210874		7.62	-0.000211246
7.625	-8.41436e-05		7.625	-0.000212037		7.625	-0.000215606
7.63	-3.45889e-05		7.63	-0.00021567		7.63	-0.000208921
7.635	-4.53427e-05		7.635	1.35026e-05		7.635	-0.000211537
7.64	-4.60693e-05		7.64	6.96315e-06		7.64	-0.000211537
7.645	-5.47886e-05		7.645	-4.51727e-06		7.645	-0.000203689
7.65	-5.60965e-05		7.65	-4.08131e-06		7.65	-0.000198167
7.655	-6.22e-05		7.655	2.16753e-06		7.655	-0.000210665
7.66	-6.36533e-05		7.66	-3.64534e-06		7.66	-0.000203544
7.665	-8.3853e-05		7.665	-4.95324e-06		7.665	-0.00019497
7.67	-7.42618e-05		7.67	-2.77341e-06		7.67	-0.000195261
7.675	-7.45524e-05		7.675	-4.22663e-06		7.675	-0.000204707
7.68	-2.9648e-05		7.68	-1.48351e-05		7.68	-0.000214589
7.685	-2.45617e-05		7.685	-1.62883e-05		7.685	-0.000206886
7.69	-2.58696e-05		7.69	-9.16757e-06		7.69	-0.000216768
7.695	-0.000101437		7.695	-6.98774e-06		7.695	-0.000221419
7.7	-9.88211e-05		7.7	-1.251e-05		7.7	-0.000222145
7.705	-8.3853e-05		7.705	-5.3892e-06		7.705	-0.000218076
7.71	-0.00011844		7.71	-1.61084e-06		7.71	-0.000225924
7.715	-0.000149684		7.715	-2.07933e-05		7.715	-0.00023101
7.72	-0.000146196		7.72	-3.21284e-05		7.72	-0.000228394
7.725	-0.000138203		7.725	-3.14018e-05		7.725	-0.000216187
7.73	-0.000156223		7.73	-2.58796e-05		7.73	-0.000210229
7.735	-0.000220601		7.735	-1.32366e-05		7.735	-0.000200492
7.74	-0.000210428		7.74	-0.000250402		7.74	-0.000195987
7.745	-0.000131519		7.745	-0.000252146		7.745	-0.00018596
7.75	-0.000131083		7.75	-0.000244008		7.75	2.62097e-05
7.755	-0.000135733		7.755	-0.000240084		7.755	2.06874e-05
7.76	-0.000132972		7.76	-0.000245897		7.76	7.46018e-05
7.765	-0.00012527		7.765	-0.000249385		7.765	7.48925e-05
7.77	-0.000123526		7.77	-0.000257958		7.77	7.06781e-05
7.775	-0.000136024		7.775	-0.00025636		7.775	6.55919e-05
7.78	-0.000136024		7.78	-0.0002427		7.78	7.18407e-05
7.785	-0.000174243		7.785	-0.00022933		7.785	8.85527e-05
7.79	-0.000173371		7.79	-0.00022468		7.79	8.76808e-05
7.795	-0.00017526		7.795	-0.000226569		7.795	7.92521e-05
7.8	-0.000175115		7.8	-0.000220175		7.8	8.66635e-05
7.805	-0.000164216		7.805	-0.000217414		7.805	9.46562e-05
7.81	-0.000144307		7.81	-0.000210729		7.81	8.957e-05
7.815	-0.000150992		7.815	-0.000208113		7.815	0.000712419
7.82	-8.35623e-05		7.82	-0.000211456		7.82	0.000720703
7.825	-7.58603e-05		7.825	-0.000203608		7.825	0.000731892
7.83	-7.70229e-05		7.83	-0.000200556		7.83	0.000772146
7.835	-6.97568e-05		7.835	-0.000203753		7.835	0.000767932
7.84	-7.10647e-05		7.84	-0.000206515		7.84	0.000744245
7.845	-7.29539e-05		7.845	-0.000201428		7.845	0.00087518
7.85	-0.000136459		7.85	-0.000193436		7.85	0.000870675
7.855	-0.000138349		7.855	-0.000190093		7.855	0.00065182
7.86	-5.01383e-05		7.86	-0.000199248		7.86	0.000661411
7.865	-5.10103e-05		7.865	-0.000202446		7.865	0.000619268
7.87	-5.33354e-05		7.87	-0.000194744		7.87	0.000617815
7.875	-6.37986e-05		7.875	-0.000181665		7.875	0.000614472
7.88	-6.39439e-05		7.88	-0.000182536		7.88	0.000618687
7.885	-5.31901e-05		7.885	-8.7932e-05		7.885	0.000636416
7.89	-5.62418e-05		7.89	-8.98212e-05		7.89	0.000634091
7.895	-6.58331e-05		7.895	-0.000101011		7.895	0.000623773
7.9	-6.81582e-05		7.9	-0.000102609		7.9	0.00062479
7.905	-3.83673e-05		7.905	-3.50348e-05		7.905	0.00063162
7.91	-3.7786e-05		7.91	8.36931e-05		7.91	0.000631475
7.915	-6.24907e-05		7.915	7.83162e-05		7.915	0.000641648
7.92	-5.17369e-05		7.92	6.91609e-05		7.92	1.3276e-05
7.925	-0.000111319		7.925	7.11954e-05		7.925	1.26948e-05
7.93	-0.000115824		7.93	0.000179751		7.93	4.70205e-06
7.935	-0.000122218		7.935	0.000179896		7.935	-1.31725e-05
7.94	-0.000118294		7.94	0.000177862		7.94	0.00013491
7.945	-0.000111755		7.945	0.00016827		7.945	0.000144502
7.95	-0.000115969		7.95	0.00017045		7.95	3.4929e-05
7.955	-0.000132536		7.955	0.000173793		7.955	2.91161e-05
7.96	-0.000124688		7.96	0.000162748		7.96	3.4493e-05
7.965	-0.000203889		7.965	0.000163765		7.965	3.95793e-05
7.97	-0.000205487		7.97	0.000166672		7.97	2.43205e-05
7.975	-0.000215079		7.975	0.000164928		7.975	1.90889e-05
7.98	-0.00020912		7.98	0.000163765		7.98	2.50471e-05
7.985	-0.000196913		7.985	0.000159987		7.985	3.31851e-05
7.99	-0.000125996		7.99	5.39021e-05		7.99	2.19953e-05
7.995	-0.000131519		7.995	6.53825e-05		7.995	1.7781e-05
8	-0.00011655		8	7.03235e-05		8	2.12687e-05
8.005	-7.94933e-05		8.005	0.000379714		8.005	3.23132e-05
8.01	-0.000105506		8.01	0.000316499		8.01	2.25766e-05
8.015	-0.000111028		8.015	0.000201985		8.015	1.83623e-05
8.02	-9.73679e-05		8.02	0.000199805		8.02	9.20703e-06
8.025	-9.57694e-05		8.025	0.000203438		8.025	1.53105e-05
8.03	-9.95477e-05		8.03	0.000213029		8.03	1.40026e-05
8.035	-0.000107831		8.035	0.000107526		8.035	1.60372e-05
8.04	-0.000101001		8.04	0.000104619		8.04	-1.57883e-05
8.045	-9.75132e-05		8.045	0.000107962		8.045	-0.00015646
8.05	-9.72226e-05		8.05	0.000119152		8.05	-0.000160384
8.055	-7.29539e-05		8.055	0.000116826		8.055	-0.000195261
8.06	-7.20819e-05		8.06	0.000104474		8.06	-0.00019061
8.065	-7.26632e-05		8.065	0.00017016		8.065	-0.000180729
8.07	4.60647e-05		8.07	0.00017728		8.07	-0.000184652
8.075	4.30129e-05		8.075	0.000183093		8.075	-0.00017913
8.08	4.31583e-05		8.08	0.000179315		8.08	-0.0001816
8.085	3.45843e-05		8.085	0.0001751		8.085	-0.000184071
8.09	7.45478e-05		8.09	0.000180477		8.09	-0.00015646
8.095	1.58378e-05		8.095	0.000178588		8.095	-0.000161401
8.1	1.88895e-05		8.1	0.00016827		8.1	-0.000160965
8.105	1.48205e-05		8.105	0.000171613		8.105	-0.000157622
8.11	-2.00567e-05		8.11	-0.0001324		8.11	-0.000165615
8.115	-3.93845e-05		8.115	-0.000141265		8.115	-0.000162854
8.12	5.42027e-05		8.12	-0.000144172		8.12	-0.000162563
8.125	0.000270296		8.125	-0.000145189		8.125	-0.000155152
8.13	0.000279887		8.13	-0.000141265		8.13	2.65003e-05
8.135	0.000275383		8.135	-0.000146787		8.135	9.13138e-05
8.14	0.000281631		8.14	-0.000150856		8.14	9.13138e-05
8.145	0.000283085		8.145	-0.000152019		8.145	0.00010105
8.15	0.000283956		8.15	-0.000147223		8.15	0.00010105
8.155	0.000311568		8.155	-0.000147223		8.155	9.75627e-05
8.16	0.000285555		8.16	-0.000146497		8.16	0.000101196
8.165	0.000289333		8.165	-0.000141556		8.165	0.000110206
8.17	0.000293402		8.17	-0.000212618		8.17	0.000101341
8.175	0.000216382		8.175	-0.000210729		8.175	9.43656e-05
8.18	0.000218707		8.18	-0.000213926		8.18	9.14592e-05
8.185	0.000225101		8.185	-0.000214071		8.185	0.000104683
8.19	0.000222921		8.19	-0.00019547		8.19	0.000107009
8.195	0.000241813		8.195	-0.000138068		8.195	9.65454e-05
8.2	0.000225828		8.2	-0.000139812		8.2	9.71267e-05
8.205	0.000228298		8.205	-3.93945e-05		8.205	0.000103812
8.21	0.000232513		8.21	-3.2855e-05		8.21	0.000103521
8.215	0.000235419		8.215	-3.75053e-05		8.215	0.00010105
8.22	0.000236291		8.22	-4.73872e-05		8.22	9.46562e-05
8.225	0.000145901		8.225	-5.17469e-05		8.225	0.000102504
8.23	-3.926e-06		8.23	-4.40448e-05		8.23	9.48016e-05
8.235	-2.0202e-05		8.235	-3.82319e-05		8.235	-9.46981e-05
8.24	-1.75862e-05		8.24	-3.89585e-05		8.24	-0.000161546
8.245	2.93527e-05		8.245	-4.02664e-05		8.245	-0.000159657
8.25	2.36851e-05		8.25	-3.92492e-05		8.25	-0.000163581
8.255	1.83082e-05		8.255	-3.93945e-05		8.255	-0.000173172
8.26	-3.78068e-06		8.26	-4.27369e-05		8.26	-0.000168667
8.265	2.63009e-05		8.265	-3.83773e-05		8.265	-0.000155007
8.27	2.4993e-05		8.27	-3.89585e-05		8.27	-0.000159512
8.275	8.57168e-06		8.275	-2.82047e-05		8.275	-0.00016794
8.28	-3.31357e-05		8.28	-1.6579e-05		8.28	-0.000165906
8.285	-2.99386e-05		8.285	2.12047e-05		8.285	-0.00016794
8.29	-2.70322e-05		8.29	2.81801e-05		8.29	-0.000173027
8.295	4.09784e-05		8.295	0.000146181		8.295	-0.000173898
8.3	-3.31357e-05		8.3	9.73533e-05		8.3	-0.00019933
8.305	-3.2845e-05		8.305	0.00010026		8.305	-0.000194389
8.31	-2.77588e-05		8.31	-8.7316e-06		8.31	-0.000198022
8.315	-3.76407e-05		8.315	-4.80791e-06		8.315	-0.000204852
8.32	0.000154039		8.32	-5.82517e-06		8.32	-0.000203689
8.325	0.000168862		8.325	-2.19212e-06		8.325	-0.000162273
8.33	0.000167408		8.33	3.62075e-06		8.33	-0.000165615
8.335	8.908e-05		8.335	-2.48277e-06		8.335	-0.000163581
8.34	0.000101432		8.34	-1.35272e-05		8.34	-0.000161837
8.345	0.000107681		8.345	-1.62883e-05		8.345	-0.00015864
8.35	5.75451e-05		8.35	-9.74886e-06		8.35	-0.00015893
8.355	5.78358e-05		8.355	-5.97049e-06		8.355	-0.000166342
8.36	6.77176e-05		8.36	-1.251e-05		8.36	-0.000161837
8.365	7.26586e-05		8.365	-2.07933e-05		8.365	-0.00015646
8.37	5.21682e-05		8.37	-2.22465e-05		8.37	-0.000171573
8.375	0.000180923		8.375	-1.46898e-05		8.375	-0.000182472
8.38	0.000187027		8.38	-1.94854e-05		8.38	-0.000178113
8.385	0.000188625		8.385	-3.86679e-05		8.385	-0.000167504
8.39	0.000196037		8.39	-8.35723e-05		8.39	-0.000153844
8.395	0.000193566		8.395	-8.21191e-05		8.395	-0.00015893
8.4	0.000134856		8.4	-0.000215815		8.4	-0.000167504
8.405	0.000149824		8.405	7.27939e-05		8.405	-0.000162854
8.41	0.000143576		8.41	7.09047e-05		8.41	-0.000152972
8.415	0.000134275		8.415	8.54369e-05		8.415	-0.000157768
8.42	0.000138489		8.42	7.65723e-05		8.42	-0.000141346
8.425	-5.28994e-05		8.425	7.6427e-05		8.425	-0.000139602
8.43	-5.18822e-05		8.43	8.23852e-05		8.43	-0.000182908
8.435	-5.76951e-05		8.435	8.47103e-05		8.435	-0.000175933
8.44	-6.72863e-05		8.44	0.000139061		8.44	-0.000170992
8.445	-7.1646e-05		8.445	0.00012758		8.445	-0.000159802
8.45	-7.36805e-05		8.45	0.000132812		8.45	-0.000166342
8.455	-7.03381e-05		8.455	0.000133829		8.455	-0.00017477
8.46	-6.11828e-05		8.46	0.000130487		8.46	-0.000169248
8.465	-7.00474e-05		8.465	0.000326526		8.465	-0.000160819
8.47	-9.41708e-05		8.47	0.000336262		8.47	-0.000163871
8.475	-0.000101001		8.475	0.000340041		8.475	-0.000164162
8.48	-0.000229029		8.48	0.00032391		8.48	-0.000159948
8.485	-0.000209411		8.485	0.000332775		8.485	-8.11831e-05
8.49	-0.000216096		8.49	0.000340041		8.49	-8.04565e-05
8.495	-0.000226268		8.495	0.000353556		8.495	-8.88852e-05
8.5	-0.000238475		8.5	0.00035123		8.5	-8.71413e-05
8.505	-0.000232227		8.505	0.000348324		8.505	-8.19097e-05
8.51	-0.000225106		8.51	3.98059e-05		8.51	-8.35083e-05
8.515	-0.000222054		8.515	6.26214e-05		8.515	-9.57153e-05
8.52	-0.000219438		8.52	6.18948e-05		8.52	-9.1065e-05
8.525	-0.000224379		8.525	6.11682e-05		8.525	-9.44074e-05
8.53	-0.000228158		8.53	6.10229e-05		8.53	-8.80133e-05
8.535	-0.000231064		8.535	5.73898e-05		8.535	-9.26636e-05
8.54	-0.000229175		8.54	5.43381e-05		8.54	-0.000117514
8.545	-0.00018427		8.545	1.44092e-06		8.545	-0.000116932
8.55	-0.000191391		8.55	1.78623e-05		8.55	-6.81042e-05
8.555	-0.0001911		8.555	1.65544e-05		8.555	-7.04293e-05
8.56	-0.000188049		8.56	1.23401e-05		8.56	-6.24366e-05
8.565	-0.000188921		8.565	8.56169e-06		8.565	-5.92395e-05
8.57	-0.000184125		8.57	-0.000179194		8.57	-6.81042e-05
8.575	-0.000174098		8.575	-0.00010043		8.575	8.31758e-05
8.58	-0.000172063		8.58	6.30574e-05		8.58	8.81168e-05
8.585	-0.000161019		8.585	6.98875e-05		8.585	9.37843e-05
8.59	-0.000178022		8.59	6.2912e-05		8.59	1.61825e-05
8.595	-0.000177295		8.595	6.68357e-05		8.595	9.23685e-07
8.6	-0.000177586		8.6	6.87249e-05		8.6	4.12076e-06
8.605	-0.000161019		8.605	7.93334e-05		8.605	0.000634817
8.61	-0.000167558		8.61	8.47103e-05		8.61	0.000639177
8.615	-0.000179911		8.615	9.44469e-05		8.615	0.000631475
8.62	-0.000179184		8.62	6.34933e-05		8.62	0.000626389
8.625	-0.000166686		8.625	4.73626e-05		8.625	0.000632783
8.63	-0.000165379		8.63	5.53553e-05		8.63	0.000629295
8.635	-0.000169157		8.635	5.75351e-05		8.635	0.000623918
8.64	-0.000173662		8.64	5.65179e-05		8.64	0.000633364
8.645	-0.0001616		8.645	4.95424e-05		8.645	0.000654872
8.65	-0.000197204		8.65	4.82345e-05		8.65	0.000651529
8.655	-0.000196913		8.655	4.89612e-05		8.655	0.000589768
8.66	-0.000193716		8.66	5.31755e-05		8.66	0.000591221
8.665	-0.000191972		8.665	5.37568e-05		8.665	0.000593546
8.67	-0.000202581		8.67	5.79711e-05		8.67	0.000590349
8.675	-0.000202145		8.675	5.14316e-05		8.675	0.000588024
8.68	-0.000198367		8.68	-2.89313e-05		8.68	0.000450985
8.685	-0.000198657		8.685	-0.000192709		8.685	0.000453165
8.69	-0.000154915		8.69	-0.000186896		8.69	0.000458251
8.695	-0.00015942		8.695	-0.000187477		8.695	0.000453892
8.7	-0.000168866		8.7	-0.000197505		8.7	0.00046886
8.705	-0.000160874		8.705	-0.000210148		8.705	0.000467988
8.71	-0.00015259		8.71	-0.000221192		8.71	-0.000162273
8.715	-0.000157967		8.715	-0.000217414		8.715	-0.000171428
8.72	-0.000156805		8.72	-0.000202155		8.72	-0.000163145
8.725	-0.000158839		8.725	-0.000197941		8.725	-0.000153989
8.73	2.76088e-05		8.73	-0.000184426		8.73	-0.000151519
8.735	3.4439e-05		8.735	-0.000189803		8.735	-0.00015893
8.74	4.99884e-05		8.74	-0.000185734		8.74	-0.000167068
8.745	0.000128172		8.745	-0.000178322		8.745	-0.000162709
8.75	0.000117999		8.75	-0.000169458		8.75	-0.000168086
8.755	0.000120324		8.755	-0.000168295		8.755	-0.000172009
8.76	0.000117272		8.76	-0.000122373		8.76	-0.000169539
8.765	0.000118871		8.765	-0.000128913		8.765	-0.000167214
8.77	0.000117563		8.77	-0.00011627		8.77	-0.000171573
8.775	0.000165955		8.775	-0.000111329		8.775	-0.000175933
8.78	0.000174384		8.78	-0.000109004		8.78	-5.67691e-05
8.785	0.000172785		8.785	-0.000102755		8.785	-7.05746e-05
8.79	0.000170024		8.79	-0.00010973		8.79	-2.50889e-05
8.795	0.000213185		8.795	0.000464291		8.795	-3.84585e-05
8.8	0.000220596		8.8	0.000467052		8.8	-2.77047e-05
8.805	0.000236		8.805	0.000796351		8.805	0.000235182
8.81	0.000264338		8.81	0.00080696		8.81	0.00036946
8.815	0.000238761		8.815	0.000806814		8.815	0.000364374
8.82	0.000245301		8.82	0.000822654		8.82	0.000364664
8.825	0.000253294		8.825	0.000802455		8.825	0.000362339
8.83	0.0002562		8.83	0.000813063		8.83	0.000397798
8.835	5.36214e-05		8.835	0.000816115		8.835	0.000393583
8.84	4.67913e-05		8.84	0.000813354		8.84	0.000396926
8.845	4.34489e-05		8.845	0.000803763		8.845	0.000407389
8.85	0.000266518		8.85	0.000796351		8.85	0.000402012
8.855	0.000263321		8.855	0.000903744		8.855	0.000393874
8.86	0.000264919		8.86	0.000901855		8.86	0.000393874
8.865	0.000269279		8.865	0.000848812		8.865	0.000540649
8.87	0.000262885		8.87	0.000847504		8.87	0.000548932
8.875	0.000261432		8.875	0.000831374		8.875	0.000541666
8.88	0.000223648		8.88	0.000825561		8.88	0.000542393
8.885	0.000214202		8.885	0.000822509		8.885	0.000428896
8.89	0.000210569		8.89	0.00081844		8.89	0.000430059
8.895	0.000203303		8.895	0.000877441		8.895	0.000382539
8.9	0.000107245		8.9	0.000299932		8.9	0.000386753
8.905	0.000108989		8.905	0.000292666		8.905	0.000384719
8.91	0.00010492		8.91	-3.56161e-05		8.91	0.000113257
8.915	0.000110878		8.915	-3.54708e-05		8.915	-2.95939e-05
8.92	0.000124974		8.92	-3.72147e-05		8.92	-2.4653e-05
8.925	0.000124829		8.925	-5.75597e-05		8.925	-1.65149e-05
8.93	0.00011829		8.93	-5.59612e-05		8.93	-1.28819e-05
8.935	0.000115383		8.935	3.3993e-05		8.935	-5.7205e-05
8.94	0.000122359		8.94	3.16679e-05		8.94	-6.59243e-05
8.945	0.000123957		8.945	3.51556e-05		8.945	-6.33086e-05
8.95	0.000114366		8.95	3.92246e-05		8.95	-6.33086e-05
8.955	-0.000180637		8.955	3.89339e-05		8.955	-6.28726e-05
8.96	-8.58875e-05		8.96	-7.73235e-05		8.96	-5.73504e-05
8.965	-6.91755e-05		8.965	-8.93852e-05		8.965	-5.06656e-05
8.97	-7.13553e-05		8.97	-7.51437e-05		8.97	-0.000154716
8.975	-7.46977e-05		8.975	-6.58431e-05		8.975	-0.00016794
8.98	-7.5279e-05		8.98	-6.06115e-05		8.98	-0.000165615
8.985	-8.25451e-05		8.985	-4.69512e-05		8.985	-0.000158349
8.99	-8.39983e-05		8.99	-4.49167e-05		8.99	-0.000159802
8.995	-8.21091e-05		8.995	-4.40448e-05		8.995	-0.000167504
9	-7.25179e-05		9	-9.67966e-05		9	-0.000180002
9.005	-7.13553e-05		9.005	-9.70873e-05		9.005	-0.000174916
9.01	-7.5715e-05		9.01	2.19313e-05		9.01	-0.000168812
9.015	-8.87939e-05		9.015	5.8843e-05		9.015	-0.000170411
9.02	-0.00012556		9.02	5.49193e-05		9.02	-0.000165324
9.025	-5.95842e-05		9.025	5.30302e-05		9.025	-0.000161255
9.03	-6.17641e-05		9.03	5.73898e-05		9.03	-0.000166632
9.035	-7.03381e-05		9.035	5.86977e-05		9.035	-0.000116206
9.04	-7.15006e-05		9.04	0.000129324		9.04	-9.68779e-05
9.045	-7.121e-05		9.045	0.000123221		9.045	-8.37691e-06
9.05	-7.42618e-05		9.05	0.000124528		9.05	-1.28819e-05
9.055	-7.32445e-05		9.055	0.000123947		9.055	6.32667e-05
9.06	-6.48158e-05		9.06	0.000122203		9.06	5.17863e-05
9.065	-0.000148085		9.065	0.000129179		9.065	0.000139415
9.07	-0.000167413		9.07	0.000143856		9.07	0.000138543
9.075	-0.000167994		9.075	0.000133102		9.075	0.000106863
9.08	-0.000160583		9.08	0.000452084		9.08	0.000108026
9.085	-0.00015695		9.085	0.00045034		9.085	0.000111804
9.09	-0.000156514		9.09	0.000438133		9.09	0.000102068
9.095	-0.000168721		9.095	0.000440313		9.095	9.37843e-05
9.1	-0.000170755		9.1	0.000481003		9.1	9.39296e-05
9.105	-0.000167704		9.105	0.000463564		9.105	0.000108462
9.11	-0.000173081		9.11	0.00046618		9.11	0.000104247
9.115	0.000282067		9.115	0.000354137		9.115	8.9134e-05
9.12	0.000289915		9.12	0.000379423		9.12	8.21586e-05
9.125	0.000275237		9.125	0.000379132		9.125	8.72448e-05
9.13	0.000209842		9.13	0.000367071		9.13	8.49197e-05
9.135	0.000204611		9.135	0.000365036		9.135	8.01241e-05
9.14	0.000234692		9.14	0.000364455		9.14	2.2722e-05
9.145	0.000244284		9.145	0.000193556		9.145	9.64299e-06
9.15	0.000231059		9.15	0.000199951		9.15	-7.68235e-05
9.155	0.000264193		9.155	0.000209396		9.155	-7.95846e-05
9.16	0.000281922		9.16	0.000206635		9.16	-0.000158494
9.165	0.00027858		9.165	0.000217389		9.165	-0.000145706
9.17	0.000269279		9.17	0.000218697		9.17	-0.000232318
9.175	0.000266373		9.175	0.000249505		9.175	-0.000243362
9.18	0.000255909		9.18	0.000251976		9.18	-0.000256587
9.185	0.000259106		9.185	-8.35723e-05		9.185	-0.000246414
9.19	0.00025373		9.19	-8.2991e-05		9.19	-0.000248303
9.195	0.000301395		9.195	-7.31092e-05		9.195	-0.000238712
9.2	0.00031244		9.2	-7.70328e-05		9.2	-0.000232608
9.205	0.000317816		9.205	-0.000123681		9.205	-0.000222436
9.21	0.000315637		9.21	-0.000116996		9.21	-0.000222436
9.215	0.000316073		9.215	-0.000128186		9.215	-0.000218803
9.22	-0.000137041		9.22	-0.000127024		9.22	-0.000217059
9.225	-0.000129048		9.225	-0.000188931		9.225	-0.000204271
9.23	-0.000124979		9.23	-0.000180938		9.23	-0.000203108
9.235	0.000576635		9.235	-0.000160157		9.235	-0.000216914
9.24	0.000584773		9.24	-0.00016626		9.24	-0.000206741
9.245	0.000562102		9.245	-0.000165098		9.245	-0.000197586
9.25	0.00055658		9.25	-0.000162773		9.25	-0.000196859
9.255	0.000558324		9.255	-0.000162191		9.255	-0.00020398
9.26	0.000525627		9.26	-8.45896e-05		9.26	-0.000204561
9.265	0.000511676		9.265	-9.02571e-05		9.265	-0.000199766
9.27	0.000507025		9.27	-9.69419e-05		9.27	-0.000198894
9.275	0.000503102		9.275	-8.88039e-05		9.275	-0.000202672
9.28	0.000509787		9.28	-0.000119321		9.28	-0.000197005
9.285	0.000517634		9.285	-0.000124117		9.285	-0.000186396
9.29	0.000508188		9.29	-0.000118595		9.29	-0.000202672
9.295	0.000505282		9.295	-0.000124408		9.295	-0.000204852
9.3	0.000457325		9.3	-0.000133854		9.3	-0.000211827
9.305	0.000458924		9.305	-0.000122373		9.305	-0.000205143
9.31	0.00045253		9.31	-0.000108568		9.31	-0.000197005
9.315	0.000438288		9.315	-0.000101011		9.315	-0.00020863
9.32	0.000440759		9.32	-9.43261e-05		9.32	-0.000174189
9.325	0.000440613		9.325	-0.000101592		9.325	-0.000164598
9.33	0.000433347		9.33	-9.14197e-05		9.33	-0.000164453
9.335	0.000436399		9.335	-0.000101447		9.335	-0.00017012
9.34	-0.000267104		9.34	-0.000112055		9.34	-2.56702e-05
9.345	-0.000272626		9.345	-0.000115252		9.345	1.24041e-05
9.35	-0.000271027		9.35	-0.000124117		9.35	5.57398e-06
9.355	-0.000276404		9.355	-0.000125861		9.355	5.17543e-08
9.36	-0.000268121		9.36	-0.000121647		9.36	1.09509e-05
9.365	-0.000262453		9.365	-0.000212182		9.365	2.14141e-05
9.37	-0.00026972		9.37	-0.000203608		9.37	1.66184e-05
9.375	-0.000239638		9.375	-0.000209276		9.375	2.46111e-05
9.38	-0.000228303		9.38	-0.000218431		9.38	1.53105e-05
9.385	-0.000228884		9.385	-0.000220465		9.385	2.35939e-05
9.39	-0.000226995		9.39	-0.000214943		9.39	9.53829e-05
9.395	-0.000230192		9.395	-0.000208404		9.395	0.000101486
9.4	-0.000233389		9.4	-0.000205643		9.4	9.74174e-05
9.405	-0.000236005		9.405	-0.00020913		9.405	0.000101922
9.41	-0.000241091		9.41	-0.000215815		9.41	8.62276e-05
9.415	-0.000239347		9.415	-0.000224825		9.415	6.95156e-05
9.42	-0.000214643		9.42	-0.000196342		9.42	7.66363e-05
9.425	-0.000215079		9.425	-0.000196342		9.425	4.3067e-05
9.43	-0.000224089		9.43	-0.000202155		9.43	3.76901e-05
9.435	-0.000218566		9.435	-0.000209712		9.435	2.91161e-05
9.44	-0.000210574		9.44	-0.000208985		9.44	3.28945e-05
9.445	-0.000208684		9.445	-0.000204189		9.445	-9.33902e-05
9.45	-0.000211736		9.45	-0.000198377		9.45	-0.000132482
9.455	-0.000222345		9.455	-0.00019329		9.455	-0.000135969
9.46	-5.17369e-05		9.46	-0.000192273		9.46	-7.95846e-05
9.465	1.3222e-05		9.465	-0.000183408		9.465	-6.44711e-05
9.47	7.84507e-06		9.47	-0.000180211		9.47	-6.83948e-05
9.475	7.99039e-06		9.475	-0.000182536		9.475	-7.44983e-05
9.48	-2.29632e-05		9.48	-0.000178613		9.48	-8.91758e-05
9.485	-3.00839e-05		9.485	-0.000179775		9.485	-7.31904e-05
9.49	-4.50521e-05		9.49	-0.000176724		9.49	-9.07744e-05
9.495	-3.96752e-05		9.495	-0.00017498		9.495	-0.000170556
9.5	-3.2845e-05		9.5	-0.000175997		9.5	-0.000123762
9.505	-2.29632e-05		9.505	-0.000176724		9.505	-0.000112427
9.51	-2.20912e-05		9.51	-0.000178322		9.51	-0.000102255
9.515	-2.26725e-05		9.515	-0.000179049		9.515	-0.000100656
9.52	-1.32266e-05		9.52	-0.000175706		9.52	-9.70232e-05
9.525	-2.0638e-05		9.525	-0.000205497		9.525	-9.29542e-05
9.53	-1.83129e-05		9.53	-0.000201864		9.53	-9.64419e-05
9.535	-1.45345e-05		9.535	-0.000191982		9.535	-0.000103127
9.54	-1.77316e-05		9.54	-0.000193436		9.54	-0.000105161
9.545	-2.32538e-05		9.545	-0.000195034		9.545	-0.000100075
9.55	-2.73228e-05		9.55	-8.7932e-05		9.55	-9.93484e-05
9.555	-2.15099e-05		9.555	-8.57522e-05		9.555	-0.000104871
9.56	-1.25e-05		9.56	-8.18285e-05		9.56	-0.000100511
9.565	-0.00013239		9.565	-8.86586e-05		9.565	-0.000106324
9.57	-0.000199093		9.57	-0.00010043		9.57	-0.000129866
9.575	-0.000203889		9.575	-9.82498e-05		9.575	-0.0001319
9.58	-0.000196623		9.58	-9.607e-05		9.58	-0.000130593
9.585	-0.000183544		9.585	-3.00939e-05		9.585	-0.000123617
9.59	-0.000183253		9.59	-3.00939e-05		9.59	-2.53796e-05
9.595	-0.000173371		9.595	-3.30003e-05		9.595	-3.04658e-05
9.6	-0.000149974		9.6	-3.59068e-05		9.6	-1.73869e-05
9.605	-0.000148376		9.605	-3.96851e-05		9.605	-5.05202e-05
9.61	-0.00015041		9.61	-3.16924e-05		9.61	-5.12468e-05
9.615	-0.000146923		9.615	-3.18378e-05		9.615	-6.82495e-05
9.62	-0.000142708		9.62	4.40202e-05		9.62	-6.47618e-05
9.625	-0.000146632		9.625	4.02418e-05		9.625	-6.56337e-05
9.63	-0.000157967		9.63	4.27123e-05		9.63	-6.24366e-05
9.635	-0.000162472		9.635	4.37296e-05		9.635	-6.20007e-05
9.64	-0.000157967		9.64	8.0496e-05		9.64	-4.60153e-05
9.645	-0.000153607		9.645	6.91609e-05		9.645	-3.49708e-05
9.65	-0.0001523		9.65	8.0496e-05		9.65	4.36483e-05
9.655	-0.000149248		9.655	3.12319e-05		9.655	3.50743e-05
9.66	-0.000151573		9.66	2.89067e-05		9.66	3.68182e-05
9.665	-0.000157386		9.665	2.78895e-05		9.665	4.19044e-05
9.67	-0.00020447		9.67	5.86977e-05		9.67	-5.17983e-06
9.675	-0.000182526		9.675	5.84071e-05		9.675	-7.6503e-06
9.68	-0.00016843		9.68	5.30302e-05		9.68	-5.76112e-06
9.685	-0.000172354		9.685	4.98331e-05		9.685	1.19681e-05
9.69	-0.000189357		9.69	-1.13474e-05		9.69	9.49767e-06
9.695	-0.000193571		9.695	-7.27839e-06		9.695	7.03875e-05
9.7	-0.000190519		9.7	-4.80791e-06		9.7	8.25945e-05
9.705	-0.000216822		9.705	3.86433e-05		9.705	6.67545e-05
9.71	-0.000208394		9.71	3.71901e-05		9.71	6.23948e-05
9.715	-0.000214643		9.715	3.73354e-05		9.715	5.58553e-05
9.72	-0.000215805		9.72	4.60547e-05		9.72	6.13776e-05
9.725	-0.000215079		9.725	-1.2074e-05		9.725	0.000195655
9.73	-0.000212172		9.73	-1.45445e-05		9.73	0.000198271
9.735	-0.000207522		9.735	-2.18106e-05		9.735	0.000185918
9.74	-0.000201854		9.74	-3.43082e-05		9.74	0.000188098
9.745	-0.00020229		9.745	-7.16559e-05		9.745	0.000184174
9.75	-0.000209266		9.75	-5.68331e-05		9.75	0.000187808
9.755	-0.000205487		9.755	-6.29366e-05		9.755	0.000102504
9.76	-0.000203162		9.76	0.000233229		9.76	0.000124302
9.765	-0.000198657		9.765	0.000221022		9.765	0.000125174
9.77	-0.000194734		9.77	0.000231049		9.77	0.000123285
9.775	-0.000198803		9.775	0.000210123		9.775	0.000129098
9.78	-0.000216532		9.78	0.00020649		9.78	0.000135056
9.785	-0.000220455		9.785	0.00021114		9.785	0.000161504
9.79	-0.000221473		9.79	0.000203584		9.79	0.000143775
9.795	-0.000220455		9.795	0.00020431		9.795	0.000127499
9.8	-0.000214207		9.8	0.000210123		9.8	-3.48255e-05
9.805	-0.000214497		9.805	0.000205473		9.805	-2.66875e-05
9.81	-0.000214352		9.81	0.000162748		9.81	-2.0148e-05
9.815	-0.000225396		9.815	0.000161876		9.815	9.66908e-05
9.82	-0.000220601		9.82	0.000155918		9.82	9.55282e-05
9.825	-0.000204615		9.825	0.000159696		9.825	0.000100469
9.83	-0.000217985		9.83	0.000141531		9.83	-1.86948e-05
9.835	-9.82398e-05		9.835	0.000144438		9.835	-2.3781e-05
9.84	-9.50428e-05		9.84	0.00014313		9.84	-2.14559e-05
9.845	-9.30083e-05		9.845	0.000147489		9.845	-2.31997e-05
9.85	-9.54787e-05		9.85	0.00014996		9.85	-3.56974e-05
9.855	-9.75132e-05		9.855	0.000151994		9.855	-4.77591e-05
9.86	-9.53334e-05		9.86	0.000259678		9.86	-4.4562e-05
9.865	-8.60328e-05		9.865	-0.000101447		9.865	-6.04021e-05
9.87	-8.89393e-05		9.87	-8.66241e-05		9.87	-5.06656e-05
9.875	-9.31536e-05		9.875	-4.81138e-05		9.875	-5.95302e-05
9.88	-8.48702e-05		9.88	2.74882e-06		9.88	-6.6651e-05
9.885	-9.48974e-05		9.885	9.96785e-05		9.885	-5.02296e-05
9.89	-9.82398e-05		9.89	9.70627e-05		9.89	-7.37717e-05
9.895	-9.44615e-05		9.895	0.000108688		9.895	-7.27545e-05
9.9	-8.95205e-05		9.9	0.000101277		9.9	-5.92395e-05
9.905	-8.73407e-05		9.905	9.43016e-05		9.905	-2.95939e-05
9.91	-0.00010071		9.91	0.000104183		9.91	-2.93032e-05
9.915	-4.12737e-05		9.915	0.000104765		9.915	-2.56702e-05
9.92	-2.83401e-05		9.92	0.000131213		9.92	-0.000149048
9.925	-2.58696e-05		9.925	0.000131359		9.925	-0.00014062
9.93	-4.09831e-05		9.93	0.000124964		9.93	-0.000144979
9.935	-3.3717e-05		9.935	0.000130051		9.935	-0.000156169
9.94	-0.000133844		9.94	0.000160568		9.94	-0.00015675
9.945	-0.000134134		9.945	0.000164928		9.945	-0.000145415
9.95	-0.00011408		9.95	0.000170741		9.95	-0.000147305
9.955	-7.96387e-05		9.955	0.000256917		9.955	-0.000147741
9.96	-7.15006e-05		9.96	0.000250668		9.96	-0.000148612
9.965	-7.90574e-05		9.965	0.00014342		9.965	-0.000144834
9.97	-8.77767e-05		9.97	0.000161586		9.97	-0.000146287
9.975	-8.70501e-05		9.975	0.000158098		9.975	-0.000153553
9.98	-8.21091e-05		9.98	0.000108543		9.98	-0.000150502
9.985	-8.10919e-05		9.985	3.79167e-05		9.985	-0.000142509
[truncated: 70,029 more rows]

## Sheet: b
Orange			yellow			gray
Time / s	ECL intensity		Time / s	ECL intensity		Time / s	ECL intensity
0			0			0
0.005			0.005			0.005
0.01			0.01			0.01
0.015			0.015			0.015
0.02			0.02			0.02
0.025			0.025			0.025
0.03			0.03			0.03
0.035			0.035			0.035
0.04			0.04			0.04
0.045			0.045			0.045
0.05			0.05			0.05
0.055			0.055			0.055
0.06			0.06			0.06
0.065			0.065			0.065
0.07			0.07			0.07
0.075			0.075			0.075
0.08			0.08			0.08
0.085			0.085			0.085
0.09			0.09			0.09
0.095	-6.43123e-05		0.095	-5.11401e-05		0.095	-5.50656e-05
0.1	-3.71371e-05		0.1	-1.81521e-05		0.1	8.73064e-06
0.105	7.4906e-05		0.105	-1.75708e-05		0.105	0.000128766
0.11	8.69677e-05		0.11	-8.56082e-06		0.11	0.000126587
0.115	2.30261e-05		0.115	-5.50906e-06		0.115	0.000161028
0.12	6.05191e-05		0.12	-1.33564e-05		0.12	0.000126877
0.125	5.17998e-05		0.125	-1.17579e-05		0.125	0.000122082
0.13	5.93566e-05		0.13	-8.27018e-06		0.13	4.1864e-05
0.135	6.60475e-06		0.135	5.20384e-05		0.135	3.48886e-05
0.14	9.80183e-06		0.14	5.2329e-05		0.14	3.76497e-05
0.145	1.75039e-05		0.145	4.52082e-05		0.145	5.55243e-05
0.15	2.12823e-05		0.15	6.62799e-05		0.15	-4.05767e-06
0.155	7.18604e-06		0.155	6.84597e-05		0.155	-9.64823e-05
0.16	-1.7664e-05		0.16	-3.7652e-06		0.16	-8.48566e-05
0.165	-0.000100207		0.165	-1.82974e-05		0.165	-9.21227e-05
0.17	-9.73003e-05		0.17	-7.25024e-05		0.17	-8.71817e-05
0.175	-9.93348e-05		0.175	-7.48276e-05		0.175	-8.02063e-05
0.18	-0.000104857		0.18	-7.96232e-05		0.18	-8.19502e-05
0.185	-0.000103549		0.185	0.000413308		0.185	-8.39847e-05
0.19	-0.000109217		0.19	0.000412		0.19	-9.57557e-05
0.195	-0.000135811		0.195	0.000324371		0.195	6.00292e-05
0.2	-0.000175774		0.2	0.000318995		0.2	0.000154052
0.205	-0.000176065		0.205	0.0002831		0.205	0.000106387
0.21	-0.000179262		0.21	0.000293273		0.21	9.63597e-05
0.215	-0.0001967		0.215	0.000289494		0.215	9.6069e-05
0.22	-0.000217772		0.22	0.000279467		0.22	0.000122227
0.225	-0.000271251		0.225	0.000272782		0.225	0.00011467
0.23	-0.000268925		0.23	0.000299231		0.23	0.000111764
0.235	-0.000271541		0.235	0.000301411		0.235	0.0001914
0.24	-0.000241024		0.24	0.000249531		0.24	0.000203317
0.245	-0.000244221		0.245	0.000240521		0.245	0.000216541
0.25	-0.000247127		0.25	0.000309403		0.25	0.000236159
0.255	-0.000250905		0.255	0.000289058		0.255	0.000233689
0.26	-0.000243058		0.26	0.000282809		0.26	0.000229474
0.265	-0.000235792		0.265	0.000283827		0.265	0.00022279
0.27	-0.000230851		0.27	0.000292691		0.27	0.000292689
0.275	-0.000234629		0.275	0.000290075		0.275	0.000235578
0.28	-0.000238117		0.28	0.0003126		0.28	0.000244152
0.285	-0.000237245		0.285	0.000320157		0.285	0.000241972
0.29	-0.000232886		0.29	-0.000158097		0.29	0.000232236
0.295	-0.00023274		0.295	-0.000161439		0.295	0.00022526
0.3	-0.00023274		0.3	-0.000162021		0.3	6.09012e-05
0.305	-0.000181878		0.305	-0.000135572		0.305	-2.57106e-05
0.31	-0.000177954		0.31	-0.000129033		0.31	0.000184861
0.315	-0.000161097		0.315	-0.000136735		0.315	0.000182536
0.32	-0.000161387		0.32	-0.000138914		0.32	0.000185297
0.325	-0.000159207		0.325	-0.000139641		0.325	0.000249093
0.33	-0.000154702		0.33	-0.000131212		0.33	0.00025912
0.335	-0.000156301		0.335	-0.000155045		0.335	0.000271327
0.34	-0.000158771		0.34	-0.000159695		0.34	0.000181518
0.345	-0.000180424		0.345	-0.000158388		0.345	0.000182536
0.35	0.000162244		0.35	-0.000151993		0.35	0.000172363
0.355	0.000158902		0.355	-0.000218115		0.355	0.000124261
0.36	0.000152944		0.36	-7.70074e-05		0.36	0.000130074
0.365	0.000179683		0.365	-7.7298e-05		0.365	0.000132545
0.37	0.000193053		0.37	-7.48276e-05		0.37	0.000213634
0.375	0.000186804		0.375	-6.9596e-05		0.375	0.000910888
0.38	0.000181718		0.38	-7.16305e-05		0.38	0.000916701
0.385	0.000182153		0.385	2.95135e-05		0.385	0.000904204
0.39	0.000183316		0.39	2.2538e-05		0.39	0.000901878
0.395	0.000179683		0.395	1.94863e-05		0.395	0.000939807
0.4	0.000174742		0.4	2.28287e-05		0.4	0.000942569
0.405	0.000179102		0.405	3.50357e-05		0.405	0.000982387
0.41	0.000137976		0.41	1.32375e-05		0.41	0.000980062
0.415	0.000136086		0.415	1.58532e-05		0.415	0.000813959
0.42	0.00011952		0.42	7.36913e-05		0.42	0.000826892
0.425	0.000122717		0.425	7.67431e-05		0.425	0.000885021
0.43	0.000129256		0.43	0.000152456		0.43	0.000794776
0.435	0.000121554		0.435	0.000153037		0.435	0.000782424
0.44	0.000119229		0.44	0.00015202		0.44	0.000740571
0.445	0.000120973		0.445	0.000147951		0.445	0.000743042
0.45	0.000122136		0.45	0.000195907		0.45	0.000725458
0.455	-0.000218789		0.455	0.00019736		0.455	0.000715867
0.46	-0.000218208		0.46	0.000194018		0.46	0.000723569
0.465	-0.00021225		0.465	8.79329e-05		0.465	0.000796375
0.47	-0.00014235		0.47	8.74969e-05		0.47	0.000808582
0.475	-0.000129998		0.475	9.53443e-05		0.475	0.000723278
0.48	-0.00012404		0.48	9.50536e-05		0.48	-2.75998e-05
0.485	-0.000126074		0.485	9.49083e-05		0.485	-2.97796e-05
0.49	-8.10243e-05		0.49	-2.7598e-05		0.49	-1.21957e-05
0.495	-7.46301e-05		0.495	-2.19304e-05		0.495	0.000409383
0.5	-7.82632e-05		0.5	-3.23936e-05		0.5	0.000379592
0.505	-2.26049e-05		0.505	-3.68986e-05		0.505	0.000386422
0.51	1.05284e-05		0.51	-4.14035e-05		0.51	0.000238484
0.515	3.55299e-06		0.515	-3.5736e-05		0.515	0.000234997
0.52	-2.25373e-07		0.52	-3.9805e-05		0.52	0.000223371
0.525	-9.51982e-07		0.525	-0.00010738		0.525	0.000215814
0.53	1.51849e-06		0.53	-0.000107234		0.53	0.000281064
0.535	-2.69584e-06		0.535	-0.000170595		0.535	0.000246768
0.54	8.05797e-06		0.54	-0.000171176		0.54	0.000253598
0.545	9.51119e-06		0.545	-0.000174228		0.545	0.000261736
0.55	1.59053e-05		0.55	-0.000164782		0.55	0.000252871
0.555	7.33136e-06		0.555	-0.000209977		0.555	0.000361717
0.56	4.2796e-06		0.56	-0.000212157		0.56	0.000374796
0.565	8.7985e-05		0.565	-0.000220004		0.565	0.00037436
0.57	8.91475e-05		0.57	-0.000210994		0.57	0.000409092
0.575	-2.79818e-05		0.575	-0.000203437		0.575	0.000413452
0.58	-4.78909e-05		0.58	-0.000213755		0.58	0.000414614
0.585	-5.48664e-05		0.585	-0.000217388		0.585	0.000401535
0.59	-4.90535e-05		0.59	-0.000229595		0.59	0.000411272
0.595	-9.49752e-05		0.595	-0.000222765		0.595	0.00038991
0.6	-9.88989e-05		0.6	-0.000217679		0.6	0.000465622
0.605	-9.97708e-05		0.605	-0.000189341		0.605	0.000466785
0.61	-0.000150343		0.61	-0.000187888		0.61	0.000492362
0.615	-0.000176937		0.615	-0.000196171		0.615	0.000490327
0.62	-0.000174176		0.62	-0.000202129		0.62	0.000499482
0.625	-0.00016938		0.625	-0.000199514		0.625	0.000609346
0.63	-0.000164584		0.63	-0.000183528		0.63	0.000605567
0.635	-0.000168508		0.635	-0.000184255		0.635	0.000493234
0.64	-0.000168072		0.64	-0.000194863		0.64	0.00070831
0.645	-0.000173449		0.645	-0.000197624		0.645	0.000704095
0.65	-0.0001672		0.65	-0.000189486		0.65	0.000811198
0.655	-0.000173158		0.655	-8.00591e-05		0.655	0.000809308
0.66	-0.000181296		0.66	-7.46822e-05		0.66	0.000704095
0.665	-0.000177227		0.665	-7.62808e-05		0.665	0.000706857
0.67	-0.000240442		0.67	-6.37831e-05		0.67	0.000707583
0.675	-0.00023928		0.675	-0.000105781		0.675	0.000597865
0.68	-0.000226637		0.68	-0.000111303		0.68	0.000582025
0.685	-0.000233322		0.685	-0.000106798		0.685	0.000603242
0.69	-0.000232159		0.69	-5.17214e-05		0.69	0.000600917
0.695	-0.000224021		0.695	-3.63173e-05		0.695	0.000804222
0.7	-0.000181151		0.7	-4.60538e-05		0.7	0.000857119
0.705	-0.000137264		0.705	-5.6081e-05		0.705	0.000365786
0.71	-0.000128254		0.71	-6.97413e-05		0.71	0.00036506
0.715	-0.000139734		0.715	-2.38196e-05		0.715	0.000718773
0.72	-0.000148599		0.72	-1.71348e-05		0.72	0.000719645
0.725	-0.000148018		0.725	-2.20757e-05		0.725	0.000713396
0.73	-0.000142205		0.73	-2.17851e-05		0.73	0.000615304
0.735	-0.000141333		0.735	-2.38196e-05		0.735	0.000610363
0.74	-0.000149762		0.74	-2.52728e-05		0.74	0.000667184
0.745	-0.000156156		0.745	-2.48369e-05		0.745	0.000497448
0.75	-0.000154702		0.75	-1.97506e-05		0.75	0.000532906
0.755	-6.02433e-05		0.755	-2.22211e-05		0.755	0.000488438
0.76	-6.03886e-05		0.76	-0.000133828		0.76	0.000496431
0.765	-5.26865e-05		0.765	-0.000115808		0.765	0.000572143
0.77	-6.03886e-05		0.77	-0.000111449		0.77	0.000560082
0.775	-7.28863e-05		0.775	-0.000116826		0.775	0.000549764
0.78	-7.60834e-05		0.78	-0.000120895		0.78	0.000551653
0.785	-7.44848e-05		0.785	-0.000120749		0.785	0.000551508
0.79	-6.80907e-05		0.79	-0.000115227		0.79	0.000552089
0.795	-6.83813e-05		0.795	-0.000158097		0.795	0.000558192
0.8	-7.47755e-05		0.8	-0.00016173		0.8	0.000346749
0.805	-0.000112414		0.805	-0.000165218		0.805	0.000302862
0.81	-0.000150488		0.81	-0.000170159		0.81	0.000296468
0.815	-0.000149326		0.815	-0.00016856		0.815	0.000294579
0.82	-0.000134357		0.82	-0.000212447		0.82	-8.34034e-05
0.825	-7.12877e-05		0.825	-0.000217098		0.825	-8.60192e-05
0.83	-5.60289e-05		0.83	-0.00021143		0.83	-8.93616e-05
0.835	-2.4052e-06		0.835	-0.000210703		0.835	-0.000138335
0.84	-9.09e-06		0.84	0.000268277		0.84	-0.000119879
0.845	-2.55052e-06		0.845	0.00027409		0.845	-0.000183094
0.85	3.66864e-05		0.85	0.000277142		0.85	-0.000227999
0.855	3.49425e-05		0.855	0.000276997		0.855	-4.5765e-05
0.86	-5.35585e-05		0.86	0.000276851		0.86	-0.000126128
0.865	-4.78909e-05		0.865	0.000274817		0.865	-0.000123512
0.87	-4.62924e-05		0.87	0.000250112		0.87	-0.000197336
0.875	-5.28319e-05		0.875	0.000248513		0.875	-0.000202277
0.88	-6.18418e-05		0.88	0.000250257		0.88	-0.000118862
0.885	-5.1524e-05		0.885	0.000246915		0.885	-0.000113194
0.89	-4.46938e-05		0.89	0.000252582		0.89	-0.000112177
0.895	-4.78909e-05		0.895	0.000246915		0.895	-0.000135719
0.9	-5.29772e-05		0.9	0.000236016		0.9	-0.000124093
0.905	-5.41398e-05		0.905	0.000234708		0.905	-0.000125256
0.91	-4.87629e-05		0.91	0.000243282		0.91	-0.000131214
0.915	-5.23959e-05		0.915	0.000255489		0.915	-9.53198e-05
0.92	-6.27137e-05		0.92	0.000250403		0.92	0.000362735
0.925	-7.24503e-05		0.925	0.000247642		0.925	0.000408656
0.93	-0.000127091		0.93	0.000250839		0.93	0.00040793
0.935	-0.000134212		0.935	0.000253018		0.935	0.000407203
0.94	-0.000190742		0.94	0.000252582		0.94	0.00042377
0.945	-0.000187255		0.945	-0.000231194		0.945	0.000490182
0.95	-0.000182314		0.95	-0.000239477		0.95	0.000482334
0.955	-0.000208762		0.955	-0.000238605		0.955	0.000486985
0.96	-0.000210361		0.96	-0.000243837		0.96	0.000267403
0.965	-0.000217045		0.965	-0.000249359		0.965	0.000282081
0.97	-0.00021225		0.97	-0.000243401		0.97	0.000276123
0.975	-0.000215156		0.975	-0.000242965		0.975	0.000342971
0.98	-0.000215302		0.98	-0.000245871		0.98	0.000401535
0.985	-0.000192195		0.985	-0.000250086		0.985	0.000328148
0.99	-0.000194375		0.99	-0.000162311		0.99	0.000317975
0.995	-0.00020106		0.995	-0.000158533		0.995	0.00031318
1	-0.000193067		1	-0.000167252		1	0.000321318
1.005	-0.000191033		1.005	-0.000168415		1.005	0.000305914
1.01	-0.00018304		1.01	-0.000164055		1.01	0.000300101
1.015	-0.000180715		1.015	-0.000159695		1.015	0.000299084
1.02	-0.000175193		1.02	-0.000164782		1.02	0.000269438
1.025	-0.000167491		1.025	-0.000165363		1.025	-0.000186872
1.03	-0.000160225		1.03	-0.000162747		1.03	-0.000243112
1.035	-0.000167927		1.035	-0.000170885		1.035	-0.000250814
1.04	-0.00017839		1.04	-0.000173792		1.04	-0.000187163
1.045	-0.000170543		1.045	-0.000177425		1.045	-0.00018106
1.05	0.000119084		1.05	-0.000172774		1.05	-0.000258226
1.055	0.000111091		1.055	-0.000171903		1.055	-0.000259679
1.06	9.83028e-05		1.06	-0.000180477		1.06	-0.0002559
1.065	0.000107894		1.065	-0.000182656		1.065	-0.000201114
1.07	0.000109493		1.07	-0.000176989		1.07	-0.000205619
1.075	0.000104261		1.075	-0.000180186		1.075	-0.000197626
1.08	0.000104406		1.08	-0.000182366		1.08	-0.000252558
1.085	0.000119374		1.085	-0.000167979		1.085	-0.000304147
1.09	0.000103389		1.09	-0.000161585		1.09	-0.00031679
1.095	0.000102226		1.095	-0.000148796		1.095	-0.000317371
1.1	9.67043e-05		1.1	-0.000148651		1.1	-0.000313738
1.105	8.81303e-05		1.105	-0.000146471		1.105	-0.000315192
1.11	9.21993e-05		1.11	-0.000143129		1.11	-0.000323766
1.115	8.33347e-05		1.115	-0.000146907		1.115	-0.000323911
1.12	6.80759e-05		1.12	-0.00015737		1.12	-0.000303421
1.125	5.17998e-05		1.125	-0.000156353		1.125	-0.000296736
1.13	5.76127e-05		1.13	-0.000152575		1.13	-0.000306618
1.135	5.67408e-05		1.135	-0.000148796		1.135	-0.000302113
1.14	5.51422e-05		1.14	-0.000146471		1.14	-0.000267671
1.145	6.47335e-05		1.145	-0.000155772		1.145	-0.000326963
1.15	5.65955e-05		1.15	-0.000146907		1.15	-0.000332776
1.155	-0.000232595		1.155	-0.000148215		1.155	-0.000296445
1.16	-0.000222858		1.16	-0.000116971		1.16	-0.000285401
1.165	-0.00021472		1.165	-3.22483e-05		1.165	-0.000256191
1.17	-0.000218499		1.17	-2.73073e-05		1.17	-0.000312431
1.175	-0.000226346		1.175	-2.3093e-05		1.175	-9.34306e-05
1.18	-0.000233031		1.18	-2.57088e-05		1.18	-9.82262e-05
1.185	-0.00022344		1.185	-2.81793e-05		1.185	-0.000112177
1.19	-0.000223585		1.19	-4.00956e-05		1.19	-0.000110869
1.195	-0.000227509		1.195	-3.95144e-05		1.195	-0.00010433
1.2	-0.000238553		1.2	-0.000132375		1.2	-0.000100842
1.205	-0.000226782		1.205	-0.000111594		1.205	-0.000103603
1.21	-0.000211087		1.21	-0.000107525		1.21	-0.00011145
1.215	-0.000213994		1.215	-0.000104473		1.215	-8.03516e-05
1.22	-0.000216464		1.22	-0.000107234		1.22	-7.58466e-05
1.225	-0.00021007		1.225	-0.000101131		1.225	-3.63191e-05
1.23	-0.000113722		1.23	-0.000100695		1.23	-4.72182e-05
1.235	-7.30316e-05		1.235	-9.76431e-05		1.235	-3.05062e-05
1.24	-7.92804e-05		1.24	-0.000103892		1.24	-2.77451e-05
1.245	-7.50661e-05		1.245	5.94455e-07		1.245	-4.75089e-05
1.25	-7.55021e-05		1.25	4.49133e-07		1.25	-5.027e-05
1.255	-8.07337e-05		1.255	6.98861e-06		1.255	-5.63735e-05
1.26	-7.89898e-05		1.26	3.03854e-05		1.26	-9.32853e-05
1.265	-8.13149e-05		1.265	-5.0731e-06		1.265	-9.6337e-05
1.27	-7.65193e-05		1.27	-8.54361e-05		1.27	-0.000132522
1.275	-8.46573e-05		1.275	-8.70346e-05		1.275	-0.000128162
1.28	-9.19234e-05		1.28	-9.09583e-05		1.28	-0.000343093
1.285	-8.82904e-05		1.285	-8.35469e-05		1.285	-0.00028293
1.29	-9.11968e-05		1.29	-7.817e-05		1.29	-0.000282785
1.295	-9.3522e-05		1.295	-7.33743e-05		1.295	-0.000288452
1.3	-9.87536e-05		1.3	-8.03498e-05		1.3	-0.000203294
1.305	-8.88717e-05		1.305	-9.43007e-05		1.305	-0.000199515
1.31	-0.000100061		1.31	-0.00012104		1.31	-0.000204602
1.315	4.57025e-06		1.315	-0.000119151		1.315	-0.000203585
1.32	2.2451e-06		1.32	-0.000101567		1.32	-0.000225237
1.325	5.15153e-06		1.325	-9.74978e-05		1.325	-0.000214338
1.33	4.13428e-06		1.33	-0.000103892		1.33	-0.000277844
1.335	0.00020555		1.335	-0.000100695		1.335	-0.000280169
1.34	0.000154397		1.34	-0.000106217		1.34	-0.000288452
1.345	0.000162244		1.345	-0.000105345		1.345	-0.000269561
1.35	0.000163407		1.35	-0.000171612		1.35	-0.000275809
1.355	0.000183461		1.355	-0.000165508		1.355	7.71772e-05
1.36	0.000178811		1.36	-0.000100259		1.36	7.65959e-05
1.365	0.000178084		1.365	-0.000127725		1.365	8.48793e-05
1.37	0.0001807		1.37	0.000425806		1.37	8.93842e-05
1.375	0.000176195		1.375	0.000429148		1.375	0.000140247
1.38	0.000176195		1.38	0.000475651		1.38	0.000142281
1.385	0.000206422		1.385	0.000591764		1.385	0.000191836
1.39	0.000256994		1.39	0.000585805		1.39	0.000142572
1.395	0.000257576		1.395	0.000587404		1.395	0.000153762
1.4	0.000468147		1.4	0.000580283		1.4	0.000161028
1.405	0.000475704		1.405	0.000573017		1.405	8.3426e-05
1.41	0.000476285		1.41	0.000589438		1.41	8.06649e-05
1.415	0.000479482		1.415	0.000594525		1.415	8.18275e-05
1.42	0.000354941		1.42	0.000588712		1.42	0.000197213
1.425	0.000361335		1.425	0.000568221		1.425	0.000208403
1.43	0.000361917		1.43	0.000568076		1.43	0.000196632
1.435	0.00035901		1.435	0.000561101		1.435	0.000199974
1.44	6.2699e-05		1.44	0.000555142		1.44	0.000200701
1.445	7.05463e-05		1.445	0.000565751		1.445	0.000203317
1.45	7.27262e-05		1.45	0.000566914		1.45	0.000179629
1.455	0.00020337		1.455	0.000531019		1.455	0.000173526
1.46	0.000169365		1.46	0.00052913		1.46	-0.000175537
1.465	0.000187821		1.465	0.000450801		1.465	-0.000175101
1.47	0.000190873		1.47	0.000455888		1.47	-0.00018571
1.475	0.000306113		1.475	-8.31109e-05		1.475	-0.000101133
1.48	0.000294051		1.48	-8.54361e-05		1.48	-0.000147636
1.485	0.000733214		1.485	-0.00013935		1.485	-3.93709e-05
1.49	0.000752542		1.49	-0.000254155		1.49	-9.79356e-05
1.495	0.000694849		1.495	-0.000250958		1.495	3.20842e-06
1.5	0.000686565		1.5	-0.000256189		1.5	-1.00592e-06
1.505	0.000549527		1.505	-0.00025648		1.505	4.04108e-05
1.51	0.000565367		1.51	-0.000248487		1.51	6.52608e-05
1.515	0.000558392		1.515	-0.000240349		1.515	6.38076e-05
1.52	0.0005597		1.52	-0.00024994		1.52	0.000144607
1.525	0.000581062		1.525	-0.000252411		1.525	4.95661e-05
1.53	0.000589926		1.53	-0.000254155		1.53	3.59058e-05
1.535	0.000581643		1.535	-0.000253719		1.535	0.000118013
1.54	0.000571907		1.54	-0.000255899		1.54	0.000118303
1.545	0.000585131		1.545	-0.000255753		1.545	0.000129057
1.55	0.000586439		1.55	-0.000267815		1.55	0.000156232
1.555	0.000614922		1.555	-0.000263165		1.555	0.000156959
1.56	0.000477883		1.56	-0.000261711		1.56	0.000168294
1.565	0.000488782		1.565	-0.000182366		1.565	0.000180937
1.57	0.000483406		1.57	-0.000177861		1.57	0.000178176
1.575	0.000477157		1.575	-0.000175245		1.575	0.00019111
1.58	0.000357702		1.58	-0.000178442		1.58	0.000100865
1.585	0.000369037		1.585	-0.000176262		1.585	0.000100574
1.59	-6.44576e-05		1.59	-0.000123801		1.59	0.000228603
1.595	-0.000104712		1.595	-0.000126998		1.595	0.000361136
1.6	-0.000102823		1.6	-1.48097e-05		1.6	0.000250691
1.605	-0.00010602		1.605	-1.35018e-05		1.605	0.000256504
1.61	-0.000184203		1.61	-2.89327e-06		1.61	0.000210001
1.615	-0.000204984		1.615	2.77428e-06		1.615	0.000179629
1.62	-0.000186092		1.62	-1.07406e-05		1.62	0.000178467
1.625	-0.000187836		1.625	-1.43737e-05		1.625	0.00011249
1.63	-0.000199462		1.63	-8.70614e-06		1.63	0.000222499
1.635	-0.000208326		1.635	3.03811e-07		1.635	0.000227149
1.64	-0.000203531		1.64	1.64345e-05		1.64	0.000163789
1.645	-0.00018958		1.645	2.68977e-05		1.645	0.000170183
1.65	-0.000191178		1.65	3.1984e-05		1.65	0.000157395
1.655	-0.000196991		1.655	3.40185e-05		1.655	0.000127895
1.66	-0.000236955		1.66	0.000373054		1.66	0.000136469
1.665	-0.000231432		1.665	0.00037102		1.665	0.000200265
1.67	-0.000233903		1.67	0.000421156		1.67	0.000188203
1.675	-0.000242331		1.675	0.000419557		1.675	0.000190383
1.68	-0.000241605		1.68	0.000515906		1.68	0.000181082
1.685	-0.00023492		1.685	0.000512127		1.685	0.000207095
1.69	-0.000231432		1.69	0.000597867		1.69	0.000214652
1.695	-0.000238262		1.695	0.000555869		1.695	-1.641e-05
1.7	-0.000245674		1.7	0.000554416		1.7	-0.000144003
1.705	-0.00023928		1.705	0.000436996		1.705	-0.000143276
1.71	-0.000222568		1.71	0.000436705		1.71	-7.38121e-05
1.715	-0.000220243		1.715	0.000431328		1.715	1.35263e-05
1.72	-0.00022155		1.72	0.000431474		1.72	2.42801e-05
1.725	-0.000233758		1.725	0.00043903		1.725	5.72681e-05
1.73	-0.000212105		1.73	0.000444843		1.73	4.21547e-05
1.735	-0.00021908		1.735	0.000442227		1.735	-7.83171e-05
1.74	-0.000227509		1.74	0.000430747		1.74	-7.512e-05
1.745	-0.000224602		1.745	0.000413308		1.745	-8.68911e-05
1.75	-0.000234629		1.75	0.000419121		1.75	-9.53198e-05
1.755	-0.000235065		1.755	0.000418249		1.755	-4.72182e-05
1.76	-8.37854e-05		1.76	0.000417668		1.76	-4.37305e-05
1.765	-7.57927e-05		1.765	7.02036e-05		1.765	-5.79721e-05
1.77	-8.16056e-05		1.77	6.17749e-05		1.77	-0.000122495
1.775	-9.3086e-05		1.775	-5.84062e-05		1.775	-0.000124529
1.78	-9.01796e-05		1.78	-5.81156e-05		1.78	-0.00012264
1.785	-8.26228e-05		1.785	-0.000148796		1.785	0.000222499
1.79	-8.64012e-05		1.79	-0.000152575		1.79	0.000305914
1.795	-8.64012e-05		1.795	-0.000243837		1.795	0.000314197
1.8	-7.92804e-05		1.8	-0.000246889		1.8	0.000363171
1.805	-6.99798e-05		1.805	-0.000247761		1.805	0.000364333
1.81	-6.92532e-05		1.81	-0.000247615		1.81	0.00039921
1.815	-7.02705e-05		1.815	-0.000244709		1.815	0.000319283
1.82	-6.50389e-05		1.82	-0.000253719		1.82	0.000236305
1.825	-6.43123e-05		1.825	-0.000262293		1.825	0.000233979
1.83	-6.28591e-05		1.83	-0.00026331		1.83	0.000243861
1.835	-8.30588e-05		1.835	-0.000258224		1.835	0.000243571
1.84	-8.21869e-05		1.84	-0.000257788		1.84	0.000332508
1.845	-7.71006e-05		1.845	-0.000179895		1.845	0.00032466
1.85	-7.65193e-05		1.85	-0.000179459		1.85	0.000316377
1.855	-7.43395e-05		1.855	-0.000180912		1.855	0.000319138
1.86	-7.86991e-05		1.86	-0.000182656		1.86	0.000290219
1.865	-0.000209343		1.865	-0.000180331		1.865	0.000303879
1.87	-0.000208762		1.87	-0.000170159		1.87	0.000427257
1.875	-0.000136392		1.875	-0.000156934		1.875	0.000461117
1.88	-0.000129271		1.88	-0.000153301		1.88	0.000466349
1.885	6.60414e-05		1.885	-0.000161149		1.885	0.000761352
1.89	6.80759e-05		1.89	-0.000162021		1.89	0.000421445
1.895	6.32803e-05		1.895	-0.000156644		1.895	0.000306204
1.9	5.49969e-05		1.9	-0.000124237		1.9	0.000292399
1.905	5.13639e-05		1.905	-0.000133102		1.905	0.000325677
1.91	5.38343e-05		1.91	-2.55635e-05		1.91	0.000480445
1.915	5.863e-05		1.915	-2.01866e-05		1.915	0.000450654
1.92	0.000133907		1.92	-2.13491e-05		1.92	0.000547439
1.925	0.000134052		1.925	-8.56082e-06		1.925	0.000546276
1.93	0.000135796		1.93	-1.44005e-06		1.93	0.000534796
1.935	0.000132889		1.935	-5.65438e-06		1.935	0.000491635
1.94	0.000147422		1.94	-6.96228e-06		1.94	0.000587402
1.945	0.000157594		1.945	-7.39824e-06		1.945	0.000482044
1.95	0.000160791		1.95	-7.7734e-05		1.95	0.000480445
1.955	0.000158321		1.955	-7.71527e-05		1.955	0.000478847
1.96	0.00016268		1.96	-8.51454e-05		1.96	0.000480155
1.965	0.000158175		1.965	-2.73073e-05		1.965	0.0005999
1.97	0.000140882		1.97	-2.13491e-05		1.97	0.000578101
1.975	0.000149165		1.975	2.64617e-05		1.975	0.000461553
1.98	7.59233e-05		1.98	2.32647e-05		1.98	0.000433797
1.985	0.000104552		1.985	1.10576e-05		1.985	0.000501517
1.99	-9.03249e-05		1.99	0.000114963		1.99	0.000270746
1.995	-9.6719e-05		1.995	0.00011816		1.995	0.000302135
2	-9.83176e-05		2	0.000114527		2	0.000319574
2.005	-3.78637e-05		2.005	9.18565e-05		2.005	0.000318121
2.01	-3.4812e-05		2.01	0.000101157		2.01	0.000223371
2.015	-3.98982e-05		2.015	-3.91052e-06		2.015	0.000241972
2.02	0.000435449		2.02	-5.50906e-06		2.02	0.000282808
2.025	0.000350727		2.025	-5.0731e-06		2.025	0.000226713
2.03	0.000349419		2.03	-1.01594e-05		2.03	0.00022526
2.035	0.000351308		2.035	-7.54357e-06		2.035	0.000385114
2.04	0.000345786		2.04	-1.0886e-05		2.04	0.000391508
2.045	0.000332126		2.045	-2.91965e-05		2.045	0.000298357
2.05	0.000327475		2.05	-1.82974e-05		2.05	0.000313325
2.055	0.000323552		2.055	-1.69895e-05		2.055	0.000743332
2.06	0.000338956		2.06	-1.62629e-05		2.06	0.00076266
2.065	0.00034099		2.065	-1.62629e-05		2.065	0.000756847
2.07	0.000345205		2.07	-7.39556e-05		2.07	0.000619809
2.075	0.000340264		2.075	-7.64261e-05		2.075	0.000623733
2.08	0.000377902		2.08	-0.000127434		2.08	0.000635794
2.085	0.000384587		2.085	-0.000130776		2.085	0.000626784
2.09	0.000450272		2.09	-0.000127579		2.09	0.000690435
2.095	0.000446058		2.095	-0.000226253		2.095	0.000667765
2.1	0.000438937		2.1	-0.000237152		2.1	0.000896647
2.105	0.000450708		2.105	-0.000240204		2.105	0.000886765
2.11	0.000396503		2.11	-0.000244418		2.11	0.000890398
2.115	0.0004199		2.115	-0.000235408		2.115	0.000896792
2.12	0.000419319		2.12	-0.000237733		2.12	0.000725748
2.125	-7.21597e-05		2.125	-0.000241076		2.125	0.00068564
2.13	-4.45485e-05		2.13	-0.000238169		2.13	0.000731271
2.135	-4.7019e-05		2.135	-0.000235989		2.135	0.000729817
2.14	-4.91988e-05		2.14	-0.000240785		2.14	0.000584786
2.145	-4.49845e-05		2.145	-0.000230031		2.145	0.000582025
2.15	-4.42579e-05		2.15	-0.000223056		2.15	0.00062039
2.155	-4.42579e-05		2.155	-0.000227851		2.155	0.000613269
2.16	-4.48392e-05		2.16	-0.000229014		2.16	0.000190674
2.165	-5.83541e-05		2.165	-0.000232938		2.165	0.000178757
2.17	-5.50117e-05		2.17	-0.000175972		2.17	0.000189511
2.175	-5.29772e-05		2.175	-0.000175245		2.175	0.000191545
2.18	-5.5593e-05		2.18	-0.000181639		2.18	0.000191545
2.185	-0.000101224		2.185	-0.000186435		2.185	0.00019111
2.19	-0.000101369		2.19	-0.000160422		2.19	0.000176141
2.195	-0.000194521		2.195	-0.000142983		2.195	3.50339e-05
2.2	-0.000198008		2.2	-0.000146035		2.2	-9.87055e-06
2.205	-0.000192486		2.205	-0.000148796		2.205	-0.000227708
2.21	-0.0001967		2.21	-0.000142838		2.21	-0.000234683
2.215	-0.000198444		2.215	-9.63352e-05		2.215	-0.000234683
2.22	-0.00022809		2.22	-0.000106362		2.22	-0.000230033
2.225	-0.000229398		2.225	-0.000109124		2.225	-0.000225964
2.23	-0.000219225		2.23	-8.52907e-05		2.23	-0.000235555
2.235	-0.000240588		2.235	-7.3665e-05		2.235	-0.000322748
2.24	-0.000240588		2.24	-7.80246e-05		2.24	-0.000319842
2.245	-0.000194521		2.245	-8.06404e-05		2.245	-0.000325655
2.25	-0.000194666		2.25	-9.18302e-05		2.25	-0.000324638
2.255	-0.000194957		2.255	-7.70074e-05		2.255	-0.000362276
2.26	-0.000196119		2.26	-7.87512e-05		2.26	-0.000356318
2.265	-0.000195829		2.265	-8.09311e-05		2.265	-0.000360677
2.27	-0.000193358		2.27	-7.86059e-05		2.27	-0.000353121
2.275	-0.000201932		2.275	-0.000136008		2.275	-0.000361695
2.28	-0.000203095		2.28	-0.000128451		2.28	-0.00035719
2.285	-0.000198444		2.285	-0.000129614		2.285	-0.000357916
2.29	-0.000199171		2.29	-0.000129178		2.29	-0.000373466
2.295	-0.000177663		2.295	-0.000141676		2.295	-0.000369106
2.3	-0.00017621		2.3	-0.000141385		2.3	-0.000359515
2.305	-0.000165311		2.305	-0.000133392		2.305	-0.000269851
2.31	-0.000164439		2.31	-0.000129614		2.31	-0.000317371
2.315	-0.00017156		2.315	-0.000129178		2.315	-0.00032144
2.32	-4.6583e-05		2.32	-0.000178733		2.32	-0.00031679
2.325	-3.11789e-05		2.325	-0.000181203		2.325	-0.000288598
2.33	-1.98438e-05		2.33	-0.000172338		2.33	-0.000299061
2.335	-1.95532e-05		2.335	-0.000184981		2.335	-0.000301967
2.34	-2.88538e-05		2.34	-0.000201403		2.34	-0.000299352
2.345	-2.89991e-05		2.345	-0.000203001		2.345	-0.000299788
2.35	-7.04158e-05		2.35	-0.000185999		2.35	-0.000305891
2.355	-6.83813e-05		2.355	-0.000190504		2.355	-0.000305746
2.36	-7.36129e-05		2.36	-0.000193846		2.36	-0.000306908
2.365	-7.66646e-05		2.365	-0.00019777		2.365	-0.000292812
2.37	-1.91172e-05		2.37	-0.000198642		2.37	-0.000291504
2.375	-2.15877e-05		2.375	-0.000191812		2.375	-0.000298189
2.38	-8.07275e-06		2.38	-0.000171612		2.38	-0.000279733
2.385	-2.11456e-06		2.385	-0.000186435		2.385	-0.000283511
2.39	-6.61338e-07		2.39	-0.000169723		2.39	-0.000292812
2.395	-5.45696e-06		2.395	0.000299376		2.395	-0.000288016
2.4	-3.24868e-05		2.4	0.000303009		2.4	-0.000237154
2.405	-9.38065e-06		2.405	0.000346606		2.405	-0.000242385
2.41	2.2451e-06		2.41	0.00034399		2.41	-0.00034135
2.415	1.82305e-05		2.415	0.000344426		2.415	-0.000346581
2.42	1.19817e-05		2.42	0.000400084		2.42	-0.000337281
2.425	-0.000111251		2.425	0.000403572		2.425	-0.000347744
2.43	-0.000120261		2.43	0.000408949		2.43	-0.000369978
2.435	-5.60289e-05		2.435	0.000406478		2.435	-0.000370559
2.44	-6.05339e-05		2.44	0.000392818		2.44	-0.000367798
2.445	-5.5157e-05		2.445	0.000393254		2.445	-0.000354138
2.45	0.000157158		2.45	0.000399357		2.45	-0.00033234
2.455	0.000157739		2.455	0.000390783		2.455	-0.000164057
2.46	0.000254088		2.46	0.000392091		2.46	-0.000165946
2.465	0.000707056		2.465	0.000390638		2.465	-0.000165365
2.47	0.000726093		2.47	0.000460974		2.47	-0.000175101
2.475	0.000665348		2.475	0.000552672		2.475	-0.000173794
2.48	0.000662878		2.48	0.000547586		2.48	-0.000166527
2.485	0.000665494		2.485	0.000529566		2.485	-0.000179316
2.49	0.000667528		2.49	0.000534216		2.49	-0.000176555
2.495	0.000667383		2.495	0.00052012		2.495	-0.00017423
2.5	0.000664331		2.5	5.45088e-05		2.5	-0.000175392
2.505	0.000674794		2.505	3.66343e-05		2.505	-0.000198934
2.51	0.000668691		2.51	-2.14945e-05		2.51	-0.000149379
2.515	0.000659245		2.515	2.04767e-06		2.515	-0.000145601
2.52	0.000637592		2.52	-5.65438e-06		2.52	-0.000135574
2.525	0.000662006		2.525	4.18658e-05		2.525	-5.55016e-05
2.53	0.000656484		2.53	5.24743e-05		2.53	-5.66642e-05
2.535	0.000656339		2.535	6.78784e-05		2.535	-7.22136e-05
2.54	0.000595303		2.54	6.61346e-05		2.54	-3.44299e-05
2.545	0.000600535		2.545	6.59893e-05		2.545	-3.51565e-05
2.55	0.000600244		2.55	6.01764e-05		2.55	-5.18685e-05
2.555	0.000387929		2.555	6.01764e-05		2.555	1.83219e-05
2.56	0.00038139		2.56	5.30556e-05		2.56	-0.000131069
2.565	0.000293325		2.565	5.65433e-05		2.565	-0.00013136
2.57	-0.000149035		2.57	6.41001e-05		2.57	-0.000129616
2.575	-0.000167636		2.575	-3.7652e-06		2.575	-0.000102586
2.58	-0.000169525		2.58	-9.41554e-05		2.58	-0.000107527
2.585	-0.000161823		2.585	-9.74978e-05		2.585	-0.000111015
2.59	0.000138412		2.59	4.28831e-05		2.59	-5.09966e-05
2.595	0.000132889		2.595	4.31737e-05		2.595	5.17459e-05
2.6	0.000130419		2.6	3.92501e-05		2.6	6.43889e-05
2.605	0.000137976		2.605	3.30012e-05		2.605	7.23816e-05
2.61	0.000137104		2.61	4.36097e-05		2.61	5.56696e-05
2.615	0.000122717		2.615	0.000215235		2.615	3.06309e-06
2.62	0.00011516		2.62	0.000257233		2.62	2.99476e-05
2.625	0.000124606		2.625	0.000252437		2.625	3.85216e-05
2.63	0.000136086		2.63	0.000199685		2.63	-4.6201e-05
2.635	0.000135941		2.635	0.000194454		2.635	-4.69276e-05
2.64	0.000129838		2.64	0.000184136		2.64	-3.3122e-05
2.645	0.000129983		2.645	0.000181665		2.645	5.07286e-05
2.65	0.000133035		2.65	0.000212764		2.65	5.11646e-05
2.655	0.00013536		2.655	0.000233691		2.655	5.10193e-05
2.66	0.000132017		2.66	0.00023122		2.66	-4.48931e-05
2.665	0.000139284		2.665	0.000234999		2.665	-6.01519e-05
2.67	0.000151927		2.67	0.000252873		2.67	-5.94253e-05
2.675	0.000144951		2.675	0.000246479		2.675	-6.23317e-05
2.68	0.000145823		2.68	0.000241247		2.68	-9.2704e-05
2.685	0.000149601		2.685	0.000235144		2.685	-9.35759e-05
2.69	0.000147276		2.69	0.000247351		2.69	-0.000100551
2.695	-0.000163858		2.695	0.000114963		2.695	-0.000124675
2.7	-0.000168508		2.7	0.000112638		2.7	-0.000224947
2.705	-0.000161969		2.705	0.000237033		2.705	-0.000158244
2.71	-0.000128109		2.71	0.000242701		2.71	-0.000158825
2.715	-0.000134503		2.715	0.000244299		2.715	-0.000160569
2.72	-0.000139589		2.72	7.32554e-05		2.72	-0.000146764
2.725	-0.000128254		2.725	5.5354e-06		2.725	-0.000162168
2.73	-0.000131742		2.73	1.59986e-05		2.73	-0.000178299
2.735	-0.000161097		2.735	-4.00956e-05		2.735	-0.000122059
2.74	-0.000161533		2.74	-4.66351e-05		2.74	-0.000124675
2.745	-0.000156446		2.745	-5.63717e-05		2.745	-0.000100261
2.75	-0.000160951		2.75	-5.30293e-05		2.75	-0.000221314
2.755	-0.000168508		2.755	-7.80246e-05		2.755	-1.73253e-06
2.76	-0.000175774		2.76	0.00019954		2.76	7.1321e-06
2.765	-0.000155574		2.765	0.000195035		2.765	1.10558e-05
2.77	-0.00015601		2.77	0.000194308		2.77	1.07651e-05
2.775	-9.19234e-05		2.775	0.000181665		2.775	0.000146641
2.78	-9.42486e-05		2.78	0.000175707		2.78	0.000174107
2.785	-9.46845e-05		2.785	0.000176579		2.785	0.000173816
2.79	-9.59924e-05		2.79	0.000175271		2.79	0.000168439
2.795	-7.07064e-05		2.795	0.000171348		2.795	0.00060702
2.8	-7.60834e-05		2.8	0.000171202		2.8	0.000634196
2.805	-6.92532e-05		2.805	0.000190966		2.805	0.000638119
2.81	-7.57927e-05		2.81	6.65706e-05		2.81	0.000585804
2.815	-0.000108345		2.815	6.4536e-05		2.815	0.000608038
2.82	-0.000120988		2.82	5.69793e-05		2.82	0.000607166
2.825	-0.000109653		2.825	5.50901e-05		2.825	0.000599028
2.83	-0.000114739		2.83	5.727e-05		2.83	0.00059307
2.835	-0.000117064		2.835	5.98857e-05		2.835	0.000598011
2.84	-0.000120988		2.84	7.10755e-05		2.84	0.000585949
2.845	-0.000114884		2.845	8.37185e-05		2.845	0.000598882
2.85	-0.000113867		2.85	8.53171e-05		2.85	0.00056604
2.855	-0.000117936		2.855	0.000101157		2.855	0.000567202
2.86	-0.000121424		2.86	9.86867e-05		2.86	0.000376104
2.865	-0.000111397		2.865	-0.00020024		2.865	0.000373052
2.87	-0.000125638		2.87	-0.000201548		2.87	0.000370582
2.875	-8.52386e-05		2.875	-0.000194863		2.875	0.000365932
2.88	-0.000174466		2.88	-0.000189632		2.88	0.000259265
2.885	-0.000169235		2.885	-0.000191085		2.885	0.000233543
2.89	-7.82632e-05		2.89	-0.00018222		2.89	0.000237612
2.895	-3.11789e-05		2.895	-0.000174664		2.895	0.000246186
2.9	-6.05339e-05		2.9	-0.000179605		2.9	-0.000193993
2.905	-4.33859e-05		2.905	-0.000185999		2.905	-0.000251686
2.91	-4.22234e-05		2.91	-0.000201548		2.91	-0.000260551
2.915	-4.35313e-05		2.915	-0.000196171		2.915	-0.000279297
2.92	-5.29772e-05		2.92	-0.000197624		2.92	-0.000272176
2.925	-3.36494e-05		2.925	-0.000205763		2.925	-0.000261132
2.93	-3.67011e-05		2.93	-0.000207942		2.93	-0.000233811
2.935	-2.30409e-05		2.935	-0.000178733		2.935	-0.000225964
2.94	-2.23143e-05		2.94	-0.00018222		2.94	-0.000209833
2.945	-2.07157e-05		2.945	-0.000184836		2.945	-0.000248344
2.95	-1.91172e-05		2.95	-0.000198351		2.95	-0.000260696
2.955	-2.07157e-05		2.955	-0.000198206		2.955	-0.00026026
2.96	-2.65286e-05		2.96	-0.000214046		2.96	-0.000254156
2.965	-1.92625e-05		2.965	-0.000217098		2.965	-0.000272322
2.97	-2.43488e-05		2.97	-0.000210267		2.97	-0.000180769
2.975	-2.84178e-05		2.975	-0.000203873		2.975	-0.000182222
2.98	-7.60834e-05		2.98	-0.000212593		2.98	-0.000178734
2.985	-6.95439e-05		2.985	-0.000216371		2.985	-0.000204311
2.99	-6.91079e-05		2.99	-0.000216952		2.99	-0.000191959
2.995	-0.000163422		2.995	-0.00021797		2.995	7.54334e-05
3	-0.000218353		3	-0.00021361		3	7.38348e-05
3.005	-0.000213558		3.005	-0.000216662		3.005	9.12734e-05
3.01	-0.000220969		3.01	-0.00019777		3.01	8.18275e-05
3.015	-0.000171269		3.015	-0.000197479		3.015	0.000333089
3.02	-0.000171996		3.02	-0.000201258		3.02	0.000354306
3.025	-0.000170107		3.025	-0.000197043		3.025	0.00032248
3.03	-0.000129271		3.03	-0.000191666		3.03	0.000317104
3.035	-0.000133631		3.035	-0.000190358		3.035	0.000295741
3.04	-0.000149907		3.04	-0.000220876		3.04	0.000292108
3.045	-0.000148599		3.045	-0.000226398		3.045	0.000274379
3.05	-0.000136537		3.05	-0.000245145		3.05	0.000269583
3.055	-0.000147436		3.055	-0.000241076		3.055	0.000377267
3.06	-0.000150924		3.06	-0.000241948		3.06	0.000605713
3.065	-0.000140025		3.065	-0.000244709		3.065	0.000679681
3.07	-0.000138426		3.07	-0.000245871		3.07	0.000682152
3.075	-0.000145838		3.075	-0.000245581		3.075	0.000588565
3.08	-0.000154121		3.08	-0.000252556		3.08	0.000604841
3.085	-0.000148599		3.085	-0.0002543		3.085	0.000605277
3.09	-0.000144094		3.09	-0.000258514		3.09	0.000604114
3.095	-0.000145547		3.095	-0.000247179		3.095	0.000594523
3.1	-0.000124766		3.1	-0.00025183		3.1	0.0003312
3.105	-0.000113867		3.105	-0.000265054		3.105	0.000333525
3.11	-0.000116773		3.11	-0.000259677		3.11	0.000314488
3.115	-0.000121714		3.115	-0.000275372		3.115	0.000317685
3.12	-0.000177663		3.12	-0.000272465		3.12	7.44161e-05
3.125	-0.00010602		3.125	-0.000274645		3.125	0.000207676
3.13	-0.00010166		3.13	-0.000278133		3.13	0.000345877
3.135	-0.000153395		3.135	-0.000277551		3.135	0.000345877
3.14	-0.000157173		3.14	-0.000291357		3.14	0.000356631
3.145	-0.000149471		3.145	-0.000292665		3.145	0.000364478
3.15	-0.000146855		3.15	-0.000289323		3.15	0.000361572
3.155	-0.000152523		3.155	-0.000274064		3.155	0.000378284
3.16	-0.000118663		3.16	-0.000280167		3.16	0.000296322
3.165	-0.000113286		3.165	-0.000280167		3.165	8.63325e-05
3.17	-0.000112559		3.17	-0.000273918		3.17	6.98678e-06
3.175	-9.52658e-05		3.175	-0.00026767		3.175	-9.72522e-06
3.18	-9.61378e-05		3.18	-0.000271157		3.18	4.1428e-05
3.185	-9.07609e-05		3.185	-0.000273482		3.185	0.00077385
3.19	6.42975e-05		3.19	-0.000283219		3.19	0.000777192
3.195	6.42975e-05		3.195	-0.000276825		3.195	0.000836048
3.2	6.48788e-05		3.2	-0.000282056		3.2	0.00083474
3.205	4.33712e-05		3.205	-0.000284818		3.205	0.00091612
3.21	3.93022e-05		3.21	-0.000282492		3.21	0.000912778
3.215	4.00288e-05		3.215	-0.000286271		3.215	0.00101072
3.22	4.33712e-05		3.22	-0.000296007		3.22	0.00104008
3.225	4.48244e-05		3.225	-0.000301239		3.225	0.00103587
3.23	-2.20236e-05		3.23	-0.000292084		3.23	0.000893595
3.235	0.000310909		3.235	-0.000285544		3.235	0.000752488
3.24	0.000317157		3.24	-0.000282056		3.24	0.000824713
3.245	0.000320209		3.245	-0.000275808		3.245	0.000809599
3.25	0.000316867		3.25	-0.000224654		3.25	0.000800589
3.255	0.000315123		3.255	1.17574e-06		3.255	0.000801752
3.26	0.000335613		3.26	3.88141e-05		3.26	0.000788963
3.265	0.000295504		3.265	3.6053e-05		3.265	0.000833577
3.27	0.000298266		3.27	3.57623e-05		3.27	0.00088909
3.275	0.000289692		3.275	6.64252e-05		3.275	0.00089563
3.28	0.000264115		3.28	7.32554e-05		3.28	0.000942859
3.285	0.000271236		3.285	7.63071e-05		3.285	0.000897519
3.29	0.000287221		3.29	8.15387e-05		3.29	0.000274524
3.295	0.000128239		3.295	9.62162e-05		3.295	0.000266967
3.3	0.000116468		3.3	8.41545e-05		3.3	0.000204624
3.305	0.000115015		3.305	7.49992e-05		3.305	0.000214652
3.31	0.000113562		3.31	8.40092e-05		3.31	0.000124407
3.315	0.000133907		3.315	9.09846e-05		3.315	0.000129493
3.32	0.000126205		3.32	9.34551e-05		3.32	4.30266e-05
3.325	0.000122572		3.325	9.85413e-05		3.325	1.2945e-05
3.33	0.000130274		3.33	9.50536e-05		3.33	6.84146e-06
3.335	0.000126786		3.335	9.63615e-05		3.335	-5.65621e-06
3.34	-0.000209634		3.34	9.40364e-05		3.34	-2.16849e-06
3.345	-0.000206728		3.345	9.46177e-05		3.345	-5.91346e-05
3.35	-0.000202804		3.35	0.000100285		3.35	-5.41937e-05
3.355	-0.00012404		3.355	5.16024e-05		3.355	-5.78267e-05
3.36	-0.000110525		3.36	-0.000169868		3.36	-6.50928e-05
3.365	-0.000121424		3.365	-0.000127434		3.365	-6.21864e-05
3.37	-0.00010602		3.37	-0.000125545		3.37	-0.000121332
3.375	-8.10243e-05		3.375	-0.000120023		3.375	-0.000134411
3.38	-8.53839e-05		3.38	-0.000157952		3.38	-0.000135865
3.385	-9.38126e-05		3.385	-0.000163183		3.385	-8.54379e-05
3.39	-8.53839e-05		3.39	-0.000155626		3.39	-9.15414e-05
3.395	-9.14875e-05		3.395	-0.00014836		3.395	-0.0001969
3.4	-9.68644e-05		3.4	-0.000144437		3.4	-0.000159407
3.405	-9.04702e-05		3.405	-0.000144291		3.405	-1.80086e-05
3.41	-9.19234e-05		3.41	-0.000136153		3.41	1.12011e-05
3.415	-8.82904e-05		3.415	-0.000129323		3.415	8.73064e-06
3.42	-8.26228e-05		3.42	-0.000129033		3.42	3.96842e-05
3.425	-7.73912e-05		3.425	-0.000134119		3.425	3.40166e-05
3.43	-7.49208e-05		3.43	-0.000133683		3.43	5.11646e-05
3.435	-8.37854e-05		3.435	-0.000134555		3.435	8.22635e-05
3.44	-8.56746e-05		3.44	-0.000132375		3.44	8.22635e-05
3.445	-8.34948e-05		3.445	-0.000138624		3.445	0.000150419
3.45	-8.36401e-05		3.45	-0.000141094		3.45	0.000128621
3.455	-9.17781e-05		3.455	-0.000132956		3.455	0.000118885
3.46	-0.000114448		3.46	-0.000104473		3.46	0.000121355
3.465	-0.000127963		3.465	-0.000109995		3.465	0.000129202
3.47	-2.59473e-05		3.47	-0.000192393		3.47	0.000106678
3.475	-2.82725e-05		3.475	-0.0001844		3.475	9.86848e-05
3.48	-6.3295e-05		3.48	-0.000179169		3.48	3.57605e-05
3.485	1.75039e-05		3.485	-0.000180041		3.485	3.47432e-05
3.49	3.52331e-05		3.49	-0.00017975		3.49	-5.25952e-05
3.495	2.24448e-05		3.495	-0.000177279		3.495	-5.95706e-05
3.5	1.50334e-05		3.5	-0.00018193		3.5	-5.66642e-05
3.505	2.89843e-05		3.505	-0.000189341		3.505	-9.06695e-05
3.51	3.49425e-05		3.51	-0.000186871		3.51	-0.000221459
3.515	4.06101e-05		3.515	-0.000183674		3.515	-0.000251831
3.52	3.63957e-05		3.52	0.000219158		3.52	-0.000251105
3.525	3.62504e-05		3.525	0.000213782		3.525	-0.000278425
3.53	5.8194e-05		3.53	0.000220757		3.53	-0.000282785
3.535	5.8194e-05		3.535	0.000228459		3.535	-0.000302839
3.54	5.09279e-05		3.54	0.000234999		3.54	-0.00033045
3.545	5.73221e-05		3.545	0.000222646		3.545	-0.000331322
3.55	6.45882e-05		3.55	0.000226134		3.55	-0.000396717
3.555	5.57235e-05		3.555	0.00022875		3.555	-0.000394537
3.56	5.3689e-05		3.56	0.000223082		3.56	-0.000388579
3.565	-3.7131e-06		3.565	0.000179631		3.565	-0.00039134
3.57	7.76733e-06		3.57	0.000179195		3.57	-0.000372303
3.575	-0.000105148		3.575	0.000189077		3.575	-0.000353847
3.58	-0.000113286		3.58	0.000187769		3.58	-0.000233957
3.585	-0.000105148		3.585	0.000175853		3.585	-0.000232213
3.59	-0.00017374		3.59	0.000178759		3.59	-0.000235555
3.595	-0.00018086		3.595	0.000165244		3.595	0.000222354
3.6	-0.000113431		3.6	0.00015885		3.6	0.000555577
3.605	-0.000122441		3.605	0.000157833		3.605	0.000547584
3.61	-0.000124766		3.61	0.000156089		3.61	0.000547729
3.615	-0.000132759		3.615	0.000158995		3.615	0.000532906
3.62	-0.000140752		3.62	0.00015202		3.62	0.000546712
3.625	-0.000145257		3.625	-0.000264908		3.625	0.000542498
3.63	-0.000163276		3.63	-0.000263455		3.63	0.000536685
3.635	-0.00018304		3.635	-0.000264908		3.635	0.000542207
3.64	-0.000189725		3.64	-0.000266652		3.64	0.000543515
3.645	-0.000189144		3.645	-0.00027014		3.645	0.000612688
3.65	-0.000190016		3.65	-0.000272465		3.65	0.000679681
3.655	-0.00018987		3.655	-0.000267088		3.655	0.000686657
3.66	-0.000190306		3.66	-0.000269849		3.66	0.000694068
3.665	-0.000181587		3.665	-0.000271303		3.665	0.00068811
3.67	-0.000183331		3.67	-0.000257788		3.67	0.000689999
3.675	-0.000199752		3.675	-0.000255027		3.675	0.000659191
3.68	-0.000199171		3.68	-0.000268977		3.68	0.000684477
3.685	-0.000190306		3.685	-0.000269413		3.685	0.000569818
3.69	-0.000176646		3.69	0.000188205		3.69	0.00056633
3.695	-0.000186819		3.695	0.000196343		3.695	0.000567784
3.7	-0.000192777		3.7	0.000210875		3.7	0.000114089
3.705	-0.000257445		3.705	0.000206079		3.705	-0.000207072
3.71	-0.000240733		3.71	0.000199831		3.71	-0.000217535
3.715	-0.000244802		3.715	0.000208986		3.715	-0.000217535
3.72	-0.000247999		3.72	0.000211747		3.72	-0.000213466
3.725	-0.000243494		3.725	0.0002132		3.725	-0.000233957
3.73	-0.000227945		3.73	0.000214944		3.73	-0.00023294
3.735	-0.000223585		3.735	0.000334544		3.735	-0.000233521
3.74	-0.000229398		3.74	0.000333527		3.74	-0.000224656
3.745	-0.000224457		3.745	0.000321174		3.745	-0.0002264
3.75	-0.000214284		3.75	0.000326261		3.75	-0.000309379
3.755	1.96837e-05		3.755	0.000472745		3.755	-0.000363438
3.76	9.80183e-06		3.76	0.000469548		3.76	-0.000371867
3.765	3.10188e-05		3.765	0.000485388		3.765	-0.000379133
3.77	2.98562e-05		3.77	0.000485388		3.77	-0.000350941
3.775	3.05828e-05		3.775	0.000489748		3.775	-0.000143857
3.78	2.75311e-05		3.78	0.00049091		3.78	-0.000125256
3.785	2.8839e-05		3.785	0.000494107		3.785	-0.00014967
3.79	3.05828e-05		3.79	0.000492218		3.79	-0.000104766
3.795	9.07522e-06		3.795	4.28831e-05		3.795	-0.000106074
3.8	2.91296e-05		3.8	5.01492e-05		3.8	-0.000108399
3.805	6.37162e-05		3.805	4.17205e-05		3.805	-0.000117118
3.81	6.89478e-05		3.81	7.07849e-05		3.81	-0.000114357
3.815	6.47335e-05		3.815	0.000114817		3.815	-0.000115955
3.82	5.89206e-05		3.82	0.00017716		3.82	-1.52475e-05
3.825	8.43519e-05		3.825	0.00017905		3.825	-1.53928e-05
3.83	0.000105569		3.83	0.000181665		3.83	-2.17869e-05
3.835	0.000102081		3.835	0.000186752		3.835	-1.61194e-05
3.84	9.04554e-05		3.84	7.44179e-05		3.84	-1.49568e-05
3.845	9.33619e-05		3.845	7.12208e-05		3.845	-2.77451e-05
3.85	9.27806e-05		3.85	7.77603e-05		3.85	-3.13782e-05
3.855	9.03101e-05		3.855	8.02308e-05		3.855	-1.94618e-05
3.86	-0.000150052		3.86	-5.94234e-05		3.86	-2.07697e-05
3.865	-0.000148018		3.865	1.46639e-06		3.865	-1.45208e-05
3.87	-0.000164584		3.87	3.02401e-05		3.87	1.07651e-05
3.875	-0.00016255		3.875	4.73881e-05		3.875	-2.22229e-05
3.88	-0.00016938		3.88	4.15752e-05		3.88	-0.000223494
3.885	-0.000154412		3.885	4.05579e-05		3.885	-0.00022422
3.89	-0.000155865		3.89	4.15752e-05		3.89	-0.000230614
3.895	-0.000156592		3.895	4.70974e-05		3.895	-0.000182949
3.9	-0.000149035		3.9	4.62255e-05		3.9	-0.000178008
3.905	-0.000162114		3.905	2.89322e-05		3.905	-0.000176555
3.91	-0.000182314		3.91	2.21021e-05		3.91	-0.000172922
3.915	-0.000180715		3.915	-4.22798e-07		3.915	-0.000116682
3.92	-0.000186819		3.92	0.000157542		3.92	-0.000113485
3.925	-0.000188853		3.925	8.67703e-05		3.925	-0.000143276
3.93	-0.000208617		3.93	8.92408e-05		3.93	-0.000132813
3.935	-0.000158335		3.935	9.33098e-05		3.935	-0.000130633
3.94	-0.000162405		3.94	8.96767e-05		3.94	-0.000102586
3.945	-0.000157464		3.945	8.35732e-05		3.945	-9.64823e-05
3.95	-0.000154702		3.95	8.53171e-05		3.95	-8.06423e-05
3.955	-0.000147872		3.955	0.000304026		3.955	-7.88984e-05
3.96	-0.000147436		3.96	0.00030112		3.96	-7.64279e-05
3.965	-0.000143658		3.965	0.000296179		3.965	-7.93344e-05
3.97	-0.000142059		3.97	0.000232964		3.97	-8.97975e-05
3.975	-0.00014453		3.975	0.000193291		3.975	-0.000119879
3.98	-0.000149471		3.98	0.000180793		3.98	-0.000112468
3.985	-0.000142786		3.985	0.000182973		3.985	-0.000122786
3.99	-0.000149326		3.99	0.000178178		3.99	-0.000132377
3.995	-0.000151796		3.995	0.000187188		3.995	-0.000104911
4	-0.00015601		4	0.000185734		4	-0.000141241
4.005	-0.000156446		4.005	0.000178904		4.005	-0.000137899
4.01	0.00013972		4.01	0.000180212		4.01	-0.000124239
4.015	0.000133471		4.015	0.000191402		4.015	-0.000137027
4.02	0.000118212		4.02	0.000189077		4.02	-0.000194429
4.025	0.000132599		4.025	5.29103e-05		4.025	-0.00019036
4.03	0.000142917		4.03	5.61074e-05		4.03	-0.00025561
4.035	0.000148294		4.035	5.37822e-05		4.035	-0.000258516
4.04	7.4906e-05		4.04	5.02945e-05		4.04	-0.000187308
4.045	0.000268765		4.045	4.52082e-05		4.045	-0.000215646
4.05	0.000269783		4.05	5.33463e-05		4.05	-0.000227127
4.055	0.000268765		4.055	5.97404e-05		4.055	0.000244007
4.06	0.000261935		4.06	-0.000153592		4.06	0.000251418
4.065	0.000266295		4.065	0.000132983		4.065	0.000258103
4.07	0.000268475		4.07	0.000132983		4.07	0.000255342
4.075	0.000263388		4.075	0.000137633		4.075	0.000246622
4.08	0.000264406		4.08	0.00014301		4.08	0.000253743
4.085	0.000267021		4.085	0.000137342		4.085	0.000266822
4.09	0.000267603		4.09	0.000137052		4.09	0.000266967
4.095	0.00026397		4.095	0.000141411		4.095	0.000265514
4.1	0.000332416		4.1	0.000135308		4.1	0.000237758
4.105	0.000339392		4.105	0.000130367		4.105	0.000176577
4.11	0.000343461		4.11	0.000131239		4.11	0.00026813
4.115	4.29352e-05		4.115	0.00013618		4.115	0.000669218
4.12	4.06101e-05		4.12	0.000163936		4.12	0.000680844
4.125	8.47879e-05		4.125	0.000155798		4.125	0.000671689
4.13	6.79306e-05		4.13	9.72335e-05		4.13	0.000659046
4.135	7.43247e-05		4.135	0.000124699		4.135	0.000647856
4.14	6.54601e-05		4.14	0.000123827		4.14	0.000640735
4.145	6.72039e-05		4.145	0.000120485		4.145	0.000573451
4.15	-0.000121133		4.15	0.000207387		4.15	0.000559791
4.155	-0.000121714		4.155	0.000200267		4.155	0.000558192
4.16	-0.000125202		4.16	0.000203754		4.16	0.000254034
4.165	-4.07702e-05		4.165	0.000198668		4.165	0.000249965
4.17	-3.85903e-05		4.17	-1.81521e-05		4.17	0.000236741
4.175	-4.20781e-05		4.175	-1.39377e-05		4.175	0.000278157
4.18	-3.10336e-05		4.18	-1.75708e-05		4.18	0.000292689
4.185	-2.36222e-05		4.185	-2.74527e-05		4.185	0.000297921
4.19	-2.37675e-05		4.19	-2.55635e-05		4.19	0.000283098
4.195	-2.66739e-05		4.195	-2.07679e-05		4.195	0.000296758
4.2	-3.16149e-05		4.2	-4.63713e-06		4.2	0.000298938
4.205	2.12823e-05		4.205	8.85098e-07		4.205	0.000312163
4.21	2.65138e-05		4.21	-1.29473e-06		4.21	0.000308965
4.215	0.000102372		4.215	4.2275e-06		4.215	0.000214506
4.22	9.83028e-05		4.22	5.68072e-06		4.22	-0.000201695
4.225	0.000108475		4.225	-2.19304e-05		4.225	-0.000204311
4.23	9.14727e-05		4.23	-2.42556e-05		4.23	-0.000200097
4.235	0.000105133		4.235	-2.99231e-05		4.235	-0.000183966
4.24	9.85935e-05		4.24	-1.77161e-05		4.24	-0.000121914
4.245	0.00076998		4.245	-2.32383e-05		4.245	-0.000104766
4.25	0.00076533		4.25	0.00011816		4.25	-0.000110869
4.255	0.000765185		4.255	4.53536e-05		4.255	-9.41572e-05
4.26	0.000768527		4.26	4.81147e-05		4.26	-8.0061e-05
4.265	0.000773468		4.265	4.15752e-05		4.265	-0.000262004
4.27	0.000690489		4.27	3.77968e-05		4.27	-0.000263893
4.275	0.000687728		4.275	-2.7162e-05		4.275	-0.000217245
4.28	0.000689763		4.28	-2.44009e-05		4.28	-0.000260987
4.285	0.000685694		4.285	-2.52728e-05		4.285	-0.000259969
4.29	0.000685258		4.29	-2.81793e-05		4.29	-0.000261859
4.295	0.000679735		4.295	0.000301992		4.295	-0.000141968
4.3	0.000674504		4.3	0.000303881		4.3	-0.000151269
4.305	0.000690925		4.305	0.000286878		4.305	-0.000146037
4.31	0.000575976		4.31	0.000277868		4.31	-0.000153448
4.315	0.000559845		4.315	0.000282083		4.315	-0.000153303
4.32	0.000532088		4.32	0.000283681		4.32	-0.000151705
4.325	0.000541244		4.325	0.00027191		4.325	-0.000133685
4.33	0.000544005		4.33	0.000272346		4.33	-0.000134121
4.335	0.000523078		4.335	0.000288186		4.335	-0.000132667
4.34	0.000513487		4.34	0.000295162		4.34	-0.000140805
4.345	0.00051247		4.345	0.000250693		4.345	-0.000197336
4.35	-0.000154266		4.35	0.000247496		4.35	-0.000217535
4.355	-0.000145111		4.355	0.0001138		4.355	-0.00021521
4.36	-0.000152232		4.36	0.000112492		4.36	-0.000190651
4.365	-0.00015572		4.365	0.000166407		4.365	-0.00019254
4.37	-0.00016037		4.37	0.00016815		4.37	-0.000195156
4.375	-0.000161823		4.375	0.000176143		4.375	-0.000184983
4.38	-0.0001672		4.38	0.000174109		4.38	-0.000222331
4.385	-0.000163858		4.385	0.00017004		4.385	-0.00022175
4.39	-9.55565e-05		4.39	0.000168296		4.39	-0.000225673
4.395	-0.000103694		4.395	0.000174545		4.395	-0.000233811
4.4	-0.000105584		4.4	-0.000153592		4.4	-0.000347889
4.405	-9.62831e-05		4.405	-0.000156062		4.405	-0.000274502
4.41	-9.88989e-05		4.41	-0.000148796		4.41	-0.000151414
4.415	-6.03886e-05		4.415	-0.000136153		4.415	-1.37942e-05
4.42	-6.03825e-06		4.42	-0.000129614		4.42	-2.8951e-06
4.425	-5.89354e-05		4.425	-0.000137607		4.425	-7.10943e-06
4.43	-4.68737e-05		4.43	-0.000137316		4.43	-2.68732e-05
4.435	-5.5157e-05		4.435	-0.000133683		4.435	-3.07969e-05
4.44	-4.33859e-05		4.44	-0.000133392		4.44	-3.00703e-05
4.445	-4.10608e-05		4.445	-0.000137171		4.445	-1.37942e-05
4.45	-3.90263e-05		4.45	-0.00013688		4.45	-1.85899e-05
4.455	-4.19327e-05		4.455	-0.000131648		4.455	-2.14963e-05
4.46	-5.19599e-05		4.46	-0.000133683		4.46	0.00037436
4.465	-4.60017e-05		4.465	-0.000136444		4.465	0.000377121
4.47	-5.1524e-05		4.47	-0.000194573		4.47	0.000539301
4.475	-5.29772e-05		4.475	-0.000196026		4.475	0.00054337
4.48	-5.19599e-05		4.48	-0.000197043		4.48	0.000551653
4.485	-4.32406e-05		4.485	-0.000210267		4.485	0.000551944
4.49	-4.45485e-05		4.49	-0.000207506		4.49	0.000665295
4.495	-9.22141e-05		4.495	-0.000198642		4.495	0.00064989
4.5	-5.1088e-05		4.5	-0.000199078		4.5	0.000670962
4.505	-4.06248e-05		4.505	-0.000155336		4.505	0.000671107
4.51	-3.37947e-05		4.51	-0.000164927		4.51	0.000600045
4.515	-4.26593e-05		4.515	-0.000167834		4.515	0.000474778
4.52	0.000116759		4.52	-0.000167834		4.52	0.000335269
4.525	6.6332e-05		4.525	-0.000101712		4.525	0.00039209
4.53	5.38343e-05		4.53	-9.82244e-05		4.53	0.0003902
4.535	3.77036e-05		4.535	-8.02045e-05		4.535	0.000400082
4.54	3.91568e-05		4.54	-5.04135e-05		4.54	0.000408366
4.545	3.49425e-05		4.545	-6.29112e-05		4.545	0.000418683
4.55	0.000122136		4.55	-6.17486e-05		4.55	0.000388892
4.555	0.000122136		4.555	-5.36106e-05		4.555	0.00039209
4.56	0.000238248		4.56	-5.34653e-05		4.56	0.000402698
4.565	0.000241299		4.565	-6.53816e-05		4.565	8.25541e-05
4.57	0.000236068		4.57	-7.38103e-05		4.57	4.20093e-05
4.575	0.000266295		4.575	-6.37831e-05		4.575	-0.000127436
4.58	0.000275159		4.58	-6.33471e-05		4.58	-0.000126273
4.585	0.000276322		4.585	-5.92781e-05		4.585	-8.47113e-05
4.59	0.000270654		4.59	-5.81156e-05		4.59	-8.22408e-05
4.595	0.000266295		4.595	-5.6517e-05		4.595	-0.000201114
4.6	0.000241445		4.6	-5.44825e-05		4.6	-0.000189488
4.605	0.000215432		4.605	-5.68077e-05		4.605	-0.0002062
4.61	0.000216449		4.61	-8.74706e-05		4.61	-0.000202567
4.615	0.000202499		4.615	-7.83153e-05		4.615	-0.000206927
4.62	0.000196831		4.62	-8.07858e-05		4.62	-0.000202713
4.625	-1.82391e-06		4.625	-9.43007e-05		4.625	-0.000191813
4.63	1.95445e-06		4.63	-0.000170304		4.63	-0.000268834
4.635	0.000155124		4.635	-8.44188e-05		4.635	-0.000269706
4.64	0.000150328		4.64	-9.61899e-05		4.64	-0.000258661
4.645	0.000149311		4.645	-9.11036e-05		4.645	-0.000256918
4.65	0.000150909		4.65	-8.84878e-05		4.65	-0.000270142
4.655	6.89478e-05		4.655	-7.45369e-05		4.655	0.000113508
4.66	6.41522e-05		4.66	-7.817e-05		4.66	0.000116414
4.665	-5.71915e-05		4.665	1.9341e-05		4.665	0.000116123
4.67	-5.12333e-05		4.67	2.64617e-05		4.67	8.92389e-05
4.675	-4.97801e-05		4.675	2.39913e-05		4.675	9.92661e-05
4.68	-7.69553e-05		4.68	2.54445e-05		4.68	0.000547439
4.685	-7.92804e-05		4.685	1.61439e-05		4.685	0.000539882
4.69	-7.78272e-05		4.69	8.73248e-06		4.69	0.000484369
4.695	-8.4948e-05		4.695	1.86144e-05		4.695	0.000477248
4.7	-8.75638e-05		4.7	1.26562e-05		4.7	0.000537847
4.705	-8.29135e-05		4.705	-1.73069e-06		4.705	0.000541626
4.71	-8.95983e-05		4.71	3.06493e-06		4.71	0.000535232
4.715	-9.70097e-05		4.715	-7.39824e-06		4.715	0.00053683
4.72	-9.93348e-05		4.72	3.35557e-06		4.72	0.000543079
4.725	-8.65465e-05		4.725	-6.23567e-06		4.725	0.000571417
4.73	-8.68372e-05		4.73	-2.00412e-05		4.73	0.000562988
4.735	-8.77091e-05		4.735	-1.4519e-05		4.735	0.000569237
4.74	-0.000234193		4.74	-0.000100259		4.74	0.000621117
4.745	-0.000233322		4.745	-0.000104037		4.745	0.000607892
4.75	-0.000218499		4.75	-0.000137025		4.75	0.000936756
4.755	-0.000222858		4.755	-0.000135136		4.755	0.000934866
4.76	-0.000230124		4.76	-0.000146035		4.76	0.000565313
4.765	-0.000228671		4.765	-0.00015272		4.765	0.000603387
4.77	-0.000220679		4.77	-0.000252265		4.77	0.000594378
4.775	0.000123443		4.775	-0.000241948		4.775	0.000542643
4.78	0.000124315		4.78	-0.00023846		4.78	0.000551944
4.785	0.000123879		4.785	-0.000254736		4.785	0.000117867
4.79	0.00011952		4.79	-0.000241366		4.79	0.00011438
4.795	0.000115887		4.795	-0.000234972		4.795	0.000119466
4.8	0.000175759		4.8	-0.00023846		4.8	0.000120774
4.805	0.000207875		4.805	-0.000247179		4.805	7.32535e-05
4.81	0.000303788		4.81	-0.000161439		4.81	7.35442e-05
4.815	0.000299283		4.815	-0.000162457		4.815	8.08103e-05
4.82	0.000299864		4.82	-0.000165944		4.82	7.616e-05
4.825	0.000307421		4.825	-0.000182511		4.825	0.000132835
4.83	0.000342007		4.83	-0.000176553		4.83	0.000100865
4.835	0.000352325		4.835	-0.000155045		4.835	9.95568e-05
4.84	0.000343315		4.84	-0.000153156		4.84	0.000115397
4.845	0.000347966		4.845	-0.000153592		4.845	6.94752e-05
4.85	0.000357266		4.85	-0.000151122		4.85	6.17731e-05
4.855	0.000340409		4.855	-0.0001549		4.855	-0.000267817
4.86	0.000338229		4.86	-0.000153592		4.86	-0.000238462
4.865	0.000341426		4.865	-0.000172338		4.865	-0.000224656
4.87	0.000346222		4.87	-0.000168415		4.87	-0.000269706
4.875	0.000341862		4.875	-0.000155191		4.875	-0.000200242
4.88	0.000119956		4.88	-0.000161149		4.88	-0.000186001
4.885	0.000117921		4.885	-0.000160713		4.885	-0.000192104
4.89	0.000109783		4.89	-0.000168269		4.89	-0.000209979
4.895	0.00011981		4.895	-0.000168269		4.895	-0.000208816
4.9	0.000248566		4.9	-0.000169723		4.9	-0.000209688
4.905	0.000197994		4.905	-0.00017292		4.905	-0.000198644
4.91	0.000169801		4.91	-0.000165944		4.91	-0.000209833
4.915	8.92929e-05		4.915	-0.000243401		4.915	-0.000184547
4.92	8.46426e-05		4.92	-0.000245726		4.92	6.27904e-05
4.925	9.5687e-05		4.925	-0.000251248		4.925	7.06377e-05
4.93	9.65589e-05		4.93	-0.000250086		4.93	9.02129e-06
4.935	0.000122281		4.935	-0.000243401		4.935	1.13464e-05
4.94	0.00010397		4.94	-0.000255317		4.94	1.07651e-05
4.945	0.000116323		4.945	-0.000264182		4.945	1.75953e-05
4.95	0.000117631		4.95	-0.000265926		4.95	5.63962e-05
4.955	0.000163843		4.955	-0.000257206		4.955	6.01746e-05
4.96	0.000158466		4.96	-0.000259822		4.96	6.09012e-05
4.965	0.000156432		4.965	-0.000268106		4.965	3.86669e-05
4.97	0.00015338		4.97	-0.000250231		4.97	0.000171346
4.975	0.000149747		4.975	-0.000240785		4.975	0.000179048
4.98	0.000146986		4.98	-0.000246453		4.98	0.00011903
4.985	1.99744e-05		4.985	-0.000246453		4.985	0.000109439
4.99	2.54966e-05		4.99	-0.00017292		4.99	9.79582e-05
4.995	9.49604e-05		4.995	-0.000151703		4.995	0.000120047
5	8.66771e-05		5	-0.000155336		5	0.000139375
5.005	-3.97529e-05		5.005	-0.000162021		5.005	0.000134725
5.01	-4.12061e-05		5.01	-0.000167398		5.01	0.000114234
5.015	-4.14968e-05		5.015	-0.000158388		5.015	0.000106387
5.02	-6.22778e-05		5.02	-0.00015955		5.02	8.67685e-05
5.025	-5.26865e-05		5.025	-0.000163765		5.025	6.17731e-05
5.03	-5.74822e-05		5.03	-0.0001145		5.03	4.57877e-05
5.035	-5.5157e-05		5.035	-0.000119441		5.035	4.05561e-05
5.04	-0.000122732		5.04	-0.000115663		5.04	4.66596e-05
5.045	-0.000113722		5.045	-0.000113919		5.045	5.13099e-05
5.05	-5.93713e-05		5.05	-0.000111594		5.05	3.50339e-05
5.055	-7.5938e-05		5.055	-0.000106798		5.055	6.39529e-05
5.06	-0.000131451		5.06	-0.000115227		5.06	6.33716e-05
5.065	-0.000120842		5.065	-9.66258e-05		5.065	4.97114e-05
5.07	-0.000117209		5.07	-9.15396e-05		5.07	4.46251e-05
5.075	-6.0098e-05		5.075	-7.94779e-05		5.075	-9.45932e-05
5.08	-6.85266e-05		5.08	0.000138214		5.08	-6.78539e-05
5.085	-6.35857e-05		5.085	0.000127751		5.085	-4.77995e-05
5.09	-5.39944e-05		5.09	0.000118596		5.09	-4.35852e-05
5.095	-5.63196e-05		5.095	5.05852e-05		5.095	-3.19595e-05
5.1	-0.000119535		5.1	4.25925e-05		5.1	-3.51565e-05
5.105	-0.000119389		5.105	0.00014301		5.105	-4.44571e-05
5.11	-0.000117209		5.11	0.000145626		5.11	0.000144897
5.115	-0.000120552		5.115	0.000158414		5.115	0.000152745
5.12	-0.000106165		5.12	0.000148532		5.12	0.000156814
5.125	-0.000101224		5.125	0.000146934		5.125	0.000149112
5.13	-0.000107328		5.13	0.000156234		5.13	-6.77086e-05
5.135	-1.82453e-05		5.135	0.000132692		5.135	-5.69548e-05
5.14	-2.43488e-05		5.14	0.000145771		5.14	-1.10331e-05
5.145	2.60779e-05		5.145	0.000138214		5.145	-1.56834e-05
5.15	2.27355e-05		5.15	0.000136325		5.15	-2.03337e-05
5.155	-3.82997e-05		5.155	0.000165099		5.155	-1.58287e-05
5.16	-3.61199e-05		5.16	0.000173382		5.16	-8.28221e-05
5.165	-2.87084e-05		5.165	0.000172655		5.165	-7.25042e-05
5.17	-3.29228e-05		5.17	0.000154781		5.17	-6.71273e-05
5.175	-3.69918e-05		5.175	0.000153182		5.175	-6.49475e-05
5.18	-9.80269e-05		5.18	0.000144027		5.18	-6.79993e-05
5.185	-8.87263e-05		5.185	-8.25296e-05		5.185	-9.43025e-05
5.19	-8.58199e-05		5.19	-7.90419e-05		5.19	-0.000127436
5.195	-8.97436e-05		5.195	-6.78521e-05		5.195	-0.000101714
5.2	-8.88717e-05		5.2	0.000299667		5.2	-0.000103748
5.205	-8.69825e-05		5.205	0.000294435		5.205	8.7931e-05
5.21	-8.0443e-05		5.21	0.000189367		5.21	8.92389e-05
5.215	-8.32041e-05		5.215	0.00022657		5.215	0.000358956
5.22	-8.37854e-05		5.22	0.000226425		5.22	0.00038308
5.225	-9.88989e-05		5.225	0.000226134		5.225	0.00038773
5.23	-0.000101805		5.23	0.000219885		5.23	0.000381917
5.235	-0.000100497		5.235	0.000217269		5.235	0.000403861
5.24	-0.000193213		5.24	0.000219304		5.24	0.000474778
5.245	-0.000193939		5.245	0.00021291		5.245	0.000433797
5.25	-0.000240588		5.25	0.000211892		5.25	0.000422171
5.255	-0.00023928		5.255	0.000217996		5.255	0.000494687
5.26	-0.000236809		5.26	0.000193872		5.26	0.000492652
5.265	-0.00021443		5.265	0.000187478		5.265	0.00049149
5.27	-0.000218208		5.27	0.00019053		5.27	0.000489019
5.275	-0.000222858		5.275	0.000193291		5.275	0.000511399
5.28	-0.000224166		5.28	0.000196198		5.28	0.000519827
5.285	-0.000212976		5.285	0.00023093		5.285	0.000517502
5.29	-0.000214866		5.29	0.000640301		5.29	0.000529564
5.295	-0.000212686		5.295	0.000645387		5.295	0.000536249
5.3	-0.000224166		5.3	0.000647131		5.3	0.000512125
5.305	-0.000216464		5.305	0.000275689		5.305	0.00051416
5.31	-0.000210942		5.31	0.000276415		5.31	0.000365932
5.315	-0.000218499		5.315	0.000284989		5.315	0.000363171
5.32	-0.000225038		5.32	0.000259994		5.32	-9.03788e-05
5.325	-0.000231287		5.325	0.000286442		5.325	-0.000110433
5.33	-0.000172722		5.33	0.00028993		5.33	-0.000108689
5.335	-0.000172868		5.335	0.000299957		5.335	-0.000107381
5.34	-0.000175774		5.34	0.000685351		5.34	-0.000121623
5.345	-0.000173885		5.345	0.000664424		5.345	-0.000196609
5.35	0.000799045		5.35	0.000663553		5.35	-0.000200969
5.355	0.000796574		5.355	0.000669656		5.355	-0.000200387
5.36	0.000789599		5.36	0.000673144		5.36	-0.000275519
5.365	0.000817791		5.365	0.000668493		5.365	-0.000278425
5.37	0.000809944		5.37	0.000661663		5.37	-0.000216663
5.375	0.000809798		5.375	0.00066704		5.375	-0.000226545
5.38	0.000809508		5.38	0.000669947		5.38	-0.000238026
5.385	0.000814885		5.385	0.000669947		5.385	-0.000247762
5.39	0.000817936		5.39	0.000627949		5.39	-0.000249942
5.395	0.000820262		5.395	0.000225843		5.395	-0.000266945
5.4	0.000805875		5.4	0.000228168		5.4	-0.000250959
5.405	0.000814449		5.405	0.000220176		5.405	-0.000222186
5.41	0.000816193		5.41	0.000216543		5.41	-0.000136591
5.415	0.000862695		5.415	0.000224245		5.415	-0.000193557
5.42	0.00086226		5.42	0.000214072		5.42	3.06742e-05
5.425	0.000874467		5.425	0.000281647		5.425	7.70319e-05
5.43	0.000886528		5.43	0.000251711		5.43	7.00564e-05
5.435	0.000832469		5.435	0.000258686		5.435	6.46795e-05
5.44	0.000831597		5.44	0.000263772		5.44	7.00564e-05
5.445	0.000832759		5.445	-0.00013005		5.445	5.63962e-05
5.45	0.00083087		5.45	-0.000141821		5.45	5.20365e-05
5.455	-0.000141042		5.455	-0.000133828		5.455	7.63053e-05
5.46	-0.00014017		5.46	-0.000126998		5.46	0.000120047
5.465	-0.000132178		5.465	-0.000131794		5.465	0.000125715
5.47	-0.000158335		5.47	-0.000131794		5.47	0.00013051
5.475	-0.000159498		5.475	-0.000128742		5.475	6.11918e-05
5.48	-0.000161969		5.48	-0.000129469		5.48	6.87485e-05
5.485	-0.000102823		5.485	-0.000129469		5.485	6.62781e-05
5.49	-0.00010166		5.49	-0.00013223		5.49	6.42436e-05
5.495	-0.000122732		5.495	-0.000125836		5.495	7.71772e-05
5.5	-0.000128545		5.5	-0.000129469		5.5	0.00010566
5.505	-0.00012215		5.505	-0.000136299		5.505	9.37439e-05
5.51	-0.000123894		5.51	-0.000131212		5.51	5.24725e-05
5.515	-0.000130579		5.515	-0.000124092		5.515	-4.08241e-05
5.52	-0.000174466		5.52	-0.000128015		5.52	-2.81811e-05
5.525	-0.000170397		5.525	-0.0001254		5.525	-0.000235846
5.53	0.000331254		5.53	-0.000200676		5.53	-0.000296445
5.535	0.00032079		5.535	-0.000180477		5.535	-0.000296445
5.54	0.000319483		5.54	-0.000179169		5.54	-0.000232068
5.545	0.000324424		5.545	-0.000192393		5.545	-0.000223639
5.55	0.000327621		5.55	-0.00019312		5.55	-0.000231486
5.555	0.000323988		5.555	-0.000180041		5.555	-0.000231341
5.56	0.000319483		5.56	-0.000181348		5.56	-0.000226981
5.565	0.00032951		5.565	-0.000189922		5.565	-0.000258661
5.57	0.000327766		5.57	-0.000169432		5.57	-0.000261713
5.575	0.000465531		5.575	-0.000169287		5.575	-0.000269125
5.58	0.000460154		5.58	-0.000176843		5.58	-0.000235119
5.585	0.000464659		5.585	-0.000161439		5.585	-0.000234974
5.59	0.000418737		5.59	-0.00016856		5.59	-0.00024442
5.595	0.000418301		5.595	-0.000150831		5.595	-0.000200678
5.6	0.000426003		5.6	-0.000150976		5.6	-0.000179606
5.605	0.000430799		5.605	-0.000155917		5.605	-0.000205619
5.61	0.000437629		5.61	-0.000158242		5.61	-0.00020373
5.615	0.000437193		5.615	-0.00015737		5.615	-0.000177136
5.62	0.00042891		5.62	-0.000156789		5.62	-0.000170451
5.625	0.000412053		5.625	-0.000159841		5.625	-0.000158099
5.63	0.000413651		5.63	-0.000161439		5.63	-0.000181205
5.635	-9.3522e-05		5.635	-0.000158533		5.635	-0.000179316
5.64	-9.25047e-05		5.64	-9.12489e-05		5.64	-0.000172922
5.645	-9.58471e-05		5.645	-9.93869e-05		5.645	0.000612543
5.65	-9.64284e-05		5.65	-9.53179e-05		5.65	0.000617484
5.655	-0.000100497		5.655	-8.76159e-05		5.655	0.000624314
5.66	-0.00010384		5.66	-8.79065e-05		5.66	0.000667474
5.665	-0.000103694		5.665	-7.35197e-05		5.665	0.000642915
5.67	-0.000109507		5.67	-7.74434e-05		5.67	0.000650617
5.675	-0.000110089		5.675	-9.401e-05		5.675	0.000652942
5.68	-0.000255846		5.68	2.51538e-05		5.68	0.00109777
5.685	-0.000247999		5.685	2.84962e-05		5.685	0.00106943
5.69	-0.00023957		5.69	5.82604e-06		5.69	0.00106493
5.695	-0.000247272		5.695	8.73248e-06		5.695	0.00106319
5.7	-0.000251487		5.7	3.21293e-05		5.7	0.00102119
5.705	-0.000244657		5.705	2.68977e-05		5.705	0.000984567
5.71	-0.00024146		5.71	2.47179e-05		5.71	0.00102671
5.715	-0.00024611		5.715	3.08214e-05		5.715	0.00107045
5.72	-0.000249307		5.72	3.08214e-05		5.72	0.00105229
5.725	-0.000220533		5.725	2.58804e-05		5.725	0.00105839
5.73	-0.000182314		5.73	6.74425e-05		5.73	0.00102729
5.735	-0.000183912		5.735	7.70337e-05		5.735	0.00102787
5.74	-0.000186383		5.74	7.29647e-05		5.74	0.00104488
5.745	-0.000177373		5.745	-1.64082e-05		5.745	0.00104735
5.75	-0.000174757		5.75	-9.57807e-06		5.75	0.000194597
5.755	-0.000189289		5.755	1.04763e-05		5.755	0.000174252
5.76	-0.000188708		5.76	1.01857e-05		5.76	0.000177449
5.765	-0.00017374		5.765	3.93686e-06		5.765	0.000137776
5.77	-0.000165892		5.77	-2.3529e-05		5.77	0.00013269
5.775	-0.000177809		5.775	-2.00412e-05		5.775	0.000109584
5.78	-0.000192195		5.78	-1.946e-05		5.78	0.000159139
5.785	-9.41033e-05		5.785	-0.000122057		5.785	-0.000278135
5.79	-9.36673e-05		5.79	-0.000122202		5.79	-0.000279442
5.795	-0.000105148		5.795	-0.000116826		5.795	-0.000289615
5.8	-0.000109507		5.8	-0.000127725		5.8	-0.000294411
5.805	-0.000103259		5.805	-0.000167979		5.805	-0.000265782
5.81	-9.99161e-05		5.81	-9.38647e-05		5.81	-0.000245873
5.815	-0.000102532		5.815	-8.86331e-05		5.815	-0.000243403
5.82	-0.000103694		5.82	-6.39284e-05		5.82	-0.000294847
5.825	-9.88989e-05		5.825	-6.68349e-05		5.825	-0.000166673
5.83	-0.000123313		5.83	-6.11673e-05		5.83	-0.000173794
5.835	-0.000143658		5.835	-9.57539e-05		5.835	-0.000171614
5.84	-0.000136683		5.84	-3.05044e-05		5.84	-0.00016769
5.845	-0.00013334		5.845	-3.70439e-05		5.845	-0.000176991
5.85	-0.000133195		5.85	-4.8379e-05		5.85	-0.000178008
5.855	-0.000134939		5.855	-5.09948e-05		5.855	-0.000165656
5.86	-0.000123458		5.86	-6.88694e-05		5.86	-0.000153884
5.865	-0.00010631		5.865	-7.61355e-05		5.865	-0.000155483
5.87	-0.000108781		5.87	-7.94779e-05		5.87	-0.000167399
5.875	1.6632e-05		5.875	-4.35834e-05		5.875	-0.000164057
5.88	1.9829e-05		5.88	-4.50366e-05		5.88	-0.000143712
5.885	0.000149747		5.885	-5.17214e-05		5.885	-0.000194429
5.89	5.92112e-05		5.89	-7.22118e-05		5.89	-0.000199951
5.895	5.55782e-05		5.895	-6.916e-05		5.895	-0.000199951
5.9	5.48516e-05		5.9	-7.20664e-05		5.9	-0.000185855
5.905	6.02285e-05		5.905	-6.24752e-05		5.905	-0.000172631
5.91	5.87753e-05		5.91	-6.48004e-05		5.91	-0.000201405
5.915	5.52876e-05		5.915	-0.000132956		5.915	-0.000224656
5.92	5.19452e-05		5.92	-0.000127725		5.92	-0.000270433
5.925	5.7758e-05		5.925	6.9041e-05		5.925	-0.000267962
5.93	5.70314e-05		5.93	6.64252e-05		5.93	-0.000401513
5.935	5.74674e-05		5.935	7.13662e-05		5.935	-0.00040689
5.94	4.74402e-05		5.94	6.91863e-05		5.94	-0.000401077
5.945	4.29352e-05		5.945	-5.7997e-06		5.945	-0.00040035
5.95	4.75855e-05		5.95	-7.13442e-07		5.95	-0.000390178
5.955	4.24992e-05		5.955	1.26562e-05		5.955	-0.000396281
5.96	4.17726e-05		5.96	1.19296e-05		5.96	-0.000395555
5.965	3.97381e-05		5.965	3.1112e-05		5.965	-0.000384655
5.97	2.78217e-05		5.97	3.53264e-05		5.97	-0.000263893
5.975	2.22995e-05		5.975	5.95951e-05		5.975	-0.000257208
5.98	-0.000110379		5.98	2.93682e-05		5.98	-0.000250959
5.985	-0.00010602		5.985	2.42819e-05		5.985	-0.000263312
5.99	-0.000229834		5.99	2.7043e-05		5.99	-0.00026462
5.995	-0.00023274		5.995	3.54717e-05		5.995	0.000272635
6	-0.000229543		6	4.02673e-05		6	0.000273071
6.005	-0.000211669		6.005	4.02673e-05		6.005	0.000266241
6.01	-0.000211959		6.01	6.61346e-05		6.01	0.000274815
6.015	-0.000222277		6.015	7.29647e-05		6.015	0.00029763
6.02	-0.000236083		6.02	7.60165e-05		6.02	0.000400518
6.025	-0.000224893		6.025	7.02036e-05		6.025	0.000411708
6.03	-0.000225765		6.03	-0.000154755		6.03	0.000414324
6.035	-0.000229979		6.035	-0.000152139		6.035	0.000415777
6.04	-0.000235792		6.04	-0.000165508		6.04	0.000455886
6.045	-0.00023928		6.045	-0.000166526		6.045	0.000456031
6.05	-0.000189434		6.05	-0.000165072		6.05	0.000447312
6.055	-0.000194957		6.055	-0.000164636		6.055	0.000470854
6.06	-0.000195102		6.06	-0.000163765		6.06	0.000487275
6.065	-0.000187836		6.065	-2.06225e-05		6.065	0.000496285
6.07	-0.000185365		6.07	-4.18395e-05		6.07	0.000475068
6.075	-0.000186237		6.075	-3.86424e-05		6.075	0.000343407
6.08	-0.000183912		6.08	-4.98322e-05		6.08	0.000335705
6.085	-0.00017621		6.085	-4.67805e-05		6.085	0.00033832
6.09	-0.000176065		6.09	-4.60538e-05		6.09	0.000343843
6.095	-0.000171996		6.095	-4.34381e-05		6.095	0.000339919
6.1	-0.000172868		6.1	-3.96597e-05		6.1	-0.000194284
6.105	-0.000167055		6.105	-4.34381e-05		6.105	-0.00015868
6.11	-0.000180715		6.11	-4.7943e-05		6.11	-0.000159116
6.115	-0.000186673		6.115	-7.35197e-05		6.115	-0.000173358
6.12	-0.000183476		6.12	-8.48548e-05		6.12	-0.000197626
6.125	-0.000166909		6.125	-9.16849e-05		6.125	-0.000300659
6.13	-0.000140316		6.13	-9.25568e-05		6.13	-0.000272612
6.135	-0.000146128		6.135	-7.83153e-05		6.135	-0.000271014
6.14	-0.000143367		6.14	-7.45369e-05		6.14	-0.000249216
6.145	-0.000136828		6.145	-7.46822e-05		6.145	-0.000280024
6.15	-0.00014235		6.15	-8.52907e-05		6.15	-0.00028511
6.155	-0.000188562		6.155	-7.51182e-05		6.155	-0.000295719
6.16	-0.000193503		6.16	-6.32018e-05		6.16	-0.000307635
6.165	-0.000190742		6.165	-6.65442e-05		6.165	-0.000316645
6.17	-0.000145111		6.17	-0.000220585		6.17	-0.000156355
6.175	-0.000144675		6.175	-0.000216662		6.175	-0.000154175
6.18	-0.000148018		6.18	-0.000214191		6.18	-0.000148508
6.185	-9.36673e-05		6.185	-0.000221748		6.185	-0.000118135
6.19	-9.52658e-05		6.19	-0.000224654		6.19	-0.000123803
6.195	-9.57018e-05		6.195	-0.000221167		6.195	-0.000125983
6.2	-0.000100061		6.2	-0.000210558		6.2	-0.000118426
6.205	-4.22234e-05		6.205	-0.000220149		6.205	-0.000120751
6.21	-4.54205e-05		6.21	-0.000225381		6.21	-0.00015868
6.215	-4.94895e-05		6.215	-0.000218987		6.215	-9.48838e-05
6.22	-4.86175e-05		6.22	-0.0001751		6.22	-6.26224e-05
6.225	-4.54205e-05		6.225	-0.000132666		6.225	-6.30583e-05
6.23	-4.96348e-05		6.23	-0.000134845		6.23	-7.17776e-05
6.235	7.51966e-05		6.235	-0.000130922		6.235	-0.000109852
6.24	7.43247e-05		6.24	-0.000151703		6.24	-0.000107527
6.245	7.47607e-05		6.245	-0.000156353		6.245	0.000327276
6.25	7.57779e-05		6.25	-0.000158097		6.25	0.000317539
6.255	8.94382e-05		6.255	-0.000123074		6.255	0.000318993
6.26	8.07189e-05		6.26	-0.000132375		6.26	0.000351254
6.265	8.7113e-05		6.265	-0.000139496		6.265	0.000336141
6.27	8.91475e-05		6.27	-0.000140513		6.27	0.000332508
6.275	3.61051e-05		6.275	-0.00012351		6.275	0.000247204
6.28	5.54329e-05		6.28	-0.000124237		6.28	0.000253743
6.285	5.8194e-05		6.285	-0.000133538		6.285	0.000264206
6.29	5.00621e-06		6.29	-0.000129178		6.29	0.000238339
6.295	3.40767e-06		6.295	-0.000120749		6.295	0.000234851
6.3	-5.16017e-07		6.3	-0.000117697		6.3	0.000237903
6.305	4.42492e-06		6.305	-0.000131939		6.305	0.000230782
6.31	-4.12061e-05		6.31	-0.000135281		6.31	0.000229765
6.315	-4.17874e-05		6.315	-0.00012787		6.315	0.000327567
6.32	-4.16421e-05		6.32	-0.00012322		6.32	0.000284697
6.325	-3.74278e-05		6.325	-0.000168705		6.325	0.000570835
6.33	-3.77184e-05		6.33	-0.000202275		6.33	0.000570399
6.335	-4.13514e-05		6.335	-0.00019995		6.335	0.000652942
6.34	-0.000189725		6.34	-0.000203001		6.34	0.000675758
6.345	-0.000186237		6.345	-0.000138188		6.345	0.000668201
6.35	-0.000182023		6.35	-0.000140804		6.35	0.000211164
6.355	-0.000190016		6.355	-0.00013688		6.355	0.00020041
6.36	-0.000195102		6.36	-0.000167252		6.36	0.000206223
6.365	-0.000190016		6.365	-0.000171612		6.365	0.000213925
6.37	-0.000187981		6.37	-0.000178151		6.37	0.000204043
6.375	-0.000195393		6.375	-0.000170159		6.375	0.000209711
6.38	-0.000202804		6.38	-0.000152284		6.38	0.000124407
6.385	-0.000228817		6.385	-0.000158969		6.385	0.000182971
6.39	-0.000228817		6.39	-0.000157225		6.39	0.000195033
6.395	-0.000233758		6.395	-0.000157516		6.395	0.000199538
6.4	-0.000233322		6.4	-0.000138479		6.4	0.000375959
6.405	-0.000230851		6.405	-0.000147779		6.405	0.000391944
6.41	-0.000229834		6.41	-0.000151848		6.41	0.000410255
6.415	-0.000240442		6.415	-0.000142548		6.415	0.000427257
6.42	-0.000248435		6.42	-0.000134555		6.42	0.000390927
6.425	-0.000245093		6.425	-0.000131212		6.425	0.000370873
6.43	-0.000242913		6.43	-0.000133683		6.43	4.92754e-05
6.435	-0.000243785		6.435	-0.000134119		6.435	4.12827e-05
6.44	-0.000247418		6.44	-0.000133974		6.44	-1.39396e-05
6.445	-0.000258172		6.445	-0.000136589		6.445	-3.63191e-05
6.45	-0.000183912		6.45	-0.000199514		6.45	0.000305478
6.455	-0.000188562		6.455	-0.000198496		6.455	0.000303443
6.46	-0.000188272		6.46	-0.000199514		6.46	0.00032248
6.465	-0.000185511		6.465	-0.000196171		6.465	0.000338175
6.47	-0.000187836		6.47	-0.000194718		6.47	0.00032248
6.475	-0.000186528		6.475	-0.000191521		6.475	0.000323788
6.48	-0.000179843		6.48	-0.000195299		6.48	0.000356631
6.485	-0.000169525		6.485	-0.000223346		6.485	0.000351109
6.49	-0.000159353		6.49	-0.00022291		6.49	0.000287167
6.495	-0.000167055		6.495	-0.000199078		6.495	0.000268711
6.5	-0.000166183		6.5	-0.000195154		6.5	0.000278884
6.505	-0.000164439		6.505	-0.000221893		6.505	0.000104788
6.51	-0.000162259		6.51	-0.00022945		6.51	0.000163062
6.515	-0.000162986		6.515	-0.000213319		6.515	0.000142136
6.52	-0.000164875		6.52	-0.000213465		6.52	0.000129784
6.525	-0.000159353		6.525	-0.000226108		6.525	7.1219e-05
6.53	-0.000157173		6.53	-0.000241221		6.53	7.44161e-05
6.535	-0.000163131		6.535	-0.000248487		6.535	9.30173e-05
6.54	-0.000166619		6.54	-0.000238024		6.54	0.000285133
6.545	-0.00016255		6.545	-0.000239187		6.545	0.000258975
6.55	-0.000161242		6.55	-0.000238169		6.55	0.000291527
6.555	-0.000231868		6.555	7.39776e-07		6.555	-4.96887e-05
6.56	-0.000231432		6.56	6.11668e-06		6.56	-2.91983e-05
6.565	-0.000204112		6.565	8.8778e-06		6.565	-3.12329e-05
6.57	-0.00020571		6.57	9.31376e-06		6.57	1.27997e-05
6.575	-0.000219225		6.575	1.64345e-05		6.575	5.82421e-06
6.58	-0.000226782		6.58	1.74518e-05		6.58	6.2645e-05
6.585	-0.000227218		6.585	1.29468e-05		6.585	2.79131e-05
6.59	-0.000226346		6.59	1.26562e-05		6.59	2.82038e-05
6.595	-0.000234484		6.595	1.86144e-05		6.595	2.50067e-05
6.6	-0.000235065		6.6	4.72428e-05		6.6	3.18368e-05
6.605	-0.000235065		6.605	3.75062e-05		6.605	2.50067e-05
6.61	-0.000231868		6.61	3.1984e-05		6.61	2.28269e-05
6.615	-0.000234193		6.615	5.04398e-05		6.615	-4.95434e-05
6.62	-0.000235792		6.62	4.97132e-05		6.62	-3.00703e-05
6.625	-0.000237681		6.625	4.826e-05		6.625	3.00929e-05
6.63	-0.000236664		6.63	5.02945e-05		6.63	3.18368e-05
6.635	-0.00024146		6.635	5.62527e-05		6.635	0.000192417
6.64	-0.000244366		6.64	6.96223e-05		6.64	0.000187767
6.645	-0.000184639		6.645	6.35188e-05		6.645	0.000179774
6.65	-0.00018086		6.65	6.22109e-05		6.65	0.00024982
6.655	-0.000188708		6.655	6.23562e-05		6.655	0.000388311
6.66	-0.000185511		6.66	-0.000171903		6.66	0.00039238
6.665	-0.000182168		6.665	5.77059e-05		6.665	0.000384387
6.67	-0.000205129		6.67	9.8832e-05		6.67	0.000379883
6.675	-0.000206728		6.675	0.000105517		6.675	0.000316813
6.68	-0.000202368		6.68	0.000394707		6.68	0.000316377
6.685	-0.00019888		6.685	0.000389912		6.685	0.000259992
6.69	-0.000116337		6.69	0.000393981		6.69	0.000250982
6.695	-0.000123022		6.695	0.000400229		6.695	0.000251854
6.7	-0.000124621		6.7	0.000396451		6.7	0.000260719
6.705	-0.000118081		6.705	0.000336578		6.705	0.000247204
6.71	-0.00011532		6.71	0.000335561		6.71	0.000239066
6.715	-0.000121424		6.715	0.000343263		6.715	0.000899117
6.72	-7.681e-05		6.72	0.00033934		6.72	0.000938354
6.725	-7.40488e-05		6.725	0.000323645		6.725	0.000930943
6.73	-6.80907e-05		6.73	0.000314635		6.73	0.000937918
6.735	-7.24503e-05		6.735	0.000316815		6.735	0.000929054
6.74	-6.51842e-05		6.74	0.000328586		6.74	0.000774431
6.745	0.000511307		6.745	0.000324953		6.745	0.000775012
6.75	0.000464514		6.75	0.000317687		6.75	0.000595831
6.755	0.000459137		6.755	0.000322628		6.755	0.000573887
6.76	0.000460154		6.76	0.000329022		6.76	0.000430455
6.765	0.000459573		6.765	0.000332945		6.765	0.000435831
6.77	0.000462334		6.77	0.000281647		6.77	0.0004306
6.775	0.000459137		6.775	0.00024488		6.775	0.000430164
6.78	0.000456957		6.78	0.000237905		6.78	0.0004306
6.785	0.000456521		6.785	-5.6081e-05		6.785	0.000461553
6.79	0.000460009		6.79	-5.57904e-05		6.79	0.00045792
6.795	0.000376158		6.795	-4.91056e-05		6.795	0.00045981
6.8	0.000380518		6.8	-5.2448e-05		6.8	0.0004803
6.805	0.000383279		6.805	-5.2884e-05		6.805	0.0004803
6.81	0.00037238		6.81	-5.09948e-05		6.81	0.000482916
6.815	0.000371653		6.815	-4.41647e-05		6.815	0.000513869
6.82	0.0004199		6.82	-4.19848e-05		6.82	-0.00013601
6.825	0.000380808		6.825	-4.08223e-05		6.825	-9.82262e-05
6.83	0.000382552		6.83	-3.50094e-05		6.83	0.000306786
6.835	0.000394323		6.835	-2.7162e-05		6.835	0.000264788
6.84	0.000392725		6.84	-2.6726e-05		6.84	0.00030417
6.845	0.000389382		6.845	-3.23936e-05		6.845	0.000300973
6.85	-0.000181296		6.85	-3.38468e-05		6.85	0.000289056
6.855	-0.000193358		6.855	-2.73073e-05		6.855	0.000286441
6.86	-0.000195538		6.86	-2.64354e-05		6.86	0.000244879
6.865	-0.000190306		6.865	-4.05316e-05		6.865	0.000217413
6.87	-9.78816e-05		6.87	-4.32927e-05		6.87	0.000210001
6.875	-0.000104712		6.875	-0.000191521		6.875	0.000300973
6.88	-0.00010384		6.88	-0.000193555		6.88	0.000306495
6.885	-0.000100643		6.885	-0.000197189		6.885	0.000405459
6.89	-9.25047e-05		6.89	-0.000187888		6.89	0.000375668
6.895	-9.51205e-05		6.895	6.48267e-05		6.895	0.000375232
6.9	-9.32313e-05		6.9	6.25015e-05		6.9	0.000377267
6.905	-7.89898e-05		6.905	6.10483e-05		6.905	0.000357794
6.91	-7.39035e-05		6.91	5.84325e-05		6.91	0.000351981
6.915	-7.17237e-05		6.915	6.84597e-05		6.915	0.000354306
6.92	-7.6374e-05		6.92	6.74425e-05		6.92	0.000331926
6.925	-0.000123168		6.925	6.20656e-05		6.925	0.000334542
6.93	-0.000124185		6.93	5.45088e-05		6.93	0.000257958
6.935	-0.000126801		6.935	5.42182e-05		6.935	-0.000156936
6.94	-0.000140606		6.94	5.71246e-05		6.94	-0.000190215
6.945	-0.000139008		6.945	5.78512e-05		6.945	-0.000233085
6.95	-0.000139298		6.95	4.97132e-05		6.95	5.93026e-05
6.955	-0.000137845		6.955	5.21837e-05		6.955	6.27904e-05
6.96	-0.000130724		6.96	4.70974e-05		6.96	8.05196e-05
6.965	-0.00012215		6.965	4.88413e-05		6.965	8.31354e-05
6.97	-5.69009e-05		6.97	5.56714e-05		6.97	7.86304e-05
6.975	-0.000111251		6.975	0.000123537		6.975	8.0229e-05
6.98	-0.000114594		6.98	8.73516e-05		6.98	-7.40008e-06
6.985	-0.000102387		6.985	0.00010479		6.985	-6.81879e-06
6.99	-9.83176e-05		6.99	0.000108423		6.99	-7.62826e-05
6.995	-0.000103985		6.995	0.000103046		6.995	-4.18413e-05
7	-7.94258e-05		7	-0.000144291		7	1.36716e-05
7.005	-8.39307e-05		7.005	-0.000155481		7.005	2.21002e-05
7.01	-8.02977e-05		7.01	-0.00015708		7.01	1.86125e-05
7.015	-8.32041e-05		7.015	-0.000146617		7.015	2.02111e-05
7.02	-7.69553e-05		7.02	-0.000146471		7.02	2.58786e-05
7.025	-7.46301e-05		7.025	-0.000153447		7.025	3.92482e-05
7.03	-7.30316e-05		7.03	-0.000160713		7.03	2.86397e-05
7.035	-3.77184e-05		7.035	-0.000150831		7.035	2.34081e-05
7.04	-3.58292e-05		7.04	-7.35197e-05		7.04	2.41348e-05
7.045	-3.65558e-05		7.045	-7.93325e-05		7.045	0.000154779
7.05	-3.40854e-05		7.05	-8.50001e-05		7.05	0.000342535
7.055	-3.8445e-05		7.055	-8.28203e-05		7.055	4.46251e-05
7.06	5.57235e-05		7.06	-7.93325e-05		7.06	4.72409e-05
7.065	5.54329e-05		7.065	-6.78521e-05		7.065	6.3517e-05
7.07	5.863e-05		7.07	-7.61355e-05		7.07	5.43617e-05
7.075	-9.09e-06		7.075	-7.10492e-05		7.075	0.000582316
7.08	-5.5157e-05		7.08	-0.000139641		7.08	0.000588129
7.085	-5.02161e-05		7.085	-0.000137461		7.085	0.000604841
7.09	-5.9662e-05		7.09	-0.000160713		7.09	0.000593651
7.095	8.3044e-05		7.095	-0.000153447		7.095	0.000598301
7.1	9.06008e-05		7.1	-0.000151993		7.1	0.000582025
7.105	8.90022e-05		7.105	-0.000159114		7.105	0.000528256
7.11	0.000153089		7.11	-0.00015955		7.11	0.00051634
7.115	0.000127367		7.115	-0.000154028		7.115	0.000514015
7.12	0.00012417		7.12	-0.00014589		7.12	0.000510817
7.125	0.00013318		7.125	-7.84606e-05		7.125	0.000509219
7.13	0.000134052		7.13	-7.7734e-05		7.13	0.000520263
7.135	0.00018971		7.135	-6.42191e-05		7.135	0.000516049
7.14	0.000148294		7.14	-6.39284e-05		7.14	0.000519682
7.145	0.000242462		7.145	-0.000136589		7.145	0.00055049
7.15	0.000247548		7.15	-0.000136153		7.15	0.000430164
7.155	0.000255832		7.155	-0.000131358		7.155	0.000316813
7.16	0.000253652		7.16	-0.000132666		7.16	0.00034486
7.165	0.000214415		7.165	4.4191e-05		7.165	0.000341082
7.17	0.000210346		7.17	3.43091e-05		7.17	0.000310709
7.175	0.00019407		7.175	4.39004e-05		7.175	0.00030882
7.18	0.000193925		7.18	5.02945e-05		7.18	-0.000204166
7.185	0.000197558		7.185	4.97132e-05		7.185	-0.000210415
7.19	0.0002009		7.19	4.63708e-05		7.19	-0.000235555
7.195	0.000201917		7.195	5.26197e-05		7.195	-0.000226109
7.2	5.07826e-05		7.2	5.47995e-05		7.2	-0.000264038
7.205	5.26718e-05		7.205	5.45088e-05		7.205	-0.000285691
7.21	3.05828e-05		7.21	5.59621e-05		7.21	-0.000285401
7.215	-3.13242e-05		7.215	6.78784e-05		7.215	-0.000281186
7.22	-2.82725e-05		7.22	5.47995e-05		7.22	-0.000121478
7.225	-2.50754e-05		7.225	4.50629e-05		7.225	-0.000121914
7.23	-3.36494e-05		7.23	-2.59994e-05		7.23	-8.31127e-05
7.235	-3.27775e-05		7.235	-1.91693e-05		7.235	-0.000111305
7.24	-8.62559e-05		7.24	-1.91693e-05		7.24	-6.14598e-05
7.245	-6.79453e-05		7.245	-1.87333e-05		7.245	-4.75089e-05
7.25	-0.000144094		7.25	-3.13763e-05		7.25	-7.99157e-05
7.255	-0.000149616		7.255	-2.17851e-05		7.255	-3.10875e-05
7.26	-0.000163567		7.26	-1.75708e-05		7.26	5.82421e-06
7.265	-0.000101951		7.265	6.97676e-05		7.265	-2.01884e-05
7.27	-0.000156446		7.27	2.71883e-05		7.27	-1.37942e-05
7.275	-0.000154412		7.275	5.29103e-05		7.275	-1.13238e-05
7.28	-6.4167e-05		7.28	5.6398e-05		7.28	4.05561e-05
7.285	-6.09699e-05		7.285	5.07305e-05		7.285	2.28269e-05
7.29	-5.9226e-05		7.29	4.79694e-05		7.29	1.89032e-05
7.295	0.000140301		7.295	5.36369e-05		7.295	2.31175e-05
7.3	0.00013972		7.3	5.07305e-05		7.3	0.000170764
7.305	0.000149456		7.305	4.69521e-05		7.305	0.000172218
7.31	0.000147276		7.31	5.13118e-05		7.31	0.000507039
7.315	0.000129547		7.315	5.88685e-05		7.315	0.000509219
7.32	0.000140446		7.32	5.85779e-05		7.32	0.000588565
7.325	0.000150909		7.325	5.40729e-05		7.325	0.000439755
7.33	0.000154833		7.33	5.02945e-05		7.33	0.000438302
7.335	0.00015585		7.335	6.96223e-05		7.335	0.000383806
7.34	0.000148294		7.34	7.13662e-05		7.34	0.000386858
7.345	0.000141318		7.345	6.16296e-05		7.345	0.000342389
7.35	0.000126931		7.35	0.000331783		7.35	0.000323207
7.355	0.00011051		7.355	0.000345152		7.355	0.000326113
7.36	0.0001108		7.36	0.00050428		7.36	0.000327857
7.365	0.000118939		7.365	0.000567931		7.365	0.000225115
7.37	6.38615e-05		7.37	0.000476087		7.37	0.000222935
7.375	5.8194e-05		7.375	0.000340212		7.375	0.000216105
7.38	5.7758e-05		7.38	0.000323935		7.38	0.000211019
7.385	-9.81661e-06		7.385	0.000312455		7.385	0.000172508
7.39	-1.14152e-05		7.39	0.000307223		7.39	0.000172799
7.395	-1.47576e-05		7.395	0.000311147		7.395	0.000170619
7.4	-0.000221405		7.4	0.000310856		7.4	0.00018457
7.405	-0.000225329		7.405	0.000320448		7.405	3.18368e-05
7.41	-0.00022373		7.41	0.000328731		7.41	2.34081e-05
7.415	-0.000222713		7.415	0.000322046		7.415	-0.000202567
7.42	-0.000211378		7.42	0.000403572		7.42	-0.000202422
7.425	-0.000219661		7.425	0.000442809		7.425	-0.000281913
7.43	-0.000228962		7.43	0.000456469		7.43	-0.000295864
7.435	-0.000233467		7.435	0.000465334		7.435	-0.000295137
7.44	-0.00023056		7.44	0.000449203		7.44	-0.000281041
7.445	-0.000221696		7.445	0.000480883		7.445	-0.000237154
7.45	-0.000217772		7.45	0.000589729		7.45	-0.000233375
7.455	-0.000221841		7.455	0.000314054		7.455	-0.000236427
7.46	-0.000226055		7.46	0.000314344		7.46	-0.000232649
7.465	-0.000172577		7.465	0.000146498		7.465	-0.000286854
7.47	-0.000173449		7.47	7.20928e-05		7.47	-0.000286999
7.475	-0.000175047		7.475	8.32826e-05		7.475	-0.000290487
7.48	-0.000173449		7.48	0.000155217		7.48	-0.000286709
7.485	-0.000179117		7.485	0.000147079		7.485	-0.000235701
7.49	-0.000185801		7.49	0.00017251		7.49	-0.000240496
7.495	-0.000174321		7.495	0.000178323		7.495	-0.000232794
7.5	-0.000174321		7.5	0.000178468		7.5	-0.000182658
7.505	-0.000169961		7.505	0.000169749		7.505	-0.000198062
7.51	-0.0001672		7.51	0.00015449		7.51	-0.000198353
7.515	-0.000170833		7.515	0.000148968		7.515	-0.000189052
7.52	-8.16056e-05		7.52	0.000148532		7.52	-0.00028264
7.525	-7.39035e-05		7.525	6.22109e-05		7.525	-0.000281332
7.53	-4.13514e-05		7.53	2.54445e-05		7.53	-0.00028293
7.535	-4.09155e-05		7.535	2.68977e-05		7.535	-0.000267671
7.54	-3.65558e-05		7.54	2.19568e-05		7.54	-0.000229742
7.545	-3.33587e-05		7.545	2.07942e-05		7.545	-0.000234393
7.55	-1.37403e-05		7.55	-1.59722e-05		7.55	-0.000268979
7.555	-1.37403e-05		7.555	-0.000121912		7.555	-0.000276972
7.56	-1.50482e-05		7.56	-0.00012104		7.56	-0.000253721
7.565	-1.22871e-05		7.565	-0.000119587		7.565	-0.00010433
7.57	-7.33222e-05		7.57	-0.000109124		7.57	-1.87352e-05
7.575	-6.59108e-05		7.575	-0.000104473		7.575	3.44526e-05
7.58	-6.08246e-05		7.58	-0.000110577		7.58	4.34626e-05
7.585	-3.96076e-05		7.585	-0.000186289		7.585	3.86669e-05
7.59	-1.98438e-05		7.59	-0.00018411		7.59	4.80696e-06
7.595	-2.34769e-05		7.595	-0.000206053		7.595	3.76497e-05
7.6	-3.30681e-05		7.6	-0.000207942		7.6	3.8231e-05
7.605	-3.23415e-05		7.605	-0.000211575		7.605	1.30903e-05
7.61	-2.31862e-05		7.61	-0.000209541		7.61	1.14918e-05
7.615	-2.24596e-05		7.615	-0.000201548		7.615	6.83126e-05
7.62	-2.23143e-05		7.62	-0.000204891		7.62	7.28176e-05
7.625	-0.00011532		7.625	-0.000206489		7.625	5.13099e-05
7.63	-0.000119971		7.63	-0.000212447		7.63	4.46251e-05
7.635	-0.000156446		7.635	-0.000223928		7.635	0.000104643
7.64	-0.000154702		7.64	-0.000225817		7.64	0.000101301
7.645	-0.000154993		7.645	-0.000229014		7.645	6.22091e-05
7.65	-0.000159643		7.65	-0.000226253		7.65	0.000103626
7.655	-0.000183476		7.655	-0.000222475		7.655	9.35986e-05
7.66	-0.000181732		7.66	-0.000216371		7.66	0.000107114
7.665	-0.000175629		7.665	-0.000217388		7.665	8.8367e-05
7.67	-0.000141914		7.67	-0.000228869		7.67	-6.56741e-05
7.675	-0.000130143		7.675	-0.000234682		7.675	-0.000155628
7.68	3.10188e-05		7.68	-0.000224654		7.68	-0.000204602
7.685	2.54966e-05		7.685	-0.000224073		7.685	-0.000207799
7.69	7.47668e-06		7.69	-0.00021797		7.69	-0.000192249
7.695	2.94203e-05		7.695	-0.000216371		7.695	-0.00020591
7.7	2.66592e-05		7.7	-0.000219423		7.7	-0.000238171
7.705	2.36074e-05		7.705	-0.000218987		7.705	-0.000235991
7.71	1.73586e-05		7.71	-0.000218405		7.71	-0.000236282
7.715	6.75007e-06		7.715	-0.000212738		7.715	-0.000234247
7.72	5.44218e-06		7.72	-0.00021797		7.72	-1.90258e-05
7.725	6.75007e-06		7.725	-0.000225381		7.725	-2.41121e-05
7.73	7.04072e-06		7.73	-0.000226834		7.73	-1.00159e-05
7.735	5.87814e-06		7.735	-0.000217824		7.735	-1.15124e-06
7.74	1.95445e-06		7.74	-0.000209105		7.74	-5.68095e-05
7.745	7.47668e-06		7.745	-0.0002046		7.745	-6.07332e-05
7.75	1.63413e-05		7.75	-0.000207216		7.75	-5.56469e-05
7.755	0.000266149		7.755	-0.000207652		7.755	-9.41572e-05
7.76	0.000267748		7.76	-0.000210413		7.76	-9.11054e-05
7.765	0.00026426		7.765	-0.00021608		7.765	-1.78632e-05
7.77	0.000263679		7.77	-0.000216371		7.77	-1.40849e-05
7.775	0.000229528		7.775	-0.000211866		7.775	0.000211309
7.78	0.00023229		7.78	-0.000213174		7.78	0.000217994
7.785	5.96472e-05		7.785	-0.00022262		7.785	0.000214216
7.79	5.7758e-05		7.79	-0.000223056		7.79	0.000206804
7.795	5.57235e-05		7.795	-0.000228433		7.795	0.000192708
7.8	5.12185e-05		7.8	-0.000222039		7.8	0.00020041
7.805	8.47879e-05		7.805	-0.000221021		7.805	0.000386277
7.81	8.55145e-05		7.81	-0.0002248		7.81	0.000375523
7.815	8.91475e-05		7.815	-8.28203e-05		7.815	0.000347766
7.82	8.40613e-05		7.82	-7.93325e-05		7.82	0.000353289
7.825	7.83937e-05		7.825	-8.28203e-05		7.825	8.53152e-05
7.83	7.81031e-05		7.83	-8.29656e-05		7.83	8.25541e-05
7.835	7.67952e-05		7.835	-8.28203e-05		7.835	7.89211e-05
7.84	7.97016e-05		7.84	-8.50001e-05		7.84	0.000937482
7.845	8.74037e-05		7.845	-9.02317e-05		7.845	0.000924985
7.85	8.15908e-05		7.85	-9.70618e-05		7.85	0.000923967
7.855	7.11276e-05		7.855	-9.45913e-05		7.855	0.000922805
7.86	-0.000176501		7.86	-9.401e-05		7.86	0.000933704
7.865	-9.52597e-06		7.865	-2.77433e-05		7.865	0.000930943
7.87	-6.18357e-06		7.87	-2.57088e-05		7.87	0.000840553
7.875	-1.28684e-05		7.875	-1.88787e-05		7.875	0.000941115
7.88	-1.81e-05		7.88	-2.3529e-05		7.88	0.000723859
7.885	-2.04251e-05		7.885	1.31675e-08		7.885	0.000717756
7.89	-1.12698e-05		7.89	7.13394e-06		7.89	0.000734032
7.895	-9.38065e-06		7.895	0.000159867		7.895	0.000762805
7.9	-1.08339e-05		7.9	0.000164953		7.9	0.000867728
7.905	-3.8445e-05		7.905	0.000150421		7.905	0.000875866
7.91	-7.21597e-05		7.91	0.000147369		7.91	0.000690435
7.915	-7.15784e-05		7.915	0.000151438		7.915	0.000694068
7.92	-2.46394e-05		7.92	1.57079e-05		7.92	0.000691888
7.925	-1.59201e-05		7.925	1.09123e-05		7.925	0.000730399
7.93	1.89571e-05		7.93	1.20749e-05		7.93	0.000728655
7.935	1.95445e-06		7.935	1.20749e-05		7.935	0.000764259
7.94	1.37317e-06		7.94	7.27926e-06		7.94	0.000769636
7.945	1.44521e-05		7.945	1.41094e-05		7.945	-2.58559e-05
7.95	1.76492e-05		7.95	1.51266e-05		7.95	4.56424e-05
7.955	1.28536e-05		7.955	2.28287e-05		7.955	4.49158e-05
7.96	4.42492e-06		7.96	2.15208e-05		7.96	4.6369e-05
7.965	1.09644e-05		7.965	7.86054e-06		7.965	2.98023e-05
7.97	-0.000109653		7.97	-6.23299e-05		7.97	2.45707e-05
7.975	0.000118503		7.975	-5.76796e-05		7.975	4.34626e-05
7.98	0.000120392		7.98	-6.26205e-05		7.98	-4.28586e-05
7.985	0.000128094		7.985	-6.1458e-05		7.985	-4.60557e-05
7.99	0.000283007		7.99	-9.41554e-05		7.99	2.67505e-05
7.995	0.000274142		7.995	-0.000102584		7.995	2.60239e-05
8	0.000272834		8	-0.000250958		8	4.22567e-06
8.005	0.000274578		8.005	-0.000256916		8.005	0.000248076
8.01	0.000271817		8.01	-0.000203437		8.01	0.000237903
8.015	0.000277339		8.015	-0.000203583		8.015	0.000265078
8.02	0.000286931		8.02	-0.000201548		8.02	0.000316813
8.025	0.000244206		8.025	-0.000206344		8.025	0.000328875
8.03	0.000250019		8.03	-0.000203001		8.03	0.000288911
8.035	0.000218484		8.035	-0.00019806		8.035	0.000291382
8.04	0.000240137		8.04	-0.000191521		8.04	0.000269147
8.045	0.000323261		8.045	-0.00018876		8.045	0.000255923
8.05	0.000313524		8.05	-0.000201403		8.05	0.000173962
8.055	0.000307857		8.055	-0.000201693		8.055	0.000119175
8.06	0.00033634		8.06	6.17749e-05		8.06	0.00012339
8.065	0.000381826		8.065	6.00311e-05		8.065	0.000140973
8.07	0.000375431		8.07	0.000123827		8.07	0.000295451
8.075	0.000337212		8.075	0.000120776		8.075	0.000300101
8.08	0.000107313		8.08	0.000117288		8.08	0.000308094
8.085	0.000316867		8.085	0.00011816		8.085	0.000312453
8.09	0.000315704		8.09	0.000153328		8.09	0.000389038
8.095	0.000159047		8.095	0.000155217		8.095	0.000319719
8.1	0.00015556		8.1	0.000144754		8.1	0.000334833
8.105	0.00016021		8.105	0.000146207		8.105	0.000335269
8.11	0.000162535		8.11	0.000144754		8.11	1.67233e-05
8.115	0.000157303		8.115	9.31644e-05		8.115	1.56658e-07
8.12	0.0001512		8.12	9.97039e-05		8.12	-1.62647e-05
8.125	0.000142771		8.125	0.000162338		8.125	-6.20411e-05
8.13	0.000141609		8.13	0.000169749		8.13	-5.52109e-05
8.135	0.000140882		8.135	0.00017004		8.135	-5.55016e-05
8.14	0.000143207		8.14	0.000227006		8.14	-4.67823e-05
8.145	0.000134924		8.145	0.000222937		8.145	-5.73908e-05
8.15	5.48516e-05		8.15	0.000215961		8.15	-5.11419e-05
8.155	6.21177e-05		8.155	0.000223227		8.155	-3.86443e-05
8.16	0.000103825		8.16	0.000225989		8.16	-4.34399e-05
8.165	0.000229819		8.165	-2.7598e-05		8.165	-4.67823e-05
8.17	0.000190001		8.17	-2.90512e-05		8.17	-7.29402e-05
8.175	0.000171836		8.175	-8.09311e-05		8.175	-0.000224366
8.18	0.000166749		8.18	-7.20664e-05		8.18	-0.000222331
8.185	0.000264696		8.185	-7.38103e-05		8.185	-0.000152286
8.19	7.75218e-05		8.19	-7.91872e-05		8.19	-0.000172922
8.195	7.28715e-05		8.195	-0.000111303		8.195	-0.000247617
8.2	0.000104116		8.2	-0.0001052		8.2	-0.00024878
8.205	0.000109347		8.205	-9.0813e-05		8.205	-0.00028046
8.21	0.000107749		8.21	-9.19755e-05		8.21	-0.000242385
8.215	0.000517702		8.215	-8.68893e-05		8.215	-0.000272758
8.22	0.000515958		8.22	-8.2239e-05		8.22	-0.000254156
8.225	0.000519736		8.225	-8.80518e-05		8.225	-0.00025779
8.23	0.000522933		8.23	-0.000161003		8.23	-0.000268253
8.235	0.000593995		8.235	-0.000162457		8.235	-0.000145746
8.24	0.00058237		8.24	-0.000159114		8.24	-6.18958e-05
8.245	0.000581643		8.245	-0.000217679		8.245	-7.1051e-05
8.25	0.000584695		8.25	-0.000218551		8.25	-5.80154e-06
8.255	0.000570017		8.255	-0.00020925		8.255	3.44526e-05
8.26	0.000562751		8.26	-5.98594e-05		8.26	4.15734e-05
8.265	0.000534268		8.265	-5.89875e-05		8.265	8.53152e-05
8.27	0.000431526		8.27	-7.7298e-05		8.27	8.41527e-05
8.275	0.000430072		8.275	-7.33743e-05		8.275	9.11281e-05
8.28	0.000441408		8.28	-7.17758e-05		8.28	9.34533e-05
8.285	0.000440681		8.285	-7.7734e-05		8.285	9.06921e-05
8.29	0.000346803		8.29	-7.817e-05		8.29	3.7897e-06
8.295	0.000341426		8.295	-7.38103e-05		8.295	2.48181e-06
8.3	0.000344042		8.3	-5.82609e-05		8.3	1.7552e-06
8.305	0.000328057		8.305	-4.60538e-05		8.305	1.56658e-07
8.31	0.000322825		8.31	-5.37559e-05		8.31	2.19116e-06
8.315	0.000317303		8.315	-5.30293e-05		8.315	-3.03609e-05
8.32	1.59053e-05		8.32	-4.85243e-05		8.32	8.14936e-06
8.325	2.56419e-05		8.325	-5.05588e-05		8.325	-1.16144e-05
8.33	3.18907e-05		8.33	-5.27386e-05		8.33	-1.52475e-05
8.335	2.22995e-05		8.335	-4.82337e-05		8.335	-5.69951e-07
8.34	-5.29772e-05		8.34	-5.50638e-05		8.34	-0.000126128
8.345	5.20905e-05		8.345	-5.52091e-05		8.345	-0.000215937
8.35	5.863e-05		8.35	-5.56451e-05		8.35	-0.000171032
8.355	5.33984e-05		8.355	-4.73617e-05		8.355	-0.000225383
8.36	6.35709e-05		8.36	-4.56179e-05		8.36	-0.000256336
8.365	5.70314e-05		8.365	-0.000199078		8.365	-0.000251831
8.37	0.000114724		8.37	-0.000204309		8.37	-0.000302985
8.375	6.93838e-05		8.375	-0.000185853		8.375	-0.000302985
8.38	6.79306e-05		8.38	-0.000183528		8.38	-0.000297753
8.385	7.05463e-05		8.385	-0.000189341		8.385	-0.000263312
8.39	6.48788e-05		8.39	-0.000180912		8.39	-0.000266654
8.395	6.57507e-05		8.395	-0.000126126		8.395	-0.000266799
8.4	5.71767e-05		8.4	-0.000106217		8.4	-0.000266218
8.405	5.92112e-05		8.405	-0.000120895		8.405	-0.000267962
8.41	3.91568e-05		8.41	-0.000139205		8.41	-0.00026927
8.415	3.7413e-05		8.415	-0.000138333		8.415	-0.000267381
8.42	3.87209e-05		8.42	-0.000138624		8.42	-0.000271886
8.425	-7.08518e-05		8.425	-0.000137171		8.425	-0.000311849
8.43	-7.11424e-05		8.43	-0.000142838		8.43	-0.000295137
8.435	-8.14603e-05		8.435	-0.000135136		8.435	-0.000295573
8.44	-8.62559e-05		8.44	-0.000132084		8.44	-0.000177863
8.445	-7.49208e-05		8.445	-6.27659e-05		8.445	-0.000189779
8.45	-0.000174466		8.45	-7.16305e-05		8.45	-0.000190506
8.455	-0.000177373		8.455	-6.88694e-05		8.455	-0.00023294
8.46	-0.000171124		8.46	-7.17758e-05		8.46	-0.000242531
8.465	-0.000170107		8.465	-7.43916e-05		8.465	-0.000266218
8.47	-0.000163131		8.47	-5.43372e-05		8.47	-0.000219279
8.475	-0.000235647		8.475	-4.54726e-05		8.475	-0.000212885
8.48	-0.000236955		8.48	-5.50638e-05		8.48	-0.000206782
8.485	-0.000229979		8.485	-6.20392e-05		8.485	-0.00021492
8.49	-0.000229543		8.49	-6.43644e-05		8.49	-0.000249942
8.495	-0.000226927		8.495	-8.06404e-05		8.495	-0.000245728
8.5	-0.000227654		8.5	-0.000129905		8.5	-0.000244711
8.505	-0.000228962		8.505	-0.000144873		8.505	-0.000249506
8.51	-0.000226491		8.51	-0.000132084		8.51	-0.000252994
8.515	-0.000226637		8.515	-0.000122057		8.515	-0.000253139
8.52	-0.000226055		8.52	-0.000117407		8.52	-0.0002264
8.525	-0.000219516		8.525	-0.000121185		8.525	-0.0002264
8.53	-0.000218208		8.53	-0.000122929		8.53	-0.000219715
8.535	-0.000222713		8.535	-0.000113047		8.535	-0.000193557
8.54	-0.000219807		8.54	-0.000113628		8.54	-0.000187308
8.545	-0.00021225		8.545	-0.000120604		8.545	-0.000305891
8.55	-0.00021908		8.55	-0.000190213		8.55	-0.000302694
8.555	-0.0002169		8.555	-0.000185127		8.555	-0.000258807
8.56	-0.000221405		8.56	-0.000164491		8.56	-0.000270433
8.565	-0.000192777		8.565	-0.00016638		8.565	-0.000273339
8.57	-0.000166183		8.57	-0.000166526		8.57	-0.000262004
8.575	-0.000170833		8.575	-0.000187597		8.575	-0.000285837
8.58	-0.000155284		8.58	-0.000193701		8.58	-0.000284383
8.585	-0.000151796		8.585	0.000382645		8.585	-0.000285546
8.59	-0.000153685		8.59	0.000390929		8.59	-0.000281332
8.595	-0.000129852		8.595	0.000400811		8.595	-0.000197772
8.6	-0.000131015		8.6	0.000416651		8.6	-0.000198644
8.605	-6.95439e-05		8.605	0.000412582		8.605	-0.000207944
8.61	-6.99798e-05		8.61	0.000399212		8.61	-3.04042e-06
8.615	-3.51026e-05		8.615	0.000461119		8.615	2.36988e-05
8.62	-3.55386e-05		8.62	0.000458503		8.62	3.19821e-05
8.625	-3.56839e-05		8.625	0.000476087		8.625	6.55082e-06
8.63	-4.10608e-05		8.63	0.000476523		8.63	-1.87785e-06
8.635	-4.19327e-05		8.635	0.000489166		8.635	1.46455e-06
8.64	-2.84178e-05		8.64	0.000484516		8.64	-1.94618e-05
8.645	-2.82725e-05		8.645	0.000483499		8.645	-2.06244e-05
8.65	-2.28956e-05		8.65	0.000486987		8.65	-3.18574e-06
8.655	-2.39128e-05		8.655	0.000491637		8.655	-2.60446e-06
8.66	-2.43488e-05		8.66	0.000514307		8.66	-4.50384e-05
8.665	-1.53388e-05		8.665	0.000496723		8.665	-3.53019e-05
8.67	-4.41126e-05		8.67	0.000602808		8.67	-3.93709e-05
8.675	-6.95439e-05		8.675	0.000608621		8.675	-3.3558e-05
8.68	-7.6374e-05		8.68	0.000616178		8.68	-6.98884e-05
8.685	-7.79725e-05		8.685	0.000693343		8.685	-5.15779e-05
8.69	-7.37582e-05		8.69	0.000110894		8.69	-5.33218e-05
8.695	-7.46301e-05		8.695	0.000603825		8.695	5.53356e-06
8.7	-9.94802e-05		8.7	0.000605278		8.7	-7.83171e-05
8.705	-9.51205e-05		8.705	0.000599466		8.705	-9.21227e-05
8.71	-0.000161678		8.71	0.000600919		8.71	-7.70092e-05
8.715	-0.00017185		8.715	0.000610801		8.715	-0.000278571
8.72	-0.00014889		8.72	0.00068942		8.72	-0.000299642
8.725	-0.000142786		8.725	0.000696395		8.725	-0.000311704
8.73	-0.000135229		8.73	0.000678811		8.73	1.91938e-05
8.735	-0.000135229		8.735	0.000682154		8.735	0.00013734
8.74	-0.000142495		8.74	0.000669947		8.74	0.000133707
8.745	-0.000135375		8.745	0.000664279		8.745	0.000147658
8.75	-0.000129416		8.75	0.000660646		8.75	0.000179338
8.755	0.000140591		8.755	0.000665442		8.755	0.000153326
8.76	0.000137685		8.76	0.000668493		8.76	0.000206368
8.765	0.000131291		8.765	0.000644079		8.765	0.000213053
8.77	0.000127367		8.77	0.000633616		8.77	0.000210292
8.775	0.000124315		8.775	0.000525351		8.775	0.000213489
8.78	0.000132453		8.78	0.000525497		8.78	0.000208839
8.785	0.000160937		8.785	0.000520992		8.785	0.000197213
8.79	0.000150328		8.79	0.000440338		8.79	0.000175996
8.795	0.000141173		8.795	0.000446296		8.795	0.00019358
8.8	0.000136086		8.8	-4.8815e-05		8.8	0.000133562
8.805	0.0001512		8.805	-5.88422e-05		8.805	0.000128766
8.81	0.000151491		8.81	-5.92781e-05		8.81	0.000162772
8.815	0.000152217		8.815	-5.82609e-05		8.815	0.000149112
8.82	0.000154833		8.82	-5.46278e-05		8.82	0.000158993
8.825	9.10367e-05		8.825	-0.0002046		8.825	0.000153907
8.83	9.26353e-05		8.83	-0.000206053		8.83	0.000154779
8.835	8.94382e-05		8.835	-0.000210122		8.835	-0.000178444
8.84	9.40885e-05		8.84	-0.00019995		8.84	-0.00028264
8.845	0.000104261		8.845	-0.000205327		8.845	-0.000272322
8.85	0.000167476		8.85	-0.000202856		8.85	-0.000261423
8.855	0.000159338		8.855	-0.000196607		8.855	-0.000229742
8.86	-0.000115756		8.86	-9.69165e-05		8.86	-0.000186582
8.865	-9.51205e-05		8.865	-0.000104037		8.865	-0.000240932
8.87	-8.9017e-05		8.87	-0.000114791		8.87	-0.000232068
8.875	-9.42486e-05		8.875	-0.000103311		8.875	-0.000232213
8.88	-0.000101224		8.88	-9.69165e-05		8.88	-0.000214048
8.885	-0.000109653		8.885	-9.67712e-05		8.885	-0.000210705
8.89	-0.000129707		8.89	-0.000101276		8.89	-0.000204747
8.895	-0.000132614		8.895	-8.10764e-05		8.895	-0.00016333
8.9	-0.000127091		8.9	-9.12489e-05		8.9	-7.75905e-05
8.905	-2.07157e-05		8.905	-8.68893e-05		8.905	-3.37033e-05
8.91	-1.67921e-05		8.91	-8.51454e-05		8.91	-3.50112e-05
8.915	-2.2169e-05		8.915	-7.87512e-05		8.915	-4.69276e-05
8.92	-2.39128e-05		8.92	-7.86059e-05		8.92	-1.98978e-05
8.925	0.000461171		8.925	-8.70346e-05		8.925	-3.02156e-05
8.93	0.000467275		8.93	-0.000105926		8.93	-3.07969e-05
8.935	0.000464804		8.935	-0.000104037		8.935	-3.60285e-05
8.94	0.000458556		8.94	-6.84334e-05		8.94	-2.51293e-05
8.945	0.000459427		8.945	-8.73252e-05		8.945	-3.57378e-05
8.95	0.000461753		8.95	-9.50273e-05		8.95	-5.63735e-05
8.955	0.000379936		8.955	-9.02317e-05		8.955	-5.15779e-05
8.96	0.00037921		8.96	-9.13942e-05		8.96	-0.000109125
8.965	0.000386621		8.965	-0.000192829		8.965	-8.71817e-05
8.97	0.000401735		8.97	-0.000196026		8.97	-9.13961e-05
8.975	0.000398538		8.975	-0.00018658		8.975	-8.38393e-05
8.98	0.000404786		8.98	-0.00019995		8.98	-7.98136e-06
8.985	0.00041307		8.985	-0.000204891		8.985	-3.04042e-06
8.99	0.000414959		8.99	-0.000211285		8.99	-1.00159e-05
8.995	0.000414959		8.995	-0.000206634		8.995	3.20842e-06
9	0.000413506		9	-0.000223056		9	-3.67551e-05
9.005	0.000431962		9.005	-0.000207797		9.005	-0.000141387
9.01	0.000335177		9.01	-0.000213029		9.01	-0.000177572
9.015	0.000347675		9.015	-0.000210994		9.015	-0.000126273
9.02	0.000343315		9.02	-0.000212302		9.02	-0.000146182
9.025	0.000344914		9.025	-0.000217098		9.025	-8.73271e-05
9.03	-0.000134067		9.03	-0.000221021		9.03	-8.66005e-05
9.035	-0.00013552		9.035	-0.000204019		9.035	-8.71817e-05
9.04	-0.000142786		9.04	-0.000199368		9.04	-7.1923e-05
9.045	-0.000138426		9.045	-0.000232792		9.045	-8.70364e-05
9.05	-0.00014017		9.05	-0.000229014		9.05	-8.66005e-05
9.055	-0.000144239		9.055	-0.000225672		9.055	-8.12236e-05
9.06	-0.000145983		9.06	-0.000224073		9.06	-0.000108399
9.065	-0.000130434		9.065	-0.000227125		9.065	8.70591e-05
9.07	-0.000134939		9.07	-0.000147343		9.07	5.75588e-05
9.075	-0.000172577		9.075	-0.000145163		9.075	6.43889e-05
9.08	-0.000177227		9.08	-0.000145454		9.08	4.11374e-05
9.085	-0.000171269		9.085	-0.00014124		9.085	-3.99522e-05
9.09	-0.000169089		9.09	-0.000141385		9.09	0.000140973
9.095	-0.000173158		9.095	-0.000137897		9.095	0.000164225
9.1	-0.000179407		9.1	7.16568e-05		9.1	0.000160301
9.105	-0.000168072		9.105	8.44451e-05		9.105	0.000151001
9.11	-0.000186383		9.11	7.10755e-05		9.11	0.000224243
9.115	-0.000182168		9.115	6.71518e-05		9.115	0.000214797
9.12	-0.000214866		9.12	7.00583e-05		9.12	0.00017309
9.125	-0.000205129		9.125	6.67159e-05		9.125	0.000188784
9.13	-0.000206873		9.13	7.41273e-05		9.13	0.00010319
9.135	-0.00022155		9.135	8.02308e-05		9.135	0.000109293
9.14	-0.000226491		9.14	7.63071e-05		9.14	0.000112054
9.145	-0.000209053		9.145	5.6834e-05		9.145	0.000103626
9.15	-0.000116773		9.15	5.81419e-05		9.15	0.000109439
9.155	-0.000118081		9.155	6.10483e-05		9.155	0.000113798
9.16	-0.000127091		9.16	7.12208e-05		9.16	0.000117722
9.165	-0.000105584		9.165	0.000193872		9.165	0.000104643
9.17	-0.00011067		9.17	0.000202592		9.17	-5.63735e-05
9.175	-0.000113576		9.175	0.000119032		9.175	-9.2268e-05
9.18	-0.000110089		9.18	0.00017033		9.18	-0.000102731
9.185	-9.96255e-05		9.185	0.000172801		9.185	-9.53198e-05
9.19	-0.000110089		9.19	0.000180939		9.19	-4.41665e-05
9.195	-0.000111542		9.195	0.000184136		9.195	-0.000161877
9.2	-9.07609e-05		9.2	0.000184572		9.2	-0.000177717
9.205	-7.20143e-05		9.205	-3.07951e-05		9.205	-0.000177572
9.21	-2.39128e-05		9.21	-1.46643e-05		9.21	-0.000175247
9.215	-2.82725e-05		9.215	-9.57807e-06		9.215	-0.000245292
9.22	-4.94895e-05		9.22	-3.18391e-06		9.22	-0.000166091
9.225	-4.62924e-05		9.225	-8.85146e-06		9.225	-0.000174956
9.23	-4.44032e-05		9.23	-1.62629e-05		9.23	-0.000181205
9.235	-4.6583e-05		9.235	-2.49822e-05		9.235	-0.000175973
9.24	-4.17874e-05		9.24	-2.70167e-05		9.24	-0.000180333
9.245	-3.51026e-05		9.245	-2.32383e-05		9.245	-0.000187599
9.25	-4.39672e-05		9.25	-1.81521e-05		9.25	-0.000183821
9.255	-0.000127818		9.255	-1.72801e-05		9.255	-0.000186146
9.26	-0.000131451		9.26	-8.99678e-06		9.26	-0.000185855
9.265	-9.48299e-05		9.265	-1.59722e-05		9.265	-0.000119879
9.27	-0.000114012		9.27	-0.000148796		9.27	-0.000121042
9.275	-0.000100643		9.275	-0.00014589		9.275	-4.38758e-05
9.28	-0.000101224		9.28	-0.000133974		9.28	-3.84989e-05
9.285	-9.84629e-05		9.285	-0.000181058		9.285	-3.38486e-05
9.29	-0.000103113		9.29	-0.000186289		9.29	-4.1696e-05
9.295	-0.000109362		9.295	-0.00019094		9.295	-8.52926e-05
9.3	-0.000112123		9.3	-0.000198351		9.3	-0.000167545
9.305	-0.000127818		9.305	-0.000198642		9.305	-0.000175247
9.31	-0.000141478		9.31	-0.000127725		9.31	-0.000181641
9.315	-0.000203531		9.315	-0.000156353		9.315	-0.00017016
9.32	-0.000211523		9.32	-0.000133828		9.32	-0.000167981
9.325	-0.000196264		9.325	-0.00013034		9.325	-0.000250669
9.33	-0.000195829		9.33	-0.000143129		9.33	-0.00025779
9.335	-0.000199462		9.335	-0.000135427		9.335	-0.000245437
9.34	-0.000193939		9.34	-0.000126707		9.34	-0.000225964
9.345	-0.000196846		9.345	-0.000124382		9.345	-0.00017016
9.35	-7.92743e-06		9.35	-0.000129469		9.35	-7.11963e-05
9.355	-1.11245e-05		9.355	-0.000128742		9.355	-4.59104e-05
9.36	-1.88266e-05		9.36	-9.58992e-05		9.36	-3.93709e-05
9.365	-1.47576e-05		9.365	-0.000104328		9.365	-4.22773e-05
9.37	-4.6583e-05		9.37	-0.000101276		9.37	-9.54651e-05
9.375	-4.01889e-05		9.375	-9.34288e-05		9.375	-9.34306e-05
9.38	-6.09699e-05		9.38	-0.000103311		9.38	-0.000219425
9.385	3.72677e-05		9.385	-0.000119877		9.385	-0.000210705
9.39	7.57779e-05		9.39	-0.000137316		9.39	-0.000209833
9.395	6.89478e-05		9.395	-0.000129905		9.395	-0.00020838
9.4	7.51966e-05		9.4	-0.000127143		9.4	-0.000208089
9.405	0.000570599		9.405	-0.000124964		9.405	-0.000191959
9.41	0.000571035		9.41	-0.000133247		9.41	-0.000197481
9.415	0.000572052		9.415	-0.000159114		9.415	-0.000144003
9.42	0.000573941		9.42	-0.000157661		9.42	-8.12236e-05
9.425	0.00058702		9.425	-0.000183238		9.425	-8.73271e-05
9.43	0.000587311		9.43	-0.000194718		9.43	-8.47113e-05
9.435	0.000583532		9.435	-0.000180331		9.435	-7.13417e-05
9.44	0.000585276		9.44	-0.000184981		9.44	1.01839e-05
9.445	0.000595303		9.445	-9.88057e-05		9.445	2.77245e-06
9.45	0.000609545		9.45	-0.000101131		9.45	-5.79721e-05
9.455	0.000403043		9.455	-9.64805e-05		9.455	-0.000133103
9.46	0.000405804		9.46	-8.23843e-05		9.46	0.000167131
9.465	0.000493433		9.465	-0.000120023		9.465	0.000160011
9.47	0.000491689		9.47	-0.00013034		9.47	0.000152163
9.475	0.000490526		9.475	-0.000131358		9.475	0.000135015
9.48	0.000475413		9.48	-0.000130195		9.48	0.000142572
9.485	0.000480063		9.485	-0.000131503		9.485	0.000146786
9.49	0.00038604		9.49	-0.000129178		9.49	0.000126005
9.495	0.000344187		9.495	-0.000115372		9.495	0.000134434
9.5	0.000346948		9.5	-0.000121185		9.5	0.000205351
9.505	0.000344914		9.505	-0.000124528		9.505	0.000203607
9.51	-0.00015354		9.51	-0.000118133		9.51	0.000181518
9.515	-0.000155574		9.515	-0.000109124		9.515	0.000192708
9.52	-0.000158335		9.52	-0.000135863		9.52	0.000142572
9.525	-0.000152813		9.525	-0.000125545		9.525	0.000227876
9.53	-0.000154702		9.53	-0.000131212		9.53	0.000227585
9.535	-0.000157173		9.535	-0.000124528		9.535	0.000229474
9.54	-0.000153104		9.54	-0.000112902		9.54	0.000231073
9.545	-0.000153976		9.545	-0.000110286		9.545	0.000141119
9.55	-0.000161678		9.55	-0.000205908		9.55	0.000127023
9.555	-0.000166619		9.555	-0.000203873		9.555	0.000132399
9.56	-0.000159062		9.56	-0.000215354		9.56	0.00011903
9.565	-0.000158045		9.565	-0.000229159		9.565	-0.00020591
9.57	-0.000242767		9.57	-0.000227561		9.57	-0.000179025
9.575	-0.000245238		9.575	-0.000214482		9.575	-0.000159552
9.58	-0.000246691		9.58	-0.000213029		9.58	-0.000154756
9.585	-0.000240588		9.585	-0.000220295		9.585	-9.48838e-05
9.59	-0.000248144		9.59	-0.000133828		9.59	-1.77179e-05
9.595	-0.000222132		9.595	-0.000122493		9.595	0.000105079
9.6	-0.000224457		9.6	-0.000119441		9.6	0.000135597
9.605	-0.00022126		9.605	-0.000120749		9.605	6.6714e-05
9.61	-0.00021443		9.61	-0.000126707		9.61	6.54061e-05
9.615	-0.000209343		9.615	8.41545e-05		9.615	6.65687e-05
9.62	-0.000213122		9.62	9.46177e-05		9.62	5.69775e-05
9.625	-0.000211669		9.625	8.86595e-05		9.625	6.07558e-05
9.63	-0.000207309		9.63	7.70337e-05		9.63	-5.928e-05
9.635	-0.000126074		9.635	8.42998e-05		9.635	-5.56469e-05
9.64	-0.000131887		9.64	8.42998e-05		9.64	-5.63735e-05
9.645	-0.000130579		9.645	6.87504e-05		9.645	-5.49203e-05
9.65	-7.81179e-05		9.65	6.61346e-05		9.65	-5.27405e-05
9.655	-8.34948e-05		9.655	7.00583e-05		9.655	-1.61194e-05
9.66	-8.48027e-05		9.66	7.92135e-05		9.66	-1.67007e-05
9.665	-7.81179e-05		9.665	8.85141e-05		9.665	7.22363e-05
9.67	-8.30588e-05		9.67	8.63343e-05		9.67	6.01746e-05
9.675	-8.62559e-05		9.675	8.15387e-05		9.675	4.44798e-05
9.68	-7.95711e-05		9.68	6.61346e-05		9.68	3.48886e-05
9.685	-7.47755e-05		9.685	6.56986e-05		9.685	3.16915e-05
9.69	-7.02705e-05		9.69	6.38094e-05		9.69	-3.96615e-05
9.695	-6.79453e-05		9.695	-2.38196e-05		9.695	-0.000113485
9.7	-0.000101805		9.7	-3.45734e-05		9.7	-0.000218698
9.705	-6.53295e-05		9.705	-4.51819e-05		9.705	-0.000254883
9.71	-6.3731e-05		9.71	-4.60538e-05		9.71	-0.000260115
9.715	-6.76547e-05		9.715	-3.9369e-05		9.715	-0.000205328
9.72	-7.05611e-05		9.72	-0.00025212		9.72	-0.000199951
9.725	-6.62015e-05		9.725	-0.000271884		9.725	-0.000172195
9.73	-6.79453e-05		9.73	-0.000285689		9.73	-0.000180478
9.735	-7.44848e-05		9.735	-0.000285254		9.735	-0.000216954
9.74	-0.000159207		9.74	-0.000263601		9.74	-0.000215501
9.745	-0.000148018		9.745	-0.000266652		9.745	-0.000203585
9.75	-0.000149035		9.75	-0.000265054		9.75	-0.000208961
9.755	-0.000203095		9.755	-0.000258369		9.755	-0.00021492
9.76	-0.000205274		9.76	-0.000268251		9.76	-0.000250814
9.765	-0.000194957		9.765	-0.000171467		9.765	-0.000201695
9.77	-0.000192341		9.77	-0.000126271		9.77	-0.000291068
9.775	-0.000190161		9.775	-0.00012569		9.775	-0.000254883
9.78	-0.000164875		9.78	-0.000119587		9.78	-0.000264765
9.785	-0.000152087		9.785	-0.000123074		9.785	-0.000269561
9.79	-0.000152232		9.79	-0.000127289		9.79	-0.00014967
9.795	-0.000155865		9.795	-0.000120459		9.795	-4.76542e-05
9.8	-0.000156446		9.8	-0.000104183		9.8	-5.15779e-05
9.805	-0.000154121		9.805	-0.000103311		9.805	-6.04425e-05
9.81	-0.000190742		9.81	-0.000101567		9.81	-5.91346e-05
9.815	-0.000206873		9.815	-9.57539e-05		9.815	-5.18685e-05
9.82	-0.0002076		9.82	-9.06676e-05		9.82	7.1655e-05
9.825	-0.000193503		9.825	-9.45913e-05		9.825	6.87485e-05
9.83	-0.000190742		9.83	-9.21209e-05		9.83	9.54878e-05
9.835	0.000123734		9.835	-8.84878e-05		9.835	0.00010784
9.84	0.000116904		9.84	2.93682e-05		9.84	0.000114961
9.845	0.000119229		9.845	6.98861e-06		9.845	0.00010566
9.85	0.00012417		9.85	6.84329e-06		9.85	0.000100138
9.855	0.000123734		9.855	4.20112e-05		9.855	0.000111909
9.86	0.000119229		9.86	4.7824e-05		9.86	0.000118594
9.865	0.0001217		9.865	5.61074e-05		9.865	0.000116705
9.87	0.000111963		9.87	7.13394e-06		9.87	6.23544e-05
9.875	9.5251e-05		9.875	-3.38468e-05		9.875	7.42708e-05
9.88	0.000117921		9.88	-2.86152e-05		9.88	5.37804e-05
9.885	9.35072e-05		9.885	-2.7598e-05		9.885	5.0438e-05
9.89	7.5342e-05		9.89	-2.3093e-05		9.89	4.88395e-05
9.895	7.447e-05		9.895	-1.17579e-05		9.895	-7.04697e-05
9.9	7.30168e-05		9.9	2.33832e-06		9.9	-0.000158099
9.905	0.000104552		9.905	-1.33564e-05		9.905	-0.000156646
9.91	0.000128384		9.91	0.000492218		9.91	-0.000157808
9.915	0.000145242		9.915	0.000503263		9.915	-9.12508e-05
9.92	0.000156722		9.92	0.000504134		9.92	-9.70636e-05
9.925	0.000179974		9.925	0.000568657		9.925	-0.000275083
9.93	0.000252489		9.93	0.000569529		9.93	-0.000268398
9.935	0.000614195		9.935	0.000576359		9.935	-0.000306472
9.94	0.000300736		9.94	0.000682444		9.94	-0.000312721
9.945	0.000307712		9.945	0.000971925		9.945	-0.000310105
9.95	0.000305822		9.95	0.000972652		9.95	-0.000303857
9.955	0.000292162		9.955	0.000979482		9.955	-0.000307635
9.96	0.000285477		9.96	0.000955649		9.96	-0.000304728
9.965	0.000288384		9.965	0.000947802		9.965	-0.000292376
9.97	0.000289692		9.97	0.000946494		9.97	-0.000299206
9.975	0.000292598		9.975	0.000888656		9.975	-0.000288743
9.98	0.00030466		9.98	0.000886621		9.98	-0.000299061
9.985	0.000280682		9.985	0.000884732		9.985	-0.000302985
[truncated: 70,029 more rows]

## Sheet: c
Orange			yellow			gray
Time / s	ECL intensity		Time / s	ECL intensity		Time / s	ECL intensity
0			0			0
0.005			0.005			0.005
0.01			0.01			0.01
0.015			0.015			0.015
0.02			0.02			0.02
0.025			0.025			0.025
0.03			0.03			0.03
0.035			0.035			0.035
0.04			0.04			0.04
0.045			0.045			0.045
0.05			0.05			0.05
0.055			0.055			0.055
0.06			0.06			0.06
0.065			0.065			0.065
0.07			0.07			0.07
0.075			0.075			0.075
0.08			0.08			0.08
0.085			0.085			0.085
0.09			0.09			0.09
0.095	0.000264596		0.095	-0.000241445		0.095	-0.000221679
0.1	0.000257184		0.1	-0.000235922		0.1	-0.000212379
0.105	0.000227539		0.105	-0.000224442		0.105	-0.000208019
0.11	0.000237711		0.11	-0.000226331		0.11	-0.000208165
0.115	0.000230736		0.115	-0.00023912		0.115	-0.000207583
0.12	0.000232189		0.12	-0.000241445		0.12	-0.000208746
0.125	0.000231898		0.125	-0.000361626		0.125	-0.000205258
0.13	0.000234369		0.13	-0.000362207		0.13	-0.000193051
0.135	0.000267938		0.135	-0.000360027		0.135	-0.00031236
0.14	8.99188e-05		0.14	-0.000259319		0.14	-0.000317882
0.145	8.13448e-05		0.145	-0.000252634		0.145	-0.00031018
0.15	9.00642e-05		0.15	-0.000259901		0.15	-0.00030306
0.155	-0.000206683		0.155	-0.000268039		0.155	-0.000332415
0.16	-0.000211479		0.16	-0.00026397		0.16	-0.000337501
0.165	-0.000215693		0.165	-0.000263534		0.165	-0.000335321
0.17	-0.000218745		0.17	-0.000254088		0.17	-0.000329072
0.175	-0.000218599		0.175	-0.000263243		0.175	-0.000331979
0.18	-0.000220779		0.18	-0.000265132		0.18	-0.000336193
0.185	-0.000220198		0.185	-0.000166459		0.185	-0.000329944
0.19	-0.000217001		0.19	0.000229689		0.19	-0.000326166
0.195	-0.00020523		0.195	0.000222859		0.195	-0.000337356
0.2	-0.000207264		0.2	0.000247854		0.2	-0.000341425
0.205	-0.00021642		0.205	0.000350596		0.205	-0.00034622
0.21	-0.000210461		0.21	0.000423112		0.21	-0.000325149
0.215	-0.000211188		0.215	0.00076985		0.215	-0.000325149
0.22	-0.000181397		0.22	0.000769995		0.22	-0.000326747
0.225	-0.000188227		0.225	0.000778569		0.225	-0.000322678
0.23	-0.000185611		0.23	0.000753138		0.23	-0.000326166
0.235	-0.00018721		0.235	0.000744128		0.235	-0.000360316
0.24	-0.000230516		0.24	0.00073628		0.24	-0.000357555
0.245	-0.000227028		0.245	0.000638915		0.245	-0.000349853
0.25	-0.000349389		0.25	0.000636735		0.25	-0.000345784
0.255	-0.000347064		0.255	0.00064589		0.255	-0.000353777
0.26	-0.000349825		0.26	0.00065272		0.26	-0.000360898
0.265	-0.00035215		0.265	0.000659115		0.265	-0.000352033
0.27	-0.000348226		0.27	0.000644146		0.27	-0.000357846
0.275	-0.000104812		0.275	0.000670595		0.275	-0.00036642
0.28	-0.000108736		0.28	0.000672775		0.28	-0.000368745
0.285	-0.000102487		0.285	0.000685708		0.285	-0.000362206
0.29	-0.000105684		0.29	0.000588633		0.29	-0.000358137
0.295	-0.000105684		0.295	0.000183331		0.295	-0.000362932
0.3	-0.000116147		0.3	0.000185656		0.3	-0.000361624
0.305	-0.000134022		0.305	0.000164003		0.305	-0.000351597
0.31	-0.000118473		0.31	7.11425e-05		0.31	-0.000346656
0.315	-0.000111933		0.315	-7.7672e-06		0.315	-0.000302624
0.32	-0.000117746		0.32	-0.000355958		0.32	-0.000307565
0.325	-0.00014652		0.325	-0.00034753		0.325	-0.000297101
0.33	-0.000146084		0.33	-0.000350145		0.33	-0.000297537
0.335	-0.000142451		0.335	-0.000364532		0.335	-0.000302478
0.34	-0.000146229		0.34	-0.000360754		0.34	-0.000294195
0.345	-0.000144049		0.345	-0.000350581		0.345	-0.000292887
0.35	-0.000139835		0.35	-0.000346948		0.35	-0.000295503
0.355	-0.000137219		0.355	-0.00035218		0.355	-0.000301025
0.36	-0.000146374		0.36	-0.000357411		0.36	-0.000303932
0.365	-0.000153641		0.365	-0.000295795		0.365	-0.000297101
0.37	-0.000153205		0.37	-0.000300445		0.37	-0.0002987
0.375	-0.000147828		0.375	-0.00030248		0.375	-0.000311343
0.38	-0.000383685		0.38	-0.000276031		0.38	-0.000223278
0.385	-0.000357818		0.385	-0.000267893		0.385	-0.000217901
0.39	-0.000359561		0.39	-0.000277339		0.39	-0.00021761
0.395	-0.00036116		0.395	-0.000285187		0.395	-0.000223133
0.4	-0.000362613		0.4	-0.000294196		0.4	0.000894392
0.405	-0.000370897		0.405	-0.000285041		0.405	0.000943801
0.41	-0.000354475		0.41	-0.000277194		0.41	0.00092956
0.415	-0.00035869		0.415	-0.000287657		0.415	0.000921422
0.42	-0.000371333		0.42	-0.000290999		0.42	0.000853993
0.425	-0.000372786		0.425	-0.000238974		0.425	0.000905582
0.43	-0.000367118		0.43	-0.000223425		0.43	0.000916917
0.435	-0.000360143		0.435	-0.000227784		0.435	0.000912993
0.44	-0.000367845		0.44	-0.000188838		0.44	0.000915028
0.445	-0.000365229		0.445	-0.000179102		0.445	0.000913865
0.45	-0.000371478		0.45	-9.77214e-05		0.45	0.000915754
0.455	-0.000374239		0.455	-0.000109492		0.455	0.000910813
0.46	-0.000342995		0.46	-9.00193e-05		0.46	0.000927525
0.465	-0.000333985		0.465	-8.05734e-05		0.465	0.000936535
0.47	-0.000321923		0.47	0.000114739		0.47	0.000939296
0.475	-0.000314948		0.475	0.000116774		0.475	0.000936971
0.48	-0.000317709		0.48	0.000123458		0.48	0.00094075
0.485	-0.000327445		0.485	7.88446e-05		0.485	0.000882912
0.49	-0.000356946		0.49	7.47756e-05		0.49	0.000884365
0.495	-0.000356655		0.495	7.78273e-05		0.495	0.00087986
0.5	-0.00035215		0.5	9.0761e-05		0.5	0.000875355
0.505	-0.000353313		0.505	0.000119244		0.505	-0.000242315
0.51	-0.000348662		0.51	0.000122441		0.51	-0.000287074
0.515	-0.000347064		0.515	0.000116919		0.515	-0.000293759
0.52	-0.000362177		0.52	0.00012404		0.52	-0.000294631
0.525	-0.000285593		0.525	0.000133195		0.525	-0.000267165
0.53	-0.000282541		0.53	9.0325e-05		0.53	-0.00031454
0.535	-0.000278181		0.535	0.000126801		0.535	-0.000336629
0.54	-0.000285302		0.54	0.000136683		0.54	-0.000339971
0.545	-0.000289662		0.545	0.000116047		0.545	-0.000338228
0.55	-0.000289516		0.55	0.000114303		0.55	-0.000332996
0.555	-0.000285738		0.555	2.62381e-05		0.555	-0.000328927
0.56	-0.000228045		0.56	3.78639e-05		0.56	-0.000329944
0.565	-0.000266992		0.565	0.000530795		0.565	-0.000337792
0.57	-0.000199417		0.57	0.000533557		0.57	-0.000341715
0.575	-0.000206102		0.575	0.000314121		0.575	-0.000348691
0.58	-0.000210897		0.58	0.000317318		0.58	-0.000349563
0.585	-0.000207555		0.585	0.000323567		0.585	-0.000345639
0.59	-0.000186629		0.59	0.000330397		0.59	-0.000372088
0.595	-0.000177909		0.595	0.000333012		0.595	-0.000377174
0.6	-0.000183722		0.6	0.000374284		0.6	-0.000382115
0.605	-0.000196365		0.605	0.000381114		0.605	-0.000375285
0.61	-0.000193459		0.61	0.000374284		0.61	-0.000371216
0.615	-0.000184303		0.615	0.000423112		0.615	-0.000309744
0.62	-0.00018285		0.62	0.000425582		0.62	-0.00029652
0.625	-0.000175439		0.625	0.000436046		0.625	0.000646764
0.63	-0.000252459		0.63	0.000435174		0.63	0.000618135
0.635	-0.000240398		0.635	0.000429942		0.635	0.000614066
0.64	-0.000248536		0.64	0.000394048		0.64	0.000612468
0.645	-0.000231533		0.645	0.000395355		0.645	0.000622786
0.65	-0.000225575		0.65	0.0003862		0.65	0.000628598
0.655	-1.22424e-05		0.655	0.000382712		0.655	0.000629906
0.66	-1.60208e-05		0.66	0.000391286		0.66	0.000619298
0.665	-8.11249e-05		0.665	0.000404511		0.665	0.000625547
0.67	-8.94083e-05		0.67	-9.77214e-05		0.67	0.000621187
0.675	-0.000157274		0.675	-0.000106005		0.675	0.000641968
0.68	-0.000158436		0.68	-0.000142626		0.68	0.000641532
0.685	-0.000161488		0.685	-0.000142626		0.685	0.000659116
0.69	-0.000167591		0.69	-0.000140591		0.69	0.000672922
0.695	-0.000183722		0.695	-0.000151345		0.695	0.000667109
0.7	-0.000204794		0.7	-0.0001512		0.7	0.000666237
0.705	-0.000101179		0.705	-0.000187966		0.705	0.000675537
0.71	-8.95536e-05		0.71	-0.000194215		0.71	0.000674084
0.715	-8.62112e-05		0.715	-0.000128675		0.715	0.000666818
0.72	-0.000102197		0.72	-0.000192617		0.72	0.000592849
0.725	-0.000116438		0.725	-0.000185641		0.725	0.000601133
0.73	-0.000114113		0.73	-0.000188257		0.73	-0.000335466
0.735	-0.000108155		0.735	-0.000177939		0.735	-0.000335176
0.74	-0.00010365		0.74	-0.000180555		0.74	-0.000338518
0.745	-0.000103795		0.745	-0.000195959		0.745	-0.000336048
0.75	-0.000115276		0.75	-0.000202934		0.75	-0.000347528
0.755	-0.000110625		0.755	-0.000202208		0.755	-0.000345784
0.76	-0.000328463		0.76	-0.00019189		0.76	-0.000318464
0.765	-0.000329916		0.765	-7.24354e-05		0.765	-0.00031454
0.77	-0.000321778		0.77	-8.33345e-05		0.77	-0.000313668
0.775	-0.000305647		0.775	-8.82755e-05		0.775	-0.000318609
0.78	-0.000315384		0.78	-9.16179e-05		0.78	-0.000341715
0.785	-0.000300416		0.785	-8.39158e-05		0.785	-0.000338663
0.79	-0.000296492		0.79	-8.08641e-05		0.79	-0.000354649
0.795	-0.000255802		0.795	-8.78395e-05		0.795	-0.00030771
0.8	-0.000257255		0.8	-8.71129e-05		0.8	-0.000308873
0.805	-0.000238799		0.805	-8.71129e-05		0.805	-0.000299281
0.81	-0.000336891		0.81	-7.56325e-05		0.81	-0.000300444
0.815	-0.000330206		0.815	-8.39158e-05		0.815	-0.000302478
0.82	-0.000317999		0.82	-0.000154252		0.82	-0.000303205
0.825	-0.000331805		0.825	-0.000129838		0.825	-0.000289254
0.83	-0.000319307		0.83	-0.000132163		0.83	-0.000304658
0.835	-0.000314512		0.835	-0.000139719		0.835	-0.000311198
0.84	-0.000317418		0.84	-0.000151926		0.84	-0.000308001
0.845	-0.000339071		0.845	-0.000145532		0.845	-0.000299717
0.85	-0.000340234		0.85	-0.000111963		0.85	-0.000295358
0.855	-0.000270479		0.855	-0.000109347		0.855	-0.000291725
0.86	-0.000265538		0.86	-0.000106731		0.86	-0.000264404
0.865	-0.000260016		0.865	-0.000109783		0.865	-0.000291579
0.87	-0.000255075		0.87	0.000742675		0.87	-0.000289109
0.875	-0.000250715		0.875	0.000736571		0.875	-0.000291725
0.88	-0.000217727		0.88	0.000735699		0.88	-0.000297101
0.885	-0.000219471		0.885	0.000747761		0.885	-0.000289981
0.89	-0.000230806		0.89	0.000748633		0.89	-0.00028533
0.895	-0.00021889		0.895	0.000741367		0.895	-0.00028751
0.9	-0.00018067		0.9	0.000741803		0.9	-0.000346802
0.905	-0.000181688		0.905	0.000756771		0.905	-0.000341279
0.91	-0.000184885		0.91	0.000780022		0.91	-0.000345639
0.915	-0.000186919		0.915	0.000762293		0.915	-0.000351306
0.92	-0.000196365		0.92	0.000764618		0.92	-0.000353777
0.925	-0.000208863		0.925	0.000772466		0.925	-0.00034375
0.93	-0.000188227		0.93	0.000758079		0.93	-0.000346802
0.935	-0.000184739		0.935	0.000766071		0.935	-0.000339535
0.94	-0.000124431		0.94	0.000760113		0.94	-0.000340117
0.945	-0.000114113		0.945	0.000761421		0.945	-0.000335757
0.95	-0.000105975		0.95	0.000764473		0.95	-0.000176048
0.955	-8.24328e-05		0.955	0.000778714		0.955	-0.000180553
0.96	-0.000123704		0.96	0.000779296		0.96	-0.00018128
0.965	-0.000137655		0.965	0.000783801		0.965	-0.000212524
0.97	1.24623e-05		0.97	0.000935371		0.97	-0.000211071
0.975	9.55588e-06		0.975	-3.5669e-05		0.975	-0.000209182
0.98	5.57682e-05		0.98	-2.37526e-05		0.98	-0.000212088
0.985	1.60954e-05		0.985	-1.59052e-05		0.985	-0.00020366
0.99	2.61226e-05		0.99	3.13194e-06		0.99	-0.000204531
0.995	2.59772e-05		0.995	1.82404e-06		0.995	-0.000212815
1	1.2753e-05		1	9.67142e-06		1	-0.000210199
1.005	-7.1243e-05		1.005	8.2182e-06		1.005	-0.000203078
1.01	-7.10977e-05		1.01	-9.22041e-06		1.01	-0.000183169
1.015	-5.20606e-05		1.015	-1.29988e-05		1.015	-0.000187238
1.02	-4.78462e-05		1.02	-5.73269e-06		1.02	-0.000186948
1.025	-4.90088e-05		1.025	6.32902e-06		1.025	-0.000177211
1.03	-5.07527e-05		1.03	1.91173e-05		1.03	-0.000179536
1.035	-5.29325e-05		1.035	1.65015e-05		1.035	-0.000180844
1.04	-6.42676e-05		1.04	2.26001e-06		1.04	-0.000193632
1.045	-0.000127192		1.045	9.81674e-06		1.045	-0.000189273
1.05	-0.000100889		1.05	1.01074e-05		1.05	-0.000197411
1.055	-9.43492e-05		1.055	1.05434e-05		1.055	-0.000355085
1.06	-5.07527e-05		1.06	-3.77035e-05		1.06	-0.000271525
1.065	-3.75284e-05		1.065	-1.18362e-05		1.065	-0.000261352
1.07	-3.46219e-05		1.07	-1.60505e-05		1.07	-0.000196248
1.075	-0.000181978		1.075	-0.000171981		1.075	-0.000204241
1.08	-0.000177619		1.08	-0.000119956		1.08	-0.000212669
1.085	-0.000230661		1.085	-0.000119956		1.085	-0.00020613
1.09	-0.000224412		1.09	-0.000122426		1.09	-0.000204822
1.095	-0.000225429		1.095	-0.000113271		1.095	-0.000208455
1.1	-0.00023008		1.1	-0.000120682		1.1	-0.000207438
1.105	-0.000235311		1.105	-0.000127512		1.105	-0.000205694
1.11	-0.000223395		1.11	-0.000130709		1.11	-0.000207002
1.115	-0.000219326		1.115	-0.000132308		1.115	-0.000212815
1.12	-0.000237637		1.12	-0.000152653		1.12	-0.000207002
1.125	-0.000242287		1.125	-0.000150037		1.125	-0.000205549
1.13	-0.000137364		1.13	-0.000159483		1.13	-0.000206711
1.135	-0.00013315		1.135	-0.00018535		1.135	-0.000208891
1.14	-0.000119345		1.14	-0.000183316		1.14	-0.000209763
1.145	-0.000111497		1.145	-0.000180845		1.145	-0.00019465
1.15	-0.000109608		1.15	-0.00018288		1.15	-0.000194359
1.155	-0.000144195		1.155	-0.000157013		1.155	-0.000194795
1.16	-0.000153495		1.16	-0.00012635		1.16	-0.000200317
1.165	-0.000217146		1.165	-0.000123007		1.165	-0.000280244
1.17	-0.000258999		1.17	-0.000145968		1.17	-0.000284894
1.175	-0.000252605		1.175	-0.000145823		1.175	-0.000305094
1.18	-0.000251587		1.18	-0.000147857		1.18	-0.000308437
1.185	-0.000256092		1.185	-0.000190291		1.185	-0.00030306
1.19	-0.000249262		1.19	-0.000174451		1.19	-0.000301606
1.195	-0.000252023		1.195	-0.000155414		1.195	-0.000305821
1.2	-0.000262922		1.2	-0.000192471		1.2	-0.000307274
1.205	-0.000246937		1.205	-0.000185496		1.205	-0.000302624
1.21	-0.000236183		1.21	-0.000186804		1.21	-0.000309454
1.215	-0.000232405		1.215	-0.000163262		1.215	-0.000307419
1.22	-0.000236183		1.22	-0.000127512		1.22	-0.000326166
1.225	-0.000240688		1.225	-0.000121845		1.225	-0.000324277
1.23	-0.000242868		1.23	-0.000129111		1.23	-0.00031018
1.235	-0.00034314		1.235	-0.000137394		1.235	-0.000316575
1.24	-0.000348517		1.24	-0.000134342		1.24	-0.000319626
1.245	-0.000366973		1.245	-0.000123879		1.245	-0.000314104
1.25	-0.000366973		1.25	-0.000120973		1.25	-0.000302478
1.255	-0.000367554		1.255	-0.000121554		1.255	-0.00026949
1.26	-0.000374094		1.26	-0.000148003		1.26	-0.000269781
1.265	-0.000377727		1.265	-0.000180264		1.265	-0.00026484
1.27	-0.000375983		1.27	-0.0001807		1.27	-0.000253941
1.275	-0.000371333		1.275	-0.000198139		1.275	-0.000259754
1.28	-0.00037482		1.28	-0.000197557		1.28	-0.000126348
1.285	-0.000376274		1.285	-0.000191163		1.285	-2.27339e-05
1.29	-0.000377436		1.29	-0.000199592		1.29	-1.3288e-05
1.295	-0.00038165		1.295	-0.000222698		1.295	-1.80836e-05
1.3	-0.00038165		1.3	-0.000244642		1.3	-1.7357e-05
1.305	-0.000372059		1.305	-0.000237812		1.305	5.3996e-05
1.31	-0.000379907		1.31	-0.000237812		1.31	5.54492e-05
1.315	-0.000378163		1.315	-0.000233888		1.315	6.15527e-05
1.32	-0.000388481		1.32	-0.000245223		1.32	4.67299e-05
1.325	-0.000393857		1.325	-0.000271236		1.325	0.00024335
1.33	-0.000317273		1.33	-0.000276467		1.33	0.000241316
1.335	-0.000302305		1.335	-0.000285332		1.335	0.000229545
1.34	-0.00030492		1.34	-0.000282716		1.34	0.000259045
1.345	-0.000305938		1.345	-0.000274723		1.345	0.000267764
1.35	-0.000282686		1.35	-0.00026397		1.35	0.000259772
1.355	-0.00028196		1.355	-0.000233597		1.355	0.000249599
1.36	-0.000283704		1.36	-0.00023258		1.36	0.000210944
1.365	-0.000295039		1.365	-0.000229092		1.365	0.000268055
1.37	-0.000232986		1.37	-0.000221826		1.37	0.000268055
1.375	-0.000231242		1.375	-0.000221826		1.375	0.000253378
1.38	-0.000236183		1.38	-0.000196686		1.38	0.000247855
1.385	-0.000101761		1.385	-0.000192471		1.385	7.63756e-05
1.39	-6.68834e-05		1.39	-0.000186077		1.39	-1.40146e-05
1.395	-6.49942e-05		1.395	-0.000195668		1.395	-2.68029e-05
1.4	-6.3977e-05		1.4	-0.000173143		1.4	-3.21798e-05
1.405	-6.52848e-05		1.405	-0.000166168		1.405	-3.61035e-05
1.41	-6.36863e-05		1.41	-0.000161082		1.41	-0.000108183
1.415	-6.3105e-05		1.415	-0.000162971		1.415	-0.000110072
1.42	-7.25509e-05		1.42	-0.000166313		1.42	-9.52495e-05
1.425	-7.47308e-05		1.425	-0.00015367		1.425	-7.59217e-05
1.43	-3.81373e-06		1.43	-0.000163262		1.43	-0.000227638
1.435	-6.48489e-05		1.435	-0.000166459		1.435	-0.000230108
1.44	-6.74647e-05		1.44	-0.000154542		1.44	-0.000236066
1.445	-6.94992e-05		1.445	-8.69676e-05		1.445	-0.000262079
1.45	-6.49942e-05		1.45	-8.88568e-05		1.45	-0.000264113
1.455	-8.22875e-05		1.455	-0.000112544		1.455	-0.000256557
1.46	-7.22603e-05		1.46	-0.000146985		1.46	-0.000259608
1.465	-7.06618e-05		1.465	2.8413e-06		1.465	-0.000252778
1.47	-5.03167e-05		1.47	4.14919e-06		1.47	-0.000306402
1.475	-0.000106556		1.475	-9.36573e-06		1.475	-0.000309454
1.48	-0.000111497		1.48	0.000152959		1.48	-0.000309308
1.485	-0.000118618		1.485	0.000150924		1.485	-0.000298119
1.49	-0.000251006		1.49	0.000148163		1.49	-0.000301752
1.495	-0.000286174		1.495	0.000131596		1.495	-0.000301897
1.5	-0.000278472		1.5	0.000128399		1.5	-0.000304804
1.505	-0.000282832		1.505	0.00011503		1.505	-0.000297392
1.51	-0.0002776		1.51	0.00012186		1.51	-0.000293323
1.515	-0.000278617		1.515	0.000109798		1.515	-0.000292306
1.52	-0.000286901		1.52	0.000106456		1.52	-0.0002987
1.525	-0.000285738		1.525	0.00011067		1.525	-0.000310907
1.53	-0.000260888		1.53	0.000114448		1.53	-0.000305966
1.535	-0.000319162		1.535	0.000125348		1.535	-0.000339245
1.54	-0.000327009		1.54	0.000134067		1.54	-0.000341134
1.545	-0.000342704		1.545	0.000136973		1.545	-0.000337646
1.55	-0.000344448		1.55	7.71007e-05		1.55	-0.000338373
1.555	-0.000339507		1.555	7.01253e-05		1.555	-0.00035058
1.56	-0.000342559		1.56	7.25958e-05		1.56	-0.000351742
1.565	-0.000343285		1.565	6.82361e-05		1.565	-0.000347819
1.57	-0.000286901		1.57	-6.06643e-05		1.57	-0.000349999
1.575	-0.000286465		1.575	-5.67406e-05		1.575	-0.00035741
1.58	-0.000294312		1.58	-5.63047e-05		1.58	-0.00035988
1.585	-0.000296492		1.585	-0.000137104		1.585	-0.000355957
1.59	-0.000284866		1.59	-0.00014655		1.59	-0.000358427
1.595	-0.000276583		1.595	-0.000150037		1.595	-0.000366275
1.6	-0.000280216		1.6	-0.000141899		1.6	-0.000372088
1.605	-0.000290098		1.605	-0.000124751		1.605	-0.000367147
1.61	-0.000282541		1.61	-0.000130128		1.61	-0.000367292
1.615	-0.000285738		1.615	-0.000142626		1.615	-0.000369326
1.62	-0.000290679		1.62	-0.00014001		1.62	-0.000367583
1.625	-0.000279344		1.625	-0.000112835		1.625	-0.000355957
1.63	-0.000274839		1.63	-0.000113561		1.63	-0.000368019
1.635	-0.000295911		1.635	-0.000136958		1.635	-0.000379208
1.64	-0.000306228		1.64	-0.000141609		1.64	-0.000393014
1.645	-0.000311751		1.645	-0.000144224		1.645	-0.000357991
1.65	-0.000276001		1.65	-0.000147712		1.65	-0.000352033
1.655	-0.000269898		1.655	-0.000143788		1.655	-0.000354358
1.66	-0.000278763		1.66	-0.000134778		1.66	-0.00034375
1.665	-0.000281233		1.665	-0.000131291		1.665	-0.000349999
1.67	-0.000199126		1.67	-0.000134197		1.67	-0.000343895
1.675	-0.000135475		1.675	-0.000158757		1.675	-0.000342442
1.68	-0.000152187		1.68	-0.000168202		1.68	-0.000221679
1.685	8.70124e-05		1.685	-0.000156286		1.685	-0.000218192
1.69	9.66036e-05		1.69	-0.000238538		1.69	-0.0002195
1.695	9.12267e-05		1.695	-0.000237957		1.695	-0.000227347
1.7	7.74212e-05		1.7	-0.000250309		1.7	-0.000225748
1.705	8.8175e-05		1.705	-0.000260918		1.705	-0.000217756
1.71	9.12267e-05		1.71	-0.000188548		1.71	-0.000211798
1.715	9.32612e-05		1.715	-0.000190001		1.715	-0.000216303
1.72	9.79115e-05		1.72	-0.000190582		1.72	0.000131162
1.725	9.55864e-05		1.725	-0.000184043		1.725	0.000133778
1.73	8.71577e-05		1.73	-0.000208021		1.73	0.000129418
1.735	8.45419e-05		1.735	-0.000208893		1.735	0.000134214
1.74	8.20715e-05		1.74	-0.000209764		1.74	0.000130435
1.745	8.20715e-05		1.745	-0.000204097		1.745	0.000143078
1.75	9.13721e-05		1.75	-0.000203806		1.75	0.0001688
1.755	0.000100237		1.755	-0.000206567		1.755	0.000247129
1.76	0.000109973		1.76	-0.000209619		1.76	0.000245966
1.765	0.000104596		1.765	-0.000208166		1.765	0.000246983
1.77	0.000104015		1.77	-0.000208021		1.77	0.000250616
1.775	1.21717e-05		1.775	-0.000188257		1.775	0.000243641
1.78	-0.000110189		1.78	-0.000184479		1.78	0.00023623
1.785	-9.95808e-05		1.785	-0.000178811		1.785	0.000127093
1.79	-0.000325992		1.79	-0.000191745		1.79	0.000126512
1.795	-0.000330061		1.795	-0.000190582		1.795	0.000118519
1.8	-0.000337182		1.8	-0.000190146		1.8	0.000115612
1.805	-0.000300851		1.805	-0.000167766		1.805	0.000122297
1.81	-0.000307827		1.81	-0.000155124		1.81	0.000118664
1.815	-0.000306228		1.815	-0.000235632		1.815	0.000117211
1.82	-0.000308699		1.82	-0.00023476		1.82	0.000115467
1.825	-0.000317999		1.825	-0.000166604		1.825	-0.000225603
1.83	-0.000312768		1.83	-0.000114579		1.83	-0.000228364
1.835	-0.000311024		1.835	-0.000101645		1.835	-0.000231271
1.84	-0.000307246		1.84	-9.26351e-05		1.84	-0.000222551
1.845	-0.000305356		1.845	-8.42065e-05		1.845	-0.000118646
1.85	-0.000298381		1.85	-9.26351e-05		1.85	-0.000118792
1.855	-0.000302741		1.855	-9.61228e-05		1.855	-0.000175467
1.86	-0.000347064		1.86	-4.43883e-05		1.86	-0.000261788
1.865	-0.000348517		1.865	-3.95927e-05		1.865	-0.000256266
1.87	-0.00033878		1.87	-4.26444e-05		1.87	-0.000261498
1.875	-0.000325847		1.875	-4.43883e-05		1.875	-0.000259463
1.88	-0.000329771		1.88	-5.1945e-05		1.88	-0.000261062
1.885	-0.000331514		1.885	-4.56962e-05		1.885	-0.000246675
1.89	-0.000331805		1.89	-2.56418e-05		1.89	-0.000253941
1.895	-0.000333549		1.895	-1.88117e-05		1.895	-0.000224005
1.9	-0.000336165		1.9	-1.83757e-05		1.9	-0.000222261
1.905	-0.000330206		1.905	-1.09643e-05		1.905	-0.000211507
1.91	-0.000361887		1.91	-1.4888e-05		1.91	-0.000213541
1.915	-0.0003568		1.915	-1.86663e-05		1.915	-0.00021761
1.92	-0.000362032		1.92	-1.92476e-05		1.92	-0.000222406
1.925	-0.000371042		1.925	-1.72131e-05		1.925	-0.000216157
1.93	-0.000369879		1.93	-8.47877e-05		1.93	-0.000215576
1.935	-0.00034067		1.935	-0.000143934		1.935	-0.000216157
1.94	-0.000343431		1.94	-0.00015367		1.94	-0.000192324
1.945	-0.000344157		1.945	-0.000155414		1.945	-0.000199445
1.95	-0.000290679		1.95	-0.000160791		1.95	-0.000295939
1.955	-0.000268735		1.955	-0.000167621		1.955	-0.000304658
1.96	-0.000274403		1.96	-0.000167766		1.96	-0.000311052
1.965	-0.000284866		1.965	-0.000211799		1.965	-0.000307855
1.97	-0.00028661		1.97	-0.000214415		1.97	-0.000302042
1.975	-0.000288935		1.975	-0.000204533		1.975	-0.000310471
1.98	-0.000297364		1.98	-0.000202934		1.98	-0.000312651
1.985	-0.000299398		1.985	-0.000200609		1.985	-0.000307855
1.99	-0.000254203		1.99	-0.000204242		1.99	-0.000316284
1.995	-0.000252023		1.995	-0.000227203		1.995	-0.000320644
2	-0.000260307		2	-0.000229528		2	-0.000327328
2.005	-0.000261469		2.005	-0.000227348		2.005	-0.000320789
2.01	-9.37679e-05		2.01	-0.000233597		2.01	-0.0002785
2.015	-9.3332e-05		2.015	-0.00023941		2.015	-0.000283441
2.02	-0.000106411		2.02	-0.000144951		2.02	-0.00028533
2.025	-0.000113386		2.025	-0.000136668		2.025	-0.000284022
2.03	-0.00011295		2.03	-0.00013318		2.03	-0.000284894
2.035	-0.000105248		2.035	-0.000132599		2.035	-0.000297683
2.04	-0.000136493		2.04	-0.000134633		2.04	-0.000307855
2.045	-0.00013969		2.045	-0.000131872		2.045	-0.000326602
2.05	-0.000142015		2.05	-0.000141463		2.05	-0.000320644
2.055	-0.000171806		2.055	-0.000144224		2.055	-0.000254667
2.06	-0.000209735		2.06	-0.00013565		2.06	-0.000258446
2.065	-0.000206828		2.065	-0.000122426		2.065	-0.000257138
2.07	-0.000189244		2.07	-3.71222e-05		2.07	-0.000254522
2.075	-0.000194476		2.075	-4.35164e-05		2.075	-0.000265857
2.08	-0.000138963		2.08	-5.57234e-05		2.08	-0.00025801
2.085	-0.000141869		2.085	3.37948e-05		2.085	-0.000250017
2.09	-0.00013969		2.09	3.2051e-05		2.09	-0.000252052
2.095	-0.000179362		2.095	3.10337e-05		2.095	-0.000188691
2.1	-0.000174131		2.1	3.26323e-05		2.1	0.000278518
2.105	-0.000174712		2.105	3.58293e-05		2.105	0.000256429
2.11	-0.000169335		2.11	3.67013e-05		2.11	0.000256575
2.115	-0.00033631		2.115	2.94352e-05		2.115	0.000215594
2.12	-0.000350842		2.12	2.7546e-05		2.12	0.000223296
2.125	-0.000347354		2.125	-6.15363e-05		2.125	0.00022533
2.13	-0.000335293		2.13	-6.18269e-05		2.13	0.000225185
2.135	4.73395e-05		2.135	-6.64772e-05		2.135	0.000222133
2.14	0.000365304		2.14	-6.85117e-05		2.14	0.000220244
2.145	0.000367338		2.145	0.000377336		2.145	0.000235212
2.15	0.000362252		2.15	0.000371232		2.15	0.000273432
2.155	0.000370245		2.155	0.000410324		2.155	0.000269508
2.16	0.000357602		2.16	0.000467435		2.16	0.00019336
2.165	0.000366466		2.165	0.000620459		2.165	0.00019365
2.17	0.000365304		2.17	0.000607961		2.17	0.000192197
2.175	0.000360363		2.175	0.000513211		2.175	0.000185658
2.18	0.000367774		2.18	0.000511468		2.18	0.000196266
2.185	0.000323742		2.185	0.000504202		2.185	0.000200771
2.19	0.000335803		2.19	0.000417299		2.19	0.000204259
2.195	0.000341326		2.195	0.000418898		2.195	0.000213123
2.2	0.000337547		2.2	0.000414974		2.2	0.000144096
2.205	0.000330426		2.205	0.000417444		2.205	-0.000321661
2.21	0.000333769		2.21	0.00042224		2.21	-0.000320353
2.215	0.000324614		2.215	0.000410905		2.215	-0.000325149
2.22	0.000324904		2.22	0.000421949		2.22	-0.00032573
2.225	0.000337693		2.225	0.000434738		2.225	-0.00026484
2.23	0.000339582		2.23	0.000431105		2.23	-0.00026484
2.235	0.000337693		2.235	0.000446363		2.235	-0.000269345
2.24	-4.42132e-05		2.24	0.000442294		2.24	-0.000190435
2.245	-0.000379035		2.245	0.000446654		2.245	-0.000171979
2.25	-0.000376419		2.25	7.49159e-06		2.25	-0.000172415
2.255	-0.000363921		2.255	8.34949e-05		2.255	-0.000212088
2.26	-0.000375256		2.26	5.37039e-05		2.26	-0.000214559
2.265	-0.000388481		2.265	5.2832e-05		2.265	-0.00021049
2.27	-0.00038819		2.27	-9.93199e-05		2.27	-0.000204241
2.275	-0.00038819		2.275	-0.000105133		2.275	-0.000201334
2.28	-0.000387027		2.28	-9.77214e-05		2.28	-0.000182152
2.285	-0.000386737		2.285	-8.68223e-05		2.285	-0.000187529
2.29	-0.000398217		2.29	-7.57778e-05		2.29	-0.00018564
2.295	-0.000404611		2.295	-8.23173e-05		2.295	-0.000192179
2.3	-0.000299398		2.3	-8.90021e-05		2.3	-0.000207147
2.305	-0.000306519		2.305	-8.59503e-05		2.305	-0.000128092
2.31	-0.000304339		2.31	-8.97287e-05		2.31	-0.000121843
2.315	-0.000303758		2.315	-0.000113271		2.315	-0.000124604
2.32	-0.000301433		2.32	-0.000107167		2.32	-0.000124895
2.325	-0.000304775		2.325	-8.90021e-05		2.325	-9.10351e-05
2.33	-0.000303322		2.33	-9.17632e-05		2.33	-0.000157593
2.335	-0.000303903		2.335	-9.4815e-05		2.335	-0.000164568
2.34	-0.000321487		2.34	-0.00011763		2.34	-0.000165149
2.345	-0.000314657		2.345	-0.000110074		2.345	-0.000236066
2.35	-0.000299398		2.35	2.47849e-05		2.35	-0.000240862
2.355	-0.000234003		2.355	2.10065e-05		2.355	-0.000245512
2.36	-0.000240688		2.36	-5.32529e-05		2.36	-0.000165149
2.365	-0.00024374		2.365	-5.52874e-05		2.365	-0.000119664
2.37	-0.000241706		2.37	-0.000109492		2.37	-6.47319e-05
2.375	-0.000220198		2.375	-0.000110219		2.375	-7.01088e-05
2.38	-0.000213077		2.38	-0.000120828		2.38	-1.3716e-06
2.385	-0.000215838		2.385	-0.000119084		2.385	-1.47412e-05
2.39	-0.000229208		2.39	-0.000123879		2.39	-1.38693e-05
2.395	-0.000222959		2.395	-6.56053e-05		2.395	-1.99728e-05
2.4	-0.00023037		2.4	-6.13909e-05		2.4	0.000229835
2.405	-0.000344303		2.405	-5.95018e-05		2.405	0.000236811
2.41	-0.0003273		2.41	-6.24082e-05		2.41	0.000176357
2.415	-0.000323376		2.415	-6.37161e-05		2.415	0.000197865
2.42	-0.000323231		2.42	-4.77307e-05		2.42	0.000190889
2.425	-0.000324539		2.425	-4.07552e-05		2.425	0.000410906
2.43	-0.000325556		2.43	-5.57234e-05		2.43	0.000377337
2.435	-0.000324394		2.435	-7.11275e-05		2.435	0.000371815
2.44	-0.00032265		2.44	0.000385183		2.44	0.000374431
2.445	-0.000308844		2.445	0.00039056		2.445	0.000381987
2.45	-0.000306374		2.45	0.000389688		2.45	0.000380534
2.455	-0.000307536		2.455	0.000249598		2.455	0.000375738
2.46	-0.00038136		2.46	0.000247563		2.46	0.000372251
2.465	-0.000382086		2.465	0.000246255		2.465	0.00036048
2.47	-0.000362032		2.47	0.000242913		2.47	0.000321533
2.475	-0.000270479		2.475	0.000234484		2.475	0.00026791
2.48	-0.000254058		2.48	0.000235356		2.48	0.000268491
2.485	-0.000260888		2.485	0.000355392		2.485	0.00020484
2.49	-0.000253622		2.49	0.000388525		2.49	0.000203968
2.495	-0.000250715		2.495	0.00038373		2.495	0.000199899
2.5	-0.000258853		2.5	0.000319643		2.5	0.000199318
2.505	-0.000246501		2.505	0.000310342		2.505	-5.04904e-05
2.51	-0.000203341		2.51	0.000312667		2.51	-5.38328e-05
2.515	-0.000209589		2.515	0.000313539		2.515	-6.80743e-05
2.52	-0.000220198		2.52	0.000314557		2.52	-9.88825e-05
2.525	-0.000229498		2.525	0.000432703		2.525	-8.74021e-05
2.53	-0.000221506		2.53	0.000424275		2.53	-0.000302769
2.535	-0.000211333		2.535	0.000415846		2.535	-0.000302624
2.54	-0.000116147		2.54	0.00042471		2.54	-0.000250308
2.545	-0.000121379		2.545	-2.65137e-05		2.545	-0.000241298
2.55	-0.000123268		2.55	-2.49152e-05		2.55	-0.000240426
2.555	-0.000126611		2.555	-1.41614e-05		2.555	-0.000244204
2.56	-0.000127192		2.56	-1.64865e-05		2.56	-0.000249436
2.565	-7.42948e-05		2.565	-2.10462e-07		2.565	-0.000240862
2.57	-7.02258e-05		2.57	3.56791e-06		2.57	-0.000309308
2.575	-8.19969e-05		2.575	-1.51836e-06		2.575	-0.000312651
2.58	-0.000170062		2.58	2.69597e-06		2.58	-0.000308873
2.585	-0.000205084		2.585	3.56791e-06		2.585	-0.000301897
2.59	-0.000199126		2.59	-9.91746e-05		2.59	-0.000305239
2.595	-0.000199853		2.595	-0.000142771		2.595	-0.000308146
2.6	-0.000200289		2.6	-0.000121118		2.6	-0.000311488
2.605	-0.00020087		2.605	-0.000114869		2.605	-0.000306547
2.61	-0.000212786		2.61	-0.000103534		2.61	-0.000290417
2.615	-0.00026394		2.615	-8.76942e-05		2.615	-2.099e-05
2.62	-0.000263358		2.62	-9.07459e-05		2.62	-2.28792e-05
2.625	-0.000257546		2.625	-9.72854e-05		2.625	-1.45959e-05
2.63	-0.000245484		2.63	-0.000214705		2.63	0.000481242
2.635	-0.000246792		2.635	-0.000208021		2.635	0.000475429
2.64	-0.000256964		2.64	-0.000207439		2.64	0.00045988
2.645	-0.000356946		2.645	-0.000100483		2.645	0.000416429
2.65	-0.000349825		2.65	-9.8884e-05		2.65	0.000488799
2.655	-0.000336455		2.655	-0.000109056		2.655	0.000480515
2.66	-0.000339507		2.66	-0.000120101		2.66	0.000473976
2.665	-0.000345029		2.665	-2.24447e-05		2.665	0.000481678
2.67	-0.000391678		2.67	-3.33438e-05		2.67	0.000476882
2.675	-0.000390079		2.675	-3.82848e-05		2.675	0.000476592
2.68	-0.00039284		2.68	-3.82848e-05		2.68	0.000483277
2.685	-0.00039037		2.685	-1.82304e-05		2.685	0.000487055
2.69	-0.000383104		2.69	-7.62187e-06		2.69	0.000489089
2.695	-0.000386446		2.695	-1.27081e-05		2.695	0.000555502
2.7	-0.000385719		2.7	-1.0819e-05		2.7	0.000549543
2.705	-0.000389643		2.705	-2.40432e-05		2.705	0.000557681
2.71	-0.000387609		2.71	-2.6659e-05		2.71	0.000647636
2.715	-0.000371769		2.715	-4.65681e-05		2.715	0.000687599
2.72	-0.000355783		2.72	-5.79032e-05		2.72	0.000413086
2.725	-0.000359997		2.725	-2.53561e-06		2.725	0.00041701
2.73	-0.000358835		2.73	4.81817e-05		2.73	0.000415847
2.735	-0.000363195		2.735	6.9108e-05		2.735	-9.04539e-05
2.74	-0.000373222		2.74	6.11153e-05		2.74	-8.78381e-05
2.745	-0.000320615		2.745	7.4049e-05		2.745	-7.01088e-05
2.75	-0.000318871		2.75	-3.75582e-05		2.75	-6.99635e-05
2.755	-0.00031829		2.755	-4.3371e-05		2.755	-0.000148873
2.76	-0.00032948		2.76	-3.23266e-05		2.76	-0.000124023
2.765	-0.0003273		2.765	-3.00014e-05		2.765	-0.000113851
2.77	-0.000308408		2.77	-0.000119956		2.77	-0.000118065
2.775	-0.000306519		2.775	-0.000130855		2.775	-0.000113851
2.78	-0.000293295		2.78	-0.000138847		2.78	9.52674e-05
2.785	-0.000292859		2.785	5.16645e-06		2.785	9.17797e-05
2.79	-0.000294748		2.79	9.52113e-07		2.79	8.71294e-05
2.795	-0.000302159		2.795	1.56296e-05		2.795	7.71022e-05
2.8	-0.000302305		2.8	1.60656e-05		2.8	6.69296e-05
2.805	-0.000305938		2.805	2.24597e-05		2.805	8.90186e-05
2.81	-0.000293731		2.81	1.4903e-05		2.81	9.41048e-05
2.815	-0.00029344		2.815	9.23546e-06		2.815	4.07717e-05
2.82	-0.000301433		2.82	1.78094e-05		2.82	-2.05541e-05
2.825	-0.000306374		2.825	1.66469e-05		2.825	-1.6921e-05
2.83	-0.000308699		2.83	-3.46517e-05		2.83	-1.92462e-05
2.835	-0.000305502		2.835	9.67142e-06		2.835	-1.7793e-05
2.84	-0.000306083		2.84	-1.53239e-05		2.84	-1.35786e-05
2.845	-0.00029809		2.845	-1.28535e-05		2.845	5.42867e-05
2.85	-0.000344303		2.85	-2.92748e-05		2.85	5.74837e-05
2.855	-0.000344157		2.855	-3.04374e-05		2.855	5.21068e-05
2.86	-0.000354475		2.86	-3.1164e-05		2.86	0.000300607
2.865	-0.000354185		2.865	-2.52058e-05		2.865	0.000276338
2.87	-0.000355347		2.87	-2.72403e-05		2.87	0.00027692
2.875	-0.000368426		2.875	-2.24447e-05		2.875	0.000278082
2.88	-0.000369589		2.88	-1.8957e-05		2.88	0.000275757
2.885	-0.000378599		2.885	-6.60462e-06		2.885	9.04718e-05
2.89	-0.000382813		2.89	-0.000159193		2.89	8.97452e-05
2.895	-0.000384121		2.895	-0.000173579		2.895	0.000153832
2.9	-0.000384557		2.9	-0.000155559		2.9	0.000150635
2.905	-0.000383394		2.905	-0.000148875		2.905	8.27697e-05
2.91	-0.00038136		2.91	-0.000153089		2.91	8.72747e-05
2.915	-0.00039037		2.915	-0.000136813		2.915	7.89914e-05
2.92	-0.000394729		2.92	-0.000135941		2.92	3.93185e-05
2.925	-0.000252459		2.925	-0.000127367		2.925	5.8065e-05
2.93	-0.000198836		2.93	-0.000143352		2.93	6.257e-05
2.935	-0.000192877		2.935	-0.000141027		2.935	5.74837e-05
2.94	-0.000195493		2.94	-0.000215432		2.94	5.05083e-05
2.945	-0.00019651		2.945	-0.000204097		2.945	5.92276e-05
2.95	-0.000198254		2.95	-0.00020337		2.95	-3.54345e-07
2.955	-0.000208572		2.955	-0.00020337		2.955	-5.14996e-06
2.96	-0.000209008		2.96	-0.0002009		2.96	1.1998e-05
2.965	-3.18608e-05		2.965	-0.00016268		2.965	-0.000181135
2.97	3.88833e-06		2.97	-0.000153961		2.97	-0.000174159
2.975	6.64944e-06		2.975	-8.49331e-05		2.975	-0.000183024
2.98	1.56318e-06		2.98	-9.29258e-05		2.98	-0.00018128
2.985	9.93648e-05		2.985	0.000128399		2.985	-0.000174886
2.99	9.80569e-05		2.99	0.000124621		2.99	-0.000195522
2.995	0.000113897		2.995	0.000132178		2.995	-0.000200317
3	0.000111572		3	0.000130579		3	-0.000268909
3.005	0.000111281		3.005	8.93078e-05		3.005	-0.000259027
3.01	0.000109537		3.01	9.13423e-05		3.01	-0.00024435
3.015	0.000107503		3.015	9.22142e-05		3.015	-0.000265131
3.02	0.000107503		3.02	7.97165e-05		3.02	-0.000258591
3.025	0.00011506		3.025	8.68373e-05		3.025	-0.00025365
3.03	-2.99717e-05		3.03	8.6256e-05		3.03	-0.000264259
3.035	-7.53121e-05		3.035	8.27683e-05		3.035	-0.000273123
3.04	-7.96717e-05		3.04	8.30589e-05		3.04	-0.000267456
3.045	-8.25781e-05		3.045	7.46303e-05		3.045	-0.000231271
3.05	-7.5748e-05		3.05	7.21598e-05		3.05	-0.000235194
3.055	-6.48489e-05		3.055	6.92534e-05		3.055	-0.000243768
3.06	-5.51123e-05		3.06	7.24504e-05		3.06	-0.00024682
3.065	-5.9472e-05		3.065	7.73914e-05		3.065	-0.000265712
3.07	-0.000232405		3.07	4.17875e-05		3.07	-0.000316429
3.075	-0.00026423		3.075	0.000115902		3.075	-0.000320934
3.08	-0.000258999		3.08	4.25141e-05		3.08	-0.000317592
3.085	-0.000246792		3.085	0.000125202		3.085	-0.000276466
3.09	-0.000327009		3.09	-8.92927e-05		3.09	-0.000279227
3.095	-0.000315384		3.095	-8.87114e-05		3.095	-0.000280825
3.1	-0.000281233		3.1	-8.28986e-05		3.1	-0.000245948
3.105	-0.000284139		3.105	-7.69404e-05		3.105	-0.000238391
3.11	-0.000261615		3.11	-8.01375e-05		3.11	-0.000190581
3.115	-0.000197092		3.115	-8.69676e-05		3.115	-0.000194795
3.12	0.000168538		3.12	-8.87114e-05		3.12	-0.000195957
3.125	0.000171008		3.125	-5.42702e-05		3.125	-0.000202642
3.13	0.000208937		3.13	-5.63047e-05		3.13	-0.000208455
3.135	0.000206031		3.135	-5.96471e-05		3.135	-0.000214995
3.14	0.00033435		3.14	-4.45336e-05		3.14	-0.000203805
3.145	0.000337547		3.145	-2.38979e-05		3.145	-0.000203224
3.15	0.000354405		3.15	-2.73856e-05		3.15	-0.000231125
3.155	0.000353823		3.155	-3.62503e-05		3.155	-0.000240717
3.16	0.000344668		3.16	-3.18906e-05		3.16	-0.000241007
3.165	0.000394804		3.165	-2.60777e-05		3.165	-0.000235049
3.17	0.000399309		3.17	-2.37526e-05		3.17	-0.000229091
3.175	0.000402651		3.175	-1.18362e-05		3.175	-0.000233451
3.18	0.000408028		3.18	-0.000107313		3.18	-0.00023534
3.185	0.00039989		3.185	-0.000109492		3.185	-0.000232433
3.19	0.000392769		3.19	-0.000185932		3.19	-0.000271089
3.195	0.00037504		3.195	-0.000184043		3.195	-0.000281843
3.2	0.000350481		3.2	-0.000179392		3.2	-0.000287801
3.205	0.00030514		3.205	-0.000177503		3.205	-0.000311198
3.21	0.00031415		3.21	-0.000178084		3.21	-0.00031236
3.215	0.000310663		3.215	-0.000187385		3.215	-0.000365984
3.22	0.000248901		3.22	9.94803e-05		3.22	-0.000367873
3.225	-0.000120071		3.225	0.000105003		3.225	-0.00035988
3.23	-0.000123268		3.23	7.07066e-05		3.23	-0.000321951
3.235	-0.000162941		3.235	6.82361e-05		3.235	-0.000310471
3.24	-0.000147392		3.24	6.88174e-05		3.24	-0.000311634
3.245	-0.000259289		3.245	7.02706e-05		3.245	-0.000314249
3.25	-0.000200579		3.25	4.61472e-05		3.25	-0.000311634
3.255	-0.000171515		3.255	3.82998e-05		3.255	-0.000296084
3.26	-0.000181542		3.26	4.39674e-05		3.26	-0.00029623
3.265	-0.000187065		3.265	4.81817e-05		3.265	-0.000292887
3.27	-0.000233713		3.27	4.45487e-05		3.27	-0.000290707
3.275	-0.000228191		3.275	4.22235e-05		3.275	-0.000288963
3.28	-0.000182414		3.28	3.77185e-05		3.28	-0.000287946
3.285	-0.000193749		3.285	4.13516e-05		3.285	-0.000284458
3.29	-0.000197092		3.29	3.9753e-05		3.29	-0.000284458
3.295	-0.000195639		3.295	2.20238e-05		3.295	-0.000246094
3.3	-0.000199417		3.3	6.89627e-05		3.3	-0.000247547
3.305	-0.000196656		3.305	7.46303e-05		3.305	-0.00024246
3.31	-0.000186774		3.31	8.79999e-05		3.31	-0.000247692
3.315	-0.000189535		3.315	8.36402e-05		3.315	-0.000255975
3.32	-0.000209735		3.32	0.000105874		3.32	-0.000255685
3.325	-0.000224994		3.325	-0.000178956		3.325	-0.000231416
3.33	-0.000217582		3.33	-0.000170528		3.33	-0.000233015
3.335	-0.000214966		3.335	-0.000172126		3.335	-0.000272542
3.34	-0.000218309		3.34	-0.000170237		3.34	-0.000283587
3.345	-0.000236183		3.345	-0.000163407		3.345	-0.000277774
3.35	-0.000261469		3.35	-0.000161082		3.35	-0.000272978
3.355	-0.000326864		3.355	-0.000155705		3.355	-0.00027821
3.36	-0.000349244		3.36	-0.000155559		3.36	-0.000315848
3.365	-0.000337763		3.365	-0.000155995		3.365	-0.000294486
3.37	-0.00032948		3.37	-0.000156722		3.37	-0.000289399
3.375	-0.000329335		3.375	-0.000159047		3.375	-0.000295794
3.38	-0.000290388		3.38	-0.000161227		3.38	-0.00030335
3.385	-3.49126e-05		3.385	-0.000170528		3.385	-0.000301461
3.39	-3.73831e-05		3.39	-0.000170964		3.39	-0.000304949
3.395	-2.69199e-05		3.395	-0.000167476		3.395	-0.000309454
3.4	-2.9681e-05		3.4	-0.000153089		3.4	-0.000346802
3.405	-2.90997e-05		3.405	-0.000193634		3.405	-0.000335321
3.41	-2.28509e-05		3.41	0.000176646		3.41	-0.000336338
3.415	-3.02623e-05		3.415	0.000159062		3.415	-0.000333287
3.42	-4.15974e-05		3.42	0.000154121		3.42	-0.000333723
3.425	-2.53214e-05		3.425	0.000134793		3.425	-0.000329072
3.43	-8.75467e-06		3.43	0.000137991		3.43	-0.00035058
3.435	-1.03532e-05		3.435	0.000137845		3.435	-0.000188982
3.44	-1.31143e-05		3.44	0.000138427		3.44	-0.000188255
3.445	-2.32868e-05		3.445	0.000143513		3.445	-0.000139718
3.45	-2.03804e-05		3.45	0.000136683		3.45	-0.000141752
3.455	-9.04531e-06		3.455	0.000125929		3.455	-0.000150472
3.46	-2.79647e-06		3.46	0.000117064		3.46	-0.000152506
3.465	-2.9245e-05		3.465	0.000127382		3.465	-0.00011109
3.47	-3.28781e-05		3.47	0.000126946		3.47	-0.000118356
3.475	-3.57845e-05		3.475	0.000120843		3.475	-0.000122425
3.48	-3.95629e-05		3.48	0.000119099		3.48	-0.000121553
3.485	-8.63565e-05		3.485	0.000758224		3.485	-0.000100481
3.49	-0.000188082		3.49	0.00075648		3.49	-9.64121e-05
3.495	-0.000178636		3.495	0.00075401		3.495	-9.84466e-05
3.5	-0.000187646		3.5	0.000754155		3.5	-9.87372e-05
3.505	-0.000194331		3.505	0.000756625		3.505	-8.78381e-05
3.51	-0.00019186		3.51	0.000749069		3.51	-9.00179e-05
3.515	-0.000196365		3.515	0.000372685		3.515	-5.29608e-05
3.52	-0.000205956		3.52	0.000375592		3.52	-6.44413e-05
3.525	-0.000198981		3.525	0.000384311		3.525	-6.06629e-05
3.53	-0.00020087		3.53	0.000388525		3.53	-6.18255e-05
3.535	-0.000203631		3.535	0.000382858		3.535	-7.98454e-05
3.54	-0.000208282		3.54	0.000372249		3.54	-0.000242606
3.545	-0.000213368		3.545	0.000374574		3.545	-0.00023781
3.55	-0.000199417		3.55	0.000373121		3.55	-0.000279953
3.555	-4.40679e-05		3.555	0.000375156		3.555	-0.000264695
3.56	-5.17699e-05		3.56	0.000376318		3.56	-0.000135794
3.565	-5.4967e-05		3.565	0.00037254		3.565	-0.000142915
3.57	-5.17699e-05		3.57	0.000377481		3.57	-0.000162533
3.575	-5.35138e-05		3.575	0.000381259		3.575	-0.000169509
3.58	-1.12251e-05		3.58	0.000427617		3.58	-0.000175467
3.585	-1.41316e-05		3.585	0.000434883		3.585	-0.000172706
3.59	-4.10437e-06		3.59	-0.000202353		3.59	-0.000189854
3.595	-0.000202178		3.595	-0.000204969		3.595	-0.000209908
3.6	-0.000205666		3.6	-0.000184188		3.6	-0.00020613
3.605	-0.000211624		3.605	-0.000176631		3.605	-0.000200608
3.61	-0.000215838		3.61	-0.000104697		3.61	-0.000209327
3.615	-0.000214676		3.615	-0.000108475		3.615	-0.000206857
3.62	-0.000211915		3.62	-0.000113271		3.62	-0.00025147
3.625	-0.000206247		3.625	-0.000110655		3.625	-0.000257138
3.63	-0.000201451		3.63	-0.000111963		3.63	-0.000252197
3.635	-0.000204939		3.635	-0.000111236		3.635	-0.00025147
3.64	-0.000214676		3.64	-0.000104987		3.64	-0.000236648
3.645	-0.000212351		3.645	-9.99012e-05		3.645	-0.000237665
3.65	-0.00020523		3.65	-0.0001015		3.65	-0.000242024
3.655	-0.00020523		3.655	-0.000107167		3.655	-0.000252488
3.66	-0.000280942		3.66	-0.000112835		3.66	-0.000270072
3.665	-0.000281814		3.665	-0.000113707		3.665	-0.000382841
3.67	-0.000281814		3.67	-9.64135e-05		3.67	-0.000360316
3.675	-0.000277019		3.675	-9.8884e-05		3.675	-0.000367147
3.68	-0.000276001		3.68	-0.000105569		3.68	-0.000372669
3.685	-0.000315674		3.685	-0.000145678		3.685	-0.000367437
3.69	-0.000312768		3.69	-0.000149601		3.69	-0.000372959
3.695	-0.000319889		3.695	-0.000163116		3.695	-0.000385748
3.7	-0.000325266		3.7	-0.000157449		3.7	-0.000372959
3.705	-0.000327881		3.705	-0.000164715		3.705	-0.000367147
3.71	-0.000300997		3.71	-0.000168493		3.71	-0.000368309
3.715	-0.000289952		3.715	-0.000245368		3.715	-0.000365257
3.72	-0.000294748		3.72	-0.000247112		3.72	-0.000371506
3.725	-0.000288935		3.725	-0.000125333		3.725	-0.000337065
3.73	-0.000288354		3.73	-0.000127076		3.73	-0.000322242
3.735	-0.000288644		3.735	-0.000109202		3.735	-0.000307419
3.74	-0.000269607		3.74	-0.000109638		3.74	-0.000307129
3.745	-0.000257836		3.745	-0.000111236		3.745	-0.000304949
3.75	-0.000256092		3.75	-5.84845e-05		3.75	-0.000305239
3.755	-0.000257691		3.755	-6.53146e-05		3.755	-0.000310471
3.76	-0.000118182		3.76	-6.53146e-05		3.76	-0.000311779
3.765	-0.000184449		3.765	3.90264e-05		3.765	-0.00030771
3.77	-0.000183431		3.77	5.16694e-05		3.77	-0.000314831
3.775	-0.000174567		3.775	4.52753e-05		3.775	-0.000327764
3.78	-0.000179508		3.78	3.612e-05		3.78	-0.000330525
3.785	-0.000185175		3.785	3.46668e-05		3.785	-0.000324277
3.79	-0.000188372		3.79	3.1615e-05		3.79	-0.000326166
3.795	-0.00018939		3.795	0.000144239		3.795	-0.000322533
3.8	-0.000191134		3.8	0.000157754		3.8	-0.000315557
3.805	-0.000185466		3.805	0.000160225		3.805	-0.000310035
3.81	-0.00013969		3.81	0.000150924		3.81	-0.000254232
3.815	-0.000157128		3.815	0.000143949		3.815	-0.000250453
3.82	-0.000160325		3.82	0.000132032		3.82	-0.000254813
3.825	-0.000163086		3.825	0.000140606		3.825	-0.000250017
3.83	-0.000166574		3.83	5.29773e-05		3.83	-0.000288527
3.835	-0.000164394		3.835	5.25414e-05		3.835	-0.000307565
3.84	-0.000161779		3.84	3.71372e-05		3.84	-0.00032137
3.845	-0.000189971		3.845	5.98074e-05		3.845	-0.000320353
3.85	-0.000195348		3.85	4.68738e-05		3.85	-0.000317592
3.855	-0.000197237		3.855	-1.22722e-05		3.855	-0.000321806
3.86	-0.000152623		3.86	-3.1169e-06		3.86	-0.000319481
3.865	-0.00028661		3.865	2.21691e-05		3.865	-0.00031454
3.87	2.32161e-05		3.87	-7.37433e-05		3.87	-0.000292451
3.875	2.69945e-05		3.875	-8.30439e-05		3.875	-0.000292306
3.88	0.000460635		3.88	-8.90021e-05		3.88	-0.000288818
3.885	0.000454386		3.885	-9.00193e-05		3.885	-0.000279372
3.89	0.000447701		3.89	-8.44971e-05		3.89	-0.000280099
3.895	0.000505249		3.895	-8.76942e-05		3.895	-0.000275594
3.9	0.000504667		3.9	2.92899e-05		3.9	-0.00027603
3.905	0.000500308		3.905	3.19057e-05		3.905	-0.000267892
3.91	0.00049929		3.91	2.7546e-05		3.91	-0.000282133
3.915	0.000453514		3.915	1.92627e-05		3.915	-0.000344476
3.92	0.000483014		3.92	2.11518e-05		3.92	-0.000348255
3.925	0.000482578		3.925	4.4694e-05		3.925	-0.000347237
3.93	0.000573259		3.93	4.0189e-05		3.93	-0.000344331
3.935	0.000571806		3.935	7.78224e-06		3.935	-0.000339535
3.94	0.000566865		3.94	3.56791e-06		3.94	-0.000311488
3.945	0.000555966		3.945	4.58516e-06		3.945	-0.000306547
3.95	0.000559454		3.95	-1.27081e-05		3.95	-0.000303932
3.955	0.000562796		3.955	3.13194e-06		3.955	-0.000309454
3.96	0.000560907		3.96	8.01821e-08		3.96	-0.000310471
3.965	0.000513968		3.965	2.98662e-06		3.965	-0.000308727
3.97	0.00050583		3.97	-2.56418e-05		3.97	-0.000309163
3.975	0.000179728		3.975	-3.29079e-05		3.975	-0.000334449
3.98	0.000165341		3.98	-2.98561e-05		3.98	-0.00033721
3.985	-0.000265829		3.985	-2.05555e-05		3.985	-0.000335321
3.99	0.000146885		3.99	-1.29988e-05		3.99	-0.000336048
3.995	0.000161127		3.995	-1.56146e-05		3.995	-0.000342297
4	0.00011288		4	-1.63412e-05		4	-0.000326166
4.005	0.000110119		4.005	-0.000244206		4.005	-0.000337065
4.01	0.000110409		4.01	-0.000237521		4.01	-0.00033474
4.015	0.000124796		4.015	-0.000234905		4.015	-0.000323841
4.02	0.000127557		4.02	-0.000151926		4.02	-0.000327619
4.025	9.47145e-05		4.025	-0.000132889		4.025	-0.000327183
4.03	0.000100382		4.03	-0.000131145		4.03	-0.000334013
4.035	8.90469e-05		4.035	-0.000133325		4.035	-0.000340262
4.04	8.39606e-05		4.04	-0.000132599		4.04	-0.000339826
4.045	8.94829e-05		4.045	-0.000126931		4.045	-0.000350289
4.05	0.000105032		4.05	-0.00010615		4.05	-0.000357119
4.055	0.000105178		4.055	-0.000105133		4.055	-0.000364531
4.06	0.000101981		4.06	-0.000112835		4.06	-0.000364821
4.065	0.00012189		4.065	-0.000108185		4.065	-0.000361624
4.07	0.000120146		4.07	-0.000106586		4.07	-0.000360607
4.075	0.000122762		4.075	-0.000107313		4.075	-0.000353632
4.08	0.000139183		4.08	-0.000103244		4.08	-0.00035276
4.085	0.000146594		4.085	-9.69948e-05		4.085	-0.000353777
4.09	0.000150227		4.09	-0.000101209		4.09	-0.00035305
4.095	-0.000255802		4.095	-7.78123e-05		4.095	-0.000357555
4.1	-0.000263794		4.1	-8.05734e-05		4.1	-0.000360316
4.105	-0.00027513		4.105	-7.69404e-05		4.105	-0.000365839
4.11	-0.00026859		4.11	-9.22041e-06		4.11	-0.000345494
4.115	-0.000256092		4.115	1.14153e-05		4.115	-0.000351161
4.12	-0.000276147		4.12	2.10065e-05		4.12	-0.000356538
4.125	-0.000279053		4.125	-5.36889e-05		4.125	-0.000350871
4.13	-0.000280216		4.13	-7.12728e-05		4.13	-0.000353196
4.135	-0.000280942		4.135	-8.9874e-05		4.135	-0.000340698
4.14	-0.000356655		4.14	-0.000103534		4.14	-0.000343314
4.145	-0.000352731		4.145	-0.000101354		4.145	-0.000333868
4.15	-0.000354039		4.15	-0.000103244		4.15	-0.000332269
4.155	-0.000360869		4.155	-0.000129983		4.155	-0.000334594
4.16	-0.000371914		4.16	-8.50784e-05		4.16	-0.00033692
4.165	-0.000377436		4.165	-8.10094e-05		4.165	-0.000335466
4.17	-0.000288354		4.17	-9.33617e-05		4.17	-0.000331397
4.175	-0.000278617		4.175	-0.000100773		4.175	-0.000331252
4.18	-0.000283558		4.18	-8.76942e-05		4.18	-0.000333723
4.185	-0.000299108		4.185	-8.34799e-05		4.185	-0.00032355
4.19	0.000231172		4.19	-8.50784e-05		4.19	-0.000323841
4.195	0.000217511		4.195	-8.87114e-05		4.195	-0.000332415
4.2	0.000219982		4.2	-0.00011981		4.2	-0.000335176
4.205	0.000231317		4.205	-0.000114143		4.205	-0.000337792
4.21	0.000238147		4.21	-0.000111236		4.21	-0.000348836
4.215	0.00025297		4.215	-0.000180991		4.215	-0.000357991
4.22	0.000244687		4.22	-0.000213979		4.22	-0.000361479
4.225	0.000240908		4.225	-0.000220954		4.225	-0.00035741
4.23	0.000245268		4.23	-0.000227784		4.23	-0.000356247
4.235	0.00025544		4.235	-0.000239991		4.235	-0.000370634
4.24	0.000257911		4.24	-0.000233597		4.24	-0.000384585
4.245	0.000260527		4.245	-0.000216449		4.245	-0.000378918
4.25	0.000265904		4.25	-0.000217467		4.25	-0.000377755
4.255	0.000267502		4.255	-0.000223861		4.255	-0.000382551
4.26	0.000267211		4.26	-0.000224878		4.26	-0.000304368
4.265	0.000274768		4.265	-0.000282716		4.265	0.000173596
4.27	0.000300781		4.27	-0.000280682		4.27	0.000216175
4.275	0.000195858		4.275	-0.000266585		4.275	0.000214431
4.28	0.000191208		4.28	-0.000180119		4.28	0.000215013
4.285	0.000190046		4.285	-0.000186513		4.285	0.000221697
4.29	0.000194841		4.29	-0.000188402		4.29	0.000214431
4.295	-0.000275711		4.295	-0.000195087		4.295	0.000206439
4.3	-0.000266556		4.3	-0.000193924		4.3	0.000200626
4.305	-0.000160471		4.305	-0.000175323		4.305	0.000206003
4.31	-0.000163377		4.31	-0.000177503		4.31	0.000219663
4.315	-0.000165557		4.315	-0.000175033		4.315	0.00021632
4.32	-0.000183286		4.32	-0.000112399		4.32	0.000307728
4.325	-0.000102487		4.325	-0.000108621		4.325	0.000312959
4.33	-5.83094e-05		4.33	-0.000109492		4.33	0.00031761
4.335	-5.30778e-05		4.335	-0.000109202		4.335	0.000323423
4.34	-5.81641e-05		4.34	-9.58322e-05		4.34	0.000326184
4.345	-5.9036e-05		4.345	-9.42337e-05		4.345	0.000325021
4.35	-5.38044e-05		4.35	-9.8448e-05		4.35	0.000328218
4.355	-4.74103e-05		4.355	-0.000109928		4.355	0.000325748
4.36	-3.70924e-05		4.36	-9.21992e-05		4.36	0.000325457
4.365	-3.98535e-05		4.365	-8.31892e-05		4.365	0.000249018
4.37	-2.95357e-05		4.37	-7.40339e-05		4.37	-0.000220662
4.375	-4.94448e-05		4.375	-8.24626e-05		4.375	-0.000268037
4.38	-5.38044e-05		4.38	0.000139734		4.38	-0.000272833
4.385	-5.00261e-05		4.385	5.2832e-05		4.385	-0.000265857
4.39	3.09182e-05		4.39	4.84723e-05		4.39	-0.000266584
4.395	3.13541e-05		4.395	4.36767e-05		4.395	-0.000270362
4.4	4.76302e-05		4.4	5.21054e-05		4.4	-0.000272687
4.405	4.6177e-05		4.405	5.76276e-05		4.405	-0.000266875
4.41	-5.77281e-05		4.41	4.25141e-05		4.41	-0.000263968
4.415	-4.71196e-05		4.415	3.55387e-05		4.415	-0.000265712
4.42	-3.91269e-05		4.42	2.26051e-05		4.42	-0.00026702
4.425	-3.36047e-05		4.425	-3.53783e-05		4.425	-0.000353196
4.43	-0.000105248		4.43	6.91031e-06		4.43	-0.000351306
4.435	-0.000136057		4.435	1.0834e-05		4.435	-0.000359299
4.44	-0.000138527		4.44	1.5339e-05		4.44	-0.000374122
4.445	-0.000133441		4.445	4.10609e-05		4.445	-0.000360462
4.45	-0.000118327		4.45	0.000425437		4.45	-0.00034622
4.455	-0.000113096		4.455	0.000424275		4.455	-0.000349708
4.46	-0.000117601		4.46	0.000477026		4.46	-0.000353777
4.465	-0.000108445		4.465	0.000540387		4.465	-0.000350435
4.47	-7.76372e-05		4.47	0.000538061		4.47	-0.000350435
4.475	-8.18515e-05		4.475	0.000534428		4.475	-0.00035494
4.48	-8.33048e-05		4.48	0.000653883		4.48	-0.00034157
4.485	-8.09796e-05		4.485	0.000427326		4.485	-0.000333432
4.49	-8.30141e-05		4.49	0.000422676		4.49	-0.000338373
4.495	-0.000151897		4.495	0.00042224		4.495	-0.000348109
4.5	-0.000155675		4.5	0.000425728		4.5	-0.000352614
4.505	-0.000241415		4.505	0.000423693		4.505	-0.00032355
4.51	-0.000243885		4.51	0.000425728		4.51	-0.000316284
4.515	-0.000247518		4.515	0.000424565		4.515	-0.000320062
4.52	-0.000226883		4.52	0.00043372		4.52	-0.000311924
4.525	-0.000243449		4.525	0.000439679		4.525	-0.000308873
4.53	-0.000252314		4.53	0.000436336		4.53	-0.000310326
4.535	-0.000253622		4.535	0.000389397		4.535	0.000456247
4.54	-0.000257836		4.54	0.000390415		4.54	0.000470343
4.545	-0.000262051		4.545	0.000396227		4.545	0.000481678
4.55	-0.000267427		4.55	0.000368035		4.55	0.00048691
4.555	-0.000273095		4.555	-3.14546e-05		4.555	0.000485747
4.56	-0.000290824		4.56	-2.98561e-05		4.56	0.000488363
4.565	-0.000300125		4.565	-6.37161e-05		4.565	0.000492287
4.57	-0.00025493		4.57	-0.000138121		4.57	0.000492868
4.575	-0.000281524		4.575	-0.000127222		4.575	0.000494466
4.58	-0.000286901		4.58	-0.000128384		4.58	0.000503186
4.585	-0.000287918		4.585	-0.000243915		4.585	0.000501442
4.59	-0.000286029		4.59	-0.000242026		4.59	0.00050057
4.595	-0.000290243		4.595	-0.000230546		4.595	0.000496646
4.6	-0.000129517		4.6	-0.000226331		4.6	0.00055274
4.605	-0.000126175		4.605	-0.000222989		4.605	0.000562186
4.61	-0.000113822		4.61	-0.000224442		4.61	0.000555356
4.615	-0.0001083		4.615	-0.000232725		4.615	0.000566837
4.62	-0.000111352		4.62	-0.000230691		4.62	0.000565238
4.625	-0.00014681		4.625	-0.000227494		4.625	0.000559571
4.63	-0.000148409		4.63	-0.000222117		4.63	0.000564802
4.635	-0.000140126		4.635	-0.000223425		4.635	0.00135681
4.64	-0.000149281		4.64	-0.000219792		4.64	0.000588344
4.645	-0.000156547		4.645	-0.000226186		4.645	0.000581659
4.65	-0.000153495		4.65	-0.000213252		4.65	0.000580352
4.655	-0.000150298		4.655	-0.000212526		4.655	0.000570615
4.66	-0.000165266		4.66	-0.000132308		4.66	0.0005571
4.665	-0.000153641		4.665	-0.000114869		4.665	0.000550997
4.67	-2.57573e-05		4.67	-0.000123153		4.67	0.000546201
4.675	-8.49033e-05		4.675	-8.63913e-06		4.675	0.000544166
4.68	-8.67925e-05		4.68	-1.56146e-05		4.68	0.000545184
4.685	-9.27507e-05		4.685	-6.89526e-06		4.685	0.000541841
4.69	-8.35954e-05		4.69	-2.53561e-06		4.69	0.000537772
4.695	-7.1243e-05		4.695	2.98662e-06		4.695	0.000543876
4.7	-6.47036e-05		4.7	-5.44205e-06		4.7	0.000532541
4.705	-0.000235021		4.705	-5.29672e-06		4.705	0.000491705
4.71	-0.000127919		4.71	-9.07509e-06		4.71	0.00049403
4.715	-0.000129953		4.715	-2.63684e-05		4.715	0.000479644
4.72	-0.000141579		4.72	-2.3026e-05		4.72	0.000458717
4.725	-0.000139399		4.725	-1.70678e-05		4.725	0.000568871
4.73	-0.000134894		4.73	-1.93929e-05		4.73	0.000566546
4.735	-0.000102342		4.735	-2.84029e-05		4.735	0.000806182
4.74	-0.000109753		4.74	-2.73856e-05		4.74	1.37419e-05
4.745	-0.00010394		4.745	-2.59324e-05		4.745	2.26065e-05
4.75	-0.000107864		4.75	-3.49424e-05		4.75	2.02814e-05
4.755	-0.000102778		4.755	-5.47061e-05		4.755	1.31606e-05
4.76	-0.000108009		4.76	-5.2817e-05		4.76	9.09157e-06
4.765	-0.000106702		4.765	-0.000116468		4.765	8.07432e-06
4.77	-0.000104376		4.77	-0.000118066		4.77	1.49044e-05
4.775	-0.000231533		4.775	-0.000120973		4.775	1.47591e-05
4.78	-0.000248245		4.78	-0.000242607		4.78	9.67286e-06
4.785	-0.000249989		4.785	-0.00024406		4.785	9.09157e-06
4.79	-0.000219762		4.79	-0.000250164		4.79	7.929e-06
4.795	-0.000221796		4.795	-0.000257285		4.795	2.26145e-06
4.8	-0.000227609		4.8	-0.000263534		4.8	2.08626e-05
4.805	-0.000234585		4.805	-0.000237085		4.805	5.02176e-05
4.81	-0.000231678		4.81	-0.000223861		4.81	5.12349e-05
4.815	-0.000336455		4.815	-0.000226041		4.815	4.42594e-05
4.82	-0.000331078		4.82	-0.000203661		4.82	0.000400153
4.825	-0.000331805		4.825	-0.000202208		4.825	0.000503331
4.83	-0.000328753		4.83	-0.000207585		4.83	0.00039434
4.835	-0.000331224		4.835	-0.000215577		4.835	0.000394776
4.84	-0.000353313		4.84	-0.000217467		4.84	0.000131888
4.845	-0.000350697		4.845	-0.000215577		4.845	0.000135812
4.85	-0.000339798		4.85	-0.000224442		4.85	0.000141625
4.855	-0.000324975		4.855	-0.000214851		4.855	0.000138719
4.86	-0.000332677		4.86	-0.000206277		4.86	0.000134504
4.865	-0.000335874		4.865	-0.000200609		4.865	0.000237537
4.87	-0.000337327		4.87	-0.000200028		4.87	0.000280989
4.875	-0.000348808		4.875	-0.000218629		4.875	0.000271543
4.88	-0.000348081		4.88	-0.000216885		4.88	0.000273868
4.885	-0.000341251		4.885	-0.000207003		4.885	0.000291016
4.89	-0.00033849		4.89	-0.000211799		4.89	0.000289999
4.895	-0.000358399		4.895	-0.000139283		4.895	0.000294504
4.9	-0.000367118		4.9	-0.000136377		4.9	0.00029523
4.905	-0.00038819		4.905	-0.00011269		4.905	0.000263986
4.91	-0.000380778		4.91	-0.000137685		4.91	0.000249599
4.915	-0.000369298		4.915	-0.000153089		4.915	0.000246693
4.92	-0.000375692		4.92	-0.000155124		4.92	0.000251198
4.925	-0.00037453		4.925	-0.000159628		4.925	-9.51042e-05
4.93	-0.000356364		4.93	4.26595e-05		4.93	-0.000191453
4.935	-0.000358399		4.935	4.10609e-05		4.935	-0.000195812
4.94	-0.000361015		4.94	4.61472e-05		4.94	-0.000205839
4.945	-0.000359271		4.945	5.50118e-05		4.945	-0.000117048
4.95	-0.000357091		4.95	5.06522e-05		4.95	-0.000120971
4.955	-0.000369153		4.955	5.66104e-05		4.955	-0.000135358
4.96	-0.000379907		4.96	5.60291e-05		4.96	-0.000136376
4.965	-0.000382813		4.965	5.34133e-05		4.965	-0.000101208
4.97	-0.000376419		4.97	5.2396e-05		4.97	-0.000198573
4.975	-0.00036799		4.975	4.8327e-05		4.975	-0.000243914
4.98	-0.000363776		4.98	5.41399e-05		4.98	-0.000219064
4.985	-0.00033631		4.985	5.66104e-05		4.985	-0.000215867
4.99	-0.00033195		4.99	4.96349e-05		4.99	-8.88553e-05
4.995	-0.000308408		4.995	0.00011285		4.995	-9.33603e-05
5	-0.00031582		5	4.99256e-05		5	-0.000104405
5.005	-0.000309571		5.005	5.57384e-05		5.005	-0.000105277
5.01	-0.000293295		5.01	3.36495e-05		5.01	-9.04539e-05
5.015	-0.000290824		5.015	2.7982e-05		5.015	-8.94366e-05
5.02	-0.000308699		5.02	2.56568e-05		5.02	-9.96091e-05
5.025	-0.000316401		5.025	3.53934e-05		5.025	-0.000100917
5.03	-0.000320179		5.03	3.32136e-05		5.03	-0.000110508
5.035	-0.000332532		5.035	-0.000173434		5.035	-0.000115885
5.04	-0.000333404		5.04	-0.000172562		5.04	-4.42415e-05
5.045	-0.000337037		5.045	-0.000171545		5.045	-2.91281e-05
5.05	-0.000336455		5.05	-0.000171836		5.05	-9.6848e-05
5.055	-0.000277019		5.055	-0.000167476		5.055	-0.00010237
5.06	-0.000217001		5.06	-0.000163407		5.06	-0.000105858
5.065	-0.000214094		5.065	-0.000153816		5.065	0.000411197
5.07	-0.000201306		5.07	-0.000157739		5.07	0.000384022
5.075	-0.000202469		5.075	-0.000165151		5.075	0.000384748
5.08	0.000569626		5.08	-0.000166895		5.08	0.000408291
5.085	0.00056483		5.085	-0.000165732		5.085	0.000398263
5.09	0.000569626		5.09	-0.000178084		5.09	0.000397391
5.095	0.000575148		5.095	-9.97559e-05		5.095	0.00025672
5.1	0.000550298		5.1	-0.000154833		5.1	0.000249599
5.105	0.000655366		5.105	-0.000158902		5.105	0.00025236
5.11	0.000699689		5.11	-0.000160936		5.11	0.000258754
5.115	0.000698527		5.115	-0.000166023		5.115	0.000245821
5.12	0.000685884		5.12	-0.000107603		5.12	0.000433577
5.125	0.000689371		5.125	-9.93199e-05		5.125	0.000434448
5.13	0.000706083		5.13	-9.97559e-05		5.13	0.000431833
5.135	0.00070899		5.135	-9.97559e-05		5.135	0.000426746
5.14	0.000707972		5.14	-9.45243e-05		5.14	0.000423695
5.145	0.000701724		5.145	2.18785e-05		5.145	0.000403495
5.15	0.000706955		5.15	2.28957e-05		5.15	0.000399281
5.155	0.000709862		5.155	4.8758e-06		5.155	0.000395793
5.16	0.000651733		5.16	7.20095e-06		5.16	0.000396084
5.165	0.000592151		5.165	7.63692e-06		5.165	0.000397101
5.17	0.000626011		5.17	-3.26222e-06		5.17	-0.00011821
5.175	0.000620053		5.175	-5.87801e-06		5.175	-0.000120535
5.18	0.000611624		5.18	-4.71544e-06		5.18	-0.000118501
5.185	-0.000167882		5.185	-9.37071e-07		5.185	-0.000128964
5.19	-6.09252e-05		5.19	2.46396e-05		5.19	-0.000135358
5.195	-8.94083e-05		5.195	3.78639e-05		5.195	-0.000138991
5.2	-9.76916e-05		5.2	-3.20359e-05		5.2	-0.000144659
5.205	-9.77192e-06		5.205	-3.37798e-05		5.205	-0.000139137
5.21	-0.000101761		5.21	-3.68316e-05		5.21	-0.00013623
5.215	-0.000144195		5.215	-4.55509e-05		5.215	-0.000132743
5.22	-0.000148264		5.22	-4.22085e-05		5.22	-0.000137102
5.225	-8.40314e-05		5.225	-8.50784e-05		5.225	-0.000325585
5.23	-8.33048e-05		5.23	-8.52237e-05		5.23	-0.000325585
5.235	-8.92629e-05		5.235	-8.46424e-05		5.235	-0.00031672
5.24	-9.82729e-05		5.24	-8.18813e-05		5.24	-0.000313232
5.245	-0.000104376		5.245	-8.34799e-05		5.245	-0.000297537
5.25	-9.23147e-05		5.25	-0.000188257		5.25	-0.000343604
5.255	-8.0253e-05		5.255	-0.000190001		5.255	-0.000350144
5.26	-8.92629e-05		5.26	-0.000168493		5.26	-0.000347819
5.265	-9.47852e-05		5.265	-0.000166168		5.265	-0.000345639
5.27	-9.87089e-05		5.27	-0.000167185		5.27	-0.000348836
5.275	-0.000127337		5.275	-0.000168493		5.275	-0.000232579
5.28	-0.000130389		5.28	-0.000168493		5.28	-0.000223859
5.285	-0.000116583		5.285	-0.000148729		5.285	-0.000225458
5.29	-0.000113822		5.29	-0.000136668		5.29	-0.000229382
5.295	-0.000213513		5.295	-0.000113416		5.295	-0.000234468
5.3	-0.000217001		5.3	-0.00011763		5.3	-0.000237665
5.305	-0.000222959		5.305	-0.000117049		5.305	-0.000229382
5.31	-0.000310733		5.31	-0.000118648		5.31	-0.000221825
5.315	-0.000319598		5.315	-0.000125333		5.315	-0.000219645
5.32	-0.00032294		5.32	-0.00012199		5.32	-0.000229817
5.325	-0.00032294		5.325	-0.000115596		5.325	-0.000222987
5.33	-0.000378599		5.33	-9.46696e-05		5.33	-0.00022415
5.335	-0.000377727		5.335	5.93715e-05		5.335	-0.000230835
5.34	-0.000371769		5.34	5.38492e-05		5.34	-0.000242315
5.345	-0.000368135		5.345	0.000135375		5.345	-0.000240426
5.35	-0.000360288		5.35	0.00013334		5.35	-0.000243332
5.355	-0.000364066		5.355	0.000121424		5.355	-0.000132452
5.36	-0.000342704		5.36	0.00012404		5.36	-0.000131871
5.365	-0.000344739		5.365	0.000121569		5.365	-0.000102516
5.37	-0.000342559		5.37	0.000117064		5.37	-0.00010455
5.375	-0.000339362		5.375	0.000117064		5.375	-2.85468e-05
5.38	-0.000339507		5.38	0.000117064		5.38	-0.000136812
5.385	-0.000334421		5.385	0.000116628		5.385	-0.000141171
5.39	-0.000339216		5.39	9.0325e-05		5.39	-0.000141171
5.395	-0.000345029		5.395	0.000129562		5.395	-0.000145676
5.4	-0.00034968		5.4	7.92806e-05		5.4	8.56762e-05
5.405	-0.000329625		5.405	9.46847e-05		5.405	8.94545e-05
5.41	-0.000282686		5.41	0.000211233		5.41	8.16072e-05
5.415	-0.00027978		5.415	0.000200188		5.415	7.72475e-05
5.42	-0.000285302		5.42	0.00020324		5.42	8.90186e-05
5.425	-0.000288499		5.425	0.000226346		5.425	9.33782e-05
5.43	-0.000297364		5.43	0.000226056		5.43	9.42501e-05
5.435	-0.00026641		5.435	0.000211233		5.435	8.49496e-05
5.44	-0.000271496		5.44	5.2396e-05		5.44	7.75381e-05
5.445	-0.000283122		5.445	5.35586e-05		5.445	9.01811e-05
5.45	-0.000275275		5.45	-3.16e-05		5.45	9.01811e-05
5.455	-0.000277745		5.455	-2.92748e-05		5.455	8.80013e-05
5.46	-0.000290388		5.46	-2.08462e-05		5.46	-2.84015e-05
5.465	-0.000325847		5.465	3.5684e-05		5.465	-2.52044e-05
5.47	-1.20971e-05		5.47	3.33589e-05		5.47	4.5422e-05
5.475	-6.42952e-06		5.475	2.72554e-05		5.475	4.03358e-05
5.48	-1.45675e-05		5.48	2.02799e-05		5.48	5.64665e-05
5.485	-2.13977e-05		5.485	2.17331e-05		5.485	5.76291e-05
5.49	-3.68018e-05		5.49	2.3913e-05		5.49	5.8065e-05
5.495	-3.50579e-05		5.495	3.08884e-05		5.495	5.47226e-05
5.5	-3.30234e-05		5.5	-2.3026e-05		5.5	5.19615e-05
5.505	-3.34594e-05		5.505	-1.86663e-05		5.505	-0.000177502
5.51	-5.03167e-05		5.51	3.58293e-05		5.51	-0.000121262
5.515	-9.02802e-05		5.515	-9.08913e-05		5.515	-0.000117338
5.52	-9.76916e-05		5.52	-8.36252e-05		5.52	-0.000121698
5.525	-9.7401e-05		5.525	-7.46152e-05		5.525	-0.000138119
5.53	-8.31594e-05		5.53	-9.42337e-05		5.53	-0.000137247
5.535	-7.08071e-05		5.535	-0.000102953		5.535	-0.000143932
5.54	-0.000109753		5.54	-0.000116468		5.54	-0.000144514
5.545	-0.000113241		5.545	-0.000113561		5.545	-7.27246e-05
5.55	-0.000108155		5.55	-0.00011952		5.55	-8.0136e-05
5.555	-0.000113968		5.555	-0.000121409		5.555	-8.20252e-05
5.56	-0.000112514		5.56	-0.000123007		5.56	-8.69661e-05
5.565	-0.000100889		5.565	-0.000124897		5.565	-7.95547e-05
5.57	-9.97261e-05		5.57	-0.000185932		5.57	-8.14439e-05
5.575	-0.000330352		5.575	-0.000109783		5.575	-0.000198428
5.58	-0.000343867		5.58	0.000151215		5.58	-0.000182152
5.585	-0.000343721		5.585	0.000161823		5.585	4.28062e-05
5.59	-0.000339507		5.59	0.000159062		5.59	3.772e-05
5.595	-0.000327591		5.595	0.000177663		5.595	3.05992e-05
5.6	-0.000318581		5.6	0.000192196		5.6	2.75474e-05
5.605	-0.000319598		5.605	0.000197282		5.605	3.65574e-05
5.61	-0.00031611		5.61	0.000194085		5.61	4.44048e-05
5.615	-0.000330352		5.615	0.000176501		5.615	-1.12535e-05
5.62	-0.00032047		5.62	0.000177809		5.62	4.25156e-05
5.625	-0.000314221		5.625	0.000215592		5.625	5.47226e-05
5.63	-0.000249117		5.63	0.0002169		5.63	5.22521e-05
5.635	-0.000258127		5.635	0.000216464		5.635	5.07989e-05
5.64	-0.000162069		5.64	0.000313249		5.64	5.98089e-05
5.645	-0.000162796		5.645	0.000317899		5.645	8.43683e-05
5.65	-0.000133731		5.65	0.000314266		5.65	2.75474e-05
5.655	-0.000128936		5.655	0.000314702		5.655	5.67571e-05
5.66	-0.000134458		5.66	0.000317172		5.66	4.77472e-05
5.665	-8.76644e-05		5.665	0.000349579		5.665	4.92004e-05
5.67	-8.75191e-05		5.67	0.000342894		5.67	5.06536e-05
5.675	-8.89723e-05		5.675	0.000363675		5.675	5.79197e-05
5.68	-0.000169626		5.68	0.000289852		5.68	7.1144e-05
5.685	-0.000158872		5.685	5.16694e-05		5.685	7.05627e-05
5.69	-0.000152333		5.69	4.99256e-05		5.69	-0.000243914
5.695	-0.000149281		5.695	4.93443e-05		5.695	-0.000250308
5.7	-0.000151461		5.7	3.612e-05		5.7	-0.000250017
5.705	-0.000154948		5.705	2.7982e-05		5.705	-0.000234468
5.71	-0.000149717		5.71	2.20238e-05		5.71	-0.000234904
5.715	-0.000141288		5.715	1.41764e-05		5.715	-0.000247111
5.72	-0.000129226		5.72	-3.90114e-05		5.72	-0.000253796
5.725	-0.000141143		5.725	-5.58737e-06		5.725	-0.000304077
5.73	-0.000145793		5.73	-3.58143e-05		5.73	-0.00031018
5.735	-0.000204358		5.735	-4.7876e-05		5.735	-0.000301461
5.74	-0.000208572		5.74	-4.43883e-05		5.74	-0.000302624
5.745	-0.000296056		5.745	-0.0001015		5.745	-0.000295939
5.75	-0.000291842		5.75	-0.000107603		5.75	-0.000307419
5.755	-0.000311751		5.755	-0.000119084		5.755	-0.000316429
5.76	-0.000318726		5.76	-0.000109202		5.76	-0.000361334
5.765	-0.000316256		5.765	-0.000103244		5.765	-0.000349708
5.77	-0.000324248		5.77	-8.37705e-05		5.77	-0.000342297
5.775	-0.000280942		5.775	-8.39158e-05		5.775	-0.0003484
5.78	-0.000281814		5.78	-0.000108766		5.78	-0.00035523
5.785	-0.00027077		5.785	-0.000112254		5.785	-0.000353486
5.79	-0.000270189		5.79	-0.000139138		5.79	-0.000360462
5.795	-0.000271206		5.795	-0.000147857		5.795	-0.000372233
5.8	-0.000285447		5.8	-0.000143498		5.8	-0.000359154
5.805	-0.00028661		5.805	-0.000142335		5.805	-0.000322678
5.81	-0.000291842		5.81	-0.000149165		5.81	-0.000331543
5.815	-0.00029344		5.815	-0.000153961		5.815	-0.000338518
5.82	-0.00030463		5.82	-0.000147276		5.82	-0.000340698
5.825	-0.000313494		5.825	-0.000140591		5.825	-0.000321806
5.83	-0.000313349		5.83	-0.000165296		5.83	-0.000320789
5.835	-0.000298526		5.835	5.25414e-05		5.835	-0.000323259
5.84	-0.000302014		5.84	6.86721e-05		5.84	-0.000321516
5.845	-0.000300125		5.845	6.75095e-05		5.845	-0.000318754
5.85	-0.000303758		5.85	0.00013087		5.85	-0.000329072
5.855	-0.000298236		5.855	0.000125348		5.855	-0.000333868
5.86	-0.000294457		5.86	0.000144966		5.86	-0.000332996
5.865	-0.000260161		5.865	0.000147001		5.865	-0.000318464
5.87	-0.000238799		5.87	0.000161823		5.87	-0.000309018
5.875	0.000116803		5.875	0.00010384		5.875	-0.000312796
5.88	7.75665e-05		5.88	0.000185947		5.88	-0.00031236
5.885	0.000151245		5.885	0.000194521		5.885	-0.000309744
5.89	0.000151681		5.89	0.00019423		5.89	-0.000308437
5.895	0.000157639		5.895	0.000209198		5.895	-0.000312215
5.9	0.000164469		5.9	0.000217482		5.9	-0.000302042
5.905	0.000188302		5.905	0.000219516		5.905	-0.000310616
5.91	0.000222598		5.91	0.000208762		5.91	-0.00033256
5.915	0.000225504		5.915	0.0002076		5.915	-0.000333432
5.92	0.000229864		5.92	0.000217046		5.92	-0.00033503
5.925	0.000238147		5.925	0.000224166		5.925	-0.000330525
5.93	0.000294387		5.93	0.000218789		5.93	-0.000340262
5.935	0.000311535		5.935	0.000208908		5.935	-0.000338373
5.94	0.00030703		5.94	-2.08462e-05		5.94	-0.000338228
5.945	0.000312842		5.945	-2.57871e-05		5.945	-0.000345639
5.95	0.000321562		5.95	-3.00014e-05		5.95	-0.000345348
5.955	0.000325195		5.955	-0.000134633		5.955	-0.000347237
5.96	0.000329845		5.96	-0.000128675		5.96	-0.000352324
5.965	0.000332025		5.965	-0.000135505		5.965	-0.00034404
5.97	0.000309355		5.97	-0.000145823		5.97	-0.000341134
5.975	0.000300926		5.975	-8.71129e-05		5.975	-0.000341861
5.98	-9.05708e-05		5.98	-7.94108e-05		5.98	-0.000349272
5.985	-9.2896e-05		5.985	-0.000157449		5.985	-0.000335466
5.99	-0.000154222		5.99	-0.000159628		5.99	-0.000338373
5.995	-0.000146084		5.995	-0.000166168		5.995	-0.000349417
6	-0.000149571		6	-0.000175469		6	-0.000348691
6.005	-0.000151315		6.005	-0.000184479		6.005	-0.000338518
6.01	-0.00015582		6.01	-0.000183607		6.01	-0.000337356
6.015	-0.00018256		6.015	-0.000176776		6.015	-0.000115013
6.02	-0.000179944		6.02	-0.000174451		6.02	-4.07538e-05
6.025	-0.000180089		6.025	-0.000172998		6.025	-3.72661e-05
6.03	-0.000150007		6.03	-0.00018753		6.03	6.91175e-06
6.035	-0.00016919		6.035	-0.000194506		6.035	9.09157e-06
6.04	-0.000182996		6.04	-0.000188548		6.04	1.38952e-06
6.045	-0.000195203		6.045	-0.00017634		6.045	2.55209e-06
6.05	-0.000185902		6.05	-0.000177794		6.05	5.74917e-06
6.055	-0.00018067		6.055	-0.000131291		6.055	1.09887e-06
6.06	-0.000180234		6.06	-0.000126786		6.06	2.60942e-05
6.065	-0.000167155		6.065	-0.000127948		6.065	2.33331e-05
6.07	-6.81913e-05		6.07	-0.000132163		6.07	2.44957e-05
6.075	-6.64474e-05		6.075	-0.000132889		6.075	2.30425e-05
6.08	-7.18243e-05		6.08	-0.000209329		6.08	7.63835e-06
6.085	-7.1679e-05		6.085	-0.000198865		6.085	1.2434e-05
6.09	-5.86e-05		6.09	-0.00020308		6.09	0.000179409
6.095	-6.16518e-05		6.095	-0.000208457		6.095	0.000180135
6.1	4.00605e-07		6.1	-0.000213252		6.1	0.000186384
6.105	3.74301e-06		6.105	-0.000205695		6.105	0.000208328
6.11	8.3933e-06		6.11	-0.00010179		6.11	0.000203387
6.115	1.30436e-05		6.115	-0.000100483		6.115	0.000201062
6.12	1.76939e-05		6.12	-0.000104406		6.12	-3.27611e-05
6.125	1.53688e-05		6.125	-9.4379e-05		6.125	-0.000101789
6.13	7.98916e-05		6.13	-0.000102662		6.13	-9.93185e-05
6.135	5.37337e-05		6.135	-9.8884e-05		6.135	-0.000143351
6.14	0.000110845		6.14	-9.00193e-05		6.14	-0.000150181
6.145	0.000116658		6.145	-8.88568e-05		6.145	-0.000144514
6.15	0.000133806		6.15	-9.74307e-05		6.15	-0.00014306
6.155	0.000130464		6.155	-0.000106586		6.155	-0.000148001
6.16	0.00013119		6.16	-0.000151636		6.16	-0.000146693
6.165	0.000128865		6.165	-0.000148148		6.165	-0.00015643
6.17	0.000110119		6.17	-0.000143643		6.17	-0.000148292
6.175	1.53688e-05		6.175	-0.000120537		6.175	-9.93185e-05
6.18	1.05731e-05		6.18	-0.000113707		6.18	-0.000102225
6.185	9.41056e-06		6.185	-0.000113707		6.185	-5.84831e-05
6.19	1.50781e-05		6.19	-0.00012882		6.19	-5.58673e-05
6.195	9.2244e-05		6.195	-0.000133616		6.195	-0.000236793
6.2	8.42513e-05		6.2	-0.000127803		6.2	-0.000242024
6.205	1.17357e-05		6.205	-0.000111527		6.205	-0.000239554
6.21	1.2753e-05		6.21	-0.000119084		6.21	-0.000255394
6.215	1.31889e-05		6.215	-0.000220954		6.215	-0.000162824
6.22	4.32429e-06		6.22	-0.00022822		6.22	-0.000162824
6.225	0.000145722		6.225	-0.000224297		6.225	-0.000158028
6.23	0.000150663		6.23	-0.000228802		6.23	-0.000159918
6.235	9.23893e-05		6.235	-0.000227203		6.235	-0.000162969
6.24	9.54411e-05		6.24	-0.000221536		6.24	-0.000166312
6.245	1.79845e-05		6.245	-0.000213834		6.245	-0.000161516
6.25	2.11816e-05		6.25	-0.000212671		6.25	-0.000151198
6.255	1.66766e-05		6.255	-0.000221972		6.255	-0.000155413
6.26	5.53322e-05		6.26	-0.000183752		6.26	0.000316883
6.265	5.50416e-05		6.265	7.24504e-05		6.265	0.000319063
6.27	6.21624e-05		6.27	6.96893e-05		6.27	0.000304095
6.275	6.89925e-05		6.275	6.02434e-05		6.275	0.000307292
6.28	6.57954e-05		6.28	4.09156e-05		6.28	0.000270525
6.285	7.16083e-05		6.285	4.14969e-05		6.285	0.000273141
6.29	7.43694e-05		6.29	8.71279e-05		6.29	0.000235067
6.295	7.62586e-05		6.295	8.68373e-05		6.295	0.000230271
6.3	-5.84823e-06		6.3	0.000101079		6.3	0.00022504
6.305	2.28979e-06		6.305	0.000103985		6.305	0.000235794
6.31	5.34155e-06		6.31	9.33768e-05		6.31	0.000244949
6.315	7.08541e-06		6.315	7.92806e-05		6.315	0.000241461
6.32	8.3657e-07		6.32	8.6692e-05		6.32	0.000144677
6.325	2.43511e-06		6.325	9.70098e-05		6.325	0.000144241
6.33	0.000351207		6.33	9.17782e-05		6.33	0.000156303
6.335	0.000350917		6.335	8.43668e-05		6.335	0.000137701
6.34	0.000348737		6.34	9.27955e-05		6.34	0.000139736
6.345	0.000342052		6.345	0.000145402		6.345	0.000143514
6.35	0.000399745		6.35	0.000137991		6.35	0.000144822
6.355	0.000394368		6.355	0.000132614		6.355	0.000129999
6.36	0.000393351		6.36	0.000143077		6.36	0.000128982
6.365	0.000359055		6.365	0.000111978		6.365	-0.000346511
6.37	0.000357311		6.37	-0.000146985		6.37	-0.000341425
6.375	0.00035019		6.375	-9.42337e-05		6.375	-0.000340553
6.38	0.000724248		6.38	-8.71129e-05		6.38	-0.000345784
6.385	0.000713059		6.385	-1.37254e-05		6.385	-0.000358427
6.39	0.000713931		6.39	-1.8521e-05		6.39	-0.000360898
6.395	0.000720615		6.395	-4.3807e-05		6.395	-0.000363223
6.4	0.00112112		6.4	-3.74128e-05		6.4	-0.000378482
6.405	0.00111909		6.405	-4.64228e-05		6.405	-0.000366129
6.41	0.00115687		6.41	-5.74673e-05		6.41	-0.000368309
6.415	0.00115789		6.415	-5.31076e-05		6.415	-0.000378627
6.42	0.00115208		6.42	-2.54965e-05		6.42	-0.000386474
6.425	0.00118841		6.425	-2.33166e-05		6.425	-0.000317882
6.43	0.00119625		6.43	-3.13093e-05		6.43	-0.000289835
6.435	0.000745756		6.435	-3.49424e-05		6.435	-0.000303932
6.44	0.000741251		6.44	-2.91295e-05		6.44	-0.000234032
6.445	0.00076799		6.445	-3.14546e-05		6.445	-0.000231271
6.45	0.000772931		6.45	-6.58959e-05		6.45	-0.000163115
6.455	0.000719162		6.455	-7.04009e-05		6.455	-0.000136812
6.46	0.000721923		6.46	-6.76398e-05		6.46	-0.000134486
6.465	0.000757382		6.465	-6.72038e-05		6.465	-0.000122425
6.47	0.00075186		6.47	-7.53418e-05		6.47	-0.000113415
6.475	0.000748081		6.475	-8.20266e-05		6.475	-0.000119373
6.48	0.000750842		6.48	-0.000130855		6.48	-0.000122715
6.485	0.000375767		6.485	-0.000128966		6.485	-0.000116321
6.49	0.0003887		6.49	-0.000203516		6.49	-0.00011821
6.495	0.000387974		6.495	-0.000206277		6.495	-0.000126203
6.5	0.000376493		6.5	-0.000229528		6.5	-0.000127947
6.505	-3.02623e-05		6.505	-0.000242607		6.505	-0.000108328
6.51	-4.01442e-05		6.51	-0.000242898		6.51	-0.000107747
6.515	-6.81913e-05		6.515	-0.00024159		6.515	-0.000112688
6.52	-7.51667e-05		6.52	-0.000238538		6.52	-0.000116176
6.525	-7.63293e-05		6.525	-0.000244932		6.525	-0.000111816
6.53	0.000164614		6.53	-0.000240863		6.53	-0.000176775
6.535	0.000159237		6.535	-0.000156431		6.535	-6.72024e-05
6.54	0.000109537		6.54	-0.000149311		6.54	-7.30152e-05
6.545	0.000120872		6.545	-0.000142335		6.545	-0.000125912
6.55	0.000105468		6.55	-0.000148875		6.55	-0.000125186
6.555	0.00010634		6.555	-0.000173434		6.555	-0.000195957
6.56	0.000101399		6.56	-0.00016951		6.56	-0.000231271
6.565	9.70396e-05		6.565	-0.000172417		6.565	-0.000243478
6.57	6.36156e-05		6.57	-0.000190001		6.57	-0.000247256
6.575	7.21896e-05		6.575	-0.000184624		6.575	-0.00025365
6.58	7.33521e-05		6.58	-0.000171836		6.58	-0.000163696
6.585	7.32068e-05		6.585	-0.000170673		6.585	-0.000159772
6.59	7.53867e-05		6.59	-0.000176631		6.59	-0.000161371
6.595	7.9165e-05		6.595	-0.000170382		6.595	-0.000169364
6.6	7.20443e-05		6.6	-0.000177794		6.6	-0.000168056
6.605	7.20443e-05		6.605	-0.000167766		6.605	-0.000153524
6.61	7.58226e-05		6.61	-0.000159047		6.61	-0.000147856
6.615	0.00010387		6.615	-0.000162535		6.615	-0.000155122
6.62	0.000118111		6.62	-0.000155414		6.62	-0.00015643
6.625	0.000121163		6.625	-0.000154833		6.625	-0.000154541
6.63	0.000129156		6.63	-0.000162971		6.63	-0.000151489
6.635	-0.000145648		6.635	-0.000175905		6.635	-0.000155849
6.64	-0.000146665		6.64	-0.000258447		6.64	-0.000297828
6.645	-0.000138818		6.645	-0.000245368		6.645	-0.000285476
6.65	-0.000137946		6.65	-0.000259174		6.65	-0.000286057
6.655	-0.000145067		6.655	-0.000128675		6.655	-0.000290126
6.66	-0.000149571		6.66	-0.000129983		6.66	-0.00029434
6.665	-0.000154367		6.665	-0.000120246		6.665	-0.000258591
6.67	-0.000149862		6.67	-0.000118357		6.67	-0.000241298
6.675	-0.000142741		6.675	-0.000104406		6.675	-0.000245367
6.68	-0.000149426		6.68	-0.000103534		6.68	-0.000248273
6.685	-0.000153931		6.685	-0.000109056		6.685	-0.000334449
6.69	-0.000156256		6.69	-0.000111236		6.69	-0.000334159
6.695	-0.000156402		6.695	-3.9302e-05		6.695	-0.00034157
6.7	-0.000170353		6.7	-3.26172e-05		6.7	-0.000337356
6.705	-0.000168463		6.705	-1.57599e-05		6.705	-0.000327764
6.71	-0.000161779		6.71	-1.82304e-05		6.71	-0.00033474
6.715	-0.000160325		6.715	-2.21541e-05		6.715	-0.000346366
6.72	-0.000180816		6.72	-1.83757e-05		6.72	-0.000351452
6.725	-0.000204503		6.725	2.52209e-05		6.725	-0.000335612
6.73	-0.000202323		6.73	2.05706e-05		6.73	-0.0003282
6.735	-0.00020552		6.735	2.07159e-05		6.735	-0.000329944
6.74	-0.000202905		6.74	2.49302e-05		6.74	-0.000326456
6.745	-0.000203631		6.745	2.65287e-05		6.745	-0.00031919
6.75	-0.000195784		6.75	3.39402e-05		6.75	-0.000325149
6.755	-0.000206102		6.755	8.78545e-05		6.755	-0.000328055
6.76	-0.000214676		6.76	-3.84301e-05		6.76	-0.00033256
6.765	-0.000229644		6.765	-2.28807e-05		6.765	-0.000337646
6.77	-0.000215984		6.77	-3.23266e-05		6.77	-0.000363078
6.775	-0.000211188		6.775	-3.42158e-05		6.775	-0.000369181
6.78	-0.000211479		6.78	-2.63684e-05		6.78	-0.000359009
6.785	-0.000201597		6.785	-2.17181e-05		6.785	-0.00035494
6.79	-0.000199272		6.79	-1.70678e-05		6.79	-0.000348981
6.795	-0.000177473		6.795	-2.49152e-05		6.795	-0.000327328
6.8	-0.000150007		6.8	-8.97287e-05		6.8	-0.000319772
6.805	-0.000142305		6.805	-9.62682e-05		6.805	-0.00030989
6.81	-0.000136783		6.81	-3.95927e-05		6.81	-0.000256702
6.815	-0.00013533		6.815	-5.15091e-05		6.815	-0.000263677
6.82	-0.000141869		6.82	-4.71494e-05		6.82	-0.000265712
6.825	-0.000148409		6.825	-4.19178e-05		6.825	-0.000240281
6.83	-0.000141724		6.83	-8.68223e-05		6.83	-0.000246529
6.835	-0.000139544		6.835	-8.52237e-05		6.835	-0.000249727
6.84	-0.000140271		6.84	-7.7231e-05		6.84	-0.000252342
6.845	-0.000145357		6.845	-7.78123e-05		6.845	-0.000177356
6.85	-0.000140852		6.85	-8.66769e-05		6.85	-0.000182588
6.855	-0.00015117		6.855	-0.000108039		6.855	-0.00019247
6.86	-0.000155239		6.86	-0.000143643		6.86	-0.000193196
6.865	-0.000147828		6.865	-0.000139138		6.865	-0.000181135
6.87	-0.00013097		6.87	-0.000147712		6.87	-0.000166893
6.875	-8.81004e-05		6.875	-5.47061e-05		6.875	-0.000174886
6.88	-9.81276e-05		6.88	-5.44155e-05		6.88	-0.000179536
6.885	-8.25781e-05		6.885	-5.97924e-05		6.885	-0.000190726
6.89	-8.92629e-05		6.89	0.000180279		6.89	-0.000199736
6.895	-3.40407e-05		6.895	0.000179843		6.895	-0.000210054
6.9	-5.87454e-05		6.9	0.000183622		6.9	-0.00023563
6.905	-8.70831e-05		6.905	0.000181732		6.905	-0.000236502
6.91	-8.3886e-05		6.91	0.000178245		6.91	-0.000246239
6.915	-8.66472e-05		6.915	0.000112995		6.915	-0.000302914
6.92	-9.246e-05		6.92	0.000110089		6.92	-0.000316429
6.925	-8.94083e-05		6.925	0.000119099		6.925	-0.00030771
6.93	-7.41495e-05		6.93	0.00011285		6.93	-0.000326747
6.935	-6.57208e-05		6.935	0.000109072		6.935	-0.00033038
6.94	-6.42676e-05		6.94	0.000108636		6.94	-0.000334013
6.945	-6.84819e-05		6.945	0.000107182		6.945	-0.000329944
6.95	-6.25237e-05		6.95	9.45394e-05		6.95	-0.000406383
6.955	-6.15065e-05		6.955	0.000123749		6.955	-0.000406529
6.96	-6.25237e-05		6.96	0.000130289		6.96	-0.000401152
6.965	6.64944e-06		6.965	0.00012215		6.965	-0.000395775
6.97	8.68395e-06		6.97	0.000114448		6.97	-0.00040028
6.975	3.88833e-06		6.975	0.000109653		6.975	-0.000410452
6.98	-4.79916e-05		6.98	1.27232e-05		6.98	-0.000419026
6.985	-4.17427e-05		6.985	1.4467e-05		6.985	-0.000413359
6.99	4.00605e-07		6.99	1.46124e-05		6.99	-0.000410888
6.995	-3.81373e-06		6.995	-0.000228656		6.995	-0.00040493
7	-5.77281e-05		7	-0.000227494		7	-0.000408418
7.005	-6.16518e-05		7.005	-0.000220082		7.005	-0.000396356
7.01	-5.39497e-05		7.01	-0.00022357		7.01	-0.000401878
7.015	0.000184959		7.015	-0.000231272		7.015	-0.000401588
7.02	0.000188447		7.02	-0.000225459		7.02	-0.000396647
7.025	0.000186994		7.025	-0.0002102		7.025	-0.000380516
7.03	0.000190917		7.03	-0.000217903		7.03	-0.000381969
7.035	0.000180309		7.035	-0.000219065		7.035	-0.000391561
7.04	0.00016258		7.04	-0.00021456		7.04	-0.000402314
7.045	0.000155023		7.045	-0.000206713		7.045	-0.000399117
7.05	0.000609154		7.05	-0.000222989		7.05	-0.000391561
7.055	0.000608136		7.055	-0.000213543		7.055	-0.000394322
7.06	0.00060058		7.06	-0.000220373		7.06	-0.000394903
7.065	0.000594185		7.065	-0.000224878		7.065	-0.000377174
7.07	0.000521089		7.07	-0.000231563		7.07	-0.000385166
7.075	0.000519054		7.075	-0.000233452		7.075	-0.000390543
7.08	0.00052414		7.08	-0.000222553		7.08	-0.000384876
7.085	0.000519926		7.085	-0.000213543		7.085	-0.000366711
7.09	0.00052632		7.09	-0.000213398		7.09	-0.000352614
7.095	0.000460489		7.095	-0.000188548		7.095	-0.00035959
7.1	0.000445521		7.1	-0.000188112		7.1	-0.000359735
7.105	0.000444795		7.105	-0.000190001		7.105	-0.000356102
7.11	0.000468918		7.11	-0.000198429		7.11	-0.000364531
7.115	0.000461216		7.115	-0.000201191		7.115	-0.000362206
7.12	0.000217511		7.12	-0.000191018		7.12	-0.000364967
7.125	0.00044276		7.125	-0.000187821		7.125	-0.000367873
7.13	0.000446684		7.13	-0.000195087		7.13	-0.000366565
7.135	0.000445957		7.135	-0.000199011		7.135	-0.000374703
7.14	0.000445667		7.14	-0.000195087		7.14	-0.000269926
7.145	0.000448137		7.145	-0.000196976		7.145	-0.000258882
7.15	0.000455403		7.15	-0.000203952		7.15	-0.000258301
7.155	1.99914e-06		7.155	-0.000183461		7.155	-0.000268182
7.16	6.91249e-07		7.16	-0.000175614		7.16	-0.000266584
7.165	5.85293e-05		7.165	-0.00018971		7.165	-0.000267165
7.17	7.5532e-05		7.17	-0.000195668		7.17	-0.00029405
7.175	8.62858e-05		7.175	-0.000194796		7.175	6.47578e-06
7.18	7.62586e-05		7.18	-0.000188838		7.18	1.14167e-05
7.185	6.88472e-05		7.185	-0.000184043		7.185	1.66483e-05
7.19	7.39334e-05		7.19	-0.000190582		7.19	1.22887e-05
7.195	6.76846e-05		7.195	-0.000192326		7.195	-1.95288e-06
7.2	6.18717e-05		7.2	-0.000216304		7.2	6.91175e-06
7.205	7.18989e-05		7.205	-0.000215868		7.205	1.17074e-05
7.21	0.000109973		7.21	-0.000220664		7.21	3.71387e-05
7.215	9.15174e-05		7.215	-0.000202934		7.215	3.62667e-05
7.22	8.13448e-05		7.22	-0.000193924		7.22	3.51042e-05
7.225	7.94557e-05		7.225	-0.000193198		7.225	3.56855e-05
7.23	-0.000147246		7.23	-0.00011516		7.23	3.94638e-05
7.235	-0.000140852		7.235	-0.000120973		7.235	3.94638e-05
7.24	-0.000137219		7.24	-0.000119374		7.24	6.82375e-05
7.245	-0.000136347		7.245	-0.000130128		7.245	-2.52044e-05
7.25	-0.000133731		7.25	-0.000125333		7.25	-2.20073e-05
7.255	-0.000126175		7.255	-0.000127367		7.255	-2.73842e-05
7.26	-5.27872e-05		7.26	-0.000133471		7.26	-2.76748e-05
7.265	-7.73742e-06		7.265	-0.000136522		7.265	-2.73842e-05
7.27	-5.71468e-05		7.27	-0.00014001		7.27	5.3996e-05
7.275	-5.26419e-05		7.275	-0.000143643		7.275	6.98361e-05
7.28	-6.73194e-05		7.28	2.01346e-05		7.28	-0.000225022
7.285	-7.08071e-05		7.285	3.2051e-05		7.285	-0.000222987
7.29	-6.23784e-05		7.29	2.85633e-05		7.29	-0.000223859
7.295	-5.77281e-05		7.295	0.000113577		7.295	-0.000230108
7.3	-5.26695e-06		7.3	0.000118808		7.3	-0.000244059
7.305	9.81892e-07		7.305	0.000118953		7.305	-0.000245367
7.31	9.55588e-06		7.31	0.000114739		7.31	-0.000237665
7.315	-2.18336e-05		7.315	0.000111397		7.315	-0.000264113
7.32	-2.06711e-05		7.32	9.62832e-05		7.32	-0.000265567
7.325	4.25439e-05		7.325	0.000101224		7.325	-0.000260335
7.33	5.35884e-05		7.33	9.74458e-05		7.33	-0.000255249
7.335	5.48963e-05		7.335	8.94481e-06		7.335	-0.000271815
7.34	4.1672e-05		7.34	1.33045e-05		7.34	-0.000271815
7.345	2.83024e-05		7.345	2.04252e-05		7.345	-0.000290271
7.35	3.8039e-05		7.35	3.00165e-05		7.35	-0.000288382
7.355	4.64676e-05		7.355	2.88539e-05		7.355	-0.000225748
7.36	3.49872e-05		7.36	3.78639e-05		7.36	-0.000204677
7.365	-3.43313e-05		7.365	9.1197e-05		7.365	-0.000202061
7.37	-7.5748e-05		7.37	8.49481e-05		7.37	-0.000195086
7.375	-8.0253e-05		7.375	7.79727e-05		7.375	-0.000268764
7.38	-9.72556e-05		7.38	9.8899e-05		7.38	-0.000274431
7.385	-8.7955e-05		7.385	-6.31348e-05		7.385	-0.000270798
7.39	-7.37135e-05		7.39	-5.01105e-07		7.39	-0.000272978
7.395	-7.63293e-05		7.395	-9.94702e-06		7.395	-0.000279227
7.4	-7.25509e-05		7.4	-8.71129e-05		7.4	-0.000275884
7.405	-0.000132714		7.405	-8.88568e-05		7.405	-0.00025336
7.41	-8.4322e-05		7.41	-9.49603e-05		7.41	-0.000239554
7.415	-4.53758e-05		7.415	-9.72854e-05		7.415	-0.000250163
7.42	-1.86366e-05		7.42	-8.90021e-05		7.42	-0.000255685
7.425	-2.21243e-05		7.425	-8.59503e-05		7.425	-7.01088e-05
7.43	-7.48761e-05		7.43	-9.21992e-05		7.43	-6.98182e-05
7.435	-8.31594e-05		7.435	-9.4379e-05		7.435	-7.17073e-05
7.44	-0.000103795		7.44	-8.78395e-05		7.44	-5.73205e-05
7.445	-9.6529e-05		7.445	-8.33345e-05		7.445	-5.01997e-05
7.45	2.55283e-07		7.45	-9.45243e-05		7.45	-5.33968e-05
7.455	1.30436e-05		7.455	-0.000103825		7.455	0.00011663
7.46	-3.53603e-08		7.46	-0.000104261		7.46	0.000169963
7.465	-3.52308e-06		7.465	-0.000108621		7.465	0.000156157
7.47	-3.66841e-06		7.47	-0.000165441		7.47	0.000169527
7.475	9.20987e-05		7.475	-0.000163116		7.475	0.000162261
7.48	9.06454e-05		7.48	-0.000129547		7.48	0.000155431
7.485	9.77662e-05		7.485	-0.000149165		7.485	0.000157029
7.49	0.000104596		7.49	-0.000149456		7.49	0.000249454
7.495	0.000102707		7.495	-0.000230546		7.495	0.000245385
7.5	9.25346e-05		7.5	-0.000228656		7.5	0.000247419
7.505	7.34975e-05		7.505	-0.000228656		7.505	0.000251488
7.51	8.8175e-05		7.51	-0.000236213		7.51	0.000244222
7.515	4.13814e-05		7.515	-0.00023505		7.515	0.000223005
7.52	-6.57484e-06		7.52	-0.000231853		7.52	0.000223005
7.525	-3.75284e-05		7.525	-0.000231272		7.525	0.000228673
7.53	-1.83459e-05		7.53	-0.000234469		7.53	5.16709e-05
7.535	5.86746e-05		7.535	-0.000241154		7.535	0.000149908
7.54	7.03004e-05		7.54	-0.000237812		7.54	0.000148019
7.545	9.66036e-05		7.545	-0.000234469		7.545	0.000146421
7.55	0.000535766		7.55	-0.000245223		7.55	0.000141334
7.555	0.000446248		7.555	-0.000239846		7.555	0.000134359
7.56	0.000422415		7.56	-0.00022575		7.56	-3.68301e-05
7.565	0.000511207		7.565	-0.000215868		7.565	0.000506964
7.57	0.000519345		7.57	-0.000220373		7.57	0.000505656
7.575	0.000527919		7.575	-0.000222843		7.575	0.000497228
7.58	0.000430698		7.58	-0.000221972		7.58	0.000498099
7.585	0.000573695		7.585	-0.000247258		7.585	0.000501732
7.59	0.000578927		7.59	-0.000175033		7.59	0.000498826
7.595	0.00057384		7.595	-0.000178956		7.595	0.000401751
7.6	0.000577619		7.6	-0.000173289		7.6	0.00040335
7.605	0.000584304		7.605	-0.000172417		7.605	0.000407128
7.61	0.000607119		7.61	-0.000180264		7.61	0.000481097
7.615	0.000606974		7.615	-0.000179392		7.615	0.000480515
7.62	0.000602614		7.62	-5.17997e-05		7.62	0.000479644
7.625	0.000604649		7.625	-4.54055e-05		7.625	0.000480515
7.63	0.000606828		7.63	-4.58415e-05		7.63	0.000486474
7.635	0.000588082		7.635	-4.81667e-05		7.635	0.000485747
7.64	0.000503505		7.64	-4.45336e-05		7.64	0.000385911
7.645	0.00049464		7.645	-4.96199e-05		7.645	0.000390271
7.65	0.000492315		7.65	-5.93564e-05		7.65	0.000389399
7.655	5.51869e-05		7.655	-5.22357e-05		7.655	0.000384603
7.66	5.15539e-05		7.66	-3.98833e-05		7.66	0.000387655
7.665	5.11179e-05		7.665	-4.14819e-05		7.665	0.000391433
7.67	1.24623e-05		7.67	-5.73219e-05		7.67	-0.000268909
7.675	1.05731e-05		7.675	-6.06643e-05		7.675	-0.000270217
7.68	3.88833e-06		7.68	8.79949e-06		7.68	-0.000278064
7.685	9.81892e-07		7.685	1.41764e-05		7.685	-0.00027632
7.69	-0.000136202		7.69	1.82454e-05		7.69	-0.000270944
7.695	-0.000143468		7.695	-5.07824e-05		7.695	-0.000268037
7.7	-0.000149136		7.7	-4.70041e-05		7.7	-0.000269636
7.705	-0.000157419		7.705	-4.32257e-05		7.705	-0.000266729
7.71	-0.000139399		7.71	-2.12821e-05		7.71	-0.000266003
7.715	-0.000148264		7.715	4.43984e-06		7.715	-0.000345203
7.72	-4.20334e-05		7.72	1.17059e-05		7.72	-0.000359735
7.725	-4.66837e-05		7.725	-0.000108766		7.725	-0.000350871
7.73	-4.72649e-05		7.73	0.000182895		7.73	-0.000334885
7.735	1.97284e-05		7.735	0.000184348		7.735	-0.000340698
7.74	2.0455e-05		7.74	0.000269361		7.74	-0.000350289
7.745	2.5396e-05		7.745	0.000266891		7.745	-0.000350289
7.75	2.80117e-05		7.75	0.000264711		7.75	-0.000361043
7.755	1.91471e-05		7.755	0.000263258		7.755	-0.000357265
7.76	4.76302e-05		7.76	0.000264857		7.76	-0.000358427
7.765	5.40243e-05		7.765	0.000253667		7.765	-0.000353196
7.77	6.43422e-05		7.77	0.000246837		7.77	-0.000360171
7.775	2.03097e-05		7.775	0.00024611		7.775	-0.000369472
7.78	1.52234e-05		7.78	0.0002573		7.78	-0.000382841
7.785	7.52137e-06		7.785	0.000240442		7.785	-0.00037979
7.79	1.60954e-05		7.79	0.000233031		7.79	-0.000376592
7.795	1.84205e-05		7.795	0.000226346		7.795	-0.000380371
7.8	2.17629e-05		7.8	0.000238844		7.8	-0.000379208
7.805	0.000176531		7.805	0.000254539		7.805	-0.000373686
7.81	0.000189755		7.81	0.00025076		7.81	-0.000376447
7.815	0.000181762		7.815	0.000223585		7.815	-0.000388364
7.82	0.000178129		7.82	0.000196846		7.82	-0.000385021
7.825	6.31796e-05		7.825	0.00019641		7.825	-0.000367437
7.83	7.66946e-05		7.83	0.000197282		7.83	-0.000365984
7.835	7.94557e-05		7.835	-0.000104406		7.835	-0.000375866
7.84	7.37605e-06		7.84	-0.000103098		7.84	-0.000377028
7.845	6.79476e-06		7.845	0.000342604		7.845	-0.00038444
7.85	7.78571e-05		7.85	0.000337517		7.85	-0.000379208
7.855	7.56773e-05		7.855	0.000341732		7.855	-0.0003686
7.86	9.87835e-05		7.86	0.000354956		7.86	-0.000275013
7.865	6.7394e-05		7.865	0.000354375		7.865	-0.000267892
7.87	6.68127e-05		7.87	0.000353648		7.87	-0.000270508
7.875	6.21624e-05		7.875	0.000351614		7.875	-0.000278355
7.88	5.62042e-05		7.88	0.000352631		7.88	-0.000270072
7.885	5.60589e-05		7.885	0.000348853		7.885	-0.000245222
7.89	6.46328e-05		7.89	0.000299734		7.89	-0.000238827
7.895	7.30615e-05		7.895	0.000301332		7.895	-0.000241298
7.9	6.36156e-05		7.9	0.000307145		7.9	-0.000244786
7.905	0.000118257		7.905	0.000299298		7.905	-0.000246384
7.91	4.76026e-06		7.91	0.000287672		7.91	-0.000249727
7.915	-4.24969e-06		7.915	0.000283748		7.915	-0.000247256
7.92	-1.09345e-05		7.92	0.000316882		7.92	-0.000238973
7.925	-1.07892e-05		7.925	0.000321677		7.925	-0.000238246
7.93	-5.41227e-06		7.93	0.000321387		7.93	-0.000236502
7.935	-1.04985e-05		7.935	0.000313539		7.935	-0.000203078
7.94	-6.42952e-06		7.94	0.000314411		7.94	-0.000212379
7.945	3.88833e-06		7.945	0.000309616		7.945	-0.000203369
7.95	1.26076e-05		7.95	-0.000220809		7.95	-0.000189127
7.955	-5.5403e-05		7.955	-0.000206567		7.955	-0.000196103
7.96	-5.33685e-05		7.96	-0.000201336		7.96	-0.000199736
7.965	-7.74919e-05		7.965	-0.00020526		7.965	-0.0002987
7.97	-7.44401e-05		7.97	-0.000205114		7.97	-0.000174305
7.975	-7.5748e-05		7.975	-0.000210927		7.975	-0.000178083
7.98	-9.10068e-05		7.98	-0.000215287		7.98	-0.000181571
7.985	-8.44673e-05		7.985	-0.00020773		7.985	-0.000181716
7.99	-7.86545e-05		7.99	-0.000204242		7.99	-0.000189854
7.995	-7.96717e-05		7.995	-0.000205114		7.995	-0.000179391
8	-9.55118e-05		8	-0.000203225		8	-0.000182588
8.005	-9.68197e-05		8.005	-0.000205986		8.005	-0.000179972
8.01	-0.000138672		8.01	-0.000212816		8.01	-0.000179391
8.015	-0.000171224		8.015	-0.000221245		8.015	-0.000178519
8.02	-0.000173259		8.02	-0.000210636		8.02	-0.000174595
8.025	-0.000175729		8.025	-0.000239701		8.025	-0.000170671
8.03	-0.000167591		8.03	-0.000243334		8.03	-0.000169654
8.035	-0.000172968		8.035	-0.000251327		8.035	-0.000124169
8.04	-0.000178055		8.04	-0.000249001		8.04	-0.000165585
8.045	-0.000183286		8.045	-0.000243479		8.045	-0.00016108
8.05	-0.000186774		8.05	-0.000242753		8.05	-0.000152797
8.055	-0.000188227		8.055	-0.000243043		8.055	-0.000160063
8.06	-0.000192732		8.06	-0.000168202		8.06	-0.000157593
8.065	-0.000197964		8.065	-0.000167912		8.065	-0.000155267
8.07	-0.000193459		8.07	-0.000171836		8.07	-0.000156721
8.075	-0.000196946		8.075	-0.000187821		8.075	-0.00028504
8.08	-0.000198254		8.08	-0.000172998		8.08	-0.000281261
8.085	-0.000156547		8.085	-0.000161808		8.085	-0.000264404
8.09	-0.000154222		8.09	-0.000164133		8.09	-0.000255685
8.095	-0.000159453		8.095	-0.000152217		8.095	-0.00026266
8.1	-0.00016483		8.1	-0.000149311		8.1	-0.000284313
8.105	-0.000178781		8.105	-0.00015149		8.105	-0.000277047
8.11	-0.000167301		8.11	-0.000156867		8.11	-0.000268328
8.115	-0.000171515		8.115	-0.000151781		8.115	-0.000270072
8.12	-0.000157419		8.12	-0.000140591		8.12	-0.000272687
8.125	-0.000156983		8.125	-0.000141609		8.125	-0.00027821
8.13	-0.000147682		8.13	-0.000144224		8.13	-0.00028068
8.135	-0.000157855		8.135	-0.000148148		8.135	-0.000284894
8.14	-0.000156402		8.14	-0.000141754		8.14	-0.000332124
8.145	-0.000153931		8.145	-0.000138121		8.145	-0.000322097
8.15	-0.000142451		8.15	-0.000137104		8.15	-0.000321661
8.155	-0.000144195		8.155	-0.000141609		8.155	-0.000336048
8.16	-0.000152478		8.16	-0.000135505		8.16	-0.000338228
8.165	-0.000132424		8.165	-0.000214996		8.165	-0.000341715
8.17	-0.000134894		8.17	-0.000224151		8.17	-0.000339535
8.175	-0.000132424		8.175	-0.000234033		8.175	-0.000328782
8.18	-0.000131261		8.18	-0.000215287		8.18	-0.000331107
8.185	-0.000134458		8.185	-0.000220664		8.185	-0.000127947
8.19	-0.000156692		8.19	-0.000224151		8.19	-0.00013405
8.195	-0.000159889		8.195	-0.000230546		8.195	-0.000149309
8.2	-0.000161924		8.2	-0.000249292		8.2	-0.000150036
8.205	-0.000148264		8.205	-0.000251327		8.205	-0.000137538
8.21	-0.000132569		8.21	-0.000165005		8.21	-0.000142043
8.215	-0.000136347		8.215	-0.000159774		8.215	-0.000153814
8.22	-0.000150443		8.22	-0.00015803		8.22	-0.000156575
8.225	-0.000159163		8.225	-0.000166313		8.225	-0.000167038
8.23	-0.000157274		8.23	-0.000173434		8.23	-0.000102225
8.235	-0.000162941		8.235	-0.000188402		8.235	-9.69933e-05
8.24	-0.00017137		8.24	-0.000180264		8.24	-0.000100336
8.245	-0.00017166		8.245	-0.000177939		8.245	-0.000103533
8.25	-0.000162941		8.25	-0.000166313		8.25	-0.000112543
8.255	-0.000172532		8.255	-0.000174451		8.255	-7.6067e-05
8.26	-0.000177473		8.26	-0.00017169		8.26	-7.94094e-05
8.265	-0.000175148		8.265	-7.7667e-05		8.265	-6.50225e-05
8.27	-0.000181833		8.27	-8.05734e-05		8.27	-6.03722e-05
8.275	-0.000185757		8.275	-6.63319e-05		8.275	-5.99363e-05
8.28	-0.000190407		8.28	-5.12184e-05		8.28	-7.18527e-05
8.285	-0.000176747		8.285	-5.13637e-05		8.285	-6.95275e-05
8.29	-0.000170498		8.29	1.11246e-05		8.29	-0.000125476
8.295	-0.00017602		8.295	7.34627e-06		8.295	-0.000116757
8.3	-0.000175729		8.3	1.46124e-05		8.3	-0.000115885
8.305	-0.000182996		8.305	2.04252e-05		8.305	-0.000109491
8.31	-0.000183867		8.31	2.27504e-05		8.31	-0.000117774
8.315	-0.000166865		8.315	-6.60412e-05		8.315	-0.0001294
8.32	-0.000173404		8.32	-6.26988e-05		8.32	-0.000127511
8.325	-0.000175293		8.325	-6.82211e-05		8.325	-0.000123006
8.33	-0.000179362		8.33	-7.34526e-05		8.33	-0.000109927
8.335	-0.000180525		8.335	-7.38886e-05		8.335	-0.000173433
8.34	-0.000163377		8.34	-5.77579e-05		8.34	-0.000182733
8.345	-0.00014681		8.345	-5.84845e-05		8.345	-0.000180408
8.35	-0.000140852		8.35	-6.22629e-05		8.35	-8.04267e-05
8.355	-0.000149136		8.355	-7.53418e-05		8.355	-7.31606e-05
8.36	-0.000154367		8.36	-7.63591e-05		8.36	-0.000112397
8.365	-0.000157419		8.365	-7.38886e-05		8.365	-0.000110654
8.37	-0.000152914		8.37	-0.000171254		8.37	-0.00011792
8.375	1.88565e-05		8.375	-0.00017387		8.375	-0.000132452
8.38	2.52506e-05		8.38	-0.000183316		8.38	-0.000134922
8.385	2.96103e-05		8.385	-0.000190146		8.385	-0.000122861
8.39	2.01644e-05		8.39	-0.000192326		8.39	-0.000122861
8.395	1.46421e-05		8.395	-0.000258302		8.395	-0.000268328
8.4	2.8593e-05		8.4	-0.00024159		8.4	-0.000284458
8.405	2.55413e-05		8.405	-0.000241735		8.405	-0.000204096
8.41	4.15267e-05		8.41	-0.000247839		8.41	-0.000204531
8.415	4.08001e-05		8.415	-0.000250745		8.415	-0.000198137
8.42	2.0019e-05		8.42	-0.000248565		8.42	-0.000188255
8.425	1.91471e-05		8.425	-0.000201045		8.425	-0.00018564
8.43	2.19082e-05		8.43	-0.000194215		8.43	-0.000187238
8.435	1.98737e-05		8.435	-0.000178084		8.435	-0.000107892
8.44	4.1236e-05		8.44	-0.000172126		8.44	-0.000111526
8.445	2.21989e-05		8.445	-0.00017387		8.445	-1.54678e-05
8.45	0.000466302		8.45	-0.000181281		8.45	-7.32979e-06
8.455	0.000462233		8.455	-0.000180991		8.455	-0.0001092
8.46	0.000454095		8.46	-0.000173434		8.46	-0.000118792
8.465	0.000448428		8.465	-0.000144515		8.465	-0.000120535
8.47	0.00045613		8.47	-0.000143643		8.47	-0.00011574
8.475	0.000454967		8.475	-0.000147276		8.475	-7.92641e-05
8.48	0.000268229		8.48	-0.000146404		8.48	-6.72024e-05
8.485	0.000271135		8.485	0.000146565		8.485	-6.82196e-05
8.49	0.000270699		8.49	0.000150634		8.49	-7.6067e-05
8.495	0.000267066		8.495	0.000149616		8.495	-7.92641e-05
8.5	0.000281453		8.5	0.000152523		8.5	-8.12986e-05
8.505	0.000267793		8.505	0.000143222		8.505	-6.28427e-05
8.51	0.000281162		8.51	0.000132759		8.51	-0.00014059
8.515	0.000275204		8.515	0.00013116		8.515	-0.000142334
8.52	0.000260236		8.52	0.000139298		8.52	-0.000154831
8.525	0.000264596		8.525	0.00015572		8.525	0.000126512
8.53	0.000281017		8.53	0.000103113		8.53	0.000133778
8.535	0.000285522		8.535	9.64285e-05		8.535	0.000140753
8.54	0.000280145		8.54	8.79999e-05		8.54	5.95182e-05
8.545	0.000256894		8.545	8.40762e-05		8.545	6.11168e-05
8.55	0.000261253		8.55	8.75639e-05		8.55	-3.20345e-05
8.555	-0.000185902		8.555	9.09063e-05		8.555	-4.11898e-05
8.56	-0.000191279		8.56	9.61379e-05		8.56	-4.23523e-05
8.565	-0.000184885		8.565	9.19236e-05		8.565	-3.52316e-05
8.57	-0.000174131		8.57	6.73642e-05		8.57	-2.98547e-05
8.575	-0.000177328		8.575	6.08247e-05		8.575	-3.37784e-05
8.58	-0.00018256		8.58	9.67192e-05		8.58	-7.66483e-05
8.585	-0.000181397		8.585	0.000103259		8.585	-7.69389e-05
8.59	-0.000171515		8.59	-7.49059e-05		8.59	-7.43231e-05
8.595	-0.000176456		8.595	-7.91202e-05		8.595	-7.66483e-05
8.6	-0.000182269		8.6	-7.7231e-05		8.6	-7.17073e-05
8.605	-0.000101179		8.605	-8.47877e-05		8.605	0.000158773
8.61	-0.000103795		8.61	-8.01375e-05		8.61	0.000148455
8.615	-0.000111933		8.615	-7.2726e-05		8.615	0.00014366
8.62	-0.000114985		8.62	-6.92383e-05		8.62	0.000139009
8.625	-0.000111061		8.625	-7.49059e-05		8.625	0.00014613
8.63	-0.000109317		8.63	-9.08913e-05		8.63	-0.000125912
8.635	-0.000122251		8.635	-4.17725e-05		8.635	-0.000138555
8.64	-0.000132859		8.64	-3.98833e-05		8.64	-0.000148728
8.645	-0.00014434		8.645	-3.9738e-05		8.645	-0.000151053
8.65	-0.000136638		8.65	-4.27897e-05		8.65	-0.000150762
8.655	-0.000111497		8.655	-4.51149e-05		8.655	-0.000151198
8.66	-0.000114985		8.66	-4.36617e-05		8.66	-0.000150908
8.665	-0.000110916		8.665	-4.72947e-05		8.665	-0.000146839
8.67	-7.90904e-05		8.67	-5.39795e-05		8.67	-0.000150181
8.675	-6.57208e-05		8.675	-6.19722e-05		8.675	-0.000152652
8.68	-6.761e-05		8.68	-5.45608e-05		8.68	-0.00015425
8.685	-5.9036e-05		8.685	-8.72582e-05		8.685	-0.000148583
8.69	-5.30778e-05		8.69	-8.20266e-05		8.69	-0.000145967
8.695	-6.17971e-05		8.695	-0.000195523		8.695	-0.000150472
8.7	-6.84819e-05		8.7	-0.000191599		8.7	-0.000151198
8.705	2.99009e-05		8.705	-0.00019654		8.705	-0.000141026
8.71	-6.28144e-05		8.71	-0.000195668		8.71	-0.000372959
8.715	-5.5403e-05		8.715	-0.00012882		8.715	-0.000371652
8.72	-6.23784e-05		8.72	-0.000135505		8.72	-0.000250308
8.725	-4.54034e-06		8.725	-0.000130709		8.725	-0.000243042
8.73	8.3657e-07		8.73	-0.000122135		8.73	-0.000244786
8.735	-8.60935e-06		8.735	-0.000120682		8.735	-0.000254377
8.74	-1.20971e-05		8.74	-0.000163988		8.74	-0.000256702
8.745	-6.72016e-06		8.745	-0.000136086		8.745	-0.000262951
8.75	1.46421e-05		8.75	-0.000145968		8.75	-0.000210926
8.755	7.81202e-06		8.755	-0.000149892		8.755	-0.000214704
8.76	-2.73559e-05		8.76	-0.00014219		8.76	-0.000218192
8.765	-2.86638e-05		8.765	-0.000140737		8.765	-0.000216448
8.77	-3.0117e-05		8.77	-0.00014219		8.77	-0.000212379
8.775	-5.88907e-05		8.775	-0.000145678		8.775	0.000233759
8.78	-7.64746e-05		8.78	-0.000136522		8.78	0.000233614
8.785	-7.60387e-05		8.785	-0.000140301		8.785	0.000262823
8.79	-4.34866e-05		8.79	-0.000141318		8.79	0.000266311
8.795	-4.81369e-05		8.795	-0.000150909		8.795	0.000262097
8.8	-6.04892e-05		8.8	-0.000148148		8.8	0.000256429
8.805	-6.33957e-05		8.805	-0.000144224		8.805	0.000249018
8.81	-0.000154076		8.81	-0.000143207		8.81	0.000465983
8.815	-0.0001083		8.815	-0.000140591		8.815	0.000475139
8.82	-0.000115276		8.82	-0.000148875		8.82	0.000473104
8.825	-0.000105684		8.825	-0.000123734		8.825	0.000356847
8.83	-0.000160761		8.83	-0.000132017		8.83	0.000352196
8.835	-0.000170498		8.835	-0.000136668		8.835	0.000338827
8.84	-0.000168027		8.84	-0.000134633		8.84	0.000339989
8.845	-0.000167301		8.845	-0.00013754		8.845	0.000353504
8.85	-0.000110625		8.85	-0.000167331		8.85	0.000366147
8.855	-0.00011949		8.855	-0.000165732		8.855	0.000316302
8.86	-0.000124576		8.86	-0.000157594		8.86	0.000315285
8.865	-0.000122396		8.865	-0.000163262		8.865	0.000319644
8.87	-0.000118618		8.87	-0.000167185		8.87	0.000322696
8.875	-0.000116293		8.875	-0.000168784		8.875	0.000318191
8.88	-0.000116293		8.88	-0.000139429		8.88	-0.000124459
8.885	-7.31322e-05		8.885	-0.00014219		8.885	-0.000121553
8.89	-6.89179e-05		8.89	-0.000146114		8.89	-0.000146839
8.895	-7.47308e-05		8.895	-0.00015367		8.895	-0.000135504
8.9	-8.75191e-05		8.9	-0.000153089		8.9	-0.000135794
8.905	-8.0689e-05		8.905	-0.000145968		8.905	-0.000119373
8.91	-5.88907e-05		8.91	-0.000152362		8.91	0.000402332
8.915	-5.87454e-05		8.915	-0.000153089		8.915	0.000170544
8.92	-0.000108009		8.92	-0.000145968		8.92	0.0001595
8.925	-0.0001083		8.925	-0.000211218		8.925	0.000157174
8.93	-0.000114258		8.93	-0.000242898		8.93	0.00015979
8.935	-0.000107719		8.935	-0.000238974		8.935	0.000165603
8.94	-9.36226e-05		8.94	-0.000238829		8.94	0.000181879
8.945	-9.07162e-05		8.945	-0.000236213		8.945	0.00018464
8.95	-8.63565e-05		8.95	-0.000237812		8.95	0.000175776
8.955	-0.000141724		8.955	-0.000238393		8.955	0.000168655
8.96	-0.000144485		8.96	-0.000209764		8.96	0.000168219
8.965	-0.000109753		8.965	-0.000221972		8.965	0.000174322
8.97	-9.85635e-05		8.97	-0.000222698		8.97	0.000177374
8.975	-9.75463e-05		8.975	0.000200479		8.975	0.000176066
8.98	-0.000100889		8.98	0.000208036		8.98	0.000172143
8.985	-0.000104522		8.985	0.000187109		8.985	0.000247419
8.99	-0.00014681		8.99	0.000183476		8.99	0.000246983
8.995	-0.000149426		8.995	0.000176791		8.995	0.000253087
9	-0.000182705		9	0.000186528		9	0.000235794
9.005	-0.00016919		9.005	0.000195102		9.005	0.000240153
9.01	5.34431e-05		9.01	0.000226346		9.01	0.000231289
9.015	3.77483e-05		9.015	0.000223004		9.015	-0.000286057
9.02	4.31252e-05		9.02	0.000224748		9.02	-0.000253214
9.025	4.22533e-05		9.025	0.000216464		9.025	-0.000247983
9.03	4.79208e-05		9.03	0.000200188		9.03	-0.000245222
9.035	4.70489e-05		9.035	0.000209053		9.035	-0.000249581
9.04	3.8039e-05		9.04	0.000212686		9.04	-0.000259608
9.045	3.23714e-05		9.045	0.000218208		9.045	-0.000257574
9.05	6.40516e-05		9.05	0.000210651		9.05	-0.000257429
9.055	5.95466e-05		9.055	0.000205856		9.055	-0.000256702
9.06	6.14358e-05		9.06	0.000207454		9.06	-0.000255103
9.065	6.62314e-05		9.065	0.000186383		9.065	-0.000251761
9.07	3.83296e-05		9.07	0.000202368		9.07	-0.000253069
9.075	3.19354e-05		9.075	0.000197282		9.075	-0.000255685
9.08	0.000182198		9.08	-0.000214415		9.08	-0.000265857
9.085	0.000179146		9.085	-0.000218774		9.085	-0.000259463
9.09	0.0001806		9.09	-0.000225895		9.09	-0.000335612
9.095	0.000186558		9.095	0.000518443		9.095	-0.000339099
9.1	0.000369082		9.1	0.000533266		9.1	-0.000350725
9.105	0.000383324		9.105	0.000537626		9.105	-0.000351742
9.11	0.000553205		9.11	0.000581513		9.11	-0.000352033
9.115	0.00033435		9.115	0.000536608		9.115	-0.000351016
9.12	0.000571225		9.12	0.00054184		9.12	-0.000340843
9.125	0.000660888		9.125	0.000541259		9.125	-0.000341861
9.13	0.000730497		9.13	0.00053719		9.13	0.000411488
9.135	0.000739071		9.135	0.000548089		9.135	0.000415993
9.14	0.000735584		9.14	0.000556517		9.14	0.000413231
9.145	0.000769298		9.145	0.000554628		9.145	0.000417736
9.15	0.000768572		9.15	0.000544165		9.15	0.000422241
9.155	0.000740961		9.155	0.000544456		9.155	0.000419916
9.16	0.000742995		9.16	0.000567707		9.16	0.000416138
9.165	0.000738635		9.165	0.000566399		9.165	0.000422532
9.17	0.000762468		9.17	0.000561894		9.17	0.000418608
9.175	0.000763195		9.175	0.000555791		9.175	0.000418027
9.18	0.000760288		9.18	0.000568579		9.18	0.000415266
9.185	0.000602324		9.185	0.00056233		9.185	0.000427764
9.19	0.0010085		9.19	0.000562621		9.19	0.000425729
9.195	0.0010101		9.195	0.000563929		9.195	0.000456101
9.2	0.00100632		9.2	-0.000177503		9.2	0.000449562
9.205	0.00092581		9.205	-0.000190437		9.205	0.000455375
9.21	0.000914765		9.21	-0.000198429		9.21	0.000457555
9.215	0.000745175		9.215	-0.000250019		9.215	0.000454358
9.22	0.000847336		9.22	-0.000244496		9.22	0.000455375
9.225	0.000611915		9.225	-0.000177648		9.225	0.000450143
9.23	0.000615402		9.23	-0.000179392		9.23	0.000463513
9.235	0.0005487		9.235	-0.000182008		9.235	-0.000300589
9.24	0.000536929		9.24	-0.000184624		9.24	-0.00030335
9.245	0.000533005		9.245	-0.000187821		9.245	0.000299299
9.25	0.000500308		9.25	-0.000192617		9.25	0.000320371
9.255	0.000553495		9.255	-0.000145096		9.255	0.000310344
9.26	0.000605666		9.26	-0.000138266		9.26	0.000308019
9.265	0.000621361		9.265	-0.000153089		9.265	0.000331125
9.27	0.000624994		9.27	-0.000155414		9.27	0.000333305
9.275	0.000604358		9.275	-0.000145096		9.275	0.000336792
9.28	0.000778308		9.28	-0.000143498		9.28	0.000338827
9.285	0.000772205		9.285	-0.000148875		9.285	0.000341297
9.29	0.000783104		9.29	-0.000129402		9.29	0.000343332
9.295	0.000381725		9.295	-0.000135505		9.295	0.000328073
9.3	0.000387102		9.3	-0.000131145		9.3	0.000296393
9.305	0.000382742		9.305	-0.000127658		9.305	0.000305693
9.31	0.000278111		9.31	-0.000124025		9.31	0.000311506
9.315	0.000263724		9.315	-0.000120682		9.315	0.000318046
9.32	0.000265322		9.32	-0.000120246		9.32	0.000318772
9.325	0.000198038		9.325	-0.000123007		9.325	0.000325312
9.33	0.000206467		9.33	-0.000191163		9.33	0.000338245
9.335	0.000108375		9.335	-0.000191018		9.335	0.000299154
9.34	0.000105032		9.34	-9.06006e-05		9.34	0.000307292
9.345	0.000105759		9.345	-1.64865e-05		9.345	0.000306565
9.35	0.000116367		9.35	-2.07008e-05		9.35	-0.000292596
9.355	0.000126976		9.355	-1.66318e-05		9.355	-0.000314831
9.36	6.76846e-05		9.36	-6.22629e-05		9.36	-0.000266293
9.365	7.95734e-06		9.365	-6.47333e-05		9.365	-0.000257283
9.37	-7.44677e-06		9.37	-7.70857e-05		9.37	-0.000267601
9.375	-4.68566e-06		9.375	-7.79576e-05		9.375	-0.000264259
9.38	-2.16883e-05		9.38	-7.97015e-05		9.38	-0.000260626
9.385	-0.000195057		9.385	-7.94108e-05		9.385	-0.000254522
9.39	-0.000124431		9.39	-8.43518e-05		9.39	-0.000240135
9.395	-0.000127483		9.395	-0.000111963		9.395	-0.000235921
9.4	-0.000129517		9.4	-8.28986e-05		9.4	-0.000213396
9.405	-0.000130244		9.405	-8.68223e-05		9.405	-0.000199736
9.41	-0.000134313		9.41	-8.82755e-05		9.41	-0.000192034
9.415	-0.000129808		9.415	-8.59503e-05		9.415	-0.000191453
9.42	-0.000113677		9.42	-8.49331e-05		9.42	-0.000201625
9.425	-0.000117019		9.425	-8.56597e-05		9.425	-0.000190145
9.43	-0.000107864		9.43	-6.80757e-05		9.43	-0.000147565
9.435	-0.000118618		9.435	-7.46152e-05		9.435	-0.000151198
9.44	-0.000127337		9.44	-3.59596e-05		9.44	-0.000146693
9.445	-0.00012385		9.445	-0.00012664		9.445	-0.00010455
9.45	-0.000112514		9.45	-0.000195668		9.45	-9.80106e-05
9.455	-0.000115857		9.455	-0.000195814		9.455	-8.85647e-05
9.46	2.67039e-05		9.46	-0.000197122		9.46	-7.95547e-05
9.465	2.88837e-05		9.465	-0.00019872		9.465	-0.000107311
9.47	3.33887e-05		9.47	-0.000204824		9.47	-7.86828e-05
9.475	7.84384e-05		9.475	-0.000199592		9.475	-7.82468e-05
9.48	7.56773e-05		9.48	-0.000190291		9.48	-7.95547e-05
9.485	0.000269101		9.485	-0.00019407		9.485	-7.01088e-05
9.49	0.000281744		9.49	-0.000194215		9.49	-6.44413e-05
9.495	0.000222307		9.495	-0.000195668		9.495	-6.7929e-05
9.5	0.00021693		9.5	-0.00018724		9.5	-7.09807e-05
9.505	0.000211844		9.505	-0.000213688		9.505	-4.74386e-05
9.51	0.000210245		9.51	-0.00022357		9.51	-5.64486e-05
9.515	0.00022129		9.515	-0.00021921		9.515	-5.81924e-05
9.52	0.000217366		9.52	-0.000192617		9.52	1.69389e-05
9.525	0.000211553		9.525	-0.000193634		9.525	3.75746e-05
9.53	0.000213588		9.53	-0.000200319		9.53	3.772e-05
9.535	0.000210391		9.535	-0.000219501		9.535	-2.97014e-06
9.54	0.000244832		9.54	-0.000213252		9.54	-7.62043e-06
9.545	0.000264886		9.545	-0.000186368		9.545	-1.08175e-05
9.55	0.000267502		9.55	-0.000186513		9.55	-4.38056e-05
9.555	0.000255295		9.555	-0.000186658		9.555	-4.27883e-05
9.56	0.00031604		9.56	-0.000181427		9.56	1.28699e-05
9.565	0.000163016		9.565	-0.000180991		9.565	1.79562e-05
9.57	0.000168974		9.57	-0.000180991		9.57	9.81818e-06
9.575	0.000173624		9.575	-0.000190582		9.575	1.03995e-05
9.58	0.00012654		9.58	-0.000170673		9.58	1.27246e-05
9.585	0.000124941		9.585	-0.000163988		9.585	1.6067e-05
9.59	-5.40951e-05		9.59	-0.000168784		9.59	1.33059e-05
9.595	-7.45854e-05		9.595	-0.000172126		9.595	6.47578e-06
9.6	-7.82185e-05		9.6	-0.000164424		9.6	8.16209e-08
9.605	-7.41495e-05		9.605	-0.000168057		9.605	-2.09821e-06
9.61	-6.33957e-05		9.61	-0.000166023		9.61	1.72296e-05
9.615	-6.49942e-05		9.615	-0.000150909		9.615	1.86828e-05
9.62	-6.83366e-05		9.62	-0.000151345		9.62	1.98454e-05
9.625	-6.74647e-05		9.625	-0.000173579		9.625	-3.02906e-05
9.63	-4.10437e-06		9.63	4.57112e-05		9.63	-4.19164e-05
9.635	-2.21519e-06		9.635	4.84723e-05		9.635	-5.0345e-05
9.64	-4.39225e-05		9.64	3.90264e-05		9.64	-5.96456e-05
9.645	-6.74647e-05		9.645	5.55931e-05		9.645	-5.61579e-05
9.65	-7.80732e-05		9.65	7.63692e-06		9.65	-4.24977e-05
9.655	-4.43585e-05		9.655	5.74773e-06		9.655	-4.70026e-05
9.66	-4.77009e-05		9.66	1.56296e-05		9.66	1.05448e-05
9.665	-0.000107719		9.665	1.46124e-05		9.665	-5.63032e-05
9.67	-0.000102923		9.67	1.02527e-05		9.67	-7.02541e-05
9.675	-0.000105975		9.675	1.41764e-05		9.675	-1.98275e-05
9.68	-0.000111497		9.68	3.67013e-05		9.68	-2.76748e-05
9.685	-0.000111497		9.685	2.7546e-05		9.685	-3.66848e-05
9.69	-0.000113677		9.69	1.40311e-05		9.69	-4.40962e-05
9.695	-0.000113532		9.695	1.15606e-05		9.695	-5.70298e-05
9.7	-3.38953e-05		9.7	8.07288e-06		9.7	-7.18527e-05
9.705	-3.12795e-05		9.705	8.07288e-06		9.705	-7.40325e-05
9.71	-2.72105e-05		9.71	1.34498e-05		9.71	-7.11261e-05
9.715	-2.99717e-05		9.715	1.17059e-05		9.715	-0.000123297
9.72	-3.34594e-05		9.72	1.19966e-05		9.72	-0.000122715
9.725	6.2889e-05		9.725	9.23546e-06		9.725	-0.000131289
9.73	7.01551e-05		9.73	1.18512e-05		9.73	-0.000173869
9.735	1.31889e-05		9.735	-0.000221972		9.735	-0.000177066
9.74	8.53863e-06		9.74	-0.000197557		9.74	-0.000179681
9.745	7.95734e-06		9.745	-0.000179974		9.745	-0.000177356
9.75	4.32429e-06		9.75	-0.000197122		9.75	-0.000186512
9.755	-3.95905e-06		9.755	-0.00021456		9.755	-0.000209327
9.76	-3.47673e-05		9.76	-0.000212235		9.76	-0.000219209
9.765	-1.83459e-05		9.765	-0.000218193		9.765	-0.000286348
9.77	-1.07892e-05		9.77	-0.000221245		9.77	-0.000282279
9.775	-1.36956e-05		9.775	-0.000214705		9.775	-0.000279372
9.78	-2.12523e-05		9.78	-0.000166023		9.78	-0.000342151
9.785	-2.12523e-05		9.785	-0.000162244		9.785	-0.000369326
9.79	-1.12251e-05		9.79	-0.000169946		9.79	-0.000376447
9.795	-2.36051e-06		9.795	-0.000175323		9.795	-0.000380371
9.8	2.55283e-07		9.8	-0.000167476		9.8	-0.000377174
9.805	-7.70559e-05		9.805	-0.0001605		9.805	-0.000368019
9.81	-7.76372e-05		9.81	-0.000166023		9.81	-0.000360898
9.815	-8.66472e-05		9.815	-0.000170964		9.815	-0.000373105
9.82	-9.04255e-05		9.82	-0.000164715		9.82	-0.000375866
9.825	-8.8827e-05		9.825	-0.000168057		9.825	-0.000384876
9.83	-0.000174857		9.83	-0.000172417		9.83	-0.000381243
9.835	-0.000164685		9.835	-0.000177358		9.835	-0.0003686
9.84	-0.00017137		9.84	-0.000153961		9.84	8.05899e-05
9.845	-0.000170788		9.845	-0.000170528		9.845	8.18978e-05
9.85	-0.000170207		9.85	-0.000177503		9.85	8.17525e-05
9.855	-0.000168899		9.855	-0.000179538		9.855	7.81194e-05
9.86	-0.000161488		9.86	-0.000143498		9.86	8.14618e-05
9.865	-0.000165121		9.865	-0.000138121		9.865	8.93092e-05
9.87	-0.000169335		9.87	-0.000135069		9.87	9.04718e-05
9.875	-0.000179798		9.875	-0.000138411		9.875	0.000142788
9.88	-0.000185466		9.88	-0.000134052		9.88	0.000137556
9.885	-0.000167591		9.885	-0.000184479		9.885	0.000139445
9.89	-0.000164394		9.89	-0.000206567		9.89	0.000163133
9.895	-0.00017137		9.895	-0.000208311		9.895	0.000171561
9.9	-0.000178636		9.9	-0.00019407		9.9	0.000170689
9.905	-0.000181833		9.905	-0.000183897		9.905	0.00017098
9.91	-0.000172387		9.91	-0.000187094		9.91	0.000177374
9.915	-0.000177909		9.915	-0.000188402		9.915	0.000270525
9.92	-0.000177037		9.92	-0.00017634		9.92	0.000273432
9.925	0.000220563		9.925	-0.000170818		9.925	0.000277937
9.93	0.000225068		9.93	-0.000169365		9.93	0.000286366
9.935	0.000215332		9.935	-0.000155559		9.935	0.000287092
9.94	0.000193533		9.94	-0.000151636		9.94	0.000282587
9.945	0.000184087		9.945	-0.000157885		9.945	-0.000170962
9.95	0.000190336		9.95	-0.000124606		9.95	-0.000161662
9.955	0.000194696		9.955	3.42308e-05		9.955	-0.000150326
9.96	0.000186994		9.96	3.71372e-05		9.96	-0.000136085
9.965	0.000404976		9.965	5.89305e-06		9.965	-0.000112252
9.97	0.000408028		9.97	-2.53561e-06		9.97	-0.000106875
9.975	0.000396112		9.975	-8.34848e-06		9.975	-0.000100626
9.98	0.000396112		9.98	2.50755e-05		9.98	2.04267e-05
9.985	0.000404976		9.985	3.05978e-05		9.985	3.33603e-05
[truncated: 70,029 more rows]

## Sheet: d
Orange			yellow			gray
Time / s			Time / s			Time / s
0			0			0
0.005			0.005			0.005
0.01			0.01			0.01
0.015			0.015			0.015
0.02			0.02			0.02
0.025			0.025			0.025
0.03			0.03			0.03
0.035			0.035			0.035
0.04			0.04			0.04
0.045			0.045			0.045
0.05			0.05			0.05
0.055			0.055			0.055
0.06			0.06			0.06
0.065			0.065			0.065
0.07			0.07			0.07
0.075			0.075			0.075
0.08			0.08			0.08
0.085			0.085			0.085
0.09			0.09			0.09
0.095	4.4318e-05		0.095	0.000610079		0.095	-0.000265967
0.1	0.000363881		0.1	0.000615311		0.1	-0.000247947
0.105	-0.000123965		0.105	0.00112132		0.105	-0.000243878
0.11	0.000717158		0.11	0.00117843		0.11	-0.000257684
0.115	0.000746513		0.115	0.000555002		0.115	-0.000108729
0.12	0.000875268		0.12	0.000552532		0.12	-9.71033e-05
0.125	0.000488857		0.125	0.000555293		0.125	-9.73939e-05
0.13	0.000505424		0.13	0.000546719		0.13	-9.82659e-05
0.135	0.00035022		0.135	0.000552387		0.135	-9.47782e-05
0.14	0.000445842		0.14	0.000564884		0.14	-9.92831e-05
0.145	-0.000419695		0.145	0.000560815		0.145	-0.000119338
0.15	-0.000621837		0.15	0.000588572		0.15	-0.000126168
0.155	-0.000341075		0.155	0.000613422		0.155	-0.000126313
0.16	-0.00028876		0.16	0.000596565		0.16	-6.64404e-05
0.165	-0.000490176		0.165	0.00059235		0.165	-6.60044e-05
0.17	-0.000389322		0.17	0.000569971		0.17	-6.04822e-05
0.175	-0.000357933		0.175	0.000566047		0.175	-6.38246e-05
0.18	0.000365479		0.18	0.000750606		0.18	-5.53959e-05
0.185	0.000323336		0.185	0.000892004		0.185	-5.69945e-05
0.19	0.000248931		0.19	0.000877472		0.19	-6.64404e-05
0.195	0.000545097		0.195	0.000799143		0.195	-3.15632e-05
0.2	0.000474471		0.2	0.000795655		0.2	-3.76667e-05
0.205	0.000598721		0.205	0.000834602		0.205	-4.78392e-05
0.21	0.000526786		0.21	0.000331788		0.21	-4.85658e-05
0.215	-0.000337297		0.215	0.000176585		0.215	-5.01644e-05
0.22	-0.000398332		0.22	0.000186757		0.22	-0.000172816
0.225	-0.000587977		0.225	0.000193006		0.225	-0.0001702
0.23	-0.000627214		0.23	0.000199836		0.23	-0.000181826
0.235	-0.000410249		0.235	0.000215531		0.235	-0.000165114
0.24	-0.000838803		0.24	0.0002196		0.24	-0.000158574
0.245	-0.00129628		0.245	0.000247792		0.245	-9.49235e-05
0.25	-0.000996186		0.25	0.000249391		0.25	-9.76846e-05
0.255	-0.00102903		0.255	0.000225703		0.255	-0.000104951
0.26	-0.00131749		0.26	0.000146794		0.26	-0.000103497
0.265	-0.00130354		0.265	0.000145776		0.265	-0.000161481
0.27	-0.000890101		0.27	0.000237474		0.27	-0.000160464
0.275	-0.00100171		0.275	0.000212624		0.275	-0.000175432
0.28	-0.0010081		0.28	0.000212915		0.28	-0.000176013
0.285	-0.00172062		0.285	0.000348936		0.285	-0.000189237
0.29	-0.000933262		0.29	0.000143306		0.29	-0.00019941
0.295	-0.000819911		0.295	0.000145486		0.295	-0.000202462
0.3	-0.00123088		0.3	0.00013633		0.3	-0.000228038
0.305	-0.00111956		0.305	0.000149555		0.305	-0.000226876
0.31	-0.00165202		0.31	0.000114968		0.31	-0.000226004
0.315	-0.00153068		0.315	0.000594821		0.315	-0.000236903
0.32	-0.0014833		0.32	0.000638417		0.32	-0.000243152
0.325	-0.00147429		0.325	0.000628535		0.325	-0.000181681
0.33	-0.00108759		0.33	0.000619816		0.33	-0.000192434
0.335	-0.000222783		0.335	0.000607754		0.335	-0.000190981
0.34	-0.00030489		0.34	0.000594385		0.34	-0.000206531
0.345	-0.000109432		0.345	0.000581742		0.345	-0.000217284
0.35	-0.000210286		0.35	0.000544249		0.35	-0.000275704
0.355	-0.000470121		0.355	0.000551079		0.355	-0.000278756
0.36	4.06387e-06		0.36	0.000546283		0.36	-0.000265967
0.365	-6.32201e-05		0.365	0.000539598		0.365	-0.000268002
0.37	0.000556141		0.37	0.000539308		0.37	-0.000176594
0.375	0.000285698		0.375	0.000732295		0.375	-9.50688e-05
0.38	0.000378268		0.38	0.00074363		0.38	0.000179444
0.385	0.000381465		0.385	0.000741305		0.385	0.000188745
0.39	0.000496414		0.39	0.000417673		0.39	0.000189471
0.395	-0.000316371		0.395	0.00040474		0.395	0.000194558
0.4	-0.000310413		0.4	0.000402124		0.4	0.000266201
0.405	-0.000171049		0.405	0.000434821		0.405	0.000247455
0.41	-0.000270594		0.41	0.000427265		0.41	0.000242078
0.415	-0.000164945		0.415	0.000425521		0.415	0.000369089
0.42	-0.000257079		0.42	-6.01447e-05		0.42	0.000400333
0.425	7.70154e-05		0.425	-0.000105776		0.425	0.000403385
0.43	5.75423e-05		0.43	-8.42681e-05		0.43	0.000278699
0.435	-0.000283673		0.435	-7.2933e-05		0.435	0.000263876
0.44	-0.00111404		0.44	-6.95906e-05		0.44	0.000275792
0.445	-0.000925414		0.445	-6.87187e-05		0.445	0.0002771
0.45	-0.00051488		0.45	-7.01719e-05		0.45	0.000502494
0.455	-0.000503255		0.455	-7.91819e-05		0.455	0.00049581
0.46	-0.000572864		0.46	-8.89184e-05		0.46	0.000514266
0.465	-0.000907394		0.465	-4.02356e-05		0.465	0.000506999
0.47	-0.000664852		0.47	-2.36689e-05		0.47	0.000504674
0.475	-0.0013249		0.475	-2.6866e-05		0.475	0.00041254
0.48	-0.00139553		0.48	-0.00032681		0.48	0.000330288
0.485	-0.00129657		0.485	-0.000318236		0.485	6.36226e-05
0.49	-0.00131618		0.49	-0.000314167		0.49	5.18515e-05
0.495	-0.00129526		0.495	-0.0003178		0.495	5.54846e-05
0.5	-0.000956804		0.5	-0.000310389		0.5	7.07434e-05
0.505	-0.00108193		0.505	-0.000252551		0.505	8.10968e-06
0.51	-0.000704961		0.51	-0.000275221		0.51	1.91541e-05
0.515	-0.000296316		0.515	-0.000278563		0.515	1.61024e-05
0.52	-0.000196626		0.52	-0.000274494		0.52	-0.000111926
0.525	0.000611654		0.525	-0.000173496		0.525	-0.00012704
0.53	0.00030706		0.53	-0.000167538		0.53	-0.000118902
0.535	0.000311855		0.535	-0.000198491		0.535	-6.89109e-05
0.54	0.000639847		0.54	-0.000201252		0.54	-4.82752e-05
0.545	0.000619066		0.545	-0.000192969		0.545	-3.91199e-05
0.55	0.000487404		0.55	-0.000147628		0.55	-4.71126e-05
0.555	1.71428e-05		0.555	-0.000149954		0.555	-0.000261317
0.56	0.000414307		0.56	-0.000147919		0.56	-0.000244169
0.565	0.000628076		0.565	-0.000151697		0.565	-0.000250418
0.57	0.000466187		0.57	-0.000185993		0.57	-0.000252743
0.575	0.000212746		0.575	-0.000189917		0.575	-0.000251435
0.58	0.000193418		0.58	-0.000191661		0.58	-0.000259137
0.585	0.000434652		0.585	-0.000165067		0.585	-0.000255795
0.59	0.000289767		0.59	-0.000167828		0.59	-0.000240681
0.595	0.00026884		0.595	-0.000176547		0.595	-0.000207839
0.6	0.000162465		0.6	0.000208555		0.6	-0.000205949
0.605	0.000195598		0.605	0.000218728		0.605	-0.000217575
0.61	0.000791127		0.61	0.000169609		0.61	-0.000222807
0.615	0.000243409		0.615	0.000192715		0.615	-0.000224115
0.62	-3.67716e-05		0.62	0.000218437		0.62	-0.000213361
0.625	-9.05406e-05		0.625	0.000216984		0.625	-0.000205804
0.63	-0.000850283		0.63	0.000131389		0.63	-0.000215105
0.635	-0.00091684		0.635	0.000133133		0.635	-0.000224405
0.64	-0.000873244		0.64	0.000135313		0.64	-0.000263642
0.645	-0.00110823		0.645	0.000130227		0.645	-0.000254051
0.65	-0.00113308		0.65	0.000174986		0.65	-0.000272797
0.655	-0.000766578		0.655	0.000165395		0.655	-0.000269746
0.66	-0.000897367		0.66	0.000163506		0.66	-0.000272797
0.665	-0.00128		0.665	0.000193297		0.665	-0.000287911
0.67	-0.000565888		0.67	0.000193732		0.67	-0.000299827
0.675	-0.000499767		0.675	0.000204341		0.675	-0.000296485
0.68	-0.000488286		0.68	0.000200563		0.68	-0.000289945
0.685	-0.000356044		0.685	0.000283396		0.685	-0.000265241
0.69	-0.000621837		0.69	0.000277728		0.69	-0.000272943
0.695	-0.000641165		0.695	0.000269736		0.695	-0.000296049
0.7	-0.00060033		0.7	0.000269155		0.7	-0.000321916
0.705	-0.000202874		0.705	-0.000112897		0.705	-0.000320463
0.71	-0.000520403		0.71	-0.00012365		0.71	-0.000325259
0.715	-0.00104313		0.715	-0.000114204		0.715	-0.000327438
0.72	-0.000879202		0.72	-0.000144577		0.72	-0.000322207
0.725	-0.000263328		0.725	-0.000147919		0.725	-0.00032802
0.73	-0.000318841		0.73	-0.000136729		0.73	-0.000329764
0.735	-0.000409377		0.735	-0.000156202		0.735	-0.000307675
0.74	-0.000388014		0.74	-0.000160126		0.74	-0.000300263
0.745	0.00075436		0.745	-0.000147483		0.745	-0.000195486
0.75	0.000554688		0.75	-0.000146321		0.75	-0.0001997
0.755	0.00103614		0.755	-0.000133242		0.755	-0.000204932
0.76	0.000942988		0.76	-0.000173205		0.76	-0.000196794
0.765	0.00115995		0.765	-0.000167247		0.765	-0.000198102
0.77	0.00126982		0.77	-0.000202124		0.77	-0.000198829
0.775	0.00105721		0.775	-0.000184976		0.775	-0.000198974
0.78	0.00118103		0.78	-0.000185993		0.78	-0.000196503
0.785	0.00131443		0.785	-0.000177565		0.785	-0.000207403
0.79	0.00120442		0.79	-0.000252405		0.79	-0.000224405
0.795	0.00172496		0.795	-0.000173786		0.795	-0.000221499
0.8	0.00170273		0.8	-0.000171461		0.8	-0.000214233
0.805	0.0016712		0.805	-0.000158528		0.805	-0.000216267
0.81	0.00161307		0.81	-0.000150971		0.81	-0.00022426
0.815	0.00160086		0.815	-0.000124377		0.815	-0.000222807
0.82	0.00143636		0.82	-0.000141089		0.82	-0.000210164
0.825	0.00159635		0.825	-0.000147774		0.825	-0.00018822
0.83	0.00174124		0.83	-0.000126411		0.83	-0.000187929
0.835	0.00173209		0.835	-0.00013019		0.835	-0.0001904
0.84	0.00184311		0.84	-0.000126411		0.84	-0.000208856
0.845	0.00189339		0.845	-8.9645e-05		0.845	-0.000204205
0.85	0.00105009		0.85	-9.415e-05		0.85	-0.000309273
0.855	0.00175258		0.855	-0.000100689		0.855	-0.000322207
0.86	0.00144725		0.86	4.24525e-05		0.86	-0.000310436
0.865	0.0010344		0.865	4.78294e-05		0.865	-0.000316394
0.87	0.00108816		0.87	0.000143596		0.87	-0.00032366
0.875	0.00145496		0.875	0.000146067		0.875	-0.000329182
0.88	0.00084693		0.88	0.000118601		0.88	-0.000320899
0.885	0.000665859		0.885	8.88102e-05		0.885	0.000107946
0.89	0.00258948		0.89	8.6485e-05		0.89	0.000114195
0.895	0.00341724		0.895	0.000140254		0.895	0.000110707
0.9	0.00300743		0.9	7.92189e-05		0.9	0.000122042
0.905	0.00294916		0.905	7.90736e-05		0.905	0.000122187
0.91	0.00297546		0.91	7.18075e-05		0.91	0.00021127
0.915	0.00270967		0.915	0.000130372		0.915	0.000217228
0.92	0.00281604		0.92	0.000107557		0.92	0.000228563
0.925	0.00290251		0.925	0.000115549		0.925	0.000219553
0.93	0.0030503		0.93	0.000126448		0.93	0.000189181
0.935	0.00241873		0.935	0.000157257		0.935	0.000189617
0.94	0.00236772		0.94	0.000143596		0.94	0.0001979
0.945	0.00257611		0.945	0.000155949		0.945	0.000198772
0.95	0.00257045		0.95	0.000120345		0.95	0.000187291
0.955	0.00223301		0.955	0.000118456		0.955	0.00019107
0.96	0.00178556		0.96	0.000120926		0.96	0.000197028
0.965	0.00171087		0.965	-8.5576e-05		0.965	0.000196447
0.97	0.00160449		0.97	-8.514e-05		0.97	0.000201242
0.975	0.00152471		0.975	-0.000143995		0.975	0.000205457
0.98	0.00103585		0.98	-0.000136293		0.98	0.000217373
0.985	0.00103396		0.985	-0.000125249		0.985	0.00021374
0.99	0.0015266		0.99	-8.06351e-05		0.99	-9.21624e-05
0.995	-0.000472737		0.995	0.000195767		0.995	-8.35884e-05
1	-0.00129308		1	0.000132988		1	-6.68764e-05
1.005	-0.0013935		1.005	0.000100581		1.005	-7.29799e-05
1.01	-0.00134016		1.01	0.000108138		1.01	-7.41425e-05
1.015	-0.00137867		1.015	0.000121798		1.015	-2.76395e-05
1.02	-0.000948811		1.02	7.47139e-05		1.02	-2.72035e-05
1.025	-0.000636805		1.025	0.000195331		1.025	-2.54597e-05
1.03	-0.00071586		1.03	0.000199691		1.03	0.000111288
1.035	-0.00108047		1.035	0.000218437		1.035	0.000113613
1.04	-0.00140236		1.04	0.0001497		1.04	0.000119281
1.045	-0.00135586		1.045	0.000161907		1.045	0.000112451
1.05	-0.000960001		1.05	0.00021306		1.05	0.000107364
1.055	-0.000703944		1.055	0.000212479		1.055	0.000112015
1.06	-0.000652064		1.06	0.000205794		1.06	0.000228418
1.065	-0.000882254		1.065	0.000214804		1.065	0.000279135
1.07	-0.000970464		1.07	0.000226285		1.07	0.000278699
1.075	-0.000939075		1.075	0.000226285		1.075	0.000273758
1.08	-0.00113628		1.08	0.000180363		1.08	0.000280588
1.085	-0.00110968		1.085	0.000204196		1.085	0.00027899
1.09	-0.00103121		1.09	0.00020623		1.09	0.000341042
1.095	-0.00151208		1.095	0.000215531		1.095	0.000217518
1.1	-0.00136777		1.1	3.94222e-06		1.1	0.000217664
1.105	-0.00128509		1.105	1.03364e-05		1.105	0.000219408
1.11	-0.0013422		1.11	1.42601e-05		1.11	0.00021127
1.115	-0.00141108		1.115	5.25012e-06		1.115	0.000208654
1.12	-0.00138972		1.12	7.42994e-06		1.12	0.00023859
1.125	-0.00139655		1.125	0.000232824		1.125	0.000241206
1.13	-0.0017754		1.13	0.000130372		1.13	0.000252396
1.135	-0.0017831		1.135	0.000116567		1.135	0.00011216
1.14	-0.00181507		1.14	0.000121653		1.14	0.000116374
1.145	-0.00148127		1.145	0.000167139		1.145	0.000116956
1.15	-0.00154463		1.15	0.000164232		1.15	0.000123931
1.155	-0.00142968		1.155	0.000155513		1.155	0.000138027
1.16	-0.00159259		1.16	0.000156966		1.16	0.000176683
1.165	-0.00159026		1.165	0.000164668		1.165	5.03983e-05
1.17	-0.00135455		1.17	0.000183269		1.17	-8.60233e-06
1.175	-0.00137809		1.175	0.000168156		1.175	0.000109108
1.18	-0.00100854		1.18	0.000163215		1.18	0.000115648
1.185	-0.000967267		1.185	0.000223814		1.185	0.000118845
1.19	-0.000895187		1.19	0.000202452		1.19	0.00011434
1.195	-0.000946486		1.195	0.000197656		1.195	5.03983e-05
1.2	-0.000749575		1.2	0.000211026		1.2	4.26963e-05
1.205	-0.000677205		1.205	0.000150281		1.205	4.662e-05
1.21	-0.000787504		1.21	0.000152316		1.21	3.60115e-05
1.215	-0.000231793		1.215	0.000146358		1.215	3.90632e-05
1.22	-7.73163e-05		1.22	0.000150572		1.22	4.22603e-05
1.225	-1.14856e-05		1.225	0.000155368		1.225	-0.00012515
1.23	-0.000467796		1.23	-8.63026e-05		1.23	-8.59135e-05
1.235	-0.000547578		1.235	-0.000102143		1.235	-0.000106549
1.24	-0.000543799		1.24	-9.69111e-05		1.24	-9.78299e-05
1.245	-0.000587977		1.245	-4.60485e-05		1.245	-9.73939e-05
1.25	-0.000911463		1.25	-1.40777e-05		1.25	-0.000107131
1.255	-0.000815987		1.255	-9.28206e-06		1.255	-0.000115269
1.26	-0.00132679		1.26	-5.08441e-05		1.26	-0.000118902
1.265	-0.00142692		1.265	-4.88096e-05		1.265	-0.000152907
1.27	-0.000739838		1.27	-3.97996e-05		1.27	-0.000150727
1.275	-0.000506742		1.275	-6.74108e-05		1.275	-0.000146658
1.28	-0.000195608		1.28	-6.62482e-05		1.28	-0.00026495
1.285	-0.000536097		1.285	-5.78195e-05		1.285	-0.000263787
1.29	-0.00055993		1.29	-0.000109118		1.29	-0.000273669
1.295	-0.000699003		1.295	-0.000112606		1.295	-0.000270472
1.3	-0.000724289		1.3	-0.000114931		1.3	-0.000260445
1.305	-0.000690574		1.305	-0.000168409		1.305	-0.000248965
1.31	-0.00087368		1.31	-0.00015751		1.31	-0.000263497
1.315	-0.000855369		1.315	-0.000151988		1.315	-0.000266839
1.32	-0.00136894		1.32	-0.000148791		1.32	-0.00026248
1.325	-0.00142241		1.325	-0.000150825		1.325	-0.000247657
1.33	-0.00136603		1.33	-0.000155185		1.33	-0.000249837
1.335	-0.00122521		1.335	-0.000131643		1.335	-0.000292852
1.34	-0.000789538		1.34	-0.000137747		1.34	-0.000288492
1.345	-0.000718185		1.345	-3.71839e-05		1.345	-0.000291689
1.35	-0.000712373		1.35	-0.000109409		1.35	-0.000294596
1.355	-0.00034529		1.355	-0.000188028		1.355	-0.000216703
1.36	-0.000295735		1.36	-0.000130044		1.36	-0.000210454
1.365	-0.000588704		1.365	-0.000126847		1.365	-0.000213942
1.37	-0.000628958		1.37	-7.62754e-05		1.37	-0.00022673
1.375	-0.00140381		1.375	-8.77558e-05		1.375	-0.000226004
1.38	-0.00160639		1.38	-8.61573e-05		1.38	-0.000221208
1.385	-0.00174023		1.385	-7.81646e-05		1.385	-0.000220917
1.39	-0.00116825		1.39	-8.49947e-05		1.39	-0.000232689
1.395	-0.00114732		1.395	-8.42681e-05		1.395	-0.00023327
1.4	-0.00110896		1.4	-8.68839e-05		1.4	-0.000224115
1.405	-0.00118467		1.405	-6.4359e-05		1.405	0.000273177
1.41	-0.0014307		1.41	-6.27605e-05		1.41	0.000267509
1.415	-0.00148592		1.415	-8.79012e-05		1.415	0.000270851
1.42	-0.00101697		1.42	-0.000101416		1.42	0.000273177
1.425	-0.00104574		1.425	2.05304e-06		1.425	0.000265184
1.43	-0.00114194		1.43	5.68608e-06		1.43	0.000253558
1.435	-0.00123989		1.435	-1.27698e-05		1.435	0.000258208
1.44	-0.00145279		1.44	6.45414e-05		1.44	0.000264748
1.445	-0.00175273		1.445	7.26794e-05		1.445	0.000264312
1.45	-0.00181943		1.45	-3.71839e-05		1.45	0.000258354
1.455	-0.00183295		1.455	-4.3142e-05		1.455	0.000254575
1.46	-0.00199091		1.46	-3.51493e-05		1.46	0.000369089
1.465	-0.00185373		1.465	-9.28421e-05		1.465	0.000540133
1.47	-0.00184457		1.47	-0.000101416		1.47	0.000537953
1.475	-0.00180127		1.475	-0.000158964		1.475	0.000691994
1.48	-0.00139088		1.48	-0.000156929		1.48	0.000695627
1.485	-0.00164592		1.485	-0.000146175		1.485	0.00068996
1.49	-0.00166336		1.49	-0.000133096		1.49	0.000687198
1.495	-0.00229042		1.495	1.90771e-06		1.495	0.000693302
1.5	-0.00228868		1.5	-2.45194e-06		1.5	0.000805781
1.505	-0.0016792		1.505	5.52408e-05		1.505	0.00079837
1.51	-0.00166118		1.51	0.000207829		1.51	0.000293086
1.515	-0.00161642		1.515	0.000206957		1.515	0.000297591
1.52	-0.00165072		1.52	0.000216403		1.52	0.00030166
1.525	-0.00211836		1.525	0.000227302		1.525	0.000638225
1.53	-0.00177104		1.53	0.00012732		1.53	0.000644038
1.535	-0.00172686		1.535	0.000117439		1.535	0.000640405
1.54	-0.00110503		1.54	0.000122525		1.54	0.000642875
1.545	-0.000926432		1.545	2.76297e-05		1.545	0.000636336
1.55	-0.000465616		1.55	3.11174e-05		1.55	0.000631104
1.555	-0.000453554		1.555	3.72209e-05		1.555	0.000638952
1.56	-0.000418677		1.56	3.73662e-05		1.56	0.000650287
1.565	-0.000574026		1.565	3.1408e-05		1.565	0.000465583
1.57	-0.000835024		1.57	0.000286884		1.57	0.000288145
1.575	-0.000866995		1.575	0.000350971		1.575	0.000280879
1.58	-0.000817876		1.58	0.000358091		1.58	0.000138754
1.585	-0.0011511		1.585	0.000355912		1.585	0.000150089
1.59	-0.000468813		1.59	0.00034632		1.59	0.000150089
1.595	7.99218e-05		1.595	0.00032801		1.595	0.000234957
1.6	7.28011e-05		1.6	0.000194023		1.6	0.000238154
1.605	0.000118287		1.605	0.000217565		1.605	0.000123641
1.61	-0.000399931		1.61	0.000164813		1.61	0.000117828
1.615	-0.000245744		1.615	-7.5382e-06		1.615	0.00011652
1.62	5.7397e-05		1.62	-1.39324e-05		1.62	0.000119281
1.625	3.47268e-05		1.625	-1.3787e-05		1.625	0.000115357
1.63	0.000164935		1.63	0.000263923		1.63	-0.000229927
1.635	-0.000131376		1.635	0.000260145		1.635	-0.000226294
1.64	-0.000156953		1.64	0.000292406		1.64	-0.000187493
1.645	-0.000710338		1.645	0.000288918		1.645	-6.27718e-06
1.65	-0.000812499		1.65	0.000272933		1.65	-8.45701e-06
1.655	-0.000739838		1.655	0.000281071		1.655	-1.19447e-05
1.66	-0.000753353		1.66	0.00028514		1.66	-1.33979e-05
1.665	-0.000495843		1.665	0.000299817		1.665	-2.02281e-05
1.67	-0.00041301		1.67	0.000296039		1.67	-1.92108e-05
1.675	-0.000291811		1.675	3.43145e-05		1.675	-5.1146e-06
1.68	1.46724e-05		1.68	-2.71566e-05		1.68	0.00010097
1.685	1.62709e-05		1.685	-2.81739e-05		1.685	0.000270997
1.69	4.49983e-06		1.69	-1.66935e-05		1.69	0.000301514
1.695	-0.000642618		1.695	-2.00359e-05		1.695	0.000305147
1.7	-0.00135222		1.7	-9.86335e-06		1.7	0.000228853
1.705	-0.00121097		1.705	-8.55546e-06		1.705	0.000226238
1.71	-0.00109399		1.71	-2.52675e-05		1.71	0.000224639
1.715	-0.00114064		1.715	-2.75926e-05		1.715	0.000226383
1.72	-0.0013188		1.72	-2.93365e-05		1.72	0.000235974
1.725	-0.00136312		1.725	-2.04718e-05		1.725	0.000239753
1.73	-0.00124483		1.73	-1.14404e-06		1.73	0.000233649
1.735	-0.00100156		1.735	-0.000273186		1.735	0.000239753
1.74	-0.0010703		1.74	-0.000272896		1.74	0.000234957
1.745	-0.00106085		1.745	-0.000295711		1.745	0.000195575
1.75	-0.00112872		1.75	-0.000291788		1.75	6.94711e-06
1.755	-0.000513718		1.755	-0.00028394		1.755	1.08708e-05
1.76	-0.00116592		1.76	-0.000294694		1.76	2.29325e-05
1.765	-0.000930791		1.765	-0.000255893		1.765	1.87182e-05
1.77	-0.00122899		1.77	-0.000262578		1.77	9.85354e-06
1.775	-0.000885887		1.775	-0.0002681		1.775	3.6047e-06
1.78	-0.00079695		1.78	-0.00027493		1.78	-2.35349e-06
1.785	-0.00107539		1.785	-0.000180907		1.785	-9.88472e-05
1.79	-0.000646978		1.79	-0.000177129		1.79	-0.000277012
1.795	-0.000133411		1.795	-0.000188754		1.795	-0.000323224
1.8	5.2456e-05		1.8	-0.000185121		1.8	-0.000325985
1.805	0.000387423		1.805	-4.82283e-05		1.805	-0.000331798
1.81	0.000259249		1.81	-5.5785e-05		1.81	-0.000332089
1.815	6.69882e-05		1.815	-5.94181e-05		1.815	-0.000329328
1.82	3.06578e-05		1.82	7.03543e-05		1.82	-0.000304913
1.825	0.000162029		1.825	0.000109155		1.825	-0.000309564
1.83	0.000169876		1.83	0.000103778		1.83	-0.000327584
1.835	0.000272328		1.835	0.000140109		1.835	-0.000322352
1.84	-0.000126871		1.84	0.000148101		1.84	-0.000310872
1.845	-0.000121349		1.845	0.000163215		1.845	-0.00031029
1.85	1.73872e-06		1.85	0.000166703		1.85	-0.000313487
1.855	0.000584188		1.855	0.000162343		1.855	-0.000314505
1.86	3.22563e-05		1.86	0.000150863		1.86	-0.000323079
1.865	0.00067763		1.865	0.000257529		1.865	-0.000328165
1.87	0.000470837		1.87	0.000234859		1.87	-0.00032802
1.875	0.000474761		1.875	0.00023079		1.875	-0.000321625
1.88	1.06033e-05		1.88	0.000267992		1.88	-0.000315086
1.885	-0.000225254		1.885	0.000274967		1.885	-0.000320754
1.89	0.000505424		1.89	0.000192425		1.89	-0.000329618
1.895	0.000154181		1.895	0.000185013		1.895	-0.000324096
1.9	0.000234254		1.9	0.000191553		1.9	-0.000310436
1.905	0.000463135		1.905	0.000203614		1.905	-0.00030564
1.91	0.00012657		1.91	6.67212e-05		1.91	-0.000312906
1.915	0.000138051		1.915	9.18619e-05		1.915	-0.000314069
1.92	0.000293254		1.92	8.53224e-05		1.92	-0.000319591
1.925	0.000293836		1.925	-5.72383e-05		1.925	-0.00033703
1.93	0.000474035		1.93	-8.71745e-05		1.93	-0.000342697
1.935	0.000248495		1.935	-8.71745e-05		1.935	-0.00033485
1.94	7.71607e-05		1.94	7.96549e-05		1.94	-0.000331362
1.945	9.50353e-05		1.945	6.45414e-05		1.945	-0.00021743
1.95	0.000161883		1.95	4.59402e-05		1.95	-0.000233415
1.955	-3.20222e-06		1.955	3.76569e-05		1.955	-0.000225858
1.96	-0.000620239		1.96	4.57949e-05		1.96	-0.000216848
1.965	-0.000713971		1.965	7.04996e-05		1.965	-0.00020624
1.97	-0.00127259		1.97	6.62853e-05		1.97	-0.000209437
1.975	-0.00115982		1.975	4.39057e-05		1.975	-0.000217866
1.98	-0.00104676		1.98	3.40238e-05		1.98	-0.000212343
1.985	-0.00102743		1.985	0.000116421		1.985	-0.000182407
1.99	-0.000849556		1.99	0.00012732		1.99	-0.000184587
1.995	-0.00138216		1.995	0.000119473		1.995	-0.000181535
2	-0.00152109		2	0.00018603		2	-0.000181245
2.005	-0.00207375		2.005	0.000182107		2.005	-0.000199846
2.01	-0.00249591		2.01	0.000176294		2.01	-0.000206967
2.015	-0.0020223		2.015	0.00016307		2.015	-0.000202171
2.02	-0.00203131		2.02	0.000144904		2.02	-0.000199555
2.025	-0.00178775		2.025	0.000151589		2.025	-0.000188801
2.03	-0.00177148		2.03	0.000162052		2.03	-0.000195777
2.035	-0.00181667		2.035	0.000192861		2.035	-0.000200572
2.04	-0.00179429		2.04	0.000268719		2.04	-0.00019505
2.045	-0.00125181		2.045	5.24797e-05		2.045	-0.000194178
2.05	-0.000721528		2.05	5.55315e-05		2.05	-0.000322207
2.055	-0.000742745		2.055	5.84379e-05		2.055	-0.00030782
2.06	0.000457177		2.06	5.65487e-05		2.06	-0.000296921
2.065	0.00080624		2.065	0.000112062		2.065	-0.000302879
2.07	0.000836031		2.07	0.000105813		2.07	-0.000309709
2.075	0.000718466		2.075	8.30187e-06		2.075	-0.000306803
2.08	0.00127374		2.08	1.04817e-05		2.08	-0.000290817
2.085	0.00120457		2.085	3.6349e-05		2.085	-0.000291253
2.09	0.00137096		2.09	-8.5576e-05		2.09	-0.000332815
2.095	0.00180707		2.095	-9.31327e-05		2.095	-0.000341825
2.1	0.00182131		2.1	-0.000102433		2.1	-0.000331943
2.105	0.00180838		2.105	-0.000163323		2.105	-0.000330926
2.11	0.0021262		2.11	-0.000163468		2.11	-0.000328165
2.115	0.00208725		2.115	-0.000185993		2.115	-0.00032613
2.12	0.00172046		2.12	-0.000180326		2.12	-0.000318864
2.125	0.00188903		2.125	-0.000169717		2.125	-0.000318283
2.13	0.00155203		2.13	-0.000168845		2.13	-0.000336303
2.135	0.00165143		2.135	-0.000169572		2.135	-0.00033267
2.14	0.00136399		2.14	-0.000209245		2.14	-0.000320899
2.145	0.00139712		2.145	-0.000278709		2.145	-0.000324968
2.15	0.00083763		2.15	-0.000280598		2.15	-0.000333397
2.155	0.000463571		2.155	-0.000290044		2.155	-0.000319736
2.16	0.000630691		2.16	-0.000279726		2.16	-0.000315813
2.165	-0.00044469		2.165	0.000370589		2.165	-0.000162789
2.17	-0.000768176		2.17	0.000591333		2.17	-6.78936e-05
2.175	-0.000771083		2.175	0.000586537		2.175	-6.12088e-05
2.18	-0.000689557		2.18	0.000573168		2.18	-5.61226e-05
2.185	-0.00123582		2.185	0.000577527		2.185	-6.22261e-05
2.19	-0.00101987		2.19	0.000564448		2.19	-6.99281e-05
2.195	-0.000976858		2.195	0.000576946		2.195	-6.84749e-05
2.2	-0.000964361		2.2	0.000568081		2.2	-4.82752e-05
2.205	-0.0010844		2.205	0.000574185		2.205	-5.36521e-05
2.21	-0.00110968		2.21	0.000575784		2.21	-6.10635e-05
2.215	-0.00145773		2.215	0.000602377		2.215	-6.01916e-05
2.22	-0.00113424		2.22	0.000622577		2.22	-5.81571e-05
2.225	-0.0011168		2.225	0.000618072		2.225	-6.29527e-05
2.23	-0.000342965		2.23	0.000608481		2.23	-6.3534e-05
2.235	0.000264045		2.235	0.000604848		2.235	-4.52234e-05
2.24	0.000108405		2.24	0.000605574		2.24	-3.88293e-05
2.245	0.000674433		2.245	0.000614439		2.245	-3.3743e-05
2.25	0.00117114		2.25	0.000634639		2.25	-4.6822e-05
2.255	0.00174575		2.255	0.000624757		2.255	7.78641e-05
2.26	0.0016712		2.26	0.000624612		2.26	7.49577e-05
2.265	0.00145743		2.265	0.000624902		2.265	7.17606e-05
2.27	0.00162179		2.27	-1.95999e-05		2.27	-9.36156e-05
2.275	0.00201735		2.275	-0.000303268		2.275	-0.000196067
2.28	0.00194702		2.28	-0.00030661		2.28	-0.000206821
2.285	0.00190938		2.285	-0.000301234		2.285	-0.000207984
2.29	0.00201692		2.29	-0.000292805		2.29	-0.000208856
2.295	0.00173862		2.295	-0.00028612		2.295	-0.000203188
2.3	0.00149332		2.3	-0.000293532		2.3	-0.000194614
2.305	0.000937175		2.305	-0.000200962		2.305	-0.000205077
2.31	0.000828038		2.31	-0.000205466		2.31	-0.000216848
2.315	0.000895904		2.315	-0.000215639		2.315	-0.000210018
2.32	0.000908111		2.32	-0.000246883		2.32	-0.000203915
2.325	0.000578957		2.325	-0.000249499		2.325	-0.000204932
2.33	0.000483771		2.33	-0.000247029		2.33	-0.00021307
2.335	2.01946e-05		2.335	-0.000251388		2.335	-0.000219028
2.34	-0.000143292		2.34	-0.000256329		2.34	-0.000227748
2.345	-6.52546e-05		2.345	-0.000248627		2.345	-0.000232689
2.35	-0.00062547		2.35	-0.000218109		2.35	-0.00024446
2.355	-0.00108338		2.355	-0.000244413		2.355	-0.000208856
2.36	-0.00152443		2.36	-0.000242233		2.36	-0.000326712
2.365	-0.00150568		2.365	-0.000242378		2.365	-0.000332525
2.37	-0.00139364		2.37	-0.000122924		2.37	-0.000346621
2.375	-0.00167513		2.375	-0.000124232		2.375	-0.000348365
2.38	-0.00210426		2.38	-0.000112606		2.38	-0.000335286
2.385	-0.00207171		2.385	-7.03172e-05		2.385	-0.000323224
2.39	-0.00210833		2.39	-7.54035e-05		2.39	-0.000324096
2.395	-0.00221747		2.395	-9.15342e-05		2.395	-0.000324968
2.4	-0.00219698		2.4	-0.00010534		2.4	-0.000333978
2.405	-0.00206677		2.405	-8.63026e-05		2.405	-0.000326421
2.41	-0.00213318		2.41	-0.000165212		2.41	-0.00032148
2.415	-0.00213551		2.415	-0.000171171		2.415	-0.000224551
2.42	-0.00210325		2.42	0.000275985		2.42	-0.000221644
2.425	-0.00202928		2.425	0.000272061		2.425	-0.000229201
2.43	-0.00201533		2.43	0.00027395		2.43	-0.000239664
2.435	-0.0013608		2.435	0.000271189		2.435	-0.000230073
2.44	-0.00133202		2.44	0.00043206		2.44	-0.000191417
2.445	-0.0011729		2.445	0.000471588		2.445	9.96624e-05
2.45	-0.00116432		2.45	0.000462723		2.45	9.47215e-05
2.455	-0.00115982		2.455	0.000421888		2.455	0.000153722
2.46	-0.00129337		2.46	0.000421016		2.46	0.000121606
2.465	-0.00137591		2.465	0.000454294		2.465	0.000123931
2.47	-0.00104821		2.47	0.000499635		2.47	0.000120007
2.475	-0.000581874		2.475	0.000370444		2.475	0.000132941
2.48	-0.000482328		2.48	0.000371461		2.48	0.000155175
2.485	-0.000308233		2.485	0.00040474		2.485	0.000147037
2.49	-0.000297188		2.49	0.000365794		2.49	0.00014137
2.495	-0.000217843		2.495	0.000395003		2.495	0.000137737
2.5	-0.000364182		2.5	0.000396456		2.5	0.000145729
2.505	-0.000364327		2.505	0.00039573		2.505	0.0001575
2.51	-8.63263e-05		2.51	0.00037989		2.51	0.00014137
2.515	-9.22845e-05		2.515	0.000394713		2.515	0.000133668
2.52	0.000993415		2.52	0.000415203		2.52	6.246e-05
2.525	0.00108715		2.525	-1.98906e-05		2.525	0.000139917
2.53	0.00137285		2.53	-1.20432e-05		2.53	0.000224058
2.535	0.00147225		2.535	-2.16344e-05		2.535	0.000232632
2.54	0.000870618		2.54	4.0854e-05		2.54	0.00023176
2.545	0.000424044		2.545	-4.13982e-05		2.545	0.000199644
2.55	0.000425352		2.55	-6.98813e-05		2.55	1.30506e-05
2.555	0.000395851		2.555	-7.20611e-05		2.555	2.32231e-05
2.56	0.000449185		2.56	-6.029e-05		2.56	-2.66222e-05
2.565	0.000424189		2.565	-2.29423e-05		2.565	-1.02009e-05
2.57	0.000684315		2.57	-5.30239e-05		2.57	-1.93561e-05
2.575	0.00056893		2.575	-9.98175e-05		2.575	7.48124e-05
2.58	-7.85252e-06		2.58	-9.4586e-05		2.58	8.0044e-05
2.585	-7.7607e-05		2.585	-7.38049e-05		2.585	6.18787e-05
2.59	-9.85333e-05		2.59	-0.000116966		2.59	7.64109e-05
2.595	-0.000144746		2.595	0.000170045		2.595	8.29504e-05
2.6	-6.36561e-05		2.6	0.000185594		2.6	8.33864e-05
2.605	0.000815686		2.605	0.0001994		2.605	7.58296e-05
2.61	0.00120951		2.61	0.000211898		2.61	7.03074e-05
2.615	0.00101158		2.615	0.000212043		2.615	8.04799e-05
2.62	0.00159752		2.62	0.000184432		2.62	9.37042e-05
2.625	0.00100766		2.625	0.000198964		2.625	8.39677e-05
2.63	0.00080624		2.63	0.000228028		2.63	0.000183368
2.635	0.000393526		2.635	0.000220762		2.635	0.000103005
2.64	0.000514143		2.64	0.000227592		2.64	0.000114049
2.645	0.000448749		2.645	0.000168011		2.645	0.000123786
2.65	0.000385824		2.65	9.66575e-05		2.65	0.000118264
2.655	-4.4111e-07		2.655	8.82289e-05		2.655	1.6393e-05
2.66	2.06306e-05		2.66	0.000102616		2.66	1.02895e-05
2.665	0.000543789		2.665	9.88374e-05		2.665	4.9126e-06
2.67	0.00097554		2.67	5.87285e-05		2.67	-3.66139e-06
2.675	0.000871344		2.675	0.00010683		2.675	0.000109108
2.68	0.000890091		2.68	0.000110899		2.68	2.74375e-05
2.685	0.00104617		2.685	0.000109446		2.685	2.48217e-05
2.69	0.00114804		2.69	8.89555e-05		2.69	1.61024e-05
2.695	0.00106201		2.695	0.000645683		2.695	0.000263731
2.7	0.00112072		2.7	0.000347628		2.7	0.000263731
2.705	0.00143258		2.705	0.000301997		2.705	0.000275356
2.71	0.000801735		2.71	0.000412442		2.71	0.000277827
2.715	0.000527077		2.715	0.000401543		2.715	0.00028364
2.72	0.000310402		2.72	0.000411425		2.72	0.000285529
2.725	-0.000248505		2.725	0.000424504		2.725	0.000273467
2.73	-0.000312156		2.73	0.000403722		2.73	0.000271287
2.735	-0.00030271		2.735	0.000366811		2.735	9.5884e-05
2.74	-6.55453e-05		2.74	0.000372769		2.74	0.000117246
2.745	-0.000313464		2.745	0.00043642		2.745	0.000192668
2.75	0.000220012		2.75	0.000437147		2.75	0.00017523
2.755	0.000220884		2.755	0.000423632		2.755	0.000179589
2.76	0.000158977		2.76	0.000426538		2.76	0.000189326
2.765	0.000105208		2.765	0.000433949		2.765	0.000192232
2.77	-0.000474481		2.77	0.000439617		2.77	0.000189326
2.775	-0.000931373		2.775	0.000439617		2.775	0.000318517
2.78	-0.00115212		2.78	0.000396311		2.78	0.000257773
2.785	-0.00148505		2.785	0.000395003		2.785	0.000248181
2.79	-0.00136966		2.79	0.000381634		2.79	0.000245856
2.795	-0.00151135		2.795	0.000404594		2.795	0.000634592
2.8	-0.00129381		2.8	-0.000146756		2.8	0.000380424
2.805	-0.00131866		2.805	-0.00013266		2.805	0.000375047
2.81	-0.00145947		2.81	-0.000130916		2.81	0.000353104
2.815	-0.00103644		2.815	-0.000188754		2.815	0.000351796
2.82	-0.00111099		2.82	-0.000187737		2.82	0.000377808
2.825	-0.00102089		2.825	-0.000191516		2.825	0.000375047
2.83	-0.00104196		2.83	-0.000204013		2.83	0.0003765
2.835	-0.00139727		2.835	-0.0002184		2.835	0.000374175
2.84	-0.00128131		2.84	-0.000230171		2.84	0.000367345
2.845	-0.00153635		2.845	-0.000202415		2.845	0.000348017
2.85	-0.00139379		2.85	-0.000237292		2.85	0.000265765
2.855	-0.00176131		2.855	-0.000224358		2.855	0.000288145
2.86	-0.000926286		2.86	-0.000180035		2.86	0.000291342
2.865	-0.000817586		2.865	-0.000172478		2.865	0.000426201
2.87	-0.000839384		2.87	-0.000187301		2.87	0.000411814
2.875	-0.000833862		2.875	-0.000185848		2.875	0.000410942
2.88	-0.000812354		2.88	-0.000178582		2.88	0.00029047
2.885	-0.000782854		2.885	-0.000177419		2.885	0.000249053
2.89	-0.000777622		2.89	-0.000174077		2.89	0.000247019
2.895	-0.00106332		2.895	-0.000169572		2.895	0.000243676
2.9	-0.00102787		2.9	-0.000197038		2.9	-0.000140119
2.905	-0.00125864		2.905	-0.000196602		2.905	-0.000137357
2.91	-0.00128552		2.91	-0.000204595		2.91	-0.00013634
2.915	-0.000639421		2.915	-0.00020939		2.915	-0.000129074
2.92	-0.00131575		2.92	-0.000272605		2.92	-0.000123552
2.925	-0.00103804		2.925	-0.000264322		2.925	-0.000125296
2.93	-0.00107989		2.93	-0.000269844		2.93	-0.000124278
2.935	-0.00108352		2.935	-0.000252696		2.935	-0.000121953
2.94	7.74514e-05		2.94	-0.000249208		2.94	-0.000118756
2.945	0.000242973		2.945	-0.000233078		2.945	-0.00011585
2.95	0.000367368		2.95	-0.000261851		2.95	-0.000120791
2.955	0.000215216		2.955	-0.00029295		2.955	-0.000123407
2.96	2.717e-05		2.96	-0.000310244		2.96	-0.000140119
2.965	0.000245007		2.965	-0.000337128		2.965	1.84275e-05
2.97	-8.09494e-05		2.97	-0.000344685		2.97	-0.000119483
2.975	6.38901e-06		2.975	-0.000352387		2.975	-0.000101899
2.98	0.000351819		2.98	-0.000364158		2.98	-8.50416e-05
2.985	0.000422009		2.985	0.000204777		2.985	-9.2453e-05
2.99	0.00053507		2.99	0.000225994		2.99	-9.97191e-05
2.995	0.000540592		2.995	0.000217129		2.995	-9.52141e-05
3	0.000567041		3	0.000225413		3	-8.44603e-05
3.005	0.000548294		3.005	0.000231226		3.005	-8.56229e-05
3.01	0.000506005		3.01	0.000234132		3.01	-9.59407e-05
3.015	0.000528966		3.015	0.000234568		3.015	-0.000100155
3.02	-0.000462564		3.02	0.000241398		3.02	-0.000102044
3.025	-0.000450503		3.025	0.000249827		3.025	-0.000102916
3.03	-0.000778639		3.03	0.000242125		3.03	-0.000133288
3.035	-0.00059161		3.035	0.000227592		3.035	-0.000141136
3.04	-0.000397606		3.04	0.000214368		3.04	-0.000138375
3.045	-0.00163081		3.045	0.000222942		3.045	-0.000140555
3.05	-0.00159346		3.05	0.000222652		3.05	-0.000143752
3.055	-0.00155742		3.055	0.000220326		3.055	-0.000134596
3.06	-0.00153504		3.06	0.0002196		3.06	-0.000128202
3.065	-0.00138725		3.065	0.000229627		3.065	-0.000123697
3.07	-0.00148345		3.07	0.000225703		3.07	-0.0002898
3.075	-0.0011774		3.075	0.000248083		3.075	-0.000296339
3.08	-0.00126503		3.08	0.000252878		3.08	-0.000300118
3.085	-0.00133072		3.085	0.000258255		3.085	-0.000312325
3.09	-0.00135164		3.09	-0.000185412		3.09	-0.000315667
3.095	-0.00150656		3.095	0.000631296		3.095	-0.000313923
3.1	-0.00151993		3.1	0.000644957		3.1	-0.000311162
3.105	-0.00151353		3.105	0.000738253		3.105	-0.000316975
3.11	-0.00122565		3.11	0.000737236		3.11	-0.000318138
3.115	-0.0012226		3.115	0.000721251		3.115	-0.000301862
3.12	-0.000748267		3.12	0.00072096		3.12	-0.000289655
3.125	-0.000604544		3.125	0.000734184		3.125	-0.000285876
3.13	0.000171329		3.13	0.000732004		3.13	-0.000295904
3.135	0.000197778		3.135	0.000824138		3.135	-0.000308547
3.14	3.91854e-06		3.14	0.000834456		3.14	-0.000297211
3.145	-0.000108851		3.145	0.000877472		3.145	-0.000294305
3.15	4.69338e-05		3.15	0.000871949		3.15	-0.000291399
3.155	-0.000282947		3.155	0.000873839		3.155	-0.000290963
3.16	-0.000313755		3.16	0.000873548		3.16	-0.000292997
3.165	-0.000327851		3.165	0.000882994		3.165	-0.000302879
3.17	-0.000473028		3.17	0.000879361		3.17	-0.000309418
3.175	-0.00139204		3.175	0.000868752		3.175	-0.000308401
3.18	-0.00169518		3.18	0.000848262		3.18	-0.000302734
3.185	-0.00107728		3.185	0.000856255		3.185	-0.000301716
3.19	-0.0012893		3.19	0.000857708		3.19	-0.000309564
3.195	-0.000684471		3.195	0.000722704		3.195	-0.000320318
3.2	-0.000185436		3.2	-8.58667e-05		3.2	-0.000311598
3.205	0.000334526		3.205	-8.514e-05		3.205	-0.000307965
3.21	0.00032537		3.21	-0.000100689		3.21	-0.000300118
3.215	0.000180485		3.215	-9.57485e-05		3.215	-0.000303606
3.22	0.000275234		3.22	-9.34234e-05		3.22	-0.000238065
3.225	0.000375942		3.225	-9.03716e-05		3.225	-0.000252162
3.23	0.000393962		3.23	-9.96722e-05		3.23	-0.00025347
3.235	-0.000163347		3.235	-0.00010098		3.235	-0.000239809
3.24	-5.37742e-05		3.24	-0.000185267		3.24	-0.000202026
3.245	8.13751e-05		3.245	-0.000165794		3.245	-0.000194324
3.25	4.57712e-05		3.25	-0.000205612		3.25	-0.000206385
3.255	0.000162029		3.255	-0.000192242		3.255	-0.000211908
3.26	0.000217832		3.26	-0.00020256		3.26	-0.000203043
3.265	0.000516759		3.265	-0.000104177		3.265	-0.000202607
3.27	0.00102975		3.27	-7.91819e-05		3.27	-0.000178629
3.275	0.00119701		3.275	9.46445e-06		3.275	-0.000180663
3.28	0.00165797		3.28	1.61493e-05		3.28	-0.000181681
3.285	0.00192057		3.285	1.20802e-05		3.285	-0.00017703
3.29	0.00131458		3.29	2.63218e-05		3.29	-0.000151018
3.295	0.00124715		3.295	2.39966e-05		3.295	-0.000139683
3.3	0.0006211		3.3	3.83835e-05		3.3	-0.000120209
3.305	0.000122937		3.305	1.1499e-05		3.305	-0.000130382
3.31	-0.000353282		3.31	5.39544e-06		3.31	-0.000146077
3.315	-0.000139223		3.315	-7.38049e-05		3.315	-0.000159446
3.32	-0.000141403		3.32	-1.23338e-05		3.32	-0.000149564
3.325	0.000260121		3.325	7.86591e-06		3.325	-0.000221063
3.33	-0.000267107		3.33	0.000119618		3.33	-0.000201008
3.335	-0.000249232		3.335	0.000315367		3.335	-0.000204787
3.34	-0.000257806		3.34	0.000370298		3.34	-0.000201299
3.345	-0.000373918		3.345	0.000367973		3.345	-0.000229055
3.35	-0.000544381		3.35	0.000935455		3.35	-0.000260154
3.355	0.000421719		3.355	0.000946935		3.355	-0.000253615
3.36	0.000416778		3.36	0.000931822		3.36	-0.000247221
3.365	0.000681845		3.365	0.00106901		3.365	-0.000252888
3.37	0.000419684		3.37	0.000974837		3.37	-0.000263642
3.375	1.73872e-06		3.375	0.000941994		3.375	-0.000285731
3.38	0.000428258		3.38	0.000856836		3.38	-0.000284714
3.385	-8.90874e-05		3.385	0.000860324		3.385	-0.000280645
3.39	0.000322028		3.39	0.000896363		3.39	-0.000287911
3.395	0.000410965		3.395	0.000873984		3.395	-0.0003193
3.4	0.000540156		3.4	0.000899851		3.4	-0.000320754
3.405	0.000499902		3.405	0.00093342		3.405	-0.000328892
3.41	0.0014333		3.41	0.000930659		3.41	-0.000328746
3.415	0.00142676		3.415	0.000930078		3.415	-0.000316103
3.42	0.00118858		3.42	0.0009263		3.42	-0.000307093
3.425	0.00110604		3.425	0.000870932		3.425	-0.000313923
3.43	0.000836467		3.43	0.000906536		3.43	-0.000253034
3.435	0.00076773		3.435	0.000791732		3.435	-0.000269019
3.44	0.000781826		3.44	0.000588136		3.44	-0.000260881
3.445	0.000557885		3.445	0.000542505		3.445	-0.000272216
3.45	0.00100126		3.45	0.000543086		3.45	-0.000269019
3.455	0.00109267		3.455	-4.02356e-05		3.455	-0.000258556
3.46	0.00025765		3.46	-5.43318e-05		3.46	-0.000259428
3.465	7.68701e-05		3.465	-4.56125e-05		3.465	-0.000262334
3.47	-0.000114228		3.47	-0.000176983		3.47	-0.00026277
3.475	-0.000265799		3.475	-0.000179454		3.475	-0.000259718
3.48	-0.000326107		3.48	-0.000181924		3.48	-0.000252743
3.485	-0.000357206		3.485	-0.000182942		3.485	-0.000247947
3.49	-0.000219877		3.49	-0.000185267		3.49	-0.000252888
3.495	-0.000510957		3.495	-0.000221161		3.495	-0.000253179
3.5	-0.000584489		3.5	-0.000220725		3.5	-0.000242716
3.505	0.000271311		3.505	-0.000236129		3.505	-0.000245913
3.51	0.00137677		3.51	-0.000275657		3.51	-0.000235886
3.515	0.000440465		3.515	-0.000290334		3.515	-0.000162643
3.52	0.000534052		3.52	-0.000219417		3.52	-0.000163079
3.525	0.00127519		3.525	-0.000149082		3.525	-0.000166858
3.53	0.00152384		3.53	-0.000155185		3.53	-0.000145059
3.535	0.00154288		3.535	-0.000208954		3.535	-0.00014317
3.54	0.00205615		3.54	-0.000176693		3.54	-0.000134451
3.545	0.00214015		3.545	-0.000170589		3.545	-0.000139101
3.55	0.00226861		3.55	-0.000176547		3.55	-0.00014753
3.555	0.00183439		3.555	-0.000181634		3.555	-0.000147821
3.56	0.002241		3.56	-0.000184104		3.56	-0.000136776
3.565	0.00206763		3.565	-0.00018425		3.565	-6.23714e-05
3.57	0.00218011		3.57	-0.000178727		3.57	-6.2662e-05
3.575	0.00385219		3.575	-0.000176983		3.575	-5.67038e-05
3.58	0.00407714		3.58	-0.00017306		3.58	-5.06003e-05
3.585	0.00410403		3.585	-0.000165212		3.585	-4.62407e-05
3.59	0.00405084		3.59	-0.000169717		3.59	9.5629e-06
3.595	0.0040584		3.595	-0.00017335		3.595	2.52577e-05
3.6	0.00367722		3.6	-0.000172769		3.6	2.93267e-05
3.605	0.00379377		3.605	0.000478273		3.605	1.52304e-05
3.61	0.00292576		3.61	0.000466647		3.61	6.2205e-06
3.615	0.00180402		3.615	0.000461125		3.615	1.27956e-06
3.62	0.00181942		3.62	0.000468391		3.62	-5.84477e-05
3.625	0.0017828		3.625	0.0003982		3.625	2.65655e-05
3.63	0.00117492		3.63	0.00033266		3.63	2.14793e-05
3.635	0.000865677		3.635	0.000326411		3.635	1.71552e-06
3.64	0.000614415		3.64	0.000325103		3.64	-7.70489e-05
3.645	0.0002934		3.645	0.000358382		3.645	-1.73216e-05
3.65	2.64434e-05		3.65	0.000432642		3.65	-1.84842e-05
3.655	-3.22666e-05		3.655	0.000416075		3.655	-1.31073e-05
3.66	-7.44099e-05		3.66	0.000416947		3.66	8.30957e-05
3.665	-0.000403273		3.665	0.0004883		3.665	8.16425e-05
3.67	-0.000263474		3.67	0.000489172		3.67	-4.64306e-07
3.675	0.000587676		3.675	0.000471297		3.675	-3.18984e-07
3.68	-0.00118845		3.68	0.000462142		3.68	9.50121e-05
3.685	-0.00117726		3.685	0.000466356		3.685	9.37042e-05
3.69	-0.000685197		3.69	0.000472314		3.69	8.07706e-05
3.695	-0.000961745		3.695	0.000471006		3.695	9.37042e-05
3.7	-0.00103557		3.7	0.000497164		3.7	7.33592e-05
3.705	-0.000411847		3.705	0.000499344		3.705	7.36498e-05
3.71	-0.00030489		3.71	-0.000152569		3.71	7.75735e-05
3.715	-0.000361275		3.715	-0.00012583		3.715	8.44036e-05
3.72	-0.00032073		3.72	-0.000117547		3.72	8.26598e-05
3.725	-8.25479e-05		3.725	-0.000107229		3.725	7.1034e-05
3.73	0.000360393		3.73	-0.000107665		3.73	-1.90655e-05
3.735	0.00033191		3.735	-0.000112461		3.735	-1.32526e-05
3.74	0.000393236		3.74	-0.000102143		3.74	-7.7304e-06
3.745	0.000387859		3.745	-7.52582e-05		3.745	5.52947e-07
3.75	0.000353127		3.75	-0.000113332		3.75	-6.84749e-05
3.755	0.00113423		3.755	-0.000190934		3.755	-7.19626e-05
3.76	0.00107378		3.76	-0.000128446		3.76	-7.19626e-05
3.765	0.00109921		3.765	-0.000117111		3.765	-0.000163225
3.77	0.00123174		3.77	-0.000185848		3.77	-0.000164097
3.775	0.00132882		3.775	-0.000184395		3.775	-0.000153052
3.78	0.00047418		3.78	-0.000151552		3.78	-0.000146658
3.785	0.000664115		3.785	-0.000127865		3.785	-0.000187784
3.79	0.00101754		3.79	-0.000133242		3.79	-0.000148257
3.795	0.00113932		3.795	-0.000146756		3.795	-0.000145786
3.8	0.00115036		3.8	-0.000151843		3.8	-0.000198829
3.805	0.00114644		3.805	-0.000145885		3.805	-0.000189092
3.81	0.000582009		3.81	-0.000145158		3.81	-0.00019287
3.815	0.000317959		3.815	-0.000144141		3.815	-0.000169038
3.82	0.00039992		3.82	-0.000142687		3.82	-0.000167148
3.825	0.000461828		3.825	-0.000146466		3.825	-0.000163951
3.83	0.000290493		3.83	-0.000152715		3.83	-0.000167003
3.835	-0.000160586		3.835	-0.000154313		3.835	-0.0001702
3.84	-0.000105945		3.84	-0.000148355		3.84	-0.000140409
3.845	8.44268e-05		3.845	-0.000148646		3.845	-0.000149274
3.85	0.000135871		3.85	-0.000174222		3.85	-0.000131399
3.855	0.000392364		3.855	-0.000201979		3.855	-0.000128493
3.86	0.000350656		3.86	-0.000200816		3.86	-0.000113961
3.865	0.000504552		3.865	-0.000242233		3.865	-0.000103933
3.87	0.000536959		3.87	-0.0002386		3.87	-0.000108874
3.875	0.000250094		3.875	-0.000245575		3.875	-0.000103497
3.88	0.000139358		3.88	-0.000254295		3.88	-0.000116867
3.885	-5.2757e-05		3.885	-0.000281324		3.885	-0.000119338
3.89	-0.000144019		3.89	-0.000294549		3.89	-0.000164969
3.895	-0.000693045		3.895	-0.000297165		3.895	-0.000208274
3.9	-0.00111651		3.9	-0.000298327		3.9	-0.000207112
3.905	-0.00123103		3.905	-0.000288009		3.905	-0.000223243
3.91	-0.00106841		3.91	-0.000316492		3.91	-0.000226876
3.915	-0.00113555		3.915	-0.000319689		3.915	-0.000237629
3.92	-0.00103295		3.92	-0.000314458		3.92	-0.000197521
3.925	-0.000778639		3.925	-0.000343522		3.925	-0.000196358
3.93	-0.000584199		3.93	-0.00034701		3.93	-0.000195196
3.935	-0.000598586		3.935	-0.000307192		3.935	-0.000196213
3.94	-0.000460966		3.94	-0.000314458		3.94	-0.000196649
3.945	-0.000517932		3.945	-0.000312569		3.945	-0.000230363
3.95	-0.000516624		3.95	-0.000277546		3.95	-0.00016555
3.955	-0.000539004		3.955	-0.000276819		3.955	-0.000175286
3.96	-0.00077428		3.96	-0.00027711		3.96	-0.000172961
3.965	-0.00149115		3.965	-0.000273477		3.965	-0.000181826
3.97	-0.00106798		3.97	-0.000281179		3.97	-0.000196939
3.975	-0.000670375		3.975	-0.000296293		3.975	0.000118845
3.98	-0.000228742		3.98	-0.000267664		3.98	0.000114049
3.985	-0.000348632		3.985	-0.000258945		3.985	0.00013018
3.99	1.4963e-05		3.99	-0.000258945		3.99	0.000125384
3.995	-2.48552e-05		3.995	-0.00022741		3.995	0.000158663
4	-2.51458e-05		4	-0.000220871		4	0.000161134
4.005	2.73154e-05		4.005	-0.000209681		4.005	0.000160843
4.01	-2.31113e-05		4.01	-0.000213023		4.01	0.00015939
4.015	-0.000235572		4.015	-0.000211425		4.015	0.000210834
4.02	-9.66441e-05		4.02	-0.000216656		4.02	0.000227546
4.025	-0.000140386		4.025	0.000139091		4.025	0.00016404
4.03	-0.000527233		4.03	0.000148537		4.03	0.000155321
4.035	-0.000491774		4.035	0.000153333		4.035	0.000290325
4.04	-0.000506597		4.04	0.000109591		4.04	0.000303549
4.045	-0.00073606		4.045	0.000116567		4.045	0.000309362
4.05	-0.000804216		4.05	0.000108283		4.05	0.000310234
4.055	-0.000833426		4.055	6.30882e-05		4.055	0.000249925
4.06	-0.000844034		4.06	6.68666e-05		4.06	0.000248617
4.065	-0.00101508		4.065	8.27066e-05		4.065	0.000239898
4.07	-0.000927449		4.07	7.68938e-05		4.07	0.000240915
4.075	-0.00147299		4.075	6.71572e-05		4.075	0.000273322
4.08	-0.00176915		4.08	5.65487e-05		4.08	-3.44696e-05
4.085	-0.00163589		4.085	3.64943e-05		4.085	-3.7376e-05
4.09	-0.00159273		4.09	5.18984e-05		4.09	-4.71126e-05
4.095	-0.00192116		4.095	4.84107e-05		4.095	3.99352e-05
4.1	-0.00193424		4.1	1.12083e-05		4.1	-4.24267e-06
4.105	-0.0018655		4.105	5.39544e-06		4.105	-3.22542e-06
4.11	-0.00217998		4.11	1.77478e-05		4.11	-7.5495e-07
4.115	-0.00216908		4.115	1.41147e-05		4.115	-2.83406e-08
4.12	-0.00197173		4.12	7.72059e-06		4.12	-4.58047e-05
4.125	-0.00210194		4.125	5.00092e-05		4.125	-5.26348e-05
4.13	-0.00127927		4.13	-0.000312859		4.13	-5.69945e-05
4.135	-0.000983543		4.135	-0.00032681		4.135	-4.1881e-05
4.14	-0.00110285		4.14	-0.000325066		4.14	-0.000177176
4.145	-0.000818312		4.145	-0.00029295		4.145	0.000376936
4.15	-0.000213047		4.15	-0.00026781		4.15	0.000675573
4.155	-0.000217843		4.155	-0.000271297		4.155	0.000711322
4.16	2.00493e-05		4.16	-0.000282342		4.16	0.000916226
4.165	8.1811e-05		4.165	-0.000280743		4.165	0.000911866
4.17	0.0001039		4.17	-0.000294549		4.17	0.000929014
4.175	6.09837e-06		4.175	-0.000298036		4.175	0.000940785
4.18	1.83054e-05		4.18	-9.57485e-05		4.18	0.000999786
4.185	-5.81339e-05		4.185	-8.5576e-05		4.185	0.00105108
4.19	-0.000498895		4.19	-8.57213e-05		4.19	0.00105079
4.195	-0.000514299		4.195	-0.000105485		4.195	0.00106227
4.2	-0.000495262		4.2	-0.000100835		4.2	0.000978133
4.205	-0.000552373		4.205	-9.63298e-05		4.205	0.000975081
4.21	-0.000327996		4.21	-7.22064e-05		4.21	0.000968251
4.215	-0.000111758		4.215	-0.000107084		4.215	0.000959386
4.22	0.000822371		4.22	-9.7783e-05		4.22	0.000963165
4.225	0.000660482		4.225	-9.19702e-05		4.225	0.000961275
4.23	0.000798683		4.23	4.76841e-05		4.23	0.000960839
4.235	-2.87789e-05		4.235	5.05905e-05		4.235	0.000962583
4.24	-0.000297188		4.24	6.90464e-05		4.24	0.000956625
4.245	-0.000493663		4.245	7.36967e-05		4.245	0.00101911
4.25	-0.000621546		4.25	6.0763e-05		4.25	0.000454538
4.255	-0.000772536		4.255	3.53317e-05		4.255	0.000180752
4.26	-0.000786196		4.26	3.98367e-05		4.26	0.000155321
4.265	-0.00108396		4.265	0.000135168		4.265	-5.03097e-05
4.27	-0.00106914		4.27	0.000135168		4.27	-5.68492e-05
4.275	-0.00111143		4.275	0.000150863		4.275	-2.5605e-05
4.28	-0.000975114		4.28	0.000158565		4.28	-3.22898e-05
4.285	-0.000824416		4.285	-3.10803e-05		4.285	-0.000112071
4.29	-0.000803344		4.29	7.60218e-05		4.29	-0.000169328
4.295	-0.000956659		4.295	6.43961e-05		4.295	-0.000169474
4.3	-0.000445416		4.3	8.13987e-05		4.3	-0.000173688
4.305	6.64069e-05		4.305	8.86648e-05		4.305	-7.63223e-05
4.31	6.36458e-05		4.31	8.98274e-05		4.31	-7.05094e-05
4.315	0.000213618		4.315	6.23616e-05		4.315	-6.39699e-05
4.32	0.000378849		4.32	0.000156094		4.32	-5.01644e-05
4.325	-0.000476515		4.325	0.0001497		4.325	-5.58319e-05
4.33	-0.000527378		4.33	0.000145922		4.33	-5.9029e-05
4.335	-0.000673426		4.335	-2.93365e-05		4.335	-7.18173e-05
4.34	-0.000304745		4.34	-8.534e-07		4.34	-6.65857e-05
4.345	0.000200248		4.345	-1.91639e-05		4.345	0.000115938
4.35	0.000225098		4.35	-2.51221e-05		4.35	4.70559e-05
4.355	0.000333218		4.355	-3.96543e-05		4.355	4.32776e-05
4.36	6.5535e-05		4.36	-3.19523e-05		4.36	1.78462e-05
4.365	0.000152147		4.365	-1.13166e-05		4.365	1.11614e-05
4.37	0.000222337		4.37	-0.000100544		4.37	1.52304e-05
4.375	0.00109572		4.375	-8.74652e-05		4.375	1.97354e-05
4.38	0.00113176		4.38	-0.000101561		4.38	-1.93561e-05
4.385	0.00100359		4.385	-0.000102433		4.385	-2.66222e-05
4.39	0.0010777		4.39	-0.000103305		4.39	-3.09819e-05
4.395	0.00174357		4.395	-0.000215494		4.395	-3.011e-05
4.4	0.00186811		4.4	-0.000194422		4.4	0.00015968
4.405	0.00192624		4.405	-0.000179745		4.405	0.000174212
4.41	0.00174487		4.41	-0.00018919		4.41	7.40858e-05
4.415	0.00196402		4.415	-0.00016405		4.415	5.81004e-05
4.42	0.00146818		4.42	-0.000145594		4.42	6.37679e-05
4.425	0.00207606		4.425	-0.000221452		4.425	6.18787e-05
4.43	0.00190807		4.43	-0.000222324		4.43	7.03074e-05
4.435	0.00191287		4.435	-0.00016434		4.435	7.17606e-05
4.44	0.00264224		4.44	-0.000160126		4.44	9.21057e-05
4.445	0.00251552		4.445	-0.000175821		4.445	8.7746e-05
4.45	0.00203668		4.45	-0.000174658		4.45	-0.00010902
4.455	0.0020903		4.455	-0.000185412		4.455	-0.000106985
4.46	0.00184442		4.46	-0.00015969		4.46	-8.56229e-05
4.465	0.00166437		4.465	-0.000155185		4.465	-7.82115e-05
4.47	0.00167556		4.47	8.01123e-06		4.47	-8.08273e-05
4.475	0.00146237		4.475	1.17896e-05		4.475	-9.00271e-07
4.48	0.000619502		4.48	-9.71803e-06		4.48	8.4359e-07
4.485	0.000617322		4.485	3.94007e-05		4.485	6.94711e-06
4.49	0.000657576		4.49	3.86741e-05		4.49	7.38307e-06
4.495	0.000550474		4.495	4.87013e-05		4.495	6.80178e-06
4.5	-0.000125999		4.5	0.000120781		4.5	8.40032e-06
4.505	0.000427677		4.505	0.000109301		4.505	-0.000184296
4.51	-0.000125999		4.51	6.55587e-05		4.51	-0.000202462
4.515	5.95768e-05		4.515	6.80291e-05		4.515	-0.000204205
4.52	-5.07225e-05		4.52	3.95461e-05		4.52	-0.000191562
4.525	-9.16042e-06		4.525	2.7339e-05		4.525	-0.000173107
4.53	-0.000545689		4.53	2.76297e-05		4.53	-0.000180663
4.535	-0.00026638		4.535	2.50139e-05		4.535	0.000210543
4.54	-0.000263474		4.54	-2.41049e-05		4.54	0.000249489
4.545	-0.000975696		4.545	-2.46862e-05		4.545	0.000251233
4.55	-0.000912917		4.55	-3.64572e-05		4.55	0.000252977
4.555	-0.000854933		4.555	-3.76198e-05		4.555	0.000264312
4.56	-0.000472446		4.56	-3.70385e-05		4.56	0.000262132
4.565	-0.000500929		4.565	-5.73836e-05		4.565	0.000235974
4.57	-0.000498023		4.57	-6.46497e-05		4.57	0.000227691
4.575	-0.000358659		4.575	-0.000115512		4.575	0.000228272
4.58	-0.000115245		4.58	-0.00011217		4.58	0.000189471
4.585	-0.000138642		4.585	-0.000101416		4.585	0.000187146
4.59	7.11562e-06		4.59	-0.000149808		4.59	0.00017552
4.595	5.98674e-05		4.595	-0.000141961		4.595	0.000319825
4.6	7.22198e-05		4.6	-6.78468e-05		4.6	0.000325783
4.605	0.000394544		4.605	-0.000126266		4.605	0.000326074
4.61	-0.000112775		4.61	-0.000114931		4.61	0.000326219
4.615	-0.000161167		4.615	1.20802e-05		4.615	0.00032215
4.62	-0.000752917		4.62	4.21619e-05		4.62	0.000323894
4.625	-0.000844034		4.625	4.63762e-05		4.625	0.000310379
4.63	-0.000857404		4.63	4.8556e-05		4.63	0.000290179
4.635	-0.00102191		4.635	4.78294e-05		4.635	0.000299771
4.64	-0.00130441		4.64	4.92826e-05		4.64	-9.27436e-05
4.645	-0.000947649		4.645	9.28792e-05		4.645	-0.00012951
4.65	-0.000940383		4.65	0.000128192		4.65	-0.000144478
4.655	-0.00122914		4.655	0.00012921		4.655	-0.000146658
4.66	-0.0013034		4.66	0.00013633		4.66	-6.14995e-05
4.665	-0.00137853		4.665	0.000146648		4.665	-4.95831e-05
4.67	-0.00136559		4.67	0.000128192		4.67	-4.2317e-05
4.675	-0.00107451		4.675	0.000124414		4.675	-4.15904e-05
4.68	-0.00111375		4.68	-7.68353e-06		4.68	-4.52234e-05
4.685	-0.00121083		4.685	-5.35838e-06		4.685	-4.39155e-05
4.69	-0.000582891		4.69	0.000191989		4.69	-4.17357e-05
4.695	-0.000709611		4.695	0.000187629		4.695	-4.01372e-05
4.7	-0.000724289		4.7	0.000182107		4.7	-0.000181826
4.705	-0.000402547		4.705	9.92733e-05		4.705	-0.00018604
4.71	-0.000670665		4.71	9.57856e-05		4.71	-0.000200282
4.715	-0.000620965		4.715	8.05268e-05		4.715	-0.000178193
4.72	-0.000506161		4.72	-2.48315e-05		4.72	-0.000166567
4.725	-0.000369994		4.725	-3.87824e-05		4.725	-0.000105532
4.73	-0.000159133		4.73	-3.9509e-05		4.73	-9.75393e-05
4.735	0.000118287		4.735	-4.11075e-05		4.735	-0.000103497
4.74	-4.67988e-05		4.74	-2.78833e-05		4.74	-0.000111635
4.745	3.618e-05		4.745	-3.19523e-05		4.745	-0.000115559
4.75	-0.000303292		4.75	-8.20883e-05		4.75	-0.0001112
4.755	-0.000278732		4.755	-0.000121761		4.755	-0.000104224
4.76	-0.000204182		4.76	-0.000121035		4.76	-9.98644e-05
4.765	-0.000261875		4.765	-0.00011682		4.765	-0.00017674
4.77	-0.000522582		4.77	-0.000119		4.77	-0.000190545
4.775	-0.000495698		4.775	-8.44134e-05		4.775	-0.000185895
4.78	-0.000737368		4.78	7.70391e-05		4.78	-0.000185604
4.785	-0.000470848		4.785	8.43052e-05		4.785	-0.000181535
4.79	-0.000182529		4.79	0.000114241		4.79	-0.000231526
4.795	-0.000665288		4.795	-9.28421e-05		4.795	-0.000239519
4.8	-0.000685633		4.8	-9.54579e-05		4.8	-0.000236322
4.805	-0.000693626		4.805	-9.16795e-05		4.805	-0.000237194
4.81	-0.00118351		4.81	-8.99357e-05		4.81	-0.000241117
4.815	-0.000972063		4.815	-8.67386e-05		4.815	-0.000230073
4.82	-0.000888793		4.82	-8.36868e-05		4.82	-0.000248238
4.825	-0.000626923		4.825	-8.80465e-05		4.825	-0.000119338
4.83	-0.00027103		4.83	-0.000107956		4.83	-0.000183279
4.835	-0.000151576		4.835	-0.000114204		4.835	-0.000183715
4.84	-0.000296171		4.84	-0.000111589		4.84	-0.000180373
4.845	-0.000215808		4.845	-7.08985e-05		4.845	-0.000175286
4.85	-0.000287597		4.85	-6.62482e-05		4.85	-0.000183134
4.855	-0.000141258		4.855	-6.77014e-05		4.855	-0.00010466
4.86	-0.000191975		4.86	-6.61029e-05		4.86	-9.2017e-05
4.865	-0.000192992		4.865	-5.36052e-05		4.865	-9.04185e-05
4.87	0.000509348		4.87	-6.0726e-05		4.87	3.31406e-06
4.875	0.0010235		4.875	-6.14526e-05		4.875	7.81904e-06
4.88	0.000981498		4.88	-8.90637e-05		4.88	6.2205e-06
4.885	0.00155145		4.885	-0.000191806		4.885	7.09243e-06
4.89	0.00164228		4.89	-0.000185121		4.89	4.47664e-06
4.895	0.00123232		4.895	-0.000222469		4.895	4.33131e-06
4.9	0.00119585		4.9	-0.000220144		4.9	2.9036e-05
4.905	0.00116693		4.905	-0.000213314		4.905	2.83094e-05
4.91	0.00137503		4.91	-0.000112751		4.91	3.55755e-05
4.915	0.0015529		4.915	-5.08441e-05		4.915	3.73194e-05
4.92	0.00137358		4.92	5.82926e-05		4.92	4.2115e-05
4.925	0.00108104		4.925	6.77385e-05		4.925	5.15609e-05
4.93	0.000761772		4.93	6.96277e-05		4.93	-8.53322e-05
4.935	0.000283082		4.935	6.86104e-05		4.935	-8.37337e-05
4.94	-2.95789e-07		4.94	6.89011e-05		4.94	-8.25711e-05
4.945	-0.000165672		4.945	6.9337e-05		4.945	-8.53322e-05
4.95	0.000181938		4.95	1.62946e-05		4.95	-8.96919e-05
4.955	0.000230475		4.955	1.62946e-05		4.955	-8.31524e-05
4.96	0.000191674		4.96	1.73118e-05		4.96	-0.000164678
4.965	0.000221465		4.965	3.21346e-05		4.965	-0.000176449
4.97	0.000100267		4.97	1.64399e-05		4.97	-0.000185023
4.975	-0.000108561		4.975	1.60039e-05		4.975	-0.000291544
4.98	-0.000633608		4.98	6.67212e-05		4.98	-0.000287911
4.985	-0.000577078		4.985	8.89555e-05		4.985	-0.000282098
4.99	-0.00109995		4.99	3.72209e-05		4.99	-0.000284859
4.995	-0.00165929		4.995	1.93463e-05		4.995	-8.82387e-05
5	-0.0016853		5	2.3706e-05		5	-8.27164e-05
5.005	-0.00181667		5.005	3.62037e-05		5.005	-8.3879e-05
5.01	-0.00175985		5.01	3.50411e-05		5.01	-8.72214e-05
5.015	-0.00177715		5.015	-7.7002e-05		5.015	-9.55048e-05
5.02	-0.00162877		5.02	-0.000107665		5.02	-9.04185e-05
5.025	-0.00158677		5.025	-0.000228427		5.025	-4.62407e-05
5.03	-0.00160552		5.03	-0.000233368		5.03	-7.25439e-05
5.035	-0.00151208		5.035	-0.000238455		5.035	-7.08001e-05
5.04	-0.00139756		5.04	-0.000237147		5.04	-6.68764e-05
5.045	-0.00143259		5.045	-0.000231188		5.045	-6.25167e-05
5.05	-0.00134103		5.05	-0.000224213		5.05	-6.41153e-05
5.055	-0.0012255		5.055	-0.000226248		5.055	0.000665546
5.06	-0.00125806		5.06	-0.000226248		5.06	0.000667144
5.065	-0.00134903		5.065	-0.000223777		5.065	0.00067005
5.07	-0.00130558		5.07	-0.000222469		5.07	0.000749106
5.075	-0.00131924		5.075	-0.000224213		5.075	0.000754192
5.08	-0.0017055		5.08	-0.000224504		5.08	0.000774246
5.085	-0.00182568		5.085	-0.000259672		5.085	0.000770032
5.09	-0.00128247		5.09	-0.000268827		5.09	0.000748234
5.095	-0.00124585		5.095	-0.000277691		5.095	0.000749542
5.1	-0.000923235		5.1	-0.000270425		5.1	0.000579079
5.105	-0.000870337		5.105	-0.000270716		5.105	0.000579515
5.11	-0.000847522		5.11	-0.000260979		5.11	0.000629796
5.115	-0.000903035		5.115	-0.000258654		5.115	0.000621949
5.12	-0.0011232		5.12	-0.000250516		5.12	0.000626163
5.125	-0.00146005		5.125	-0.000284376		5.125	0.000623693
5.13	-0.00129104		5.13	-0.000258073		5.13	0.000575301
5.135	-0.00122797		5.135	-0.000266211		5.135	0.000703329
5.14	-0.00122449		5.14	-0.000266356		5.14	0.000704201
5.145	-0.0013063		5.145	-0.0002588		5.145	0.000856062
5.15	-0.00130935		5.15	-0.00025444		5.15	0.000850831
5.155	-6.78704e-05		5.155	-0.000273768		5.155	0.000859405
5.16	-0.000279168		5.16	-0.000265048		5.16	0.000131633
5.165	-0.000149396		5.165	-0.000263886		5.165	0.000129744
5.17	0.00110648		5.17	-0.000265048		5.17	0.00011899
5.175	0.00105532		5.175	-0.000194858		5.175	3.79006e-05
5.18	0.00115748		5.18	-0.00019108		5.18	3.84819e-05
5.185	0.00135047		5.185	-0.000189917		5.185	2.35138e-05
5.19	0.0015856		5.19	-0.000205321		5.19	2.0898e-05
5.195	0.000999809		5.195	-0.000216947		5.195	3.48489e-05
5.2	0.00125267		5.2	-0.000195585		5.2	3.58661e-05
5.205	0.00177452		5.205	-0.000189336		5.205	8.4359e-07
5.21	0.00187363		5.21	-0.000190353		5.21	-1.48156e-06
5.215	0.00181986		5.215	-0.000217964		5.215	-6.20807e-05
5.22	0.00184253		5.22	-0.000224649		5.22	-4.50781e-05
5.225	0.00182015		5.225	-0.00022523		5.225	-5.06003e-05
5.23	0.00280282		5.23	-0.000185703		5.23	-5.496e-05
5.235	0.00270443		5.235	-0.000210698		5.235	-5.8593e-05
5.24	0.00267697		5.24	-0.00020721		5.24	-5.68492e-05
5.245	0.00258062		5.245	-0.000204159		5.245	-5.35068e-05
5.25	0.00257234		5.25	-0.000214186		5.25	-0.000212343
5.255	0.00267624		5.255	-0.000221452		5.255	-0.000117594
5.26	0.00145249		5.26	-0.000213314		5.26	-0.000124278
5.265	0.0012284		5.265	-0.000212733		5.265	-0.000120209
5.27	0.00192842		5.27	-0.00015751		5.27	-0.000113234
5.275	0.0010639		5.275	-0.000159835		5.275	-0.000111054
5.28	0.00112275		5.28	-0.000238745		5.28	-8.80934e-05
5.285	0.00104282		5.285	-0.000233223		5.285	-9.07091e-05
5.29	0.00143229		5.29	-0.000235257		5.29	-9.52141e-05
5.295	0.00141979		5.295	-0.000240925		5.295	-9.39062e-05
5.3	0.00186738		5.3	-0.000243105		5.3	-8.50416e-05
5.305	0.00190981		5.305	-0.000266356		5.305	-8.35884e-05
5.31	0.00122026		5.31	-0.000275512		5.31	-7.38518e-05
5.315	0.00132649		5.315	-0.000279871		5.315	0.000563239
5.32	0.00178745		5.32	-0.000271733		5.32	0.000553212
5.325	0.00216791		5.325	-0.000261415		5.325	0.000643166
5.33	0.00213288		5.33	-0.000167102		5.33	0.000641131
5.335	0.00195152		5.335	-0.000211861		5.335	0.000644474
5.34	0.0017379		5.34	-0.000208664		5.34	0.00065174
5.345	0.00186593		5.345	-0.000206048		5.345	0.000567889
5.35	0.00216238		5.35	-0.000205902		5.35	0.000549433
5.355	0.00217546		5.355	-0.000145303		5.355	0.000552921
5.36	0.00204002		5.36	-0.000108392		5.36	0.000465873
5.365	0.00220424		5.365	-0.000105485		5.365	0.000467036
5.37	0.00235101		5.37	-0.000104323		5.37	0.000457735
5.375	0.0017068		5.375	-0.000151988		5.375	0.000447563
5.38	0.00135614		5.38	-8.94997e-05		5.38	0.000450905
5.385	0.00171247		5.385	-8.92091e-05		5.385	0.000433757
5.39	0.00175141		5.39	-9.60392e-05		5.39	0.00043274
5.395	0.00108933		5.395	0.000598308		5.395	0.000434484
5.4	0.000968129		5.4	0.000604557		5.4	0.00044175
5.405	0.000485515		5.405	0.000641324		5.405	0.000431868
5.41	5.46359e-05		5.41	0.00064176		5.41	0.000426201
5.415	-9.03953e-05		5.415	0.000639289		5.415	0.000431141
5.42	-0.000245454		5.42	0.000650915		5.42	-0.000202462
5.425	-0.000687668		5.425	0.000652223		5.425	-0.000136921
5.43	-0.00107335		5.43	0.000645102		5.43	-0.000232979
5.435	-0.000926286		5.435	0.00053829		5.435	-0.000234432
5.44	-0.00162935		5.44	0.000538145		5.44	-8.75121e-05
5.445	-0.00147807		5.445	0.000543813		5.445	-9.05638e-05
5.45	-0.00141602		5.45	0.000545266		5.45	-0.000120936
5.455	-0.00167469		5.455	0.000538581		5.455	-2.72035e-05
5.46	-0.000861473		5.46	0.000502396		5.46	-2.35705e-05
5.465	-0.000859438		5.465	0.000462432		5.465	-3.57775e-05
5.47	-0.000621546		5.47	0.000459235		5.47	-1.26713e-05
5.475	-0.000989211		5.475	0.000594821		5.475	-1.23807e-05
5.48	-0.000847231		5.48	0.000620397		5.48	-6.56782e-06
5.485	-0.000792009		5.485	0.000573749		5.485	3.31406e-06
5.49	-0.000913789		5.49	0.000561833		5.49	-9.00271e-07
5.495	-0.000527087		5.495	0.000815274		5.495	-4.53332e-06
5.5	-0.000181657		5.5	0.000254041		5.5	2.78734e-05
5.505	-1.42467e-05		5.505	0.000257383		5.505	3.04892e-05
5.51	0.000152292		5.51	0.000219164		5.51	0.00013454
5.515	0.000226406		5.515	0.000218583		5.515	0.000132796
5.52	0.000720646		5.52	0.000246775		5.52	0.000131633
5.525	0.000787203		5.525	0.000243433		5.525	0.000128872
5.53	0.000753634		5.53	0.000238928		5.53	6.62384e-05
5.535	0.00106288		5.535	0.00023544		5.535	6.40586e-05
5.54	0.0010482		5.54	0.000241398		5.54	7.56843e-05
5.545	0.00105358		5.545	0.00024227		5.545	-7.1236e-05
5.55	0.000912906		5.55	0.000243433		5.55	-2.64769e-05
5.555	0.000728202		5.555	0.00023791		5.555	-2.99646e-05
5.56	0.00136282		5.56	0.000239654		5.56	-5.17629e-05
5.565	0.000700301		5.565	0.000290226		5.565	-5.13269e-05
5.57	0.000961589		5.57	0.000287029		5.57	-5.03097e-05
5.575	0.000873088		5.575	0.000283251		5.575	-7.5305e-05
5.58	0.00107741		5.58	0.000138946		5.58	-7.22533e-05
5.585	0.000730673		5.585	0.000109591		5.585	-7.31252e-05
5.59	0.00082179		5.59	0.000301707		5.59	-8.28618e-05
5.595	0.000513562		5.595	0.000359109		5.595	-8.54776e-05
5.6	6.64069e-05		5.6	0.000111771		5.6	-7.82115e-05
5.605	-0.000176426		5.605	-2.7302e-05		5.605	0.00052967
5.61	-1.27935e-05		5.61	-2.87552e-05		5.61	0.0005163
5.615	-9.49003e-05		5.615	-2.78833e-05		5.615	0.00041254
5.62	5.62344e-05		5.62	-2.89005e-05		5.62	0.000419952
5.625	-0.000355026		5.625	-4.86643e-05		5.625	0.000419225
5.63	-0.000506161		5.63	-5.2588e-05		5.63	0.000426055
5.635	-0.00019866		5.635	-4.88096e-05		5.635	0.000429252
5.64	-0.000498895		5.64	-4.34327e-05		5.64	0.000453085
5.645	-0.000624598		5.645	-4.06716e-05		5.645	0.000448871
5.65	-0.000668776		5.65	-4.22701e-05		5.65	0.000449597
5.655	-0.000737368		5.655	-5.34599e-05		5.655	0.000402513
5.66	-0.000744053		5.66	7.28462e-06		5.66	0.000439861
5.665	-0.00138405		5.665	1.99276e-05		5.665	0.000381877
5.67	-0.00143855		5.67	-4.69204e-05		5.67	0.000371124
5.675	-0.00113758		5.675	-4.18341e-05		5.675	0.00038987
5.68	-0.00146848		5.68	-1.75654e-05		5.68	0.000394811
5.685	-0.00163662		5.685	-2.25063e-05		5.685	0.000400043
5.69	-0.00156483		5.69	-2.67207e-05		5.69	0.000436664
5.695	-0.000651919		5.695	-0.000235839		5.695	0.000434629
5.7	-0.000122657		5.7	-0.000245866		5.7	0.000436809
5.705	-1.8897e-05		5.705	-0.00024761		5.705	0.000436373
5.71	-6.46733e-05		5.71	-0.000248336		5.71	-0.000204496
[truncated: 70,884 more rows]

## Sheet: e
Orange			yellow			gray
[truncated: 72,028 more rows]

## Sheet: f
Orange			yellow			gray
[truncated: 72,028 more rows]
