# Supplementary material for: An electrochemiluminescence device powered by streaming potential for the detection of amines in flowing solution
Source: Nat Commun. 2025 Sep 8;16:8217. doi: 10.1038/s41467-025-63548-2 (PMC12417550; doi:10.1038/s41467-025-63548-2)
Supplement: Supplementary file 6 — Source Data [file 41467_2025_63548_MOESM6_ESM.zip › Source Data/Supplementary Fig.7.xlsx]

## Sheet: b
Potential applied (V)	Scan	Current/mA
0.00244141	1	0.000255219
0.00488281	1	0.000352386
0.00732422	1	0.00034494
0.00976562	1	0.000329559
0.012207	1	0.000352081
0.0146484	1	0.000417236
0.0170898	1	0.000436829
0.0195312	1	0.000383484
0.0219727	1	0.000362183
0.0244141	1	0.000412994
0.0268555	1	0.000454987
0.0292969	1	0.000425781
0.0317383	1	0.000377045
0.0341797	1	0.000385864
0.0366211	1	0.000450043
0.0390625	1	0.000446716
0.0415039	1	0.000400818
0.0439453	1	0.000370026
0.0463867	1	0.000410187
0.0488281	1	0.000459076
0.0512695	1	0.000424438
0.0537109	1	0.000372009
0.0561523	1	0.000377167
0.0585938	1	0.000432678
0.0610352	1	0.000438202
0.0634766	1	0.000390442
0.065918	1	0.000354858
0.0683594	1	0.000388184
0.0708008	1	0.000436462
0.0732422	1	0.000400208
0.0756836	1	0.000354828
0.078125	1	0.000348328
0.0805664	1	0.000402771
0.0830078	1	0.000413177
0.0854492	1	0.000364197
0.0878906	1	0.000328003
0.090332	1	0.000350494
0.0927734	1	0.000405304
0.0952148	1	0.000382843
0.0976562	1	0.000326294
0.100098	1	0.000310852
0.102539	1	0.000362854
0.10498	1	0.000383453
0.107422	1	0.000341675
0.109863	1	0.000297394
0.112305	1	0.000309906
0.114746	1	0.000372192
0.117188	1	0.000356903
0.119629	1	0.000300049
0.12207	1	0.00027713
0.124512	1	0.000329102
0.126953	1	0.00036026
0.129395	1	0.000309082
0.131836	1	0.000262207
0.134277	1	0.000272186
0.136719	1	0.000342804
0.13916	1	0.000328461
0.141602	1	0.000272278
0.144043	1	0.00025531
0.146484	1	0.00029068
0.148926	1	0.000334991
0.151367	1	0.000293457
0.153809	1	0.00023584
0.15625	1	0.000249817
0.158691	1	0.000306885
0.161133	1	0.000310425
0.163574	1	0.000259521
0.166016	1	0.000217957
0.168457	1	0.00025705
0.170898	1	0.000298798
0.17334	1	0.000262817
0.175781	1	0.000216919
0.178223	1	0.000229523
0.180664	1	0.000270935
0.183105	1	0.000276001
0.185547	1	0.000237183
0.187988	1	0.000202637
0.19043	1	0.000220062
0.192871	1	0.00025882
0.195312	1	0.00025293
0.197754	1	0.000194305
0.200195	1	0.000168732
0.202637	1	0.000255127
0.205078	1	0.000265106
0.20752	1	0.000192749
0.209961	1	0.000158691
0.212402	1	0.00020578
0.214844	1	0.000249481
0.217285	1	0.000222107
0.219727	1	0.000156799
0.222168	1	0.000158264
0.224609	1	0.000215637
0.227051	1	0.000234192
0.229492	1	0.000190247
0.231934	1	0.000139832
0.234375	1	0.000166229
0.236816	1	0.000229919
0.239258	1	0.000212158
0.241699	1	0.000154236
0.244141	1	0.000139435
0.246582	1	0.000187408
0.249023	1	0.000209869
0.251465	1	0.000180115
0.253906	1	0.00013736
0.256348	1	0.000126038
0.258789	1	0.000205109
0.26123	1	0.000208862
0.263672	1	0.000147888
0.266113	1	0.000125793
0.268555	1	0.000173492
0.270996	1	0.000203003
0.273438	1	0.000170685
0.275879	1	0.000122894
0.27832	1	0.000134979
0.280762	1	0.000181946
0.283203	1	0.000190155
0.285645	1	0.000145203
0.288086	1	0.000124023
0.290527	1	0.000154755
0.292969	1	0.000195984
0.29541	1	0.000177429
0.297852	1	0.000122467
0.300293	1	0.000117493
0.302734	1	0.000171661
0.305176	1	0.000194733
0.307617	1	0.000149017
0.310059	1	0.000115723
0.3125	1	0.00014859
0.314941	1	0.000201996
0.317383	1	0.000169617
0.319824	1	0.000117371
0.322266	1	0.000122803
0.324707	1	0.000174286
0.327148	1	0.000199463
0.32959	1	0.000161865
0.332031	1	0.000111115
0.334473	1	0.000155396
0.336914	1	0.000205261
0.339355	1	0.000160522
0.341797	1	0.000115417
0.344238	1	4.66614e-05
0.34668	1	0.000185699
0.349121	1	0.00020343
0.351562	1	0.000166443
0.354004	1	0.000139191
0.356445	1	0.000157257
0.358887	1	0.000224274
0.361328	1	0.000210022
0.36377	1	0.000106537
0.366211	1	0.00014209
0.368652	1	0.000183075
0.371094	1	0.000223053
0.373535	1	0.000185089
0.375977	1	0.00015274
0.378418	1	0.000164093
0.380859	1	0.000226166
0.383301	1	0.000221832
0.385742	1	0.000183594
0.388184	1	0.000159332
0.390625	1	0.00020282
0.393066	1	0.000276337
0.395508	1	0.000212921
0.397949	1	0.000200348
0.400391	1	0.000181427
0.402832	1	0.000252563
0.405273	1	0.000225922
0.407715	1	0.00022403
0.410156	1	0.000193085
0.412598	1	0.00023584
0.415039	1	0.0002771
0.41748	1	0.000248444
0.419922	1	0.000203644
0.422363	1	0.000228088
0.424805	1	0.000273437
0.427246	1	0.000286743
0.429688	1	0.000217316
0.432129	1	0.000202087
0.43457	1	0.000244476
0.437012	1	0.000309998
0.439453	1	0.000284454
0.441895	1	0.000233429
0.444336	1	0.000239685
0.446777	1	0.000317596
0.449219	1	0.000325165
0.45166	1	0.000294342
0.454102	1	0.000306335
0.456543	1	0.0003078
0.458984	1	0.000381836
0.461426	1	0.000315399
0.463867	1	0.000305969
0.466309	1	0.00028717
0.46875	1	0.000332947
0.471191	1	0.000385162
0.473633	1	0.000339996
0.476074	1	0.00028363
0.478516	1	0.000330933
0.480957	1	0.000391785
0.483398	1	0.000379944
0.48584	1	0.000347778
0.488281	1	0.000348022
0.490723	1	0.000404205
0.493164	1	0.000431671
0.495605	1	0.000403229
0.498047	1	0.000350708
0.500488	1	0.000382538
0.50293	1	0.000467926
0.505371	1	0.000466919
0.507812	1	0.000421936
0.510254	1	0.000402313
0.512695	1	0.000473419
0.515137	1	0.000510162
0.517578	1	0.000459869
0.52002	1	0.000481506
0.522461	1	0.000439941
0.524902	1	0.000577118
0.527344	1	0.000539062
0.529785	1	0.000518158
0.532227	1	0.000464966
0.534668	1	0.000815979
0.537109	1	0.0011734
0.539551	1	0.000797729
0.541992	1	0.000671082
0.544434	1	0.000627747
0.546875	1	0.000640869
0.549316	1	0.000637512
0.551758	1	0.000604858
0.554199	1	0.00059967
0.556641	1	0.000622253
0.559082	1	0.000643616
0.561523	1	0.000640564
0.563965	1	0.000631409
0.566406	1	0.000638428
0.568848	1	0.000673828
0.571289	1	0.000688782
0.57373	1	0.000684814
0.576172	1	0.000681458
0.578613	1	0.000702209
0.581055	1	0.000744629
0.583496	1	0.000741272
0.585938	1	0.000737
0.588379	1	0.000749817
0.59082	1	0.000779419
0.593262	1	0.00079834
0.595703	1	0.000800476
0.598145	1	0.000791321
0.600586	1	0.000819092
0.603027	1	0.000863037
0.605469	1	0.000869141
0.60791	1	0.000855713
0.610352	1	0.000874023
0.612793	1	0.000906372
0.615234	1	0.000928345
0.617676	1	0.00092865
0.620117	1	0.000916443
0.622559	1	0.000942688
0.625	1	0.000991516
0.627441	1	0.00099884
0.629883	1	0.000988159
0.632324	1	0.00100342
0.634766	1	0.00104004
0.637207	1	0.00107208
0.639648	1	0.00105927
0.64209	1	0.00106445
0.644531	1	0.00108124
0.646973	1	0.00112671
0.649414	1	0.00113892
0.651855	1	0.0011322
0.654297	1	0.00113892
0.656738	1	0.00118195
0.65918	1	0.00121185
0.661621	1	0.00121338
0.664062	1	0.00120789
0.666504	1	0.00122284
0.668945	1	0.00127411
0.671387	1	0.00128876
0.673828	1	0.00129089
0.67627	1	0.00129883
0.678711	1	0.00133087
0.681152	1	0.00137024
0.683594	1	0.00137787
0.686035	1	0.00137634
0.688477	1	0.00139404
0.690918	1	0.00144043
0.693359	1	0.0014621
0.695801	1	0.00146484
0.698242	1	0.00146698
0.700684	1	0.00150818
0.703125	1	0.00155029
0.705566	1	0.00156708
0.708008	1	0.00156372
0.710449	1	0.00158295
0.712891	1	0.00162903
0.715332	1	0.00165894
0.717773	1	0.00167023
0.720215	1	0.00167633
0.722656	1	0.00171997
0.725098	1	0.00177338
0.727539	1	0.00179657
0.72998	1	0.00179626
0.732422	1	0.00182587
0.734863	1	0.00188507
0.737305	1	0.00191772
0.739746	1	0.00193298
0.742188	1	0.00195404
0.744629	1	0.00200043
0.74707	1	0.00205902
0.749512	1	0.0020871
0.751953	1	0.002117
0.754395	1	0.00215118
0.756836	1	0.00220825
0.759277	1	0.00226929
0.761719	1	0.00229706
0.76416	1	0.002323
0.766602	1	0.00237976
0.769043	1	0.00246826
0.771484	1	0.00251709
0.773926	1	0.00255127
0.776367	1	0.0026004
0.778809	1	0.00267731
0.78125	1	0.00276154
0.783691	1	0.0028241
0.786133	1	0.00285522
0.788574	1	0.00293243
0.791016	1	0.00304291
0.793457	1	0.0031192
0.795898	1	0.00318237
0.79834	1	0.00326691
0.800781	1	0.00336395
0.803223	1	0.00348114
0.805664	1	0.00356445
0.808105	1	0.00363983
0.810547	1	0.00374268
0.812988	1	0.00388367
0.81543	1	0.0039917
0.817871	1	0.00409241
0.820312	1	0.00421326
0.822754	1	0.00435699
0.825195	1	0.00450348
0.827637	1	0.00463684
0.830078	1	0.00476532
0.83252	1	0.00491486
0.834961	1	0.00508728
0.837402	1	0.00526001
0.839844	1	0.00541687
0.842285	1	0.0055658
0.844727	1	0.00576111
0.847168	1	0.00597961
0.849609	1	0.00617157
0.852051	1	0.00634155
0.854492	1	0.00654602
0.856934	1	0.00678406
0.859375	1	0.00700989
0.861816	1	0.00722656
0.864258	1	0.00743103
0.866699	1	0.00768127
0.869141	1	0.00795898
0.871582	1	0.00820618
0.874023	1	0.00843811
0.876465	1	0.00870972
0.878906	1	0.00900269
0.881348	1	0.0092926
0.883789	1	0.00956116
0.88623	1	0.00984192
0.888672	1	0.0101501
0.891113	1	0.0104858
0.893555	1	0.010791
0.895996	1	0.0110962
0.898438	1	0.0114319
0.900879	1	0.0117859
0.90332	1	0.0121399
0.905762	1	0.0124878
0.908203	1	0.0128387
0.910645	1	0.013208
0.913086	1	0.0136047
0.915527	1	0.0140015
0.917969	1	0.0143616
0.92041	1	0.0147522
0.922852	1	0.0151703
0.925293	1	0.0156036
0.927734	1	0.0160065
0.930176	1	0.0164063
0.932617	1	0.0168243
0.935059	1	0.0172943
0.9375	1	0.0177429
0.939941	1	0.0181671
0.942383	1	0.0185974
0.944824	1	0.0190796
0.947266	1	0.0195862
0.949707	1	0.0200348
0.952148	1	0.0204712
0.95459	1	0.0209656
0.957031	1	0.0214722
0.959473	1	0.0219666
0.961914	1	0.0224426
0.964355	1	0.0229218
0.966797	1	0.0234344
0.969238	1	0.0239807
0.97168	1	0.0244659
0.974121	1	0.0249542
0.976562	1	0.0254761
0.979004	1	0.0260406
0.981445	1	0.0265625
0.983887	1	0.0270813
0.986328	1	0.0276093
0.98877	1	0.0281555
0.991211	1	0.0287201
0.993652	1	0.0292816
0.996094	1	0.0297913
0.998535	1	0.0303497
1.00098	1	0.0309265
1.00342	1	0.0315094
1.00586	1	0.0320557
1.0083	1	0.032605
1.01074	1	0.0331757
1.01318	1	0.033786
1.01562	1	0.0343719
1.01807	1	0.0349457
1.02051	1	0.0355011
1.02295	1	0.0361237
1.02539	1	0.0367584
1.02783	1	0.0373413
1.03027	1	0.0379089
1.03271	1	0.0385437
1.03516	1	0.0391937
1.0376	1	0.0398102
1.04004	1	0.0404022
1.04248	1	0.0410156
1.04492	1	0.0416656
1.04736	1	0.0423248
1.0498	1	0.0429352
1.05225	1	0.0435516
1.05469	1	0.0442078
1.05713	1	0.0448975
1.05957	1	0.0455292
1.06201	1	0.0461823
1.06445	1	0.0468445
1.06689	1	0.0475281
1.06934	1	0.0482086
1.07178	1	0.0488953
1.07422	1	0.0495361
1.07666	1	0.0502197
1.0791	1	0.050943
1.08154	1	0.0516449
1.08398	1	0.0523224
1.08643	1	0.0530029
1.08887	1	0.0537079
1.09131	1	0.0544495
1.09375	1	0.0551666
1.09619	1	0.0558685
1.09863	1	0.0565552
1.10107	1	0.0573212
1.10352	1	0.0580933
1.10596	1	0.0588074
1.1084	1	0.0595093
1.11084	1	0.0602997
1.11328	1	0.0610352
1.11572	1	0.0617981
1.11816	1	0.0625305
1.12061	1	0.0632935
1.12305	1	0.0640869
1.12549	1	0.0649109
1.12793	1	0.0656738
1.13037	1	0.0664368
1.13281	1	0.0672607
1.13525	1	0.0680847
1.1377	1	0.0688782
1.14014	1	0.0696716
1.14258	1	0.0704956
1.14502	1	0.0713196
1.14746	1	0.0721741
1.1499	1	0.072998
1.15234	1	0.073822
1.15479	1	0.0746765
1.15723	1	0.0755615
1.15967	1	0.076416
1.16211	1	0.0772705
1.16455	1	0.0780945
1.16699	1	0.078949
1.16943	1	0.079834
1.17188	1	0.080719
1.17432	1	0.0815735
1.17676	1	0.082428
1.1792	1	0.083374
1.18164	1	0.0842896
1.18408	1	0.0851746
1.18652	1	0.0860291
1.18896	1	0.0869446
1.19141	1	0.0878906
1.19385	1	0.0888062
1.19629	1	0.0896912
1.19873	1	0.0906067
1.20117	1	0.0915527
1.19873	1	0.0888062
1.19629	1	0.0865479
1.19385	1	0.0844421
1.19141	1	0.082489
1.18896	1	0.0806274
1.18652	1	0.0787659
1.18408	1	0.0770264
1.18164	1	0.0753174
1.1792	1	0.0736389
1.17676	1	0.072052
1.17432	1	0.0705261
1.17188	1	0.0689697
1.16943	1	0.0675049
1.16699	1	0.0661011
1.16455	1	0.0646973
1.16211	1	0.063324
1.15967	1	0.0620117
1.15723	1	0.0606995
1.15479	1	0.0594482
1.15234	1	0.058197
1.1499	1	0.0569458
1.14746	1	0.0557251
1.14502	1	0.054657
1.14258	1	0.0534973
1.14014	1	0.0523071
1.1377	1	0.0512085
1.13525	1	0.0501709
1.13281	1	0.0491394
1.13037	1	0.0480682
1.12793	1	0.0470184
1.12549	1	0.0460449
1.12305	1	0.0450836
1.12061	1	0.0441345
1.11816	1	0.0431458
1.11572	1	0.0421936
1.11328	1	0.0412964
1.11084	1	0.0404022
1.1084	1	0.0394653
1.10596	1	0.0385742
1.10352	1	0.0377045
1.10107	1	0.0368561
1.09863	1	0.0360199
1.09619	1	0.0351837
1.09375	1	0.0343353
1.09131	1	0.033551
1.08887	1	0.0327728
1.08643	1	0.0319946
1.08398	1	0.031192
1.08154	1	0.0304199
1.0791	1	0.0297089
1.07666	1	0.0289642
1.07422	1	0.0282166
1.07178	1	0.0274872
1.06934	1	0.0267792
1.06689	1	0.0261383
1.06445	1	0.0254303
1.06201	1	0.0247162
1.05957	1	0.0240479
1.05713	1	0.0234436
1.05469	1	0.0227936
1.05225	1	0.0221375
1.0498	1	0.0214905
1.04736	1	0.0209167
1.04492	1	0.02034
1.04248	1	0.0197357
1.04004	1	0.0191376
1.0376	1	0.0185547
1.03516	1	0.0180084
1.03271	1	0.0174835
1.03027	1	0.0169128
1.02783	1	0.0163666
1.02539	1	0.0158508
1.02295	1	0.0153717
1.02051	1	0.0148651
1.01807	1	0.0143585
1.01562	1	0.013855
1.01318	1	0.0134003
1.01074	1	0.0129608
1.0083	1	0.0125
1.00586	1	0.01203
1.00342	1	0.0115906
1.00098	1	0.0112091
0.998535	1	0.0107849
0.996094	1	0.0103607
0.993652	1	0.00994263
0.991211	1	0.00955811
0.98877	1	0.00922546
0.986328	1	0.00881958
0.983887	1	0.0084259
0.981445	1	0.00805969
0.979004	1	0.00776367
0.976562	1	0.00741882
0.974121	1	0.00705566
0.97168	1	0.00672302
0.969238	1	0.0064209
0.966797	1	0.00614624
0.964355	1	0.00582275
0.961914	1	0.00550232
0.959473	1	0.0052063
0.957031	1	0.004953
0.95459	1	0.0046875
0.952148	1	0.00437988
0.949707	1	0.00411865
0.947266	1	0.00386719
0.944824	1	0.00363434
0.942383	1	0.00337952
0.939941	1	0.00311676
0.9375	1	0.00288116
0.935059	1	0.0026709
0.932617	1	0.00246155
0.930176	1	0.00222809
0.927734	1	0.0019928
0.925293	1	0.00179382
0.922852	1	0.00162506
0.92041	1	0.00140991
0.917969	1	0.00117889
0.915527	1	0.000988464
0.913086	1	0.000811157
0.910645	1	0.000658264
0.908203	1	0.000462341
0.905762	1	0.00024646
0.90332	1	7.9834e-05
0.900879	1	-4.62341e-05
0.898438	1	-0.000215302
0.895996	1	-0.000408356
0.893555	1	-0.000572601
0.891113	1	-0.000691223
0.888672	1	-0.000853577
0.88623	1	-0.0010144
0.883789	1	-0.00117859
0.881348	1	-0.00131134
0.878906	1	-0.00141205
0.876465	1	-0.0015451
0.874023	1	-0.00171387
0.871582	1	-0.0018338
0.869141	1	-0.00193451
0.866699	1	-0.00205048
0.864258	1	-0.00217316
0.861816	1	-0.00230804
0.859375	1	-0.00243042
0.856934	1	-0.0025058
0.854492	1	-0.00260193
0.852051	1	-0.00272217
0.849609	1	-0.00283417
0.847168	1	-0.00290771
0.844727	1	-0.00298309
0.842285	1	-0.00308807
0.839844	1	-0.00320496
0.837402	1	-0.00328735
0.834961	1	-0.00334503
0.83252	1	-0.00341614
0.830078	1	-0.00351074
0.827637	1	-0.00361603
0.825195	1	-0.00366577
0.822754	1	-0.00370026
0.820312	1	-0.00378235
0.817871	1	-0.0038739
0.81543	1	-0.00394348
0.812988	1	-0.00397156
0.810547	1	-0.00402313
0.808105	1	-0.00409851
0.805664	1	-0.00416382
0.803223	1	-0.00421112
0.800781	1	-0.0042276
0.79834	1	-0.00427979
0.795898	1	-0.00436249
0.793457	1	-0.00440002
0.791016	1	-0.00442108
0.788574	1	-0.00446106
0.786133	1	-0.00451416
0.783691	1	-0.00456573
0.78125	1	-0.00459137
0.778809	1	-0.00460266
0.776367	1	-0.00463135
0.773926	1	-0.00467651
0.771484	1	-0.00470581
0.769043	1	-0.00471344
0.766602	1	-0.00472443
0.76416	1	-0.00476196
0.761719	1	-0.00479858
0.759277	1	-0.00481537
0.756836	1	-0.00480743
0.754395	1	-0.0048111
0.751953	1	-0.00484467
0.749512	1	-0.00487915
0.74707	1	-0.00485596
0.744629	1	-0.00484375
0.742188	1	-0.00486481
0.739746	1	-0.00490021
0.737305	1	-0.00489899
0.734863	1	-0.0048587
0.732422	1	-0.00486298
0.72998	1	-0.00487488
0.727539	1	-0.00488037
0.725098	1	-0.00485535
0.722656	1	-0.00482758
0.720215	1	-0.00482697
0.717773	1	-0.0048468
0.715332	1	-0.00482697
0.712891	1	-0.00478302
0.710449	1	-0.00477173
0.708008	1	-0.00477539
0.705566	1	-0.00476135
0.703125	1	-0.0047345
0.700684	1	-0.0046875
0.698242	1	-0.00467041
0.695801	1	-0.0046701
0.693359	1	-0.00465302
0.690918	1	-0.00459351
0.688477	1	-0.00456512
0.686035	1	-0.00455444
0.683594	1	-0.00454895
0.681152	1	-0.00450195
0.678711	1	-0.00444702
0.67627	1	-0.00442169
0.673828	1	-0.00442108
0.671387	1	-0.00440338
0.668945	1	-0.00434174
0.666504	1	-0.0042926
0.664062	1	-0.00428223
0.661621	1	-0.00427185
0.65918	1	-0.00422668
0.656738	1	-0.00415833
0.654297	1	-0.00413696
0.651855	1	-0.00412567
0.649414	1	-0.00410706
0.646973	1	-0.00404144
0.644531	1	-0.00400208
0.64209	1	-0.00398682
0.639648	1	-0.00398407
0.637207	1	-0.00393585
0.634766	1	-0.00387543
0.632324	1	-0.0038501
0.629883	1	-0.00384003
0.627441	1	-0.003815
0.625	1	-0.00376923
0.622559	1	-0.00373047
0.620117	1	-0.00371094
0.617676	1	-0.00369873
0.615234	1	-0.00367401
0.612793	1	-0.00361694
0.610352	1	-0.00359192
0.60791	1	-0.00358582
0.605469	1	-0.00356659
0.603027	1	-0.00352692
0.600586	1	-0.00348877
0.598145	1	-0.00347473
0.595703	1	-0.00347443
0.593262	1	-0.00345703
0.59082	1	-0.00340515
0.588379	1	-0.0033783
0.585938	1	-0.0033844
0.583496	1	-0.00337769
0.581055	1	-0.00334686
0.578613	1	-0.0032962
0.576172	1	-0.00329102
0.57373	1	-0.0032962
0.571289	1	-0.00328461
0.568848	1	-0.00324188
0.566406	1	-0.00321991
0.563965	1	-0.00322906
0.561523	1	-0.00323334
0.559082	1	-0.00319763
0.556641	1	-0.0031601
0.554199	1	-0.00315399
0.551758	1	-0.0031665
0.549316	1	-0.00314911
0.546875	1	-0.00312286
0.544434	1	-0.00310547
0.541992	1	-0.00310486
0.539551	1	-0.00311188
0.537109	1	-0.0031015
0.534668	1	-0.00305237
0.532227	1	-0.00304993
0.529785	1	-0.00306702
0.527344	1	-0.00305328
0.524902	1	-0.00303162
0.522461	1	-0.00301086
0.52002	1	-0.00301331
0.517578	1	-0.00303345
0.515137	1	-0.00301514
0.512695	1	-0.00298004
0.510254	1	-0.00296722
0.507812	1	-0.00298096
0.505371	1	-0.00298157
0.50293	1	-0.00295807
0.500488	1	-0.00292877
0.498047	1	-0.00293427
0.495605	1	-0.00295654
0.493164	1	-0.00293976
0.490723	1	-0.00290375
0.488281	1	-0.00289856
0.48584	1	-0.00291382
0.483398	1	-0.00291809
0.480957	1	-0.00288757
0.478516	1	-0.00286011
0.476074	1	-0.00287415
0.473633	1	-0.00288757
0.471191	1	-0.00287506
0.46875	1	-0.0028421
0.466309	1	-0.00283295
0.463867	1	-0.00285339
0.461426	1	-0.0028476
0.458984	1	-0.00282745
0.456543	1	-0.00279388
0.454102	1	-0.00279999
0.45166	1	-0.00282074
0.449219	1	-0.00281342
0.446777	1	-0.00277771
0.444336	1	-0.00276886
0.441895	1	-0.00277527
0.439453	1	-0.0027829
0.437012	1	-0.00276703
0.43457	1	-0.0027356
0.432129	1	-0.00272919
0.429688	1	-0.00274658
0.427246	1	-0.00274872
0.424805	1	-0.00271332
0.422363	1	-0.00269318
0.419922	1	-0.00270325
0.41748	1	-0.00271484
0.415039	1	-0.00269867
0.412598	1	-0.00266266
0.410156	1	-0.00265533
0.407715	1	-0.00266846
0.405273	1	-0.00266754
0.402832	1	-0.00263519
0.400391	1	-0.002612
0.397949	1	-0.00262299
0.395508	1	-0.00263489
0.393066	1	-0.002612
0.390625	1	-0.00257446
0.388184	1	-0.00257202
0.385742	1	-0.0025769
0.383301	1	-0.00257385
0.380859	1	-0.00254578
0.378418	1	-0.0025177
0.375977	1	-0.00252136
0.373535	1	-0.00254059
0.371094	1	-0.00251892
0.368652	1	-0.00248016
0.366211	1	-0.00247192
0.36377	1	-0.00247742
0.361328	1	-0.0024762
0.358887	1	-0.00246002
0.356445	1	-0.00241302
0.354004	1	-0.00241425
0.351562	1	-0.00243286
0.349121	1	-0.00241547
0.34668	1	-0.00238007
0.344238	1	-0.00235718
0.341797	1	-0.00236725
0.339355	1	-0.00236389
0.336914	1	-0.00233826
0.334473	1	-0.00229919
0.332031	1	-0.00230072
0.32959	1	-0.00231079
0.327148	1	-0.00229309
0.324707	1	-0.00225494
0.322266	1	-0.00223114
0.319824	1	-0.00223969
0.317383	1	-0.00224365
0.314941	1	-0.00220978
0.3125	1	-0.0021698
0.310059	1	-0.00216461
0.307617	1	-0.00217133
0.305176	1	-0.00215302
0.302734	1	-0.00211243
0.300293	1	-0.0020932
0.297852	1	-0.00209137
0.29541	1	-0.00209473
0.292969	1	-0.00206573
0.290527	1	-0.00201691
0.288086	1	-0.00200958
0.285645	1	-0.00201111
0.283203	1	-0.00199677
0.280762	1	-0.0019635
0.27832	1	-0.00193634
0.275879	1	-0.00192596
0.273438	1	-0.00193207
0.270996	1	-0.00190857
0.268555	1	-0.00186005
0.266113	1	-0.0018396
0.263672	1	-0.00183899
0.26123	1	-0.00183197
0.258789	1	-0.00179413
0.256348	1	-0.00176147
0.253906	1	-0.00175232
0.251465	1	-0.00175964
0.249023	1	-0.00174377
0.246582	1	-0.00168823
0.244141	1	-0.00167633
0.241699	1	-0.00167725
0.239258	1	-0.00166565
0.236816	1	-0.00162933
0.234375	1	-0.00159302
0.231934	1	-0.00158356
0.229492	1	-0.00159729
0.227051	1	-0.00157928
0.224609	1	-0.00153503
0.222168	1	-0.00151764
0.219727	1	-0.00151917
0.217285	1	-0.00151184
0.214844	1	-0.00148346
0.212402	1	-0.00144531
0.209961	1	-0.00144684
0.20752	1	-0.00144836
0.205078	1	-0.00143066
0.202637	1	-0.00139587
0.200195	1	-0.00137482
0.197754	1	-0.00137604
0.195312	1	-0.00137939
0.192871	1	-0.00135345
0.19043	1	-0.00131226
0.187988	1	-0.00131012
0.185547	1	-0.00132263
0.183105	1	-0.00130707
0.180664	1	-0.00127655
0.178223	1	-0.00125214
0.175781	1	-0.00125916
0.17334	1	-0.00126953
0.170898	1	-0.0012442
0.168457	1	-0.00120209
0.166016	1	-0.00119659
0.163574	1	-0.00120728
0.161133	1	-0.00119598
0.158691	1	-0.00117187
0.15625	1	-0.00114471
0.153809	1	-0.00115601
0.151367	1	-0.00116455
0.148926	1	-0.0011499
0.146484	1	-0.00110657
0.144043	1	-0.00110504
0.141602	1	-0.00111511
0.13916	1	-0.0011145
0.136719	1	-0.00108734
0.134277	1	-0.00106628
0.131836	1	-0.00107239
0.129395	1	-0.00108765
0.126953	1	-0.0010791
0.124512	1	-0.00104309
0.12207	1	-0.00103851
0.119629	1	-0.00104248
0.117188	1	-0.0010498
0.114746	1	-0.00103241
0.112305	1	-0.00100281
0.109863	1	-0.00100647
0.107422	1	-0.00102417
0.10498	1	-0.00101776
0.102539	1	-0.000984802
0.100098	1	-0.000983276
0.0976562	1	-0.000993042
0.0952148	1	-0.000999756
0.0927734	1	-0.000986938
0.090332	1	-0.000950012
0.0878906	1	-0.000958252
0.0854492	1	-0.000980835
0.0830078	1	-0.000976562
0.0805664	1	-0.000947876
0.078125	1	-0.000937195
0.0756836	1	-0.000953674
0.0732422	1	-0.000967102
0.0708008	1	-0.000946655
0.0683594	1	-0.000913391
0.065918	1	-0.000924988
0.0634766	1	-0.000942383
0.0610352	1	-0.000936279
0.0585938	1	-0.000917358
0.0561523	1	-0.000907898
0.0537109	1	-0.000922852
0.0512695	1	-0.000935364
0.0488281	1	-0.000924988
0.0463867	1	-0.000890503
0.0439453	1	-0.000891724
0.0415039	1	-0.000909119
0.0390625	1	-0.000920105
0.0366211	1	-0.000888977
0.0341797	1	-0.00087677
0.0317383	1	-0.000884094
0.0292969	1	-0.000910339
0.0268555	1	-0.000899353
0.0244141	1	-0.000869446
0.0219727	1	-0.00086853
0.0195312	1	-0.000886536
0.0170898	1	-0.000892944
0.0146484	1	-0.00087616
0.012207	1	-0.000851135
0.00976562	1	-0.000863342
0.00732422	1	-0.000888977
0.00488281	1	-0.000885925
0.00244141	1	-0.000851135
0	1	-0.000849609
0.00244141	1	-0.000533447
0.00488281	1	-0.000377533
0.00732422	1	-0.000244171
0.00976562	1	-0.000133972
0.012207	1	-7.65991e-05
0.0146484	2	-4.54102e-05
0.0170898	2	1.18561e-05
0.0195312	2	7.11365e-05
0.0219727	2	0.000109253
0.0244141	2	0.000128479
0.0268555	2	0.000135834
0.0292969	2	0.000178894
0.0317383	2	0.00022403
0.0341797	2	0.000234039
0.0366211	2	0.000226288
0.0390625	2	0.000237457
0.0415039	2	0.000271759
0.0439453	2	0.000290802
0.0463867	2	0.000288269
0.0488281	2	0.000276093
0.0512695	2	0.000287781
0.0537109	2	0.000321442
0.0561523	2	0.000331818
0.0585938	2	0.000313232
0.0610352	2	0.000312744
0.0634766	2	0.000337982
0.065918	2	0.000348083
0.0683594	2	0.000337585
0.0708008	2	0.000312683
0.0732422	2	0.000319885
0.0756836	2	0.000354309
0.078125	2	0.000351166
0.0805664	2	0.000334229
0.0830078	2	0.000322998
0.0854492	2	0.000344086
0.0878906	2	0.000361786
0.090332	2	0.000342926
0.0927734	2	0.000317871
0.0952148	2	0.000317657
0.0976562	2	0.000340424
0.100098	2	0.000339661
0.102539	2	0.000320618
0.10498	2	0.000304138
0.107422	2	0.000324005
0.109863	2	0.000336548
0.112305	2	0.000320984
0.114746	2	0.000294861
0.117188	2	0.000295837
0.119629	2	0.000318146
0.12207	2	0.00030777
0.124512	2	0.000288116
0.126953	2	0.000276611
0.129395	2	0.000280518
0.131836	2	0.00030603
0.134277	2	0.000288147
0.136719	2	0.000258759
0.13916	2	0.00025351
0.141602	2	0.000272064
0.144043	2	0.000269684
0.146484	2	0.00025473
0.148926	2	0.000227173
0.151367	2	0.000231873
0.153809	2	0.000261536
0.15625	2	0.000249329
0.158691	2	0.000223267
0.161133	2	0.00021167
0.163574	2	0.00022757
0.166016	2	0.000230011
0.168457	2	0.00021463
0.170898	2	0.000185242
0.17334	2	0.0001875
0.175781	2	0.000214111
0.178223	2	0.000200134
0.180664	2	0.000173523
0.183105	2	0.000166077
0.185547	2	0.00018399
0.187988	2	0.000187958
0.19043	2	0.000169159
0.192871	2	0.000141571
0.195312	2	0.000146027
0.197754	2	0.00017099
0.200195	2	0.000161224
0.202637	2	0.000134521
0.205078	2	0.000129211
0.20752	2	0.000135468
0.209961	2	0.00014801
0.212402	2	0.000137115
0.214844	2	0.000108032
0.217285	2	0.000106689
0.219727	2	0.00013382
0.222168	2	0.000128571
0.224609	2	0.00010556
0.227051	2	8.87146e-05
0.229492	2	9.552e-05
0.231934	2	0.000120605
0.234375	2	0.000107391
0.236816	2	8.04138e-05
0.239258	2	7.37e-05
0.241699	2	9.82666e-05
0.244141	2	9.58862e-05
0.246582	2	8.20007e-05
0.249023	2	5.56641e-05
0.251465	2	7.26318e-05
0.253906	2	9.10034e-05
0.256348	2	7.9895e-05
0.258789	2	5.35583e-05
0.26123	2	4.73938e-05
0.263672	2	7.08618e-05
0.266113	2	6.88477e-05
0.268555	2	4.96521e-05
0.270996	2	2.43225e-05
0.273438	2	3.83301e-05
0.275879	2	6.67419e-05
0.27832	2	5.23682e-05
0.280762	2	3.93066e-05
0.283203	2	2.81067e-05
0.285645	2	4.84009e-05
0.288086	2	5.23376e-05
0.290527	2	4.06189e-05
0.292969	2	1.34583e-05
0.29541	2	1.91345e-05
0.297852	2	4.41895e-05
0.300293	2	3.94592e-05
0.302734	2	2.28271e-05
0.305176	2	1.33667e-05
0.307617	2	2.95105e-05
0.310059	2	5.05066e-05
0.3125	2	3.61328e-05
0.314941	2	1.15051e-05
0.317383	2	9.44824e-06
0.319824	2	3.80859e-05
0.322266	2	3.79944e-05
0.324707	2	1.7334e-05
0.327148	2	8.8501e-06
0.32959	2	3.17078e-05
0.332031	2	4.98352e-05
0.334473	2	3.35999e-05
0.336914	2	1.47095e-05
0.339355	2	1.53503e-05
0.341797	2	3.31421e-05
0.344238	2	4.30298e-05
0.34668	2	2.01111e-05
0.349121	2	5.13611e-06
0.351562	2	2.48108e-05
0.354004	2	5.22766e-05
0.356445	2	4.48914e-05
0.358887	2	1.94702e-05
0.361328	2	2.48108e-05
0.36377	2	4.16565e-05
0.366211	2	5.09338e-05
0.368652	2	3.70483e-05
0.371094	2	1.82495e-05
0.373535	2	2.71301e-05
0.375977	2	5.91431e-05
0.378418	2	5.79224e-05
0.380859	2	2.99072e-05
0.383301	2	3.3783e-05
0.385742	2	5.31616e-05
0.388184	2	6.46057e-05
0.390625	2	5.44739e-05
0.393066	2	3.17078e-05
0.395508	2	3.83606e-05
0.397949	2	6.90918e-05
0.400391	2	7.22351e-05
0.402832	2	5.53589e-05
0.405273	2	4.74548e-05
0.407715	2	6.77795e-05
0.410156	2	9.00574e-05
0.412598	2	7.70569e-05
0.415039	2	5.41382e-05
0.41748	2	5.896e-05
0.419922	2	9.40552e-05
0.422363	2	9.82971e-05
0.424805	2	7.46765e-05
0.427246	2	6.62537e-05
0.429688	2	8.76465e-05
0.432129	2	0.000118103
0.43457	2	0.000104279
0.437012	2	8.12683e-05
0.439453	2	8.53271e-05
0.441895	2	0.000117798
0.444336	2	0.000116943
0.446777	2	0.000108154
0.449219	2	9.80835e-05
0.45166	2	0.000110626
0.454102	2	0.000141693
0.456543	2	0.000133392
0.458984	2	0.000108856
0.461426	2	0.000116089
0.463867	2	0.000140289
0.466309	2	0.000147827
0.46875	2	0.000133514
0.471191	2	0.00012384
0.473633	2	0.000137299
0.476074	2	0.00017276
0.478516	2	0.000171204
0.480957	2	0.00014856
0.483398	2	0.000148621
0.48584	2	0.000179871
0.488281	2	0.000187714
0.490723	2	0.000179138
0.493164	2	0.000160187
0.495605	2	0.000174286
0.498047	2	0.000211121
0.500488	2	0.000215668
0.50293	2	0.000190338
0.505371	2	0.000199371
0.507812	2	0.000220123
0.510254	2	0.000240143
0.512695	2	0.000229462
0.515137	2	0.000216583
0.517578	2	0.000225189
0.52002	2	0.000262665
0.522461	2	0.000268738
0.524902	2	0.00026123
0.527344	2	0.000253448
0.529785	2	0.00028244
0.532227	2	0.000312622
0.534668	2	0.000299011
0.537109	2	0.000287537
0.539551	2	0.000296265
0.541992	2	0.000325714
0.544434	2	0.000338715
0.546875	2	0.000331024
0.549316	2	0.000328217
0.551758	2	0.000349884
0.554199	2	0.000387909
0.556641	2	0.000391663
0.559082	2	0.000372314
0.561523	2	0.000375031
0.563965	2	0.000419189
0.566406	2	0.000432465
0.568848	2	0.000420654
0.571289	2	0.000421661
0.57373	2	0.000443573
0.576172	2	0.000484467
0.578613	2	0.000482361
0.581055	2	0.000476135
0.583496	2	0.000484039
0.585938	2	0.000518799
0.588379	2	0.000538879
0.59082	2	0.000529053
0.593262	2	0.000526672
0.595703	2	0.000547882
0.598145	2	0.000593414
0.600586	2	0.000594513
0.603027	2	0.000588257
0.605469	2	0.000600342
0.60791	2	0.000627441
0.610352	2	0.000653992
0.612793	2	0.000652161
0.615234	2	0.000647888
0.617676	2	0.000671082
0.620117	2	0.000710144
0.622559	2	0.000717773
0.625	2	0.000714417
0.627441	2	0.000725098
0.629883	2	0.000752258
0.632324	2	0.000778198
0.634766	2	0.000782776
0.637207	2	0.000772095
0.639648	2	0.00078949
0.64209	2	0.000843201
0.644531	2	0.000851135
0.646973	2	0.000845642
0.649414	2	0.000848694
0.651855	2	0.000889587
0.654297	2	0.000917969
0.656738	2	0.000919495
0.65918	2	0.000910339
0.661621	2	0.000925598
0.664062	2	0.000968628
0.666504	2	0.000986633
0.668945	2	0.000974121
0.671387	2	0.000990906
0.673828	2	0.00102234
0.67627	2	0.0010553
0.678711	2	0.00106262
0.681152	2	0.00105591
0.683594	2	0.00107147
0.686035	2	0.00110657
0.688477	2	0.0011322
0.690918	2	0.00113647
0.693359	2	0.00113159
0.695801	2	0.00116028
0.698242	2	0.00120361
0.700684	2	0.00121521
0.703125	2	0.00120483
0.705566	2	0.00122559
0.708008	2	0.00125977
0.710449	2	0.00129242
0.712891	2	0.00129639
0.715332	2	0.00129089
0.717773	2	0.00132294
0.720215	2	0.00137451
0.722656	2	0.00138794
0.725098	2	0.00138672
0.727539	2	0.00140533
0.72998	2	0.00144043
0.732422	2	0.0014743
0.734863	2	0.00148712
0.737305	2	0.00148712
0.739746	2	0.00151489
0.742188	2	0.0015741
0.744629	2	0.00159271
0.74707	2	0.00159912
0.749512	2	0.00162109
0.751953	2	0.00167236
0.754395	2	0.00171417
0.756836	2	0.00172546
0.759277	2	0.00173889
0.761719	2	0.00177094
0.76416	2	0.00183472
0.766602	2	0.00186188
0.769043	2	0.00187958
0.771484	2	0.00190887
0.773926	2	0.00196381
0.776367	2	0.00202271
0.778809	2	0.0020517
0.78125	2	0.00206879
0.783691	2	0.00211945
0.786133	2	0.00218414
0.788574	2	0.00223328
0.791016	2	0.00227051
0.793457	2	0.00230988
0.795898	2	0.00236725
0.79834	2	0.00245026
0.800781	2	0.00250458
0.803223	2	0.00254608
0.805664	2	0.00260864
0.808105	2	0.00269714
0.810547	2	0.00276917
0.812988	2	0.0028241
0.81543	2	0.00288422
0.817871	2	0.00297852
0.820312	2	0.00309387
0.822754	2	0.00318237
0.825195	2	0.0032428
0.827637	2	0.00334259
0.830078	2	0.00346191
0.83252	2	0.00358276
0.834961	2	0.00367859
0.837402	2	0.00377136
0.839844	2	0.00390137
0.842285	2	0.00406006
0.844727	2	0.00419312
0.847168	2	0.00430847
0.849609	2	0.00444641
0.852051	2	0.004617
0.854492	2	0.00478668
0.856934	2	0.00493347
0.859375	2	0.00507996
0.861816	2	0.00526031
0.864258	2	0.00546478
0.866699	2	0.0056546
0.869141	2	0.00582947
0.871582	2	0.0060257
0.874023	2	0.0062439
0.876465	2	0.00649109
0.878906	2	0.00669556
0.881348	2	0.00690002
0.883789	2	0.00713196
0.88623	2	0.00740356
0.888672	2	0.00765076
0.891113	2	0.00788879
0.893555	2	0.00812683
0.895996	2	0.00841064
0.898438	2	0.00871887
0.900879	2	0.00899963
0.90332	2	0.00925293
0.905762	2	0.0095459
0.908203	2	0.00988464
0.910645	2	0.010202
0.913086	2	0.0104889
0.915527	2	0.0108063
0.917969	2	0.011142
0.92041	2	0.0115112
0.922852	2	0.0118439
0.925293	2	0.0121735
0.927734	2	0.0125153
0.930176	2	0.0128998
0.932617	2	0.0132629
0.935059	2	0.013623
0.9375	2	0.013974
0.939941	2	0.0143707
0.942383	2	0.0147705
0.944824	2	0.015155
0.947266	2	0.0155334
0.949707	2	0.015921
0.952148	2	0.01633
0.95459	2	0.0167603
0.957031	2	0.0171478
0.959473	2	0.0175262
0.961914	2	0.0179443
0.964355	2	0.0183929
0.966797	2	0.0188019
0.969238	2	0.0192017
0.97168	2	0.0195984
0.974121	2	0.0200317
0.976562	2	0.0204895
0.979004	2	0.0209106
0.981445	2	0.0212921
0.983887	2	0.0217194
0.986328	2	0.0221954
0.98877	2	0.0226318
0.991211	2	0.0230225
0.993652	2	0.0234619
0.996094	2	0.0239075
0.998535	2	0.0243713
1.00098	2	0.0247986
1.00342	2	0.0252136
1.00586	2	0.0256531
1.0083	2	0.0261261
1.01074	2	0.0265656
1.01318	2	0.0269928
1.01562	2	0.0274261
1.01807	2	0.0279144
1.02051	2	0.0283813
1.02295	2	0.0288361
1.02539	2	0.0292877
1.02783	2	0.0297394
1.03027	2	0.0302063
1.03271	2	0.0307129
1.03516	2	0.0311676
1.0376	2	0.0316162
1.04004	2	0.0321136
1.04248	2	0.0326324
1.04492	2	0.0331177
1.04736	2	0.0335815
1.0498	2	0.0340454
1.05225	2	0.0345734
1.05469	2	0.0351074
1.05713	2	0.035614
1.05957	2	0.0360718
1.06201	2	0.0366058
1.06445	2	0.0371887
1.06689	2	0.0377197
1.06934	2	0.0382172
1.07178	2	0.0387756
1.07422	2	0.0393402
1.07666	2	0.0399261
1.0791	2	0.0404755
1.08154	2	0.0410156
1.08398	2	0.0416077
1.08643	2	0.0422394
1.08887	2	0.0428192
1.09131	2	0.0434052
1.09375	2	0.0440186
1.09619	2	0.0446747
1.09863	2	0.0453247
1.10107	2	0.0459625
1.10352	2	0.0465973
1.10596	2	0.0472534
1.1084	2	0.047934
1.11084	2	0.0486511
1.11328	2	0.0493134
1.11572	2	0.0499939
1.11816	2	0.0507172
1.12061	2	0.0514771
1.12305	2	0.0521942
1.12549	2	0.0529022
1.12793	2	0.0536102
1.13037	2	0.0543945
1.13281	2	0.0551941
1.13525	2	0.0559357
1.1377	2	0.0566589
1.14014	2	0.0574677
1.14258	2	0.0583252
1.14502	2	0.0591156
1.14746	2	0.0598694
1.1499	2	0.0606995
1.15234	2	0.0614929
1.15479	2	0.0623474
1.15723	2	0.0631409
1.15967	2	0.0639648
1.16211	2	0.0648193
1.16455	2	0.0657043
1.16699	2	0.0665588
1.16943	2	0.0674133
1.17188	2	0.0682678
1.17432	2	0.0692139
1.17676	2	0.0700684
1.1792	2	0.0709534
1.18164	2	0.0718384
1.18408	2	0.0727539
1.18652	2	0.0736694
1.18896	2	0.074646
1.19141	2	0.075531
1.19385	2	0.0764465
1.19629	2	0.0773926
1.19873	2	0.0783386
1.20117	2	0.0792847
1.19873	2	0.0768127
1.19629	2	0.0747986
1.19385	2	0.072998
1.19141	2	0.071228
1.18896	2	0.0695801
1.18652	2	0.0679016
1.18408	2	0.0664062
1.18164	2	0.0649109
1.1792	2	0.0634155
1.17676	2	0.0619507
1.17432	2	0.0606079
1.17188	2	0.0592651
1.16943	2	0.0579529
1.16699	2	0.0566406
1.16455	2	0.0553894
1.16211	2	0.0541992
1.15967	2	0.053009
1.15723	2	0.0518494
1.15479	2	0.0506592
1.15234	2	0.0495605
1.1499	2	0.0484833
1.14746	2	0.0474091
1.14502	2	0.0463562
1.14258	2	0.0452911
1.14014	2	0.0443024
1.1377	2	0.043338
1.13525	2	0.042395
1.13281	2	0.0413818
1.13037	2	0.0404327
1.12793	2	0.0395325
1.12549	2	0.0386627
1.12305	2	0.0377472
1.12061	2	0.0368378
1.11816	2	0.0359711
1.11572	2	0.0351715
1.11328	2	0.0343384
1.11084	2	0.0335052
1.1084	2	0.0326569
1.10596	2	0.0319092
1.10352	2	0.0311493
1.10107	2	0.0303528
1.09863	2	0.0295746
1.09619	2	0.0288513
1.09375	2	0.0281525
1.09131	2	0.0274292
1.08887	2	0.0267059
1.08643	2	0.0260101
1.08398	2	0.025351
1.08154	2	0.024707
1.0791	2	0.0240356
1.07666	2	0.0233673
1.07422	2	0.0227234
1.07178	2	0.0221283
1.06934	2	0.0215118
1.06689	2	0.0209106
1.06445	2	0.0202942
1.06201	2	0.0197113
1.05957	2	0.0191803
1.05713	2	0.0186188
1.05469	2	0.0180267
1.05225	2	0.0174835
1.0498	2	0.0169739
1.04736	2	0.0164825
1.04492	2	0.0159424
1.04248	2	0.0154297
1.04004	2	0.0149445
1.0376	2	0.0144958
1.03516	2	0.0140259
1.03271	2	0.0135315
1.03027	2	0.0130554
1.02783	2	0.0126404
1.02539	2	0.0122223
1.02295	2	0.0117737
1.02051	2	0.011319
1.01807	2	0.0109344
1.01562	2	0.010556
1.01318	2	0.0101593
1.01074	2	0.00974731
1.0083	2	0.009375
1.00586	2	0.00902405
1.00342	2	0.00868835
1.00098	2	0.00831604
0.998535	2	0.00793457
0.996094	2	0.00759583
0.993652	2	0.00730286
0.991211	2	0.00697632
0.98877	2	0.00664673
0.986328	2	0.00631104
0.983887	2	0.00602112
0.981445	2	0.00575256
0.979004	2	0.00545959
0.976562	2	0.00513611
0.974121	2	0.00485535
0.97168	2	0.00461365
0.969238	2	0.00436218
0.966797	2	0.00407684
0.964355	2	0.00379852
0.961914	2	0.00355865
0.959473	2	0.00335266
0.957031	2	0.00310333
0.95459	2	0.00283539
0.952148	2	0.00259674
0.949707	2	0.00241241
0.947266	2	0.00220673
0.944824	2	0.00195221
0.942383	2	0.00171844
0.939941	2	0.00154053
0.9375	2	0.00136536
0.935059	2	0.00116608
0.932617	2	0.000942383
0.930176	2	0.00075531
0.927734	2	0.000582581
0.925293	2	0.000419312
0.922852	2	0.000230164
0.92041	2	1.90125e-05
0.917969	2	-0.000142731
0.915527	2	-0.00027832
0.913086	2	-0.000457123
0.910645	2	-0.00062912
0.908203	2	-0.000822144
0.905762	2	-0.000958252
0.90332	2	-0.00107941
0.900879	2	-0.00123505
0.898438	2	-0.00141296
0.895996	2	-0.00156128
0.893555	2	-0.00166412
0.891113	2	-0.00178619
0.888672	2	-0.00194489
0.88623	2	-0.00209747
0.883789	2	-0.0022052
0.881348	2	-0.0022998
0.878906	2	-0.00243469
0.876465	2	-0.00258148
0.874023	2	-0.00271057
0.871582	2	-0.00277649
0.869141	2	-0.0028833
0.866699	2	-0.00302673
0.864258	2	-0.00313507
0.861816	2	-0.00322144
0.859375	2	-0.00329315
0.856934	2	-0.00338898
0.854492	2	-0.0035199
0.852051	2	-0.00360443
0.849609	2	-0.00366974
0.847168	2	-0.00374573
0.844727	2	-0.00384155
0.842285	2	-0.00394104
0.839844	2	-0.00401398
0.837402	2	-0.00405273
0.834961	2	-0.00414154
0.83252	2	-0.00422302
0.830078	2	-0.00429596
0.827637	2	-0.00434784
0.825195	2	-0.0043866
0.822754	2	-0.00445557
0.820312	2	-0.00454559
0.817871	2	-0.00459869
0.81543	2	-0.00461151
0.812988	2	-0.00464844
0.810547	2	-0.00472351
0.808105	2	-0.00478394
0.805664	2	-0.00480164
0.803223	2	-0.00482544
0.800781	2	-0.00488159
0.79834	2	-0.0049408
0.795898	2	-0.00498444
0.793457	2	-0.00498016
0.791016	2	-0.00501038
0.788574	2	-0.00506592
0.786133	2	-0.00511261
0.783691	2	-0.00510773
0.78125	2	-0.00509949
0.778809	2	-0.00515411
0.776367	2	-0.0051944
0.773926	2	-0.00520905
0.771484	2	-0.00520325
0.769043	2	-0.00521423
0.766602	2	-0.00524323
0.76416	2	-0.00527344
0.761719	2	-0.00527008
0.759277	2	-0.00525604
0.756836	2	-0.00527649
0.754395	2	-0.00530121
0.751953	2	-0.00530762
0.749512	2	-0.0053009
0.74707	2	-0.00528839
0.744629	2	-0.00529541
0.742188	2	-0.00533142
0.739746	2	-0.0053183
0.737305	2	-0.00527893
0.734863	2	-0.00526611
0.732422	2	-0.00528564
0.72998	2	-0.00528748
0.727539	2	-0.00525299
0.725098	2	-0.0052243
0.722656	2	-0.00523071
0.720215	2	-0.00523712
0.717773	2	-0.00522278
0.715332	2	-0.00516235
0.712891	2	-0.00514771
0.710449	2	-0.00514923
0.708008	2	-0.00514069
0.705566	2	-0.00509094
0.703125	2	-0.00504791
0.700684	2	-0.00504608
0.698242	2	-0.00503296
0.695801	2	-0.00500732
0.693359	2	-0.00494904
0.690918	2	-0.00490967
0.688477	2	-0.00490082
0.686035	2	-0.00488281
0.683594	2	-0.00483734
0.681152	2	-0.00477875
0.678711	2	-0.00475891
0.67627	2	-0.00474121
0.673828	2	-0.0047171
0.671387	2	-0.0046582
0.668945	2	-0.004617
0.666504	2	-0.00459595
0.664062	2	-0.00458893
0.661621	2	-0.00453186
0.65918	2	-0.00446625
0.656738	2	-0.00443634
0.654297	2	-0.00442596
0.651855	2	-0.00439209
0.649414	2	-0.00433228
0.646973	2	-0.00429504
0.644531	2	-0.00427124
0.64209	2	-0.004263
0.639648	2	-0.00422485
0.637207	2	-0.00415314
0.634766	2	-0.00412903
0.632324	2	-0.00412109
0.629883	2	-0.00409668
0.627441	2	-0.00403748
0.625	2	-0.00399963
0.622559	2	-0.00398285
0.620117	2	-0.00397644
0.617676	2	-0.00393768
0.615234	2	-0.00387939
0.612793	2	-0.0038504
0.610352	2	-0.00385376
0.60791	2	-0.00383636
0.605469	2	-0.00379181
0.603027	2	-0.00373932
0.600586	2	-0.00373444
0.598145	2	-0.00374176
0.595703	2	-0.00370941
0.593262	2	-0.00366455
0.59082	2	-0.003638
0.588379	2	-0.00363617
0.585938	2	-0.00363373
0.583496	2	-0.00360199
0.581055	2	-0.00355774
0.578613	2	-0.00354279
0.576172	2	-0.00355011
0.57373	2	-0.00354034
0.571289	2	-0.00349823
0.568848	2	-0.00347229
0.566406	2	-0.00348206
0.563965	2	-0.00348785
0.561523	2	-0.00345581
0.559082	2	-0.00341675
0.556641	2	-0.0034079
0.554199	2	-0.00341766
0.551758	2	-0.00340973
0.549316	2	-0.00337524
0.546875	2	-0.00335327
0.544434	2	-0.00336578
0.541992	2	-0.0033725
0.539551	2	-0.00335175
0.537109	2	-0.00330627
0.534668	2	-0.00330475
0.532227	2	-0.00331482
0.529785	2	-0.00330688
0.527344	2	-0.00328094
0.524902	2	-0.00325226
0.522461	2	-0.00327393
0.52002	2	-0.00327667
0.517578	2	-0.00326935
0.515137	2	-0.00322784
0.512695	2	-0.00321808
0.510254	2	-0.00322754
0.507812	2	-0.00322998
0.505371	2	-0.00321136
0.50293	2	-0.0031778
0.500488	2	-0.00318268
0.498047	2	-0.00319946
0.495605	2	-0.0031958
0.493164	2	-0.00315369
0.490723	2	-0.00314789
0.488281	2	-0.00315277
0.48584	2	-0.00315948
0.483398	2	-0.00314575
0.480957	2	-0.00310242
0.478516	2	-0.00310364
0.476074	2	-0.00313019
0.473633	2	-0.00311798
0.471191	2	-0.00309235
0.46875	2	-0.00307709
0.466309	2	-0.00309143
0.463867	2	-0.00309601
0.461426	2	-0.00307434
0.458984	2	-0.00304138
0.456543	2	-0.00303314
0.454102	2	-0.0030545
0.45166	2	-0.00305145
0.449219	2	-0.00302002
0.446777	2	-0.00300385
0.444336	2	-0.0030191
0.441895	2	-0.00302887
0.439453	2	-0.00301025
0.437012	2	-0.00297699
0.43457	2	-0.00296631
0.432129	2	-0.00297211
0.429688	2	-0.00297913
0.427246	2	-0.00295258
0.424805	2	-0.00293274
0.422363	2	-0.00292755
0.419922	2	-0.0029425
0.41748	2	-0.00293152
0.415039	2	-0.00289154
0.412598	2	-0.00288696
0.410156	2	-0.00289917
0.407715	2	-0.00290283
0.405273	2	-0.00287415
0.402832	2	-0.00282715
0.400391	2	-0.00284302
0.397949	2	-0.00286407
0.395508	2	-0.00285034
0.393066	2	-0.00281281
0.390625	2	-0.00280243
0.388184	2	-0.00281128
0.385742	2	-0.00281403
0.383301	2	-0.00277802
0.380859	2	-0.00274078
0.378418	2	-0.00274658
0.375977	2	-0.00276428
0.373535	2	-0.00274506
0.371094	2	-0.00271515
0.368652	2	-0.0027002
0.366211	2	-0.00270782
0.36377	2	-0.00271301
0.361328	2	-0.00269104
0.358887	2	-0.00265167
0.356445	2	-0.00264801
0.354004	2	-0.00265167
0.351562	2	-0.00264496
0.349121	2	-0.00261566
0.34668	2	-0.00259369
0.344238	2	-0.00259064
0.341797	2	-0.00259918
0.339355	2	-0.0025766
0.336914	2	-0.00253632
0.334473	2	-0.00252441
0.332031	2	-0.00252594
0.32959	2	-0.00252472
0.327148	2	-0.00248779
0.324707	2	-0.00245758
0.322266	2	-0.00245514
0.319824	2	-0.00246613
0.317383	2	-0.00245026
0.314941	2	-0.00239594
0.3125	2	-0.00238434
0.310059	2	-0.00238403
0.307617	2	-0.00237213
0.305176	2	-0.0023407
0.302734	2	-0.00230865
0.300293	2	-0.00229706
0.297852	2	-0.00230377
0.29541	2	-0.00228973
0.292969	2	-0.00224579
0.290527	2	-0.00222595
0.288086	2	-0.00222717
0.285645	2	-0.00222015
0.283203	2	-0.00218842
0.280762	2	-0.00213989
0.27832	2	-0.0021286
0.275879	2	-0.00213196
0.273438	2	-0.00211853
0.270996	2	-0.00207611
0.268555	2	-0.00204773
0.266113	2	-0.00203857
0.263672	2	-0.00204041
0.26123	2	-0.00201477
0.258789	2	-0.00196228
0.256348	2	-0.00194183
0.253906	2	-0.00195007
0.251465	2	-0.00193298
0.249023	2	-0.00189423
0.246582	2	-0.00186432
0.244141	2	-0.00185638
0.241699	2	-0.00186035
0.239258	2	-0.00183624
0.236816	2	-0.00177948
0.234375	2	-0.00176514
0.231934	2	-0.00175812
0.229492	2	-0.00175201
0.227051	2	-0.00171387
0.224609	2	-0.00167816
0.222168	2	-0.00167816
0.219727	2	-0.00167816
0.217285	2	-0.00165894
0.214844	2	-0.00160706
0.212402	2	-0.00159058
0.209961	2	-0.00159576
0.20752	2	-0.00157867
0.205078	2	-0.0015509
0.202637	2	-0.00151764
0.200195	2	-0.00151245
0.197754	2	-0.0015097
0.195312	2	-0.00150269
0.192871	2	-0.00145935
0.19043	2	-0.00144257
0.187988	2	-0.0014386
0.185547	2	-0.00143951
0.183105	2	-0.00140686
0.180664	2	-0.00136902
0.178223	2	-0.00136414
0.175781	2	-0.00137573
0.17334	2	-0.00136627
0.170898	2	-0.0013269
0.168457	2	-0.00130585
0.166016	2	-0.00131378
0.163574	2	-0.00132538
0.161133	2	-0.00129333
0.158691	2	-0.00125397
0.15625	2	-0.00125275
0.153809	2	-0.00126587
0.151367	2	-0.00125214
0.148926	2	-0.00122467
0.146484	2	-0.00119843
0.144043	2	-0.0012088
0.141602	2	-0.00122101
0.13916	2	-0.0012085
0.136719	2	-0.00116302
0.134277	2	-0.00115601
0.131836	2	-0.00117371
0.129395	2	-0.00116211
0.126953	2	-0.00114441
0.124512	2	-0.00112396
0.12207	2	-0.00112671
0.119629	2	-0.00114349
0.117188	2	-0.0011322
0.114746	2	-0.00109772
0.112305	2	-0.00109039
0.109863	2	-0.00110443
0.107422	2	-0.00111328
0.10498	2	-0.00108978
0.102539	2	-0.00106171
0.100098	2	-0.0010672
0.0976562	2	-0.00108643
0.0952148	2	-0.00107666
0.0927734	2	-0.00105774
0.090332	2	-0.00104156
0.0878906	2	-0.00105316
0.0854492	2	-0.00106781
0.0830078	2	-0.00104309
0.0805664	2	-0.00101715
0.078125	2	-0.0010199
0.0756836	2	-0.00104645
0.0732422	2	-0.0010434
0.0708008	2	-0.00101562
0.0683594	2	-0.00100342
0.065918	2	-0.00102234
0.0634766	2	-0.00103668
0.0610352	2	-0.0010202
0.0585938	2	-0.000990906
0.0561523	2	-0.000992432
0.0537109	2	-0.0010144
0.0512695	2	-0.0010141
0.0488281	2	-0.000993652
0.0463867	2	-0.000979309
0.0439453	2	-0.00099762
0.0415039	2	-0.00100525
0.0390625	2	-0.0010025
0.0366211	2	-0.000969543
0.0341797	2	-0.000979919
0.0317383	2	-0.000988159
0.0292969	2	-0.000997314
0.0268555	2	-0.000978088
0.0244141	2	-0.000962219
0.0219727	2	-0.000969849
0.0195312	2	-0.000995789
0.0170898	2	-0.00098938
0.0146484	2	-0.000961914
0.012207	2	-0.000964661
0.00976562	2	-0.00098114
0.00732422	2	-0.000988464
0.00488281	2	-0.000974121
0.00244141	2	-0.00094574
0	2	-0.000961304
0.00244141	2	-0.000643616
0.00488281	2	-0.000467834
0.00732422	2	-0.000315643
0.00976562	2	-0.000219574
0.012207	2	-0.000164032
0.0146484	3	-0.000117828
0.0170898	3	-5.27344e-05
0.0195312	3	1.85242e-05
0.0219727	3	5.76477e-05
0.0244141	3	6.62842e-05
0.0268555	3	8.99658e-05
0.0292969	3	0.000132263
0.0317383	3	0.000166931
0.0341797	3	0.000175262
0.0366211	3	0.000168518
0.0390625	3	0.000194214
0.0415039	3	0.000245361
0.0439453	3	0.000250946
0.0463867	3	0.000245514
0.0488281	3	0.000250488
0.0512695	3	0.000281586
0.0537109	3	0.000300751
0.0561523	3	0.00029541
0.0585938	3	0.000275818
0.0610352	3	0.000287323
0.0634766	3	0.000325043
0.065918	3	0.000325012
0.0683594	3	0.0003078
0.0708008	3	0.000302551
0.0732422	3	0.000318298
0.0756836	3	0.000345947
[truncated: 18,912 more rows]

## Sheet: c
Potential applied (V)	Scan	ECL intensity
0.00244141	1	0.00133362
0.00488281	1	0.000518799
0.00732422	1	0.000619507
0.00976562	1	0.000564575
0.012207	1	0.00115967
0.0146484	1	0.000616455
0.0170898	1	0.00109253
0.0195312	1	0.00195312
0.0219727	1	0.0010376
0.0244141	1	0.00111084
0.0268555	1	0.000665283
0.0292969	1	0.000619507
0.0317383	1	0.00109558
0.0341797	1	0.000750732
0.0366211	1	0.00100708
0.0390625	1	0.000396729
0.0415039	1	0.00137634
0.0439453	1	0.000631714
0.0463867	1	0.000994873
0.0488281	1	0.00140076
0.0512695	1	0.000473022
0.0537109	1	0.000848389
0.0561523	1	0.000708008
0.0585938	1	0.00155029
0.0610352	1	0.000460815
0.0634766	1	0.00134277
0.065918	1	0.00090332
0.0683594	1	0.000811768
0.0708008	1	0.000860596
0.0732422	1	0.000592041
0.0756836	1	0.00109558
0.078125	1	0.00131226
0.0805664	1	0.000585937
0.0830078	1	0.000961304
0.0854492	1	0.000790405
0.0878906	1	0.00112
0.090332	1	0.00107422
0.0927734	1	0.000891113
0.0952148	1	0.000854492
0.0976562	1	0.000872803
0.100098	1	0.000961304
0.102539	1	0.000384521
0.10498	1	0.000726318
0.107422	1	0.000802612
0.109863	1	0.000640869
0.112305	1	0.000439453
0.114746	1	0.000695801
0.117188	1	0.000668335
0.119629	1	0.000717163
0.12207	1	0.00067749
0.124512	1	0.000534058
0.126953	1	0.000836182
0.129395	1	0.000408936
0.131836	1	0.000576782
0.134277	1	0.000787354
0.136719	1	0.000482178
0.13916	1	0.000997925
0.141602	1	0.000628662
0.144043	1	0.000704956
0.146484	1	0.00106506
0.148926	1	0.000784302
0.151367	1	0.000778198
0.153809	1	0.000579834
0.15625	1	0.000436401
0.158691	1	0.000537109
0.161133	1	0.000793457
0.163574	1	0.00122986
0.166016	1	0.00130005
0.168457	1	0.000387573
0.170898	1	0.00057373
0.17334	1	0.00183716
0.175781	1	0.000500488
0.178223	1	0.000610352
0.180664	1	0.000582886
0.183105	1	0.00103149
0.185547	1	0.000759888
0.187988	1	0.00202637
0.19043	1	0.00142212
0.192871	1	0.000494385
0.195312	1	0.000534058
0.197754	1	0.000622559
0.200195	1	0.00085144
0.202637	1	0.000244141
0.205078	1	0.00170898
0.20752	1	0.000494385
0.209961	1	0.000463867
0.212402	1	0.000402832
0.214844	1	0.000485229
0.217285	1	0.000476074
0.219727	1	0.00126038
0.222168	1	0.000689697
0.224609	1	0.000448608
0.227051	1	0.000839233
0.229492	1	0.000891113
0.231934	1	0.000549316
0.234375	1	0.000708008
0.236816	1	0.00045166
0.239258	1	0.000564575
0.241699	1	0.000909424
0.244141	1	0.000384521
0.246582	1	0.000323486
0.249023	1	0.00067749
0.251465	1	0.000512695
0.253906	1	0.00136719
0.256348	1	0.000674438
0.258789	1	0.001474
0.26123	1	0.000305176
0.263672	1	0.000680542
0.266113	1	0.000375366
0.268555	1	0.000744629
0.270996	1	0.00045166
0.273438	1	0.000857544
0.275879	1	0.0013031
0.27832	1	0.000912476
0.280762	1	0.000524902
0.283203	1	0.000378418
0.285645	1	0.000430298
0.288086	1	0.000942993
0.290527	1	0.000320435
0.292969	1	0.000640869
0.29541	1	0.000463867
0.297852	1	0.000924683
0.300293	1	0.000552368
0.302734	1	0.00039978
0.305176	1	0.000839233
0.307617	1	0.000469971
0.310059	1	0.000302124
0.3125	1	0.000241089
0.314941	1	0.000323486
0.317383	1	0.000637817
0.319824	1	0.000985718
0.322266	1	0.000778198
0.324707	1	0.000674438
0.327148	1	0.000958252
0.32959	1	0.00101013
0.332031	1	0.000735474
0.334473	1	0.00137329
0.336914	1	0.00103455
0.339355	1	0.000653076
0.341797	1	0.000527954
0.344238	1	0.000299072
0.34668	1	0.000909424
0.349121	1	0.000836182
0.351562	1	0.000524902
0.354004	1	0.000585937
0.356445	1	0.000900269
0.358887	1	0.000363159
0.361328	1	0.00187683
0.36377	1	0.000616455
0.366211	1	0.000830078
0.368652	1	0.000604248
0.371094	1	0.000323486
0.373535	1	0.000476074
0.375977	1	0.000375366
0.378418	1	0.00055542
0.380859	1	0.000500488
0.383301	1	0.000344849
0.385742	1	0.0003479
0.388184	1	0.00117798
0.390625	1	0.000454712
0.393066	1	0.000241089
0.395508	1	0.000305176
0.397949	1	0.000497437
0.400391	1	0.000750732
0.402832	1	0.000671387
0.405273	1	0.000836182
0.407715	1	0.000534058
0.410156	1	0.000378418
0.412598	1	0.000646973
0.415039	1	0.00072937
0.41748	1	0.00118713
0.419922	1	0.000643921
0.422363	1	0.00131836
0.424805	1	0.000521851
0.427246	1	0.000582886
0.429688	1	0.000759888
0.432129	1	0.00072937
0.43457	1	0.000418091
0.437012	1	0.000332642
0.439453	1	0.000436401
0.441895	1	0.000421143
0.444336	1	0.000912476
0.446777	1	0.000527954
0.449219	1	0.00057373
0.45166	1	0.000579834
0.454102	1	0.000872803
0.456543	1	0.000387573
0.458984	1	0.000531006
0.461426	1	0.000506592
0.463867	1	0.000588989
0.466309	1	0.000402832
0.46875	1	0.000894165
0.471191	1	0.000692749
0.473633	1	0.000515747
0.476074	1	0.000418091
0.478516	1	0.00027771
0.480957	1	0.000543213
0.483398	1	0.000787354
0.48584	1	0.000836182
0.488281	1	0.000360107
0.490723	1	0.000378418
0.493164	1	0.00055542
0.495605	1	0.000854492
0.498047	1	0.000341797
0.500488	1	0.000863647
0.50293	1	0.000564575
0.505371	1	0.000521851
0.507812	1	0.00172424
0.510254	1	0.000717163
0.512695	1	0.000518799
0.515137	1	0.000634766
0.517578	1	0.000320435
0.52002	1	0.000820923
0.522461	1	0.000296021
0.524902	1	0.000653076
0.527344	1	0.000195313
0.529785	1	0.00116577
0.532227	1	0.00129395
0.534668	1	0.000497437
0.537109	1	0.000515747
0.539551	1	0.000900269
0.541992	1	0.000601196
0.544434	1	0.000411987
0.546875	1	0.000292969
0.549316	1	0.00207825
0.551758	1	0.000564575
0.554199	1	0.000430298
0.556641	1	0.000506592
0.559082	1	0.000384521
0.561523	1	0.000521851
0.563965	1	0.00039978
0.566406	1	0.000320435
0.568848	1	0.000683594
0.571289	1	0.000827026
0.57373	1	0.000704956
0.576172	1	0.000421143
0.578613	1	0.000488281
0.581055	1	0.000497437
0.583496	1	0.000540161
0.585938	1	0.000497437
0.588379	1	0.000289917
0.59082	1	0.000271606
0.593262	1	0.000512695
0.595703	1	0.00111389
0.598145	1	0.000747681
0.600586	1	0.000527954
0.603027	1	0.00045166
0.605469	1	0.00115967
0.60791	1	0.000628662
0.610352	1	0.000668335
0.612793	1	0.000524902
0.615234	1	0.000692749
0.617676	1	0.000860596
0.620117	1	0.000201416
0.622559	1	0.00167847
0.625	1	0.000595093
0.627441	1	0.00032959
0.629883	1	0.000363159
0.632324	1	0.000296021
0.634766	1	0.000469971
0.637207	1	0.000262451
0.639648	1	0.000305176
0.64209	1	0.000375366
0.644531	1	0.000848389
0.646973	1	0.000338745
0.649414	1	0.00116272
0.651855	1	0.000360107
0.654297	1	0.000228882
0.656738	1	0.000244141
0.65918	1	0.000421143
0.661621	1	0.000738525
0.664062	1	0.000588989
0.666504	1	0.000466919
0.668945	1	0.000836182
0.671387	1	0.000588989
0.673828	1	0.000241089
0.67627	1	0.000463867
0.678711	1	0.000515747
0.681152	1	0.000915527
0.683594	1	0.00109253
0.686035	1	0.000204468
0.688477	1	0.00062561
0.690918	1	0.000247192
0.693359	1	0.00020752
0.695801	1	0.000460815
0.698242	1	0.000772095
0.700684	1	0.000317383
0.703125	1	0.000213623
0.705566	1	0.000787354
0.708008	1	0.000878906
0.710449	1	0.000131226
0.712891	1	0.000137329
0.715332	1	0.000180054
0.717773	1	0.00121765
0.720215	1	0.000253296
0.722656	1	0.000253296
0.725098	1	0.000195313
0.727539	1	0.000189209
0.72998	1	0.000326538
0.732422	1	0.000476074
0.734863	1	0.000411987
0.737305	1	0.000292969
0.739746	1	0.000317383
0.742188	1	0.000274658
0.744629	1	0.000274658
0.74707	1	0.00127563
0.749512	1	0.000689697
0.751953	1	0.000759888
0.754395	1	0.00280457
0.756836	1	0.000537109
0.759277	1	0.00125732
0.761719	1	0.000491333
0.76416	1	0.000579834
0.766602	1	0.00088501
0.769043	1	0.00276794
0.771484	1	0.00111389
0.773926	1	0.00174866
0.776367	1	0.00227356
0.778809	1	0.00124817
0.78125	1	0.0020813
0.783691	1	0.0039032
0.786133	1	0.00241699
0.788574	1	0.00219421
0.791016	1	0.00163879
0.793457	1	0.00388794
0.795898	1	0.0078949
0.79834	1	0.00322571
0.800781	1	0.00408936
0.803223	1	0.00505981
0.805664	1	0.00819702
0.808105	1	0.00544128
0.810547	1	0.00586853
0.812988	1	0.00827637
0.81543	1	0.0112427
0.817871	1	0.0111694
0.820312	1	0.0178925
0.822754	1	0.0146606
0.825195	1	0.0123322
0.827637	1	0.0193207
0.830078	1	0.0136078
0.83252	1	0.0123779
0.834961	1	0.0173645
0.837402	1	0.0235931
0.839844	1	0.0208405
0.842285	1	0.0230713
0.844727	1	0.0209076
0.847168	1	0.0313965
0.849609	1	0.0298645
0.852051	1	0.037735
0.854492	1	0.0424866
0.856934	1	0.0439148
0.859375	1	0.042511
0.861816	1	0.0523987
0.864258	1	0.0569763
0.866699	1	0.0646057
0.869141	1	0.0687561
0.871582	1	0.0794983
0.874023	1	0.0812073
0.876465	1	0.101257
0.878906	1	0.0906677
0.881348	1	0.103027
0.883789	1	0.101562
0.88623	1	0.111176
0.888672	1	0.11618
0.891113	1	0.128601
0.893555	1	0.137115
0.895996	1	0.150024
0.898438	1	0.149567
0.900879	1	0.180634
0.90332	1	0.179535
0.905762	1	0.19928
0.908203	1	0.202179
0.910645	1	0.225586
0.913086	1	0.21994
0.915527	1	0.24054
0.917969	1	0.253052
0.92041	1	0.293762
0.922852	1	0.316406
0.925293	1	0.319336
0.927734	1	0.326874
0.930176	1	0.37677
0.932617	1	0.379791
0.935059	1	0.391815
0.9375	1	0.438812
0.939941	1	0.428284
0.942383	1	0.445618
0.944824	1	0.475189
0.947266	1	0.490845
0.949707	1	0.513397
0.952148	1	0.533508
0.95459	1	0.571869
0.957031	1	0.601288
0.959473	1	0.649261
0.961914	1	0.666779
0.964355	1	0.682953
0.966797	1	0.704041
0.969238	1	0.732361
0.97168	1	0.812378
0.974121	1	0.847168
0.976562	1	0.82428
0.979004	1	0.875854
0.981445	1	0.888367
0.983887	1	0.950623
0.986328	1	1.01379
0.98877	1	1.06537
0.991211	1	1.0437
0.993652	1	1.10138
0.996094	1	1.17188
0.998535	1	1.18774
1.00098	1	1.26526
1.00342	1	1.28021
1.00586	1	1.37909
1.0083	1	1.3736
1.01074	1	1.47156
1.01318	1	1.48834
1.01562	1	1.57501
1.01807	1	1.61133
1.02051	1	1.68121
1.02295	1	1.66504
1.02539	1	1.81274
1.02783	1	1.80756
1.03027	1	1.84601
1.03271	1	1.87653
1.03516	1	1.92841
1.0376	1	2.00378
1.04004	1	1.97571
1.04248	1	2.13348
1.04492	1	2.14569
1.04736	1	2.3175
1.0498	1	2.29156
1.05225	1	2.35962
1.05469	1	2.33582
1.05713	1	2.46033
1.05957	1	2.49695
1.06201	1	2.63794
1.06445	1	2.66327
1.06689	1	2.71149
1.06934	1	2.74994
1.07178	1	2.73895
1.07422	1	2.8299
1.07666	1	2.86224
1.0791	1	2.91931
1.08154	1	2.93304
1.08398	1	3.00354
1.08643	1	3.13324
1.08887	1	3.13416
1.09131	1	3.19946
1.09375	1	3.22784
1.09619	1	3.29529
1.09863	1	3.24066
1.10107	1	3.36212
1.10352	1	3.40149
1.10596	1	3.51074
1.1084	1	3.44757
1.11084	1	3.414
1.11328	1	3.48999
1.11572	1	3.62854
1.11816	1	3.52936
1.12061	1	3.66394
1.12305	1	3.63647
1.12549	1	3.67096
1.12793	1	3.65509
1.13037	1	3.62396
1.13281	1	3.68103
1.13525	1	3.81775
1.1377	1	3.78754
1.14014	1	3.76099
1.14258	1	3.71674
1.14502	1	3.79364
1.14746	1	3.80005
1.1499	1	3.69751
1.15234	1	3.7558
1.15479	1	3.66943
1.15723	1	3.8205
1.15967	1	3.72192
1.16211	1	3.73535
1.16455	1	3.62305
1.16699	1	3.65967
1.16943	1	3.69629
1.17188	1	3.58002
1.17432	1	3.56171
1.17676	1	3.55347
1.1792	1	3.59558
1.18164	1	3.46954
1.18408	1	3.42499
1.18652	1	3.44391
1.18896	1	3.37891
1.19141	1	3.33984
1.19385	1	3.27454
1.19629	1	3.24371
1.19873	1	3.2309
1.20117	1	3.08655
1.19873	1	3.06244
1.19629	1	3.00873
1.19385	1	2.81097
1.19141	1	2.66754
1.18896	1	2.6712
1.18652	1	2.56531
1.18408	1	2.52045
1.18164	1	2.40295
1.1792	1	2.33032
1.17676	1	2.30072
1.17432	1	2.26227
1.17188	1	2.25555
1.16943	1	2.15271
1.16699	1	2.09778
1.16455	1	2.04224
1.16211	1	2.04346
1.15967	1	2.01202
1.15723	1	1.92474
1.15479	1	1.92535
1.15234	1	1.73096
1.1499	1	1.80206
1.14746	1	1.73004
1.14502	1	1.78772
1.14258	1	1.74896
1.14014	1	1.67694
1.1377	1	1.59943
1.13525	1	1.58112
1.13281	1	1.61316
1.13037	1	1.5451
1.12793	1	1.49139
1.12549	1	1.45111
1.12305	1	1.492
1.12061	1	1.42303
1.11816	1	1.40137
1.11572	1	1.39252
1.11328	1	1.25092
1.11084	1	1.34247
1.1084	1	1.26587
1.10596	1	1.29578
1.10352	1	1.19537
1.10107	1	1.18774
1.09863	1	1.21216
1.09619	1	1.17371
1.09375	1	1.11572
1.09131	1	1.12213
1.08887	1	1.0733
1.08643	1	1.0379
1.08398	1	1.02997
1.08154	1	0.997314
1.0791	1	0.934448
1.07666	1	0.972595
1.07422	1	0.861511
1.07178	1	0.907898
1.06934	1	0.880737
1.06689	1	0.873108
1.06445	1	0.851135
1.06201	1	0.780945
1.05957	1	0.783691
1.05713	1	0.769653
1.05469	1	0.726959
1.05225	1	0.705353
1.0498	1	0.710022
1.04736	1	0.641907
1.04492	1	0.631927
1.04248	1	0.587982
1.04004	1	0.576477
1.0376	1	0.591003
1.03516	1	0.559631
1.03271	1	0.526489
1.03027	1	0.5112
1.02783	1	0.519073
1.02539	1	0.486877
1.02295	1	0.441528
1.02051	1	0.428528
1.01807	1	0.429138
1.01562	1	0.407043
1.01318	1	0.370667
1.01074	1	0.390747
1.0083	1	0.354034
1.00586	1	0.349182
1.00342	1	0.340851
1.00098	1	0.294586
0.998535	1	0.291351
0.996094	1	0.276672
0.993652	1	0.25296
0.991211	1	0.273743
0.98877	1	0.250763
0.986328	1	0.220551
0.983887	1	0.196167
0.981445	1	0.204956
0.979004	1	0.201416
0.976562	1	0.164642
0.974121	1	0.177124
0.97168	1	0.14743
0.969238	1	0.141937
0.966797	1	0.124451
0.964355	1	0.120667
0.961914	1	0.120422
0.959473	1	0.10556
0.957031	1	0.108002
0.95459	1	0.111481
0.952148	1	0.0983276
0.949707	1	0.0911865
0.947266	1	0.0825195
0.944824	1	0.0674133
0.942383	1	0.0560913
0.939941	1	0.0611267
0.9375	1	0.0562744
0.935059	1	0.0502014
0.932617	1	0.046875
0.930176	1	0.0465424
0.927734	1	0.0395569
0.925293	1	0.0357941
0.922852	1	0.0366699
0.92041	1	0.0255646
0.917969	1	0.029837
0.915527	1	0.0263123
0.913086	1	0.0320801
0.910645	1	0.0176056
0.908203	1	0.0247589
0.905762	1	0.0145233
0.90332	1	0.0123505
0.900879	1	0.0118042
0.898438	1	0.0120239
0.895996	1	0.014444
0.893555	1	0.0141113
0.891113	1	0.00661011
0.888672	1	0.00651855
0.88623	1	0.00742798
0.883789	1	0.0113495
0.881348	1	0.00869446
0.878906	1	0.00722351
0.876465	1	0.00414429
0.874023	1	0.00397034
0.871582	1	0.00546875
0.869141	1	0.00609436
0.866699	1	0.0035675
0.864258	1	0.00300293
0.861816	1	0.00124817
0.859375	1	0.00448608
0.856934	1	0.00363159
0.854492	1	0.00241699
0.852051	1	0.00124207
0.849609	1	0.00032959
0.847168	1	0.00133972
0.844727	1	0.00127869
0.842285	1	0.00161743
0.839844	1	0.00163879
0.837402	1	0.000466919
0.834961	1	0.000656128
0.83252	1	0.000405884
0.830078	1	0.00170288
0.827637	1	0.00215759
0.825195	1	0.000216675
0.822754	1	0.000921631
0.820312	1	0.000430298
0.817871	1	0.000576782
0.81543	1	0.000283813
0.812988	1	0.000204468
0.810547	1	0.000723267
0.808105	1	0.000973511
0.805664	1	0.000296021
0.803223	1	0.000408936
0.800781	1	0.000421143
0.79834	1	0.000665283
0.795898	1	0.000601196
0.793457	1	0.000198364
0.791016	1	0.00012207
0.788574	1	0.000292969
0.786133	1	0.000320435
0.783691	1	0.00153198
0.78125	1	0.000735474
0.778809	1	0.000814819
0.776367	1	0.000408936
0.773926	1	0.000744629
0.771484	1	0.000341797
0.769043	1	0.00191345
0.766602	1	0.000378418
0.76416	1	0.0003479
0.761719	1	0.000326538
0.759277	1	0.000262451
0.756836	1	0.000436401
0.754395	1	0.000186157
0.751953	1	0.000762939
0.749512	1	0.000253296
0.74707	1	0.00043335
0.744629	1	0.000158691
0.742188	1	0.000860596
0.739746	1	0.00237732
0.737305	1	0.0003479
0.734863	1	0.00098877
0.732422	1	0.00065918
0.72998	1	0.000219727
0.727539	1	0.000115967
0.725098	1	0.000344849
0.722656	1	0.000396729
0.720215	1	0.000549316
0.717773	1	0.000463867
0.715332	1	0.000799561
0.712891	1	0.00038147
0.710449	1	0.00038147
0.708008	1	0.000161743
0.705566	1	0.000656128
0.703125	1	0.000427246
0.700684	1	0.00010376
0.698242	1	0.000222778
0.695801	1	0.000466919
0.693359	1	5.79834e-05
0.690918	1	0.000131226
0.688477	1	0.000402832
0.686035	1	6.40869e-05
0.683594	1	0.0011322
0.681152	1	0.00062561
0.678711	1	0.000418091
0.67627	1	0.000686646
0.673828	1	5.49316e-05
0.671387	1	0.000274658
0.668945	1	8.23975e-05
0.666504	1	0.000769043
0.664062	1	0.000280762
0.661621	1	7.01904e-05
0.65918	1	9.76562e-05
0.656738	1	0.000476074
0.654297	1	0.000177002
0.651855	1	0.000393677
0.649414	1	0.000198364
0.646973	1	0.0003479
0.644531	1	0.000137329
0.64209	1	0.00045166
0.639648	1	0.000241089
0.637207	1	0.000897217
0.634766	1	0.000131226
0.632324	1	0.000244141
0.629883	1	0.000814819
0.627441	1	0.000292969
0.625	1	0.00017395
0.622559	1	0.000497437
0.620117	1	0.000387573
0.617676	1	0.000231934
0.615234	1	0.000350952
0.612793	1	0.000335693
0.610352	1	0.00071106
0.60791	1	0.000314331
0.605469	1	0.000491333
0.603027	1	0.000769043
0.600586	1	0.000418091
0.598145	1	0.000256348
0.595703	1	0.000445557
0.593262	1	0.000933838
0.59082	1	0.000195313
0.588379	1	0.000415039
0.585938	1	0.000311279
0.583496	1	0.000372314
0.581055	1	0.000613403
0.578613	1	0.000476074
0.576172	1	0.000616455
0.57373	1	0.000378418
0.571289	1	0.000393677
0.568848	1	0.000396729
0.566406	1	0.00143433
0.563965	1	0.000430298
0.561523	1	0.000375366
0.559082	1	0.000473022
0.556641	1	0.000372314
0.554199	1	0.000460815
0.551758	1	0.000250244
0.549316	1	0.000204468
0.546875	1	0.000564575
0.544434	1	0.000598145
0.541992	1	0.000643921
0.539551	1	0.000338745
0.537109	1	0.000424194
0.534668	1	0.000369263
0.532227	1	0.000378418
0.529785	1	0.000357056
0.527344	1	0.000195313
0.524902	1	0.00111694
0.522461	1	0.000259399
0.52002	1	0.000497437
0.517578	1	0.000378418
0.515137	1	0.000247192
0.512695	1	0.00038147
0.510254	1	0.000421143
0.507812	1	0.0006073
0.505371	1	0.00117798
0.50293	1	0.000631714
0.500488	1	0.00110474
0.498047	1	0.000332642
0.495605	1	0.000268555
0.493164	1	0.000582886
0.490723	1	0.000485229
0.488281	1	0.000411987
0.48584	1	0.000454712
0.483398	1	0.000317383
0.480957	1	0.000357056
0.478516	1	0.000570679
0.476074	1	0.000372314
0.473633	1	0.000311279
0.471191	1	0.000311279
0.46875	1	0.000222778
0.466309	1	0.000186157
0.463867	1	0.000595093
0.461426	1	0.000567627
0.458984	1	0.000418091
0.456543	1	0.000326538
0.454102	1	0.000357056
0.45166	1	0.000253296
0.449219	1	2.74658e-05
0.446777	1	0.00020752
0.444336	1	0.000296021
0.441895	1	0.000692749
0.439453	1	0.000543213
0.437012	1	6.10352e-05
0.43457	1	1.2207e-05
0.432129	1	0.000259399
0.429688	1	0.000219727
0.427246	1	0.000146484
0.424805	1	0.000274658
0.422363	1	0.000772095
0.419922	1	0.000570679
0.41748	1	0.000170898
0.415039	1	0.000305176
0.412598	1	0.00038147
0.410156	1	0.000323486
0.407715	1	0.000424194
0.405273	1	7.32422e-05
0.402832	1	0.000515747
0.400391	1	0.000445557
0.397949	1	0.00017395
0.395508	1	0.00141296
0.393066	1	0.000628662
0.390625	1	0.000338745
0.388184	1	0.000567627
0.385742	1	0.000439453
0.383301	1	0.000643921
0.380859	1	0.000222778
0.378418	1	0.00043335
0.375977	1	0.000393677
0.373535	1	0.000650024
0.371094	1	0.000408936
0.368652	1	0.000976562
0.366211	1	0.000280762
0.36377	1	0.000314331
0.361328	1	0.000387573
0.358887	1	0.0010437
0.356445	1	0.000250244
0.354004	1	0.000289917
0.351562	1	0.000396729
0.349121	1	0.000445557
0.34668	1	0.000540161
0.344238	1	0.00072937
0.341797	1	0.000585937
0.339355	1	0.00088501
0.336914	1	0.000341797
0.334473	1	0.000827026
0.332031	1	0.000564575
0.32959	1	0.000296021
0.327148	1	0.000442505
0.324707	1	0.00163879
0.322266	1	0.000588989
0.319824	1	0.000994873
0.317383	1	0.000384521
0.314941	1	0.000747681
0.3125	1	0.000436401
0.310059	1	0.000445557
0.307617	1	0.000424194
0.305176	1	0.000515747
0.302734	1	0.000567627
0.300293	1	0.000460815
0.297852	1	0.000479126
0.29541	1	0.000634766
0.292969	1	0.000463867
0.290527	1	0.000622559
0.288086	1	0.000823975
0.285645	1	0.000497437
0.283203	1	0.000311279
0.280762	1	0.000430298
0.27832	1	0.000531006
0.275879	1	0.000680542
0.273438	1	0.00147095
0.270996	1	0.000482178
0.268555	1	0.000500488
0.266113	1	0.000469971
0.263672	1	0.000424194
0.26123	1	0.00062561
0.258789	1	0.000253296
0.256348	1	0.000305176
0.253906	1	0.00200806
0.251465	1	0.000402832
0.249023	1	0.000698853
0.246582	1	0.000274658
0.244141	1	0.000912476
0.241699	1	0.000546265
0.239258	1	0.000616455
0.236816	1	0.000494385
0.234375	1	0.000598145
0.231934	1	0.00109863
0.229492	1	0.000698853
0.227051	1	0.000927734
0.224609	1	0.000473022
0.222168	1	0.00062561
0.219727	1	0.00158386
0.217285	1	0.000878906
0.214844	1	0.000415039
0.212402	1	0.000531006
0.209961	1	0.000463867
0.20752	1	0.000842285
0.205078	1	0.00050354
0.202637	1	0.000402832
0.200195	1	0.00071106
0.197754	1	0.000741577
0.195312	1	0.000637817
0.192871	1	0.000506592
0.19043	1	0.000411987
0.187988	1	0.000515747
0.185547	1	0.000747681
0.183105	1	0.000448608
0.180664	1	0.000567627
0.178223	1	0.000396729
0.175781	1	0.000494385
0.17334	1	0.000479126
0.170898	1	0.000466919
0.168457	1	0.000543213
0.166016	1	0.000460815
0.163574	1	0.000827026
0.161133	1	0.000854492
0.158691	1	0.000976562
0.15625	1	0.000708008
0.153809	1	0.00093689
0.151367	1	0.00108643
0.148926	1	0.000689697
0.146484	1	0.000765991
0.144043	1	0.000726318
0.141602	1	0.000976562
0.13916	1	0.000616455
0.136719	1	0.000973511
0.134277	1	0.000759888
0.131836	1	0.000436401
0.129395	1	0.000402832
0.126953	1	0.000619507
0.124512	1	0.00127563
0.12207	1	0.00085144
0.119629	1	0.000537109
0.117188	1	0.000906372
0.114746	1	0.000674438
0.112305	1	0.00043335
0.109863	1	0.00078125
0.107422	1	0.000405884
0.10498	1	0.000650024
0.102539	1	0.000564575
0.100098	1	0.000656128
0.0976562	1	0.000170898
0.0952148	1	0.000332642
0.0927734	1	0.000231934
0.090332	1	0.000527954
0.0878906	1	0.00085144
0.0854492	1	0.000393677
0.0830078	1	0.000704956
0.0805664	1	0.00038147
0.078125	1	0.00152893
0.0756836	1	0.000372314
0.0732422	1	0.00067749
0.0708008	1	0.000378418
0.0683594	1	0.000570679
0.065918	1	0.000878906
0.0634766	1	0.000540161
0.0610352	1	0.000344849
0.0585938	1	0.000311279
0.0561523	1	0.000393677
0.0537109	1	0.000491333
0.0512695	1	0.000686646
0.0488281	1	0.00210266
0.0463867	1	0.000726318
0.0439453	1	0.00088501
0.0415039	1	0.000494385
0.0390625	1	0.000939941
0.0366211	1	0.000369263
0.0341797	1	0.000570679
0.0317383	1	0.00164185
0.0292969	1	0.000643921
0.0268555	1	0.000930786
0.0244141	1	0.000494385
0.0219727	1	0.000582886
0.0195312	1	0.000866699
0.0170898	1	0.000424194
0.0146484	1	0.000497437
0.012207	1	0.00109558
0.00976562	1	0.00194397
0.00732422	1	0.000637817
0.00488281	1	0.000576782
0.00244141	1	0.000579834
0	1	0.000799561
0.00244141	1	0.000686646
0.00488281	1	0.000762939
0.00732422	1	0.0011261
0.00976562	1	0.00102844
0.012207	1	0.00055542
0.0146484	2	0.000662231
0.0170898	2	0.000631714
0.0195312	2	0.00133667
0.0219727	2	0.00107117
0.0244141	2	0.000683594
0.0268555	2	0.00162964
0.0292969	2	0.000820923
0.0317383	2	0.000631714
0.0341797	2	0.000619507
0.0366211	2	0.000448608
0.0390625	2	0.000778198
0.0415039	2	0.000402832
0.0439453	2	0.000488281
0.0463867	2	0.000592041
0.0488281	2	0.00067749
0.0512695	2	0.000448608
0.0537109	2	0.000863647
0.0561523	2	0.00055542
0.0585938	2	0.000692749
0.0610352	2	0.000476074
0.0634766	2	0.000479126
0.065918	2	0.000790405
0.0683594	2	0.000643921
0.0708008	2	0.000662231
0.0732422	2	0.000622559
0.0756836	2	0.00039978
0.078125	2	0.000845337
0.0805664	2	0.000521851
0.0830078	2	0.000680542
0.0854492	2	0.00241089
0.0878906	2	0.000408936
0.090332	2	0.000616455
0.0927734	2	0.000723267
0.0952148	2	0.00104675
0.0976562	2	0.000512695
0.100098	2	0.000430298
0.102539	2	0.00102844
0.10498	2	0.000662231
0.107422	2	0.000942993
0.109863	2	0.000772095
0.112305	2	0.000445557
0.114746	2	0.000671387
0.117188	2	0.000527954
0.119629	2	0.000747681
0.12207	2	0.000689697
0.124512	2	0.000762939
0.126953	2	0.00055542
0.129395	2	0.0006073
0.131836	2	0.000784302
0.134277	2	0.00101624
0.136719	2	0.000479126
0.13916	2	0.00093689
0.141602	2	0.0006073
0.144043	2	0.00072937
0.146484	2	0.000430298
0.148926	2	0.00157471
0.151367	2	0.000427246
0.153809	2	0.00100708
0.15625	2	0.000466919
0.158691	2	0.000457764
0.161133	2	0.000494385
0.163574	2	0.000704956
0.166016	2	0.00078125
0.168457	2	0.000546265
0.170898	2	0.00106506
0.17334	2	0.000741577
0.175781	2	0.000485229
0.178223	2	0.000894165
0.180664	2	0.00117798
0.183105	2	0.000531006
0.185547	2	0.000418091
0.187988	2	0.000506592
0.19043	2	0.000485229
0.192871	2	0.000424194
0.195312	2	0.000189209
0.197754	2	0.000247192
0.200195	2	0.000488281
0.202637	2	0.000305176
0.205078	2	0.000320435
0.20752	2	0.000610352
0.209961	2	0.000366211
0.212402	2	0.000543213
0.214844	2	0.000326538
0.217285	2	0.000375366
0.219727	2	0.000653076
0.222168	2	0.000762939
0.224609	2	0.000360107
0.227051	2	0.000997925
0.229492	2	0.000668335
0.231934	2	0.00108337
0.234375	2	0.0006073
0.236816	2	0.000454712
0.239258	2	0.000790405
0.241699	2	0.000476074
0.244141	2	0.000653076
0.246582	2	0.00204773
0.249023	2	0.000366211
0.251465	2	0.00113525
0.253906	2	0.000665283
0.256348	2	0.00112
0.258789	2	0.000274658
0.26123	2	0.000549316
0.263672	2	0.000341797
0.266113	2	0.000491333
0.268555	2	0.000311279
0.270996	2	0.000363159
0.273438	2	0.00045166
0.275879	2	0.000396729
0.27832	2	0.000527954
0.280762	2	0.000296021
0.283203	2	0.000335693
0.285645	2	0.000482178
0.288086	2	0.000460815
0.290527	2	0.000622559
0.292969	2	0.000939941
0.29541	2	0.000378418
0.297852	2	0.000692749
0.300293	2	0.00057373
0.302734	2	0.000628662
0.305176	2	0.000305176
0.307617	2	0.000411987
0.310059	2	0.000332642
0.3125	2	0.00038147
0.314941	2	0.000985718
0.317383	2	0.000515747
0.319824	2	0.000411987
0.322266	2	0.000570679
0.324707	2	0.000662231
0.327148	2	0.000717163
0.32959	2	0.000387573
0.332031	2	0.000366211
0.334473	2	0.000588989
0.336914	2	0.000619507
0.339355	2	0.00189819
0.341797	2	0.000363159
0.344238	2	0.00106201
0.34668	2	0.000292969
0.349121	2	0.000436401
0.351562	2	0.00263062
0.354004	2	0.000646973
0.356445	2	0.00083313
0.358887	2	0.00078125
0.361328	2	0.000793457
0.36377	2	0.00038147
0.366211	2	0.000714111
0.368652	2	0.000582886
0.371094	2	0.000308228
0.373535	2	0.000436401
0.375977	2	0.000262451
0.378418	2	0.000436401
0.380859	2	0.000332642
0.383301	2	0.000576782
0.385742	2	0.000762939
0.388184	2	0.000384521
0.390625	2	0.000619507
0.393066	2	0.000424194
0.395508	2	0.000296021
0.397949	2	0.000259399
0.400391	2	0.000357056
0.402832	2	0.00107727
0.405273	2	0.000311279
0.407715	2	0.000192261
0.410156	2	0.00045166
0.412598	2	0.000540161
0.415039	2	0.000247192
0.41748	2	0.000726318
0.419922	2	0.000244141
0.422363	2	0.00159302
0.424805	2	0.000247192
0.427246	2	0.000372314
0.429688	2	0.000241089
0.432129	2	0.000299072
0.43457	2	0.00010376
0.437012	2	0.000488281
0.439453	2	0.000369263
0.441895	2	0.000482178
0.444336	2	0.000183105
0.446777	2	0.000619507
0.449219	2	0.000256348
0.45166	2	0.000244141
0.454102	2	0.000332642
0.456543	2	0.000317383
0.458984	2	0.000436401
0.461426	2	0.000909424
0.463867	2	0.000274658
0.466309	2	0.000314331
0.46875	2	0.000375366
0.471191	2	0.000421143
0.473633	2	0.000219727
0.476074	2	0.000421143
0.478516	2	0.000234985
0.480957	2	0.000253296
0.483398	2	0.000158691
0.48584	2	0.000183105
0.488281	2	0.000485229
0.490723	2	0.000479126
0.493164	2	0.000512695
0.495605	2	0.000228882
0.498047	2	0.000317383
0.500488	2	0.000210571
0.50293	2	0.000543213
0.505371	2	0.000408936
0.507812	2	0.000384521
0.510254	2	0.000366211
0.512695	2	0.00112305
0.515137	2	0.000662231
0.517578	2	0.000250244
0.52002	2	0.000253296
0.522461	2	0.000643921
0.524902	2	0.000753784
0.527344	2	0.000598145
0.529785	2	0.000314331
0.532227	2	0.000689697
0.534668	2	0.000686646
0.537109	2	0.00039978
0.539551	2	0.00038147
0.541992	2	0.000564575
0.544434	2	0.000814819
0.546875	2	0.000314331
0.549316	2	0.00020752
0.551758	2	0.00039978
0.554199	2	0.000302124
0.556641	2	0.000476074
0.559082	2	0.000302124
0.561523	2	0.000234985
0.563965	2	0.000588989
0.566406	2	0.000253296
0.568848	2	0.000418091
0.571289	2	0.000445557
0.57373	2	0.00105896
0.576172	2	0.000146484
0.578613	2	0.000958252
0.581055	2	0.000473022
0.583496	2	0.000390625
0.585938	2	0.00027771
0.588379	2	0.000540161
0.59082	2	0.0003479
0.593262	2	0.000799561
0.595703	2	0.000692749
0.598145	2	0.000305176
0.600586	2	0.000469971
0.603027	2	0.000537109
0.605469	2	0.000195313
0.60791	2	0.000457764
0.610352	2	0.000747681
0.612793	2	0.00106201
0.615234	2	0.000668335
0.617676	2	0.000289917
0.620117	2	0.000311279
0.622559	2	0.00171509
0.625	2	0.000463867
0.627441	2	0.00142822
0.629883	2	0.000259399
0.632324	2	0.000610352
0.634766	2	0.000375366
0.637207	2	0.000524902
0.639648	2	0.000192261
0.64209	2	0.000274658
0.644531	2	0.000231934
0.646973	2	0.000213623
0.649414	2	0.00039978
0.651855	2	0.000161743
0.654297	2	0.00038147
0.656738	2	0.000518799
0.65918	2	0.000137329
0.661621	2	0.000460815
0.664062	2	0.00039978
0.666504	2	0.000265503
0.668945	2	0.000454712
0.671387	2	0.000396729
0.673828	2	0.000442505
0.67627	2	0.000405884
0.678711	2	0.000326538
0.681152	2	-0.000109863
0.683594	2	0.000518799
0.686035	2	3.66211e-05
0.688477	2	0.0003479
0.690918	2	0.000106812
0.693359	2	0.000112915
0.695801	2	0.00103455
0.698242	2	0.00154724
0.700684	2	0.000521851
0.703125	2	7.32422e-05
0.705566	2	0.00032959
0.708008	2	0.000106812
0.710449	2	0.000369263
0.712891	2	0.00197449
0.715332	2	6.71387e-05
0.717773	2	-6.10352e-06
0.720215	2	0.000485229
0.722656	2	0.00065918
0.725098	2	3.66211e-05
0.727539	2	0.000341797
0.72998	2	0.000466919
0.732422	2	0.000405884
0.734863	2	0.000100708
0.737305	2	0.000326538
0.739746	2	0.000418091
0.742188	2	0.000201416
0.744629	2	0.000473022
0.74707	2	0.000161743
0.749512	2	0.000244141
0.751953	2	0.000338745
0.754395	2	9.76562e-05
0.756836	2	9.15527e-05
0.759277	2	0.000402832
0.761719	2	0.000204468
0.76416	2	0.000112915
0.766602	2	0.000457764
0.769043	2	0.000128174
0.771484	2	0.000115967
0.773926	2	0.000152588
0.776367	2	8.23975e-05
0.778809	2	0.0003479
0.78125	2	1.83105e-05
0.783691	2	0.000302124
0.786133	2	0.000317383
0.788574	2	0.000759888
0.791016	2	6.71387e-05
0.793457	2	6.71387e-05
0.795898	2	0.00088501
0.79834	2	0.000234985
0.800781	2	9.15527e-05
0.803223	2	0.00155029
0.805664	2	0.000421143
0.808105	2	0.00103149
0.810547	2	0.000265503
0.812988	2	0.00119629
0.81543	2	0.00112305
0.817871	2	0.000628662
0.820312	2	0.000466919
0.822754	2	0.00148621
0.825195	2	0.000827026
0.827637	2	0.000488281
0.830078	2	0.00161438
0.83252	2	0.00104065
0.834961	2	0.00171204
0.837402	2	0.00173645
0.839844	2	0.00266113
0.842285	2	0.00314026
0.844727	2	0.00482788
0.847168	2	0.0042572
0.849609	2	0.00343628
0.852051	2	0.00270996
0.854492	2	0.00542297
0.856934	2	0.00498962
0.859375	2	0.00452271
0.861816	2	0.00583801
0.864258	2	0.00469055
0.866699	2	0.0116058
0.869141	2	0.0106903
0.871582	2	0.00737915
0.874023	2	0.0117218
0.876465	2	0.00846558
0.878906	2	0.020813
0.881348	2	0.0148499
0.883789	2	0.0126373
0.88623	2	0.0210785
0.888672	2	0.0169159
0.891113	2	0.0161255
0.893555	2	0.0237
0.895996	2	0.0237854
0.898438	2	0.0283447
0.900879	2	0.0211182
0.90332	2	0.02565
0.905762	2	0.0285034
0.908203	2	0.0234833
0.910645	2	0.0234131
0.913086	2	0.0249023
0.915527	2	0.0442322
0.917969	2	0.0459503
0.92041	2	0.0402496
0.922852	2	0.0492859
0.925293	2	0.0503204
0.927734	2	0.0598145
0.930176	2	0.063446
0.932617	2	0.063324
0.935059	2	0.0691833
0.9375	2	0.0682983
0.939941	2	0.0787048
0.942383	2	0.0830994
0.944824	2	0.0847778
0.947266	2	0.0929565
0.949707	2	0.107483
0.952148	2	0.119141
0.95459	2	0.116302
0.957031	2	0.127747
0.959473	2	0.116272
0.961914	2	0.147614
0.964355	2	0.132233
0.966797	2	0.147919
0.969238	2	0.149536
0.97168	2	0.169525
0.974121	2	0.181976
0.976562	2	0.181641
0.979004	2	0.204193
0.981445	2	0.209503
0.983887	2	0.225311
0.986328	2	0.229675
0.98877	2	0.268341
0.991211	2	0.284454
0.993652	2	0.296783
0.996094	2	0.286591
0.998535	2	0.319733
1.00098	2	0.326782
1.00342	2	0.354797
1.00586	2	0.385681
1.0083	2	0.376587
1.01074	2	0.393738
1.01318	2	0.407837
1.01562	2	0.458405
1.01807	2	0.490265
1.02051	2	0.493408
1.02295	2	0.517914
1.02539	2	0.531067
1.02783	2	0.556335
1.03027	2	0.623749
1.03271	2	0.596344
1.03516	2	0.637146
1.0376	2	0.683441
1.04004	2	0.681458
1.04248	2	0.708282
1.04492	2	0.774536
1.04736	2	0.819397
1.0498	2	0.830078
1.05225	2	0.806885
1.05469	2	0.845337
1.05713	2	0.910339
1.05957	2	0.93811
1.06201	2	0.971069
1.06445	2	0.982666
1.06689	2	0.995483
1.06934	2	1.00647
1.07178	2	1.10596
1.07422	2	1.13739
1.07666	2	1.14075
1.0791	2	1.17279
1.08154	2	1.19232
1.08398	2	1.31226
1.08643	2	1.26923
1.08887	2	1.32355
1.09131	2	1.39435
1.09375	2	1.41388
1.09619	2	1.45264
1.09863	2	1.45142
1.10107	2	1.49597
1.10352	2	1.57257
1.10596	2	1.56403
1.1084	2	1.63696
1.11084	2	1.65985
1.11328	2	1.763
1.11572	2	1.73767
1.11816	2	1.69861
1.12061	2	1.79169
1.12305	2	1.80878
1.12549	2	1.86584
1.12793	2	1.84174
1.13037	2	1.9278
1.13281	2	1.91437
1.13525	2	1.9577
1.1377	2	1.95953
1.14014	2	1.9986
1.14258	2	2.06177
1.14502	2	2.09869
1.14746	2	2.05322
1.1499	2	2.14172
1.15234	2	2.18506
1.15479	2	2.18353
1.15723	2	2.229
1.15967	2	2.29156
1.16211	2	2.27386
1.16455	2	2.22687
1.16699	2	2.25525
1.16943	2	2.28546
1.17188	2	2.25372
1.17432	2	2.44629
1.17676	2	2.34619
1.1792	2	2.33337
1.18164	2	2.34406
1.18408	2	2.40753
1.18652	2	2.41608
1.18896	2	2.39532
1.19141	2	2.31812
1.19385	2	2.36572
1.19629	2	2.42645
1.19873	2	2.45819
1.20117	2	2.36176
1.19873	2	2.36786
1.19629	2	2.27661
1.19385	2	2.21741
1.19141	2	2.15851
1.18896	2	2.05658
1.18652	2	2.00562
1.18408	2	2.0047
1.18164	2	1.92902
1.1792	2	1.86279
1.17676	2	1.85822
1.17432	2	1.763
1.17188	2	1.7215
1.16943	2	1.70441
1.16699	2	1.67572
1.16455	2	1.63025
1.16211	2	1.52557
1.15967	2	1.5097
1.15723	2	1.48438
1.15479	2	1.44104
1.15234	2	1.37146
1.1499	2	1.40686
1.14746	2	1.32141
1.14502	2	1.29578
1.14258	2	1.28906
1.14014	2	1.2384
1.1377	2	1.23474
1.13525	2	1.17035
1.13281	2	1.09283
1.13037	2	1.10565
1.12793	2	1.15936
1.12549	2	1.05011
1.12305	2	1.01288
1.12061	2	0.985718
1.11816	2	0.979614
1.11572	2	0.943298
1.11328	2	0.919189
1.11084	2	0.860596
1.1084	2	0.879822
1.10596	2	0.84259
1.10352	2	0.802917
1.10107	2	0.813904
1.09863	2	0.743103
1.09619	2	0.75116
1.09375	2	0.698334
1.09131	2	0.723236
1.08887	2	0.69397
1.08643	2	0.654358
1.08398	2	0.618256
1.08154	2	0.610596
1.0791	2	0.603241
1.07666	2	0.568939
1.07422	2	0.552826
1.07178	2	0.532166
1.06934	2	0.510956
1.06689	2	0.513184
1.06445	2	0.495911
1.06201	2	0.497986
1.05957	2	0.439636
1.05713	2	0.446991
1.05469	2	0.385162
1.05225	2	0.42215
1.0498	2	0.345581
1.04736	2	0.376251
1.04492	2	0.359802
1.04248	2	0.345276
1.04004	2	0.312164
1.0376	2	0.311462
1.03516	2	0.304535
1.03271	2	0.290131
1.03027	2	0.291382
1.02783	2	0.243408
1.02539	2	0.249298
1.02295	2	0.25293
1.02051	2	0.208466
1.01807	2	0.218719
1.01562	2	0.199524
1.01318	2	0.220795
1.01074	2	0.194763
1.0083	2	0.179474
1.00586	2	0.146515
1.00342	2	0.172272
1.00098	2	0.136108
0.998535	2	0.135101
0.996094	2	0.128815
0.993652	2	0.130951
0.991211	2	0.123016
0.98877	2	0.118591
0.986328	2	0.108459
0.983887	2	0.0974731
0.981445	2	0.0910339
0.979004	2	0.0847168
0.976562	2	0.0890808
0.974121	2	0.0704041
0.97168	2	0.0731506
0.969238	2	0.0692139
0.966797	2	0.0605469
0.964355	2	0.0650635
0.961914	2	0.0561218
0.959473	2	0.0449219
0.957031	2	0.0501129
0.95459	2	0.0365051
0.952148	2	0.0377075
0.949707	2	0.0372528
0.947266	2	0.03479
0.944824	2	0.0319153
0.942383	2	0.0258942
0.939941	2	0.0234589
0.9375	2	0.0355621
0.935059	2	0.0202271
0.932617	2	0.021759
0.930176	2	0.0214264
0.927734	2	0.0163086
0.925293	2	0.0149384
0.922852	2	0.018396
0.92041	2	0.00716858
0.917969	2	0.0143555
0.915527	2	0.0182281
0.913086	2	0.0087616
0.910645	2	0.0104156
0.908203	2	0.00469666
0.905762	2	0.00806274
0.90332	2	0.0046814
0.900879	2	0.00539246
0.898438	2	0.00627441
0.895996	2	0.00466309
0.893555	2	0.0049408
0.891113	2	0.00354919
0.888672	2	0.00324402
0.88623	2	0.00666809
0.883789	2	0.00194397
0.881348	2	0.00305786
0.878906	2	0.00169678
0.876465	2	0.00412598
0.874023	2	0.00293884
0.871582	2	0.00314941
0.869141	2	0.00223694
0.866699	2	0.000283813
0.864258	2	0.00119934
0.861816	2	0.00142212
0.859375	2	0.0025116
0.856934	2	0.000692749
0.854492	2	0.000891113
0.852051	2	0.00142517
0.849609	2	0.000863647
0.847168	2	0.00055542
0.844727	2	0.000958252
0.842285	2	0.000268555
0.839844	2	0.000662231
0.837402	2	7.62939e-05
0.834961	2	0.00088501
0.83252	2	0.000521851
0.830078	2	3.05176e-05
0.827637	2	0.00137939
0.825195	2	0.000161743
0.822754	2	0.000100708
0.820312	2	0.000378418
0.817871	2	0.000189209
0.81543	2	0.000158691
0.812988	2	0.000363159
0.810547	2	0.000146484
0.808105	2	0.000186157
0.805664	2	0.000338745
0.803223	2	0.000778198
0.800781	2	0.000177002
0.79834	2	0.000161743
0.795898	2	0.000390625
0.793457	2	0.00121765
0.791016	2	0.000552368
0.788574	2	0.00134583
0.786133	2	9.15527e-05
0.783691	2	3.35693e-05
0.78125	2	0.000524902
0.778809	2	0.000396729
0.776367	2	0.000228882
0.773926	2	-6.71387e-05
0.771484	2	0.000183105
0.769043	2	1.52588e-05
0.766602	2	0.000109863
0.76416	2	0.000473022
0.761719	2	0.000390625
0.759277	2	0.000424194
0.756836	2	0.000106812
0.754395	2	0.000219727
0.751953	2	0.000106812
0.749512	2	0.000140381
0.74707	2	0.000201416
0.744629	2	0.00015564
0.742188	2	0.000564575
0.739746	2	0.000372314
0.737305	2	7.01904e-05
0.734863	2	0.000204468
0.732422	2	0.000161743
0.72998	2	0.000222778
0.727539	2	9.76562e-05
0.725098	2	0.00122375
0.722656	2	0.000201416
0.720215	2	0.00032959
0.717773	2	0.000454712
0.715332	2	0.000259399
0.712891	2	0.000326538
0.710449	2	0.00020752
0.708008	2	0.0015625
0.705566	2	1.52588e-05
0.703125	2	0.000204468
0.700684	2	0.000689697
0.698242	2	0.000271606
0.695801	2	0.000366211
0.693359	2	0.000494385
0.690918	2	0.000253296
0.688477	2	0.000100708
0.686035	2	0.000411987
0.683594	2	-0.00015564
0.681152	2	0.000244141
0.678711	2	0.000177002
0.67627	2	0.000189209
0.673828	2	0.000308228
0.671387	2	0.000598145
0.668945	2	0.000201416
0.666504	2	0.000326538
0.664062	2	0.000970459
0.661621	2	0.000247192
0.65918	2	0.000576782
0.656738	2	0.000494385
0.654297	2	0.000463867
0.651855	2	0.000280762
0.649414	2	0.000814819
0.646973	2	0.000299072
0.644531	2	0.000189209
0.64209	2	0.000186157
0.639648	2	0.000198364
0.637207	2	0.000268555
0.634766	2	0.000253296
0.632324	2	0.000665283
0.629883	2	0.000189209
0.627441	2	0.000265503
0.625	2	0.000448608
0.622559	2	0.000137329
0.620117	2	0.000442505
0.617676	2	0.000152588
0.615234	2	0.000195313
0.612793	2	0.000253296
0.610352	2	0.000436401
0.60791	2	0.000143433
0.605469	2	0.000204468
0.603027	2	0.000631714
0.600586	2	0.000463867
0.598145	2	0.000234985
0.595703	2	0.000115967
0.593262	2	0.000454712
0.59082	2	0.00027771
0.588379	2	0.00101013
0.585938	2	0.00032959
0.583496	2	0.000314331
0.581055	2	0.000311279
0.578613	2	0.00017395
0.576172	2	5.18799e-05
0.57373	2	0.000292969
0.571289	2	0.000296021
0.568848	2	0.000170898
0.566406	2	0.000344849
0.563965	2	0.000292969
0.561523	2	0.00015564
0.559082	2	0.0003479
0.556641	2	0.000247192
0.554199	2	0.000338745
0.551758	2	0.000238037
0.549316	2	7.62939e-05
0.546875	2	0.000366211
0.544434	2	0.000106812
0.541992	2	0.000244141
0.539551	2	0.000262451
0.537109	2	0.000393677
0.534668	2	0.000390625
0.532227	2	0.000201416
0.529785	2	0.000183105
0.527344	2	0.000643921
0.524902	2	0.000326538
0.522461	2	0.000354004
0.52002	2	0.000265503
0.517578	2	0.000204468
0.515137	2	0.000299072
0.512695	2	0.000415039
0.510254	2	0.00039978
0.507812	2	0.000927734
0.505371	2	0.000543213
0.50293	2	0.000592041
0.500488	2	0.000152588
0.498047	2	0.000213623
0.495605	2	0.000457764
0.493164	2	0.000302124
0.490723	2	0.000244141
0.488281	2	0.000158691
0.48584	2	0.000439453
0.483398	2	0.000476074
0.480957	2	0.000506592
0.478516	2	0.000601196
0.476074	2	0.000216675
0.473633	2	0.000387573
0.471191	2	0.000271606
0.46875	2	0.000387573
0.466309	2	0.000527954
0.463867	2	0.000201416
0.461426	2	0.000201416
0.458984	2	0.000204468
0.456543	2	0.000292969
0.454102	2	0.000332642
0.45166	2	0.000689697
0.449219	2	0.000308228
0.446777	2	0.000460815
0.444336	2	0.000457764
0.441895	2	0.000857544
0.439453	2	0.00022583
0.437012	2	0.000363159
0.43457	2	0.000320435
0.432129	2	0.000274658
0.429688	2	0.000280762
0.427246	2	0.000317383
0.424805	2	0.000997925
0.422363	2	0.000305176
0.419922	2	0.000942993
0.41748	2	0.000405884
0.415039	2	0.000588989
0.412598	2	0.000360107
0.410156	2	0.00027771
0.407715	2	0.000436401
0.405273	2	0.000482178
0.402832	2	0.000708008
0.400391	2	0.000280762
0.397949	2	0.000436401
0.395508	2	0.000650024
0.393066	2	0.000283813
0.390625	2	0.000314331
0.388184	2	0.000265503
0.385742	2	0.000268555
0.383301	2	0.000430298
0.380859	2	0.000601196
0.378418	2	0.000637817
0.375977	2	0.000631714
0.373535	2	0.000186157
0.371094	2	0.000506592
0.368652	2	0.000497437
0.366211	2	0.000448608
0.36377	2	0.000363159
0.361328	2	0.000210571
0.358887	2	0.000454712
0.356445	2	0.000317383
0.354004	2	0.00065918
0.351562	2	0.000671387
0.349121	2	0.000195313
0.34668	2	0.000244141
0.344238	2	0.000769043
0.341797	2	0.000216675
0.339355	2	0.000595093
0.336914	2	0.000332642
0.334473	2	0.000424194
0.332031	2	0.000170898
0.32959	2	0.000747681
0.327148	2	0.000268555
0.324707	2	0.000250244
0.322266	2	0.000656128
0.319824	2	0.000488281
0.317383	2	0.000476074
0.314941	2	0.000158691
0.3125	2	0.00045166
0.310059	2	0.000698853
0.307617	2	0.000411987
0.305176	2	0.000561523
0.302734	2	0.000372314
0.300293	2	0.00065918
0.297852	2	0.000912476
0.29541	2	0.00110474
0.292969	2	0.000396729
0.290527	2	0.000393677
0.288086	2	0.000509644
0.285645	2	0.000195313
0.283203	2	9.15527e-06
0.280762	2	0.000271606
0.27832	2	0.00057373
0.275879	2	0.00027771
0.273438	2	0.000357056
0.270996	2	0.000292969
0.268555	2	0.00164795
0.266113	2	0.000341797
0.263672	2	0.000302124
0.26123	2	0.000314331
0.258789	2	0.000283813
0.256348	2	0.000692749
0.253906	2	0.00154419
0.251465	2	0.000515747
0.249023	2	0.000857544
0.246582	2	0.000619507
0.244141	2	0.000579834
0.241699	2	0.000418091
0.239258	2	0.000384521
0.236816	2	0.000650024
0.234375	2	0.000518799
0.231934	2	0.000335693
0.229492	2	0.000488281
0.227051	2	0.000588989
0.224609	2	0.00039978
0.222168	2	0.000454712
0.219727	2	0.000756836
0.217285	2	0.00125427
0.214844	2	0.000588989
0.212402	2	0.000265503
0.209961	2	0.000488281
0.20752	2	0.000491333
0.205078	2	0.0003479
0.202637	2	0.000354004
0.200195	2	0.000463867
0.197754	2	0.000311279
0.195312	2	0.000210571
0.192871	2	0.000521851
0.19043	2	0.00151367
0.187988	2	0.00115356
0.185547	2	0.000408936
0.183105	2	0.00103455
0.180664	2	0.000692749
0.178223	2	0.000335693
0.175781	2	0.000372314
0.17334	2	0.000289917
0.170898	2	0.000537109
0.168457	2	0.000283813
0.166016	2	0.000604248
0.163574	2	0.000302124
0.161133	2	0.000732422
0.158691	2	0.000701904
0.15625	2	0.000613403
0.153809	2	0.000326538
0.151367	2	0.000454712
0.148926	2	0.000564575
0.146484	2	0.000247192
0.144043	2	0.000579834
0.141602	2	0.00055542
0.13916	2	0.000128174
0.136719	2	0.000421143
0.134277	2	0.000515747
0.131836	2	0.000360107
0.129395	2	0.000534058
0.126953	2	0.00071106
0.124512	2	0.000476074
0.12207	2	0.00055542
0.119629	2	0.000424194
0.117188	2	0.000634766
0.114746	2	0.000546265
0.112305	2	0.000415039
0.109863	2	0.000735474
0.107422	2	0.000180054
0.10498	2	0.000491333
0.102539	2	0.000408936
0.100098	2	0.00110779
0.0976562	2	0.00045166
0.0952148	2	0.000967407
0.0927734	2	0.000360107
0.090332	2	0.000509644
0.0878906	2	0.000811768
0.0854492	2	0.000317383
0.0830078	2	0.000552368
0.0805664	2	0.00090332
0.078125	2	0.000518799
0.0756836	2	0.000219727
0.0732422	2	0.000396729
0.0708008	2	0.000506592
0.0683594	2	0.000592041
0.065918	2	0.000180054
0.0634766	2	0.000369263
0.0610352	2	0.00039978
0.0585938	2	0.000616455
0.0561523	2	0.00055542
0.0537109	2	0.000753784
0.0512695	2	0.000588989
0.0488281	2	0.000738525
0.0463867	2	0.000515747
0.0439453	2	0.000671387
0.0415039	2	0.000778198
0.0390625	2	0.000463867
0.0366211	2	0.00127869
0.0341797	2	0.000411987
0.0317383	2	0.000424194
0.0292969	2	0.000576782
0.0268555	2	0.000415039
0.0244141	2	0.000762939
0.0219727	2	0.000616455
0.0195312	2	0.000622559
0.0170898	2	0.000708008
0.0146484	2	0.000448608
0.012207	2	0.000958252
0.00976562	2	0.000527954
0.00732422	2	0.00038147
0.00488281	2	0.000570679
0.00244141	2	0.000827026
0	2	0.000796509
0.00244141	2	0.000689697
0.00488281	2	0.000909424
0.00732422	2	0.000405884
0.00976562	2	0.000640869
0.012207	2	0.000942993
0.0146484	3	0.000439453
0.0170898	3	0.000750732
0.0195312	3	0.000683594
0.0219727	3	0.000497437
0.0244141	3	0.000421143
0.0268555	3	0.000408936
0.0292969	3	0.000335693
0.0317383	3	0.000378418
0.0341797	3	0.000613403
0.0366211	3	0.000418091
0.0390625	3	0.000390625
0.0415039	3	0.000796509
0.0439453	3	0.000546265
0.0463867	3	0.000424194
0.0488281	3	0.000561523
0.0512695	3	0.000930786
0.0537109	3	0.000744629
0.0561523	3	0.000314331
0.0585938	3	0.000491333
0.0610352	3	0.00071106
0.0634766	3	0.000738525
0.065918	3	0.000366211
0.0683594	3	0.000958252
0.0708008	3	0.000790405
0.0732422	3	0.000463867
0.0756836	3	0.00065918
[truncated: 15,706 more rows]
