# Supplementary material for: An electrochemiluminescence device powered by streaming potential for the detection of amines in flowing solution
Source: Nat Commun. 2025 Sep 8;16:8217. doi: 10.1038/s41467-025-63548-2 (PMC12417550; doi:10.1038/s41467-025-63548-2)
Supplement: Supplementary file 6 — Source Data [file 41467_2025_63548_MOESM6_ESM.zip › Source Data/Supplementary Fig.8.xlsx]

## Sheet: a
30 mg/mL			20 mg/mL			10 mg/mL
Time / s	ECL intensity		Time / s	ECL intensity		Time / s	ECL intensity
0			0			0
0.005			0.005			0.005
0.01			0.01			0.01
0.015			0.015			0.015
0.02			0.02			0.02
0.025			0.025			0.025
0.03			0.03			0.03
0.035			0.035			0.035
0.04			0.04			0.04
0.045			0.045			0.045
0.05			0.05			0.05
0.055			0.055			0.055
0.06			0.06			0.06
0.065			0.065			0.065
0.07			0.07			0.07
0.075			0.075			0.075
0.08			0.08			0.08
0.085			0.085			0.085
0.09			0.09			0.09
0.095	0.000152541		0.095	1.51858e-06		0.095	-0.00029436
0.1	0.000148182		0.1	1.01652e-05		0.1	-0.000191036
0.105	0.000140261		0.105	-3.04522e-05		0.105	-3.70679e-05
0.11	0.000141351		0.11	-2.28228e-05		0.11	-1.72315e-05
0.115	0.00103646		0.115	-3.33587e-05		0.115	5.65672e-06
0.12	0.00101873		0.12	-3.09608e-05		0.12	-1.33078e-05
0.125	0.00101059		0.125	-0.000183258		0.125	-1.24358e-05
0.13	0.00101241		0.13	-0.00010304		0.13	-1.40344e-05
0.135	0.000950939		0.135	-0.000108199		0.135	-1.72315e-05
0.14	0.00102505		0.14	-0.000109362		0.14	2.14968e-05
0.145	0.000937788		0.145	-0.000102023		0.145	-2.68227e-05
0.15	0.000924563		0.15	-0.000101369		0.15	-9.60207e-06
0.155	0.000872175		0.155	-0.000117427		0.155	2.57838e-05
0.16	0.000904654		0.16	-0.000118881		0.16	4.00253e-05
0.165	0.000922674		0.165	-0.000114666		0.165	0.000139135
0.17	0.000931393		0.17	-0.000111033		0.17	-1.4543e-05
0.175	0.000927397		0.175	-0.00011067		0.175	-5.67839e-06
0.18	0.000948251		0.18	-0.000117355		0.18	2.295e-05
0.185	0.000913083		0.185	-0.000108417		0.185	0.000115084
0.19	0.00109285		0.19	-0.000105438		0.19	9.03793e-05
0.195	0.00103494		0.195	-0.000111106		0.195	7.91169e-05
0.2	0.00103079		0.2	-0.000110161		0.2	7.10515e-05
0.205	0.00100987		0.205	-9.83175e-05		0.205	5.47755e-05
0.21	0.001026		0.21	-0.000103258		0.21	4.76547e-05
0.215	0.000984654		0.215	-0.000113722		0.215	2.91988e-05
0.22	0.000151597		0.22	-0.000118735		0.22	3.59563e-05
0.225	0.000180516		0.225	8.62412e-05		0.225	6.67645e-05
0.23	0.000309416		0.23	8.0501e-05		0.23	9.48843e-05
0.235	0.000319952		0.235	-4.2943e-06		0.235	6.55293e-05
0.24	0.000435991		0.24	0.000163843		0.24	0.000199298
0.245	0.000564238		0.245	0.000162099		0.245	0.000169216
0.25	0.000672285		0.25	0.000157594		0.25	0.000251977
0.255	0.000629415		0.255	0.000153525		0.255	0.000242095
0.26	0.000895281		0.26	0.000164715		0.26	0.000481586
0.265	0.00120082		0.265	0.000166604		0.265	0.000473375
0.27	0.00115286		0.27	0.000156722		0.27	0.000637225
0.275	0.00117779		0.275	0.000148948		0.275	0.000588833
0.28	0.00116899		0.28	0.00014873		0.28	0.000600241
0.285	0.00121332		0.285	0.000164497		0.285	0.000589196
0.29	0.0014018		0.29	0.000156868		0.29	0.000506799
0.295	0.00130589		0.295	0.000148294		0.295	0.00053194
0.3	0.00133277		0.3	0.000144443		0.3	0.000558243
0.305	0.00131708		0.305	0.000147349		0.305	0.000613828
0.31	0.00131882		0.31	0.000133616		0.31	0.000532521
0.315	0.00130458		0.315	0.000160937		0.315	0.000492412
0.32	0.00131918		0.32	0.000162971		0.32	0.000477081
0.325	0.00138749		0.325	0.000163116		0.325	0.000449687
0.33	0.001325		0.33	-4.10607e-05		0.33	0.000427599
0.335	0.00135181		0.335	-4.14967e-05		0.335	0.000428761
0.34	0.00134977		0.34	-3.90989e-05		0.34	0.000419388
0.345	0.00124304		0.345	-0.000204184		0.345	0.000314829
0.35	0.00103377		0.35	-0.000206146		0.35	0.000314974
0.355	0.000917806		0.355	-0.000207745		0.355	0.000268762
0.36	0.000966634		0.36	-0.000206146		0.36	0.000296518
0.365	0.000777352		0.365	-0.000206946		0.365	3.87174e-05
0.37	0.00046491		0.37	-0.000211015		0.37	0.000186001
0.375	0.000483076		0.375	-0.000210506		0.375	-7.47789e-05
0.38	0.000441078		0.38	-0.000205928		0.38	-6.88934e-05
0.385	0.000477481		0.385	-0.00020324		0.385	-2.42796e-05
0.39	0.000396536		0.39	-0.000204911		0.39	-4.22995e-05
0.395	0.000247073		0.395	-0.000205492		0.395	3.20326e-05
0.4	0.000174121		0.4	-0.000201351		0.4	5.28136e-05
0.405	0.000186111		0.405	-0.000197645		0.405	0.000116901
0.41	0.000211397		0.41	-0.000197572		0.41	0.000118862
0.415	0.000228326		0.415	-0.00020106		0.415	0.000129834
0.42	0.000222296		0.42	-0.00023165		0.42	0.000155193
0.425	0.000264294		0.425	-0.000222568		0.425	0.000204675
0.43	0.000118463		0.43	-0.000197718		0.43	0.000210197
0.435	8.77276e-05		0.435	-0.000198808		0.435	0.000215283
0.44	-7.08911e-05		0.44	-0.00019779		0.44	0.000248998
0.445	-1.12365e-05		0.445	-0.00019205		0.445	0.00024413
0.45	7.69012e-05		0.45	-0.00019314		0.45	0.000265419
0.455	0.000100516		0.455	-0.000193503		0.455	0.000304947
0.46	0.000115339		0.46	-0.000191977		0.46	0.000287072
0.465	0.000132269		0.465	-0.000190161		0.465	0.000247545
0.47	0.00011454		0.47	-0.000193358		0.47	0.000273775
0.475	0.000109817		0.475	-0.00019641		0.475	0.000177427
0.48	0.000106837		0.48	-0.000193867		0.48	0.000355592
0.485	8.91809e-05		0.485	-0.00018878		0.485	0.000343821
0.49	4.23146e-05		0.49	-0.000191687		0.49	0.000278426
0.495	5.67741e-05		0.495	-0.000200261		0.495	0.000301169
0.5	0.000198463		0.5	-0.000204112		0.5	0.000212014
0.505	0.000178699		0.505	-0.000199389		0.505	0.000334811
0.51	0.000150652		0.51	-0.00019423		0.51	0.000277481
0.515	0.000108218		0.515	-0.000200697		0.515	0.000236573
0.52	8.82363e-05		0.52	-0.000195465		0.52	0.000231995
0.525	0.000102914		0.525	-0.000186528		0.525	0.000300951
0.53	0.000155593		0.53	-0.000187908		0.53	0.000329216
0.535	0.000187273		0.535	-0.000214284		0.535	0.000338734
0.54	0.000177827		0.54	-0.000212395		0.54	0.000379206
0.545	0.000171578		0.545	-0.000216319		0.545	0.000312576
0.55	0.000156247		0.55	-0.000206364		0.55	0.000335029
0.555	8.66377e-05		0.555	-0.000206582		0.555	0.000276537
0.56	6.72373e-05		0.56	-0.000209053		0.56	0.000269488
0.565	0.000100225		0.565	-0.000206728		0.565	0.000273703
0.57	0.000314502		0.57	-0.000209125		0.57	0.00027116
0.575	0.000293431		0.575	-0.000219879		0.575	0.000273775
0.58	0.000293721		0.58	-0.000178027		0.58	0.000206927
0.585	0.000282241		0.585	-0.000172359		0.585	0.000352249
0.59	0.000336155		0.59	-0.000179843		0.59	0.000379352
0.595	0.000415864		0.595	-0.000179625		0.595	0.000371868
0.6	0.000510687		0.6	-0.000177663		0.6	0.000335465
0.605	0.000363984		0.605	-0.000176501		0.605	0.000342585
0.61	0.000440932		0.61	-0.000178244		0.61	0.000173649
0.615	0.000422113		0.615	-0.000157681		0.615	0.000143858
0.62	0.000408961		0.62	-0.000159135		0.62	0.000203149
0.625	0.00046026		0.625	-0.000156374		0.625	0.00020264
0.63	0.000418117		0.63	-0.000161823		0.63	0.000141896
0.635	0.000395665		0.635	-0.000166546		0.635	0.000109416
0.64	0.000382658		0.64	-0.000166764		0.64	0.000101133
0.645	0.000408598		0.645	-0.000153612		0.645	0.000108181
0.65	0.000487363		0.65	-9.72276e-05		0.65	0.000103967
0.655	0.000502694		0.655	-9.84628e-05		0.655	7.46846e-05
0.66	0.000575064		0.66	-9.73002e-05		0.66	7.31587e-05
0.665	0.000584074		0.665	-5.59562e-05		0.665	6.68372e-05
0.67	0.000724382		0.67	-3.94622e-05		0.67	9.00887e-05
0.675	0.000507708		0.675	-3.86629e-05		0.675	9.61922e-05
0.68	0.000493321		0.68	-3.29954e-05		0.68	6.00797e-05
0.685	0.000481332		0.685	-7.66646e-05		0.685	6.42941e-05
0.69	0.000534011		0.69	-7.71732e-05		0.69	-0.000254833
0.695	0.000502476		0.695	-8.0007e-05		0.695	2.38697e-06
0.7	0.000523766		0.7	-8.04429e-05		0.7	3.5157e-05
0.705	0.000429525		0.705	-7.87717e-05		0.705	7.25047e-05
0.71	0.000603693		0.71	-6.76546e-05		0.71	0.000290996
0.715	0.000526527		0.715	-4.60017e-05		0.715	0.000286636
0.72	0.000550432		0.72	-7.34675e-05		0.72	0.000284239
0.725	0.000582185		0.725	-6.09698e-05		0.725	0.00022858
0.73	0.000557844		0.73	-6.54748e-05		0.73	0.000225456
0.735	0.000900367		0.735	-6.37309e-05		0.735	0.000240787
0.74	0.00088133		0.74	-7.20143e-05		0.74	0.000196246
0.745	0.000911848		0.745	-6.53295e-05		0.745	0.000204239
0.75	0.000995844		0.75	-7.58653e-05		0.75	0.000204675
0.755	0.000920858		0.755	-0.000135157		0.755	0.0004159
0.76	0.000923255		0.76	-0.000152377		0.76	0.000435809
0.765	0.000855245		0.765	-0.00015245		0.765	0.000501785
0.77	0.000914463		0.77	-0.000158626		0.77	0.000528452
0.775	0.000798642		0.775	-0.000178099		0.775	0.000508979
0.78	0.00077292		0.78	-0.000176646		0.78	0.000511522
0.785	0.000955735		0.785	-0.00017403		0.785	0.00052976
0.79	0.000955953		0.79	-0.000171487		0.79	0.000533611
0.795	0.000910031		0.795	-0.000166183		0.795	0.000879549
0.8	0.000882275		0.8	-0.000164148		0.8	0.000582657
0.805	0.00104416		0.805	-0.000162913		0.805	0.000620368
0.81	0.00108769		0.81	-0.000125929		0.81	0.000608161
0.815	0.000963146		0.815	-0.000139153		0.815	0.000623638
0.82	0.000975571		0.82	-7.08517e-05		0.82	0.000628215
0.825	0.000969758		0.825	-5.87173e-05		0.825	0.000657498
0.83	0.000940694		0.83	-5.95166e-05		0.83	0.000681548
0.835	0.000893973		0.835	-2.20236e-05		0.835	0.000759586
0.84	0.000548107		0.84	-2.15876e-05		0.84	0.000709378
0.845	0.000505746		0.845	-9.6712e-06		0.845	0.000757043
0.85	0.000503639		0.85	-1.30136e-05		0.85	0.000752538
0.855	0.000439624		0.855	2.48427e-05		0.855	0.000734373
0.86	0.00044798		0.86	2.68772e-05		0.86	0.000521985
0.865	0.000637117		0.865	3.09462e-05		0.865	0.000517843
0.87	0.000637189		0.87	2.95657e-05		0.87	0.00054887
0.875	0.000690087		0.875	-2.84108e-06		0.875	0.000489142
0.88	0.000630069		0.88	-6.76477e-06		0.88	0.000488488
0.885	0.000588507		0.885	-7.49138e-06		0.885	0.000498516
0.89	0.000450814		0.89	-4.73026e-06		0.89	0.000473666
0.895	0.00044333		0.895	-8.65395e-06		0.895	0.000514501
0.9	0.000472467		0.9	-1.62107e-05		0.9	0.000189634
0.905	0.000502839		0.905	-1.17057e-05		0.905	0.000195156
0.91	0.000242277		0.91	-1.17057e-05		0.91	0.000123803
0.915	0.000192723		0.915	-5.17419e-05		0.915	0.000147709
0.92	9.49937e-05		0.92	-2.81997e-05		0.92	-8.44428e-05
0.925	9.00528e-05		0.925	-0.000118735		0.925	-8.03738e-05
0.93	0.000287908		0.93	-0.000119171		0.93	-7.31077e-05
0.935	0.000363185		0.935	-0.000123967		0.935	-0.000120337
0.94	0.000360715		0.94	-0.00016284		0.94	-0.000209492
0.945	0.000394284		0.945	-0.000162114		0.945	-0.000171636
0.95	0.000455682		0.95	-0.000109725		0.95	-0.000203171
0.955	0.000407363		0.955	-0.000113576		0.955	-0.000219519
0.96	0.000524347		0.96	-0.000156228		0.96	-0.000197794
0.965	0.000516427		0.965	-0.000143585		0.965	-0.0001914
0.97	0.00032918		0.97	-0.00014344		0.97	-0.000191981
0.975	0.000307091		0.975	-8.73457e-05		0.975	-0.000289201
0.98	0.000389416		0.98	-8.96709e-05		0.98	-0.00029218
0.985	0.00042502		0.985	-8.25501e-05		0.985	-0.000316304
0.99	0.00047501		0.99	-8.13149e-05		0.99	-0.000243861
0.995	0.000409906		0.995	-8.54565e-05		0.995	-0.000212399
1	0.000413248		1	-8.66918e-05		1	-0.000267984
1.005	0.000404384		1.005	-8.7491e-05		1.005	-0.000255414
1.01	0.000412013		1.01	-8.98162e-05		1.01	-0.000271545
1.015	0.000524856		1.015	-9.09788e-05		1.015	-0.000264061
1.02	0.000537208		1.02	-9.38852e-05		1.02	-0.000246549
1.025	0.000531322		1.025	-5.87173e-05		1.025	-0.000229111
1.03	0.000548543		1.03	-6.22777e-05		1.03	-0.000151363
1.035	0.000379389		1.035	-7.17236e-05		1.035	-0.000113362
1.04	0.000344802		1.04	-7.47027e-05		1.04	-7.99378e-05
1.045	0.00036769		1.045	-7.41214e-05		1.045	-7.05894e-06
1.05	0.000329979		1.05	-7.67372e-05		1.05	4.4167e-05
1.055	0.000238281		1.055	-0.000137918		1.055	4.75094e-05
1.06	0.000244675		1.06	-0.000131306		1.06	4.74367e-05
1.065	0.000106983		1.065	-0.000128908		1.065	5.94736e-06
1.07	0.000184585		1.07	-0.000136174		1.07	8.05453e-06
1.075	0.000292995		1.075	-0.000141405		1.075	3.21779e-05
1.08	0.000322713		1.08	-0.000201205		1.08	7.04702e-05
1.085	0.00012246		1.085	-0.000198226		1.085	0.000104258
1.09	0.000267854		1.09	-0.000199825		1.09	0.000121624
1.095	0.000234212		1.095	-0.00020106		1.095	5.34676e-05
1.1	0.000500078		1.1	-0.000199825		1.1	1.67012e-05
1.105	0.000502621		1.105	-0.000199825		1.105	2.44032e-05
1.11	0.000501749		1.11	-0.000194666		1.11	-1.27992e-05
1.115	0.000531976		1.115	-0.000182895		1.115	-1.75948e-05
1.12	0.000689433		1.12	-0.00018304		1.12	-1.091e-05
1.125	0.000694882		1.125	-0.000175483		1.125	-7.39796e-05
1.13	0.000730486		1.13	-0.000226201		1.13	-9.14182e-05
1.135	0.000827852		1.135	-0.000106456		1.135	2.84722e-05
1.14	0.000806707		1.14	-9.75909e-05		1.14	-5.23993e-05
1.145	0.000787307		1.145	-4.81815e-05		1.145	3.6247e-05
1.15	0.00103341		1.15	-3.43759e-05		1.15	-2.42069e-05
1.155	0.00106625		1.155	-5.16623e-06		1.155	6.45599e-06
1.16	0.00118898		1.16	2.86211e-05		1.16	2.09633e-06
1.165	0.00121404		1.165	2.12097e-05		1.165	8.34517e-06
1.17	0.00123693		1.17	2.17183e-05		1.17	-6.40499e-06
1.175	0.00117139		1.175	4.50425e-05		1.175	7.73004e-05
1.18	0.00101212		1.18	4.64957e-05		1.18	6.4948e-05
1.185	0.000985308		1.185	7.89751e-05		1.185	4.18418e-05
1.19	0.000991847		1.19	7.9629e-05		1.19	4.40217e-05
1.195	0.00081114		1.195	7.58507e-05		1.195	5.52114e-05
1.2	0.000813247		1.2	7.02558e-05		1.2	0.000110216
1.205	0.000753447		1.205	7.48334e-05		1.205	0.000246746
1.21	0.000750104		1.21	0.00010615		1.21	0.000460005
1.215	0.00074589		1.215	0.000133253		1.215	0.000496336
1.22	0.000690958		1.22	0.000117049		1.22	0.000503965
1.225	0.000454811		1.225	0.000115959		1.225	0.000493211
1.23	0.000429815		1.23	0.000106005		1.23	0.000492267
1.235	0.000412013		1.235	0.000103607		1.235	0.000508979
1.24	0.000326201		1.24	-1.701e-05		1.24	0.000305819
1.245	0.000320533		1.245	-1.21417e-05		1.245	0.000465891
1.25	0.000338698		1.25	-6.03885e-05		1.25	0.000352467
1.255	7.82817e-05		1.255	-2.28955e-05		1.255	0.000362785
1.26	5.05979e-05		1.26	-4.76002e-05		1.26	0.00049699
1.265	-6.58775e-05		1.265	-7.43394e-05		1.265	0.000536227
1.27	8.89057e-06		1.27	-6.29316e-05		1.27	0.000613901
1.275	7.80066e-06		1.275	-3.82269e-05		1.275	0.000674355
1.28	0.000170488		1.28	-7.08517e-05		1.28	0.000588324
1.285	0.000156392		1.285	-6.98344e-05		1.285	0.000563547
1.29	0.00015414		1.29	-9.53384e-05		1.29	0.000550032
1.295	0.000135393		1.295	-9.70823e-05		1.295	0.000530268
1.3	0.000353013		1.3	-9.88988e-05		1.3	0.000582076
1.305	0.000389561		1.305	-9.78815e-05		1.305	0.000622766
1.31	0.000220188		1.31	-0.000104712		1.31	0.000494301
1.315	0.000222804		1.315	-0.00013116		1.315	0.000276391
1.32	0.000291396		1.32	-0.000164439		1.32	0.000266364
1.325	0.00033136		1.325	-0.000160007		1.325	0.000267091
1.33	0.000302368		1.33	-0.000159571		1.33	0.000261786
1.335	0.000339788		1.335	-0.000158335		1.335	0.000277481
1.34	0.000360133		1.34	-0.000162404		1.34	0.000276391
1.345	0.000495646		1.345	-0.000156737		1.345	0.000277917
1.35	0.00051679		1.35	-0.000133195		1.35	0.000145965
1.355	0.000479588		1.355	-0.000136101		1.355	0.000170016
1.36	0.000506763		1.36	-0.000122804		1.36	0.000147491
1.365	0.000544474		1.365	-0.000127963		1.365	-0.000103698
1.37	0.000588289		1.37	-0.000126801		1.37	-0.000136105
1.375	0.000652303		1.375	-0.000135084		1.375	-0.000211163
1.38	0.000742766		1.38	-0.000162622		1.38	-0.00028288
1.385	0.000605364		1.385	-0.000155574		1.385	-0.000223734
1.39	0.000661167		1.39	6.18271e-05		1.39	-0.000168148
1.395	0.00069946		1.395	5.85574e-05		1.395	-0.00012041
1.4	0.000736444		1.4	7.1273e-05		1.4	-0.000108348
1.405	0.000544256		1.405	7.79578e-05		1.405	-0.000187185
1.41	0.000493466		1.41	8.04283e-05		1.41	-0.00028506
1.415	0.000452413		1.415	8.42067e-05		1.415	-0.000257594
1.42	0.00045779		1.42	8.4352e-05		1.42	-0.000251127
1.425	0.000388616		1.425	8.82757e-05		1.425	-0.000231944
1.43	0.000688561		1.43	9.64137e-05		1.43	-0.000183698
1.435	0.000719369		1.435	9.56871e-05		1.435	-0.000179847
1.44	0.000691249		1.44	0.000168711		1.44	-0.000196268
1.445	0.000654555		1.445	0.00017169		1.445	-0.000208257
1.45	0.000764346		1.45	0.000170237		1.45	-0.000163934
1.455	0.000745527		1.455	0.000132599		1.455	-0.000154343
1.46	0.000797625		1.46	0.000133616		1.46	-0.000172362
1.465	0.000827779		1.465	6.96745e-05		1.465	-0.000124842
1.47	0.000816298		1.47	6.46609e-05		1.47	-0.000133998
1.475	0.000815935		1.475	0.000150183		1.475	-0.000141772
1.48	0.000986252		1.48	0.000149311		1.48	-9.62865e-05
1.485	0.000867452		1.485	0.000153235		1.485	-9.04737e-05
1.49	0.000838896		1.49	0.000172272		1.49	-0.000102172
1.495	0.000773211		1.495	3.82123e-05		1.495	-7.49969e-05
1.5	0.00077401		1.5	3.72677e-05		1.5	-7.11459e-05
1.505	0.000742911		1.505	4.47518e-05		1.505	-5.51605e-05
1.51	0.000809396		1.51	7.94111e-05		1.51	-4.94202e-05
1.515	0.000855971		1.515	7.89751e-05		1.515	-2.7186e-05
1.52	0.000862148		1.52	7.5996e-05		1.52	-2.87119e-05
1.525	0.000857497		1.525	0.000176195		1.525	-1.73768e-05
1.53	0.000881257		1.53	0.000176268		1.53	0.000200461
1.535	0.000908723		1.535	0.000163916		1.535	0.000235338
1.54	0.000890267		1.54	0.000312507		1.54	0.000230833
1.545	0.0008846		1.545	0.000246604		1.545	0.000279516
1.55	0.000949704		1.55	0.000246676		1.55	0.000277772
1.555	0.000667416		1.555	0.000244787		1.555	0.000229016
1.56	0.0006555		1.56	0.000245441		1.56	0.000236718
1.565	0.000602748		1.565	0.000328202		1.565	0.000226982
1.57	0.00061263		1.57	0.000347602		1.57	0.000206782
1.575	0.000588071		1.575	0.000348184		1.575	0.000280678
1.58	0.000543166		1.58	0.00025852		1.58	0.000338807
1.585	0.000218154		1.585	0.000270364		1.585	0.000353702
1.59	0.000315374		1.59	0.000273997		1.59	0.000399987
1.595	0.000303095		1.595	0.000305386		1.595	0.000342149
1.6	0.000363476		1.6	0.000222262		1.6	0.00031868
1.605	0.000335865		1.605	0.000253434		1.605	0.00035363
1.61	0.000327872		1.61	0.000239846		1.61	0.000339752
1.615	0.000269017		1.615	0.000200537		1.615	0.000330742
1.62	0.000232468		1.62	0.000212381		1.62	0.000407399
1.625	0.000245547		1.625	0.000217685		1.625	0.000407907
1.63	0.000380769		1.63	0.000144951		1.63	0.000476935
1.635	0.000334484		1.635	0.0001411		1.635	0.000299134
1.64	-3.38912e-06		1.64	0.000137176		1.64	0.000265056
1.645	0.000120062		1.645	-7.05541e-06		1.645	0.000418007
1.65	0.000128926		1.65	-9.01725e-06		1.65	0.000379715
1.655	7.40674e-05		1.655	-1.05431e-05		1.655	0.000565
1.66	0.000114612		1.66	-3.3497e-06		1.66	0.000567543
1.665	0.00014731		1.665	6.53577e-08		1.665	0.000540368
1.67	0.000143749		1.67	-7.35401e-05		1.67	0.000582366
1.675	6.30229e-05		1.675	-6.16237e-05		1.675	0.000604818
1.68	8.69284e-05		1.68	-1.78092e-05		1.68	0.000577062
1.685	0.000186982		1.685	-9.01725e-06		1.685	0.000543783
1.69	0.000237772		1.69	-1.86085e-05		1.69	0.000542112
1.695	0.000310579		1.695	-3.00163e-05		1.695	0.000492993
1.7	0.000314502		1.7	-7.97163e-05		1.7	0.000499533
1.705	0.000285075		1.705	-7.76091e-05		1.705	0.00046887
1.71	0.000266546		1.71	-0.000110089		1.71	0.000395991
1.715	0.000491868		1.715	-0.000113649		1.715	0.000381895
1.72	0.000457281		1.72	-9.5847e-05		1.72	0.000391559
1.725	0.000440714		1.725	-0.000103258		1.725	0.00028017
1.73	0.000648234		1.73	-0.000102604		1.73	0.000264693
1.735	0.000539678		1.735	-0.000127382		1.735	0.000189343
1.74	0.000680205		1.74	-0.000127019		1.74	0.000101787
1.745	0.000819568		1.745	-0.000116846		1.745	9.35764e-05
1.75	0.000681004		1.75	-0.000121787		1.75	-5.31986e-05
1.755	0.000989304		1.755	-0.000124403		1.755	-5.00015e-05
1.76	0.000972955		1.76	-0.000126147		1.76	-0.0002411
1.765	0.000986325		1.765	-9.80995e-05		1.765	-0.000242044
1.77	0.00103457		1.77	-0.000102532		1.77	-0.000231436
1.775	0.00109939		1.775	-3.34313e-05		1.775	-0.000206658
1.78	0.00117161		1.78	-6.57654e-05		1.78	-0.000216104
1.785	0.00115613		1.785	-9.69369e-05		1.785	-0.00023456
1.79	0.00110055		1.79	-0.000106964		1.79	-0.000224824
1.795	0.001043		1.795	-0.000106383		1.795	-0.000274088
1.8	0.000854373		1.8	-9.30859e-05		1.8	-0.000270963
1.805	0.000910612		1.805	-9.1778e-05		1.805	-0.000239937
1.81	0.00088569		1.81	-7.9353e-05		1.81	-0.00022337
1.815	0.000912865		1.815	-7.90624e-05		1.815	-0.000169747
1.82	0.000728016		1.82	-8.67644e-05		1.82	-0.000167712
1.825	0.000744655		1.825	-9.72276e-05		1.825	-0.000149983
1.83	0.000772048		1.83	-4.70916e-05		1.83	-0.000154415
1.835	0.000596063		1.835	-4.20053e-05		1.835	-0.000157249
1.84	0.000584728		1.84	-4.73822e-05		1.84	-0.000157758
1.845	0.00043977		1.845	-4.41125e-05		1.845	-9.81031e-05
1.85	0.00025681		1.85	0.000176631		1.85	-9.32348e-05
1.855	0.000261678		1.855	0.000182517		1.855	-9.19995e-05
1.86	3.80431e-06		1.86	0.00018753		1.86	-0.000101445
1.865	5.54817e-06		1.865	0.00019952		1.865	-6.17726e-05
1.87	-3.09276e-05		1.87	0.000163988		1.87	-3.576e-05
1.875	-0.000117176		1.875	0.000181863		1.875	-3.76492e-05
1.88	-0.000100173		1.88	0.000101427		1.88	-0.000103916
1.885	-0.00016753		1.885	0.000104406		1.885	-5.83575e-05
1.89	-0.000151472		1.89	0.000120537		1.89	0.00014284
1.895	-0.0001809		1.895	0.000123589		1.895	0.000112832
1.9	-0.000156631		1.9	0.000137758		1.9	9.78634e-05
1.905	7.62472e-05		1.905	0.000192253		1.905	9.56836e-05
1.91	4.02074e-05		1.91	0.000193125		1.91	8.01341e-05
1.915	5.90266e-05		1.915	0.000178956		1.915	0.000148363
1.92	4.82001e-05		1.92	0.000189565		1.92	8.43485e-05
1.925	1.55027e-05		1.925	0.000201409		1.925	7.42486e-05
1.93	0.000137064		1.93	0.00019843		1.93	8.32586e-05
1.935	0.000283258		1.935	0.00014655		1.935	0.000139934
1.94	0.00027403		1.94	0.00013536		1.94	0.000152432
1.945	0.000326855		1.945	0.000139938		1.945	0.000155629
1.95	0.000420587		1.95	0.000140592		1.95	0.000124167
1.955	0.000418044		1.955	-8.42939e-05		1.955	6.63286e-05
1.96	0.000429525		1.96	-8.77817e-05		1.96	0.000100261
1.965	0.000396972		1.965	-8.53112e-05		1.965	0.000179244
1.97	0.000407799		1.97	-9.1996e-05		1.97	0.000160424
1.975	0.000407726		1.975	-8.48752e-05		1.975	0.000137246
1.98	0.000459388		1.98	-0.000101079		1.98	0.000149671
1.985	0.000379243		1.985	-8.94529e-05		1.985	0.000159262
1.99	0.000404892		1.99	-8.76363e-05		1.99	0.000114648
1.995	0.000408526		1.995	-0.000112995		1.995	-3.40161e-05
2	0.000394647		2	-0.000116701		2	1.85177e-05
2.005	0.000498189		2.005	-0.000132831		2.005	5.47028e-05
2.01	0.000267345		2.01	-0.000195102		2.01	8.15874e-05
2.015	0.000273304		2.015	-0.000196846		2.015	5.95711e-05
2.02	0.000259207		2.02	-0.000194085		2.02	-5.72676e-05
2.025	0.000356573		2.025	-0.000200188		2.025	1.503e-05
2.03	0.000350324		2.03	-0.000203748		2.03	7.36673e-05
2.035	0.000262695		2.035	-0.000208907		2.035	9.32131e-05
2.04	9.86994e-05		2.04	-0.000141987		2.04	6.32768e-05
2.045	0.000162786		2.045	-0.000133049		2.045	0.000141533
2.05	9.63016e-05		2.05	-0.000131378		2.05	0.00015156
2.055	4.20966e-05		2.055	-0.000134648		2.055	0.000172195
2.06	4.66742e-05		2.06	-0.000137627		2.06	0.000193412
2.065	4.5439e-05		2.065	-0.00012077		2.065	0.000197264
2.07	9.29592e-05		2.07	-0.000114666		2.07	0.000177282
2.075	0.00010255		2.075	-0.000113576		2.075	0.000147709
2.08	0.000372849		2.08	-0.000120697		2.08	0.000308653
2.085	0.000322059		2.085	-0.000118372		2.085	0.000321005
2.09	0.000312904		2.09	-0.000104276		2.09	0.000323548
2.095	0.000354538		2.095	-0.000104784		2.095	0.000290923
2.1	0.00038215		2.1	-0.000105511		2.1	0.000220878
2.105	0.000427926		2.105	-9.81722e-05		2.105	0.000183095
2.11	0.000335647		2.11	-9.79542e-05		2.11	0.000162386
2.115	0.000341605		2.115	-0.000101224		2.115	0.000136301
2.12	0.000354684		2.12	-4.20053e-05		2.12	0.000164493
2.125	0.000367399		2.125	-3.94622e-05		2.125	0.000176555
2.13	0.000258117		2.13	-3.27774e-05		2.13	0.000100625
2.135	0.000266328		2.135	-2.11516e-05		2.135	4.57655e-05
2.14	0.00029067		2.14	-2.21689e-05		2.14	3.95167e-05
2.145	0.000367181		2.145	-6.52568e-05		2.145	8.19507e-05
2.15	0.000265384		2.15	-5.86446e-05		2.15	-1.74495e-05
2.155	0.000293067		2.155	-3.21234e-05		2.155	-4.09189e-05
2.16	0.000295828		2.16	-3.04522e-05		2.16	-7.55782e-05
2.165	0.000351196		2.165	0.000152508		2.165	-8.67679e-05
2.17	0.00033136		2.17	0.000134343		2.17	-0.000130437
2.175	0.000256519		2.175	0.000141245		2.175	-0.000106314
2.18	0.000251723		2.18	0.000140882		2.18	-9.82484e-05
2.185	1.66653e-05		2.185	0.000145678		2.185	-0.000255705
2.19	0.000421895		2.19	0.000145242		2.19	-0.000244878
2.195	0.00043868		2.195	0.000127731		2.195	-0.000243062
2.2	0.000530378		2.2	0.000140156		2.2	-6.37344e-05
2.205	0.000470723		2.205	0.000167113		2.205	-6.02467e-05
2.21	0.000519551		2.21	0.000224297		2.21	-9.73038e-05
2.215	0.000483439		2.215	0.000226767		2.215	-0.000118375
2.22	0.0005755		2.22	0.000228148		2.22	-0.000116123
2.225	0.000533284		2.225	0.000167476		2.225	-0.000109947
2.23	0.000517517		2.23	0.000165587		2.23	-0.000113725
2.235	0.000524347		2.235	0.000156214		2.235	1.83724e-05
2.24	0.000527762		2.24	0.000142553		2.24	3.74822e-05
2.245	0.000489978		2.245	0.00014764		2.245	1.19782e-05
2.25	0.000616554		2.25	0.000121554		2.25	2.44032e-05
2.255	0.000638643		2.255	0.000104988		2.255	7.99888e-05
2.26	0.000616844		2.26	7.49061e-05		2.26	0.000165874
2.265	0.000674537		2.265	7.78125e-05		2.265	0.000153231
2.27	0.000942147		2.27	-9.88261e-05		2.27	0.000233812
2.275	0.000940694		2.275	-6.83812e-05		2.275	0.000247472
2.28	0.000945635		2.28	-9.41032e-05		2.28	0.000158463
2.285	0.000960676		2.285	-8.69824e-05		2.285	0.000184403
2.29	0.000911848		2.29	-8.16055e-05		2.29	0.000263094
2.295	0.000598752		2.295	-8.76363e-05		2.295	0.000276464
2.3	0.000604201		2.3	-9.59924e-05		2.3	0.00026433
2.305	0.000469851		2.305	-0.000115175		2.305	0.000221605
2.31	0.000476318		2.31	-0.000143367		2.31	0.00021165
2.315	0.00057768		2.315	-0.000204838		2.315	0.000224221
2.32	0.000583202		2.32	-0.000208689		2.32	0.000228944
2.325	0.000493175		2.325	-0.000202368		2.325	0.000257645
2.33	0.000487726		2.33	-0.000200333		2.33	0.000264257
2.335	0.000527544		2.335	-0.000208762		2.335	0.000299279
2.34	0.000583202		2.34	-0.00021116		2.34	0.000175465
2.345	0.000581313		2.345	-0.000171269		2.345	0.000149089
2.35	0.000565546		2.35	-0.00016938		2.35	0.000155919
2.355	0.000369797		2.355	-0.000168653		2.355	7.7591e-05
2.36	0.00039719		2.36	-0.000166037		2.36	2.65104e-05
2.365	0.000400605		2.365	-0.000173957		2.365	-4.20088e-05
2.37	0.000339134		2.37	-0.000154848		2.37	0.000125765
2.375	2.53119e-05		2.375	-0.000159643		2.375	8.60197e-05
2.38	8.11882e-05		2.38	-0.000182023		2.38	9.8154e-05
2.385	8.46032e-05		2.385	-0.000173158		2.385	0.000159407
2.39	0.000118899		2.39	-0.000182677		2.39	0.00013463
2.395	0.000143749		2.395	-0.000196628		2.395	5.76093e-05
2.4	8.90355e-05		2.4	-0.000194157		2.4	-7.1316e-06
2.405	7.78458e-05		2.405	-0.000177663		2.405	3.04092e-06
2.41	8.36586e-05		2.41	-0.000130143		2.41	-4.04103e-05
2.415	7.99529e-05		2.415	-8.56745e-05		2.415	-2.20997e-05
2.42	-5.15633e-05		2.42	-9.09788e-05		2.42	-1.20725e-05
2.425	-4.85842e-05		2.425	-3.2632e-05		2.425	1.98983e-05
2.43	5.84453e-05		2.43	-1.86085e-05		2.43	-8.82766e-07
2.435	9.1724e-05		2.435	-1.78819e-05		2.435	-3.91024e-05
2.44	7.04344e-05		2.44	-1.49028e-05		2.44	-6.1264e-05
2.445	1.03438e-05		2.445	-1.15604e-05		2.445	-5.32713e-05
2.45	3.87697e-06		2.45	-5.15239e-05		2.45	-5.2472e-05
2.455	0.000143168		2.455	-5.39217e-05		2.455	3.29046e-05
2.46	0.000209507		2.46	-5.3631e-05		2.46	4.61288e-05
2.465	0.000197446		2.465	-3.3068e-05		2.465	6.58926e-05
2.47	0.000188508		2.47	-2.18782e-05		2.47	6.43667e-05
2.475	0.000236973		2.475	-4.43962e-06		2.475	-9.59959e-05
2.48	0.000279044		2.48	-6.54678e-06		2.48	-0.000143589
2.485	0.000296337		2.485	5.29694e-06		2.485	-0.000144097
2.49	0.000303458		2.49	5.95089e-06		2.49	-0.0001611
2.495	0.000274321		2.495	3.48042e-06		2.495	-6.0828e-05
2.5	0.000305783		2.5	2.57147e-05		2.5	-1.49063e-05
2.505	0.00035076		2.505	2.86211e-05		2.505	3.92987e-05
2.51	0.000466		2.51	2.15003e-05		2.51	3.97347e-05
2.515	0.000431486		2.515	-2.30408e-05		2.515	-5.38774e-06
2.52	0.000464838		2.52	-6.48935e-05		2.52	-2.12278e-05
2.525	0.000422694		2.525	-2.55113e-05		2.525	-2.76946e-05
2.53	0.000411723		2.53	-4.37492e-05		2.53	-2.96565e-05
2.535	0.000481404		2.535	-6.40942e-05		2.535	-2.55148e-05
2.54	0.000462295		2.54	-6.20597e-05		2.54	1.34487e-07
2.545	0.000465492		2.545	-4.46211e-05		2.545	-9.38409e-06
2.55	0.000456482		2.55	-4.11334e-05		2.55	5.49935e-05
2.555	0.000452413		2.555	6.38686e-06		2.555	5.38309e-05
2.56	0.000387163		2.56	9.43861e-06		2.56	-4.56419e-05
2.565	0.00030106		2.565	1.08192e-05		2.565	7.61856e-06
2.57	0.000266982		2.57	-5.52953e-06		2.57	4.78727e-05
2.575	0.000268508		2.575	-8.79927e-06		2.575	3.5593e-05
2.58	0.0002276		2.58	-5.09426e-05		2.58	4.68554e-05
2.585	0.000216701		2.585	-3.12515e-05		2.585	5.01978e-05
2.59	0.000227309		2.59	-3.71301e-06		2.59	5.2305e-05
2.595	0.000263858		2.595	7.84007e-06		2.595	2.22961e-05
2.6	0.000258481		2.6	8.05806e-06		2.6	0.000247254
2.605	0.000422476		2.605	-6.03816e-06		2.605	0.000191087
2.61	0.00033928		2.61	-8e-06		2.61	0.000141969
2.615	0.000232105		2.615	-3.27704e-06		2.615	0.000131651
2.62	0.000240679		2.62	-4.80292e-06		2.62	0.000109489
2.625	0.000226001		2.625	-2.76842e-06		2.625	0.000143494
2.63	0.000197373		2.63	-3.51025e-05		2.63	0.00019443
2.635	0.000261097		2.635	-7.22322e-05		2.635	0.000179825
2.64	0.000367763		2.64	5.31805e-05		2.64	0.000441331
2.645	0.000396682		2.645	5.36891e-05		2.645	0.000418879
2.65	0.00038135		2.65	3.81397e-05		2.65	0.000506
2.655	0.000385347		2.655	3.10916e-05		2.655	0.000426799
2.66	0.000388834		2.66	-1.05431e-05		2.66	0.000428906
2.665	0.000502476		2.665	-9.96185e-06		2.665	0.000474828
2.67	0.000519551		2.67	-8.50863e-06		2.67	0.000417571
2.675	0.000764346		2.675	-7.78202e-06		2.675	0.000374047
2.68	0.000763256		2.68	-1.13424e-05		2.68	0.000435664
2.685	0.000769941		2.685	-6.83743e-06		2.685	0.000436027
2.69	0.000762311		2.69	-1.19237e-05		2.69	0.000496481
2.695	0.000728742		2.695	-6.27863e-05		2.695	0.000461967
2.7	0.000716172		2.7	7.54943e-06		2.7	0.000486527
2.705	0.000741966		2.705	8.78467e-06		2.705	0.000191814
2.71	0.000517226		2.71	3.77106e-06		2.71	0.000209398
2.715	0.000516064		2.715	5.01323e-07		2.715	0.000219934
2.72	0.000646708		2.72	-1.27956e-05		2.72	0.000240424
2.725	0.000694446		2.725	-6.40146e-06		2.725	0.000265129
2.73	0.000679405		2.73	-4.36696e-06		2.73	0.000320569
2.735	0.000678897		2.735	6.02355e-06		2.735	0.000296518
2.74	0.000657607		2.74	2.39051e-06		2.74	0.000304293
2.745	0.000405546		2.745	-0.000117718		2.745	0.000107164
2.75	0.000489978		2.75	-0.000119317		2.75	0.000126564
2.755	0.000483003		2.755	-9.47571e-05		2.755	4.40943e-05
2.76	0.000599914		2.76	-8.96709e-05		2.76	0.000115302
2.765	0.000667271		2.765	-9.1996e-05		2.765	0.000159262
2.77	0.000485255		2.77	-5.60289e-05		2.77	0.000103095
2.775	0.000488743		2.775	-6.47482e-05		2.775	8.58017e-05
2.78	0.00040155		2.78	-6.85265e-05		2.78	9.11059e-05
2.785	0.000427926		2.785	-6.08245e-05		2.785	7.87536e-05
2.79	0.000428871		2.79	-5.56656e-05		2.79	7.66464e-05
2.795	0.000418553		2.795	-7.02704e-05		2.795	4.16239e-05
2.8	0.000422549		2.8	-6.97618e-05		2.8	5.2959e-05
2.805	0.000397336		2.805	-0.000149689		2.805	1.71371e-05
2.81	0.000338262		2.81	-0.000122078		2.81	2.23687e-05
2.815	0.000435991		2.815	-0.000123095		2.815	3.84019e-06
2.82	0.000454447		2.82	-0.000120915		2.82	7.03727e-06
2.825	0.000310724		2.825	-0.00011859		2.825	-1.22905e-05
2.83	0.000265747		2.83	-0.000122804		2.83	-5.90841e-05
2.835	0.000259207		2.835	-0.000128544		2.835	-0.00015565
2.84	0.000267709		2.84	-0.000138499		2.84	-0.000157467
2.845	0.000286601		2.845	-0.00013087		2.845	-0.000132326
2.85	0.000300624		2.85	-0.000120334		2.85	-0.00021189
2.855	0.000180516		2.855	-0.000114884		2.855	-0.000230128
2.86	0.000195411		2.86	-0.000140897		2.86	-0.00023674
2.865	9.34679e-05		2.865	-0.000140751		2.865	-0.000289347
2.87	6.96351e-05		2.87	-0.000142495		2.87	-0.000335777
2.875	6.49848e-05		2.875	-0.000187763		2.875	-0.000284769
2.88	0.00026037		2.88	-0.000185874		2.88	-0.000253307
2.885	0.000145856		2.885	-0.000183476		2.885	-0.000284842
2.89	0.000110253		2.89	-0.000185583		2.89	-0.00025694
2.895	5.83726e-05		2.895	-0.000192704		2.895	-0.000250764
2.9	8.77276e-05		2.9	-0.000189943		2.9	-0.000265877
2.905	6.622e-05		2.905	-0.000182604		2.905	-0.00026951
2.91	8.52572e-05		2.91	-0.000191687		2.91	-0.000267839
2.915	9.25959e-05		2.915	-0.000221187		2.915	-0.000310782
2.92	4.81275e-05		2.92	-0.000218789		2.92	-0.000304678
2.925	5.83e-05		2.925	-0.000214502		2.925	-0.000267984
2.93	5.64108e-05		2.93	-0.000213558		2.93	-0.00027634
2.935	9.01255e-05		2.935	-0.00022017		2.935	-0.000286077
2.94	0.00023087		2.94	-0.000178971		2.94	-0.000249674
2.945	0.000281805		2.945	-0.000174175		2.945	-7.03466e-05
2.95	0.00028166		2.95	-0.000178027		2.95	-0.000101227
2.955	0.000244312		2.955	-0.000191759		2.955	-9.97743e-05
2.96	0.000275629		2.96	-0.000202441		2.96	-6.62776e-05
2.965	0.000397772		2.965	-0.000203676		2.965	-2.85666e-05
2.97	0.000574701		2.97	-0.000202586		2.97	3.84268e-05
2.975	0.00053946		2.975	-0.000203894		2.975	5.46302e-05
2.98	0.000551159		2.98	-0.000201569		2.98	7.88435e-07
2.985	0.000344439		2.985	-0.000194884		2.985	-2.34076e-05
2.99	0.000323149		2.99	-0.000200624		2.99	0.000290415
2.995	0.000417245		2.995	-0.000202223		2.995	0.000281187
3	0.000421169		3	-0.000204766		3	0.000348907
3.005	0.000370815		3.005	-0.000200842		3.005	0.00033917
3.01	0.00039254		3.01	-0.000197572		3.01	0.000377463
3.015	0.000359697		3.015	-0.000202877		3.015	0.000368307
3.02	0.000361369		3.02	-0.000205638		3.02	0.000382694
3.025	0.000365438		3.025	-0.000201133		3.025	0.000389597
3.03	0.000346618		3.03	-0.00020106		3.03	0.000372304
3.035	0.000407436		3.035	-0.00020106		3.035	0.000372449
3.04	0.000380478		3.04	-0.000202005		3.04	0.000374047
3.045	0.000376918		3.045	-0.000239207		3.045	0.000413066
3.05	0.000310288		3.05	-0.000242913		3.05	0.000236718
3.055	0.000255647		3.055	-0.000245456		3.055	0.000275447
3.06	0.000267999		3.06	-0.000246546		3.06	0.000285764
3.065	0.000239662		3.065	-0.000244802		3.065	0.00050629
3.07	0.000134812		3.07	-6.39489e-05		3.07	0.000496554
3.075	-3.00557e-05		3.075	-6.45302e-05		3.075	0.000411323
3.08	-3.50693e-05		3.08	-6.53295e-05		3.08	0.000399188
3.085	-6.39883e-05		3.085	-5.74094e-05		3.085	0.000425782
3.09	3.22874e-05		3.09	-5.84993e-05		3.09	0.000508397
3.095	8.25687e-05		3.095	-6.58381e-05		3.095	0.000184257
3.1	2.42375e-06		3.1	-5.64648e-05		3.1	0.000117337
3.105	5.02346e-05		3.105	1.14005e-05		3.105	9.20505e-05
3.11	8.30047e-05		3.11	1.15458e-05		3.11	8.55837e-05
3.115	8.03162e-05		3.115	2.46317e-06		3.115	5.6374e-05
3.12	0.000117591		3.12	1.37983e-05		3.12	6.22596e-05
3.125	0.000114612		3.125	1.48155e-05		3.125	9.45937e-05
3.13	7.06523e-05		3.13	1.42342e-05		3.13	0.000122786
3.135	0.000161769		3.135	1.04559e-05		3.135	0.000121406
3.14	0.000108509		3.14	1.2999e-05		3.14	0.000177572
3.145	0.000172305		3.145	2.04831e-05		3.145	0.000243258
3.15	4.1806e-05		3.15	2.16456e-05		3.15	0.000175102
3.155	6.14971e-05		3.155	1.82306e-05		3.155	0.000127291
3.16	0.000102768		3.16	3.93749e-05		3.16	7.65011e-05
3.165	0.000101679		3.165	4.24993e-05		3.165	0.000122495
3.17	0.000104004		3.17	4.6423e-05		3.17	-0.000127313
3.175	0.000107782		3.175	-0.000132904		3.175	-0.00015863
3.18	0.000130525		3.18	-0.000142132		3.18	-0.000153107
3.185	0.000169181		3.185	-0.000137046		3.185	-0.000117286
3.19	0.000201951		3.19	-0.00013334		3.19	-5.98834e-05
3.195	0.000145929		3.195	-7.26682e-05		3.195	-0.000110092
3.2	0.000190034		3.2	-6.29316e-05		3.2	-9.56326e-05
3.205	0.000196719		3.205	-6.99798e-05		3.205	-7.40523e-05
3.21	0.000148182		3.21	-0.000135011		3.21	-0.000114379
3.215	0.000159299		3.215	-0.000136682		3.215	-0.000106023
3.22	0.000169834		3.22	-0.000126583		3.22	-8.13184e-05
3.225	0.000183204		3.225	-0.000121569		3.225	-8.26989e-05
3.23	0.000176592		3.23	-0.000112632		3.23	-0.000117576
3.235	0.000212414		3.235	-0.000113649		3.235	-8.69859e-05
3.24	0.000116501		3.24	-0.000117137		3.24	-6.38071e-05
3.245	0.000191269		3.245	-0.000111832		3.245	-9.57052e-05
3.25	0.00011127		3.25	-0.000107763		3.25	-0.000124188
3.255	0.000136774		3.255	-0.000112123		3.255	-9.447e-05
3.26	0.000140552		3.26	-0.00010958		3.26	-8.29896e-05
3.265	0.000196792		3.265	-0.000132977		3.265	-8.47334e-05
3.27	0.000168381		3.27	-0.000117791		3.27	-9.5124e-05
3.275	0.000182187		3.275	-0.000122659		3.275	-5.83575e-05
3.28	0.000190688		3.28	-0.000121351		3.28	-1.54149e-05
3.285	0.000159953		3.285	-0.000108999		3.285	-2.04285e-05
3.29	0.000174775		3.29	-0.000113576		3.29	-6.01014e-05
3.295	0.000172886		3.295	-0.000125929		3.295	-0.0001417
3.3	0.000357445		3.3	-0.000182314		3.3	-0.000137122
3.305	0.000255066		3.305	-0.000166546		3.305	-0.0001215
3.31	0.000238281		3.31	-0.000162404		3.31	-0.00014773
3.315	0.000263567		3.315	-0.000167709		3.315	-0.000160301
3.32	0.000219898		3.32	-0.000145765		3.32	-0.000163861
3.325	0.00019948		3.325	-0.000145038		3.325	-9.70131e-05
3.33	0.000205438		3.33	-0.000146492		3.33	-9.81031e-05
3.335	0.000255865		3.335	-0.000153176		3.335	-0.00010595
3.34	0.000218154		3.34	-0.000158989		3.34	-0.000154779
3.345	0.000217064		3.345	-0.000153758		3.345	-0.000193507
3.35	0.000239734		3.35	-0.000159353		3.35	-0.000193943
3.355	0.000240752		3.355	-0.000163131		3.355	-0.000119175
3.36	0.000216628		3.36	-0.000157827		3.36	-0.000130219
3.365	0.000207909		3.365	-0.000155647		3.365	-0.000103989
3.37	0.000226292		3.37	-0.000149107		3.37	-4.21542e-05
3.375	0.000225275		3.375	-0.000170978		3.375	2.46939e-05
3.38	0.000225638		3.38	-8.32767e-05		3.38	7.24321e-05
3.385	0.000199117		3.385	-7.59379e-05		3.385	0.000119807
3.39	0.000177609		3.39	-7.85537e-05		3.39	0.000150034
3.395	0.000119771		3.395	-8.52385e-05		3.395	0.000173794
3.4	0.000296119		3.4	-8.59651e-05		3.4	0.000221024
3.405	7.26868e-05		3.405	-8.75637e-05		3.405	0.000188036
3.41	5.12519e-05		3.41	-9.72276e-05		3.41	0.0002272
3.415	4.60203e-05		3.415	-0.000109435		3.415	0.000296082
3.42	4.58023e-05		3.42	-0.000106964		3.42	0.000386037
3.425	0.000225929		3.425	-0.000122732		3.425	0.000384365
3.43	0.000187128		3.43	-0.000126001		3.43	0.000335392
3.435	0.000135829		3.435	-0.000137264		3.435	0.000352322
3.44	8.72917e-05		3.44	-0.000136174		3.44	0.00054124
3.445	0.000189017		3.445	-0.000129852		3.445	0.000543493
3.45	0.000184512		3.45	-0.000127382		3.45	0.000518425
3.455	0.000128999		3.455	-0.000136828		3.455	0.00049808
3.46	0.000132341		3.46	-0.000128908		3.46	0.000433193
3.465	0.000124349		3.465	-0.000125929		3.465	0.000425855
3.47	0.000124785		3.47	-0.000124693		3.47	0.000394538
3.475	5.33019e-06		3.475	-0.000131306		3.475	0.000321005
3.48	0.000127183		3.48	-0.000134793		3.48	0.000206564
3.485	0.000177972		3.485	-0.000214866		3.485	0.000113195
3.49	0.000158863		3.49	-0.000217118		3.49	2.99255e-05
3.495	0.000269307		3.495	-0.000218862		3.495	4.36584e-05
3.5	0.000342767		3.5	-0.000211814		3.5	8.27499e-05
3.505	0.000249907		3.505	-0.000201859		3.505	3.68282e-05
3.51	0.000245184		3.51	-0.000207817		3.51	2.09882e-05
3.515	0.000283985		3.515	-0.000167273		3.515	-3.46701e-05
3.52	0.000310506		3.52	-0.000157754		3.52	-4.46246e-05
3.525	0.000301351		3.525	-0.000107981		3.525	-0.000123171
3.53	0.00016562		3.53	-8.49479e-05		3.53	-5.13821e-05
3.535	0.000185021		3.535	-6.11151e-05		3.535	-8.9965e-05
3.54	0.000192287		3.54	-5.30498e-05		3.54	-9.73764e-05
3.545	0.00048075		3.545	-4.30952e-05		3.545	-0.000252144
3.55	0.000392104		3.55	1.42342e-05		3.55	-0.000245968
3.555	0.000421314		3.555	8.05806e-06		3.555	-0.000232671
3.56	0.000379243		3.56	1.09645e-05		3.56	-0.000211381
3.565	0.000401114		3.565	2.97179e-06		3.565	-0.000254106
3.57	0.000400678		3.57	1.44591e-06		3.57	-0.000268057
3.575	0.000400242		3.575	-3.70608e-07		3.575	-0.000177158
3.58	0.000402931		3.58	3.04445e-06		3.58	-2.92205e-05
3.585	0.000312904		3.585	1.61961e-05		3.585	-9.67473e-06
3.59	0.000241405		3.59	1.29263e-05		3.59	8.19985e-06
3.595	0.000284857		3.595	-2.25286e-07		3.595	4.25685e-05
3.6	0.000235811		3.6	1.30059e-06		3.6	6.9671e-05
3.605	0.000187491		3.605	7.33145e-06		3.605	6.67397e-06
3.61	0.000236247		3.61	4.20703e-06		3.61	2.3168e-05
3.615	0.000240098		3.615	1.59124e-06		3.615	6.5384e-05
3.62	0.000212486		3.62	-4.99253e-05		3.62	7.17055e-05
3.625	0.000195411		3.625	-3.52478e-05		3.625	1.76458e-05
3.63	0.000209289		3.63	-7.88444e-05		3.63	8.64556e-05
3.635	0.000197809		3.635	-0.000108417		3.635	5.02705e-05
3.64	0.00019156		3.64	-0.000138935		3.64	3.45031e-05
3.645	0.00018255		3.645	-0.000135302		3.645	3.11607e-05
3.65	-7.07458e-05		3.65	-0.000136319		3.65	1.78637e-05
3.655	-5.5051e-05		3.655	-0.000189144		3.655	2.24414e-05
3.66	-8.22989e-05		3.66	-0.000188926		3.66	4.59109e-05
3.665	-3.8993e-05		3.665	-0.000177155		3.665	4.42397e-05
3.67	-5.13298e-06		3.67	-0.000168653		3.67	4.19872e-05
3.675	6.77459e-05		3.675	-0.000177663		3.675	0.000355446
3.68	6.59294e-05		3.68	-0.000183258		3.68	0.00037056
3.685	8.07522e-05		3.685	-0.000179116		3.685	0.000588252
3.69	9.5357e-05		3.69	-0.000151142		3.69	0.000637225
3.695	0.000129653		3.695	-0.000150633		3.695	0.000615936
3.7	0.000105384		3.7	-0.000143513		3.7	0.000606344
3.705	0.00013147		3.705	-0.000142205		3.705	0.00053659
3.71	0.000153122		3.71	-0.000145474		3.71	0.00066767
3.715	5.3795e-05		3.715	-0.000152014		3.715	0.000641876
3.72	0.00013067		3.72	-0.000142132		3.72	0.000669777
3.725	0.000152469		3.725	-0.000126583		3.725	0.000750794
3.73	0.000154721		3.73	-0.000143077		3.73	0.000755735
3.735	0.000154358		3.735	-0.00015136		3.735	0.000713447
3.74	0.000206092		3.74	-0.000157536		3.74	0.000757552
3.745	0.00020304		3.745	-8.01523e-05		3.745	0.000776153
3.75	0.000253758		3.75	-7.90624e-05		3.75	0.000770776
3.755	0.000279843		3.755	-9.07608e-05		3.755	0.000751739
3.76	0.000360642		3.76	-0.000101369		3.76	0.000762711
3.765	0.000401259		3.765	-9.76636e-05		3.765	0.000762929
3.77	0.000345529		3.77	-0.000106238		3.77	0.000758133
3.775	0.00029096		3.775	-0.000112196		3.775	0.000795045
3.78	0.000226873		3.78	-0.000100134		3.78	0.000484637
3.785	0.000226365		3.785	-8.91622e-05		3.785	0.000379134
3.79	0.000237772		3.79	-8.89442e-05		3.79	3.90081e-05
3.795	0.000260515		3.795	-0.000114594		3.795	1.0307e-05
3.8	0.000273449		3.8	-7.28862e-05		3.8	2.53478e-05
3.805	0.000298808		3.805	-6.35129e-05		3.805	9.94619e-05
3.81	0.000226001		3.81	-6.79452e-05		3.81	9.859e-05
3.815	0.000244821		3.815	-7.5284e-05		3.815	-3.51787e-05
3.82	0.000296773		3.82	-7.31042e-05		3.82	0.000443003
3.825	0.000218372		3.825	-7.56473e-05		3.825	0.000381822
3.83	0.000181678		3.83	-8.40033e-05		3.83	0.00029383
3.835	0.000173613		3.835	-7.71732e-05		3.835	0.000339824
3.84	0.000172523		3.84	-7.17963e-05		3.84	0.000342004
3.845	0.000154648		3.845	-6.2859e-05		3.845	0.000300515
3.85	0.000188799		3.85	-0.00013116		3.85	0.000330378
3.855	0.000159371		3.855	-0.000129053		3.855	0.00035283
3.86	0.000150797		3.86	-0.000127091		3.86	0.000433048
3.865	7.41401e-05		3.865	-0.000111251		3.865	0.000416263
3.87	5.81547e-05		3.87	-0.000112995		3.87	0.00042135
3.875	0.00010909		3.875	-0.000116119		3.875	0.000409651
3.88	0.000153195		3.88	-0.000120334		3.88	0.000396936
3.885	0.000291178		3.885	-0.000125129		3.885	0.000452449
3.89	0.000471595		3.89	-0.000136973		3.89	0.000449615
3.895	0.000463893		3.895	-8.56018e-05		3.895	0.000468216
3.9	0.000469197		3.9	-9.33039e-05		3.9	0.000475991
3.905	0.00059025		3.905	-0.00013116		3.905	0.000471994
3.91	0.000539533		3.91	-0.000134793		3.91	0.000436754
3.915	0.000530596		3.915	-0.000137554		3.915	0.000463929
3.92	0.000465564		3.92	-0.000131596		3.92	0.000742148
3.925	0.000352213		3.925	-0.000125856		3.925	0.000427308
3.93	0.000351995		3.93	-0.000127963		3.93	0.000446999
3.935	0.000626218		3.935	-0.000133849		3.935	0.000535863
3.94	0.000648234		3.94	-0.000141623		3.94	0.000485727
3.945	0.000628325		3.945	-0.000140025		3.945	0.000493502
3.95	0.000719006		3.95	-0.000139444		3.95	0.000466545
3.955	0.000703383		3.955	-0.000149107		3.955	0.000415319
3.96	0.000672285		3.96	-0.0001571		3.96	0.000510577
3.965	0.000730486		3.965	-0.000152305		3.965	0.000453393
3.97	0.000734046		3.97	-0.000161823		3.97	0.000467271
3.975	0.000707307		3.975	-0.000142495		3.975	0.000425346
3.98	0.000679987		3.98	-0.000135011		3.98	0.000474102
3.985	0.000633556		3.985	-0.000130143		3.985	0.000453756
3.99	0.000506472		3.99	-2.88537e-05		3.99	0.000392939
3.995	0.000343349		3.995	-2.5148e-05		3.995	0.000526853
4	0.000353231		4	-8.21868e-05		4	0.000482821
4.005	0.000281514		4.005	-7.44121e-05		4.005	0.000464874
4.01	0.000121442		4.01	-7.9789e-05		4.01	0.000513266
4.015	0.000179426		4.015	-8.67644e-05		4.015	0.000449469
4.02	0.000219171		4.02	-7.27339e-06		4.02	0.000421713
4.025	0.000260079		4.025	-2.11447e-06		4.025	0.000143567
4.03	0.000289362		4.03	-5.15929e-07		4.03	-1.51243e-05
4.035	0.000305565		4.035	-1.38786e-06		4.035	-3.62686e-05
4.04	0.000111851		4.04	7.18613e-06		4.04	-0.000132544
4.045	0.000103059		4.045	2.12097e-05		4.045	-9.47606e-05
4.05	0.000104367		4.05	1.98291e-05		4.05	-0.000153471
4.055	-2.88049e-06		4.055	1.2781e-05		4.055	-0.000166186
4.06	-2.81665e-05		4.06	1.75766e-05		4.06	-0.000163353
4.065	-2.50421e-05		4.065	2.51334e-05		4.065	-0.000223225
4.07	-0.000129892		4.07	2.9275e-05		4.07	-0.000207676
4.075	-0.000172762		4.075	2.46247e-05		4.075	-0.000218357
4.08	-0.000103589		4.08	4.86098e-06		4.08	-0.000120265
4.085	-0.000119356		4.085	7.69475e-06		4.085	-0.000164733
4.09	-0.00012466		4.09	6.53218e-06		4.09	-0.000150492
4.095	-0.000130037		4.095	-9.76636e-05		4.095	-0.000136977
4.1	-0.000144279		4.1	-8.4076e-05		4.1	-0.000221481
4.105	-0.000162008		4.105	-5.33404e-05		4.105	-0.000192417
4.11	-0.00016426		4.11	-5.84993e-05		4.11	6.77818e-05
4.115	-0.000161427		4.115	-5.92986e-05		4.115	2.65104e-05
4.12	-0.000140573		4.12	-6.08245e-05		4.12	1.15422e-05
4.125	-0.000182934		4.125	-0.000132831		4.125	0.000152432
4.13	-0.000170945		4.13	-0.000140025		4.13	0.000148581
4.135	-0.000171454		4.135	-0.000153104		4.135	0.000182077
4.14	-0.000157721		4.14	-0.000154339		4.14	0.000184039
4.145	-0.000111654		4.145	-0.000151578		4.145	0.000252631
4.15	-0.00012437		4.15	-0.000167055		4.15	0.000213758
4.155	-0.000142535		4.155	-0.000173812		4.155	0.000220224
4.16	-0.000176903		4.16	-0.000156882		4.16	0.000297899
4.165	-0.000143625		4.165	-0.000151142		4.165	0.000321005
4.17	-7.18357e-05		4.17	-0.000152886		4.17	0.000318462
4.175	0.000104149		4.175	-0.000167345		4.175	0.000327762
4.18	0.000314357		4.18	-0.000168653		4.18	0.000464002
4.185	0.000259789		4.185	-0.000154266		4.185	0.000424837
4.19	0.000266764		4.19	-0.000162332		4.19	0.000434429
4.195	0.000334339		4.195	-0.000167999		4.195	0.000418589
4.2	0.00054244		4.2	-0.000170252		4.2	0.000409506
4.205	0.000540696		4.205	-0.000160951		4.205	0.000415973
4.21	0.000562058		4.21	-0.000186964		4.21	0.000391486
4.215	0.000563221		4.215	-0.000193721		4.215	0.000106946
4.22	0.00057986		4.22	-0.000182677		4.22	0.000175683
4.225	0.000598388		4.225	-0.000173522		4.225	0.000184766
4.23	0.000661531		4.23	-0.000163058		4.23	9.26318e-05
4.235	0.000603111		4.235	-0.000166982		4.235	0.000100697
4.24	0.000585455		4.24	-0.00014235		4.24	6.69825e-05
4.245	0.000556318		4.245	-0.000136319		4.245	7.62831e-05
4.25	0.000452921		4.25	-0.000138644		4.25	9.14444e-06
4.255	0.000466872		4.255	-9.91894e-05		4.255	5.00525e-05
4.26	0.000748143		4.26	-9.74456e-05		4.26	0.000163767
4.265	0.000759696		4.265	-0.000109725		4.265	8.80542e-05
4.27	0.000726054		4.27	-6.90352e-05		4.27	0.000326891
4.275	0.000690813		4.275	-6.80906e-05		4.275	0.000328271
4.28	0.000565255		4.28	-5.4285e-05		4.28	0.000331468
4.285	0.000359407		4.285	-3.90989e-05		4.285	0.000256918
4.29	0.000350687		4.29	-5.45756e-05		4.29	0.000231269
4.295	0.000364348		4.295	-3.85902e-05		4.295	0.000319552
4.3	0.000308907		4.3	-3.3722e-05		4.3	0.000326527
4.305	0.000106184		4.305	-2.54386e-05		4.305	0.00032907
4.31	0.000101897		4.31	-4.66556e-05		4.31	0.00055461
4.315	0.000113377		4.315	-4.62923e-05		4.315	0.000559696
4.32	0.000127909		4.32	-4.43305e-05		4.32	0.000647616
4.325	0.000107927		4.325	-5.13786e-05		4.325	0.00058411
4.33	3.63564e-05		4.33	-2.02797e-05		4.33	0.000614773
4.335	0.000315592		4.335	-3.81543e-05		4.335	0.000568052
4.34	0.000323294		4.34	-3.61198e-05		4.34	0.000587307
4.345	0.000333321		4.345	-3.7355e-05		4.345	0.000680676
4.35	0.000331868		4.35	-4.65829e-05		4.35	0.000668905
4.355	0.000320025		4.355	-5.44303e-05		4.355	0.000675009
4.36	0.00036413		4.36	-9.61377e-05		4.36	0.000636426
4.365	8.32227e-05		4.365	-9.17054e-05		4.365	0.000616735
4.37	5.38677e-05		4.37	-3.05975e-05		4.37	0.000784582
4.375	0.000148981		4.375	-8.09515e-05		4.375	0.000579896
4.38	0.000117955		4.38	-8.82176e-05		4.38	0.000527144
4.385	5.87359e-05		4.385	-8.91622e-05		4.385	0.000561149
4.39	5.21238e-05		4.39	-0.000103476		4.39	0.000501277
4.395	7.0507e-05		4.395	-0.000103549		4.395	0.00048471
4.4	0.000173468		4.4	-0.000119026		4.4	0.000413793
4.405	0.000229998		4.405	-0.000111614		4.405	0.000424765
4.41	0.000232541		4.41	-0.000114012		4.41	0.000414156
4.415	0.000282168		4.415	-0.000120842		4.415	0.000156719
4.42	0.000299244		4.42	-0.000119171		4.42	0.000164348
4.425	0.000284784		4.425	-8.07336e-05		4.425	8.79815e-05
4.43	0.000279407		4.43	-6.35129e-05		4.43	0.000147781
4.435	0.000260443		4.435	-0.000104348		4.435	0.000121042
4.44	-8.07003e-05		4.44	-0.000102895		4.44	0.000118281
4.445	-8.26622e-05		4.445	-9.94801e-05		4.445	0.000124603
4.45	-0.000118339		4.45	-0.000115611		4.45	6.18963e-05
4.455	-0.000124152		4.455	-0.000116047		4.455	6.74185e-05
4.46	-6.25351e-05		4.46	-4.91987e-05		4.46	7.83176e-05
4.465	-0.00011674		4.465	-4.32405e-05		4.465	0.000103168
4.47	-8.94923e-05		4.47	-4.48391e-05		4.47	2.67284e-05
4.475	1.5866e-05		4.475	-0.000110452		4.475	-0.000110019
4.48	9.41945e-05		4.48	-0.000117137		4.48	-0.000138793
4.485	0.000207327		4.485	-0.000114303		4.485	-6.46064e-05
4.49	0.00020493		4.49	-0.00011285		4.49	-0.000149692
4.495	0.000227382		4.495	-0.000114884		4.495	-0.000181808
4.5	0.000252668		4.5	-0.000115683		4.5	-0.000195977
4.505	0.000251796		4.505	-0.000110597		4.505	-0.00013872
4.51	0.000325256		4.51	-0.000117573		4.51	-0.00012397
4.515	0.000618806		4.515	-0.000123531		4.515	-6.01014e-05
4.52	0.00059214		4.52	-0.000101006		4.52	-8.08824e-05
4.525	0.000525437		4.525	-4.6365e-05		4.525	-8.71313e-05
4.53	0.000583275		4.53	-8.11695e-05		4.53	-8.65748e-06
4.535	0.000624474		4.535	-1.592e-05		4.535	-8.32802e-05
4.54	0.000683765		4.54	9.96108e-05		4.54	-6.39524e-05
4.545	0.000686744		4.545	0.000105496		4.545	1.8445e-05
4.55	0.000769069		4.55	0.000137758		4.55	9.94371e-06
4.555	0.000814191		4.555	0.000134851		4.555	4.25131e-07
4.56	0.000856117		4.56	0.00013783		4.56	-2.69929e-06
4.565	0.000794282		4.565	7.30896e-05		4.565	-1.97746e-05
4.57	0.00079123		4.57	7.60687e-05		4.57	-4.4334e-05
4.575	0.000829087		4.575	7.79578e-05		4.575	-6.70042e-05
4.58	0.000736299		4.58	7.75219e-05		4.58	-7.17271e-05
4.585	0.000566272		4.585	8.74038e-05		4.585	-9.45427e-05
4.59	0.000454229		4.59	9.06735e-05		4.59	-0.000168584
4.595	0.000490196		4.595	8.17362e-05		4.595	-0.000158557
4.6	0.000484819		4.6	8.72584e-05		4.6	-5.66863e-05
4.605	0.000441804		4.605	0.00015556		4.605	0.000259243
4.61	0.000317409		4.61	0.00015447		4.61	0.000256918
4.615	0.000232613		4.615	0.000150473		4.615	0.000226546
4.62	-5.84661e-05		4.62	0.000160355		4.62	0.00017067
4.625	-5.83208e-05		4.625	0.000151636		4.625	0.000250161
4.63	-6.17358e-05		4.63	9.27807e-05		4.63	0.000254084
4.635	-9.26167e-05		4.635	0.00013318		4.635	0.00016166
4.64	-9.00009e-05		4.64	4.59144e-05		4.64	0.000158826
4.645	-0.000149074		4.645	-6.29316e-05		4.645	0.000427526
4.65	-0.000153216		4.65	-6.51115e-05		4.65	0.000364529
4.655	-0.000219483		4.655	-9.74456e-05		4.655	0.000345564
4.66	-0.0002298		4.66	-9.06881e-05		4.66	0.000391268
4.665	-0.000263007		4.665	-8.57472e-05		4.665	0.000404783
4.67	-0.000239392		4.67	-8.50932e-05		4.67	0.000480205
4.675	-0.000233579		4.675	-9.2214e-05		4.675	0.000516971
4.68	-0.000295413		4.68	-9.45391e-05		4.68	0.000509923
4.685	-0.000274632		4.685	-8.66191e-05		4.685	0.000483257
4.69	-0.000208002		4.69	-6.64194e-05		4.69	0.000486599
4.695	-0.000191799		4.695	-7.75365e-05		4.695	0.000517625
4.7	-0.000196958		4.7	-8.19688e-05		4.7	0.000523148
4.705	-0.000208438		4.705	-8.04429e-05		4.705	0.000425273
4.71	-0.000103952		4.71	-0.000133776		4.71	0.000133758
4.715	-8.45513e-05		4.715	-3.96075e-05		4.715	0.000106583
4.72	-0.000135777		4.72	-3.49572e-05		4.72	0.000155992
4.725	-9.34886e-05		4.725	-4.04068e-05		4.725	0.000237518
4.73	-6.77667e-05		4.73	-4.52024e-05		4.73	0.000167836
4.735	-6.16632e-05		4.735	-4.62923e-05		4.735	0.000173503
4.74	-5.74488e-05		4.74	-8.87989e-05		4.74	0.000170379
4.745	-0.000102281		4.745	-8.40033e-05		4.745	0.000220878
4.75	-4.53145e-05		4.75	-8.66918e-05		4.75	-7.04192e-05
4.755	-2.91837e-05		4.755	-8.7273e-05		4.755	-6.8966e-05
4.76	-7.73327e-07		4.76	-8.86536e-05		4.76	-4.24448e-05
4.765	2.19695e-05		4.765	-8.0007e-05		4.765	-0.000110964
4.77	5.85906e-05		4.77	-8.42939e-05		4.77	-0.000102463
4.775	0.000212922		4.775	-9.1778e-05		4.775	-0.000179992
4.78	0.000208781		4.78	-9.46845e-05		4.78	-0.000214796
4.785	0.000263422		4.785	-8.7709e-05		4.785	-0.000129638
4.79	0.000234285		4.79	-8.95982e-05		4.79	-5.55238e-05
4.795	0.000203476		4.795	-2.50753e-05		4.795	4.55475e-05
4.8	0.000227818		4.8	-2.00617e-05		4.8	3.087e-05
4.805	0.000243149		4.805	-3.56769e-06		4.805	2.41852e-05
4.81	0.000273812		4.81	5.25992e-05		4.81	1.32861e-05
4.815	0.000226074		4.815	6.77127e-05		4.815	1.66037e-06
4.82	0.000279843		4.82	-2.82724e-05		4.82	-3.86664e-05
4.825	0.00031007		4.825	-2.66012e-05		4.825	-7.68134e-05
4.83	0.000264875		4.83	-3.24141e-05		4.83	-0.000113144
4.835	0.00027185		4.835	-4.06247e-05		4.835	-8.82212e-05
4.84	0.000307672		4.84	-4.02614e-05		4.84	-5.35619e-05
4.845	0.000284493		4.845	-2.9653e-05		4.845	-5.60572e-06
4.85	0.000284348		4.85	-3.21961e-05		4.85	-5.47245e-05
4.855	0.000274684		4.855	-3.60471e-05		4.855	0.000145311
4.86	0.000326346		4.86	-4.186e-05		4.86	0.000189198
4.865	0.00028958		4.865	-3.32133e-05		4.865	0.000187164
4.87	0.000236537		4.87	6.84393e-05		4.87	0.000197699
4.875	0.000222514		4.875	6.6986e-05		4.875	0.000192904
4.88	4.22419e-05		4.88	0.000110074		4.88	0.000226836
4.885	6.04072e-05		4.885	0.000108548		4.885	0.000223639
4.89	4.26779e-05		4.89	0.000101718		4.89	0.000163331
4.895	0.00012602		4.895	9.70677e-05		4.895	0.000167909
4.9	8.67104e-05		4.9	0.000124461		4.9	9.70641e-05
4.905	0.000158935		4.905	0.000127949		4.905	0.000121333
4.91	0.000134594		4.91	0.000115669		4.91	0.000175538
4.915	0.000305492		4.915	5.51423e-05		4.915	0.000258081
4.92	0.000254702		4.92	4.30806e-05		4.92	0.000249725
4.925	0.000215393		4.925	5.21632e-05		4.925	0.000247109
4.93	0.000199407		4.93	4.88935e-05		4.93	0.000231123
4.935	0.000186038		4.935	5.16546e-05		4.935	0.000209834
4.94	0.00013394		4.94	5.87027e-05		4.94	0.000248562
4.945	0.000170125		4.945	5.64502e-05		4.945	0.000217245
4.95	0.000463094		4.95	5.1364e-05		4.95	0.000233521
4.955	0.000469633		4.955	5.071e-05		4.955	0.000228653
4.96	0.000430614		4.96	0.000104479		4.96	8.70369e-05
4.965	0.000384838		4.965	0.000117703		4.965	4.3949e-05
4.97	0.000479588		4.97	0.000109783		4.97	2.88355e-05
4.975	0.000473412		4.975	-1.91171e-05		4.975	0.00032115
4.98	0.000470142		4.98	-1.2069e-05		4.98	0.000324129
4.985	0.000510396		4.985	-2.68918e-05		4.985	0.000321877
4.99	0.000589596		4.99	-1.99891e-05		4.99	0.000544365
4.995	0.000596063		4.995	-2.5366e-05		4.995	0.000523947
5	0.000513811		5	-2.40581e-05		5	0.000445764
5.005	0.000511268		5.005	-0.000137845		5.005	0.000413575
5.01	0.000458734		5.01	-0.000135375		5.01	0.000380369
5.015	0.000445292		5.015	-0.000134648		5.015	0.00032086
5.02	0.000252305		5.02	9.60504e-05		5.02	0.000241223
5.025	0.000243513		5.025	8.53693e-05		5.025	0.000235556
5.03	0.000210452		5.03	8.02103e-05		5.03	0.000281405
5.035	0.000200788		5.035	8.52239e-05		5.035	0.000312504
5.04	0.000217863		5.04	0.000134633		5.04	0.00030393
5.045	0.000266764		5.045	0.000136232		5.045	0.00033917
5.05	0.000219898		5.05	0.00014328		5.05	0.000322022
5.055	-8.06277e-05		5.055	0.000130855		5.055	0.000256337
5.06	-7.95377e-05		5.06	0.000124388		5.06	0.000265928
5.065	5.69349e-06		5.065	8.4352e-05		5.065	0.000250161
5.07	-1.72674e-05		5.07	8.11549e-05		5.07	0.000405728
5.075	-0.000110564		5.075	7.91931e-05		5.075	0.000456445
5.08	-6.27531e-05		5.08	9.16908e-05		5.08	0.000174666
5.085	-7.5832e-05		5.085	0.000257576		5.085	0.000205692
5.09	-5.35251e-05		5.09	0.000246313		5.09	0.00020809
5.095	-0.000152126		5.095	0.00024624		5.095	2.60744e-05
5.1	-9.31253e-05		5.1	0.000276685		5.1	3.95894e-05
5.105	-6.95105e-05		5.105	0.000287221		5.105	7.60651e-05
5.11	4.08614e-05		5.11	0.000289038		5.11	6.95256e-05
5.115	3.236e-05		5.115	0.000280972		5.115	5.77546e-05
5.12	5.03073e-05		5.12	0.000282716		5.12	7.03249e-05
5.125	3.81729e-05		5.125	6.63321e-05		5.125	0.000100697
5.13	3.73736e-05		5.13	6.27717e-05		5.13	0.000137464
5.135	8.26414e-05		5.135	6.3135e-05		5.135	0.000141097
5.14	0.000142732		5.14	5.49243e-05		5.14	0.000106655
5.145	0.000133649		5.145	8.42136e-06		5.145	9.52476e-05
5.15	7.63925e-05		5.15	5.58759e-06		5.15	2.30227e-05
5.155	6.16424e-05		5.155	4.42501e-06		5.155	9.48843e-05
5.16	0.000253976		5.16	1.56148e-05		5.16	9.14692e-05
5.165	0.000287182		5.165	2.63686e-05		5.165	0.000104185
5.17	0.000229053		5.17	2.07737e-05		5.17	8.32586e-05
5.175	0.000241987		5.175	9.00265e-06		5.175	-5.02922e-05
5.18	0.000255429		5.18	1.7068e-05		5.18	-7.68134e-05
5.185	0.000208781		5.185	2.24449e-05		5.185	-4.72404e-05
5.19	0.000373939		5.19	-0.000147945		5.19	-0.000101809
5.195	0.00036086		5.195	-0.00015819		5.195	-0.000124552
5.2	0.000369652		5.2	-0.000139807		5.2	-0.000129202
5.205	0.000268581		5.205	-0.000160225		5.205	-0.000111545
5.21	0.000256882		5.21	-0.000152305		5.21	-0.000151218
5.215	0.000149417		5.215	-0.000152958		5.215	-9.38161e-05
5.22	0.000103277		5.22	-0.000154848		5.22	-7.39796e-05
5.225	0.000116574		5.225	-0.000151941		5.225	-1.0256e-05
5.23	0.000118972		5.23	-0.000163858		5.23	2.36766e-05
5.235	0.000116501		5.235	-0.000131451		5.235	-1.60937e-06
5.24	8.09702e-05		5.24	-0.000134793		5.24	-4.54239e-05
5.245	1.69559e-05		5.245	-0.000126728		5.245	8.78113e-06
5.25	-4.47903e-06		5.25	-0.000124548		5.25	1.96803e-05
5.255	-6.73152e-06		5.255	-0.000126219		5.255	7.88435e-07
5.26	8.22781e-05		5.26	-0.000128472		5.26	2.44032e-05
5.265	-8.84024e-05		5.265	-9.88988e-05		5.265	9.65555e-05
5.27	-5.42362e-06		5.27	-0.000104857		5.27	0.000142477
5.275	9.61563e-05		5.275	-0.000112704		5.275	0.000180552
5.28	0.000101533		5.28	-3.82269e-05		5.28	0.000152286
5.285	0.00013641		5.285	-3.69917e-05		5.285	0.000115229
5.29	0.000318862		5.29	-3.7573e-05		5.29	6.66192e-05
5.295	0.000230143		5.295	-3.85902e-05		5.295	9.19052e-05
5.3	0.000225493		5.3	-3.7137e-05		5.3	0.000192831
5.305	0.000224403		5.305	-4.71642e-05		5.305	0.000241805
5.31	0.000235956		5.31	-4.36765e-05		5.31	0.000211432
5.315	0.00023007		5.315	-6.30043e-05		5.315	0.00023047
5.32	0.000237046		5.32	6.86572e-05		5.32	0.000202132
5.325	0.000394575		5.325	7.91931e-05		5.325	0.000246237
5.33	0.000600859		5.33	7.87571e-05		5.33	0.000469088
5.335	0.000626363		5.335	7.94837e-05		5.335	0.000409869
5.34	0.000670759		5.34	4.51878e-05		5.34	0.000401877
5.345	0.000759114		5.345	4.77309e-05		5.345	0.00039679
5.35	0.000755699		5.35	5.32531e-05		5.35	0.000378698
5.355	0.000760713		5.355	5.06373e-05		5.355	0.000384002
5.36	0.000774446		5.36	5.12913e-05		5.36	0.000420768
5.365	0.000727798		5.365	5.41977e-05		5.365	0.00032224
5.37	0.000733901		5.37	2.36802e-05		5.37	0.000357626
5.375	0.000655064		5.375	5.20906e-05		5.375	0.000319261
5.38	0.0005165		5.38	5.56509e-05		5.38	0.000308144
5.385	0.00051679		5.385	2.31785e-06		5.385	0.000326019
5.39	0.000456918		5.39	-2.91374e-06		5.39	0.000325219
5.395	0.000297354		5.395	-5.38421e-06		5.395	0.00033917
5.4	0.000222804		5.4	-2.33245e-06		5.4	0.000317299
5.405	0.000361659		5.405	1.78673e-05		5.405	0.00020809
5.41	0.000353812		5.41	1.15458e-05		5.41	0.000132014
5.415	0.000777861		5.415	6.6775e-06		5.415	0.000147345
5.42	0.000862511		5.42	1.09645e-05		5.42	0.00013928
5.425	0.000856335		5.425	-0.000117355		5.425	0.000203222
5.43	0.000683329		5.43	-1.43942e-05		5.43	0.00017067
5.435	0.000499279		5.435	-2.28955e-05		5.435	-8.51694e-05
5.44	0.000472031		5.44	-1.86812e-05		5.44	-6.81668e-05
5.445	0.000530596		5.445	-9.52588e-06		5.445	-6.37344e-05
5.45	0.000431995		5.45	-9.16258e-06		5.45	-8.34255e-05
5.455	0.000476318		5.455	-2.44214e-05		5.455	-0.000116777
5.46	0.000478716		5.46	-3.03796e-05		5.46	-0.000130437
5.465	0.000474356		5.465	-3.66284e-05		5.465	-0.000184061
5.47	0.000416809		5.47	-4.13514e-05		5.47	-9.45427e-05
5.475	0.000813029		5.475	-4.1424e-05		5.475	-0.000184206
5.48	0.000899205		5.48	-6.7146e-05		5.48	-0.000157612
5.485	0.000977751		5.485	-6.27863e-05		5.485	-0.000164588
5.49	0.000969395		5.49	-7.82631e-05		5.49	-0.000191036
5.495	0.00097608		5.495	-8.11695e-05		5.495	-0.000136686
5.5	0.000964236		5.5	-6.99798e-05		5.5	-0.000138139
5.505	0.00116616		5.505	-6.08971e-05		5.505	-0.000138139
5.51	0.000984726		5.51	-7.74638e-05		5.51	-0.000120192
5.515	0.000989667		5.515	-8.62558e-05		5.515	-8.34982e-05
5.52	0.000589088		5.52	-6.70733e-05		5.52	-9.54146e-05
5.525	0.000501023		5.525	-6.6928e-05		5.525	-0.000103989
5.53	0.000500296		5.53	-6.43849e-05		5.53	0.00018433
5.535	0.000510105		5.535	-0.000172868		5.535	0.000155701
5.54	0.000510178		5.54	-0.000170688		5.54	0.000168344
5.545	0.000517226		5.545	-0.000181369		5.545	0.000149017
5.55	0.000442749		5.55	-0.000164948		5.55	0.000266582
5.555	0.000478353		5.555	-0.000169816		5.555	0.000407181
5.56	0.00045779		5.56	-0.000164584		5.56	0.00041125
5.565	0.000508652		5.565	-0.000156737		5.565	0.000410015
5.57	0.000602239		5.57	-0.000143803		5.57	0.000412412
5.575	0.000623892		5.575	-0.000143731		5.575	0.000450559
5.58	0.000243658		5.58	-0.000144602		5.58	0.00044293
5.585	0.000121515		5.585	-0.0001369		5.585	0.000453902
5.59	8.88176e-05		5.59	-0.000126292		5.59	0.00043145
5.595	8.99075e-05		5.595	-0.000129344		5.595	0.00046422
5.6	0.000113813		5.6	-0.000128254		5.6	0.000468797
5.605	0.000184003		5.605	-0.000135811		5.605	0.000454047
5.61	-3.48513e-05		5.61	-0.000150633		5.61	0.000510214
5.615	-4.27713e-05		5.615	-0.00015572		5.615	0.000534991
5.62	-1.92292e-05		5.62	6.44429e-05		5.62	0.000487834
5.625	-5.30165e-05		5.625	4.75129e-05		5.625	0.000503311
5.63	-2.06824e-05		5.63	7.19996e-05		5.63	0.000505854
5.635	-2.30802e-05		5.635	7.62866e-05		5.635	0.00014473
5.64	-2.90384e-05		5.64	7.62866e-05		5.64	0.000140152
5.645	-1.63228e-05		5.645	8.67498e-05		5.645	8.77635e-05
5.65	0.000100225		5.65	0.000144443		5.65	9.05246e-05
5.655	9.76822e-05		5.655	0.000110292		5.655	3.48664e-05
5.66	0.000145057		5.66	0.000111091		5.66	-7.3035e-05
5.665	0.000182332		5.665	0.000109129		5.665	1.73303e-06
5.67	0.000154794		5.67	0.000107386		5.67	5.66647e-05
5.675	8.21328e-05		5.675	9.51785e-05		5.675	9.62649e-05
5.68	0.000119916		5.68	9.42339e-05		5.68	6.02002e-06
5.685	8.12608e-05		5.685	9.6559e-05		5.685	8.12719e-06
5.69	8.87449e-05		5.69	9.03829e-05		5.69	-5.83575e-05
5.695	7.17423e-05		5.695	7.38888e-05		5.695	-1.68682e-05
5.7	0.000201733		5.7	7.40342e-05		5.7	-5.97381e-05
5.705	0.000225638		5.705	7.5996e-05		5.705	-4.34621e-05
5.71	0.000203694		5.71	8.18089e-05		5.71	7.92622e-05
5.715	0.000203404		5.715	9.04555e-05		5.715	2.07702e-05
5.72	0.000209362		5.72	9.27807e-05		5.72	-2.07192e-05
5.725	0.000188436		5.725	-0.00011997		5.725	-2.07919e-05
5.73	0.00025354		5.73	-0.000101079		5.73	-2.36983e-05
5.735	0.000219389		5.735	-0.000129707		5.735	-1.53423e-05
5.74	0.000240969		5.74	-0.000136828		5.74	-3.7892e-06
5.745	0.000328453		5.745	-0.000131669		5.745	0.000114067
5.75	0.000257028		5.75	-0.000139226		5.75	0.000182731
5.755	0.000144403		5.755	-0.000198081		5.755	0.000202568
5.76	0.000160607		5.76	-0.000188344		5.76	0.000140152
5.765	0.00018255		5.765	-0.000182096		5.765	0.000119298
5.77	0.0001282		5.77	-0.00017868		5.77	0.000228508
5.775	0.000145638		5.775	-0.000182822		5.775	0.000206855
5.78	0.000137573		5.78	-0.000182967		5.78	0.000160933
5.785	8.06795e-05		5.785	-7.36128e-05		5.785	0.000142041
5.79	7.23962e-05		5.79	-7.71005e-05		5.79	0.000157373
5.795	8.65651e-05		5.795	-8.07336e-05		5.795	0.000357117
5.8	0.000316101		5.8	-8.00796e-05		5.8	0.000295646
5.805	0.000241333		5.805	-7.49207e-05		5.805	0.000358135
5.81	0.000194467		5.81	-7.69552e-05		5.81	0.000355446
5.815	0.000150943		5.815	-8.93075e-05		5.815	0.000239189
5.82	0.000245692		5.82	-9.59924e-05		5.82	0.000294992
5.825	0.000288199		5.825	-9.41758e-05		5.825	0.000295138
5.83	0.000414338		5.83	-2.9864e-06		5.83	0.000361986
5.835	0.000354902		5.835	-3.24867e-05		5.835	0.0003957
5.84	0.000359116		5.84	-3.25594e-05		5.84	0.000441985
5.845	0.000341096		5.845	0.000147494		5.845	0.000410451
5.85	0.000311087		5.85	0.00014546		5.85	0.000292231
5.855	0.000313049		5.855	0.000148366		5.855	0.000264548
5.86	0.000323512		5.86	0.000175687		5.86	0.000357699
5.865	0.000284929		5.865	0.000184043		5.865	0.000373829
5.87	0.000195774		5.87	0.000187748		5.87	0.00058411
5.875	0.000265456		5.875	0.00052257		5.875	0.000410814
5.88	0.000225856		5.88	0.00055781		5.88	0.000374629
5.885	0.000213867		5.885	0.000566094		5.885	0.000379206
5.89	0.000216628		5.89	0.000455649		5.89	0.000405728
5.895	0.00025383		5.895	0.000453106		5.895	0.000411468
5.9	0.000290161		5.9	0.00045376		5.9	0.000460514
5.905	0.00010364		5.905	0.000459282		5.905	0.000486963
5.91	8.99801e-05		5.91	0.000474323		5.91	0.000469669
5.915	0.000195484		5.915	0.000471853		5.915	0.000411758
5.92	0.00048838		5.92	0.000475195		5.92	0.000507308
5.925	0.00046244		5.925	0.000480136		5.925	0.000516027
5.93	0.000412522		5.93	0.000474178		5.93	0.000531794
5.935	0.000300842		5.935	0.000382334		5.935	0.000576408
5.94	0.00028849		5.94	0.00039149		5.94	0.000550395
5.945	0.000460769		5.945	0.000394178		5.945	0.000543202
5.95	0.000472612		5.95	0.000212235		5.95	0.000543347
5.955	0.000429743		5.955	0.000207294		5.955	0.000547562
5.96	0.00043323		5.96	0.000211872		5.96	0.000503965
5.965	0.000419061		5.965	0.000199955		5.965	0.000399551
5.97	0.000435483		5.97	0.000193271		5.97	0.00038066
5.975	0.000421532		5.975	0.000183607		5.975	0.000179316
5.98	0.000349598		5.98	-0.000151142		5.98	0.000215065
5.985	0.000350251		5.985	-0.000179916		5.985	0.000210124
5.99	0.000351051		5.99	-0.00017977		5.99	0.000213976
5.995	0.000365365		5.995	-0.000175701		5.995	0.000172268
6	0.000333903		6	-0.000176065		6	0.000147781
6.005	0.000294303		6.005	-0.000163422		6.005	-9.65045e-05
6.01	0.0002369		6.01	-0.000167563		6.01	-0.000126659
6.015	0.00018146		6.015	-0.000193067		6.015	-0.000143589
6.02	7.71192e-05		6.02	-0.000189289		6.02	-0.000146059
6.025	-0.000116086		6.025	-0.000186964		6.025	-0.000252362
6.03	-6.00646e-05		6.03	-0.000187836		6.03	-0.000275686
6.035	-4.90928e-05		6.035	-0.000191614		6.035	-0.000287603
6.04	5.51029e-05		6.04	-0.000196918		6.04	-0.000385114
6.045	0.000122896		6.045	-0.000135738		6.045	-0.000400372
6.05	-3.67976e-06		6.05	-0.000135011		6.05	-0.000446367
6.055	-2.19176e-05		6.055	-0.000137845		6.055	-0.000425222
6.06	-2.78758e-05		6.06	-0.000135956		6.06	-0.00038119
6.065	-1.35461e-06		6.065	-0.000140316		6.065	-0.000358156
6.07	3.09795e-05		6.07	-0.000126873		6.07	-3.66319e-05
6.075	6.78186e-05		6.075	-0.000136828		6.075	-3.44521e-05
6.08	0.000119916		6.08	-0.000136828		6.08	-5.50151e-05
6.085	0.000135321		6.085	-0.000135738		6.085	-3.92477e-05
6.09	0.000144694		6.09	-0.000131887		6.09	-4.0265e-05
6.095	0.000142732		6.095	-0.000137409		6.095	-4.39707e-05
6.1	0.000171796		6.1	-9.06881e-05		6.1	-4.52786e-05
6.105	0.000194902		6.105	-6.56201e-05		6.105	-3.95384e-05
6.11	0.000453793		6.11	-7.77545e-05		6.11	-3.1909e-05
6.115	0.00043432		6.115	-6.80906e-05		6.115	-2.68954e-05
6.12	0.000480678		6.12	-6.06792e-05		6.12	-3.99743e-05
6.125	0.000472758		6.125	-5.96619e-05		6.125	-3.51787e-05
6.13	0.000359261		6.13	-6.00252e-05		6.13	-2.93658e-05
6.135	0.000230434		6.135	-5.86446e-05		6.135	4.22051e-05
6.14	0.000225275		6.14	-4.978e-05		6.14	6.61832e-05
6.145	0.000118318		6.145	-4.40398e-05		6.145	0.000279298
6.15	0.000299679		6.15	-0.00011067		6.15	0.000273339
6.155	0.000248962		6.155	-9.39578e-05		6.155	0.000305165
6.16	0.000282386		6.16	-9.14874e-05		6.16	0.000291141
6.165	0.000316827		6.165	-8.86536e-05		6.165	0.000263022
6.17	0.000284348		6.17	-9.11241e-05		6.17	0.000266582
6.175	0.000452413		6.175	-0.000110307		6.175	-3.80851e-05
6.18	0.000424148		6.18	-0.00010166		6.18	1.37221e-05
6.185	0.000515555		6.185	-9.77362e-05		6.185	6.63286e-05
6.19	0.000504293		6.19	-9.96981e-05		6.19	7.04702e-05
6.195	0.000517081		6.195	-6.6492e-05		6.195	0.00010542
6.2	0.000565691		6.2	-3.20508e-05		6.2	0.000102804
6.205	0.000530523		6.205	-7.76091e-05		6.205	0.00010106
6.21	0.000764564		6.21	-2.56566e-05		6.21	0.000106655
6.215	0.000473775		6.215	-2.76911e-05		6.215	0.000103531
6.22	0.000553484		6.22	-3.59018e-05		6.22	0.000203076
6.225	0.000596281		6.225	-3.27774e-05		6.225	0.000267454
6.23	0.000604855		6.23	-2.12243e-05		6.23	0.000255465
6.235	0.000632321		6.235	-2.38401e-05		6.235	0.000253503
6.24	0.000713847		6.24	-2.81997e-05		6.24	0.000143785
6.245	0.000729396		6.245	1.08918e-05		6.245	0.000112977
6.25	0.00080242		6.25	7.9854e-06		6.25	-6.22812e-05
6.255	0.000580078		6.255	2.93477e-05		6.255	-2.82759e-05
6.26	0.000577825		6.26	1.14731e-05		6.26	1.34314e-05
6.265	0.000615827		6.265	1.03832e-05		6.265	-1.90002e-06
6.27	0.000637189		6.27	4.49767e-06		6.27	-1.73041e-05
6.275	0.000644237		6.275	2.09986e-06		6.275	-3.20543e-05
6.28	0.00043432		6.28	6.82282e-06		6.28	2.67284e-05
6.285	0.000413902		6.285	2.76038e-05		6.285	-3.26356e-05
6.29	0.000312976		6.29	6.37163e-05		6.29	-2.7404e-05
6.295	0.000299098		6.295	5.87027e-05		6.295	-6.37344e-05
6.3	0.000364856		6.3	1.94658e-05		6.3	-8.45881e-05
6.305	0.000317554		6.305	-9.74386e-06		6.305	-8.33529e-05
6.31	0.000336664		6.31	-1.32316e-05		6.31	-7.97198e-05
6.315	0.000108945		6.315	-9.39578e-05		6.315	-9.22175e-05
6.32	0.000155157		6.32	-9.11967e-05		6.32	-9.9193e-05
6.325	8.08975e-05		6.325	-8.75637e-05		6.325	-0.000183262
6.33	-2.95315e-06		6.33	-8.93802e-05		6.33	-0.000196922
6.335	1.96444e-05		6.335	-0.000102169		6.335	-0.000168584
6.34	-4.33371e-06		6.34	-9.73729e-05		6.34	-0.000156958
6.345	-4.69857e-05		6.345	0.000177503		6.345	0.000101932
6.35	-4.50965e-05		6.35	0.000134561		6.35	0.000112105
6.355	-1.91565e-05		6.355	0.000134415		6.355	6.16056e-05
6.36	0.000339207		6.36	0.000121627		6.36	3.98073e-05
6.365	0.000415792		6.365	0.000121845		6.365	-1.23632e-05
6.37	0.00036631		6.37	0.000121336		6.37	7.64284e-05
6.375	0.000460769		6.375	0.000141681		6.375	0.000112541
6.38	0.000503639		6.38	0.000201045		6.38	0.000122277
6.385	0.000513811		6.385	0.000227639		6.385	3.71189e-05
6.39	0.000579133		6.39	0.000206204		6.39	9.17599e-05
6.395	0.000544256		6.395	0.000163262		6.395	8.89988e-05
6.4	0.000643874		6.4	0.000168421		6.4	6.99616e-05
6.405	0.000725036		6.405	0.000170165		6.405	0.00012889
6.41	0.000717552		6.41	0.000171327		6.41	0.000166092
6.415	0.000821239		6.415	0.000170818		6.415	0.000212813
6.42	0.000811358		6.42	0.000174379		6.42	0.000219352
6.425	0.000828433		6.425	0.000204824		6.425	0.000219207
6.43	0.00103813		6.43	0.00023585		6.43	0.000239189
6.435	0.00103573		6.435	0.000250092		6.435	0.000188181
6.44	0.00100914		6.44	0.00024842		6.44	0.000241078
6.445	0.00101902		6.445	0.000245587		6.445	0.000255828
6.45	0.0011836		6.45	-3.13242e-05		6.45	1.06703e-05
6.455	0.00117553		6.455	-2.56566e-05		6.455	0.000130633
6.46	0.0012301		6.46	1.22793e-06		6.46	0.000130924
6.465	0.000884236		6.465	-2.04181e-06		6.465	0.000165511
6.47	0.000831339		6.47	1.73656e-06		6.47	0.000175611
6.475	0.000837515		6.475	-8.06573e-07		6.475	0.000163839
6.48	0.000720531		6.48	-1.60654e-05		6.48	0.000161296
6.485	0.000679841		6.485	-7.1215e-05		6.485	0.000164275
6.49	0.0006757		6.49	-8.29134e-05		6.49	0.000164493
6.495	0.000614664		6.495	-8.08789e-05		6.495	0.000150615
6.5	0.000662766		6.5	-7.9789e-05		6.5	0.000124966
6.505	0.000586981		6.505	-8.43666e-05		6.505	0.000212668
6.51	0.000411069		6.51	-8.63285e-05		6.51	0.000215937
6.515	0.000420151		6.515	-8.82176e-05		6.515	0.000226328
6.52	0.000355338		6.52	-8.63285e-05		6.52	0.000190143
6.525	0.000385928		6.525	-7.9789e-05		6.525	0.000225819
6.53	0.000354175		6.53	-0.000111832		6.53	0.000231632
6.535	0.000162568		6.535	-0.000128254		6.535	0.000313739
6.54	0.000206383		6.54	-0.000142277		6.54	0.000316427
6.545	0.000346836		6.545	-0.000127963		6.545	0.000242531
6.55	0.00033492		6.55	-0.000125638		6.55	0.000236137
6.555	0.000136628		6.555	-0.000126437		6.555	0.000231995
6.56	0.0001383		6.56	-8.90896e-05		6.56	0.00011334
6.565	-2.51874e-05		6.565	-0.000103258		6.565	0.000153594
6.57	-3.0201e-05		6.57	-0.000104639		6.57	0.000332558
6.575	3.22302e-06		6.575	-0.000102241		6.575	0.000297536
6.58	-7.74877e-06		6.58	-9.96981e-05		6.58	0.000260261
6.585	-5.1418e-05		6.585	-6.95438e-05		6.585	0.000221532
6.59	-5.9992e-05		6.59	-7.17963e-05		6.59	0.000198789
6.595	-6.26078e-05		6.595	9.43792e-05		6.595	0.000201042
6.6	-7.29256e-05		6.6	9.35799e-05		6.6	0.000170088
6.605	-0.000118702		6.605	0.000100047		6.605	0.000144948
6.61	-0.000129892		6.61	0.000100628		6.61	0.00012562
6.615	-0.000110782		6.615	9.249e-05		6.615	4.62015e-05
6.62	-0.000117249		6.62	8.87117e-05		6.62	3.75549e-05
6.625	-0.000190128		6.625	9.09641e-05		6.625	4.11879e-05
6.63	-0.000192525		6.63	9.54691e-05		6.63	-3.06259e-06
6.635	-0.000153434		6.635	0.000130928		6.635	-4.95178e-06
6.64	-0.000127421		6.64	0.000115015		6.64	-0.000115978
6.645	-0.000112889		6.645	0.000116468		6.645	-7.28171e-05
6.65	-0.000245859		6.65	0.000102881		6.65	-4.62958e-05
6.655	-0.000229655		6.655	0.000143135		6.655	-2.70407e-05
6.66	-0.000170509		6.66	0.000150401		6.66	5.80204e-06
6.665	-0.000158157		6.665	0.000115451		6.665	8.65283e-05
6.67	-0.000167675		6.67	0.00010506		6.67	0.000140806
6.675	-0.000194487		6.675	0.000101936		6.675	-9.05463e-05
6.68	-1.35461e-06		6.68	0.000118212		6.68	-7.15818e-05
6.685	-1.61048e-05		6.685	0.000121554		6.685	-7.62321e-05
6.69	0.00013721		6.69	8.85663e-05		6.69	-3.40161e-05
6.695	0.000196065		6.695	7.92657e-05		6.695	-2.60234e-05
6.7	0.000197882		6.7	-8.61831e-05		6.7	2.89082e-05
6.705	0.000291033		6.705	-8.97435e-05		6.705	4.48209e-05
6.71	0.000485037		6.71	-9.14147e-05		6.71	6.74185e-05
6.715	0.000494483		6.715	9.63411e-05		6.715	5.00277e-06
6.72	0.000476536		6.72	0.0001015		6.72	8.63581e-06
6.725	0.000512285		6.725	0.000207367		6.725	6.65465e-05
6.73	0.000563802		6.73	0.00020991		6.73	0.000111669
6.735	0.000528707		6.735	0.000203007		6.735	0.000166165
6.74	0.000476391		6.74	0.000171327		6.74	0.000484637
6.745	0.000483003		6.745	0.000171036		6.745	0.00047323
6.75	0.000426909		6.75	0.000174524		6.75	0.000432757
6.755	0.000422912		6.755	0.000171327		6.755	0.000440605
6.76	0.000418625		6.76	0.000129547		6.76	0.000405946
6.765	0.000389052		6.765	0.000142408		6.765	0.000357553
6.77	0.000374448		6.77	0.000137685		6.77	0.000327254
6.775	0.000438462		6.775	0.000134633		6.775	0.000263821
6.78	0.000507998		6.78	0.000146186		6.78	0.000323403
6.785	0.000262986		6.785	0.000124751		6.785	0.00030066
6.79	0.00026611		6.79	0.000181064		6.79	0.000281405
6.795	0.000133213		6.795	0.000186586		6.795	0.000288235
6.8	9.86268e-05		6.8	0.000195087		6.8	0.000309961
6.805	0.000148472		6.805	0.000173362		6.805	0.000278789
6.81	0.000299389		6.81	0.000202135		6.81	0.000281986
6.815	9.42671e-05		6.815	0.000201336		6.815	0.000414592
6.82	8.43852e-05		6.82	1.98291e-05		6.82	0.000431014
6.825	0.000243513		6.825	2.68772e-05		6.825	0.000461531
6.83	0.000205584		6.83	-8.06609e-05		6.83	0.000397808
6.835	0.000155884		6.835	-8.87989e-05		6.835	0.000339025
6.84	0.00013968		6.84	-8.65464e-05		6.84	0.000285111
6.845	0.000122678		6.845	-6.46028e-05		6.845	-2.82759e-05
6.85	7.01437e-05		6.85	-5.01433e-05		6.85	-3.26356e-05
6.855	6.97077e-05		6.855	-6.00252e-05		6.855	-2.60961e-05
6.86	7.66105e-05		6.86	-6.14784e-05		6.86	-6.24265e-05
6.865	6.45488e-05		6.865	-6.12604e-05		6.865	-3.20543e-05
6.87	6.08431e-05		6.87	-7.1215e-05		6.87	7.98186e-06
6.875	8.87449e-05		6.875	-4.60017e-05		6.875	3.23959e-05
6.88	3.36679e-05		6.88	-4.51297e-05		6.88	4.43123e-05
6.885	-3.46333e-05		6.885	-5.33404e-05		6.885	-4.44315e-06
6.89	-4.39339e-05		6.89	-5.50843e-05		6.89	3.11358e-06
6.895	5.76615e-06		6.895	-0.000120624		6.895	-3.57122e-06
6.9	2.34228e-05		6.9	-0.000121351		6.9	-3.99017e-05
6.905	0.000355556		6.905	-0.000115102		6.905	-7.55782e-05
6.91	0.000301496		6.91	-0.000112922		6.91	-9.54146e-05
6.915	8.3586e-05		6.915	-0.000141115		6.915	-7.63774e-05
6.92	0.000179208		6.92	-0.000140897		6.92	-0.000177013
6.925	0.000261605		6.925	-0.000146419		6.925	-0.000214506
6.93	0.000158136		6.93	-0.00014918		6.93	-0.000238557
6.935	0.00016453		6.935	-0.000143077		6.935	-0.000276558
6.94	0.000170706		6.94	-0.000136392		6.94	-0.00023783
6.945	0.000169181		6.945	-6.43122e-05		6.945	-0.00012586
6.95	0.000194103		6.95	-8.97435e-05		6.95	-0.000131091
6.955	0.000191197		6.955	-0.000102241		6.955	-0.000123389
6.96	0.000201733		6.96	-7.20143e-05		6.96	-0.000117721
6.965	0.000222368		6.965	-6.81632e-05		6.965	-0.000125932
6.97	0.000295247		6.97	-4.34585e-05		6.97	-0.000118593
6.975	0.000306582		6.975	-5.0216e-05		6.975	4.02433e-05
6.98	0.000321768		6.98	-7.83358e-05		6.98	-4.44315e-06
6.985	0.000315956		6.985	-4.17873e-05		6.985	-5.03648e-05
6.99	0.000346691		6.99	-4.28772e-05		6.99	-6.27899e-05
6.995	0.000408453		6.995	-4.27319e-05		6.995	-5.7195e-05
7	0.000370379		7	-3.59018e-05		7	-5.10188e-05
7.005	0.000384257		7.005	4.74403e-05		7.005	-4.69498e-05
7.01	8.03889e-05		7.01	4.51878e-05		7.01	-3.86664e-05
7.015	0.0001282		7.015	3.77037e-05		7.015	-4.78217e-05
7.02	0.000152904		7.02	0.000162027		7.02	5.46302e-05
7.025	6.39675e-05		7.025	0.00016348		7.025	-9.02079e-06
7.03	4.31294e-06		7.03	0.000168711		7.03	-1.02809e-06
7.035	-5.40338e-05		7.035	0.00016457		7.035	3.25891e-06
7.04	-2.03191e-05		7.04	0.000175105		7.04	4.42148e-06
7.045	-2.02464e-05		7.045	0.000173652		7.045	3.76275e-05
7.05	-6.07757e-06		7.05	9.91748e-05		7.05	-7.85573e-05
7.055	-3.02737e-05		7.055	9.88115e-05		7.055	-7.7976e-05
7.06	7.79184e-05		7.06	9.71403e-05		7.06	-5.18907e-05
7.065	8.89629e-05		7.065	7.46154e-05		7.065	-5.85029e-05
7.07	6.06251e-05		7.07	0.000144588		7.07	1.29228e-05
7.075	4.84908e-05		7.075	0.000116904		7.075	-2.60234e-05
7.08	2.8291e-05		7.08	0.000114724		7.08	-0.000191981
7.085	-2.2063e-05		7.085	0.000119447		7.085	8.05453e-06
7.09	-2.88931e-05		7.09	0.000101573		7.09	3.84268e-05
7.095	-6.07186e-05		7.095	9.83756e-05		7.095	6.73458e-05
7.1	5.12519e-05		7.1	9.89568e-05		7.1	0.000124603
7.105	5.92446e-05		7.105	0.000100119		7.105	0.000334229
7.11	1.09977e-05		7.11	1.45249e-05		7.11	0.000389379
7.115	-3.95016e-05		7.115	1.11098e-05		7.115	0.000425782
7.12	1.25963e-05		7.12	1.7504e-05		7.12	0.000437262
7.125	-1.95925e-05		7.125	-6.96164e-05		7.125	0.000390396
7.13	-1.53055e-05		7.13	-3.13172e-06		7.13	0.000397299
7.135	-4.74216e-05		7.135	-1.03252e-05		7.135	0.0003965
7.14	-4.25533e-05		7.14	-6.54678e-06		7.14	0.00042847
7.145	0.000212414		7.145	3.77106e-06		7.145	0.000429124
7.15	0.00020304		7.15	2.1068e-07		7.15	0.000357045
7.155	0.000192505		7.155	-5.60219e-06		7.155	0.000361986
7.16	0.000191342		7.16	9.84482e-05		7.16	0.000465891
7.165	9.34679e-05		7.165	0.00010586		7.165	0.000468507
7.17	0.000105384		7.17	0.000104988		7.17	0.000448888
7.175	0.000569833		7.175	3.93022e-05		7.175	0.000439588
7.18	0.000672139		7.18	3.60325e-05		7.18	0.000514138
7.185	0.000658915		7.185	4.87482e-05		7.185	0.000534192
7.19	0.000722348		7.19	4.40979e-05		7.19	0.000350287
7.195	0.000733538		7.195	2.78218e-05		7.195	0.000405292
7.2	0.000746035		7.2	3.378e-05		7.2	0.000412994
7.205	0.000605219		7.205	3.34167e-05		7.205	0.000366055
7.21	0.000579133		7.21	3.02196e-05		7.21	0.000160061
7.215	0.000575355		7.215	1.95385e-05		7.215	9.32858e-05
7.22	0.000629051		7.22	2.28809e-05		7.22	7.25774e-05
7.225	0.000568525		7.225	6.61868e-05		7.225	6.56746e-05
7.23	0.00055937		7.23	0.000111309		7.23	-9.52941e-06
7.235	0.000550505		7.235	3.84303e-05		7.235	4.36584e-05
7.24	0.000557916		7.24	3.81397e-05		7.24	3.79908e-05
7.245	0.000601004		7.245	3.67591e-05		7.245	3.75549e-05
7.25	0.000304184		7.25	1.47429e-05		7.25	8.87081e-05
7.255	0.000342186		7.255	2.26629e-05		7.255	9.39397e-05
7.26	0.000510759		7.26	2.64413e-05		7.26	0.000381604
7.265	0.000510396		7.265	-7.21596e-05		7.265	0.000272468
7.27	0.00051679		7.27	-8.3422e-05		7.27	0.000309016
7.275	0.000569106		7.275	-4.86901e-05		7.275	0.000375428
7.28	0.00019483		7.28	-5.24685e-05		7.28	0.000319915
7.285	9.49211e-05		7.285	-4.5493e-05		7.285	0.000242604
7.29	9.66649e-05		7.29	-5.8354e-05		7.29	0.000322022
7.295	3.46125e-05		7.295	-4.09154e-05		7.295	0.000279879
7.3	0.00026255		7.3	-2.66012e-05		7.3	0.000208817
7.305	0.000300551		7.305	-2.35494e-05		7.305	0.000194212
7.31	0.000400315		7.31	-2.42034e-05		7.31	0.000187527
7.315	0.000403294		7.315	-2.73278e-05		7.315	0.000203294
7.32	0.000425165		7.32	-2.12243e-05		7.32	0.000204021
7.325	0.000396028		7.325	-8.58129e-06		7.325	0.000384947
7.33	0.000360424		7.33	8.31894e-05		7.33	0.000380878
7.335	0.000363984		7.335	-7.30315e-09		7.335	0.000370778
7.34	0.000363984		7.34	4.93364e-06		7.34	0.000345564
7.345	0.000639805		7.345	2.22996e-05		7.345	0.000393157
7.35	0.000596063		7.35	2.00471e-05		7.35	0.000385891
7.355	0.000604928		7.355	1.7504e-05		7.355	0.00033808
7.36	0.000569106		7.36	1.7504e-05		7.36	0.000371068
7.365	0.000409543		7.365	2.59326e-05		7.365	0.000150325
7.37	0.000408961		7.37	1.95385e-05		7.37	0.000192613
7.375	0.000508798		7.375	1.43796e-05		7.375	0.00012809
7.38	0.000428725		7.38	-7.49138e-06		7.38	6.29135e-05
7.385	0.000349525		7.385	9.37289e-07		7.385	0.000112977
7.39	0.000349089		7.39	4.57033e-06		7.39	0.000168926
7.395	0.000355265		7.395	5.07896e-06		7.395	0.000118281
7.4	0.000348871		7.4	-1.00345e-05		7.4	0.000186364
7.405	0.000126892		7.405	-2.68918e-05		7.405	0.000180697
7.41	8.88176e-05		7.41	-1.81725e-05		7.41	0.000164057
7.415	-2.87478e-05		7.415	0.000202862		7.415	0.000174811
7.42	-5.71427e-06		7.42	0.000208893		7.42	0.000145674
7.425	8.96323e-06		7.425	0.000214851		7.425	0.000147563
7.43	1.652e-05		7.43	0.00020417		7.43	-5.43612e-05
7.435	1.71739e-05		7.435	6.40796e-05		7.435	-4.8839e-05
7.44	2.67652e-05		7.44	7.37435e-05		7.44	-4.31714e-05
7.445	2.90176e-05		7.445	7.54147e-05		7.445	-6.56236e-05
7.45	-0.000245713		7.45	5.94293e-05		7.45	-0.000110019
7.455	-0.00024644		7.455	5.89933e-05		7.455	-0.000115687
7.46	-0.000211127		7.46	5.81214e-05		7.46	-0.000122081
7.465	-0.00018882		7.465	5.76128e-05		7.465	-0.000146786
7.47	-0.000160845		7.47	5.32531e-05		7.47	-0.000215886
7.475	-0.000126477		7.475	7.74492e-05		7.475	-0.00022446
7.48	-0.000213888		7.48	0.000110728		7.48	-0.000222499
7.485	-0.00011565		7.485	9.83756e-05		7.485	-0.000200482
7.49	-0.000131781		7.49	9.35073e-05		7.49	-0.000255341
7.495	0.000166274		7.495	0.000132236		7.495	-0.000305913
7.5	0.00015988		7.5	0.000138484		7.5	-0.000325532
7.505	0.000159517		7.505	0.000137758		7.505	-0.000401898
7.51	0.000151815		7.51	0.000162462		7.51	-0.000385477
7.515	0.000146438		7.515	0.000144079		7.515	-0.000380391
7.52	0.000142877		7.52	-7.41214e-05		7.52	-0.000404732
7.525	0.000290815		7.525	-7.1433e-05		7.525	-0.000402988
7.53	0.000266764		7.53	-7.39034e-05		7.53	-0.000393252
7.535	0.000291251		7.535	-7.08517e-05		7.535	-0.000356413
7.54	0.000285511		7.54	-7.0779e-05		7.54	-0.000345295
7.545	0.000277591		7.545	-7.71732e-05		7.545	-0.000324732
7.55	0.000270179		7.55	-7.96436e-05		7.55	-0.000329019
7.555	0.000309416		7.555	-6.56201e-05		7.555	-0.000308166
7.56	0.000406491		7.56	-6.50388e-05		7.56	-0.000316594
7.565	0.000379752		7.565	-6.38762e-05		7.565	-0.000272853
7.57	0.000424874		7.57	-7.35401e-05		7.57	-0.000283606
7.575	0.000386073		7.575	-7.92077e-05		7.575	-0.00027169
7.58	0.000351559		7.58	-0.000100933		7.58	-0.000241972
7.585	0.000356718		7.585	-9.06154e-05		7.585	-0.000189365
7.59	0.000256083		7.59	-9.75909e-05		7.59	-0.000204987
7.595	0.000354248		7.595	-0.000111178		7.595	-0.000192562
7.6	-3.97041e-06		7.6	-0.000140606		7.6	-0.000168729
7.605	2.19695e-05		7.605	-0.00012215		7.605	-0.000184497
7.61	3.345e-05		7.61	-0.000124112		7.61	8.67463e-05
7.615	2.18242e-05		7.615	-0.00015136		7.615	6.82904e-05
7.62	1.6084e-05		7.62	-0.00014809		7.62	6.30588e-05
7.625	6.08431e-05		7.625	-0.000125129		7.625	6.16056e-05
7.63	-5.93225e-06		7.63	-1.592e-05		7.63	0.000257281
7.635	8.67259e-06		7.635	-1.95531e-05		7.635	0.00026433
7.64	-6.9495e-06		7.64	-2.9653e-05		7.64	0.000255392
7.645	-6.44088e-06		7.645	-3.00889e-05		7.645	0.000297754
7.65	-1.16725e-05		7.65	-3.00163e-05		7.65	0.000286128
7.655	7.36314e-05		7.655	-3.36493e-05		7.655	0.000317735
7.66	3.36679e-05		7.66	-4.44031e-05		7.66	0.000325728
7.665	-2.91111e-05		7.665	-3.85176e-05		7.665	0.00030967
7.67	-2.34435e-05		7.67	-3.93895e-05		7.67	0.000310978
7.675	-3.77577e-05		7.675	-2.22415e-05		7.675	0.000314393
7.68	-4.07368e-05		7.68	-2.0425e-05		7.68	0.00031105
7.685	2.0807e-05		7.685	-1.75186e-05		7.685	0.000328053
7.69	5.35044e-05		7.69	-5.42123e-05		7.69	0.000269706
7.695	0.000109526		7.695	-5.56656e-05		7.695	0.00026244
7.7	3.22874e-05		7.7	-4.46211e-05		7.7	0.000288816
7.705	0.000156392		7.705	-6.00252e-05		7.705	0.000279152
7.71	0.000131034		7.71	-8.52385e-05		7.71	0.00024442
7.715	0.000241478		7.715	-8.91622e-05		7.715	-3.28536e-05
7.72	0.000495719		7.72	-8.48026e-05		7.72	-5.75105e-06
7.725	0.000510541		7.725	-9.10514e-05		7.725	5.94736e-06
7.73	0.000576953		7.73	-0.000116919		7.73	4.63946e-06
7.735	0.000490269		7.735	-0.000230415		7.735	-0.000161754
7.74	0.00046818		7.74	-0.000191832		7.74	-0.000173234
7.745	0.00042996		7.745	-0.000187545		7.745	-0.000193652
7.75	0.000433448		7.75	-0.000187908		7.75	-0.000240882
7.755	0.000462149		7.755	-0.000189434		7.755	-0.000226422
7.76	0.000436718		7.76	-0.000187327		7.76	-0.00024684
7.765	0.000683111		7.765	-0.000190742		7.765	-0.000267912
7.77	0.000716462		7.77	-0.000196192		7.77	-0.000268275
7.775	0.000737752		7.775	-0.000189362		7.775	-0.000312816
7.78	0.000724528		7.78	-0.000201787		7.78	-0.000261808
7.785	0.000727798		7.785	-0.000199026		7.785	-0.000267766
7.79	0.000673302		7.79	-0.000200915		7.79	-0.000347621
7.795	0.000612848		7.795	-0.000197645		7.795	-0.000311726
7.8	0.000565546		7.8	-0.000190815		7.8	-0.000281717
7.805	0.000570632		7.805	-0.000177518		7.805	-0.000319864
7.81	0.000447108		7.81	-0.000179552		7.81	-0.000236159
7.815	0.000469052		7.815	-0.000147509		7.815	-0.000244805
7.82	0.000353303		7.82	-0.000139734		7.82	-0.000246695
7.825	0.000106038		7.825	-0.00013879		7.825	-0.000271472
7.83	0.000152977		7.83	-0.000136755		7.83	-0.000268711
7.835	5.87359e-05		7.835	-0.00013879		7.835	-0.000268929
7.84	7.04344e-05		7.84	-0.000137191		7.84	-0.000144606
7.845	7.00711e-05		7.845	-0.000164948		7.845	-0.00013051
7.85	0.000129508		7.85	-0.000164221		7.85	-0.000137049
7.855	0.000138009		7.855	-0.000124693		7.855	-0.000132835
7.86	0.000404747		7.86	-0.000126728		7.86	-0.000165896
7.865	0.000371759		7.865	-0.000124039		7.865	-0.000181009
7.87	0.0001577		7.87	-0.000122732		7.87	-0.000146132
7.875	0.000118899		7.875	-0.00012324		7.875	-0.000132254
7.88	8.45306e-05		7.88	-7.0561e-05		7.88	-0.000122808
7.885	7.34861e-05		7.885	-7.30315e-05		7.885	-0.000129929
7.89	8.49665e-05		7.89	-8.3422e-05		7.89	-7.13638e-05
7.895	0.000292995		7.895	-8.53839e-05		7.895	-2.55875e-05
7.9	0.000286673		7.9	-3.67011e-05		7.9	-6.1482e-05
7.905	0.000303894		7.905	2.29535e-05		7.905	-6.16999e-05
7.91	0.000274321		7.91	7.91273e-06		7.91	-4.90569e-05
7.915	0.00026938		7.915	8.712e-06		7.915	-0.000128693
7.92	0.000244167		7.92	-2.00617e-05		7.92	-0.000112563
7.925	0.000247291		7.925	3.19635e-05		7.925	-8.71313e-05
7.93	0.000249761		7.93	2.88391e-05		7.93	-5.27626e-05
7.935	0.000465637		7.935	2.97837e-05		7.935	-3.09644e-05
7.94	0.000437953		7.94	2.82578e-05		7.94	-1.54876e-05
7.945	0.000460478		7.945	2.72405e-05		7.945	-0.000147803
7.95	0.000487508		7.95	2.06284e-05		7.95	-0.000169819
7.955	0.000425528		7.955	1.90299e-05		7.955	-0.000158702
7.96	0.000430687		7.96	-2.00617e-05		7.96	-0.00017258
7.965	0.000156973		7.965	-1.94078e-05		7.965	-0.00017694
7.97	0.000147382		7.97	-2.50753e-05		7.97	-0.000150637
7.975	0.000125729		7.975	-2.26775e-05		7.975	-0.000165678
7.98	9.69556e-05		7.98	-1.84632e-05		7.98	-0.000173452
7.985	9.33225e-05		7.985	-3.60471e-05		7.985	-0.000133998
7.99	5.59748e-05		7.99	-3.3068e-05		7.99	-0.000189874
7.995	4.85634e-05		7.995	-2.31135e-05		7.995	-0.000203825
8	-0.000154742		8	0.00015011		8	-0.000194669
8.005	-0.000118048		8.005	0.000105496		8.005	-0.000194597
8.01	-7.67766e-05		8.01	4.54784e-05		8.01	-0.000170982
8.015	-6.89293e-05		8.015	5.12186e-05		8.015	-0.000144243
8.02	-6.09366e-05		8.02	5.38344e-05		8.02	-0.000166695
8.025	-4.03735e-05		8.025	5.67409e-05		8.025	-0.000116995
8.03	-3.32527e-05		8.03	-1.52625e-07		8.03	-0.000139229
8.035	-1.18178e-05		8.035	1.80922e-06		8.035	-0.000187839
8.04	-0.000281244		8.04	5.22428e-06		8.04	-0.000201717
8.045	-0.000268529		8.045	1.09645e-05		8.045	-0.000167858
8.05	-0.000314305		8.05	2.19363e-05		8.05	-0.000188057
8.055	-0.000318519		8.055	1.61961e-05		8.055	-0.000153907
8.06	-0.000269909		8.06	4.87482e-05		8.06	-0.000166477
8.065	-0.000255086		8.065	0.000111673		8.065	-0.000140464
8.07	-0.000241935		8.07	0.000113053		8.07	-0.000112272
8.075	-1.21084e-05		8.075	0.000111237		8.075	-0.000126731
8.08	-2.2281e-05		8.08	0.000104842		8.08	-0.000106459
8.085	1.02711e-05		8.085	0.000127513		8.085	-0.000115324
8.09	4.52937e-05		8.09	9.7213e-05		8.09	-0.000157031
8.095	0.000219898		8.095	9.35799e-05		8.095	-0.000106895
8.1	0.00022186		8.1	9.32166e-05		8.1	-0.000159138
8.105	0.000227237		8.105	-7.62286e-05		8.105	-0.000215305
8.11	0.000207327		8.11	-9.03248e-05		8.11	-0.000188857
8.115	0.000131687		8.115	-4.49844e-05		8.115	-0.000244151
8.12	0.000139971		8.12	6.25537e-05		8.12	-0.000272199
8.125	0.00014295		8.125	6.93112e-05		8.125	-0.000240228
8.13	0.000124349		8.13	6.42976e-05		8.13	-0.000297412
8.135	0.000117591		8.135	6.53875e-05		8.135	-0.000257812
8.14	9.66649e-05		8.14	6.55328e-05		8.14	-0.000206513
8.145	0.000162786		8.145	6.83666e-05		8.145	-0.000162626
8.15	0.000154067		8.15	8.21722e-05		8.15	-0.000203025
8.155	0.000149053		8.155	6.95292e-05		8.155	-0.000200555
8.16	0.000193667		8.16	7.38888e-05		8.16	-0.000227585
8.165	0.000165329		8.165	4.03922e-05		8.165	-0.000231218
8.17	0.000258045		8.17	2.82647e-06		8.17	-0.000245968
8.175	0.000221424		8.175	2.39051e-06		8.175	-0.000278811
8.18	-2.02464e-05		8.18	5.51493e-06		8.18	-0.000273288
8.185	-4.33371e-06		8.185	1.37256e-05		8.185	-0.000316958
8.19	4.93627e-05		8.19	5.18726e-05		8.19	-0.00015863
8.195	1.07798e-05		8.195	4.30079e-05		8.195	-8.60413e-05
8.2	-9.29073e-05		8.2	9.44519e-05		8.2	-0.000127603
8.205	-9.08728e-05		8.205	9.98288e-05		8.205	-8.61867e-05
8.21	-5.90474e-05		8.21	9.89568e-05		8.21	-5.23993e-05
8.215	-6.7694e-05		8.215	9.44519e-05		8.215	-8.2045e-05
8.22	0.000103132		8.22	4.7077e-05		8.22	-4.368e-05
8.225	0.000118681		8.225	-2.39854e-05		8.225	-1.33804e-05
8.23	0.000117083		8.23	-2.9217e-05		8.23	9.28976e-06
8.235	0.000109817		8.235	-2.82724e-05		8.235	3.23959e-05
8.24	0.000106547		8.24	-5.45687e-06		8.24	4.85745e-06
8.245	0.000107927		8.245	-7.78202e-06		8.245	-4.33167e-05
8.25	3.09795e-05		8.25	-1.05431e-05		8.25	-0.000102826
8.255	3.01802e-05		8.255	-2.32588e-05		8.255	-0.000118303
8.26	3.57751e-05		8.26	-6.03816e-06		8.26	-9.84664e-05
8.265	-3.31074e-05		8.265	-6.98275e-06		8.265	-9.32348e-05
8.27	-3.31646e-06		8.27	-9.81652e-06		8.27	-7.85573e-05
8.275	-0.000133888		8.275	-2.48573e-05		8.275	0.000120679
8.28	-0.000149292		8.28	-4.36696e-06		8.28	0.000149089
8.285	-9.52325e-05		8.285	5.73984e-07		8.285	0.000127073
8.29	-0.000107222		8.29	9.35799e-05		8.29	0.00015265
8.295	-0.000178865		8.295	3.21088e-05		8.295	8.61096e-07
8.3	-0.000172689		8.3	3.37074e-05		8.3	0.000102005
8.305	-0.000224351		8.305	-1.82452e-05		8.305	0.000103822
8.31	-0.000216576		8.31	-2.12243e-05		8.31	6.38581e-05
8.315	-0.000226531		8.315	7.41068e-05		8.315	3.82088e-05
8.32	-0.000193179		8.32	8.33347e-05		8.32	0.000207945
8.325	-0.000237648		8.325	8.55146e-05		8.325	0.000166819
8.33	-0.00025792		8.33	4.32986e-05		8.33	0.000123658
8.335	-0.000217739		8.335	4.39525e-05		8.335	7.11968e-05
8.34	-0.000210836		8.34	4.56964e-05		8.34	4.57655e-05
8.345	-0.000212071		8.345	2.38981e-05		8.345	4.93986e-05
8.35	-0.000212653		8.35	2.59326e-05		8.35	5.98617e-05
8.355	-0.000210836		8.355	2.76038e-05		8.355	0.000132014
8.36	-0.000164987		8.36	2.59326e-05		8.36	0.000251033
8.365	-0.00014922		8.365	1.49608e-05		8.365	0.000234175
8.37	-2.59867e-05		8.37	8.31168e-05		8.37	0.000294484
8.375	5.8082e-05		8.375	8.37707e-05		8.375	0.000345056
8.38	0.000122968		8.38	7.49787e-05		8.38	0.000258008
8.385	0.000175139		8.385	5.62322e-05		8.385	0.000268762
8.39	0.000137646		8.39	5.57236e-05		8.39	0.000280097
8.395	0.000126165		8.395	-4.04794e-05		8.395	0.000250451
8.4	0.000294957		8.4	0.000111309		8.4	0.000303566
8.405	0.000373866		8.405	0.00010724		8.405	0.000134121
8.41	0.0003666		8.41	0.000109856		8.41	0.000138771
8.415	0.000351123		8.415	0.000107531		8.415	0.000175247
8.42	0.000323222		8.42	1.17638e-05		8.42	0.000216446
8.425	0.000290742		8.425	1.52515e-05		8.425	6.08063e-05
8.43	0.000504656		8.43	1.35076e-05		8.43	8.22413e-05
8.435	0.000504801		8.435	3.58872e-05		8.435	8.88534e-05
8.44	0.000550505		8.44	2.79671e-05		8.44	0.000118717
8.445	0.000574556		8.445	2.95657e-05		8.445	0.000109852
8.45	0.0005856		8.45	3.17455e-05		8.45	0.000173067
8.455	0.000663856		8.455	3.46519e-05		8.455	0.000225456
8.46	0.00067461		8.46	0.000128239		8.46	0.000147854
8.465	0.000707888		8.465	0.000121046		8.465	4.53296e-05
8.47	0.000707888		8.47	0.00011952		8.47	4.3513e-05
8.475	0.000660296		8.475	4.74403e-05		8.475	-2.05012e-05
8.48	0.000526164		8.48	6.16818e-05		8.48	-5.96903e-06
8.485	0.000522458		8.485	6.19724e-05		8.485	-9.67952e-05
8.49	0.000477844		8.49	6.36436e-05		8.49	-8.31349e-05
8.495	0.000464184		8.495	5.63776e-05		8.495	-5.91568e-05
8.5	0.000680931		8.5	5.80488e-05		8.5	0.000326382
8.505	0.000547671		8.505	-9.265e-05		8.505	0.000337354
8.51	0.00050887		8.51	-7.97163e-05		8.51	0.000334229
8.515	0.000780622		8.515	-7.87717e-05		8.515	0.000385891
8.52	0.000806635		8.52	-8.16055e-05		8.52	0.000375355
8.525	0.000865127		8.525	-8.35673e-05		8.525	0.000344039
8.53	0.00088024		8.53	-8.68371e-05		8.53	0.000405292
8.535	0.000557698		8.535	-8.74184e-05		8.535	0.000456663
8.54	0.000551813		8.54	-9.14147e-05		8.54	0.000456445
8.545	0.000472394		8.545	-8.67644e-05		8.545	0.000504328
8.55	0.000452703		8.55	-8.7273e-05		8.55	0.000634827
8.555	0.000435773		8.555	-8.78543e-05		8.555	0.000552648
8.56	0.000380478		8.56	-9.01795e-05		8.56	0.000553956
8.565	0.000486709		8.565	-0.00018166		8.565	0.000574592
8.57	0.000406418		8.57	-0.000137264		8.57	0.000615863
8.575	0.000506618		8.575	-5.4503e-05		8.575	0.000608524
8.58	0.000429089		8.58	-4.55657e-05		8.58	0.000691503
8.585	0.000489179		8.585	-5.75547e-05		8.585	0.000642965
8.59	0.000459025		8.59	-5.52296e-05		8.59	0.000692084
8.595	0.00047472		8.595	-5.44303e-05		8.595	0.000657425
8.6	0.00052224		8.6	-4.08427e-05		8.6	0.000799986
8.605	0.00034393		8.605	-4.1424e-05		8.605	0.000439806
8.61	0.000301278		8.61	-4.27319e-05		8.61	0.000414738
8.615	0.000274611		8.615	-5.78454e-05		8.615	0.0004462
8.62	2.93809e-05		8.62	-5.96619e-05		8.62	0.000379279
8.625	7.53753e-05		8.625	-5.50116e-05		8.625	0.000448816
8.63	0.000131687		8.63	-5.58109e-05		8.63	0.000740258
8.635	0.000107201		8.635	-5.8572e-05		8.635	0.000723764
8.64	0.000139826		8.64	-5.60289e-05		8.64	0.000728269
8.645	0.000172668		8.645	-7.44847e-05		8.645	0.000901348
8.65	0.00016315		8.65	-7.39761e-05		8.65	0.000827524
8.655	0.000178917		8.655	-7.02704e-05		8.655	0.0007646
8.66	0.000183204		8.66	-6.91078e-05		8.66	0.000774482
8.665	0.000161333		8.665	-7.23049e-05		8.665	0.00072391
8.67	5.0162e-05		8.67	-7.53567e-05		8.67	0.000915807
8.675	5.66288e-05		8.675	-0.000113649		8.675	0.000864799
8.68	-1.59595e-05		8.68	-0.000195683		8.68	0.000863782
8.685	-8.47538e-06		8.685	-0.000170906		8.685	0.000854554
8.69	-5.22899e-05		8.69	-0.000173449		8.69	0.0008345
8.695	-2.67133e-05		8.695	-0.000183185		8.695	0.000763437
8.7	-3.54326e-05		8.7	-0.000185511		8.7	0.000841548
8.705	-8.0991e-05		8.705	-0.000186891		8.705	0.000684963
8.71	-0.000116449		8.71	-0.00018769		8.71	0.00068896
8.715	-0.000124588		8.715	-0.00017948		8.715	0.000650595
8.72	-0.000112889		8.72	-0.00017839		8.72	0.000612739
8.725	-8.4188e-05		8.725	-7.84084e-05		8.725	0.000621748
8.73	-2.27896e-05		8.73	-7.76818e-05		8.73	0.000530268
8.735	-9.92288e-05		8.735	-6.78726e-05		8.735	0.000254884
8.74	-4.37886e-05		8.74	-2.50753e-05		8.74	0.000199661
8.745	-6.50056e-05		8.745	-2.57293e-05		8.745	0.000139571
8.75	-0.000103007		8.75	-2.39854e-05		8.75	-2.31897e-05
8.755	-0.000109547		8.755	-2.55043e-06		8.755	2.43306e-05
8.76	-0.000128874		8.76	-5.02091e-06		8.76	-4.17909e-05
8.765	-4.50965e-05		8.765	6.46645e-07		8.765	-5.58144e-05
8.77	-5.06187e-05		8.77	2.73132e-05		8.77	-6.68589e-05
8.775	-6.22444e-05		8.775	3.26901e-05		8.775	-0.000249746
8.78	-5.63589e-05		8.78	3.50153e-05		8.78	-0.000204987
8.785	-6.55142e-05		8.785	3.0147e-05		8.785	-0.000199465
8.79	1.44128e-05		8.79	0.000338738		8.79	-0.000273579
8.795	3.31593e-05		8.795	0.000343824		8.795	-0.000268638
8.8	-5.78693e-06		8.8	0.000516176		8.8	-0.000248947
8.805	5.03954e-06		8.805	0.000535649		8.805	-0.000328293
8.81	0.000143241		8.81	0.000522788		8.81	-0.00032139
8.815	0.000469633		8.815	0.000533978		8.815	-0.000335922
8.82	0.000469997		8.82	0.000527874		8.82	-0.000301626
8.825	0.000474574		8.825	0.000534632		8.825	-0.000300391
8.83	0.000497753		8.83	0.000434868		8.83	-0.000293997
8.835	0.000393121		8.835	0.000430073		8.835	-0.000265804
8.84	0.000346982		8.84	0.000423606		8.84	-0.000258248
8.845	0.000333321		8.845	0.000531435		8.845	-0.000251708
8.85	0.000329979		8.85	0.000583532		8.85	-0.000146786
8.855	0.000325619		8.855	0.000583387		8.855	-0.000120919
8.86	0.000349307		8.86	0.000559046		8.86	-0.000118303
8.865	0.00038898		8.865	0.000555195		8.865	-5.16001e-05
8.87	0.000358753		8.87	0.000546403		8.87	-4.22995e-05
8.875	0.000362604		8.875	0.000524604		8.875	-4.09916e-05
8.88	0.000428071		8.88	0.000518356		8.88	-5.05102e-05
8.885	0.000450814		8.885	0.000514505		8.885	-4.05556e-05
8.89	0.000436209		8.89	0.000540372		8.89	-1.56329e-05
8.895	0.000373503		8.895	0.000203589		8.895	-1.39617e-05
8.9	0.000354538		8.9	0.000200827		8.9	2.36766e-05
8.905	0.000391305		8.905	3.46519e-05		8.905	2.31431e-06
8.91	0.00036333		8.91	3.77037e-05		8.91	7.98186e-06
8.915	0.000213068		8.915	4.38799e-05		8.915	2.67762e-06
8.92	-0.000117467		8.92	3.36347e-05		8.92	4.64921e-05
8.925	-0.000112744		8.925	3.11642e-05		8.925	1.91716e-05
8.93	-0.00014704		8.93	7.46881e-05		8.93	4.55475e-05
8.935	-0.000175668		8.935	7.70133e-05		8.935	0.000372304
8.94	-0.000179374		8.94	7.95564e-05		8.94	0.000342803
8.945	-0.000131054		8.945	7.67953e-05		8.945	0.000309597
8.95	-0.000165932		8.95	-7.08517e-05		8.95	0.000300587
8.955	-0.000185187		8.955	-8.16055e-05		8.955	0.000247254
8.96	-0.000166949		8.96	-7.92803e-05		8.96	0.000208599
8.965	-0.000180682		8.965	-7.32495e-05		8.965	0.000161805
8.97	-0.000220282		8.97	-7.02704e-05		8.97	0.000117264
8.975	-0.000195505		8.975	-6.79452e-05		8.975	0.000120606
8.98	-0.000203352		8.98	-6.47482e-05		8.98	0.000139353
8.985	-0.00026475		8.985	-6.44575e-05		8.985	0.000116392
8.99	-0.000250799		8.99	-6.3077e-05		8.99	8.66736e-05
8.995	-0.000216358		8.995	-8.46573e-05		8.995	6.13876e-05
9	-0.000235177		9	-8.42213e-05		9	0.000119444
9.005	-0.000223479		9.005	-2.68918e-05		9.005	0.000122859
9.01	-0.000268674		9.01	-1.49754e-05		9.01	0.000120534
9.015	-0.000189328		9.015	-3.53205e-05		9.015	0.000115375
9.02	-0.000182135		9.02	-3.27704e-06		9.02	0.000179244
9.025	-0.000171018		9.025	-2.18713e-06		9.025	0.000119952
9.03	-0.000162444		9.03	-5.82018e-06		9.03	0.000143858
9.035	-0.000146313		9.035	2.89117e-05		9.035	0.000115593
9.04	-0.000144351		9.04	2.60053e-05		9.04	-0.000212907
9.045	0.000165039		9.045	2.51334e-05		9.045	-0.000209492
9.05	0.000125148		9.05	2.53514e-05		9.05	-0.000156159
9.055	0.000195048		9.055	2.86938e-05		9.055	-8.84392e-05
9.06	0.000193231		9.06	-9.45322e-06		9.06	-5.63957e-05
9.065	0.000293503		9.065	-1.17784e-05		9.065	-5.79942e-05
9.07	0.000327145		9.07	-1.74459e-05		9.07	-5.56691e-05
9.075	0.000332813		9.075	0.00014575		9.075	-3.89571e-05
9.08	0.000306873		9.08	0.000146695		9.08	-4.41887e-05
9.085	0.000348508		9.085	0.00014081		9.085	-2.05739e-05
9.09	0.00036413		9.09	0.000135796		9.09	2.3386e-05
9.095	0.000335138		9.095	0.000155124		9.095	4.93011e-06
9.1	0.000278753		9.1	0.00014793		9.1	5.29341e-06
9.105	0.000629923		9.105	0.00014655		9.105	1.69192e-05
9.11	0.000659714		9.11	0.000318102		9.11	-1.12006e-05
9.115	0.000690159		9.115	0.000334669		9.115	-2.05012e-05
9.12	0.000676862		9.12	0.000327185		9.12	3.33157e-06
9.125	0.000729905		9.125	0.000288456		9.125	-7.04919e-05
9.13	0.000725109		9.13	0.000284823		9.13	-3.24903e-05
9.135	0.000730341		9.135	0.000299574		9.135	-7.80486e-05
9.14	0.000745309		9.14	0.00021892		9.14	2.90535e-05
9.145	0.000728161		9.145	0.000215505		9.145	2.84722e-05
9.15	0.000393993		9.15	0.000236795		9.15	3.92987e-05
9.155	0.000413539		9.155	0.000244279		9.155	1.78637e-05
9.16	0.00040511		9.16	0.000247984		9.16	9.20505e-05
9.165	0.000405546		9.165	0.000243988		9.165	1.28501e-05
9.17	0.000317699		9.17	0.000257939		9.17	2.04795e-05
9.175	0.000290452		9.175	0.000253943		9.175	0.00013681
9.18	0.000349234		9.18	8.77671e-05		9.18	9.73548e-05
9.185	0.000315156		9.185	8.53693e-05		9.185	0.000252849
9.19	0.000297064		9.19	0.000114143		9.19	0.000213104
9.195	0.000289507		9.195	0.000117703		9.195	0.000171178
9.2	0.00027156		9.2	9.70677e-05		9.2	0.000168126
9.205	0.000283621		9.205	9.93201e-05		9.205	0.000251905
9.21	-2.46061e-05		9.21	9.39432e-05		9.21	0.000164203
9.215	-8.0773e-05		9.215	-0.000132032		9.215	0.000139207
9.22	-0.000114924		9.22	-0.000158989		9.22	0.000186364
9.225	-0.000163824		9.225	-0.000152958		9.225	0.000141315
9.23	-5.11273e-05		9.23	0.000208239		9.23	0.00017314
9.235	-3.01283e-05		9.235	0.000209256		9.235	0.000143058
9.24	-4.93835e-05		9.24	0.000198502		9.24	0.000386255
9.245	3.64291e-05		9.245	0.000196904		9.245	0.000332631
9.25	5.4013e-05		9.25	0.000198066		9.25	0.000361622
9.255	0.000210307		9.255	0.000220519		9.255	0.000389161
9.26	0.000178626		9.26	0.000210709		9.26	0.00034818
9.265	0.000189235		9.265	0.000205042		9.265	0.000257063
9.27	0.000208853		9.27	0.000207149		9.27	0.000249289
9.275	0.000210161		9.275	0.000195233		9.275	0.000234902
9.28	0.000221714		9.28	0.000196758		9.28	0.000116319
9.285	0.000163513		9.285	0.000194797		9.285	0.000129326
9.29	0.000145202		9.29	0.000190437		9.29	-2.64594e-05
9.295	0.000152686		9.295	0.000161736		9.295	6.48027e-05
9.3	0.00024453		9.3	0.000168275		9.3	6.22596e-05
9.305	0.000242132		9.305	0.000171981		9.305	9.77181e-05
9.31	0.000322931		9.31	0.000168639		9.31	1.73551e-05
9.315	0.000273013		9.315	0.000173216		9.315	2.7237e-05
9.32	0.00029888		9.32	0.000169511		9.32	0.000101278
9.325	0.000338335		9.325	0.000170964		9.325	0.000123658
9.33	0.000372994		9.33	0.000167476		9.33	0.000127727
9.335	0.000202096		9.335	-0.00018958		9.335	9.54656e-05
9.34	0.000236029		9.34	-0.000193939		9.34	7.94802e-05
9.345	0.000286455		9.345	-0.000197572		9.345	-0.000156232
9.35	0.000183277		9.35	-0.000201133		9.35	-0.000189074
9.355	0.000132196		9.355	-0.000194884		9.355	-0.000218647
9.36	3.96988e-05		9.36	-0.000237318		9.36	-0.000251999
9.365	4.65289e-05		9.365	-0.000236664		9.365	-0.000231072
9.37	-8.83869e-06		9.37	-0.000224457		9.37	-0.000268856
9.375	-2.96197e-05		9.375	-0.000223367		9.375	-0.000277939
9.38	6.33862e-05		9.38	-0.000224675		9.38	-0.000269292
9.385	4.26779e-05		9.385	-0.000220969		9.385	-0.000279973
9.39	4.19513e-05		9.39	-0.000219298		9.39	-0.000290218
9.395	4.49304e-05		9.395	-0.000219516		9.395	-0.000298211
9.4	3.83182e-05		9.4	-0.000222568		9.4	-0.000147294
9.405	-5.0546e-05		9.405	-0.000228453		9.405	-0.000138285
9.41	-5.68675e-05		9.41	-0.000232086		9.41	-5.93748e-05
9.415	-0.000149438		9.415	-0.000205492		9.415	-5.55238e-05
9.42	-0.000148784		9.42	-0.00020571		9.42	-5.6323e-05
9.425	-0.000168329		9.425	-0.000213122		9.425	-8.46608e-05
9.43	-0.000178429		9.43	-0.000214139		9.43	-0.000129638
9.435	-0.000211926		9.435	-0.000209779		9.435	-9.02557e-05
9.44	-5.77395e-05		9.44	-0.000206437		9.44	-8.08824e-05
9.445	-9.89382e-05		9.445	-0.000205056		9.445	3.5247e-07
9.45	-0.000143843		9.45	-0.000207817		9.45	-3.57122e-06
9.455	-0.000155759		9.455	-0.000122005		9.455	-4.29783e-06
9.46	-0.000158883		9.46	-8.50932e-05		9.46	5.70452e-07
9.465	-0.000202553		9.465	-8.61831e-05		9.465	-3.35324e-06
9.47	-0.000199356		9.47	-8.7273e-05		9.47	1.23415e-05
9.475	-0.000212144		9.475	-0.000100788		9.475	3.47211e-05
9.48	-0.000204006		9.48	-0.00010493		9.48	3.40671e-05
9.485	-0.000295849		9.485	-0.000110888		9.485	3.02888e-05
9.49	-0.000151835		9.49	-0.000107327		9.49	3.26139e-05
9.495	-0.000151545		9.495	-0.000104421		9.495	3.85721e-05
9.5	-0.00013585		9.5	-9.98434e-05		9.5	0.000160352
9.505	-0.000125387		9.505	-0.000100207		9.505	-8.29896e-05
9.51	-2.77305e-05		9.51	-0.000100861		9.51	-8.49514e-05
9.515	-1.60321e-05		9.515	-9.44665e-05		9.515	-0.000140101
9.52	4.00621e-05		9.52	-0.000113068		9.52	-9.91203e-05
9.525	8.75097e-05		9.525	-0.000110089		9.525	4.51116e-05
9.53	0.000101315		9.53	-0.000103258		9.53	6.66192e-05
9.535	0.000137137		9.535	-0.000105584		9.535	5.04158e-05
9.54	0.000175793		9.54	-0.000109144		9.54	0.000240351
9.545	2.95989e-05		9.545	-5.76274e-05		9.545	0.000269052
9.55	2.18242e-05		9.55	-5.3631e-05		9.55	0.000220079
9.555	5.03799e-05		9.555	-4.71642e-05		9.555	0.000272104
9.56	0.000201297		9.56	-0.000110525		9.56	0.000257935
9.565	0.000244457		9.565	-0.000149761		9.565	0.000308943
9.57	0.000232468		9.57	-0.000151069		9.57	0.000343675
9.575	0.000255938		9.575	-0.000146346		9.575	0.000323839
9.58	0.000287763		9.58	-0.000106819		9.58	0.000290197
9.585	0.000288708		9.585	-0.000106674		9.585	0.000302985
9.59	0.00026146		9.59	-0.000103186		9.59	0.000412703
9.595	0.000130598		9.595	-9.29406e-05		9.595	0.000434283
9.6	0.000210161		9.6	-9.40305e-05		9.6	0.000621313
9.605	0.00022898		9.605	-9.10514e-05		9.605	0.000506944
9.61	0.000223386		9.61	-8.93802e-05		9.61	0.000535282
9.615	0.000122314		9.615	-4.93441e-05		9.615	0.000553375
9.62	0.000109889		9.62	-5.31951e-05		9.62	0.000493357
9.625	0.000132777		9.625	-5.76274e-05		9.625	0.000446926
9.63	0.000153994		9.63	-5.93713e-05		9.63	0.00031294
9.635	0.000160389		9.635	-3.87356e-05		9.635	0.000244057
9.64	0.000142296		9.64	-4.22233e-05		9.64	0.000237445
9.645	0.000105166		9.645	-3.59018e-05		9.645	4.38037e-05
9.65	0.000123331		9.65	-5.9008e-05		9.65	1.21962e-05
9.655	0.000118536		9.655	-6.13331e-05		9.655	6.37854e-05
9.66	8.06069e-05		9.66	-6.47482e-05		9.66	1.78637e-05
9.665	1.12157e-05		9.665	-7.28862e-05		9.665	1.98983e-05
9.67	-3.11456e-05		9.67	-6.20597e-05		9.67	-2.10098e-05
9.675	2.5094e-05		9.675	-5.77001e-05		9.675	-4.67318e-05
9.68	-3.97041e-06		9.68	-6.12604e-05		9.68	-2.60234e-05
9.685	-1.35616e-05		9.685	-0.000100352		9.685	-5.02444e-06
9.69	-2.68586e-05		9.69	-0.000100425		9.69	2.57111e-05
9.695	6.6002e-05		9.695	-9.76636e-05		9.695	-8.62593e-05
9.7	5.18332e-05		9.7	-8.90896e-05		9.7	-0.000117431
9.705	2.86543e-05		9.705	-8.56018e-05		9.705	-0.000231363
9.71	-8.47538e-06		9.71	-8.86536e-05		9.71	-0.00023565
9.715	7.29203e-06		9.715	-8.48752e-05		9.715	-4.38254e-05
9.72	-9.9131e-07		9.72	-0.000113576		9.72	-6.01741e-05
9.725	7.38494e-05		9.725	-0.000113358		9.725	-4.23721e-05
9.73	2.20577e-06		9.73	-0.000114666		9.73	-4.55692e-05
9.735	-3.17269e-05		9.735	-0.000118081		9.735	-6.15546e-05
9.74	-2.23536e-05		9.74	-0.000136973		9.74	5.8747e-06
9.745	-6.53689e-05		9.745	-0.000133049		9.745	0.000204094
9.75	0.000111342		9.75	-0.000134212		9.75	0.000180116
9.755	0.000123114		9.755	1.50335e-05		9.755	0.000198063
9.76	0.000125075		9.76	1.11825e-05		9.76	0.000214847
9.765	0.000130307		9.765	1.81579e-05		9.765	0.000264112
9.77	9.58657e-05		9.77	5.66025e-06		9.77	0.000267236
9.775	0.000127764		9.775	-5.02091e-06		9.775	0.000252413
9.78	5.70647e-05		9.78	-4.6576e-06		9.78	0.000273557
9.785	0.000118463		9.785	-8.94459e-06		9.785	0.00025205
9.79	0.000104948		9.79	-8.07266e-06		9.79	0.00024878
9.795	0.000107273		9.795	-2.04181e-06		9.795	0.000195084
9.8	1.6302e-05		9.8	-4.51228e-06		9.8	0.000209035
9.805	1.37589e-05		9.805	-2.58019e-05		9.805	0.000239625
9.81	-4.54598e-05		9.81	-3.17601e-05		9.81	0.000212958
9.815	-5.06187e-05		9.815	-3.23414e-05		9.815	0.000214193
9.82	-5.9338e-05		9.82	-2.24595e-05		9.82	-2.91727e-06
9.825	-1.71947e-05		9.825	-3.82269e-05		9.825	-9.67473e-06
9.83	-8.23715e-05		9.83	2.30989e-05		9.83	-2.57328e-05
9.835	-8.20809e-05		9.835	2.40435e-05		9.835	-2.57328e-05
9.84	-6.94379e-05		9.84	2.72405e-05		9.84	-7.05894e-06
9.845	-8.23715e-05		9.845	2.72405e-05		9.845	-6.20632e-05
9.85	-7.92471e-05		9.85	2.72405e-05		9.85	-0.000267621
9.855	-0.000174288		9.855	8.21722e-05		9.855	-0.000278157
9.86	-5.19993e-05		9.86	-9.37399e-05		9.86	-0.000199029
9.865	-3.6071e-06		9.865	-8.77817e-05		9.865	-0.000256431
9.87	2.77824e-05		9.87	-7.06337e-05		9.87	-0.000110528
9.875	6.09884e-05		9.875	-4.10607e-05		9.875	-0.000110383
9.88	6.12064e-05		9.88	2.39051e-06		9.88	-0.000112199
9.885	7.0507e-05		9.885	-5.8859e-07		9.885	-0.000139302
9.89	0.000150725		9.89	7.11347e-06		9.89	-0.000132544
9.895	0.000238935		9.895	5.87823e-06		9.895	-0.000140755
9.9	0.000236319		9.9	3.48042e-06		9.9	-6.35891e-05
9.905	0.000245111		9.905	1.73656e-06		9.905	-6.66409e-05
9.91	0.000356646		9.91	3.17455e-05		9.91	-3.88118e-05
9.915	0.000350251		9.915	5.14366e-05		9.915	-9.36707e-05
9.92	0.000355047		9.92	5.27445e-05		9.92	-7.99378e-05
9.925	0.000350905		9.925	4.19907e-05		9.925	-6.77308e-05
9.93	0.000317191		9.93	4.81669e-05		9.93	-4.52059e-05
9.935	0.000320388		9.935	1.33623e-05		9.935	8.78113e-06
9.94	0.000362894		9.94	1.53968e-05		9.94	4.62742e-05
9.945	0.000479297		9.945	2.83304e-05		9.945	3.74095e-05
9.95	0.000464329		9.95	8.8639e-05		9.95	2.76003e-05
9.955	0.000458952		9.955	8.95836e-05		9.955	4.28591e-05
9.96	0.000372922		9.96	3.21815e-05		9.96	9.16872e-05
9.965	0.000230724		9.965	3.69044e-05		9.965	3.35585e-05
9.97	0.000185166		9.97	3.55239e-05		9.97	-6.55032e-06
9.975	0.000184076		9.975	1.3217e-05		9.975	-2.77673e-05
9.98	0.000150361		9.98	-2.15876e-05		9.98	5.47028e-05
9.985	0.000116065		9.985	-6.83812e-05		9.985	5.14331e-05
[truncated: 70,029 more rows]

## Sheet: b
30 mg/mL			20 mg/mL			10 mg/mL
Time / s	ECL intensity		Time / s	ECL intensity		Time / s	ECL intensity
0			0			0
0.005			0.005			0.005
0.01			0.01			0.01
0.015			0.015			0.015
0.02			0.02			0.02
0.025			0.025			0.025
0.03			0.03			0.03
0.035			0.035			0.035
0.04			0.04			0.04
0.045			0.045			0.045
0.05			0.05			0.05
0.055			0.055			0.055
0.06			0.06			0.06
0.065			0.065			0.065
0.07			0.07			0.07
0.075			0.075			0.075
0.08			0.08			0.08
0.085			0.085			0.085
0.09			0.09			0.09
0.095	-0.000159889		0.095	-5.31029e-05		0.095	-0.000111172
0.1	-0.000120507		0.1	-4.71071e-06		0.1	-0.000116912
0.105	-1.79827e-05		0.105	5.55978e-05		0.105	-4.94155e-06
0.11	-1.63842e-05		0.11	5.90129e-05		0.11	4.25787e-05
0.115	-1.82007e-05		0.115	7.77594e-05		0.115	0.000128391
0.12	-1.34334e-06		0.12	5.67604e-05		0.12	8.74831e-05
0.125	2.11089e-05		0.125	5.51619e-05		0.125	3.19702e-05
0.13	5.01006e-05		0.13	1.67969e-05		0.13	0.000287519
0.135	4.66129e-05		0.135	4.34635e-05		0.135	0.000343831
0.14	5.48235e-05		0.14	4.49893e-05		0.14	0.00034216
0.145	2.08182e-05		0.145	5.03663e-05		0.145	0.000297691
0.15	-8.73012e-05		0.15	3.11111e-05		0.15	0.000297982
0.155	-0.000107138		0.155	-1.40113e-05		0.155	0.000303359
0.16	-0.000140925		0.16	-4.43109e-05		0.16	0.000239998
0.165	-0.000123777		0.165	-5.521e-05		0.165	0.00023404
0.17	-0.00012196		0.17	-7.98421e-05		0.17	0.000226265
0.175	-0.000129227		0.175	-7.75169e-05		0.175	0.000241379
0.18	-0.000149717		0.18	-8.07867e-05		0.18	0.000241088
0.185	-0.000120289		0.185	0.000164662		0.185	0.000265793
0.19	-0.000132932		0.19	0.000158122		0.19	0.000294639
0.195	-0.000137219		0.195	0.0001922		0.195	0.000286211
0.2	-0.000143105		0.2	0.000236523		0.2	0.000277201
0.205	-0.0001588		0.205	0.000194743		0.205	0.000272405
0.21	-0.000281524		0.21	0.000194816		0.21	0.000271097
0.215	-0.000258054		0.215	0.000192782		0.215	0.000217837
0.22	-0.000230007		0.22	0.000200847		0.22	0.000176565
0.225	-0.000241342		0.225	0.000193726		0.225	0.000191897
0.23	-4.29054e-05		0.23	0.000205497		0.23	0.000200108
0.235	9.40604e-05		0.235	0.000246405		0.235	-5.87833e-05
0.24	0.000145214		0.24	0.000226424		0.24	-0.00011822
0.245	0.000155023		0.245	0.000228531		0.245	6.10345e-05
0.25	0.000154296		0.25	0.000272781		0.25	5.19519e-05
0.255	0.000134315		0.255	0.000261374		0.255	5.07167e-05
0.26	0.000123415		0.26	0.000256142		0.26	-7.2667e-06
0.265	0.000126903		0.265	0.000253308		0.265	1.94725e-05
0.27	0.000274695		0.27	0.00029269		0.27	3.45133e-05
0.275	0.000268955		0.275	0.000262827		0.275	9.66329e-06
0.28	0.000289736		0.28	0.000278376		0.28	3.55977e-06
0.285	0.000291189		0.285	0.000281065		0.285	-2.91254e-07
0.29	0.000267139		0.29	3.70693e-05		0.29	-5.94372e-05
0.295	0.000266775		0.295	3.19104e-05		0.295	-4.34518e-05
0.3	0.000265758		0.3	-5.05597e-05		0.3	-3.64764e-05
0.305	0.000311825		0.305	-8.06413e-05		0.305	-0.000100636
0.31	0.000337329		0.31	2.7914e-05		0.31	-9.9982e-05
0.315	0.000323233		0.315	2.29004e-05		0.315	-4.21439e-05
0.32	0.000334713		0.32	2.31911e-05		0.32	0.000138128
0.325	0.00031742		0.325	5.47259e-05		0.325	9.42406e-05
0.33	0.000542378		0.33	6.39538e-05		0.33	7.15704e-05
0.335	0.000384922		0.335	5.8141e-05		0.335	7.60027e-05
0.34	0.000235894		0.34	1.09114e-05		0.34	7.67293e-05
0.345	0.000186994		0.345	1.2074e-05		0.345	7.6366e-05
0.35	0.000175513		0.35	1.01848e-05		0.35	-0.000104196
0.355	0.000209083		0.355	-4.69267e-05		0.355	-6.80112e-05
0.36	0.000217657		0.36	2.65335e-05		0.36	4.49765e-05
0.365	0.000215913		0.365	2.76234e-05		0.365	3.93816e-05
0.37	0.000276875		0.37	6.94034e-05		0.37	9.88127e-06
0.375	0.000163234		0.375	0.000420646		0.375	8.21007e-06
0.38	0.000196803		0.38	0.000422535		0.38	5.3763e-06
0.385	0.000198256		0.385	0.000466859		0.385	5.27512e-05
0.39	0.000199709		0.39	0.000462208		0.39	6.009e-05
0.395	0.000217875		0.395	0.000479647		0.395	7.28056e-05
0.4	0.000211553		0.4	0.000482699		0.4	2.20156e-05
0.405	0.0002101		0.405	0.000508711		0.405	3.99629e-05
0.41	0.000215622		0.41	0.00049665		0.41	5.09347e-05
0.415	0.000202834		0.415	0.000414906		0.415	6.02353e-05
0.42	0.000211916		0.42	0.000450292		0.42	0.00010187
0.425	0.000196948		0.425	0.000480882		0.425	-7.62946e-05
0.43	0.000187575		0.43	0.000473616		0.43	0.000110153
0.435	-5.07528e-05		0.435	0.00046773		0.435	0.000107247
0.44	-8.9481e-05		0.44	0.000446296		0.44	9.92542e-05
0.445	-8.46854e-05		0.445	0.000445496		0.445	0.000290425
0.45	-7.00079e-05		0.45	0.000460682		0.45	0.000310043
0.455	-5.26419e-05		0.455	0.000456613		0.455	0.000315202
0.46	-4.85729e-05		0.46	0.000458793		0.46	0.000283813
0.465	-7.66484e-06		0.465	0.000442154		0.465	0.000204467
0.47	5.64947e-05		0.47	0.000448039		0.47	0.000210353
0.475	-1.18792e-05		0.475	0.000409311		0.475	0.000217328
0.48	-4.23241e-05		0.48	3.37269e-05		0.48	0.000204758
0.485	-7.39316e-05		0.485	3.25643e-05		0.485	0.000216456
0.49	-4.86456e-05		0.49	-1.98968e-05		0.49	0.000155857
0.495	-3.97083e-05		0.495	0.000193726		0.495	0.000166829
0.5	-2.74286e-05		0.5	0.000173599		0.5	0.00015404
0.505	-1.3623e-05		0.505	0.000174762		0.505	0.000167991
0.51	2.2897e-06		0.51	9.85404e-05		0.51	0.00014583
0.515	-4.7265e-05		0.515	9.96303e-05		0.515	0.000168282
0.52	0.00017842		0.52	9.1783e-05		0.52	0.000157238
0.525	0.000203052		0.525	5.42173e-05		0.525	5.72562e-05
0.53	0.000188883		0.53	8.69147e-05		0.53	9.66384e-05
0.535	0.00019564		0.535	3.80866e-05		0.535	-5.78387e-05
0.54	0.000241271		0.54	4.1211e-05		0.54	-6.51048e-05
0.545	0.000205086		0.545	4.37541e-05		0.545	-7.63672e-05
0.55	0.000243524		0.55	4.40448e-05		0.55	-0.000246902
0.555	0.000230518		0.555	7.58702e-05		0.555	-0.000267538
0.56	0.000204432		0.56	8.13198e-05		0.56	-0.000269137
0.565	0.000152334		0.565	7.71781e-05		0.565	-0.000267756
0.57	0.000131335		0.57	9.90491e-05		0.57	-0.000304668
0.575	6.86291e-05		0.575	0.000105007		0.575	-0.000306194
0.58	7.26981e-05		0.58	0.00010043		0.58	-0.000274804
0.585	6.14357e-05		0.585	9.20736e-05		0.585	-0.000285049
0.59	9.04274e-05		0.59	9.08384e-05		0.59	-0.000289118
0.595	6.1581e-05		0.595	8.35723e-05		0.595	-0.000236802
0.6	0.000192661		0.6	0.000123972		0.6	-0.00014663
0.605	0.000153933		0.605	0.000138722		0.605	-0.000142489
0.61	0.000150155		0.61	0.000152237		0.61	-0.000159273
0.615	0.000191208		0.615	0.000147078		0.615	-0.000164868
0.62	0.000202325		0.62	0.000148676		0.62	-0.000135441
0.625	0.000272152		0.625	0.000204916		0.625	-7.81111e-05
0.63	0.000244686		0.63	0.00021102		0.63	-2.8193e-05
0.635	0.00025624		0.635	0.000154489		0.635	6.53887e-06
0.64	0.000395385		0.64	0.000256723		0.64	-1.30069e-05
0.645	0.00039524		0.645	0.000253235		0.645	-1.70033e-05
0.65	0.000383832		0.65	0.000310856		0.65	-1.19897e-05
0.655	0.000359563		0.655	0.000364625		0.655	-3.2916e-05
0.66	0.000363269		0.66	0.000314707		0.66	-3.93102e-05
0.665	0.00041435		0.665	0.000315288		0.665	-1.01731e-05
0.67	0.000428373		0.67	0.0003219		0.67	7.82552e-05
0.675	0.000394223		0.675	0.000246042		0.675	8.81371e-05
0.68	0.000404032		0.68	0.000235361		0.68	8.26875e-05
0.685	0.000420526		0.685	0.000248222		0.685	4.2724e-05
0.69	0.000447265		0.69	0.000274598		0.69	7.99264e-05
0.695	0.000455403		0.695	0.000383952		0.695	0.000620523
0.7	0.000544703		0.7	0.000405533		0.7	0.000586954
0.705	0.000426193		0.705	0.000154853		0.705	0.000478399
0.71	0.000434113		0.71	0.000147659		0.71	0.000501796
0.715	0.000426629		0.715	0.000347477		0.715	0.00053878
0.72	0.000402143		0.72	0.000351255		0.72	0.000544012
0.725	0.000411807		0.725	0.00034566		0.725	0.000685482
0.73	0.000104742		0.73	0.000296759		0.73	0.000680541
0.735	0.000127557		0.735	0.000293272		0.735	0.000658452
0.74	0.000112589		0.74	0.000320955		0.74	0.000589788
0.745	-3.24422e-05		0.745	0.000236305		0.745	0.000577654
0.75	-7.84366e-05		0.75	0.000256578		0.75	0.000621759
0.755	-7.10251e-05		0.755	0.000233108		0.755	0.000686718
0.76	-6.4195e-05		0.76	0.000181301		0.76	0.000689333
0.765	-6.60115e-05		0.765	0.000228167		0.765	0.000774928
0.77	-0.000109608		0.77	0.000224316		0.77	0.000745936
0.775	-0.000119199		0.775	0.000216469		0.775	0.000659324
0.78	1.86384e-05		0.78	0.000215379		0.78	0.000640869
0.785	2.45239e-05		0.785	0.000215379		0.785	0.000648135
0.79	2.57592e-05		0.79	0.000218431		0.79	0.000647117
0.795	-3.23253e-06		0.795	0.000200048		0.795	0.00061798
0.8	-3.9345e-05		0.8	9.25096e-05		0.8	7.74559e-05
0.805	-0.00012196		0.805	6.88221e-05		0.805	0.000113423
0.81	-0.000140126		0.81	6.31546e-05		0.81	0.000214276
0.815	-7.43675e-05		0.815	6.30093e-05		0.815	0.000211951
0.82	-6.17972e-05		0.82	-0.000147925		0.82	0.000166175
0.825	-9.02076e-05		0.825	-0.000151558		0.825	0.000194149
0.83	-5.70743e-05		0.83	-0.000150396		0.83	1.0893e-06
0.835	-1.99729e-06		0.835	-0.000174519		0.835	-4.18533e-05
0.84	-2.08891e-05		0.84	7.4199e-05		0.84	-6.55407e-05
0.845	-1.69654e-05		0.845	4.5498e-05		0.845	-6.5904e-05
0.85	-8.97274e-06		0.85	2.45716e-05		0.85	-7.27342e-05
0.855	2.58318e-05		0.855	0.000115616		0.855	-0.000102525
0.86	3.2226e-05		0.86	7.53616e-05		0.86	-0.000154332
0.865	-1.77931e-06		0.865	7.56522e-05		0.865	-7.44054e-05
0.87	2.19808e-05		0.87	2.63882e-05		0.87	-0.000123597
0.875	1.64586e-05		0.875	2.31184e-05		0.875	-9.27159e-05
0.88	0.000179946		0.88	6.56977e-05		0.88	-9.19893e-05
0.885	4.71215e-05		0.885	6.68603e-05		0.885	-3.37879e-05
0.89	4.41424e-05		0.89	7.02027e-05		0.89	-4.07634e-05
0.895	2.87383e-05		0.895	5.55978e-05		0.895	2.16523e-05
0.9	2.7721e-05		0.9	5.59611e-05		0.9	2.39775e-05
0.905	3.89835e-05		0.905	5.47259e-05		0.905	2.39775e-05
0.91	6.53594e-05		0.91	5.60338e-05		0.91	2.77559e-05
0.915	8.62857e-05		0.915	8.00846e-05		0.915	-6.25616e-05
0.92	6.21623e-05		0.92	0.000306569		0.92	-4.34518e-05
0.925	6.27436e-05		0.925	0.000328149		0.925	-3.21894e-05
0.93	8.38879e-05		0.93	0.000329384		0.93	-5.4133e-05
0.935	3.2008e-05		0.935	0.000330111		0.935	-5.63128e-05
0.94	-2.16157e-05		0.94	0.000338176		0.94	-6.2925e-05
0.945	-1.7692e-05		0.945	0.000129494		0.945	-6.37969e-05
0.95	2.00916e-05		0.95	0.000121429		0.95	-6.49595e-05
0.955	1.74032e-05		0.955	0.00012419		0.955	-5.34064e-05
0.96	-1.88546e-05		0.96	1.17833e-05		0.96	-5.65308e-05
0.965	-2.27056e-05		0.965	1.6361e-05		0.965	3.52399e-05
0.97	-1.82733e-05		0.97	1.6361e-05		0.97	-5.49323e-05
0.975	1.85374e-06		0.975	5.0003e-05		0.975	-9.69303e-05
0.98	1.05004e-05		0.98	7.78321e-05		0.98	-0.000131517
0.985	-0.000138454		0.985	3.90312e-05		0.985	-8.87196e-05
0.99	-0.000142959		0.99	7.78321e-05		0.99	-0.000145395
0.995	-9.38407e-05		0.995	7.73234e-05		0.995	-0.000133987
1	-7.40769e-05		1	7.70328e-05		1	-0.000195822
1.005	-7.05892e-05		1.005	6.87495e-05		1.005	-0.00019822
1.01	-2.53941e-05		1.01	6.80229e-05		1.01	-0.000195676
1.015	-6.21605e-05		1.015	6.96941e-05		1.015	-0.000245958
1.02	-8.89724e-05		1.02	5.23281e-05		1.02	-0.000244941
1.025	-0.000132206		1.025	-0.000176118		1.025	-0.00028178
1.03	-8.50487e-05		1.03	-0.00020293		1.03	-0.000295367
1.035	-0.000116802		1.035	-0.00021085		1.035	-0.000297256
1.04	-8.18516e-05		1.04	-0.000180477		1.04	-0.00024247
1.045	2.03096e-05		1.045	-0.000179242		1.045	-0.000224232
1.05	6.51414e-05		1.05	-0.0002155		1.05	-0.000223433
1.055	3.77482e-05		1.055	-0.000215791		1.055	-0.000127448
1.06	3.00462e-05		1.06	-0.000218188		1.06	-0.00013188
1.065	3.54231e-05		1.065	-0.000191885		1.065	-0.000141762
1.07	0.000162289		1.07	-0.000191304		1.07	-0.000245958
1.075	0.000241053		1.075	-0.000188906		1.075	-0.000237965
1.08	0.00021911		1.08	-0.000217462		1.08	-0.000149827
1.085	0.000217221		1.085	-0.000236063		1.085	-0.000148519
1.09	0.000227756		1.09	-0.000239187		1.09	-0.000199963
1.095	0.000231244		1.095	-0.000233084		1.095	-0.000163778
1.1	0.000174787		1.1	-0.000231195		1.1	-0.0001103
1.105	0.000156185		1.105	-0.000230831		1.105	-9.65669e-05
1.11	0.000146667		1.11	-0.000233447		1.11	-9.48231e-05
1.115	8.43239e-05		1.115	-0.000235409		1.115	0.000112842
1.12	0.000114696		1.12	-0.000230395		1.12	0.000113496
1.125	0.000118547		1.125	-0.000226544		1.125	0.000152224
1.13	0.000134169		1.13	-0.000229596		1.13	0.000156947
1.135	0.000115786		1.135	-0.000225455		1.135	0.000165448
1.14	0.000131263		1.14	-0.000207071		1.14	0.000164722
1.145	0.000147684		1.145	-0.000241367		1.145	0.000116983
1.15	8.52684e-05		1.15	-0.000239841		1.15	0.000101289
1.155	3.04821e-05		1.155	-0.00022233		1.155	0.000252932
1.16	1.54413e-05		1.16	-0.000201186		1.16	0.000211951
1.165	2.85929e-05		1.165	-0.00014422		1.165	0.000244213
1.17	3.44058e-05		1.17	-0.000169869		1.17	0.000263831
1.175	-9.7619e-05		1.175	-5.82618e-05		1.175	0.000264994
1.18	-0.000190916		1.18	-6.19675e-05		1.18	0.000276837
1.185	-0.000200798		1.185	-7.01782e-05		1.185	0.000193641
1.19	-0.000201088		1.19	-7.54824e-05		1.19	0.00019335
1.195	-0.000227464		1.195	-7.1922e-05		1.195	0.000205048
1.2	-0.000220707		1.2	-0.000116608		1.2	0.000184776
1.205	-0.000193604		1.205	-0.000107599		1.205	0.000133623
1.21	-0.000160035		1.21	-0.000109488		1.21	0.000312659
1.215	-0.000161125		1.215	-9.24124e-05		1.215	0.000416419
1.22	-0.000153786		1.22	-9.15405e-05		1.22	0.000211079
1.225	-9.81277e-05		1.225	-6.8725e-05		1.225	0.000217546
1.23	-8.40314e-05		1.23	-7.39565e-05		1.23	0.000165812
1.235	-8.03257e-05		1.235	-6.40747e-05		1.235	0.000170753
1.24	-8.79551e-05		1.24	-6.58185e-05		1.24	0.000170171
1.245	-7.71287e-05		1.245	-2.34572e-05		1.245	0.000168718
1.25	-0.000121306		1.25	-2.49104e-05		1.25	0.000171261
1.255	-0.000177328		1.255	-2.46925e-05		1.255	0.000167555
1.26	-0.000174204		1.26	-3.14499e-05		1.26	4.30146e-05
1.265	-0.000151533		1.265	-5.07051e-05		1.265	-1.5986e-05
1.27	-0.000130098		1.27	-0.000108979		1.27	-2.23075e-05
1.275	-0.000139617		1.275	-0.000107599		1.275	-6.03147e-06
1.28	-0.000120871		1.28	-0.000217026		1.28	5.23097e-06
1.285	-0.000114622		1.285	-0.000183239		1.285	1.30784e-05
1.29	-0.000112369		1.29	-0.000180477		1.29	6.42316e-05
1.295	-5.6493e-05		1.295	-0.000180913		1.295	6.63388e-05
1.3	-8.53677e-06		1.3	-0.000141822		1.3	8.23969e-05
1.305	7.15798e-06		1.305	-0.000146908		1.305	8.30508e-05
1.31	5.99541e-06		1.31	-0.000162821		1.31	6.86639e-05
1.315	-3.12796e-05		1.315	-0.000161368		1.315	-7.93463e-05
1.32	-5.19437e-06		1.32	-0.000163402		1.32	-9.80928e-05
1.325	-4.3951e-06		1.325	-0.000155918		1.325	-7.84744e-05
1.33	-9.74737e-05		1.33	-0.000190868		1.33	4.7447e-05
1.335	-0.000103577		1.335	-0.000190432		1.335	0.00024414
1.34	-0.000123559		1.34	-0.000197335		1.34	0.000286719
1.345	-0.000124794		1.345	-0.000187453		1.345	0.000290062
1.35	-0.00013315		1.35	-0.000223711		1.35	0.000330461
1.355	-0.000132351		1.355	-4.41656e-05		1.355	0.000397237
1.36	-0.000106556		1.36	-1.18315e-05		1.36	0.000397237
1.365	-9.28961e-05		1.365	-2.14227e-05		1.365	0.000406392
1.37	-0.00010612		1.37	0.000257595		1.37	0.000421869
1.375	-0.00013969		1.375	0.000284698		1.375	0.000400361
1.38	-0.000136929		1.38	0.000308966		1.38	0.000398617
1.385	-0.000133586		1.385	0.0003918		1.385	0.000402032
1.39	-0.000115276		1.39	0.000364189		1.39	0.000376528
1.395	-0.000132787		1.395	0.000370583		1.395	0.00033206
1.4	-3.49853e-05		1.4	0.000370656		1.4	0.00033235
1.405	-3.69472e-05		1.405	0.000328222		1.405	0.000310843
1.41	-5.97627e-05		1.41	0.000335052		1.41	0.000301251
1.415	-6.72468e-05		1.415	0.000338176		1.415	0.000335475
1.42	-5.98354e-05		1.42	0.000392962		1.42	0.000304231
1.425	-1.28964e-05		1.425	0.000388312		1.425	0.000223359
1.43	4.83283e-06		1.43	0.000382354		1.43	0.000194367
1.435	5.04639e-05		1.435	0.000380537		1.435	9.11888e-05
1.44	3.86202e-05		1.44	0.000377922		1.44	-0.000108338
1.445	3.94921e-05		1.445	0.000384534		1.445	-0.000164868
1.45	1.5732e-05		1.45	0.000373271		1.45	-9.05361e-05
1.455	4.98099e-05		1.455	0.000352272		1.455	-6.75752e-05
1.46	4.26165e-05		1.46	0.000176796		1.46	-0.000121272
1.465	3.23713e-05		1.465	0.00013785		1.465	-0.00012149
1.47	4.45057e-05		1.47	0.000135089		1.47	-0.000168429
1.475	3.89108e-05		1.475	-9.21218e-05		1.475	-0.00018594
1.48	3.92741e-05		1.48	-0.000116536		1.48	-0.000182597
1.485	9.44237e-05		1.485	-8.93607e-05		1.485	-0.000188701
1.49	0.000121381		1.49	-0.000176045		1.49	-0.000204904
1.495	0.000110118		1.495	-0.000123875		1.495	-0.000204832
1.5	0.000140491		1.5	-0.000128598		1.5	-0.000145831
1.505	1.06457e-05		1.505	-0.000108035		1.505	-0.00013733
1.51	-1.14432e-05		1.51	-9.16131e-05		1.51	-0.000135731
1.515	-1.95812e-05		1.515	-8.82707e-05		1.515	-0.000139437
1.52	-4.26147e-05		1.52	-5.26669e-05		1.52	-0.000171408
1.525	-3.71652e-05		1.525	-0.000101422		1.525	-0.000118075
1.53	-7.7056e-05		1.53	-0.000109124		1.53	-0.000128538
1.535	-0.000101179		1.535	-6.7853e-05		1.535	-8.63944e-05
1.54	-4.02896e-05		1.54	-6.87976e-05		1.54	-0.000119019
1.545	4.27618e-05		1.545	-6.33481e-05		1.545	-0.000118147
1.55	4.60316e-05		1.55	-5.57913e-05		1.55	-0.000122289
1.555	9.35518e-05		1.555	-5.31029e-05		1.555	-0.000183978
1.56	4.72668e-05		1.56	-4.67087e-05		1.56	-0.000181217
1.565	4.95919e-05		1.565	-7.14357e-07		1.565	-0.000202289
1.57	4.02187e-05		1.57	1.57574e-07		1.57	-0.000140309
1.575	1.1663e-05		1.575	7.93229e-06		1.575	-8.50865e-05
1.58	5.99541e-06		1.58	-3.87887e-05		1.58	-7.62946e-05
1.585	4.37064e-05		1.585	-3.78441e-05		1.585	-8.44326e-05
1.59	1.82535e-07		1.59	5.24008e-05		1.59	-0.000111172
1.595	4.54219e-06		1.595	0.000117069		1.595	-0.000100854
1.6	-2.65124e-06		1.6	0.000117941		1.6	3.26968e-05
1.605	-2.56121e-05		1.605	0.000121501		1.605	-1.75845e-05
1.61	-4.82096e-05		1.61	0.000103554		1.61	-2.29615e-05
1.615	-5.54031e-05		1.615	9.12017e-05		1.615	-1.62767e-05
1.62	-7.08355e-06		1.62	8.38629e-05		1.62	9.66329e-06
1.625	1.99906e-06		1.625	4.90584e-05		1.625	8.80644e-05
1.63	-7.44686e-06		1.63	0.000106896		1.63	9.10435e-05
1.635	-3.65839e-05		1.635	0.000113727		1.635	9.98355e-05
1.64	-1.45676e-05		1.64	9.01118e-05		1.64	5.9218e-05
1.645	-0.00010612		1.645	9.85404e-05		1.645	6.35777e-05
1.65	-0.000186193		1.65	9.46894e-05		1.65	6.65568e-05
1.655	-0.000131116		1.655	8.09565e-05		1.655	7.08438e-05
1.66	-0.000185248		1.66	0.000254761		1.66	0.000127374
1.665	-0.000140416		1.665	0.000285642		1.665	6.13252e-05
1.67	-0.000150516		1.67	0.000304679		1.67	7.593e-05
1.675	-0.000151025		1.675	0.00030497		1.675	1.81646e-05
1.68	-0.0001184		1.68	0.000348494		1.68	6.03024e-06
1.685	-0.000115857		1.685	0.000359611		1.685	3.04443e-05
1.69	-0.000156402		1.69	0.000406259		1.69	8.22515e-05
1.695	-0.00017137		1.695	0.00026973		1.695	9.08255e-05
1.7	-0.000220053		1.7	0.000205207		1.7	8.9009e-05
1.705	-0.000218236		1.705	0.00014686		1.705	0.00020483
1.71	-0.000210171		1.71	0.000181447		1.71	0.00022721
1.715	-0.000211842		1.715	0.000222427		1.715	0.000239344
1.72	-0.000224994		1.72	0.000227877		1.72	0.000266592
1.725	-0.000202033		1.725	0.000248149		1.725	0.000235057
1.73	-0.000172678		1.73	0.000243499		1.73	0.000180198
1.735	-0.000176529		1.735	0.000181955		1.735	0.00015949
1.74	-0.000154658		1.74	0.000177813		1.74	0.000209045
1.745	-0.000116075		1.745	0.000163209		1.745	0.000208609
1.75	-0.000111279		1.75	0.000161901		1.75	0.000200761
1.755	-0.000114767		1.755	0.000185516		1.755	0.000195821
1.76	-0.000174858		1.76	0.000186969		1.76	0.000213186
1.765	-0.000112297		1.765	6.11577e-06		1.765	0.000153169
1.77	0.000196658		1.77	-3.036e-05		1.77	0.000188409
1.775	0.000208647		1.775	-9.14678e-05		1.775	0.000169881
1.78	0.000206176		1.78	-9.03779e-05		1.78	0.000164431
1.785	0.000183361		1.785	3.68513e-05		1.785	0.000131734
1.79	0.000185904		1.79	7.66695e-05		1.79	0.000169227
1.795	0.000185686		1.795	3.51801e-05		1.795	0.000126211
1.8	0.000186703		1.8	5.8141e-05		1.8	0.000156656
1.805	0.000182707		1.805	5.82863e-05		1.805	0.000159127
1.81	0.000255513		1.81	7.57976e-05		1.81	-7.65852e-05
1.815	0.000279564		1.815	3.72873e-05		1.815	-0.000113424
1.82	0.000284795		1.82	-8.70706e-06		1.82	-0.000113642
1.825	0.000283778		1.825	-1.41566e-05		1.825	-0.000130645
1.83	0.000212062		1.83	-9.72431e-06		1.83	-0.000119164
1.835	0.0001705		1.835	-7.3265e-06		1.835	-9.89648e-05
1.84	0.000175586		1.84	3.736e-05		1.84	-4.05454e-05
1.845	0.000183797		1.845	7.23825e-05		1.845	-3.36426e-05
1.85	0.000139546		1.85	6.84588e-05		1.85	-1.46055e-05
1.855	0.000115641		1.855	6.91128e-05		1.855	-2.18044e-06
1.86	0.000118184		1.86	5.37813e-05		1.86	5.46404e-05
1.865	0.000163306		1.865	6.1774e-05		1.865	8.43587e-05
1.87	0.000109973		1.87	0.000128549		1.87	7.02625e-05
1.875	-0.000246647		1.875	0.000152092		1.875	3.4368e-05
1.88	-0.00025384		1.88	0.000156524		1.88	3.8873e-05
1.885	-0.000140634		1.885	0.000300102		1.885	3.40774e-05
1.89	-0.000148409		1.89	0.000129712		1.89	5.69655e-05
1.895	-0.000148482		1.895	7.47803e-05		1.895	1.19884e-05
1.9	-0.000139617		1.9	8.40809e-05		1.9	4.81009e-05
1.905	-0.000104885		1.905	9.62879e-05		1.905	1.95452e-05
1.91	-9.12975e-05		1.91	0.000227441		1.91	1.55488e-05
1.915	-0.0001782		1.915	0.000215234		1.915	1.00266e-05
1.92	-0.00021206		1.92	0.000263045		1.92	1.40229e-05
1.925	-5.37319e-05		1.925	0.000268858		1.925	1.08985e-05
1.93	-4.28327e-05		1.93	0.000266678		1.93	7.25999e-07
1.935	-3.41861e-05		1.935	0.00024299		1.935	-1.69306e-05
1.94	-2.1979e-05		1.94	0.00029022		1.94	-5.31884e-05
1.945	-2.14704e-05		1.945	0.000237323		1.945	-0.000145831
1.95	-5.23513e-05		1.95	0.000201356		1.95	-0.000125704
1.955	-2.5343e-07		1.955	0.000200847		1.955	-8.53045e-05
1.96	4.21079e-05		1.96	0.000197505		1.96	-8.15988e-05
1.965	4.45057e-05		1.965	0.000286296		1.965	-0.000139946
1.97	8.71576e-05		1.97	0.000278376		1.97	-0.000193787
1.975	8.47598e-05		1.975	0.000244008		1.975	-0.000181435
1.98	0.000116585		1.98	0.000228531		1.98	-0.000179328
1.985	0.000317783		1.985	0.000256287		1.985	-0.000178383
1.99	0.000210027		1.99	0.000192854		1.99	-0.000162979
1.995	0.000277093		1.995	0.000210148		1.995	-0.000182815
2	0.000271062		2	0.00021705		2	-0.000199963
2.005	0.000269754		2.005	0.000204989		2.005	-0.000234114
2.01	0.00024832		2.01	0.000162264		2.01	-0.000181871
2.015	0.000240109		2.015	0.000119031		2.015	-0.000186376
2.02	0.000252679		2.02	0.000138649		2.02	-0.00018623
2.025	0.000268083		2.025	0.00011082		2.025	-0.000194151
2.03	0.000100237		2.03	0.00010755		2.03	-0.000211299
2.035	0.000243233		2.035	0.000188785		2.035	-0.000222198
2.04	0.000236766		2.04	0.000190311		2.04	-0.000222561
2.045	0.000239092		2.045	0.00013458		2.045	-0.000145395
2.05	0.000251153		2.05	0.000147514		2.05	2.12164e-05
2.055	0.000253188		2.055	0.000363171		2.055	-4.97733e-05
2.06	0.00019782		2.06	0.000373199		2.06	-5.51502e-05
2.065	0.000217657		2.065	0.000370292		2.065	-6.79386e-05
2.07	0.000219255		2.07	0.000272927		2.07	-7.99331e-06
2.075	0.000155386		2.075	0.000273653		2.075	1.52527e-06
2.08	0.000153424		2.08	0.00025418		2.08	-8.06597e-06
2.085	0.000128429		2.085	0.000248004		2.085	3.48711e-06
2.09	5.12348e-06		2.09	0.000281428		2.09	4.64297e-05
2.095	-1.416e-06		2.095	0.000220756		2.095	4.77376e-05
2.1	-5.38045e-05		2.1	0.000329747		2.1	8.25422e-05
2.105	1.70841e-06		2.105	0.000323281		2.105	8.17429e-05
2.11	-6.57493e-06		2.11	0.00032299		2.11	7.91998e-05
2.115	-2.6048e-05		2.115	0.000330692		2.115	1.62754e-05
2.12	2.05276e-05		2.12	0.000244008		2.12	2.33962e-05
2.125	3.30253e-05		2.125	0.000222282		2.125	1.24244e-05
2.13	1.61679e-05		2.13	0.000246551		2.13	1.81646e-05
2.135	7.91649e-05		2.135	0.000246914		2.135	2.48494e-05
2.14	-6.31051e-05		2.14	0.000172001		2.14	3.31328e-05
2.145	-5.06074e-05		2.145	0.000175997		2.145	0.000131007
2.15	-6.55029e-05		2.15	0.000198667		2.15	5.21699e-05
2.155	-7.95991e-05		2.155	0.000192709		2.155	-7.28795e-05
2.16	-7.88725e-05		2.16	-1.91702e-05		2.16	-6.62674e-05
2.165	3.44058e-05		2.165	-2.70903e-05		2.165	-7.65852e-05
2.17	-9.4087e-06		2.17	6.76972e-06		2.17	-8.15261e-05
2.175	-1.59482e-05		2.175	8.15027e-06		2.175	-9.36605e-05
2.18	-3.84004e-05		2.18	4.95319e-06		2.18	-9.35878e-05
2.185	-3.22242e-05		2.185	2.3374e-06		2.185	-2.17989e-05
2.19	-2.86638e-05		2.19	7.85963e-06		2.19	-2.04183e-05
2.195	-6.078e-05		2.195	-5.39748e-05		2.195	-4.73755e-05
2.2	-5.1552e-05		2.2	-7.79529e-05		2.2	-2.4124e-05
2.205	-6.50227e-06		2.205	-0.000188252		2.205	-7.4478e-05
2.21	-3.9127e-05		2.21	-0.000188761		2.21	-7.21529e-05
2.215	-3.49127e-05		2.215	-0.000165509		2.215	-5.35517e-05
2.22	1.33342e-05		2.22	-0.000168198		2.22	-1.51867e-05
2.225	-3.41861e-05		2.225	-0.000167544		2.225	-7.04872e-06
2.23	-3.13523e-05		2.23	-0.000160423		2.23	-9.51919e-06
2.235	-4.87183e-05		2.235	-0.000198207		2.235	-3.9243e-06
2.24	-0.000113895		2.24	-0.000198933		2.24	5.73288e-05
2.245	-0.000118981		2.245	-0.000203148		2.245	6.32144e-05
2.25	-0.000118182		2.25	-0.000208234		2.25	-3.01549e-05
2.255	-0.000119926		2.255	-0.000219642		2.255	-1.58407e-05
2.26	-9.31141e-05		2.26	-0.000217534		2.26	-4.20713e-05
2.265	-8.25782e-05		2.265	-0.000220804		2.265	-3.07362e-05
2.27	-0.000196801		2.27	-0.000215863		2.27	-7.39694e-05
2.275	-0.000216856		2.275	-0.000248851		2.275	-6.45235e-05
2.28	-0.000213368		2.28	-0.00024282		2.28	-9.23526e-05
2.285	-0.000191424		2.285	-0.000243765		2.285	1.91092e-05
2.29	-0.000196002		2.29	-0.000251322		2.29	-5.28977e-05
2.295	-0.00019186		2.295	-0.000255391		2.295	-3.84382e-05
2.3	-0.000221942		2.3	-0.00025045		2.3	-4.62129e-05
2.305	-0.000226084		2.305	-0.000201622		2.305	-6.27796e-05
2.31	-0.000278399		2.31	-0.000223493		2.31	-4.74482e-05
2.315	-0.000302377		2.315	-0.000225309		2.315	-3.6985e-05
2.32	-0.000234585		2.32	-0.000247761		2.32	-6.07451e-05
2.325	-0.000271715		2.325	-0.0002349		2.325	-9.24979e-05
2.33	-0.000280725		2.33	-0.0002357		2.33	-5.24618e-05
2.335	-0.000242142		2.335	-0.000243474		2.335	6.61153e-06
2.34	-0.000227101		2.34	-0.000250377		2.34	-5.81898e-07
2.345	-4.25421e-05		2.345	-0.000251394		2.345	-6.45235e-05
2.35	-2.43768e-05		2.35	-0.000245945		2.35	-6.36516e-05
2.355	4.00518e-07		2.355	-0.000248125		2.355	-5.27524e-05
2.36	4.90549e-06		2.36	-0.000250377		2.36	-4.01094e-05
2.365	-2.53214e-05		2.365	-0.000245291		2.365	-7.25888e-05
2.37	-3.70198e-05		2.37	-0.000245073		2.37	-0.000106667
2.375	0.000109319		2.375	-0.000245		2.375	-0.000115967
2.38	0.00012545		2.38	-0.000225673		2.38	-6.32156e-05
2.385	0.000124796		2.385	-0.000234973		2.385	-7.41874e-05
2.39	0.000111717		2.39	-0.000231267		2.39	-0.000175477
2.395	0.000378673		2.395	5.6798e-06		2.395	-0.000138638
2.4	0.000371262		2.4	3.29276e-05		2.4	-0.000170681
2.405	0.000401053		2.405	5.21101e-05		2.405	-0.000184196
2.41	0.000397928		2.41	1.32015e-06		2.41	-0.000179982
2.415	0.000384413		2.415	-1.07766e-06		2.415	-0.00017911
2.42	0.00038979		2.42	3.14018e-05		2.42	-0.00018485
2.425	0.000369155		2.425	2.7914e-05		2.425	-0.000173152
2.43	0.000372424		2.43	1.94854e-05		2.43	-0.000175259
2.435	0.000383832		2.435	1.79595e-05		2.435	-0.000230772
2.44	0.000324759		2.44	1.25099e-05		2.44	-0.000275676
2.445	0.000384123		2.445	1.9558e-05		2.445	-0.000205994
2.45	0.000216494		2.45	3.35089e-05		2.45	-0.000181871
2.455	0.0002497		2.455	0.000113363		2.455	-0.000191535
2.46	0.000215186		2.46	0.000113073		2.46	-0.000181726
2.465	0.000216639		2.465	0.000112637		2.465	-0.000174314
2.47	0.00040781		2.47	0.000142936		2.47	-0.00017257
2.475	0.00041326		2.475	0.000189439		2.475	-0.000158983
2.48	0.000263651		2.48	0.000190529		2.48	-0.000105359
2.485	0.000258274		2.485	0.000175125		2.485	-0.000162616
2.49	0.000257184		2.49	0.000178831		2.49	-0.000157093
2.495	0.000253333		2.495	0.000172945		2.495	-0.00010456
2.5	-6.64759e-06		2.5	-6.04416e-05		2.5	-0.000107611
2.505	1.26802e-05		2.505	-8.115e-05		2.505	-6.98277e-05
2.51	-2.53941e-05		2.51	-8.5437e-05		2.51	-7.54953e-05
2.515	-2.7138e-05		2.515	-7.17767e-05		2.515	-5.10812e-05
2.52	-1.23878e-05		2.52	-7.06141e-05		2.52	7.37502e-05
2.525	2.14438e-06		2.525	-6.81787e-06		2.525	6.57575e-05
2.53	-4.59571e-05		2.53	-2.09491e-06		2.53	7.29509e-05
2.535	-4.76283e-05		2.535	-2.16758e-06		2.535	9.51852e-05
2.54	-4.17428e-05		2.54	1.58523e-05		2.54	9.47492e-05
2.545	-3.88364e-05		2.545	1.54164e-05		2.545	7.77466e-05
2.55	-9.53665e-05		2.55	4.15392e-06		2.55	0.000340561
2.555	0.000120436		2.555	3.92491e-05		2.555	0.000326247
2.56	6.89197e-05		2.56	-3.90067e-05		2.56	0.000506083
2.565	9.21712e-05		2.565	-3.74081e-05		2.565	0.000478035
2.57	9.24619e-05		2.57	-3.27578e-05		2.57	0.000434366
2.575	-7.18971e-05		2.575	-5.31755e-05		2.575	0.000457254
2.58	-6.13612e-05		2.58	-0.000100841		2.58	0.000464521
2.585	-6.60115e-05		2.585	-0.000104256		2.585	0.000425938
2.59	-5.43858e-05		2.59	-4.05676e-06		2.59	0.000426083
2.595	-5.34412e-05		2.595	4.74598e-05		2.595	0.000419689
2.6	-5.70016e-05		2.6	5.18195e-05		2.6	0.000392223
2.605	-6.17972e-05		2.605	5.26914e-05		2.605	0.000354367
2.61	-6.68108e-05		2.61	4.96396e-05		2.61	0.000334821
2.615	-7.58208e-05		2.615	0.000109149		2.615	0.000348263
2.62	-6.79007e-05		2.62	0.00014359		2.62	0.000306338
2.625	-7.28417e-05		2.625	0.000145479		2.625	0.000215366
2.63	-5.51851e-05		2.63	7.67422e-05		2.63	0.000437491
2.635	0.000332243		2.635	7.37631e-05		2.635	0.000419325
2.64	0.000328828		2.64	7.55069e-05		2.64	0.00040225
2.645	0.000362615		2.645	0.000116197		2.645	0.000400652
2.65	0.000374386		2.65	0.000131964		2.65	0.000414239
2.655	0.000400253		2.655	0.000142355		2.655	0.000131588
2.66	0.000176095		2.66	9.31635e-05		2.66	0.000133623
2.665	0.000181835		2.665	8.74233e-05		2.665	-1.48234e-05
2.67	0.000163597		2.67	9.67239e-05		2.67	-6.54559e-07
2.675	0.000237784		2.675	9.20736e-05		2.675	2.24516e-05
2.68	0.000225649		2.68	7.42717e-05		2.68	0.000237746
2.685	0.000215477		2.685	7.0784e-05		2.685	0.000251842
2.69	0.000219691		2.69	7.33998e-05		2.69	0.000255693
2.695	0.000199491		2.695	-4.85603e-06		2.695	0.000249372
2.7	0.000197893		2.7	-5.61546e-05		2.7	0.000280252
2.705	0.00053642		2.705	3.93945e-05		2.705	0.000249008
2.71	0.000531043		2.71	4.19376e-05		2.71	0.000298926
2.715	0.000577691		2.715	4.18649e-05		2.715	0.000300598
2.72	0.000640034		2.72	-3.67542e-05		2.72	0.000349934
2.725	0.000645411		2.725	-7.83162e-05		2.725	0.000348626
2.73	0.000705647		2.73	-8.115e-05		2.73	0.000301687
2.735	0.000704339		2.735	-8.10773e-05		2.735	8.31961e-05
2.74	0.000356512		2.74	-8.56549e-05		2.74	0.000214785
2.745	0.000358255		2.745	-7.83162e-05		2.745	0.000226847
2.75	0.000320326		2.75	-0.000137172		2.75	0.000246102
2.755	0.000340236		2.755	-3.98786e-05		2.755	0.000310479
2.76	0.00032425		2.76	0.000103336		2.76	0.000298054
2.765	0.000329554		2.765	0.000103045		2.765	0.000306701
2.77	0.000341325		2.77	0.000102537		2.77	0.000317528
2.775	0.000370898		2.775	0.000164153		2.775	0.000311351
2.78	0.000295258		2.78	0.000174907		2.78	0.000286356
2.785	0.000302525		2.785	0.000175198		2.785	5.74742e-05
2.79	0.000294895		2.79	0.000171855		2.79	3.0299e-05
2.795	0.000281453		2.795	0.000389184		2.795	3.18975e-05
2.8	0.000286902		2.8	0.000402699		2.8	3.96722e-05
2.805	0.000313569		2.805	0.000414543		2.805	9.24967e-05
2.81	-2.6484e-05		2.81	0.000326187		2.81	8.16702e-05
2.815	4.24712e-05		2.815	0.000336287		2.815	4.28693e-05
2.82	9.32611e-05		2.82	0.000332073		2.82	7.58574e-05
2.825	4.4215e-05		2.825	0.000327059		2.825	2.67386e-05
2.83	2.98282e-05		2.83	0.00032517		2.83	3.08803e-05
2.835	-7.51952e-06		2.835	0.000328948		2.835	5.44951e-05
2.84	-3.01171e-05		2.84	0.000328512		2.84	0.000102742
2.845	-6.02713e-05		2.845	0.000341301		2.845	1.45316e-05
2.85	0.000124142		2.85	0.000325678		2.85	1.01664e-06
2.855	0.000122108		2.855	0.00033418		2.855	3.17522e-05
2.86	0.000151463		2.86	0.000237395		2.86	5.52162e-06
2.865	0.000146013		2.865	8.64061e-05		2.865	1.10438e-05
2.87	0.000140854		2.87	8.45169e-05		2.87	-1.71486e-05
2.875	0.000112516		2.875	8.55341e-05		2.875	-5.34064e-05
2.88	9.81294e-05		2.88	3.48168e-05		2.88	2.36868e-05
2.885	0.000114769		2.885	2.12292e-05		2.885	2.6012e-05
2.89	0.000258274		2.89	2.76961e-05		2.89	1.43136e-05
2.895	0.000298891		2.895	3.57614e-05		2.895	4.45405e-05
2.9	0.000428955		2.9	-0.000186799		2.9	3.56032e-05
2.905	0.000436657		2.905	-0.000218842		2.905	8.61026e-05
2.91	0.000409409		2.91	-0.000231049		2.91	2.04171e-05
2.915	0.000419218		2.915	-0.000237734		2.915	2.623e-05
2.92	0.000422197		2.92	-0.0002349		2.92	1.77286e-05
2.925	0.00031059		2.925	-0.000233447		2.925	-3.64037e-05
2.93	0.000315749		2.93	-0.000220877		2.93	-2.36154e-05
2.935	0.000333405		2.935	-0.000202348		2.935	7.38955e-05
2.94	0.000346266		2.94	-0.000196027		2.94	6.19065e-05
2.945	0.000371988		2.945	-0.00021659		2.945	6.03079e-05
2.95	0.000367701		2.95	-0.000229524		2.95	0.000240071
2.955	0.000313787		2.955	-0.000229233		2.955	0.000278291
2.96	0.00031168		2.96	-0.000234101		2.96	0.000246175
2.965	0.000251953		2.965	-0.00024471		2.965	0.000200761
2.97	0.000303033		2.97	-0.000195518		2.97	0.000155566
2.975	0.000298674		2.975	-0.000193048		2.975	0.000163995
2.98	0.000341761		2.98	-0.000195664		2.98	0.000160289
2.985	0.000335658		2.985	-0.000210341		2.985	0.000118655
2.99	0.000347356		2.99	-0.000204456		2.99	0.000122796
2.995	0.000179437		2.995	-7.12681e-05		2.995	0.000129554
3	0.000169918		3	-6.98875e-05		3	0.000100707
3.005	0.000117385		3.005	-6.26941e-05		3.005	0.000169081
3.01	0.000117675		3.01	-5.79711e-05		3.01	0.000119817
3.015	0.000125014		3.015	6.78049e-05		3.015	0.000100489
3.02	0.000114769		3.02	7.65242e-05		3.02	0.000102306
3.025	4.53776e-05		3.025	6.27186e-05		3.025	9.89635e-05
3.03	4.63949e-05		3.03	6.27186e-05		3.03	9.79463e-05
3.035	3.40425e-05		3.035	5.26914e-05		3.035	7.70199e-05
3.04	1.78391e-05		3.04	3.56161e-05		3.04	-1.03911e-05
3.045	-2.33596e-05		3.045	2.39903e-05		3.045	7.89091e-05
3.05	-5.6057e-05		3.05	1.22193e-05		3.05	4.2942e-05
3.055	-5.90361e-05		3.055	6.80955e-05		3.055	-0.000176857
3.06	-0.000193531		3.06	0.000181882		3.06	-0.000211734
3.065	-0.000189971		3.065	0.000217486		3.065	-0.000219146
3.07	-0.000162505		3.07	0.00021814		3.07	-0.000210063
3.075	-0.000225866		3.075	0.000171492		3.075	-0.000202434
3.08	-0.000220343		3.08	0.000176142		3.08	-0.000187538
3.085	-0.000163668		3.085	0.000175488		3.085	-0.000158183
3.09	-0.000142887		3.09	0.0001728		3.09	-0.000192334
3.095	-0.000158436		3.095	0.000173672		3.095	-7.8547e-05
3.1	-0.000141434		3.1	3.96851e-05		3.1	-6.6776e-05
3.105	-0.000142523		3.105	3.42355e-05		3.105	-5.90013e-05
3.11	-0.000205448		3.11	2.74054e-05		3.11	-0.000114151
3.115	-9.00623e-05		3.115	2.11566e-05		3.115	-0.000108919
3.12	-0.000101397		3.12	-9.90246e-05		3.12	-0.000109646
3.125	-9.68924e-05		3.125	-3.34844e-05		3.125	-0.000118947
3.13	-8.9263e-05		3.13	3.38722e-05		3.13	-5.26071e-05
3.135	-5.85275e-05		3.135	3.41629e-05		3.135	1.28604e-05
3.14	-3.22969e-05		3.14	3.2637e-05		3.14	1.80193e-05
3.145	-2.64114e-05		3.145	3.59067e-05		3.145	7.12016e-06
3.15	-2.27783e-05		3.15	3.61247e-05		3.15	-8.96642e-05
3.155	-2.84459e-05		3.155	5.21101e-05		3.155	-4.40331e-05
3.16	-3.22242e-05		3.16	8.07761e-06		3.16	-4.57043e-05
3.165	-2.39409e-05		3.165	-9.69174e-05		3.165	8.06475e-06
3.17	-2.32869e-05		3.17	-0.000133466		3.17	-5.52284e-06
3.175	-5.42405e-05		3.175	-0.000138697		3.175	-1.15537e-05
3.18	1.20263e-05		3.18	-0.000114865		3.18	-1.96917e-05
3.185	0.000264523		3.185	0.000250184		3.185	-3.54591e-05
3.19	0.000165922		3.19	0.000246987		3.19	-5.8638e-05
3.195	0.000128502		3.195	0.000279611		3.195	-4.19259e-05
3.2	0.000113388		3.2	0.000276342		3.2	-0.000125922
3.205	0.000128865		3.205	0.000315651		3.205	-0.000139437
3.21	0.000150518		3.21	0.000315143		3.21	-0.000145032
3.215	0.000147176		3.215	0.000362227		3.215	-0.000157675
3.22	2.25621e-05		3.22	0.000372036		3.22	-0.000165159
3.225	3.51324e-05		3.225	0.000367313		3.225	-0.000170027
3.23	2.90289e-05		3.23	0.000300756		3.23	-0.000160727
3.235	9.84643e-06		3.235	0.000233472		3.235	-0.000150627
3.24	-2.99717e-05		3.24	0.000271328		3.24	-0.000212025
3.245	-5.26703e-06		3.245	0.000266896		3.245	-0.000219582
3.25	-5.92098e-06		3.25	0.000287967		3.25	-0.000129555
3.255	0.000226594		3.255	0.000401464		3.255	-0.000112916
3.26	0.000246212		3.26	0.000413889		3.26	-0.00014663
3.265	0.000258419		3.265	0.000434815		3.265	0.000162251
3.27	0.00026881		3.27	0.000462426		3.27	0.000103541
3.275	0.000257838		3.275	0.000481027		3.275	0.000125194
3.28	0.000295186		3.28	0.000508057		3.28	0.000153314
3.285	0.00023495		3.285	0.000486913		3.285	0.000239417
3.29	-4.17712e-06		3.29	0.000178031		3.29	0.000276183
3.295	6.35871e-06		3.295	0.000181592		3.295	0.000427536
3.3	5.48235e-05		3.3	0.000144389		3.3	0.000461469
3.305	5.96918e-05		3.305	0.000144825		3.305	0.000476582
3.31	6.1145e-05		3.31	0.000104208		3.31	0.00053413
3.315	7.73927e-06		3.315	0.000110239		3.315	0.000612749
3.32	5.41412e-06		3.32	6.82408e-05		3.32	0.000636582
3.325	1.26802e-05		3.325	5.57432e-05		3.325	0.000645083
3.33	5.41412e-06		3.33	5.09475e-05		3.33	0.000657653
3.335	3.73849e-05		3.335	4.53527e-05		3.335	0.000658743
3.34	4.47237e-05		3.34	4.59339e-05		3.34	0.000634256
3.345	5.24984e-05		3.345	1.77415e-05		3.345	0.000721522
3.35	8.47598e-05		3.35	2.30458e-05		3.35	0.000820268
3.355	0.000105178		3.355	-3.11217e-06		3.355	0.000751676
3.36	-0.000124358		3.36	-0.00011748		3.36	0.00073729
3.365	-0.000131334		3.365	-9.48102e-05		3.365	0.000718034
3.37	-0.000143613		3.37	-0.000123439		3.37	0.00040552
3.375	-0.000171007		3.375	-0.000127217		3.375	0.000437781
3.38	-0.000148554		3.38	-0.000146908		3.38	0.000432477
3.385	-0.000122251		3.385	-0.000124311		3.385	0.000398399
3.39	4.9374e-05		3.39	-0.000123584		3.39	0.000322178
3.395	2.20535e-05		3.395	-0.00017263		3.395	0.000285048
3.4	0.000122398		3.4	-0.000151922		3.4	0.000167991
3.405	0.000105977		3.405	-8.115e-05		3.405	0.000142197
3.41	9.951e-05		3.41	-6.24761e-05		3.41	0.000120326
3.415	6.78298e-05		3.415	-6.02963e-05		3.415	6.93905e-05
3.42	0.000128865		3.42	-4.46742e-05		3.42	3.92308e-06
3.425	0.000147539		3.425	-5.00511e-05		3.425	-1.09724e-05
3.43	0.000138892		3.43	-4.12591e-05		3.43	-1.76572e-05
3.435	0.000126903		3.435	-2.61457e-05		3.435	0.000111171
3.44	0.000131771		3.44	-2.50558e-05		3.44	0.000107828
3.445	0.000213733		3.445	5.89778e-06		3.445	0.000541686
3.45	0.000226013		3.45	-6.23659e-06		3.45	0.000480215
3.455	0.00036465		3.455	-7.03586e-06		3.455	0.000386846
3.46	0.000349609		3.46	8.44092e-06		3.46	0.000394911
3.465	0.000349173		3.465	9.60349e-06		3.465	0.00044839
3.47	0.000336893		3.47	-4.28577e-05		3.47	0.000436909
3.475	0.000376784		3.475	-4.28577e-05		3.475	0.000452459
3.48	0.000473932		3.48	-7.17041e-05		3.48	0.000420633
3.485	0.000495221		3.485	-7.26486e-05		3.485	0.000418526
3.49	0.000446611		3.49	-0.000116173		3.49	0.000471932
3.495	0.000278546		3.495	-0.000118425		3.495	0.000476655
3.5	0.000384559		3.5	-0.000119297		3.5	0.000484502
3.505	0.000319237		3.505	-0.000140005		3.505	0.00047571
3.51	0.000317711		3.51	-0.000204165		3.51	0.000442432
3.515	0.000310881		3.515	-0.000217752		3.515	0.00042492
3.52	0.000321198		3.52	-1.59731e-05		3.52	0.000433494
3.525	0.000283633		3.525	-3.23218e-05		3.525	0.000413731
3.53	0.000369009		3.53	-3.1014e-05		3.53	0.000422014
3.535	0.000378383		3.535	-3.71901e-05		3.535	0.000433785
3.54	0.000412896		3.54	-4.7726e-05		3.54	0.000375802
3.545	0.000379182		3.545	-5.43381e-05		3.545	0.000374494
3.55	0.000296639		3.55	-8.52916e-05		3.55	-0.000103252
3.555	0.00041217		3.555	-8.28938e-05		3.555	-0.000117711
3.56	0.000196585		3.56	-8.27485e-05		3.56	-0.000119528
3.565	0.000189319		3.565	-0.000105855		3.565	3.50219e-05
3.57	0.00021337		3.57	-9.65541e-05		3.57	-9.30121e-06
3.575	0.000212861		3.575	-8.23852e-05		3.575	3.99574e-06
3.58	0.000195858		3.58	-2.30939e-05		3.58	-8.64726e-06
3.585	0.000109247		3.585	-2.81802e-05		3.585	-1.30796e-05
3.59	0.000164396		3.59	-2.83982e-05		3.59	-1.74392e-05
3.595	0.000147394		3.595	0.000193799		3.595	-4.48324e-05
3.6	0.000190917		3.6	0.000357213		3.6	-5.84926e-05
3.605	0.000222888		3.605	0.000352708		3.605	3.46586e-05
3.61	0.000271135		3.61	0.000351909		3.61	1.01719e-05
3.615	0.00024723		3.615	0.000345951		3.615	1.65661e-05
3.62	0.000258855		3.62	0.000349366		3.62	3.58939e-05
3.625	0.000270772		3.625	0.000138795		3.625	1.06805e-05
3.63	0.000249191		3.63	0.000136615		3.63	2.14344e-05
3.635	0.000140854		3.635	0.000138649		3.635	7.48346e-06
3.64	0.000185323		3.64	0.000138431		3.64	-8.35661e-06
3.645	0.000231099		3.645	0.000171274		3.645	0.000187029
3.65	0.00023168		3.65	0.000203608		3.65	0.000195603
3.655	0.000229428		3.655	0.000209784		3.655	0.000190734
3.66	0.00011426		3.66	0.000212109		3.66	0.000226847
3.665	0.000148774		3.665	0.000208404		3.665	0.000222996
3.67	0.000143615		3.67	0.000216106		3.67	4.52671e-05
3.675	0.000142162		3.675	0.000202082		3.675	5.79828e-05
3.68	0.000144051		3.68	0.00020775		3.68	5.82734e-05
3.685	0.000132353		3.685	0.000150202		3.685	5.95813e-05
3.69	0.000133079		3.69	0.000377268		3.69	9.18428e-05
3.695	9.85654e-05		3.695	0.000382063		3.695	9.40226e-05
3.7	0.000104524		3.7	0.000162482		3.7	8.50126e-05
3.705	5.39516e-05		3.705	-4.96374e-07		3.705	8.20335e-05
3.71	-7.49488e-05		3.71	-8.85238e-06		3.71	-2.28161e-05
3.715	-0.000169263		3.715	-4.27474e-06		3.715	-2.73211e-05
3.72	-0.000122542		3.72	-8.59679e-07		3.72	-3.16081e-05
3.725	-0.000118037		3.725	-1.03783e-05		3.725	-6.59767e-05
3.73	-4.88636e-05		3.73	-8.9977e-06		3.73	-2.22348e-05
3.735	-4.88636e-05		3.735	5.05116e-05		3.735	-2.8847e-05
3.74	-2.54668e-05		3.74	5.44353e-05		3.74	0.000114004
3.745	-7.13885e-05		3.745	4.73872e-05		3.745	0.000117855
3.75	-0.000130316		3.75	8.44092e-06		3.75	-0.000148883
3.755	-0.000128209		3.755	5.46532e-05		3.755	-0.000108701
3.76	-5.03895e-05		3.76	4.88404e-05		3.76	-2.70305e-05
3.765	-1.09346e-05		3.765	5.31274e-05		3.765	-5.66761e-05
3.77	-4.39953e-05		3.77	6.72236e-05		3.77	-6.39422e-05
3.775	-3.49127e-05		3.775	0.000172945		3.775	-1.99824e-05
3.78	-4.99535e-05		3.78	0.000182827		3.78	-4.30159e-05
3.785	-6.16735e-07		3.785	0.000172219		3.785	-3.17534e-05
3.79	-4.32244e-06		3.79	0.000193726		3.79	1.54762e-05
3.795	2.24894e-05		3.795	-3.15952e-05		3.795	-2.13629e-05
3.8	0.000105686		3.8	-2.91248e-05		3.8	-2.92103e-05
3.805	0.000108157		3.805	-3.76988e-05		3.805	-3.87289e-05
3.81	0.00013664		3.81	-2.1786e-05		3.81	-4.21439e-05
3.815	0.000157639		3.815	-5.69035e-07		3.815	-2.28888e-05
3.82	0.000174423		3.82	8.09565e-05		3.82	-2.87017e-05
3.825	0.000146376		3.825	8.18284e-05		3.825	1.3151e-05
3.83	0.000163088		3.83	7.99392e-05		3.83	2.05624e-05
3.835	7.66945e-05		3.835	8.53161e-05		3.835	2.28149e-05
3.84	8.97734e-05		3.84	2.97306e-05		3.84	9.70017e-05
3.845	7.50959e-05		3.845	2.17379e-05		3.845	-3.86562e-05
3.85	0.000277529		3.85	2.31911e-05		3.85	3.41445e-06
3.855	0.000462451		3.855	3.03845e-05		3.855	2.08531e-05
3.86	0.000474295		3.86	-4.00966e-05		3.86	-2.3906e-05
3.865	0.000476329		3.865	-6.52723e-06		3.865	-8.26887e-05
3.87	0.000444141		3.87	2.05026e-05		3.87	-0.000107321
3.875	0.000445303		3.875	1.25826e-05		3.875	-2.19442e-05
3.88	0.00045722		3.88	-9.09592e-05		3.88	-5.14445e-05
3.885	0.000447483		3.885	-9.18311e-05		3.885	-4.5777e-05
3.89	0.000398146		3.89	-9.45196e-05		3.89	1.71474e-05
3.895	0.000425975		3.895	-6.79257e-05		3.895	-2.18715e-05
3.9	0.000396984		3.9	-6.58912e-05		3.9	-2.18715e-05
3.905	0.000354186		3.905	-7.38112e-05		3.905	-1.36609e-05
3.91	0.000354114		3.91	-7.54098e-05		3.91	-2.39787e-05
3.915	0.000411371		3.915	-5.85524e-05		3.915	-1.51141e-05
3.92	0.000436875		3.92	2.20285e-05		3.92	-2.76118e-05
3.925	0.000528137		3.925	-2.82528e-05		3.925	-2.0491e-05
3.93	0.000538527		3.93	-2.1786e-05		3.93	-5.93646e-05
3.935	0.000569989		3.935	-1.86616e-05		3.935	-5.79113e-05
3.94	0.00060058		3.94	-6.45457e-06		3.94	-0.000100636
3.945	0.000606174		3.945	-6.45457e-06		3.945	-0.000146558
3.95	0.000629063		3.95	2.3374e-06		3.95	-0.000135804
3.955	0.000423505		3.955	0.000112564		3.955	-0.000155568
3.96	0.000260454		3.96	0.000112346		3.96	-2.4996e-05
3.965	0.000258565		3.965	0.000108422		3.965	-3.06635e-05
3.97	0.000188374		3.97	7.15832e-05		3.97	-5.95099e-05
3.975	0.000238583		3.975	3.6706e-05		3.975	-2.33248e-05
3.98	0.000309209		3.98	3.41629e-05		3.98	-8.82109e-05
3.985	0.000299618		3.985	3.00939e-05		3.985	-0.000120545
3.99	0.000335149		3.99	2.29004e-05		3.99	-6.00185e-05
3.995	0.000335803		3.995	4.11383e-05		3.995	5.42771e-05
4	0.00029613		4	2.22465e-05		4	3.91636e-05
4.005	0.000315386		4.005	2.05026e-05		4.005	4.26513e-05
4.01	0.000279564		4.01	2.79867e-05		4.01	3.01537e-05
4.015	0.000270408		4.015	2.71874e-05		4.015	3.78557e-05
4.02	0.000181253		4.02	-2.6762e-06		4.02	3.59665e-05
4.025	0.000135404		4.025	-6.8725e-05		4.025	3.33507e-05
4.03	0.00011971		4.03	-9.97512e-05		4.03	2.84098e-05
4.035	0.000146885		4.035	-0.000102367		4.035	4.35233e-05
4.04	9.31158e-05		4.04	-6.8507e-05		4.04	7.05531e-05
4.045	6.63766e-05		4.045	-8.5219e-05		4.045	7.66566e-05
4.05	5.2789e-05		4.05	-8.68902e-05		4.05	7.6802e-05
4.055	2.54685e-05		4.055	0.000151874		4.055	6.74287e-05
4.06	2.03096e-05		4.06	4.8913e-05		4.06	3.85823e-05
4.065	5.05082e-06		4.065	0.000195543		4.065	-0.000121417
4.07	-8.10081e-06		4.07	0.000194162		4.07	-5.58768e-05
4.075	-1.97266e-05		4.075	0.000192128		4.075	0.000235566
4.08	-4.98808e-05		4.08	0.000198377		4.08	0.000208754
4.085	0.000337329		4.085	0.000202082		4.085	0.000344412
4.09	0.00034772		4.09	0.00020201		4.09	0.00035008
4.095	0.000315967		4.095	0.000203463		4.095	0.000286937
4.1	0.00032425		4.1	0.000186533		4.1	8.85004e-05
4.105	0.000345612		4.105	0.000153472		4.105	8.65385e-05
4.11	0.000373514		4.11	0.000199684		4.11	0.000137982
4.115	0.000299545		4.115	0.000402699		4.115	0.000145249
4.12	0.000308192		4.12	0.00042239		4.12	0.000146338
4.125	0.000340236		4.125	0.000413743		4.125	0.000150117
4.13	0.000366466		4.13	0.00037814		4.13	0.000163196
4.135	0.000572968		4.135	0.000386278		4.135	0.000230552
4.14	0.000526102		4.14	0.000382281		4.14	0.000224958
4.145	0.000567228		4.145	0.000346968		4.145	0.000195094
4.15	0.000565339		4.15	0.000383589		4.15	0.000196983
4.155	0.000554004		4.155	0.000379229		4.155	0.000208246
4.16	0.000552914		4.16	0.000228894		4.16	0.000199163
4.165	0.000654712		4.165	0.000224316		4.165	0.000245593
4.17	0.000652459		4.17	0.000109294		4.17	0.000286211
4.175	0.000650788		4.175	0.00013211		4.175	0.000225829
4.18	0.000768208		4.18	0.000137559		4.18	0.000105503
4.185	0.000779761		4.185	0.000135234		4.185	0.000167628
4.19	0.000326067		4.19	0.000128767		4.19	8.0435e-05
4.195	0.000323524		4.195	0.000137995		4.195	8.4722e-05
4.2	0.000319963		4.2	0.000147151		4.2	8.68292e-05
4.205	0.000314877		4.205	0.000156524		4.205	8.93723e-05
4.21	0.000299763		4.21	0.000153835		4.21	0.000107828
4.215	0.000323451		4.215	0.000109367		4.215	7.33142e-05
4.22	0.000468482		4.22	-9.80073e-05		4.22	0.000124831
4.225	0.00050721		4.225	-0.000113121		4.225	0.000123232
4.23	0.00048018		4.23	-0.000112176		4.23	0.00012999
4.235	0.000459981		4.235	-0.000106945		4.235	0.000128173
4.24	0.000165195		4.24	-6.98149e-05		4.24	7.62933e-05
4.245	0.000163306		4.245	-6.4002e-05		4.245	6.79373e-05
4.25	0.000135768		4.25	3.6453e-06		4.25	6.69927e-05
4.255	0.000127702		4.255	-2.44018e-05		4.255	0.000124758
4.26	0.000137366		4.26	-1.59731e-05		4.26	9.72197e-05
4.265	0.000147394		4.265	-0.000110214		4.265	8.87183e-05
4.27	0.000112444		4.27	-0.000113048		4.27	4.36686e-05
4.275	9.36971e-05		4.275	-0.000122203		4.275	1.83826e-05
4.28	0.000149646		4.28	-0.000142694		4.28	5.67476e-05
4.285	4.47237e-05		4.285	-0.000142621		4.285	-0.000107829
4.29	-9.4087e-06		4.29	-0.000145019		4.29	-0.000176857
4.295	3.87655e-05		4.295	8.00119e-05		4.295	-0.00020643
4.3	7.06636e-05		4.3	7.63062e-05		4.3	-0.000154841
4.305	0.000246285		4.305	7.04207e-05		4.305	-9.35878e-05
4.31	0.000252025		4.31	6.221e-05		4.31	-2.71758e-05
4.315	0.000250209		4.315	6.43898e-05		4.315	5.72562e-05
4.32	0.00018772		4.32	6.59883e-05		4.32	5.108e-05
4.325	6.62313e-05		4.325	6.91128e-05		4.325	4.50437e-06
4.33	2.72851e-05		4.33	6.91128e-05		4.33	1.722e-05
4.335	3.89108e-05		4.335	7.77594e-05		4.335	9.79463e-05
4.34	3.12087e-05		4.34	7.71781e-05		4.34	9.32233e-05
4.345	5.3661e-05		4.345	2.66788e-05		4.345	0.000108264
4.35	4.22532e-05		4.35	1.49804e-05		4.35	0.000111243
4.355	1.66039e-05		4.355	-5.07051e-05		4.355	0.000194077
4.36	2.3652e-05		4.36	-3.90793e-05		4.36	0.000145176
4.365	2.95375e-05		4.365	-1.30667e-05		4.365	0.00013246
4.37	6.30342e-05		4.37	-1.35027e-05		4.37	0.000189935
4.375	-4.83107e-06		4.375	-4.42006e-06		4.375	0.000195239
4.38	1.81298e-05		4.38	-2.41112e-05		4.38	0.000427028
4.385	-3.15703e-05		4.385	-2.5855e-05		4.385	0.000504557
4.39	-4.01443e-05		4.39	-2.86888e-05		4.39	0.000509861
4.395	-4.93722e-05		4.395	-2.96334e-05		4.395	0.000600687
4.4	-8.84638e-05		4.4	-0.000250741		4.4	0.00057809
4.405	-8.49034e-05		4.405	-0.000215282		4.405	0.000515238
4.41	-0.000259072		4.41	-0.000150105		4.41	0.000449334
4.415	-0.00026394		4.415	-7.49738e-05		4.415	0.000388881
4.42	-0.000260525		4.42	-6.62545e-05		4.42	0.000303141
4.425	-0.000209589		4.425	-7.2358e-05		4.425	0.000363958
4.43	-0.000225793		4.43	-8.20946e-05		4.43	0.000365774
4.435	-0.000237637		4.435	-8.22399e-05		4.435	0.000375438
4.44	-0.000257473		4.44	-8.17313e-05		4.44	0.000295366
4.445	-0.000176311		4.445	-7.54824e-05		4.445	0.000335475
4.45	-0.000186047		4.45	-7.77349e-05		4.45	0.000329081
4.455	-0.000136129		4.455	-7.65723e-05		4.455	0.000328281
4.46	-7.84366e-05		4.46	0.000120339		4.46	0.000292968
4.465	-5.00988e-05		4.465	0.000120339		4.465	0.000388517
4.47	-5.68563e-05		4.47	0.000172364		4.47	0.000403122
4.475	-6.36864e-05		4.475	0.000173672		4.475	0.000380597
4.48	-3.25149e-05		4.48	0.000177305		4.48	0.000382123
4.485	-4.13068e-05		4.485	0.000170838		4.485	0.000217473
4.49	-4.69744e-05		4.49	0.000228894		4.49	0.000107538
4.495	-4.64658e-05		4.495	0.000225624		4.495	0.000156511
4.5	-3.64386e-05		4.5	0.000235942		4.5	0.000167846
4.505	-5.00261e-05		4.505	0.000257886		4.505	0.000195893
4.51	-0.000101979		4.51	0.000217559		4.51	0.000219072
4.515	-0.000102487		4.515	0.000153472		4.515	0.000242759
4.52	-9.18062e-05		4.52	8.37176e-05		4.52	0.000236147
4.525	7.28434e-05		4.525	0.000145189		4.525	0.00029384
4.53	5.70476e-06		4.53	0.000145988		4.53	0.000224449
4.535	4.46953e-06		4.535	0.000159939		4.535	0.000245157
4.54	7.8075e-05		4.54	0.000178976		4.54	0.000227791
4.545	9.82748e-05		4.545	0.000177886		4.545	0.000229027
4.55	6.04911e-05		4.55	0.000163572		4.55	0.00023731
4.555	5.06819e-05		4.555	0.000169239		4.555	0.000206138
4.56	2.36236e-06		4.56	0.000174616		4.56	0.000257074
4.565	-4.20334e-05		4.565	8.58624e-06		4.565	0.000237819
4.57	7.39333e-05		4.57	-1.59005e-05		4.57	0.000131806
4.575	9.21712e-05		4.575	-9.56095e-05		4.575	0.000117201
4.58	6.71032e-05		4.58	-9.48102e-05		4.58	8.78464e-05
4.585	6.94284e-05		4.585	-7.19947e-05		4.585	8.79917e-05
4.59	0.000113606		4.59	-7.01782e-05		4.59	9.66329e-06
4.595	0.000117239		4.595	-0.000128816		4.595	0.000204976
4.6	0.000136785		4.6	-0.000121985		4.6	0.000161016
4.605	0.000174278		4.605	-0.000131504		4.605	0.000180998
4.61	0.000202761		4.61	-0.000145019		4.61	0.000139872
4.615	0.000198111		4.615	-0.000142621		4.615	0.000183759
4.62	0.00019535		4.62	-0.000141749		4.62	0.000320289
4.625	0.000199564		4.625	-0.000143057		4.625	0.000393168
4.63	3.54231e-05		4.63	-0.000219569		4.63	0.000322323
4.635	0.000145068		4.635	-0.000177062		4.635	0.000335184
4.64	0.000142598		4.64	-0.000177426		4.64	0.00030503
4.645	7.52412e-05		4.645	-0.000174011		4.645	0.000307282
4.65	6.5868e-05		4.65	-0.000179315		4.65	0.000288318
4.655	8.30886e-05		4.655	1.94854e-05		4.655	0.000263395
4.66	0.000185468		4.66	1.91221e-05		4.66	0.000269135
4.665	0.000193243		4.665	6.77322e-05		4.665	0.000224304
4.67	0.000207702		4.67	5.78503e-05		4.67	0.000209408
4.675	8.2144e-05		4.675	6.16287e-05		4.675	0.000232805
4.68	7.10269e-05		4.68	0.000286442		4.68	0.000245521
4.685	0.000100019		4.685	0.000278013		4.685	0.000244576
4.69	0.000157857		4.69	0.000246551		4.69	0.000302705
4.695	0.000145286		4.695	0.000247931		4.695	0.000354948
4.7	0.000153933		4.7	0.000275252		4.7	0.000150625
4.705	0.000152407		4.705	0.000269947		4.705	0.000180344
4.71	0.000112516		4.71	0.000269148		4.71	5.57303e-05
4.715	6.94284e-05		4.715	0.000264716		4.715	8.36321e-05
4.72	0.000344959		4.72	0.000273217		4.72	2.44861e-05
4.725	0.000487374		4.725	0.00028259		4.725	-9.11174e-05
4.73	0.000492315		4.73	0.000271473		4.73	-0.000159346
4.735	0.000496239		4.735	0.000277359		4.735	-0.000142779
4.74	0.000393205		4.74	0.000260429		4.74	-0.000144232
4.745	0.000403087		4.745	0.000251928		4.745	-7.66579e-05
4.75	0.00044741		4.75	0.000399865		4.75	-3.91648e-05
4.755	0.000557346		4.755	0.000399865		4.755	-2.9283e-05
4.76	0.000530825		4.76	0.000209639		4.76	-5.01366e-05
4.765	0.000439418		4.765	0.000225334		4.765	-4.40331e-05
4.77	0.000432878		4.77	0.000171056		4.77	-2.50686e-05
4.775	0.000420017		4.775	0.000150348		4.775	-3.34973e-05
4.78	0.000398219		4.78	0.000156742		4.78	-4.95553e-05
4.785	0.000411443		4.785	-6.84343e-05		4.785	-6.21257e-05
4.79	0.000408537		4.79	-6.34934e-05		4.79	-3.98188e-05
4.795	0.000485339		4.795	-5.77532e-05		4.795	-7.54226e-05
4.8	0.000632332		4.8	-5.88431e-05		4.8	-0.000124905
4.805	0.000652023		4.805	-8.69628e-05		4.805	-0.000126649
4.81	0.000636038		4.81	-4.39476e-05		4.81	-0.000157602
4.815	0.000656528		4.815	-4.08232e-05		4.815	-3.70577e-05
4.82	0.000666338		4.82	-4.48922e-05		4.82	-6.02365e-05
4.825	0.000407156		4.825	-2.48378e-05		4.825	-2.80477e-05
4.83	0.00049573		4.83	-3.78441e-05		4.83	2.86278e-05
4.835	0.000468845		4.835	-2.77442e-05		4.835	5.4713e-05
4.84	0.000473641		4.84	-1.88796e-05		4.84	5.31872e-05
4.845	0.000477056		4.845	-4.20584e-05		4.845	0.000108409
4.85	0.000481779		4.85	-4.46742e-05		4.85	4.41046e-05
4.855	0.000432733		4.855	-0.000211358		4.855	1.96178e-05
4.86	0.000322216		4.86	-0.000196027		4.86	1.43136e-05
4.865	0.000306085		4.865	-0.000198497		4.865	1.88857e-06
4.87	0.000322361		4.87	-0.00021906		4.87	2.74652e-05
4.875	0.000315967		4.875	-0.000177716		4.875	3.16795e-05
4.88	0.000314659		4.88	-0.000173575		4.88	2.79738e-05
4.885	0.000380708		4.885	-0.000176408		4.885	1.99811e-05
4.89	0.000365304		4.89	-0.000189124		4.89	1.7002e-05
4.895	0.000372279		4.895	-0.000188543		4.895	-2.68906e-06
4.9	0.000239455		4.9	-0.000189705		4.9	-1.92557e-05
4.905	5.96192e-05		4.905	-0.000185782		4.905	-2.60132e-05
4.91	3.30253e-05		4.91	-0.000187889		4.91	-2.8411e-05
4.915	3.60044e-05		4.915	-0.000213974		4.915	-9.45202e-07
4.92	1.46421e-05		4.92	-9.14678e-05		4.92	-0.000123233
4.925	1.49327e-05		4.925	-9.03052e-05		4.925	-0.000124687
4.93	8.17523e-06		4.93	-0.000120532		4.93	-0.000142634
4.935	-0.000224921		4.935	-0.000116027		4.935	-0.000236585
4.94	-0.000222232		4.94	-0.000122276		4.94	-0.000262597
4.945	-0.000152042		4.945	-0.000123293		4.945	-0.000285267
4.95	-0.00013998		4.95	-0.000104765		4.95	-0.000355094
4.955	-8.73012e-05		4.955	-9.85159e-05		4.955	-0.000281707
4.96	-5.1334e-05		4.96	-9.94605e-05		4.96	-0.000206067
4.965	-3.13523e-05		4.965	-0.000114719		4.965	-0.000207593
4.97	0.000106413		4.97	-3.94426e-05		4.97	-0.000205704
4.975	8.89015e-05		4.975	-3.08686e-05		4.975	-0.000232733
4.98	8.96281e-05		4.98	-6.37114e-05		4.98	-0.000266666
4.985	0.00014594		4.985	-6.8507e-05		4.985	-0.000269355
4.99	8.03275e-05		4.99	-3.74808e-05		4.99	-0.000242906
4.995	0.000123924		4.995	-1.58278e-05		4.995	-0.000239346
5	8.94101e-05		5	-7.98045e-06		5	-0.000127448
5.005	5.70034e-05		5.005	-1.3648e-05		5.005	-0.000118583
5.01	4.4215e-05		5.01	-2.65816e-05		5.01	-4.03274e-05
5.015	6.91377e-05		5.015	-2.60004e-05		5.015	1.21338e-05
5.02	8.20714e-05		5.02	-3.63909e-05		5.02	-1.96191e-05
5.025	8.99914e-05		5.025	-5.09957e-05		5.025	1.8092e-05
5.03	0.000145577		5.03	-3.43564e-05		5.03	8.85004e-05
5.035	0.000141944		5.035	-3.94426e-05		5.035	7.53487e-05
5.04	0.000150954		5.04	-3.45017e-05		5.04	0.0001289
5.045	0.000158801		5.045	-3.13046e-05		5.045	0.000127519
5.05	7.8075e-05		5.05	-3.828e-05		5.05	0.000186084
5.055	7.29161e-05		5.055	-2.14227e-05		5.055	0.00020018
5.06	1.10817e-05		5.06	-2.59277e-05		5.06	0.000149318
5.065	-5.84832e-06		5.065	-2.34572e-05		5.065	6.90272e-05
5.07	0.00020545		5.07	-2.34572e-05		5.07	7.56394e-05
5.075	4.71941e-05		5.075	-8.70355e-05		5.075	7.67293e-05
5.08	4.0582e-05		5.08	3.51801e-05		5.08	7.03351e-05
5.085	4.74121e-05		5.085	3.99757e-05		5.085	9.13341e-05
5.09	-8.75476e-06		5.09	3.75053e-05		5.09	9.93995e-05
5.095	-1.52942e-05		5.095	9.31285e-06		5.095	8.07983e-05
5.1	-6.26691e-05		5.1	3.71796e-06		5.1	0.00014583
5.105	-4.97355e-05		5.105	4.92763e-05		5.105	7.83278e-05
5.11	-4.79916e-05		5.11	0.000145261		5.11	8.8791e-05
5.115	-1.60935e-05		5.115	0.000155579		5.115	1.19158e-05
5.12	-3.5276e-05		5.12	0.000152673		5.12	-1.88198e-05
5.125	-4.7265e-05		5.125	0.000148023		5.125	-1.18443e-05
5.13	3.9609e-06		5.13	4.42627e-05		5.13	-2.72484e-05
5.135	-3.23695e-05		5.135	3.78686e-05		5.135	-6.97551e-05
5.14	-3.25149e-05		5.14	6.73689e-05		5.14	-6.77206e-05
5.145	0.000235894		5.145	6.12654e-05		5.145	0.000147574
5.15	0.000222162		5.15	5.79957e-05		5.15	0.000151134
5.155	0.000374459		5.155	7.4635e-05		5.155	0.000106302
5.16	0.000375839		5.16	4.528e-05		5.16	0.000108119
5.165	0.000382887		5.165	5.00756e-05		5.165	0.000206284
5.17	0.000368355		5.17	4.38268e-05		5.17	0.00019008
5.175	0.000125813		5.175	4.41174e-05		5.175	0.00026899
5.18	0.000197675		5.18	3.80139e-05		5.18	0.00027553
5.185	0.000195277		5.185	-8.84161e-05		5.185	0.000299072
5.19	0.000200291		5.19	-0.000103239		5.19	0.000284176
5.195	0.000195786		5.195	-8.4783e-05		5.195	0.000330025
5.2	0.000202906		5.2	9.79591e-05		5.2	0.0003176
5.205	0.00020465		5.205	0.000191183		5.205	0.000279453
5.21	0.000223833		5.21	0.000139303		5.21	0.000268409
5.215	0.000237057		5.215	0.000292763		5.215	0.00023978
5.22	0.000517383		5.22	0.000304752		5.22	0.000243922
5.225	0.000506266		5.225	0.000306932		5.225	0.000268627
5.23	0.000498491		5.23	0.000300901		5.23	0.000252278
5.235	0.000468409		5.235	0.000310565		5.235	0.000299798
5.24	0.000438909		5.24	0.000347041		5.24	0.000283668
5.245	0.000445667		5.245	0.000323353		5.245	0.000368608
5.25	0.000341761		5.25	0.000317032		5.25	9.3732e-05
5.255	0.000366902		5.255	0.000356341		5.255	9.27874e-05
5.26	0.000213515		5.26	0.000343262		5.26	7.86911e-05
5.265	0.000213588		5.265	0.000339484		5.265	7.78192e-05
5.27	0.000212134		5.27	0.000339775		5.27	-3.70577e-05
5.275	0.000211044		5.275	0.000352345		5.275	5.57303e-05
5.28	0.00025406		5.28	0.000358013		5.28	1.3151e-05
5.285	0.000187866		5.285	0.000374216		5.285	3.10256e-05
5.29	0.000184523		5.29	0.000584932		5.29	5.79101e-05
5.295	0.000178492		5.295	0.000590818		5.295	0.000112987
5.3	0.000188084		5.3	0.000579628		5.3	0.000140017
5.305	0.000211262		5.305	0.000394924		5.305	0.000229826
5.31	0.000205958		5.31	0.000321173		5.31	0.000204903
5.315	0.000167157		5.315	0.00032408		5.315	0.000168282
5.32	0.000177766		5.32	8.48075e-05		5.32	0.000175112
5.325	2.36236e-06		5.325	8.80046e-05		5.325	0.00018899
5.33	-1.77931e-06		5.33	9.06204e-05		5.33	0.000195167
5.335	0.000148701		5.335	9.62879e-05		5.335	0.000289626
5.34	0.000149501		5.34	0.000281864		5.34	0.000246029
5.345	0.000156331		5.345	0.000233908		5.345	0.000228373
5.35	0.000139837		5.35	0.000231292		5.35	0.000165012
5.355	-3.44041e-05		5.355	0.000234634		5.355	0.000216166
5.36	-3.68745e-05		5.36	0.000198812		5.36	0.00020781
5.365	-9.19072e-06		5.365	0.000195034		5.365	0.000260198
5.37	3.16447e-05		5.37	0.0002225		5.37	0.00029246
5.375	2.96829e-05		5.375	0.000220247		5.375	0.00028483
5.38	3.59317e-05		5.38	0.00021596		5.38	0.000218127
5.385	3.16163e-06		5.385	0.000211092		5.385	0.000174967
5.39	1.27245e-06		5.39	0.000189003		5.39	0.000165594
5.395	2.27801e-05		5.395	-2.05508e-05		5.395	0.00013246
5.4	2.03096e-05		5.4	-1.13955e-05		5.4	8.15249e-05
5.405	2.22714e-05		5.405	-1.005e-06		5.405	-6.54009e-06
5.41	1.99906e-06		5.41	3.99757e-05		5.41	-8.93009e-05
5.415	6.91161e-07		5.415	1.53437e-05		5.415	-8.76297e-05
5.42	4.5087e-05		5.42	0.000122373		5.42	-6.66307e-05
5.425	2.02369e-05		5.425	0.000179339		5.425	-7.77478e-05
5.43	-6.36137e-05		5.43	0.000160883		5.43	-4.89014e-05
5.435	-1.42043e-05		5.435	0.000161683		5.435	-8.87922e-05
5.44	-0.000114694		5.44	0.000166914		5.44	-0.000175331
5.445	-0.000140998		5.445	-3.68268e-05		5.445	-0.000154841
5.45	-0.000145503		5.45	-4.48922e-05		5.45	-0.00013871
5.455	-0.000119853		5.455	-2.87615e-05		5.455	-0.000170027
5.46	-6.49943e-05		5.46	-3.47547e-06		5.46	-0.000216239
5.465	-7.05165e-05		5.465	-3.03951e-06		5.465	-0.00022089
5.47	-0.000100525		5.47	-6.41696e-07		5.47	-0.000260635
5.475	-0.00010939		5.475	-3.37751e-05		5.475	-0.00030009
5.48	-9.20968e-05		5.48	-3.036e-05		5.48	-0.000301834
5.485	-8.32322e-05		5.485	-3.15952e-05		5.485	-0.000331843
5.49	0.000136712		5.49	-3.3993e-05		5.49	-0.000274368
5.495	0.000136131		5.495	-2.43291e-05		5.495	-0.000264341
5.5	0.000117239		5.5	-1.19041e-05		5.5	-0.000237747
5.505	0.00015248		5.505	-2.12774e-05		5.505	-0.000205994
5.51	0.000147466		5.51	-3.937e-05		5.51	-0.000197493
5.515	0.000159891		5.515	-8.24579e-05		5.515	-0.000187102
5.52	0.000279782		5.52	-7.80982e-05		5.52	-0.000162325
5.525	0.000265032		5.525	-0.000180623		5.525	-0.000176203
5.53	0.000260599		5.53	-0.000248561		5.53	-0.000154623
5.535	0.000217366		5.535	-0.000238461		5.535	-0.000179982
5.54	0.000177984		5.54	-0.000205618		5.54	-0.000185867
5.545	0.000224559		5.545	-0.000208016		5.545	-0.000196621
5.55	0.000355131		5.55	-0.000212303		5.55	-0.000219582
5.555	0.000510843		5.555	-0.000205691		5.555	-0.00022089
5.56	0.00049573		5.56	-0.000204165		5.56	-0.000214932
5.565	0.000454604		5.565	-0.000224292		5.565	4.09075e-05
5.57	0.000695402		5.57	-0.000215573		5.57	8.65385e-05
5.575	0.000701796		5.575	-0.000219206		5.575	0.000172932
5.58	0.000688354		5.58	-0.000205981		5.58	0.000250607
5.585	0.000677818		5.585	-0.000198207		5.585	0.000251406
5.59	0.00065929		5.59	-0.00020649		5.59	0.000261869
5.595	0.000431134		5.595	-0.000175754		5.595	0.000210571
5.6	0.00043019		5.6	-0.000165291		5.6	0.00026325
5.605	0.000486865		5.605	-0.000180768		5.605	0.000221179
5.61	0.000471461		5.61	-0.000180986		5.61	0.000189063
5.615	0.000473714		5.615	-0.000167253		5.615	0.000199817
5.62	0.00045722		5.62	-0.00016362		5.62	0.000220671
5.625	0.000345612		5.625	-0.00015897		5.625	0.000224594
5.63	0.000341543		5.63	-0.000171322		5.63	0.000574093
5.635	0.000341035		5.635	-0.000168924		5.635	0.000597272
5.64	0.000345249		5.64	-0.000132085		5.64	0.000570823
5.645	0.000411879		5.645	0.000256578		5.645	0.000564575
5.65	0.000371116		5.65	0.000261083		5.65	0.000575474
5.655	0.000280508		5.655	0.000268349		5.655	0.000566028
5.66	0.000153134		5.66	0.000289784		5.66	0.000557817
5.665	0.000205886		5.665	0.000284698		5.665	0.000570387
5.67	0.000193969		5.67	0.000286587		5.67	0.000342523
5.675	4.87927e-05		5.675	0.000279466		5.675	0.000599524
5.68	5.22077e-05		5.68	0.000561463		5.68	0.00051393
5.685	2.17628e-05		5.685	0.000548965		5.685	0.000434294
5.69	1.63859e-05		5.69	0.000535378		5.69	0.000464448
5.695	8.85382e-05		5.695	0.000535959		5.695	0.000491914
5.7	9.8856e-05		5.7	0.000526658		5.7	0.000486827
5.705	0.000129664		5.705	0.000505732		5.705	0.000410243
5.71	7.32067e-05		5.71	0.000525714		5.71	0.000411769
5.715	5.81659e-05		5.715	0.000550637		5.715	0.00044839
5.72	0.000160836		5.72	0.000541554		5.72	0.00043829
5.725	0.000161126		5.725	0.000542135		5.725	0.00039789
5.73	0.000156113		5.73	0.000547367		5.73	0.000363667
5.735	0.000145141		5.735	0.000552453		5.735	1.59121e-05
5.74	0.000165777		5.74	0.00055892		5.74	-1.68579e-05
5.745	0.000192225		5.745	0.000515469		5.745	4.90455e-05
5.75	0.000177112		5.75	9.25096e-05		5.75	0.000252496
5.755	0.000276657		5.755	9.23643e-05		5.755	0.000248936
5.76	0.000253624		5.76	9.38175e-05		5.76	0.000241597
5.765	0.000230082		5.765	7.08566e-05		5.765	0.000242178
5.77	0.000170209		5.77	5.45806e-05		5.77	0.000301251
5.775	0.000165195		5.775	4.47714e-05		5.775	0.000276765
5.78	6.5214e-05		5.78	6.98394e-05		5.78	1.59121e-05
5.785	0.000127702		5.785	-0.000200096		5.785	5.08565e-06
5.79	0.000292061		5.79	-0.000200822		5.79	4.94033e-06
5.795	0.000346194		5.795	-0.00020322		5.795	-1.03185e-05
5.8	0.000287484		5.8	-0.000211068		5.8	-4.20713e-05
5.805	0.000317565		5.805	-0.000216881		5.805	-1.81713e-06
5.81	0.00035811		5.81	-0.000169869		5.81	-1.01786e-06
5.815	0.000372715		5.815	-0.000166018		5.815	8.28273e-06
5.82	0.000413696		5.82	-0.000179388		5.82	-1.59915e-06
5.825	0.000313787		5.825	-0.000116754		5.825	1.46042e-05
5.83	0.000338274		5.83	-0.00011748		5.83	4.99174e-05
5.835	0.000344159		5.835	-0.000133684		5.835	5.28965e-05
5.84	0.000332969		5.84	-9.90972e-05		5.84	4.08348e-05
5.845	0.000320472		5.845	-0.000107017		5.845	2.5576e-05
5.85	0.000286176		5.85	-0.000113193		5.85	-2.46327e-05
5.855	0.000291189		5.855	-0.000108325		5.855	-0.000210063
5.86	0.000140636		5.86	-0.000111377		5.86	-0.000209119
5.865	0.000131699		5.865	-0.000115809		5.865	-0.000212025
5.87	0.000146667		5.87	-0.000123439		5.87	-0.000196403
5.875	0.000150227		5.875	-0.00010382		5.875	-0.000250245
5.88	0.000240399		5.88	-9.43743e-05		5.88	-0.000213696
5.885	0.000239382		5.885	-0.000123075		5.885	-0.000248428
5.89	0.000179074		5.89	-0.000136082		5.89	-0.000244505
5.895	1.87837e-05		5.895	-0.000134556		5.895	-0.00022772
5.9	-3.15987e-06		5.9	-0.000128961		5.9	-0.000234986
5.905	-7.01089e-06		5.905	-0.000117553		5.905	-0.000234695
5.91	-4.68291e-05		5.91	-0.000133103		5.91	-0.000263687
5.915	4.61485e-06		5.915	-0.000178806		5.915	-0.000258673
5.92	-1.19518e-05		5.92	-0.000199079		5.92	-0.00027059
5.925	0.000203415		5.925	-9.94605e-05		5.925	-0.000270444
5.93	0.000202834		5.93	-0.000167544		5.93	-0.000278001
5.935	0.000309573		5.935	-0.000167762		5.935	-0.00029791
5.94	0.000310081		5.94	-0.000165945		5.94	-0.000243124
5.945	0.000306376		5.945	-0.000203075		5.945	-0.000195749
5.95	0.000316839		5.95	-0.000195446		5.95	-0.000185795
5.955	0.00030841		5.955	-0.000191813		5.955	-0.000126503
5.96	0.000251299		5.96	-0.000191813		5.96	-0.000133987
5.965	0.000250935		5.965	-0.000176772		5.965	-0.000138129
5.97	0.000242507		5.97	-0.000114283		5.97	-7.17896e-05
5.975	0.000271426		5.975	-9.88066e-05		5.975	-7.81111e-05
5.98	0.000273097		5.98	-0.000110796		5.98	-9.17713e-05
5.985	0.0001899		5.985	-0.000119515		5.985	-7.31701e-05
5.99	0.000189319		5.99	-0.000118788		5.99	-4.25072e-05
5.995	0.00020109		5.995	0.000154053		5.995	1.7656e-05
6	0.000246794		6	0.000156669		6	8.28273e-06
6.005	0.000212134		6.005	0.000153254		6.005	-2.91254e-07
6.01	0.000196948		6.01	0.000170475		6.01	1.80193e-05
6.015	0.000320908		6.015	0.000185298		6.015	4.76649e-05
6.02	0.000215041		6.02	0.000238267		6.02	3.45133e-05
6.025	0.000223397		6.025	0.000240956		6.025	0.000194295
6.03	3.12814e-05		6.03	0.000129785		6.03	0.00016494
6.035	4.02187e-05		6.035	0.000131819		6.035	0.000167192
6.04	-8.91177e-05		6.04	0.000145189		6.04	0.000160507
6.045	6.33249e-05		6.045	0.000144753		6.045	9.58391e-05
6.05	0.000233206		6.05	0.00014112		6.05	4.25787e-05
6.055	0.000248683		6.055	0.000153109		6.055	4.6575e-05
6.06	0.000256821		6.06	0.000161755		6.06	-1.99097e-05
6.065	0.000331008		6.065	0.000237831		6.065	-3.22621e-05
6.07	0.000371044		6.07	0.000216614		6.07	3.52399e-05
6.075	0.000398219		6.075	0.000152382		6.075	-1.75845e-05
6.08	0.000348228		6.08	0.000142936		6.08	1.08985e-05
6.085	0.000347938		6.085	0.00014577		6.085	7.20505e-08
6.09	0.00039989		6.09	0.000148894		6.09	-5.8202e-05
6.095	0.000398655		6.095	0.00014824		6.095	-7.9201e-05
6.1	0.000429899		6.1	-0.000116972		6.1	-7.97096e-05
6.105	0.000441452		6.105	-0.000101059		6.105	-8.95915e-05
6.11	0.000541506		6.11	-0.00010353		6.11	-9.52591e-05
6.115	0.000606683		6.115	-0.000123439		6.115	-7.47687e-05
6.12	0.000485775		6.12	-0.000141241		6.12	-0.000107975
6.125	0.00050939		6.125	-0.000196172		6.125	-7.92737e-05
6.13	0.000499872		6.13	-0.000182585		6.13	-0.000238401
6.135	0.000540852		6.135	-0.000174665		6.135	-0.00022663
6.14	0.000524867		6.14	-0.000161876		6.14	-0.000238256
6.145	0.000530534		6.145	-0.000177353		6.145	-0.000242179
6.15	0.000371262		6.15	-0.0001852		6.15	-0.000200908
6.155	0.000294677		6.155	-0.000185418		6.155	-0.000153388
6.16	0.00026336		6.16	-0.000185418		6.16	-0.000121926
6.165	0.000271208		6.165	-0.000191595		6.165	-0.000129264
6.17	0.000227829		6.17	-0.00018847		6.17	-8.61038e-05
6.175	0.000180745		6.175	-0.000185418		6.175	-6.42328e-05
6.18	0.000149065		6.18	-0.000181349		6.18	-7.09903e-05
6.185	0.000201671		6.185	-0.000169942		6.185	7.6366e-05
6.19	0.000205595		6.19	-0.000174229		6.19	8.07256e-05
6.195	0.000187139		6.195	-0.000173575		6.195	0.000199744
6.2	0.00018416		6.2	-0.000164492		6.2	0.000190589
6.205	0.000139691		6.205	-0.00017045		6.205	0.000132315
6.21	0.00012792		6.21	-0.000192031		6.21	0.000136311
6.215	0.000121962		6.215	-0.000156935		6.215	0.000151279
6.22	0.000133806		6.22	-0.000118861		6.22	0.00015811
6.225	0.000472987		6.225	-9.7862e-05		6.225	0.000142778
6.23	0.000464776		6.23	-0.000103312		6.23	0.000128028
6.235	0.000468555		6.235	-0.000120387		6.235	0.000137328
6.24	0.000362978		6.24	-0.000129615		6.24	0.000174604
6.245	0.000365231		6.245	8.54615e-05		6.245	0.00017424
6.25	0.000386811		6.25	7.97213e-05		6.25	0.000186956
6.255	0.00038158		6.255	9.79591e-05		6.255	0.000210498
6.26	0.000283342		6.26	0.00010944		6.26	0.000173732
6.265	0.000296639		6.265	9.83224e-05		6.265	0.000144013
6.27	0.000278982		6.27	9.59973e-05		6.27	0.000160798
6.275	0.000239092		6.275	6.18467e-05		6.275	0.000180126
6.28	0.000352733		6.28	6.47531e-05		6.28	0.00034107
6.285	0.000362252		6.285	6.53344e-05		6.285	0.000337509
6.29	0.000314078		6.29	5.45806e-05		6.29	0.000276837
6.295	0.000309645		6.295	5.70511e-05		6.295	0.000354803
6.3	0.000281671		6.3	6.01028e-05		6.3	0.000251261
6.305	0.000284723		6.305	4.94217e-05		6.305	0.000244067
6.31	0.000276076		6.31	4.72418e-05		6.31	0.00026543
6.315	0.000227756		6.315	9.98483e-05		6.315	0.000258309
6.32	0.000162725		6.32	8.07385e-05		6.32	0.00026543
6.325	0.000101908		6.325	0.000201065		6.325	0.000256565
6.33	-0.000231242		6.33	0.000184062		6.33	0.00028948
6.335	-0.000257982		6.335	0.000226496		6.335	0.000297037
6.34	-0.000258272		6.34	0.000236378		6.34	0.000320143
6.345	-0.000261033		6.345	0.000265007		6.345	0.000262596
6.35	-0.000232696		6.35	3.51801e-05		6.35	0.000261579
6.355	-0.000262123		6.355	3.17651e-05		6.355	0.000275893
6.36	-0.000256092		6.36	1.94854e-05		6.36	0.000225684
6.365	-0.000194185		6.365	2.11566e-05		6.365	0.000233096
6.37	-0.000206174		6.37	1.29459e-05		6.37	0.00022176
6.375	-0.000160689		6.375	1.9776e-05		6.375	0.000213622
6.38	-0.000147973		6.38	-1.39386e-05		6.38	0.000154404
6.385	-0.000248318		6.385	1.20013e-05		6.385	-9.58403e-05
6.39	-0.000259435		6.39	1.89041e-05		6.39	-6.46688e-05
6.395	-0.000268808		6.395	2.10113e-05		6.395	-0.000152007
6.4	-0.000150879		6.4	0.00011874		6.4	-0.000168501
6.405	-0.000151243		6.405	0.000122083		6.405	-0.000191535
6.41	-0.000134095		6.41	0.000129203		6.41	-0.000160945
6.415	-0.000116366		6.415	0.000142355		6.415	-0.000177511
6.42	-0.000114622		6.42	0.000128186		6.42	-0.000147502
6.425	-0.000126756		6.425	0.00011983		6.425	-0.000167629
6.43	-0.000132424		6.43	-4.22037e-05		6.43	-0.000207375
6.435	-0.000140344		6.435	-4.64181e-05		6.435	-0.000226993
6.44	-0.000127483		6.44	-7.39565e-05		6.44	-0.000206503
6.445	-0.000125957		6.445	-8.64542e-05		6.445	-0.000239854
6.45	-0.000114622		6.45	5.2982e-05		6.45	-0.000233024
6.455	-0.00012167		6.455	5.24734e-05		6.455	-0.000216675
6.46	-0.000101034		6.46	6.14834e-05		6.46	-0.000244868
6.465	-0.000101761		6.465	7.1002e-05		6.465	-0.000246321
6.47	-0.000162433		6.47	6.38812e-05		6.47	-9.11174e-05
6.475	-0.000166502		6.475	6.61337e-05		6.475	-3.93102e-05
6.48	-0.000201451		6.48	8.06659e-05		6.48	-3.83656e-05
6.485	-0.000176965		6.485	6.38812e-05		6.485	-3.06635e-05
6.49	-0.000184158		6.49	3.21284e-05		6.49	-2.26708e-05
6.495	-0.00017275		6.495	3.48168e-05		6.495	-1.06091e-05
6.5	-0.000145285		6.5	4.18649e-05		6.5	-3.68397e-05
6.505	-0.000236983		6.505	-5.85524e-05		6.505	-9.74389e-05
6.51	-0.000218091		6.51	-3.31938e-05		6.51	-4.58496e-05
6.515	-0.000220852		6.515	-3.55916e-05		6.515	-7.00457e-05
6.52	-4.53758e-05		6.52	-4.18404e-05		6.52	1.14798e-05
6.525	-3.4622e-05		6.525	-7.74443e-05		6.525	0.000438726
6.53	-5.10434e-05		6.53	-8.34025e-05		6.53	0.000533984
6.535	-2.81552e-05		6.535	-7.77349e-05		6.535	0.00058383
6.54	-2.64114e-05		6.54	2.35544e-05		6.54	0.00058165
6.545	-3.78191e-05		6.545	9.89413e-06		6.545	0.000550333
6.55	-3.17156e-05		6.55	2.66788e-05		6.55	0.000543939
6.555	-5.37319e-05		6.555	-2.44745e-05		6.555	0.000542849
6.56	-7.75646e-05		6.56	-1.15408e-05		6.56	0.000531369
6.565	-5.27146e-05		6.565	-1.11775e-05		6.565	0.000529189
6.57	-4.98808e-05		6.57	1.10567e-05		6.57	0.000523594
6.575	-2.98991e-05		6.575	1.11294e-05		6.575	0.000363159
6.58	-2.27056e-05		6.58	4.00484e-05		6.58	0.00030394
6.585	-6.0663e-06		6.585	2.043e-05		6.585	0.000294203
6.59	4.09453e-05		6.59	2.043e-05		6.59	0.000336347
6.595	7.75664e-05		6.595	2.18105e-05		6.595	0.000432332
6.6	0.000126976		6.6	3.95398e-05		6.6	0.000396437
6.605	0.000109973		6.605	3.12564e-05		6.605	0.000378635
6.61	0.000204287		6.61	2.74054e-05		6.61	0.000405956
6.615	0.000177257		6.615	4.48217e-07		6.615	0.000367373
6.62	0.000233933		6.62	9.82147e-06		6.62	0.000379071
6.625	5.27164e-05		6.625	3.91765e-05		6.625	0.000287301
6.63	3.68036e-05		6.63	4.10657e-05		6.63	-0.000126431
6.635	3.29526e-05		6.635	0.000124335		6.635	-0.00019168
6.64	1.5732e-05		6.64	0.000128695		6.64	-0.000225613
6.645	1.88564e-05		6.645	0.000121647		6.645	-0.000219001
6.65	2.01643e-05		6.65	0.000156015		6.65	-0.000224305
6.655	6.72202e-06		6.655	0.000225334		6.655	-0.000215658
6.66	2.08909e-05		6.66	0.000110239		6.66	-0.000165595
6.665	2.87383e-05		6.665	0.000221047		6.665	0.000204395
6.67	6.67399e-05		6.67	0.000239357		6.67	0.000229971
6.675	9.08633e-05		6.675	0.000211165		6.675	0.000293695
6.68	8.45418e-05		6.68	0.000355542		6.68	0.000290861
6.685	8.34519e-05		6.685	0.000324952		6.685	0.000352477
6.69	6.07817e-05		6.69	0.000322481		6.69	0.000358944
6.695	-2.32143e-05		6.695	0.000326042		6.695	0.000362868
6.7	-3.22242e-05		6.7	0.000328585		6.7	0.000258745
6.705	-9.12975e-05		6.705	0.000291891		6.705	0.000270734
6.71	-0.000101906		6.71	0.000287313		6.71	0.000281415
6.715	-0.000192877		6.715	0.00062119		6.715	0.000254095
6.72	-0.00018612		6.72	0.000638847		6.72	0.000257873
6.725	-0.000233132		6.725	0.000627294		6.725	0.000242977
6.73	-0.000241488		6.73	0.000626277		6.73	0.000251697
6.735	-0.000174058		6.735	0.000622934		6.735	0.000214567
6.74	-7.18244e-05		6.74	0.000551508		6.74	0.000290788
6.745	-7.56754e-05		6.745	0.000549983		6.745	0.000648643
6.75	-8.03257e-05		6.75	0.000456759		6.75	0.000633021
6.755	-8.19243e-05		6.755	0.000448257		6.755	0.000642612
6.76	-7.63294e-05		6.76	0.000379738		6.76	0.000680323
6.765	-7.86545e-05		6.765	0.000384388		6.765	0.000622921
6.77	-8.83911e-05		6.77	0.000356123		6.77	0.000251624
6.775	-0.000175294		6.775	0.000337522		6.775	0.000306628
6.78	-0.000199272		6.78	0.000334252		6.78	0.000240216
6.785	-0.000206538		6.785	0.000202736		6.785	0.000232732
6.79	-0.000203849		6.79	0.000201065		6.79	0.000177292
6.795	-0.000149354		6.795	0.000205352		6.795	0.000177655
6.8	-0.000124867		6.8	0.000213926		6.8	0.000125267
6.805	-0.000139326		6.805	0.000213708		6.805	0.00015375
6.81	-0.000132351		6.81	0.00021596		6.81	0.000132606
6.815	-0.000125593		6.815	0.000234852		6.815	0.000137474
6.82	-0.000151969		6.82	-8.89974e-05		6.82	0.000149318
6.825	-8.31595e-05		6.825	-6.95242e-05		6.825	0.000139799
6.83	-9.95809e-05		6.83	0.000135888		6.83	0.000144958
6.835	-0.000100889		6.835	0.000118813		6.835	0.000191025
6.84	-0.000163014		6.84	0.000138722		6.84	0.000297982
6.845	-0.000156329		6.845	0.00013429		6.845	0.000196111
6.85	-0.000115348		6.85	0.000127605		6.85	-0.000118947
6.855	7.57499e-05		6.855	0.000129567		6.855	-9.23526e-05
6.86	7.11722e-05		6.86	0.000109222		6.86	-0.000100927
6.865	7.45146e-05		6.865	8.84406e-05		6.865	-0.000136312
6.87	7.357e-05		6.87	8.33543e-05		6.87	-0.00012752
6.875	0.000130609		6.875	5.47259e-05		6.875	-0.000123742
6.88	0.000137439		6.88	5.64698e-05		6.88	-0.000207012
6.885	0.000143615		6.885	0.000104135		6.885	-0.000196766
6.89	0.00013446		6.89	9.38901e-05		6.89	-0.000194514
6.895	0.000125087		6.895	0.000220029		6.895	-0.000139582
6.9	7.55319e-05		6.9	0.000219884		6.9	-0.00014445
6.905	0.000206975		6.905	0.000209421		6.905	-0.000142779
6.91	0.000245413		6.91	0.000205207		6.91	-0.000147866
6.915	0.000244904		6.915	0.000211383		6.915	-6.48868e-05
6.92	0.000251371		6.92	0.000199684		6.92	-6.48141e-05
6.925	0.000253987		6.925	0.000198304		6.925	-7.5132e-05
6.93	0.000185395		6.93	0.000156233		6.93	-7.98549e-05
6.935	0.000171662		6.935	-5.1359e-05		6.935	-2.94283e-05
6.94	0.000181907		6.94	-6.65451e-05		6.94	-7.57859e-05
6.945	0.000185686		6.945	-8.76168e-05		6.945	-0.00012614
6.95	7.53866e-05		6.95	5.45079e-05		6.95	-8.45052e-05
6.955	2.83023e-05		6.955	5.7487e-05		6.955	-0.000137911
6.96	-0.000154149		6.96	6.38085e-05		6.96	-0.000155931
6.965	-0.000118981		6.965	6.59883e-05		6.965	-0.000157021
6.97	-6.77554e-05		6.97	6.71509e-05		6.97	-0.000153751
6.975	-6.23058e-05		6.975	0.000101883		6.975	-0.0001204
6.98	-0.000117819		6.98	3.99757e-05		6.98	-5.4351e-05
6.985	-5.30779e-05		6.985	4.89857e-05		6.985	-7.55734e-06
6.99	-1.87093e-05		6.99	1.60703e-05		6.99	-1.6422e-05
6.995	-1.52942e-05		6.995	3.06025e-05		6.995	-2.32576e-06
7	-1.77931e-06		7	-6.53099e-05		7	-1.44601e-05
7.005	8.56318e-05		7.005	-6.66905e-05		7.005	3.05115e-06
7.01	-6.20879e-05		7.01	-6.92336e-05		7.01	1.49675e-05
7.015	-9.77644e-05		7.015	-6.32027e-05		7.015	5.90727e-05
7.02	-9.95082e-05		7.02	-6.02963e-05		7.02	-2.19442e-05
7.025	-0.000102124		7.025	-5.70992e-05		7.025	2.2161e-05
7.03	-6.59389e-05		7.03	-6.60365e-05		7.03	5.80554e-05
7.035	-6.04893e-05		7.035	-6.37114e-05		7.035	0.000101943
7.04	-5.46038e-05		7.04	-2.46925e-05		7.04	5.76921e-05
7.045	-5.70743e-05		7.045	3.77233e-05		7.045	0.000112406
7.05	-6.59389e-05		7.05	0.000128767		7.05	6.62661e-05
7.055	-6.94993e-05		7.055	-1.90976e-05		7.055	3.49493e-05
7.06	-6.4195e-05		7.06	-1.60458e-05		7.06	4.78103e-05
7.065	-7.18244e-05		7.065	-2.16758e-06		7.065	4.2724e-05
7.07	-8.27962e-05		7.07	-1.08869e-05		7.07	4.46132e-05
7.075	-9.17335e-05		7.075	0.000255633		7.075	3.32054e-05
7.08	-8.1343e-05		7.08	0.000224244		7.08	0.000139072
7.085	-3.9563e-05		7.085	0.00023369		7.085	0.000101943
7.09	-0.000110916		7.09	0.000216469		7.09	6.57575e-05
7.095	-0.000163159		7.095	0.000222427		7.095	6.72834e-05
7.1	-0.00014216		7.1	0.000215016		7.1	6.16158e-05
7.105	-0.000137292		7.105	0.000184571		7.105	1.8092e-05
7.11	-0.000227028		7.11	0.000178395		7.11	2.3972e-06
7.115	-0.000233059		7.115	0.000179993		7.115	2.71019e-05
7.12	-0.000189026		7.12	0.000182464		7.12	-3.64037e-05
7.125	-4.18155e-05		7.125	0.000215379		7.125	-2.74664e-05
7.13	-4.20334e-05		7.13	0.000221265		7.13	-7.60766e-05
7.135	-9.02803e-05		7.135	0.000225915		7.135	-1.72212e-05
7.14	-8.81731e-05		7.14	0.000227877		7.14	-5.27524e-05
7.145	-7.85092e-05		7.145	0.00020695		7.145	-4.52684e-05
7.15	-6.41224e-05		7.15	0.000147005		7.15	-9.73662e-05
7.155	-5.08981e-05		7.155	9.27276e-05		7.155	-0.000103397
7.16	-4.33413e-05		7.16	0.000106097		7.16	-0.000120763
7.165	-3.43314e-05		7.165	0.000192636		7.165	-0.00013762
7.17	-3.88364e-05		7.17	0.000172509		7.17	-0.000128828
7.175	-1.06439e-05		7.175	0.00017636		7.175	-0.000120545
7.18	-5.70743e-05		7.18	-7.69356e-05		7.18	-0.000113933
7.185	-7.39316e-05		7.185	-8.03507e-05		7.185	-0.000207375
7.19	-0.000112442		7.19	-9.45922e-05		7.19	-0.000235858
7.195	-0.000111715		7.195	-8.67449e-05		7.195	-0.000202652
7.2	-2.25603e-05		7.2	-0.000104619		7.2	-0.00018623
7.205	0.000206975		7.205	-0.000115591		7.205	-0.000104342
7.21	0.000200291		7.21	-0.000114719		7.21	-8.63218e-05
7.215	0.00023168		7.215	-0.000106654		7.215	-8.36333e-05
7.22	0.000236476		7.22	-3.33391e-05		7.22	-1.1917e-05
7.225	0.000341907		7.225	-3.84254e-05		7.225	2.24516e-05
7.23	0.000197966		7.23	-5.45561e-05		7.23	1.59121e-05
7.235	0.00032287		7.235	-6.52372e-05		7.235	0.000104631
7.24	0.000330499		7.24	-4.03145e-05		7.24	1.79466e-05
7.245	0.000321489		7.245	-3.31211e-05		7.245	1.02446e-05
7.25	0.000306376		7.25	-5.5646e-05		7.25	0.000163341
7.255	0.00027564		7.255	-2.64363e-05		7.255	0.000271678
7.26	0.000321271		7.26	-5.87328e-06		7.26	0.000293186
7.265	0.000321998		7.265	2.47896e-05		7.265	0.000303649
7.27	0.000308047		7.27	6.69705e-06		7.27	0.000329662
7.275	0.000383541		7.275	2.07933e-05		7.275	0.000325448
7.28	0.000423796		7.28	4.84771e-05		7.28	0.000314912
7.285	0.000459254		7.285	3.67787e-05		7.285	0.000359162
7.29	0.000522978		7.29	3.34363e-05		7.29	0.000369335
7.295	0.000683994		7.295	3.83772e-05		7.295	0.000367373
7.3	0.000687337		7.3	0.000110747		7.3	0.000383286
7.305	0.000615548		7.305	0.000109585		7.305	0.000611514
7.31	0.000365885		7.31	0.000279175		7.31	0.000522431
7.315	0.000391244		7.315	0.000284044		7.315	0.000540233
7.32	0.00036494		7.32	0.000323571		7.32	0.000600978
7.325	0.00050365		7.325	0.000246914		7.325	0.000521123
7.33	0.000351571		7.33	0.000244298		7.33	0.000495183
7.335	0.000349028		7.335	0.000226714		7.335	0.000496709
7.34	0.000236548		7.34	0.000229112		7.34	0.00040552
7.345	0.000254714		7.345	0.00020201		7.345	0.000427754
7.35	0.000247084		7.35	0.000327495		7.35	0.000457109
7.355	0.000250136		7.355	0.000335633		7.355	0.00033206
7.36	0.000307102		7.36	0.000416069		7.36	0.000437927
7.365	0.00029475		7.365	0.000396523		7.365	0.000431968
7.37	0.000290245		7.37	0.000349511		7.37	0.000468953
7.375	0.000288356		7.375	0.000278158		7.375	0.000442359
7.38	0.00022049		7.38	0.000267477		7.38	0.000456383
7.385	0.000151172		7.385	0.000242482		7.385	0.000479634
7.39	0.000109755		7.39	0.000240011		7.39	0.000455075
7.395	4.40697e-05		7.395	0.000240883		7.395	0.000437709
7.4	-8.09797e-05		7.4	0.000247713		7.4	0.000627644
7.405	-8.33048e-05		7.405	0.000176142		7.405	0.00056719
7.41	-8.44674e-05		7.41	0.00017607		7.41	0.000384448
7.415	-8.17063e-05		7.415	5.97395e-05		7.415	0.000399416
7.42	-8.94084e-05		7.42	0.000100575		7.42	0.000703212
7.425	-8.53393e-05		7.425	8.04479e-05		7.425	0.000691731
7.43	-0.000149644		7.43	8.03025e-05		7.43	0.000675237
7.435	-0.000166938		7.435	8.50982e-05		7.435	0.000666954
7.44	-0.00014979		7.44	8.40809e-05		7.44	0.000659034
7.445	-0.000160834		7.445	0.000121865		7.445	0.000841485
7.45	-0.000172242		7.45	0.000178177		7.45	0.000832984
7.455	-0.000131479		7.455	3.88132e-05		7.455	0.00080748
7.46	-8.22149e-05		7.46	4.08477e-05		7.46	0.000783066
7.465	-4.69744e-05		7.465	-7.01782e-05		7.465	0.000561959
7.47	2.78663e-05		7.47	-0.000107453		7.47	0.000565664
7.475	3.44785e-05		7.475	-0.000103602		7.475	0.00052185
7.48	5.09725e-05		7.48	-6.57459e-05		7.48	0.000577072
7.485	5.21351e-05		7.485	-4.43109e-05		7.485	0.000560942
7.49	3.45511e-05		7.49	-3.3993e-05		7.49	0.000537181
7.495	4.74121e-05		7.495	-2.72356e-05		7.495	0.000520687
7.5	6.00551e-05		7.5	-2.09491e-06		7.5	0.000476292
7.505	3.6077e-05		7.505	-1.41566e-05		7.505	0.000290934
7.51	3.45511e-05		7.51	-2.19313e-05		7.51	0.00036621
7.515	4.04367e-05		7.515	-2.00422e-05		7.515	0.000311061
7.52	4.1018e-05		7.52	-6.70538e-05		7.52	0.000295657
7.525	2.24894e-05		7.525	-0.00010956		7.525	-1.84565e-05
7.53	2.20535e-05		7.53	-0.000128743		7.53	-6.76479e-05
7.535	-5.00261e-05		7.535	-0.000120387		7.535	-2.95736e-05
7.54	-3.68019e-05		7.54	-0.000103893		7.54	-1.88198e-05
7.545	-4.97355e-05		7.545	-0.000106799		7.545	-1.06818e-05
7.55	-3.78191e-05		7.55	-0.000142476		7.55	-0.000193424
7.555	0.000116949		7.555	-0.000199442		7.555	-0.00021435
7.56	0.000125668		7.56	-0.00018738		7.56	-0.000218565
7.565	7.93103e-05		7.565	-0.000111958		7.565	-0.000243415
7.57	3.6295e-05		7.57	-6.39293e-05		7.57	-0.000150263
7.575	-8.30869e-05		7.575	-3.50103e-05		7.575	-0.000133406
7.58	-8.5412e-05		7.58	-3.35571e-05		7.58	-1.03185e-05
7.585	-9.26781e-05		7.585	-7.38112e-05		7.585	-6.78659e-05
7.59	-6.68108e-05		7.59	-8.96513e-05		7.59	-6.51774e-05
7.595	7.42967e-05		7.595	-8.42017e-05		7.595	1.7438e-05
7.6	0.00011179		7.6	-8.48557e-05		7.6	6.15432e-05
7.605	0.000104378		7.605	-9.92425e-05		7.605	6.00173e-05
7.61	0.000123197		7.61	-9.90246e-05		7.61	9.09708e-05
7.615	0.000120872		7.615	-6.66178e-05		7.615	2.5576e-05
7.62	0.000131771		7.62	-6.60365e-05		7.62	1.88186e-05
7.625	0.000134024		7.625	-7.75896e-05		7.625	1.7438e-05
7.63	0.00016178		7.63	-8.39111e-05		7.63	-1.96245e-06
7.635	0.000179655		7.635	-5.96423e-05		7.635	-3.85164e-06
7.64	0.000195931		7.64	-6.22581e-05		7.64	-5.05726e-05
7.645	0.000291916		7.645	-8.34025e-05		7.645	-6.68486e-05
7.65	0.000280872		7.65	-6.13135e-05		7.65	-5.55135e-05
7.655	0.000283051		7.655	-6.4438e-05		7.655	-7.27219e-07
7.66	0.000121236		7.66	-5.46287e-05		7.66	7.40408e-05
7.665	8.33793e-05		7.665	-6.45106e-05		7.665	9.7365e-05
7.67	7.8293e-05		7.67	-0.000147271		7.67	0.000102233
7.675	3.49144e-05		7.675	-0.000195155		7.675	9.51125e-05
7.68	0.000132353		7.68	-0.000214628		7.68	5.74015e-05
7.685	0.000130028		7.685	-0.000215936		7.685	-6.01638e-05
7.69	0.000121962		7.69	-0.000205109		7.69	-1.88979e-06
7.695	0.00010278		7.695	-0.00021114		7.695	4.06168e-05
7.7	-2.45222e-05		7.7	-0.000228797		7.7	-4.14173e-05
7.705	-2.13978e-05		7.705	-0.000227489		7.705	-8.83563e-05
7.71	-1.52216e-05		7.71	-0.000227344		7.71	-8.21074e-05
7.715	-5.21333e-05		7.715	-0.000223493		7.715	-0.000115531
7.72	-4.55212e-05		7.72	-0.000118498		7.72	-6.30703e-05
7.725	-6.73921e-05		7.725	-0.000124747		7.725	-6.6122e-05
7.73	4.90549e-06		7.73	-0.000118425		7.73	-6.56134e-05
7.735	-3.12796e-05		7.735	-0.000109488		7.735	-3.95281e-05
7.74	7.70578e-05		7.74	-0.000132957		7.74	3.8655e-05
7.745	0.00011208		7.745	-0.000132667		7.745	6.7356e-05
7.75	8.39322e-06		7.75	-0.000131431		7.75	7.14977e-05
7.755	1.29709e-05		7.755	-0.000150904		7.755	0.000111098
7.76	1.56309e-06		7.76	-0.000150759		7.76	6.64115e-05
7.765	8.39322e-06		7.765	-0.000116972		7.765	5.54397e-05
7.77	3.5859e-05		7.77	-0.000115228		7.77	3.67658e-05
7.775	3.87655e-05		7.775	-2.78392e-07		7.775	5.37685e-05
7.78	0.000107866		7.78	2.41006e-06		7.78	-3.49505e-05
7.785	2.8375e-05		7.785	-4.20208e-06		7.785	-4.38878e-05
7.79	2.64131e-05		7.79	-8.12577e-06		7.79	0.00019553
7.795	0.000102416		7.795	-1.78623e-05		7.795	0.000146266
7.8	0.000114769		7.8	-1.08142e-05		7.8	0.00013464
7.805	0.000106195		7.805	8.26277e-05		7.805	0.0001289
7.81	5.23531e-05		7.81	7.53616e-05		7.81	0.00020345
7.815	3.75302e-05		7.815	0.000132473		7.815	0.00020236
7.82	7.50233e-05		7.82	0.000136978		7.82	0.00019771
7.825	8.05455e-05		7.825	1.24749e-06		7.825	0.000147719
7.83	7.24075e-05		7.83	-2.05731e-07		7.83	0.000148591
7.835	-5.33969e-06		7.835	-1.94959e-06		7.835	0.000156148
7.84	4.90549e-06		7.84	0.000426241		7.84	0.000177292
7.845	-4.90089e-05		7.845	0.000417376		7.845	9.62751e-05
7.85	-0.000110335		7.85	0.000413453		7.85	7.36049e-05
7.855	-5.177e-05		7.855	0.000414107		7.855	9.286e-05
7.86	-7.88282e-06		7.86	0.000419847		7.86	3.53126e-05
7.865	-5.55768e-06		7.865	0.0004516		7.865	2.32509e-05
7.87	-1.15159e-05		7.87	0.000407422		7.87	-4.01821e-05
7.875	-4.30507e-05		7.875	0.000461118		7.875	-4.04001e-05
7.88	7.63822e-07		7.88	0.000350165		7.88	-1.71486e-05
7.885	-2.00172e-05		7.885	0.000358884		7.885	-1.81713e-06
7.89	3.08897e-06		7.89	0.000370583		7.89	2.90033e-07
7.895	8.7085e-05		7.895	0.000461336		7.895	-0.000234332
7.9	5.22804e-05		7.9	0.000516341		7.9	-0.000222634
7.905	2.95375e-05		7.905	0.000513144		7.905	-0.000256639
7.91	2.35067e-05		7.91	0.000418902		7.91	-0.000246103
7.915	4.59589e-05		7.915	0.000422753		7.915	-0.000322179
7.92	5.80933e-05		7.92	0.000353798		7.92	-0.000324867
7.925	3.61497e-05		7.925	0.000370656		7.925	-0.000334023
7.93	5.89652e-05		7.93	0.000370365		7.93	-0.000336421
7.935	0.000109973		7.935	0.000388167		7.935	-0.000330608
7.94	0.000110482		7.94	0.000388457		7.94	-0.000332061
7.945	0.000108593		7.945	-5.87328e-06		7.945	-0.000349136
7.95	2.82296e-05		7.95	3.03845e-05		7.95	-0.000324141
7.955	4.20352e-05		7.955	3.38722e-05		7.955	-0.000330099
7.96	0.000226521		7.96	3.39449e-05		7.96	-0.000345721
7.965	0.000188302		7.965	1.88314e-05		7.965	-0.000316221
7.97	0.000176749		7.97	-1.88796e-05		7.97	-0.000306412
7.975	0.00019455		7.975	-7.10852e-06		7.975	-0.000293987
7.98	0.000227974		7.98	-5.27396e-05		7.98	-0.000280617
7.985	0.000176749		7.985	-5.37568e-05		7.985	-0.00030663
7.99	0.000130246		7.99	-3.37024e-05		7.99	-0.000297111
7.995	9.19533e-05		7.995	-3.828e-05		7.995	-0.000243705
8	1.82751e-05		8	-0.000123366		8	-0.000237384
8.005	-1.74014e-05		8.005	-4.42006e-06		8.005	-0.000255113
8.01	-1.35504e-05		8.01	1.72329e-05		8.01	-0.0002493
8.015	-1.61662e-05		8.015	3.07478e-05		8.015	-0.000226921
8.02	-3.34595e-05		8.02	5.76323e-05		8.02	-0.000230336
8.025	-1.51489e-05		8.025	6.12654e-05		8.025	-0.000209991
8.03	7.11722e-05		8.03	4.29548e-05		8.03	-0.000141035
8.035	4.36338e-05		8.035	4.66605e-05		8.035	-0.000143288
8.04	4.61485e-06		8.04	3.88132e-05		8.04	-0.000106957
8.045	1.15176e-05		8.045	3.35816e-05		8.045	-0.000111535
8.05	2.58034e-06		8.05	-1.37207e-05		8.05	-0.000111971
8.055	3.21533e-05		8.055	-4.12591e-05		8.055	-0.000126649
8.06	7.29888e-05		8.06	9.25822e-05		8.06	-0.000134423
8.065	-0.000170934		8.065	0.000100502		8.065	-0.000105868
8.07	-0.00018038		8.07	0.000209639		8.07	-0.000130572
8.075	-0.000103069		8.075	0.000210438		8.075	-0.000141326
8.08	-0.000120507		8.08	0.000212691		8.08	-0.000124905
8.085	-0.000152551		8.085	0.000215306		8.085	-0.000117784
8.09	-0.000146738		8.09	0.000271183		8.09	-0.000126067
8.095	-2.79656e-06		8.095	0.000237468		8.095	3.66205e-05
8.1	-3.59583e-06		8.1	0.000239793		8.1	-1.48961e-05
8.105	8.10257e-06		8.105	0.000240738		8.105	-3.15354e-05
8.11	1.65312e-05		8.11	8.07385e-05		8.11	-2.55772e-05
8.115	5.05082e-06		8.115	4.66605e-05		8.115	-1.664e-05
8.12	9.55579e-06		8.12	4.17196e-05		8.12	9.15466e-06
8.125	3.67026e-06		8.125	5.01483e-05		8.125	1.77286e-05
8.13	-2.6702e-05		8.13	5.7269e-05		8.13	4.75923e-05
8.135	-0.000126974		8.135	5.7269e-05		8.135	-7.2667e-06
8.14	-0.000118473		8.14	9.01118e-05		8.14	2.22336e-05
8.145	-0.000123922		8.145	8.2773e-05		8.145	-1.1481e-05
8.15	-0.000130607		8.15	8.24097e-05		8.15	3.44407e-05
8.155	-0.000121742		8.155	9.22916e-05		8.155	5.23879e-05
8.16	-0.000134749		8.16	9.12743e-05		8.16	4.42499e-05
8.165	-0.000191206		8.165	-3.71901e-05		8.165	4.33779e-05
8.17	-0.000137147		8.17	-5.09957e-05		8.17	9.88127e-06
8.175	-0.000126465		8.175	-0.000152648		8.175	0.000106084
8.18	-0.000168899		8.18	-0.000147199		8.18	0.000101725
8.185	8.19987e-05		8.185	-0.000113048		8.185	6.8228e-05
8.19	7.71304e-05		8.19	-0.000126054		8.19	6.11799e-05
8.195	9.23166e-05		8.195	-0.00017946		8.195	6.01626e-05
8.2	-3.79644e-05		8.2	-0.00017699		8.2	-8.96642e-05
8.205	-2.92451e-05		8.205	-0.000185636		8.205	-6.97551e-05
8.21	-5.19153e-05		8.21	-0.00016718		8.21	-5.01366e-05
8.215	-4.27601e-05		8.215	-0.000179823		8.215	-4.79568e-05
8.22	-2.96084e-05		8.22	-0.000168198		8.22	-6.21257e-05
8.225	1.09363e-05		8.225	-0.000172921		8.225	-0.000116767
8.23	1.26802e-05		8.23	-0.000214628		8.23	-0.000124396
8.235	1.86384e-05		8.235	-0.000154102		8.235	-0.000152007
8.24	8.01822e-05		8.24	-0.000110505		8.24	-0.000156294
8.245	9.79114e-05		8.245	-0.000144365		8.245	-0.000193787
8.25	9.16626e-05		8.25	-0.000112176		8.25	-0.000183542
8.255	9.1154e-05		8.255	-8.73988e-05		8.255	-0.000220018
8.26	8.00369e-05		8.26	-9.14302e-06		8.26	-0.000158256
8.265	6.69579e-05		8.265	1.31639e-05		8.265	-0.000152734
8.27	7.08816e-05		8.27	3.42731e-06		8.27	-0.000139582
8.275	1.20263e-05		8.275	8.87688e-06		8.275	0.000480215
8.28	1.11543e-05		8.28	1.08387e-05		8.28	0.000378345
8.285	-1.74741e-05		8.285	6.47907e-06		8.285	0.000379507
8.29	-0.000270043		8.29	-3.71901e-05		8.29	0.000418308
8.295	-0.000271424		8.295	-3.56643e-05		8.295	0.00045987
8.3	-0.000286247		8.3	-2.82528e-05		8.3	0.000469752
8.305	-0.000295983		8.305	-2.29486e-05		8.305	0.000434512
8.31	-0.00025493		8.31	-2.57824e-05		8.31	0.000476146
8.315	-0.000251297		8.315	-4.16951e-05		8.315	0.000457618
8.32	-0.000255003		8.32	-2.01875e-05		8.32	0.000496346
8.325	-0.00026067		8.325	-3.10866e-05		8.325	0.000550551
8.33	-0.000306737		8.33	-3.3993e-05		8.33	0.000552949
8.335	-0.000302741		8.335	-2.44018e-05		8.335	0.0005762
8.34	-0.00026859		8.34	-9.05959e-05		8.34	0.000556655
8.345	-0.000314221		8.345	-0.000135573		8.345	0.000555056
8.35	-0.000347573		8.35	-0.000113339		8.35	0.000567263
8.355	-0.000344012		8.355	-0.000136372		8.355	0.000549243
8.36	-0.000309498		8.36	-0.000150977		8.36	0.000708443
8.365	-0.000292423		8.365	-0.000225455		8.365	0.00059204
8.37	-0.000300488		8.37	-0.000253647		8.37	0.000612095
8.375	-0.000250716		8.375	-0.000244419		8.375	0.000608534
8.38	-0.000217001		8.38	-0.000240641		8.38	1.16978e-05
8.385	-0.000222232		8.385	-0.000226326		8.385	1.51855e-05
8.39	-0.000226229		8.39	-0.000223783		8.39	2.94271e-05
8.395	-0.000151824		8.395	-0.000196463		8.395	7.62878e-06
8.4	-0.000112515		8.4	-0.000186218		8.4	-5.50049e-05
8.405	-9.04983e-05		8.405	-0.000194428		8.405	-6.42328e-05
8.41	-2.67747e-05		8.41	-0.000204238		8.41	-2.82657e-05
8.415	-8.52667e-05		8.415	-0.000202857		8.415	-7.14263e-05
8.42	-9.11522e-05		8.42	-0.000205255		8.42	-7.05543e-05
8.425	-0.00010365		8.425	-0.00022451		8.425	-0.000100418
8.43	-9.91449e-05		8.43	-0.000218988		8.43	-0.000153533
8.435	-0.00010692		8.435	-0.000215355		8.435	-0.000132461
8.44	-0.000105394		8.44	-0.000154973		8.44	0.000167773
8.445	-0.000136202		8.445	-0.000126272		8.445	0.000164213
8.45	-0.000154658		8.45	-0.000131068		8.45	0.000165303
8.455	-0.000134167		8.455	-0.000150904		8.455	0.000161815
8.46	-2.82279e-05		8.46	-0.000157153		8.46	0.000192042
8.465	-5.83095e-05		8.465	-0.000170305		8.465	2.15797e-05
8.47	-6.8918e-05		8.47	-0.000136808		8.47	8.66838e-05
8.475	-3.47674e-05		8.475	-0.000129179		8.475	6.96085e-05
8.48	-8.1125e-05		8.48	-0.000130923		8.48	6.69201e-05
8.485	-0.000103577		8.485	-0.000138479		8.485	4.12708e-05
8.49	-0.000104812		8.49	-0.000157153		8.49	4.64297e-05
8.495	-0.000108809		8.495	-0.000163184		8.495	0.000112042
8.5	-0.000180598		8.5	-0.000187308		8.5	0.000147937
8.505	-0.000198981		8.505	-0.000197189		8.505	0.00018187
8.51	-0.000196147		8.51	-0.000192539		8.51	0.000224522
8.515	-0.000258854		8.515	-0.000187598		8.515	0.000241452
8.52	-0.000248318		8.52	-0.000171903		8.52	0.000242106
8.525	-0.00023691		8.525	-0.000173793		8.525	0.000238618
8.53	-0.000237855		8.53	-0.000171322		8.53	0.000256129
8.535	-0.00024701		8.535	-0.000153302		8.535	0.000265139
8.54	-0.000242432		8.54	-0.000150468		8.54	0.000265866
8.545	-0.000241197		8.545	-0.000213247		8.545	-4.83928e-05
8.55	-0.000201451		8.55	-0.000246454		8.55	-4.83201e-05
8.555	-0.000190407		8.555	-0.000221967		8.555	-4.72302e-05
8.56	-0.0001976		8.56	-0.000217462		8.56	-3.13901e-05
8.565	-0.00017929		8.565	-0.00021986		8.565	-3.05182e-05
8.57	-0.000181252		8.57	-0.000214265		8.57	-1.08997e-05
8.575	-0.000150226		8.575	-0.000236717		8.575	-1.54047e-05
8.58	-0.000177037		8.58	-0.000239042		8.58	1.93272e-05
8.585	-0.000125521		8.585	4.85497e-05		8.585	1.16978e-05
8.59	-6.04167e-05		8.59	5.47986e-05		8.59	9.60571e-05
8.595	-6.21605e-05		8.595	0.00010152		8.595	0.000101071
8.6	0.000206104		8.6	0.000109004		8.6	2.85551e-05
8.605	0.000260163		8.605	0.000102319		8.605	-2.4996e-05
8.61	0.000246721		8.61	0.000198086		8.61	6.12525e-05
8.615	0.000223324		8.615	0.000242409		8.615	2.05624e-05
8.62	0.000239237		8.62	0.000245243		8.62	-3.20441e-05
8.625	0.000340526		8.625	0.000241319		8.625	-4.35972e-05
8.63	0.000384995		8.63	0.000237323		8.63	-3.25527e-05
8.635	0.000384486		8.635	0.000245315		8.635	-4.82474e-05
8.64	0.000398146		8.64	0.000232527		8.64	-5.02093e-05
8.645	0.00040316		8.645	0.000231437		8.645	-4.67942e-05
8.65	0.000407156		8.65	0.0002419		8.65	-3.16081e-05
8.655	0.00036465		8.655	0.000244516		8.655	-3.10268e-05
8.66	0.000358691		8.66	0.000234634		8.66	-3.53138e-05
8.665	0.000358183		8.665	0.000230711		8.665	1.13345e-05
8.67	0.000241053		8.67	0.000281719		8.67	-7.48468e-06
8.675	0.000428373		8.675	0.000287531		8.675	3.48711e-06
8.68	0.000464195		8.68	0.000273145		8.68	-4.93374e-05
8.685	0.000463686		8.685	0.000320883		8.685	3.74924e-05
8.69	0.000407084		8.69	2.8786e-05		8.69	5.34052e-05
8.695	0.000348882		8.695	0.000304679		8.695	-2.71758e-05
8.7	0.000350553		8.7	0.000263481		8.7	1.24971e-05
8.705	7.88743e-05		8.705	0.000253671		8.705	2.9645e-05
8.71	3.30979e-05		8.71	0.000261955		8.71	6.33597e-05
8.715	2.3434e-05		8.715	0.000166115		8.715	3.26913e-06
8.72	2.82296e-05		8.72	0.000194889		8.72	8.13741e-06
8.725	2.08909e-05		8.725	0.000192346		8.725	1.96905e-05
8.73	-8.62113e-05		8.73	0.000349003		8.73	2.20156e-05
8.735	-0.000112151		8.735	0.000409747		8.735	1.65661e-05
8.74	-7.58934e-05		8.74	0.000401827		8.74	-5.15953e-06
8.745	-8.40314e-05		8.745	0.000405969		8.745	0.000211225
8.75	-8.65019e-05		8.75	0.000419992		8.75	0.000239344
8.755	-8.79551e-05		8.755	0.000409384		8.755	0.00023186
8.76	-7.98171e-05		8.76	0.000437431		8.76	0.000226047
8.765	-6.28145e-05		8.765	0.000428566		8.765	0.000256783
8.77	-7.40042e-05		8.77	0.000421954		8.77	0.000211152
8.775	-8.6066e-05		8.775	0.00036942		8.775	0.000198582
8.78	-0.000268881		8.78	0.000367168		8.78	0.000176493
8.785	-0.000313277		8.785	0.000359102		8.785	0.000179835
8.79	-0.000320179		8.79	0.000308167		8.79	5.42771e-05
8.795	-0.000283631		8.795	0.000319938		8.795	4.09075e-05
8.8	-0.000296492		8.8	4.23736e-05		8.8	7.88365e-05
8.805	-0.000270552		8.805	3.49621e-05		8.805	2.48494e-05
8.81	-0.000264376		8.81	5.17468e-05		8.81	3.30601e-05
8.815	-0.000282323		8.815	4.54253e-05		8.815	1.14798e-05
8.82	-0.000282468		8.82	5.21828e-05		8.82	2.17372e-07
8.825	-0.000277091		8.825	-2.53464e-05		8.825	-2.12903e-05
8.83	-0.000290025		8.83	-2.5637e-05		8.83	-1.04638e-05
8.835	-0.000213368		8.835	-0.000194283		8.835	1.81591e-06
8.84	-0.000227464		8.84	-0.000241295		8.84	1.03172e-05
8.845	-0.000258563		8.845	-0.000238824		8.845	1.02446e-05
8.85	-0.000230298		8.85	-0.000232139		8.85	-0.00018267
8.855	-0.000188373		8.855	-0.000213175		8.855	-0.000194514
8.86	-0.000184376		8.86	-0.000141749		8.86	-0.000141253
8.865	-0.000191134		8.865	-0.000172485		8.865	-0.000142416
8.87	-0.000211333		8.87	-0.000173429		8.87	-4.32338e-05
8.875	-0.000178273		8.875	-0.000167762		8.875	-5.95825e-05
8.88	-0.000156256		8.88	-0.000155482		8.88	8.28273e-06
8.885	-0.000154149		8.885	-0.000153738		8.885	3.77104e-05
8.89	-0.000176529		8.89	-0.000153012		8.89	3.92363e-05
8.895	-0.000177037		8.895	-0.000122203		8.895	7.73106e-05
8.9	-0.000177328		8.9	-8.44197e-05		8.9	8.84277e-05
8.905	-0.000136202		8.905	-6.02963e-05		8.905	4.7229e-05
8.91	-0.000163087		8.91	-6.00783e-05		8.91	5.18793e-05
8.915	-0.000118909		8.915	-6.28394e-05		8.915	3.4368e-05
8.92	-0.000109753		8.92	-4.92518e-05		8.92	2.00538e-05
8.925	-0.000110407		8.925	-5.86251e-05		8.925	-2.38334e-05
8.93	-0.0001083		8.93	-6.83617e-05		8.93	5.02081e-05
8.935	-9.49306e-05		8.935	-7.00329e-05		8.935	3.415e-05
8.94	-0.00015691		8.94	-4.67814e-05		8.94	6.32089e-06
8.945	-0.000102124		8.945	-6.15315e-05		8.945	4.79501e-06
8.95	-7.03712e-05		8.95	-7.57004e-05		8.95	4.03989e-05
8.955	-6.27418e-05		8.955	-7.09048e-05		8.955	1.08259e-05
8.96	-0.000103723		8.96	-0.00010026		8.96	-3.12503e-06
8.965	-9.18788e-05		8.965	-0.000140005		8.965	-7.44054e-05
8.97	-9.8273e-05		8.97	-0.000143711		8.97	0.000178019
8.975	-9.74011e-05		8.975	-0.00013521		8.975	9.88182e-05
8.98	-3.5276e-05		8.98	-0.000103965		8.98	9.45312e-05
8.985	-3.76011e-05		8.985	-0.000103965		8.985	0.000124177
8.99	1.34068e-05		8.99	-0.00011065		8.99	9.17701e-05
8.995	2.96102e-05		8.995	-0.000101713		8.995	0.000126284
9	0.000116658		9	-0.000129905		9	7.96357e-05
9.005	8.70123e-05		9.005	-0.000174592		9.005	6.45223e-05
9.01	5.31523e-05		9.01	-0.0001953		9.01	0.000115894
9.015	7.26981e-05		9.015	-0.000168634		9.015	0.000117928
9.02	4.29798e-05		9.02	-0.000179242		9.02	0.000132024
9.025	7.90923e-05		9.025	-0.000152212		9.025	0.000141252
9.03	8.86835e-05		9.03	-0.000153811		9.03	0.000150044
9.035	9.1372e-05		9.035	-0.0001456		9.035	0.000179617
9.04	8.1926e-05		9.04	-0.000135646		9.04	0.000173732
9.045	7.26981e-05		9.045	-0.000159914		9.045	0.000186302
9.05	2.79833e-06		9.05	-0.000157807		9.05	0.000191388
9.055	-4.59571e-05		9.055	-0.000153448		9.055	0.000170825
9.06	-8.25056e-05		9.06	-0.000166236		9.06	0.000175403
9.065	2.85203e-05		9.065	-7.00329e-05		9.065	0.000146847
9.07	1.76938e-05		9.07	-4.48922e-05		9.07	0.000144885
9.075	4.19626e-05		9.075	-4.03872e-05		9.075	-9.5913e-05
9.08	4.76301e-05		9.08	-5.21583e-05		9.08	-6.59767e-05
9.085	-3.53486e-05		9.085	-9.05959e-05		9.085	-5.62401e-05
9.09	-4.7483e-05		9.09	-2.05731e-07		9.09	-0.000150481
9.095	-0.000100743		9.095	1.31639e-05		9.095	-5.91466e-05
9.1	-0.000110625		9.1	0.000115979		9.1	-9.87468e-05
9.105	-0.000196002		9.105	0.000117723		9.105	-9.76569e-05
9.11	-0.000200943		9.11	0.000147659		9.11	-5.15953e-06
9.115	-0.000195493		9.115	0.000140974		9.115	-5.56589e-05
9.12	-0.000165702		9.12	0.000121574		9.12	-3.07362e-05
9.125	-0.000175439		9.125	0.00012775		9.125	-5.17352e-05
9.13	-0.000170353		9.13	8.86586e-05		9.13	-4.22166e-05
9.135	-0.000150298		9.135	9.47621e-05		9.135	-3.87289e-05
9.14	-6.57936e-05		9.14	9.41808e-05		9.14	-0.000132752
9.145	-5.88908e-05		9.145	8.02299e-05		9.145	-0.000133333
9.15	-6.63748e-05		9.15	8.37903e-05		9.15	-0.000138129
9.155	-6.29598e-05		9.155	8.74233e-05		9.155	-0.000152298
9.16	-1.15159e-05		9.16	9.44714e-05		9.16	-0.00016109
9.165	4.0146e-05		9.165	0.000149258		9.165	-0.000145032
9.17	-1.70665e-06		9.17	7.31091e-05		9.17	-0.000137475
9.175	-1.62388e-05		9.175	1.33819e-05		9.175	-8.82109e-05
9.18	-1.50036e-05		9.18	3.37996e-05		9.18	-8.92282e-05
9.185	-2.11798e-05		9.185	3.87405e-05		9.185	-0.000170972
9.19	-2.17611e-05		9.19	6.83862e-05		9.19	-0.000168356
9.195	-2.12524e-05		9.195	1.11294e-05		9.195	-0.000163415
9.2	-1.78374e-05		9.2	3.42731e-06		9.2	-0.000260127
9.205	4.00518e-07		9.205	-0.000104183		9.205	-0.000267393
9.21	4.17888e-06		9.21	-9.49555e-05		9.21	-0.000258237
9.215	0.000314368		9.215	-0.000127435		9.215	-0.000342088
9.22	0.000336893		9.22	-8.46377e-05		9.22	-0.000342669
9.225	0.000314078		9.225	-9.19038e-05		9.225	-0.000369627
9.23	0.000302452		9.23	-9.87339e-05		9.23	-0.000347029
9.235	0.000250427		9.235	-0.000100478		9.235	-0.000252861
9.24	0.000238438		9.24	-0.000103675		9.24	-0.000195822
9.245	0.000145432		9.245	-0.000105419		9.245	-0.000182016
9.25	0.000130028		9.25	-0.000100986		9.25	-0.000175549
9.255	0.000172316		9.255	-0.000101713		9.255	-0.000177439
9.26	0.000173987		9.26	-9.7426e-05		9.26	-0.000165086
9.265	0.000146013		9.265	-6.79257e-05		9.265	-0.000133115
9.27	0.000158583		9.27	-0.000134919		9.27	-0.00013871
9.275	9.04274e-05		9.275	-9.48829e-05		9.275	1.37323e-05
9.28	0.000100891		9.28	-8.62362e-05		9.28	-1.64946e-05
9.285	9.81294e-05		9.285	-0.000107453		9.285	-2.0709e-05
9.29	0.000137802		9.29	-0.000113993		9.29	-1.40242e-05
9.295	0.000128211		9.295	-0.000138116		9.295	1.74325e-06
9.3	0.000140127		9.3	-0.000182948		9.3	3.21155e-05
9.305	0.000129156		9.305	-0.000186944		9.305	4.316e-05
9.31	9.76935e-05		9.31	-0.000154683		9.31	5.33325e-05
9.315	9.26072e-05		9.315	-0.000163257		9.315	6.32144e-05
9.32	-0.000212496		9.32	-0.000150904		9.32	5.59483e-05
9.325	-0.000241488		9.325	-0.000190505		9.325	8.37047e-05
9.33	-0.0002675		9.33	-0.000200459		9.33	9.63477e-05
9.335	-0.00026394		9.335	-0.000190432		9.335	8.95176e-05
9.34	-0.000255584		9.34	-0.000176336		9.34	-2.12903e-05
9.345	-0.000247882		9.345	-0.000147271		9.345	-5.65308e-05
9.35	-1.39863e-05		9.35	-0.000100332		9.35	-5.93646e-05
9.355	-1.41317e-05		9.355	-8.73262e-05		9.355	-5.97279e-05
9.36	0.000113025		9.36	-6.7635e-05		9.36	-5.8202e-05
9.365	0.000114841		9.365	-7.33026e-05		9.365	-6.45235e-05
9.37	9.82021e-05		9.37	-9.83706e-05		9.37	-9.56224e-05
9.375	5.87472e-05		9.375	-9.34297e-05		9.375	-0.000110155
9.38	8.77389e-05		9.38	-0.000161368		9.38	-0.000268483
9.385	0.000115568		9.385	-0.000165291		9.385	-0.000136312
9.39	9.20259e-05		9.39	-0.000173575		9.39	-8.71937e-05
9.395	5.48962e-05		9.395	-0.000169142		9.395	-5.07179e-05
9.4	5.58408e-05		9.4	-0.000167616		9.4	2.2161e-05
9.405	6.87744e-05		9.405	-0.000158461		9.405	-1.51867e-05
9.41	7.28434e-05		9.41	-0.000165364		9.41	3.92308e-06
9.415	7.82203e-05		9.415	-0.000151558		9.415	2.01991e-05
9.42	0.000165559		9.42	-0.000119442		9.42	2.5358e-05
9.425	0.000165195		9.425	-0.000135282		9.425	8.25422e-05
9.43	0.000223905		9.43	-0.000139715		9.43	8.1089e-05
9.435	0.000222888		9.435	-0.000125836		9.435	9.70017e-05
9.44	0.000295186		9.44	-8.73988e-05		9.44	7.38955e-05
9.445	0.00030049		9.445	-4.80166e-05		9.445	0.00011415
9.45	0.00027099		9.45	-7.95514e-05		9.45	8.93723e-05
9.455	0.000245558		9.455	-0.000114792		9.455	8.46493e-05
9.46	0.000284359		9.46	4.23736e-05		9.46	8.0435e-05
9.465	0.000160981		9.465	1.9994e-05		9.465	9.46765e-05
9.47	0.000175077		9.47	1.09114e-05		9.47	0.000159054
9.475	0.000177693		9.475	1.82877e-06		9.475	0.000203668
9.48	0.00015466		9.48	6.18843e-06		9.48	0.00020563
9.485	0.000137657		9.485	7.64165e-06		9.485	0.000417872
9.49	9.55136e-05		9.49	-1.58629e-06		9.49	0.000306265
9.495	9.95826e-05		9.495	9.53083e-06		9.495	0.000259762
9.5	0.000118983		9.5	4.20829e-05		9.5	0.000268917
9.505	0.000151971		9.505	3.95398e-05		9.505	0.000175257
9.51	0.000125305		9.51	3.16924e-05		9.51	0.000179835
9.515	0.000118983		9.515	4.17923e-05		9.515	0.000190734
9.52	0.000120291		9.52	3.35465e-06		9.52	0.000217619
9.525	6.73212e-05		9.525	5.11655e-05		9.525	0.000233314
9.53	9.14446e-05		9.53	4.81864e-05		9.53	0.000182524
9.535	3.81842e-05		9.535	5.24734e-05		9.535	0.000250897
9.54	5.11905e-05		9.54	5.90856e-05		9.54	0.000224667
9.545	-7.15622e-06		9.545	1.54164e-05		9.545	0.0002679
9.55	8.7085e-05		9.55	-3.94426e-05		9.55	0.00023513
9.555	9.15899e-05		9.555	-3.57369e-05		9.555	0.000380379
9.56	-6.76101e-05		9.56	-4.81619e-05		9.56	0.000373186
9.565	-6.23058e-05		9.565	-0.000217534		9.565	0.000412859
9.57	-0.000103795		9.57	-0.000203293		9.57	0.000408063
9.575	4.73179e-07		9.575	-0.000187017		9.575	0.00034463
9.58	1.8929e-05		9.58	-0.000183892		9.58	0.000342596
9.585	2.07456e-05		9.585	-0.000157589		9.585	0.000349716
9.59	8.6112e-06		9.59	-7.57731e-05		9.59	0.000187755
9.595	2.94649e-05		9.595	-8.70706e-06		9.595	0.000201415
9.6	3.33159e-05		9.6	8.07761e-06		9.6	0.000199163
9.605	4.05093e-05		9.605	-2.70176e-05		9.605	0.00023048
9.61	1.34068e-05		9.61	-3.06506e-05		9.61	0.000229608
9.615	2.98282e-05		9.615	7.53616e-05		9.615	0.000242178
9.62	0.00011891		9.62	7.57976e-05		9.62	0.000203087
9.625	0.00015495		9.625	7.47077e-05		9.625	0.000162542
9.63	0.000121599		9.63	8.87688e-06		9.63	0.000125412
9.635	9.79114e-05		9.635	1.43264e-05		9.635	0.000142051
9.64	8.73756e-05		9.64	1.39631e-05		9.64	4.03989e-05
9.645	7.77117e-05		9.645	6.91504e-06		9.645	4.11981e-05
9.65	0.000215259		9.65	6.69705e-06		9.65	5.35505e-05
9.655	0.000158002		9.655	2.69694e-05		9.655	7.35322e-05
9.66	0.000337547		9.66	3.12564e-05		9.66	-4.99186e-05
9.665	0.000283633		9.665	8.03752e-05		9.665	-5.35517e-05
9.67	0.000238946		9.67	7.32544e-05		9.67	-3.68397e-05
9.675	0.000270263		9.675	6.30093e-05		9.675	-4.65762e-05
9.68	0.000185686		9.68	5.05116e-05		9.68	4.35355e-07
9.685	0.000286539		9.685	4.86951e-05		9.685	0.000153096
9.69	0.000304268		9.69	1.2074e-05		9.69	0.000171261
9.695	0.000318437		9.695	-6.86523e-05		9.695	0.000124468
9.7	0.000326139		9.7	-0.000126636		9.7	7.28783e-05
9.705	0.000361888		9.705	-0.000150033		9.705	6.98265e-05
9.71	0.000336748		9.71	-0.000153084		9.71	9.29998e-06
9.715	0.000326139		9.715	-0.000122349		9.715	7.00445e-05
9.72	0.000311171		9.72	-0.000226036		9.72	6.46676e-05
9.725	0.000228192		9.725	-0.000222039		9.725	8.05803e-05
9.73	0.000192225		9.73	-0.000233084		9.73	0.000280616
9.735	0.000241635		9.735	-0.000251104		9.735	0.000289698
9.74	0.000239382		9.74	-0.000239551		9.74	0.000268845
9.745	0.000240472		9.745	-0.000235118		9.745	0.000278727
9.75	0.000235604		9.75	-0.000237008		9.75	0.000325302
9.755	0.000127848		9.755	-0.000236644		9.755	0.000286429
9.76	8.93375e-05		9.76	-0.000259532		9.76	0.000276401
9.765	-3.13523e-05		9.765	-0.000186581		9.765	0.000398835
9.77	-3.24422e-05		9.77	-0.00020867		9.77	0.000404503
9.775	3.04821e-05		9.775	-0.000190287		9.775	0.000349934
9.78	5.83839e-05		9.78	-0.000192176		9.78	0.000344049
9.785	2.16175e-05		9.785	-0.000196318		9.785	0.000323268
9.79	-0.000108228		9.79	-0.000138479		9.79	0.000137401
9.795	-0.00013533		9.795	-8.40564e-05		9.795	0.000125485
9.8	-0.000142887		9.8	-7.78802e-05		9.8	0.000123959
9.805	-0.000157201		9.805	-8.18766e-05		9.805	0.000127447
9.81	-0.000145793		9.81	-8.03507e-05		9.81	0.000279453
9.815	-0.000139544		9.815	-7.38112e-05		9.815	0.000265284
9.82	-0.000115784		9.82	-9.50633e-06		9.82	0.000226193
9.825	-0.00011949		9.825	-1.29214e-05		9.825	0.000263468
9.83	-0.000126683		9.83	1.68345e-06		9.83	0.000310261
9.835	-0.000122542		9.835	9.67615e-06		9.835	0.00016058
9.84	-9.74737e-05		9.84	7.21645e-05		9.84	0.000217764
9.845	8.46145e-05		9.845	5.63244e-05		9.845	0.000212896
9.85	8.58497e-05		9.85	5.34907e-05		9.85	0.000213259
9.855	8.72303e-05		9.855	7.69601e-05		9.855	0.000201197
9.86	0.000100019		9.86	8.3209e-05		9.86	0.000190008
9.865	0.000133588		9.865	8.64061e-05		9.865	0.00017206
9.87	7.07363e-05		9.87	3.47442e-05		9.87	2.28876e-05
9.875	9.06454e-05		9.875	2.0212e-05		9.875	2.23063e-05
9.88	3.64403e-05		9.88	1.25826e-05		9.88	8.39954e-05
9.885	3.36065e-05		9.885	1.142e-05		9.885	9.33686e-05
9.89	4.4215e-05		9.89	1.28732e-05		9.89	9.10435e-05
9.895	8.41059e-05		9.895	-4.11138e-05		9.895	9.11888e-05
9.9	9.05e-05		9.9	-7.78802e-05		9.9	0.000114513
9.905	8.11994e-05		9.905	-8.5001e-05		9.905	0.000140816
9.91	0.000106267		9.91	0.000167205		9.91	0.000136166
9.915	4.98099e-05		9.915	0.000206006		9.915	-1.04638e-05
9.92	0.000121163		9.92	0.000203535		9.92	-6.46743e-06
9.925	0.000106558		9.925	0.000146787		9.925	-2.32576e-06
9.93	0.000147394		9.93	0.000150566		9.93	-4.0836e-05
9.935	0.000155386		9.935	0.000134944		9.935	-8.10175e-05
9.94	0.000175877		9.94	0.000184862		9.94	-0.000139946
9.945	0.000114769		9.945	0.00033091		9.945	-0.000210863
9.95	-6.76827e-05		9.95	0.000334398		9.95	-0.000198583
9.955	7.66218e-05		9.955	0.000335924		9.955	-0.000182743
9.96	0.000125523		9.96	0.00032546		9.96	-0.000195894
9.965	8.22894e-05		9.965	0.000327713		9.965	-0.000196112
9.97	4.15266e-05		9.97	0.000323644		9.97	-0.000183542
9.975	4.39244e-05		9.975	0.000299956		9.975	0.000150407
9.98	3.10634e-05		9.98	0.00029378		9.98	0.000168209
9.985	5.16991e-05		9.985	0.000290874		9.985	0.000255184
[truncated: 70,029 more rows]

## Sheet: c
30 mg/mL			20 mg/mL			10 mg/mL
Time / s	ECL intensity		Time / s	ECL intensity		Time / s	ECL intensity
0			0			0
0.005			0.005			0.005
0.01			0.01			0.01
0.015			0.015			0.015
0.02			0.02			0.02
0.025			0.025			0.025
0.03			0.03			0.03
0.035			0.035			0.035
0.04			0.04			0.04
0.045			0.045			0.045
0.05			0.05			0.05
0.055			0.055			0.055
0.06			0.06			0.06
0.065			0.065			0.065
0.07			0.07			0.07
0.075			0.075			0.075
0.08			0.08			0.08
0.085			0.085			0.085
0.09			0.09			0.09
0.095	0.000131727		0.095	2.14581e-05		0.095	-0.000220891
0.1	0.000171981		0.1	2.24027e-05		0.1	-0.000218421
0.105	0.000188911		0.105	9.75969e-06		0.105	6.02861e-06
0.11	0.000193634		0.11	1.47733e-05		0.11	1.62011e-05
0.115	5.58778e-06		0.115	1.15762e-05		0.115	1.19868e-05
0.12	-1.17055e-05		0.12	1.17215e-05		0.12	1.91076e-05
0.125	5.58691e-05		0.125	1.33201e-05		0.125	2.2014e-05
0.13	4.67865e-05		0.13	2.06588e-05		0.13	2.85535e-05
0.135	5.92115e-05		0.135	-2.22111e-05		0.135	1.86716e-05
0.14	-2.30406e-05		0.14	-0.000113982		0.14	9.29835e-06
0.145	-6.72184e-05		0.145	-0.000114418		0.145	1.24228e-05
0.15	-7.27407e-05		0.15	-0.000106498		0.15	1.58378e-05
0.155	-0.000106019		0.155	-0.000269549		0.155	-5.6698e-06
0.16	-0.000165383		0.16	-0.00027449		0.16	-1.48251e-05
0.165	-0.000155719		0.165	-0.000275507		0.165	-2.10941e-06
0.17	-0.000155719		0.17	-0.000273908		0.17	-4.43456e-06
0.175	-0.000153176		0.175	-0.000275289		0.175	-8.21293e-06
0.18	-0.000172359		0.18	-0.000278486		0.18	-1.40258e-05
0.185	-0.000191178		0.185	-0.000275071		0.185	-3.2191e-05
0.19	-0.000209924		0.19	-0.000271583		0.19	-0.000146051
0.195	-0.000165674		0.195	-0.000271293		0.195	-0.000117422
0.2	-6.11062e-06		0.2	-0.000274344		0.2	-0.00011764
0.205	-2.51478e-05		0.205	-0.00028132		0.205	-0.000111464
0.21	-6.08243e-05		0.21	-0.000267805		0.21	-0.000183762
0.215	-3.37218e-05		0.215	-0.000268168		0.215	-0.000198657
0.22	-7.85448e-06		0.22	-0.000254072		0.22	-0.000202726
0.225	3.02198e-05		0.225	-0.000255453		0.225	-0.000211082
0.23	-2.84175e-05		0.23	-0.000255889		0.23	-0.000186087
0.235	-1.53386e-05		0.235	-0.000273763		0.235	-0.000191536
0.24	-1.21415e-05		0.24	-0.000294036		0.24	-0.000190519
0.245	-8.41484e-05		0.245	-0.000288441		0.245	-0.000192844
0.25	-8.58109e-06		0.25	-0.000347587		0.25	-0.000191682
0.255	-7.85448e-06		0.255	-0.00035042		0.255	-2.84127e-05
0.26	3.11731e-06		0.26	-0.000355361		0.26	-3.01565e-05
0.265	1.75768e-05		0.265	-0.000352092		0.265	-2.60875e-05
0.27	2.07739e-05		0.27	-0.000353036		0.27	-5.22454e-05
0.275	1.67049e-05		0.275	-0.000235616		0.275	-5.3626e-05
0.28	2.8476e-05		0.28	-0.000238741		0.28	-5.30447e-05
0.285	3.11644e-05		0.285	-0.000232346		0.285	-4.20729e-05
0.29	2.87666e-05		0.29	-0.00023191		0.29	-4.32355e-05
0.295	5.50699e-05		0.295	-0.000234308		0.295	-4.53426e-05
0.3	1.81581e-05		0.3	-0.000238886		0.3	-9.5188e-05
0.305	-9.69367e-05		0.305	-0.00024281		0.305	-9.43161e-05
0.31	-0.000105511		0.31	-0.000232564		0.31	-5.95115e-05
0.315	-9.74454e-05		0.315	-0.000207278		0.315	-9.84578e-05
0.32	-0.000125928		0.32	-0.000212655		0.32	-5.13008e-05
0.325	-0.000141042		0.325	-0.000221811		0.325	-5.18821e-05
0.33	-0.000181587		0.33	-0.000221811		0.33	-5.14462e-05
0.335	-0.000147436		0.335	-0.000222465		0.335	-7.0556e-05
0.34	-5.99523e-05		0.34	-0.000220212		0.34	-7.15006e-05
0.345	-4.33857e-05		0.345	-0.000218468		0.345	-7.26631e-05
0.35	-2.77636e-05		0.35	-0.000217669		0.35	-5.7913e-05
0.355	-9.19958e-05		0.355	-0.000219122		0.355	-6.80128e-05
0.36	-4.41123e-05		0.36	-0.000225153		0.36	-0.000235424
0.365	-2.50751e-05		0.365	-0.000225371		0.365	-0.000234697
0.37	-3.82267e-05		0.37	-0.000225952		0.37	-0.000218494
0.375	-4.36676e-06		0.375	-0.000229585		0.375	-0.000215296
0.38	6.24173e-06		0.38	-0.000303481		0.38	-0.000219511
0.385	-2.21687e-05		0.385	-0.000287859		0.385	-0.000224306
0.39	9.87478e-06		0.39	-0.000288586		0.39	-0.000219438
0.395	0.000154906		0.395	-0.000292146		0.395	-0.000239711
0.4	0.000176341		0.4	0.000265889		0.4	-0.000202
0.405	0.000209184		0.405	0.000286452		0.405	-0.0001911
0.41	0.000164715		0.41	0.000287542		0.41	-0.000186886
0.415	0.000167912		0.415	0.000281366		0.415	-0.000222127
0.42	0.00019298		0.42	0.00024133		0.42	-0.000223362
0.425	0.000224515		0.425	0.000266398		0.425	-0.000263253
0.43	0.000220809		0.43	0.000274899		0.43	-0.000256786
0.435	0.000225096		0.435	0.000276425		0.435	-0.000171264
0.44	0.000191527		0.44	0.000273591		0.44	-0.000178021
0.445	0.00010695		0.445	0.000274318		0.445	-0.000162254
0.45	0.000126132		0.45	0.000272138		0.45	-0.000136677
0.455	0.000128893		0.455	0.000268287		0.455	-0.000140892
0.46	9.25629e-05		0.46	0.000292265		0.46	-0.000137913
0.465	0.000117776		0.465	0.000301275		0.465	-0.000133262
0.47	0.000214633		0.47	0.000308687		0.47	-0.000129847
0.475	0.000254669		0.475	0.000311012		0.475	-0.000145179
0.48	0.000454705		0.48	0.00031152		0.48	-0.000151864
0.485	0.00045594		0.485	0.000277733		0.485	-0.000148812
0.49	0.000476212		0.49	0.00026371		0.49	-0.000141836
0.495	0.000470327		0.495	0.000261602		0.495	-0.000152009
0.5	0.000363079		0.5	0.000261602		0.5	-0.000163998
0.505	0.000333143		0.505	-0.000297814		0.505	-0.000197785
0.51	0.000290564		0.51	-0.000317868		0.51	-0.000183907
0.515	0.00032377		0.515	-0.000320411		0.515	-0.000171046
0.52	0.000454342		0.52	-0.000328404		0.52	-0.000173081
0.525	0.000738155		0.525	-0.000276379		0.525	-0.000172354
0.53	0.000716865		0.53	-0.000298541		0.53	-0.000169011
0.535	0.000716429		0.535	-0.000307405		0.535	-0.00017417
0.54	0.00117848		0.54	-0.000312637		0.54	-0.000260419
0.545	0.00117281		0.545	-0.000313945		0.545	-0.000256713
0.55	0.00115973		0.55	-0.000311256		0.55	-0.000267249
0.555	0.00119316		0.555	-0.000307332		0.555	-0.00028694
0.56	0.0011779		0.56	-0.000278995		0.56	-0.000289847
0.565	0.00118044		0.565	-0.000302392		0.565	-0.000263689
0.57	0.00110168		0.57	-0.000270566		0.57	-0.000257658
0.575	0.000986147		0.575	-0.000277396		0.575	-0.000259474
0.58	0.00114571		0.58	-0.00028023		0.58	-0.000266014
0.585	0.000915884		0.585	-0.000276597		0.585	-0.00026674
0.59	0.000979171		0.59	-0.000279358		0.59	-7.23725e-05
0.595	0.000963767		0.595	-0.000277542		0.595	-7.69501e-05
0.6	0.000932014		0.6	-0.000282918		0.6	-8.23997e-05
0.605	0.000893141		0.605	-0.000285825		0.605	-7.75314e-05
0.61	0.00123072		0.61	-0.000282337		0.61	-7.62235e-05
0.615	0.00123806		0.615	-0.000247024		0.615	-3.51701e-05
0.62	0.00120529		0.62	-0.000239685		0.62	-3.85125e-05
0.625	0.00111381		0.625	0.000235662		0.625	-2.6907e-06
0.63	0.000800789		0.63	0.000182838		0.63	3.41282e-06
0.635	0.000840607		0.635	0.000186834		0.635	7.01155e-05
0.64	0.000843005		0.64	0.000181966		0.64	0.000316073
0.645	0.000405877		0.645	0.000195626		0.645	0.000318252
0.65	0.000565149		0.65	0.000201512		0.65	0.000322249
0.655	0.000567983		0.655	0.000308832		0.655	0.000322467
0.66	0.000557302		0.66	0.000301639		0.66	0.00031847
0.665	0.000585131		0.665	0.000272211		0.665	0.00032036
0.67	0.000630326		0.67	0.000265889		0.67	0.000298852
0.675	0.000640135		0.675	0.000242347		0.675	0.00029442
0.68	0.00063643		0.68	0.000241548		0.68	0.000296164
0.685	0.000434868		0.685	0.000248814		0.685	0.000302267
0.69	0.000424914		0.69	0.000252665		0.69	0.000311204
0.695	0.000355813		0.695	0.000241693		0.695	0.000117345
0.7	0.000370273		0.7	0.000230721		0.7	0.000119162
0.705	0.000391998		0.705	0.000287179		0.705	0.00013304
0.71	0.000489945		0.71	0.000292265		0.71	0.000139216
0.715	0.000140374		0.715	0.000290303		0.715	0.000135147
0.72	0.000136741		0.72	0.000245326		0.72	7.96341e-05
0.725	0.000133253		0.725	0.000242347		0.725	6.73544e-05
0.73	9.27082e-05		0.73	-0.00022479		0.73	6.66278e-05
0.735	9.40888e-05		0.735	-0.000221665		0.735	0.000109788
0.74	0.000236431		0.74	-0.000221084		0.74	0.000142704
0.745	0.000236068		0.745	-0.000219921		0.745	-0.000106959
0.75	0.000252417		0.75	-0.000231402		0.75	3.66915e-05
0.755	0.000153453		0.755	-0.000228205		0.755	3.39304e-05
0.76	0.000170601		0.76	-0.000323463		0.76	2.81902e-05
0.765	0.000200682		0.765	-0.000322228		0.765	2.91348e-05
0.77	0.000191818		0.77	-0.000317723		0.77	3.00067e-05
0.775	0.000142263		0.775	-0.000312128		0.775	2.76816e-05
0.78	0.000148221		0.78	-0.000328549		0.78	7.54198e-05
0.785	0.000145605		0.785	-0.00031954		0.785	7.46932e-05
0.79	0.000140374		0.79	-0.00032557		0.79	0.000108335
0.795	0.000193126		0.795	-0.000281756		0.795	0.000100488
0.8	0.000209983		0.8	-0.000283064		0.8	0.000132531
0.805	0.000197413		0.805	-0.00026904		0.805	0.000131078
0.81	0.000175033		0.81	-0.000318668		0.81	0.000126064
0.815	9.24902e-05		0.815	-0.000316342		0.815	0.00012541
0.82	9.5106e-05		0.82	-0.000310602		0.82	0.000124103
0.825	9.31442e-05		0.825	-0.00031053		0.825	0.000134275
0.83	9.1255e-05		0.83	-0.000311983		0.83	0.000221759
0.835	9.467e-05		0.835	-0.000312855		0.835	0.000196037
0.84	0.000170237		0.84	-0.000312709		0.84	0.000169007
0.845	-6.18328e-06		0.845	-0.000319394		0.845	6.7863e-05
0.85	0.000466476		0.85	-0.000317796		0.85	0.000139652
0.855	0.000501571		0.855	-0.000281102		0.855	2.72456e-05
0.86	0.000466694		0.86	-0.000264971		0.86	4.14871e-05
0.865	0.000468292		0.865	-0.000275798		0.865	4.14871e-05
0.87	0.000375795		0.87	-0.000272092		0.87	4.49749e-05
0.875	0.000355305		0.875	-0.00027122		0.875	0.000395782
0.88	0.000363007		0.88	-0.000257414		0.88	0.000397744
0.885	0.000348983		0.885	-0.000254726		0.885	0.000344628
0.89	0.000362861		0.89	-0.000258068		0.89	0.000346082
0.895	0.000376812		0.895	-0.0002532		0.895	0.000315128
0.9	0.000320791		0.9	-0.000263736		0.9	0.000318616
0.905	0.000329583		0.905	-0.000261483		0.905	0.000289043
0.91	0.000362498		0.91	-0.000265262		0.91	0.000291804
0.915	0.000372235		0.915	-0.000269113		0.915	0.000294274
0.92	0.000438356		0.92	-0.000275071		0.92	0.000288752
0.925	0.000477302		0.925	-0.000276306		0.925	0.000292603
0.93	0.000516467		0.93	-0.000267514		0.93	0.000287808
0.935	0.000521553		0.935	-0.000262137		0.935	0.000207445
0.94	0.000528819		0.94	-0.000232274		0.94	0.000212095
0.945	0.000472071		0.945	-0.000224935		0.945	0.000248425
0.95	0.000472361		0.95	-0.000141012		0.95	0.000258816
0.955	-2.97751e-07		0.955	-0.000131493		0.955	0.000191023
0.96	-3.69188e-05		0.96	-0.000152492		0.96	0.000174457
0.965	-8.07334e-05		0.965	-0.00017509		0.965	0.000155201
0.97	-3.89533e-05		0.97	-9.93043e-05		0.97	0.000150551
0.975	-2.96528e-05		0.975	-9.98129e-05		0.975	0.000183685
0.98	-1.73731e-05		0.98	-7.816e-05		0.98	-0.000170973
0.985	-2.40579e-05		0.985	-9.37821e-05		0.985	-0.000166759
0.99	-2.00615e-05		0.99	-8.92045e-05		0.99	-0.00016051
0.995	-3.29225e-05		0.995	-9.34188e-05		0.995	-0.000167922
1	-3.72821e-05		1	-9.8723e-05		1	-5.74246e-06
1.005	0.000132744		1.005	-0.000137161		1.005	3.07333e-05
1.01	0.000113344		1.01	-0.000127133		1.01	3.8508e-05
1.015	7.4107e-05		1.015	-0.000119649		1.015	3.5093e-05
1.02	8.60234e-05		1.02	-0.000117397		1.02	1.98342e-05
1.025	3.94478e-05		1.025	-0.00011311		1.025	7.08421e-05
1.03	6.60503e-06		1.03	-0.000115144		1.03	7.28766e-05
1.035	-2.52204e-05		1.035	-0.000116888		1.035	7.22227e-05
1.04	-2.84088e-06		1.04	-0.00012895		1.04	0.000101069
1.045	-1.25774e-05		1.045	-0.000158232		1.045	9.03153e-05
1.05	1.9902e-05		1.05	-0.00014915		1.05	3.70548e-05
1.055	-1.60565e-06		1.055	-0.000224717		1.055	7.14234e-05
1.06	7.60689e-05		1.06	-0.000161139		1.06	8.80628e-05
1.065	3.82125e-05		1.065	-0.00014944		1.065	7.53471e-05
1.07	5.75403e-05		1.07	-0.000115435		1.07	8.63916e-05
1.075	4.42521e-06		1.075	-0.00019311		1.075	0.000359597
1.08	3.37076e-05		1.08	-0.000195144		1.08	0.000322467
1.085	2.72407e-05		1.085	-0.000218396		1.085	0.000323702
1.09	0.000121773		1.09	-0.000214617		1.09	0.000332131
1.095	0.000157812		1.095	-0.000216942		1.095	0.000330605
1.1	0.000265859		1.1	-0.000218759		1.1	0.000333802
1.105	0.000269129		1.105	-0.000220503		1.105	0.00023571
1.11	9.21269e-05		1.11	-0.000215198		1.11	0.000199307
1.115	8.60961e-05		1.115	-0.00021607		1.115	0.000193203
1.12	0.000102735		1.12	-0.000222319		1.12	0.000198362
1.125	8.04285e-05		1.125	-0.000223918		1.125	0.000448679
1.13	6.05194e-05		1.13	-0.000172038		1.13	0.000405518
1.135	6.46611e-05		1.135	-0.000171021		1.135	0.000455654
1.14	0.000103462		1.14	-0.000164554		1.14	0.000450205
1.145	7.7958e-05		1.145	-0.000153073		1.145	0.000411113
1.15	7.91933e-05		1.15	-0.000151983		1.15	0.000414238
1.155	0.000108839		1.155	-0.000169495		1.155	0.000435963
1.16	0.000112763		1.16	-0.000176906		1.16	0.000444973
1.165	5.55785e-05		1.165	-0.000248695		1.165	0.000425936
1.17	6.83668e-05		1.17	-0.000271947		1.17	0.000428334
1.175	5.66684e-05		1.175	-0.000278849		1.175	0.000420995
1.18	4.97656e-05		1.18	-0.000280012		1.18	0.00016007
1.185	1.98293e-05		1.185	-0.000279576		1.185	0.000161378
1.19	1.41618e-05		1.19	-0.000275434		1.19	0.00016828
1.195	-8.60376e-05		1.195	-0.000278922		1.195	0.000188335
1.2	-7.58651e-05		1.2	-0.000285098		1.2	0.000185864
1.205	-0.000149834		1.205	-0.00027478		1.205	0.000211804
1.21	-0.000151796		1.21	-0.000272819		1.21	0.000148517
1.215	-0.00014453		1.215	-0.000269912		1.215	0.000147209
1.22	-0.000138063		1.22	-0.000281175		1.22	0.000143503
1.225	-1.76637e-05		1.225	-0.000282482		1.225	0.000173076
1.23	0.000212744		1.23	-0.000276524		1.23	-6.35805e-05
1.235	0.000194724		1.235	-0.000329857		1.235	-6.86668e-05
1.24	0.000191454		1.24	-0.000334072		1.24	-0.000125415
1.245	0.000146986		1.245	-0.000340539		1.245	-0.000121709
1.25	0.000183534		1.25	-0.000334726		1.25	-0.00011517
1.255	0.000184479		1.255	-0.000318522		1.255	-0.000120837
1.26	0.000104407		1.26	-0.000321937		1.26	-0.000152299
1.265	0.000104625		1.265	-0.000321283		1.265	-0.000177949
1.27	7.97019e-05		1.27	-0.000314962		1.27	-0.000171918
1.275	6.31352e-05		1.275	-0.000315543		1.275	-0.000176423
1.28	0.000109202		1.28	-0.000250584		1.28	-0.000182454
1.285	0.00022575		1.285	-0.000199504		1.285	-0.000187177
1.29	0.000324787		1.29	-0.000195362		1.29	-0.000184343
1.295	0.000350073		1.295	-0.000199867		1.295	-0.000191464
1.3	0.000422661		1.3	-0.000199504		1.3	-0.000225251
1.305	0.000418665		1.305	-0.000159032		1.305	-0.000185142
1.31	0.000745639		1.31	-0.000162229		1.31	-0.000207376
1.315	0.000760317		1.315	-0.000158305		1.315	-0.000212535
1.32	0.00075494		1.32	-0.000170875		1.32	-0.000212317
1.325	0.000742587		1.325	-7.52536e-05		1.325	-0.00020665
1.33	0.000601843		1.33	-3.79785e-05		1.33	-0.000188557
1.335	0.000380155		1.335	-3.638e-05		1.335	-0.000194297
1.34	0.000389601		1.34	-2.29377e-05		1.34	-0.000196841
1.345	0.000382044		1.345	-1.90867e-05		1.345	-0.000188412
1.35	0.000379646		1.35	-1.14573e-05		1.35	-0.000181437
1.355	0.000341862		1.355	-1.61803e-05		1.355	-0.000114153
1.36	0.000337067		1.36	-3.638e-05		1.36	-0.000115969
1.365	0.000595086		1.365	-1.34918e-05		1.365	-0.000108994
1.37	0.000588474		1.37	1.75344e-05		1.37	-0.000133698
1.375	0.000587965		1.375	1.10676e-05		1.375	-0.000126723
1.38	0.000592833		1.38	5.836e-06		1.38	-0.0001313
1.385	0.000556503		1.385	-1.26925e-05		1.385	-0.000126868
1.39	0.000441117		1.39	-4.0449e-05		1.39	-0.000123744
1.395	0.00039941		1.395	-4.58986e-05		1.395	-0.000126723
1.4	0.000377539		1.4	-4.80784e-05		1.4	-0.000122654
1.405	0.000319846		1.405	-5.06942e-05		1.405	-0.000122944
1.41	0.000276686		1.41	-8.59347e-05		1.41	-0.000160946
1.415	-6.07516e-05		1.415	-8.65887e-05		1.415	-0.000141546
1.42	-7.29587e-05		1.42	-8.39002e-05		1.42	-0.00014576
1.425	-2.96528e-05		1.425	-7.53262e-05		1.425	-0.000120983
1.43	-3.1106e-05		1.43	-0.000115726		1.43	-0.000119602
1.435	3.75586e-05		1.435	-0.000147478		1.435	-0.000113063
1.44	4.27175e-05		1.44	-0.000151765		1.44	-0.00011735
1.445	3.76312e-05		1.445	-0.000165789		1.445	-0.000113644
1.45	3.6396e-05		1.45	-0.000164554		1.45	-9.75132e-05
1.455	4.20636e-05		1.455	-0.000169422		1.455	-0.000107177
1.46	9.95383e-05		1.46	-0.000165934		1.46	-0.000180056
1.465	0.000383933		1.465	-0.00016172		1.465	-0.000176859
1.47	0.000120174		1.47	-0.000178359		1.47	-0.000172136
1.475	0.00014437		1.475	-0.000208005		1.475	-0.000178675
1.48	0.00031149		1.48	-0.000210403		1.48	-0.000188485
1.485	0.000302408		1.485	-0.000208368		1.485	-0.000108848
1.49	0.000284606		1.49	-0.000276379		1.49	-0.000103181
1.495	0.000298048		1.495	-0.000294036		1.495	-0.000107468
1.5	0.00023585		1.5	-0.000291638		1.5	-0.000107976
1.505	0.000272253		1.505	-0.000290112		1.505	-0.000115024
1.51	0.000259901		1.51	-0.000285462		1.51	4.22864e-05
1.515	0.000264043		1.515	-0.000285462		1.515	4.31583e-05
1.52	0.00024239		1.52	-0.0002928		1.52	2.13601e-05
1.525	0.000351163		1.525	-0.000298323		1.525	2.54291e-05
1.53	0.000299719		1.53	-0.000283427		1.53	-3.27199e-06
1.535	0.000320209		1.535	-0.000329203		1.535	-3.19933e-06
1.54	0.000306477		1.54	-0.000334072		1.54	-5.97295e-05
1.545	0.000315051		1.545	-0.000340175		1.545	-5.18821e-05
1.55	0.000331763		1.55	-0.00034141		1.55	-4.78858e-05
1.555	0.000338665		1.555	-0.000345043		1.555	-7.90573e-05
1.56	0.000354505		1.56	-0.000347151		1.56	-8.06558e-05
1.565	0.000347457		1.565	-0.000345552		1.565	-7.66595e-05
1.57	0.000100628		1.57	-0.00031845		1.57	-6.04561e-05
1.575	0.000144079		1.575	-0.000321937		1.575	-6.61963e-05
1.58	0.00017685		1.58	-0.000327096		1.58	2.04155e-05
1.585	2.46249e-05		1.585	-0.000326224		1.585	2.27406e-05
1.59	2.65141e-05		1.59	-0.000321647		1.59	-4.51973e-05
1.595	6.09554e-05		1.595	-0.000321429		1.595	-4.38168e-05
1.6	0.000434941		1.6	-0.000326152		1.6	-4.68685e-05
1.605	0.000436612		1.605	-0.000328622		1.605	-4.63599e-05
1.61	0.000466621		1.61	-0.000324916		1.61	-4.51247e-05
1.615	0.000556503		1.615	-0.000327532		1.615	-0.000200474
1.62	0.00059138		1.62	-0.000329131		1.62	-0.000204979
1.625	0.000582079		1.625	-0.00031765		1.625	-0.000202
1.63	0.000494523		1.63	-0.000321429		1.63	-0.000193644
1.635	0.000506512		1.635	-0.000337559		1.635	-0.000189502
1.64	0.000756538		1.64	-0.000349621		1.64	-0.000185869
1.645	0.000710181		1.645	-0.000334871		1.645	-0.000180419
1.65	0.000687656		1.65	-0.000314017		1.65	0.00013195
1.655	0.000669636		1.655	-0.000312128		1.655	0.000124393
1.66	0.000669054		1.66	-0.000311256		1.66	0.000188916
1.665	0.000662733		1.665	-0.000315616		1.665	0.000197926
1.67	0.000616739		1.67	-0.000271511		1.67	0.000200324
1.675	0.000760898		1.675	-0.000238959		1.675	0.000191895
1.68	0.000737574		1.68	-0.000186933		1.68	0.000188262
1.685	0.000756175		1.685	-6.55897e-05		1.685	0.000105138
1.69	0.000772596		1.69	-6.1448e-05		1.69	0.000108045
1.695	0.000786111		1.695	-6.80601e-05		1.695	0.000183902
1.7	0.000767147		1.7	-7.41636e-05		1.7	0.00024392
1.705	0.000380954		1.705	-6.47904e-05		1.705	0.000245955
1.71	0.000371217		1.71	-6.02854e-05		1.71	0.000246899
1.715	0.000303134		1.715	-6.15207e-05		1.715	0.000258598
1.72	0.000215868		1.72	0.000114537		1.72	0.000290569
1.725	0.000253143		1.725	0.000114682		1.725	0.000297108
1.73	0.0002809		1.73	0.000108288		1.73	0.000346663
1.735	0.000302335		1.735	0.000109378		1.735	0.000342085
1.74	0.000467638		1.74	0.000106253		1.74	0.000345428
1.745	0.00021427		1.745	0.000112575		1.745	0.000339542
1.75	0.000293761		1.75	0.000130086		1.75	0.000333802
1.755	0.00029318		1.755	0.000173683		1.755	1.53292e-05
1.76	0.000304151		1.76	0.00017797		1.76	1.49659e-05
1.765	0.000295723		1.765	0.00017579		1.765	3.64735e-05
1.77	0.000287221		1.77	0.000177316		1.77	3.72001e-05
1.775	0.000311635		1.775	0.000127906		1.775	4.76633e-05
1.78	0.000134634		1.78	6.30201e-05		1.78	4.35943e-05
1.785	0.000140664		1.785	1.3756e-05		1.785	5.30402e-05
1.79	6.99653e-05		1.79	-9.97403e-05		1.79	0.000357635
1.795	7.93386e-05		1.795	-0.000105771		1.795	0.000352766
1.8	7.94113e-05		1.8	-0.000110785		1.8	0.000315055
1.805	6.45884e-05		1.805	-8.92771e-05		1.805	0.000254311
1.81	9.97563e-05		1.81	-9.45814e-05		1.81	0.000256854
1.815	0.000113126		1.815	-9.45087e-05		1.815	0.00031026
1.82	0.000116686		1.82	-9.66159e-05		1.82	0.00029798
1.825	0.000113126		1.825	-0.000271801		1.825	0.000266373
1.83	0.000156722		1.83	-0.000270566		1.83	0.000263684
1.835	0.000137758		1.835	-0.000271147		1.835	0.000212022
1.84	9.16909e-05		1.84	-0.000264899		1.84	0.000206209
1.845	-4.17145e-05		1.845	-0.000212001		1.845	0.000205919
1.85	-5.87171e-05		1.85	-0.000208586		1.85	0.000207735
1.855	-0.000137409		1.855	-0.000239104		1.855	0.000204102
1.86	6.03014e-05		1.86	-0.000304426		1.86	0.000204611
1.865	0.000121337		1.865	-0.000302392		1.865	0.000207009
1.87	0.00031367		1.87	-0.000300139		1.87	0.00013195
1.875	0.000307857		1.875	-0.000292655		1.875	0.000126573
1.88	0.000286277		1.88	-0.000295416		1.88	0.000108989
1.885	0.000283879		1.885	-0.000289095		1.885	0.000107827
1.89	0.000274796		1.89	-0.000292873		1.89	0.000232731
1.895	0.000281045		1.895	-0.000278777		1.895	-7.61509e-05
1.9	0.000239338		1.9	-0.000279213		1.9	-8.11645e-05
1.905	0.000405586		1.905	-0.000270857		1.905	-9.53333e-05
1.91	0.000412925		1.91	-0.000287714		1.91	-9.61326e-05
1.915	0.000378556		1.915	-0.000287205		1.915	-8.6614e-05
1.92	0.000397012		1.92	-0.000292219		1.92	-0.000145106
1.925	0.000426004		1.925	-0.0002936		1.925	-0.000144379
1.93	0.000428474		1.93	-0.000292728		1.93	-0.000145687
1.935	0.000312217		1.935	-0.000278413		1.935	-0.000147213
1.94	0.000310618		1.94	-0.000267878		1.94	-0.00015012
1.945	0.000314179		1.945	-0.000271801		1.945	-0.000146923
1.95	0.000285405		1.95	-0.000293309		1.95	8.35376e-06
1.955	0.000307421		1.955	-0.000286697		1.955	-8.74176e-07
1.96	0.000304587		1.96	-0.000292728		1.96	3.36398e-05
1.965	0.000114942		1.965	-0.000296361		1.965	0.000389097
1.97	5.21634e-05		1.97	-0.000294326		1.97	0.000663174
1.975	-0.000139516		1.975	-0.000299703		1.975	0.000669641
1.98	-0.0001175		1.98	-0.000305007		1.98	0.000667897
1.985	-0.000107691		1.985	-0.000303627		1.985	0.000677415
1.99	0.000144806		1.99	-0.000285244		1.99	0.000677706
1.995	0.000123226		1.995	-0.000286333		1.995	0.000811693
2	0.000153525		2	-0.000293818		2	0.000853037
2.005	0.000229674		2.005	-0.000291129		2.005	0.000860593
2.01	9.69225e-05		2.01	-0.000186134		2.01	0.000838287
2.015	0.000149965		2.015	-0.000188387		2.015	0.000865898
2.02	0.000179175		2.02	-0.000195871		2.02	0.000867569
2.025	0.000159048		2.025	-0.000198704		2.025	0.000868441
2.03	0.000133398		2.03	-0.000198922		2.03	0.000873527
2.035	0.000131582		2.035	-0.000201466		2.035	0.000873091
2.04	0.000234106		2.04	-0.000222174		2.04	0.000869676
2.045	0.000279519		2.045	-0.000233146		2.045	0.000876579
2.05	0.000354433		2.05	-0.000231329		2.05	0.000878831
2.055	0.000347603		2.055	-0.000213237		2.055	0.000734817
2.06	0.000577211		2.06	-0.00023409		2.06	0.00074964
2.065	0.00057227		2.065	-0.000231983		2.065	0.000716362
2.07	0.000565585		2.07	-0.000221883		2.07	0.00036679
2.075	0.000568056		2.075	-0.000230167		2.075	9.62008e-05
2.08	0.000562824		2.08	-0.000198486		2.08	8.4575e-05
2.085	0.000546548		2.085	-0.000195943		2.085	0.000106446
2.09	0.000572343		2.09	-0.000195871		2.09	0.000187536
2.095	0.000337866		2.095	-0.000184027		2.095	0.000181723
2.1	0.000353488		2.1	5.21937e-05		2.1	-8.05832e-05
2.105	0.000337793		2.105	4.08586e-05		2.105	-9.55513e-05
2.11	0.000259102		2.11	4.36197e-05		2.11	-9.46794e-05
2.115	0.00021674		2.115	-6.03581e-05		2.115	-0.00010754
2.12	0.000192108		2.12	-6.37731e-05		2.12	-0.000133626
2.125	0.000175687		2.125	-6.1012e-05		2.125	-0.000142708
2.13	0.000164933		2.13	-5.50538e-05		2.13	-0.000136677
2.135	0.000159338		2.135	0.000134736		2.135	-0.000140165
2.14	0.000164207		2.14	0.000292774		2.14	-0.000144379
2.145	6.41525e-05		2.145	0.000301275		2.145	2.13601e-05
2.15	2.04833e-05		2.15	0.000317842		2.15	2.12874e-05
2.155	-5.02158e-05		2.155	0.000319876		2.155	2.47751e-05
2.16	-1.27954e-05		2.16	0.000275481		2.16	9.87964e-06
2.165	-0.000257372		2.165	0.000280058		2.165	-8.74176e-07
2.17	-0.000230923		2.17	0.00027875		2.17	7.04155e-08
2.175	-0.000170833		2.175	0.00027301		2.175	-4.07126e-06
2.18	-0.000140025		2.18	0.00028202		2.18	-6.46907e-06
2.185	-0.000127018		2.185	0.000262256		2.185	7.11852e-06
2.19	-0.00013225		2.19	0.000270031		2.19	-1.26452e-05
2.195	-0.00017047		2.195	0.000277224		2.195	-3.35716e-05
2.2	-0.000177082		2.2	0.000240821		2.2	-2.4707e-05
2.205	-0.000162114		2.205	4.38278e-06		2.205	-1.94754e-05
2.21	-0.000158408		2.21	6.70793e-06		2.21	-1.23546e-05
2.215	-0.000109943		2.215	-2.67513e-07		2.215	-1.70049e-05
2.22	-3.19052e-05		2.22	-4.12835e-07		2.22	-1.83855e-05
2.225	-6.97616e-05		2.225	3.64262e-05		2.225	-1.66416e-05
2.23	-8.42938e-05		2.23	3.73708e-05		2.23	-1.55517e-05
2.235	-7.35399e-05		2.235	3.41738e-05		2.235	7.69981e-06
2.24	-3.0452e-05		2.24	-0.000117324		2.24	4.79337e-06
2.245	-3.52476e-05		2.245	-0.000275507		2.245	5.01136e-06
2.25	-3.26319e-05		2.25	-0.000274417		2.25	-0.000155787
2.255	-3.56836e-05		2.255	-0.000288005		2.255	-0.000156296
2.26	-4.3313e-05		2.26	-0.000294907		2.26	-0.000158258
2.265	-6.94709e-05		2.265	-0.000299485		2.265	-0.000121419
2.27	-8.16053e-05		2.27	-0.000296215		2.27	-0.00012418
2.275	-0.000106819		2.275	-0.000294762		2.275	-0.000122872
2.28	-0.000167636		2.28	-0.00028459		2.28	-0.00012527
2.285	-0.00020106		2.285	-0.000287133		2.285	-0.000119747
2.29	-0.000155792		2.29	-0.000291928		2.29	-0.000115606
2.295	-0.000141333		2.295	-0.000298395		2.295	-0.000121927
2.3	-0.00014017		2.3	-0.000253273		2.3	-0.000186741
2.305	-0.000105583		2.305	-0.000217306		2.305	-0.000107032
2.31	-6.01703e-05		2.31	-0.000213091		2.31	-0.000119166
2.315	-8.00794e-05		2.315	-0.000214181		2.315	-0.000146559
2.32	-0.000101878		2.32	-0.000213164		2.32	-0.000146196
2.325	-0.000178244		2.325	-0.000197905		2.325	-7.75314e-05
2.33	-0.000163567		2.33	-0.000230457		2.33	-8.33443e-05
2.335	-0.00016393		2.335	-0.000234236		2.335	-5.35533e-05
2.34	-0.000157318		2.34	-0.000243318		2.34	-8.55241e-05
2.345	-0.000163494		2.345	-0.000275362		2.345	-3.48068e-05
2.35	-0.000152304		2.35	-0.00027013		2.35	-1.1846e-05
2.355	-1.62831e-05		2.355	-0.000239758		2.355	-7.63164e-06
2.36	-1.69371e-05		2.36	-0.000202919		2.36	-1.5479e-05
2.365	4.03197e-05		2.365	-0.000181702		2.365	0.000188044
2.37	2.85486e-05		2.37	-0.000153219		2.37	0.00015927
2.375	4.40254e-05		2.375	-0.000145153		2.375	0.000161959
2.38	7.42523e-05		2.38	-0.000107224		2.38	0.000168789
2.385	7.01107e-05		2.385	-0.00011529		2.385	0.000168498
2.39	7.55602e-05		2.39	-0.000121539		2.39	0.000166028
2.395	2.70954e-05		2.395	-0.000121466		2.395	0.000149025
2.4	0.00011625		2.4	-2.67513e-07		2.4	0.000150478
2.405	0.000111237		2.405	-5.37459e-05		2.405	0.000199161
2.41	8.05012e-05		2.41	-7.54715e-05		2.41	0.000115747
2.415	9.39434e-05		2.415	-6.27559e-05		2.415	0.000116401
2.42	0.000100556		2.42	-6.61709e-05		2.42	0.000147935
2.425	7.30898e-05		2.425	4.31837e-05		2.425	0.000151205
2.43	6.50244e-05		2.43	2.58904e-05		2.43	0.000117345
2.435	5.60144e-05		2.435	2.37106e-05		2.435	0.00011146
2.44	7.21452e-05		2.44	2.58904e-05		2.44	7.41119e-05
2.445	5.65957e-05		2.445	3.65716e-05		2.445	0.000100415
2.45	4.33715e-05		2.45	3.70802e-05		2.45	5.73272e-05
2.455	9.27809e-05		2.455	3.41011e-05		2.455	4.09058e-05
2.46	-4.12785e-05		2.46	-4.55451e-06		2.46	2.97161e-05
2.465	5.3762e-05		2.465	-1.08033e-05		2.465	6.56105e-05
2.47	-1.17782e-05		2.47	-2.02493e-05		2.47	-0.000131228
2.475	-9.81633e-06		2.475	-1.28477e-06		2.475	-0.000146923
2.48	-8.43577e-06		2.48	7.21656e-06		2.48	-0.000151428
2.485	-1.48299e-05		2.485	-2.8024e-05		2.485	-0.000136605
2.49	1.39438e-05		2.49	-2.48269e-05		2.49	-0.000127885
2.495	9.74312e-05		2.495	-2.54082e-05		2.495	-0.000129629
2.5	0.000173943		2.5	-2.97678e-05		2.5	-0.000130937
2.505	0.00013507		2.505	-0.000148496		2.505	-0.000126287
2.51	0.000137031		2.51	-0.000128587		2.51	-0.000173516
2.515	0.000126496		2.515	-0.000138832		2.515	-0.000178385
2.52	0.000388947		2.52	-0.00015954		2.52	-0.000113281
2.525	0.000403915		2.525	-0.00015845		2.525	-0.000141182
2.53	0.000802242		2.53	-0.000262137		2.53	-0.000128031
2.535	0.000803695		2.535	-0.000256978		2.535	-0.000152953
2.54	0.000799481		2.54	-0.000183228		2.54	-0.000151573
2.545	0.000802605		2.545	-0.000181338		2.545	-0.000145615
2.55	0.000883404		2.55	-0.000181847		2.55	-0.000117786
2.555	0.000857682		2.555	-0.000185407		2.555	-0.000121491
2.56	0.00081285		2.56	-0.000188314		2.56	-0.00012636
2.565	0.000814594		2.565	-0.000157578		2.565	-0.000120547
2.57	0.000717737		2.57	-0.000189767		2.57	-0.00011081
2.575	0.000723913		2.575	-0.000197324		2.575	-0.000124398
2.58	0.000726239		2.58	-0.000239467		2.58	0.000131659
2.585	0.000723841		2.585	-0.000253491		2.585	0.000140451
2.59	0.000693687		2.59	-0.000252183		2.59	0.000124103
2.595	0.000885802		2.595	-0.000253999		2.595	0.000148807
2.6	0.000798464		2.6	-0.000255889		2.6	0.000143576
2.605	0.000749999		2.605	-0.000253709		2.605	0.000148735
2.61	0.000683877		2.61	-0.000251602		2.61	0.000142558
2.615	0.000688891		2.615	-0.000142465		2.615	0.000142631
2.62	0.000686929		2.62	-0.000143119		2.62	0.000681412
2.625	0.000338011		2.625	-0.000136071		2.625	0.000620304
2.63	0.000305387		2.63	0.000117879		2.63	0.000719268
2.635	-8.64736e-05		2.635	0.000114319		2.635	0.000701393
2.64	-7.72456e-05		2.64	0.000101458		2.64	0.00070103
2.645	-7.2886e-05		2.645	2.97414e-05		2.645	0.000709677
2.65	-9.46843e-05		2.65	6.9487e-05		2.65	0.000709749
2.655	-0.000162332		2.655	7.20301e-05		2.655	0.000674146
2.66	-0.000160006		2.66	6.72345e-05		2.66	0.000670149
2.665	-0.000174902		2.665	6.83244e-05		2.665	0.000675889
2.67	-0.000184711		2.67	4.26024e-05		2.67	0.000728714
2.675	-0.00018769		2.675	4.32564e-05		2.675	0.00073271
2.68	-0.000158626		2.68	4.52182e-05		2.68	0.000736271
2.685	-0.000153176		2.685	4.83426e-05		2.685	0.000502521
2.69	-0.000145329		2.69	5.29929e-05		2.69	0.000502521
2.695	-0.000137118		2.695	8.45278e-05		2.695	0.000490604
2.7	-0.000329524		2.7	8.1912e-05		2.7	0.000458851
2.705	-0.000324874		2.705	8.40191e-05		2.705	0.000463138
2.71	-0.000356264		2.71	0.000130013		2.71	0.000458561
2.715	-0.00036164		2.715	0.000157915		2.715	0.000530931
2.72	-0.000340569		2.72	2.86515e-05		2.72	0.000533111
2.725	-0.000316809		2.725	2.85062e-05		2.725	-3.34465e-06
2.73	-0.00031412		2.73	2.85062e-05		2.73	-3.054e-06
2.735	-0.000293484		2.735	-0.000226824		2.735	-0.000108267
2.74	-0.000208471		2.74	-0.00023053		2.74	-0.000108267
2.745	-2.84175e-05		2.745	-0.000195362		2.745	-0.00010943
2.75	-1.38853e-05		2.75	-0.000194417		2.75	-0.00010863
2.755	2.46336e-06		2.755	-0.000233582		2.755	-0.000111246
2.76	-6.61055e-07		2.76	-0.000226752		2.76	-0.000124688
2.765	-7.20054e-06		2.765	-0.000220575		2.765	-0.000120111
2.77	-1.53386e-05		2.77	-0.000213237		2.77	0.000517489
2.775	-1.8027e-05		2.775	-0.000210185		2.775	0.000461394
2.78	0.000119738		2.78	-9.90137e-05		2.78	0.000413366
2.785	9.06737e-05		2.785	-0.00010054		2.785	0.000417435
2.79	0.000100556		2.79	-0.000103809		2.79	0.000440977
2.795	0.000132018		2.795	-0.000112529		2.795	0.000434292
2.8	0.00012962		2.8	-0.000117688		2.8	0.000437344
2.805	0.000113199		2.805	-0.00010846		2.805	0.000494673
2.81	9.51787e-05		2.81	-9.98129e-05		2.81	0.000532384
2.815	8.39162e-05		2.815	-0.000126334		2.815	0.000534128
2.82	0.000132962		2.82	-0.000160993		2.82	0.000464083
2.825	0.00036228		2.825	-0.000161647		2.825	0.000459069
2.83	0.000332925		2.83	-0.000163973		2.83	0.000487843
2.835	0.000339392		2.835	-0.000161647		2.835	0.000488715
2.84	0.000329292		2.84	-0.000159831		2.84	0.000486317
2.845	0.00025852		2.845	-0.000121902		2.845	0.000489151
2.85	6.58963e-05		2.85	-0.000143409		2.85	0.000497652
2.855	4.22089e-05		2.855	-0.000146025		2.855	0.000493511
2.86	3.94478e-05		2.86	-2.69341e-05		2.86	0.000492784
2.865	5.32533e-05		2.865	-3.89231e-05		2.865	0.000493729
2.87	9.72858e-05		2.87	-3.92138e-05		2.87	0.000497362
2.875	0.000106078		2.875	-4.51719e-05		2.875	-0.000144525
2.88	0.000122935		2.88	-4.69158e-05		2.88	-0.000143072
2.885	0.000163335		2.885	-0.000144063		2.885	-0.000138058
2.89	0.000161881		2.89	-0.000146534		2.89	-0.000115242
2.895	0.000148802		2.895	-0.000115144		2.895	-0.000138203
2.9	0.000172781		2.9	-0.000116961		2.9	-5.89302e-05
2.905	0.000224806		2.905	-0.000150312		2.905	-5.07196e-05
2.91	0.000214851		2.91	-0.000147043		2.91	-0.000104125
2.915	0.000255033		2.915	-0.000155689		2.915	-0.000138567
2.92	0.000298484		2.92	-0.000177705		2.92	-0.000139584
2.925	0.000255541		2.925	-9.71972e-05		2.925	-6.9902e-05
2.93	6.76402e-05		2.93	-6.81328e-05		2.93	0.000173512
2.935	0.00023803		2.935	-6.76968e-05		2.935	0.000143721
2.94	0.000277848		2.94	-7.24924e-05		2.94	0.0001374
2.945	0.00026942		2.945	-6.86414e-05		2.945	0.000141469
2.95	0.000395196		2.95	-9.93043e-05		2.95	0.000148081
2.955	0.000401444		2.955	-0.000106861		2.955	0.000133113
2.96	0.000427239		2.96	-9.85051e-05		2.96	0.000128753
2.965	0.000416921		2.965	-0.000106498		2.965	0.000131805
2.97	0.000714686		2.97	-8.51354e-05		2.97	0.000136164
2.975	0.000675739		2.975	-8.81872e-05		2.975	0.000130206
2.98	0.000675594		2.98	-8.98584e-05		2.98	0.000128172
2.985	0.000664332		2.985	-3.77605e-05		2.985	0.000160724
2.99	0.000484859		2.99	-4.87323e-05		2.99	0.000165447
2.995	0.000507311		2.995	-4.32101e-05		2.995	0.00014452
3	0.000497938		3	-7.86686e-05		3	0.000129261
3.005	0.000444896		3.005	-7.3873e-05		3.005	5.10057e-05
3.01	0.000391926		3.01	-6.74062e-05		3.01	4.56288e-05
3.015	0.000473233		3.015	-7.88139e-05		3.015	4.28677e-05
3.02	0.000464441		3.02	-7.55442e-05		3.02	3.64009e-05
3.025	0.00043792		3.025	-6.92954e-05		3.025	4.56288e-05
3.03	0.000440027		3.03	-0.000147115		3.03	-1.96207e-05
3.035	0.000374342		3.035	-0.000174218		3.035	-0.000263907
3.04	0.000220955		3.04	-0.000173564		3.04	-0.00026427
3.045	0.000171327		3.045	-0.000156924		3.045	-0.000255551
3.05	0.000171473		3.05	-0.000155471		3.05	-0.000251482
3.055	3.6178e-05		3.055	-0.000154309		3.055	-0.000261509
3.06	7.30898e-05		3.06	-0.000150966		3.06	-0.000264125
3.065	4.74405e-05		3.065	-0.000162592		3.065	-0.000248357
3.07	9.92477e-05		3.07	-0.000274417		3.07	-0.000244651
3.075	-0.00018987		3.075	-0.000292582		3.075	-0.000248067
3.08	-0.000189434		3.08	-0.000288295		3.08	-0.000243707
3.085	-0.000193648		3.085	-0.000261629		3.085	-0.000195751
3.09	-0.000125274		3.09	-0.000303118		3.09	-0.00022358
3.095	-0.000111251		3.095	-0.000298105		3.095	-0.000230119
3.1	-0.000112268		3.1	-0.000263591		3.1	-0.000233752
3.105	-3.5393e-05		3.105	-0.000261265		3.105	-0.000229393
3.11	-3.53203e-05		3.11	-0.000226098		3.11	-0.000205124
3.115	-2.92168e-05		3.115	-0.000195943		3.115	-0.000209556
3.12	-8.33492e-05		3.12	-1.37098e-05		3.12	-0.00011299
3.125	-3.99706e-05		3.125	-1.58169e-05		3.125	-8.67594e-05
3.13	-5.48661e-05		3.13	2.41113e-07		3.13	-7.97113e-05
3.135	-6.14056e-05		3.135	-4.48185e-06		3.135	-7.88393e-05
3.14	0.000165442		3.14	6.52726e-05		3.14	-8.40709e-05
3.145	0.000155051		3.145	6.71618e-05		3.145	-8.11645e-05
3.15	0.000224515		3.15	6.16396e-05		3.15	-7.57876e-05
3.155	0.000278793		3.155	5.65533e-05		3.155	-8.47975e-05
3.16	0.000295359		3.16	5.18304e-05		3.16	-6.1764e-05
3.165	0.000256123		3.165	7.98775e-05		3.165	-5.48612e-05
3.17	0.000296885		3.17	8.5109e-05		3.17	-9.15752e-06
3.175	0.000234906		3.175	8.46004e-05		3.175	-1.27906e-05
3.18	0.00028555		3.18	8.63443e-05		3.18	0.000205337
3.185	0.000289692		3.185	8.37285e-05		3.185	0.000204102
3.19	0.000303134		3.19	6.08403e-05		3.19	0.00016363
3.195	0.000232726		3.195	4.65988e-05		3.195	0.000153458
3.2	0.000320064		3.2	3.134e-05		3.2	0.000146191
3.205	0.000297757		3.205	-3.02863e-06		3.205	0.000150478
3.21	0.000227857		3.21	8.95061e-07		3.21	0.000153022
3.215	0.000240936		3.215	-2.76607e-05		3.215	0.000138562
3.22	0.000270219		3.22	-5.94861e-05		3.22	0.000138271
3.225	0.000293761		3.225	-0.000239976		3.225	4.20684e-05
3.23	0.000217249		3.23	-0.00022261		3.23	1.67824e-05
3.235	0.00041198		3.235	-0.000236706		3.235	3.9941e-06
3.24	0.000479337		3.24	-0.000229513		3.24	8.78972e-06
3.245	0.000250455		3.245	-0.000286769		3.245	1.74364e-05
3.25	0.000260918		3.25	-0.000256107		3.25	1.25681e-05
3.255	0.000220519		3.255	-0.0002338		3.255	7.55449e-06
3.26	0.000173507		3.26	-0.000238886		3.26	1.24954e-05
3.265	0.000177285		3.265	-0.000239976		3.265	3.48548e-06
3.27	0.000188984		3.27	-0.00026221		3.27	6.02861e-06
3.275	0.000156868		3.275	-0.000258577		3.275	-5.41346e-05
3.28	0.00016922		3.28	-0.00023518		3.28	-6.40165e-05
3.285	0.000104043		3.285	-0.000239104		3.285	-0.000282798
3.29	0.000102372		3.29	-0.000240775		3.29	-0.000278439
3.295	9.5106e-05		3.295	-0.000220866		3.295	-0.000266958
3.3	0.000365986		3.3	-0.000223482		3.3	-0.000262817
3.305	0.000281045		3.305	-0.000219558		3.305	-0.000236005
3.31	0.000296885		3.31	-0.000217233		3.31	-0.000234988
3.315	0.000341862		3.315	-0.000222755		3.315	-0.000238766
3.32	0.000355305		3.32	-0.00023271		3.32	-0.000250028
3.325	0.000332199		3.325	-0.000228205		3.325	-0.000242762
3.33	0.000319846		3.33	-0.000225298		3.33	-0.000238766
3.335	0.000332417		3.335	-0.000243754		3.335	-0.000239202
3.34	0.000474396		3.34	-0.000250948		3.34	-0.000244651
3.345	0.000414305		3.345	-0.000256978		3.345	-0.000254461
3.35	0.000519228		3.35	-0.000267224		3.35	-0.000215006
3.355	0.000509128		3.355	-0.000302537		3.355	-0.000214788
3.36	0.00051356		3.36	-0.000332546		3.36	-0.000211227
3.365	0.000713232		3.365	-0.000316124		3.365	-0.000208103
3.37	0.000693105		3.37	-0.00030944		3.37	-0.000130501
3.375	0.000706547		3.375	-0.000312564		3.375	-0.00010863
3.38	0.000717519		3.38	-0.000296869		3.38	-0.000105288
3.385	0.000711198		3.385	-0.000168187		3.385	-9.83851e-05
3.39	0.00076504		3.39	-0.000171166		3.39	-9.52607e-05
3.395	0.000776229		3.395	-0.000168187		3.395	-0.00010071
3.4	0.000770053		3.4	-0.000188241		3.4	6.28494e-05
3.405	0.000504332		3.405	-0.00018221		3.405	0.000275528
3.41	0.000640208		3.41	-0.000179595		3.41	0.000305246
3.415	0.00074731		3.415	-0.000181774		3.415	0.000342013
3.42	0.00072682		3.42	-0.00018766		3.42	0.000335618
3.425	0.000685403		3.425	-0.000177197		3.425	0.00033838
3.43	0.000669418		3.43	-0.000179667		3.43	0.000338888
3.435	0.000649073		3.435	-9.96676e-05		3.435	0.000337798
3.44	0.000642679		3.44	-0.000100685		3.44	0.000332712
3.445	0.000319774		3.445	-8.15024e-05		3.445	0.000340995
3.45	0.000315922		3.45	-8.10664e-05		3.45	0.00034659
3.455	0.00052802		3.455	-7.97585e-05		3.455	0.000314619
3.46	0.000527293		3.46	-7.76514e-05		3.46	0.000308153
3.465	0.000651979		3.465	-7.01673e-05		3.465	0.00030481
3.47	0.000448747		3.47	-7.56169e-05		3.47	0.000353493
3.475	0.000446567		3.475	-7.91046e-05		3.475	0.000263902
3.48	0.000484568		3.48	-8.05578e-05		3.48	0.000262158
3.485	0.000471271		3.485	-9.34188e-05		3.485	0.000302412
3.49	0.000516031		3.49	-0.000142247		3.49	0.000304883
3.495	0.000448674		3.495	-0.000138541		3.495	0.000302776
3.5	0.000450055		3.5	-0.000143192		3.5	0.000300015
3.505	0.000455141		3.505	-0.000141084		3.505	0.000124466
3.51	0.000497793		3.51	-0.000140939		3.51	-8.50155e-05
3.515	0.000352689		3.515	-0.000124663		3.515	-0.000135297
3.52	0.000249728		3.52	-0.000135199		3.52	-0.000128249
3.525	0.000219429		3.525	-0.000129822		3.525	-9.53333e-05
3.53	0.000220519		3.53	-0.000131348		3.53	-8.82126e-05
3.535	0.000224079		3.535	-0.000141738		3.535	-9.38075e-05
3.54	0.000221754		3.54	-0.000225444		3.54	-2.54336e-05
3.545	0.000219501		3.545	-0.000225589		3.545	-2.02746e-05
3.55	0.00021783		3.55	-0.000239685		3.55	-2.11466e-05
3.555	0.000243189		3.555	-0.000154381		3.555	-2.63055e-05
3.56	-6.92529e-05		3.56	-9.37821e-05		3.56	-3.93118e-05
3.565	-7.38306e-05		3.565	-9.8941e-05		3.565	-2.72501e-05
3.57	-0.000109289		3.57	-0.000107152		3.57	-3.11011e-05
3.575	-0.000115465		3.575	-0.000111511		3.575	-8.42162e-05
3.58	-8.15326e-05		3.58	-9.33461e-05		3.58	-6.59057e-05
3.585	-0.000111178		3.585	-9.34188e-05		3.585	-8.62507e-05
3.59	-0.000107909		3.59	-9.69792e-05		3.59	-0.000120401
3.595	8.38436e-05		3.595	-0.000206043		3.595	-0.000124688
3.6	8.52241e-05		3.6	-0.000205898		3.6	-0.000126432
3.605	6.84395e-05		3.605	-0.000206116		3.605	-8.53788e-05
3.61	9.90297e-05		3.61	-0.000212583		3.61	-8.48702e-05
3.615	4.83851e-05		3.615	-0.000210766		3.615	-8.54515e-05
3.62	0.000125624		3.62	-0.000231692		3.62	-7.56422e-05
3.625	0.000122136		3.625	-0.000231692		3.625	-0.000118803
3.63	0.000171836		3.63	-0.000226824		3.63	-0.00014358
3.635	0.0002312		3.635	-0.000228205		3.635	-0.00015041
3.64	0.000249002		3.64	-0.000225662		3.64	-7.84034e-05
3.645	0.000263752		3.645	-0.000225008		3.645	-0.000148666
3.65	0.000267676		3.65	-0.000223627		3.65	-4.51973e-05
3.655	0.000255396		3.655	-0.000228859		3.655	-5.05742e-05
3.66	0.000232362		3.66	-0.000275507		3.66	-5.07196e-05
3.665	0.000481807		3.665	-0.000332328		3.665	-4.22182e-05
3.67	0.000484568		3.67	-0.000321065		3.67	-4.0765e-05
3.675	0.00036911		3.675	-0.000322083		3.675	-4.17823e-05
3.68	0.000413215		3.68	-0.000324335		3.68	-3.94571e-05
3.685	0.000385532		3.685	-0.000341556		3.685	-4.94319e-06
3.69	0.000397884		3.69	-0.000342864		3.69	7.91779e-06
3.695	0.000391272		3.695	-0.000352818		3.695	-9.46837e-07
3.7	0.000149602		3.7	-0.000349112		3.7	-8.74176e-07
3.705	0.000147204		3.705	-0.000347514		3.705	9.00771e-06
3.71	0.000178957		3.71	-0.000334653		3.71	-8.86688e-06
3.715	0.000161373		3.715	-0.000327605		3.715	-1.84581e-05
3.72	0.000168203		3.72	-0.000333127		3.72	-1.44618e-05
3.725	9.37981e-05		3.725	-0.000313		3.725	-1.81675e-05
3.73	7.78854e-05		3.73	-0.000305298		3.73	-2.03473e-05
3.735	0.000145605		3.735	-0.000298032		3.735	-2.39077e-05
3.74	0.000134561		3.74	-0.000288368		3.74	-2.75407e-05
3.745	0.000109057		3.745	-0.000281393		3.745	-9.35895e-05
3.75	8.38436e-05		3.75	-0.000280666		3.75	-9.00291e-05
3.755	8.19544e-05		3.755	-0.000284081		3.755	-0.000196623
3.76	0.00010804		3.76	-0.00021498		3.76	-0.000193934
3.765	0.000110147		3.765	-0.000246079		3.765	-0.000191827
3.77	-0.000111106		3.77	-0.000249131		3.77	-0.000149974
3.775	-0.000111832		3.775	-0.000251166		3.775	-0.000156441
3.78	-5.5738e-05		3.78	-0.000255017		3.78	-0.00015942
3.785	-9.68641e-05		3.785	-0.000254726		3.785	-0.00016022
3.79	-8.40031e-05		3.79	-0.000257269		3.79	-0.000204107
3.795	-0.000102386		3.795	-0.000255961		3.795	-0.000222199
3.8	-0.000102168		3.8	-0.000253345		3.8	-0.000224234
3.805	-9.23591e-05		3.805	-0.000247751		3.805	-0.000219075
3.81	-7.15054e-05		3.81	-0.000196961		3.81	-0.000224815
3.815	-0.000101151		3.815	-0.000203791		3.815	-0.000244216
3.82	-4.76e-05		3.82	-0.000207569		3.82	-0.000239275
3.825	-4.51295e-05		3.825	-0.000206552		3.825	-0.00024378
3.83	-4.73094e-05		3.83	-0.000227551		3.83	-0.000235496
3.835	1.05287e-05		3.835	-0.000235979		3.835	-0.000239202
3.84	-0.000100279		3.84	-0.000241574		3.84	-0.000234406
3.845	-0.000119607		3.845	-0.000255162		3.845	-9.10464e-05
3.85	-0.000111178		3.85	-0.00025647		3.85	-9.26449e-05
3.855	-0.000113213		3.855	-0.000259522		3.855	-7.97839e-05
3.86	-0.000118154		3.86	-0.000236052		3.86	-7.18639e-05
3.865	-9.46116e-05		3.865	-0.000300575		3.865	-4.64326e-05
3.87	-7.95708e-05		3.87	-0.000134618		3.87	-9.44816e-06
3.875	-9.11239e-05		3.875	-0.000132656		3.875	-5.92209e-05
3.88	-9.3667e-05		3.88	8.59083e-05		3.88	-6.24906e-05
3.885	-0.00015383		3.885	8.75069e-05		3.885	-5.47159e-05
3.89	-0.000151868		3.89	8.38011e-05		3.89	-4.76678e-05
3.895	-0.000174103		3.895	0.000114827		3.895	-5.66051e-05
3.9	-0.000198735		3.9	0.000114319		3.9	-5.35533e-05
3.905	-0.000195974		3.905	0.000116208		3.905	-3.27723e-05
3.91	-0.000197645		3.91	0.000108579		3.91	-3.66233e-05
3.915	-0.000207309		3.915	5.45188e-05		3.915	-3.85125e-05
3.92	-0.000160515		3.92	6.73798e-05		3.92	0.000132604
3.925	-0.000225619		3.925	6.76704e-05		3.925	0.000139434
3.93	-0.000232449		3.93	0.000114464		3.93	0.000142631
3.935	-0.000235646		3.935	0.000116135		3.935	0.000126791
3.94	-0.0001765		3.94	0.000127688		3.94	0.000137036
3.945	-0.000139879		3.945	0.000124709		3.945	0.000135583
3.95	-0.000163058		3.95	0.000127761		3.95	-2.32739e-06
3.955	-5.95164e-05		3.955	0.000126671		3.955	-7.341e-06
3.96	7.67955e-05		3.96	0.000125218		3.96	-1.2064e-05
3.965	8.675e-05		3.965	0.00010262		3.965	-1.00294e-05
3.97	6.88028e-05		3.97	9.83333e-05		3.97	-2.64508e-05
3.975	0.000227276		3.975	-7.73607e-05		3.975	-6.03108e-05
3.98	0.000385386		3.98	-8.59347e-05		3.98	3.05153e-05
3.985	0.000389528		3.985	-0.000300575		3.985	3.9162e-05
3.99	0.00046713		3.99	-9.45814e-05		3.99	3.72728e-05
3.995	0.000544514		3.995	-9.0585e-05		3.995	2.55017e-05
4	0.000546258		4	-0.000106643		4	2.47751e-05
4.005	0.000546911		4.005	-0.000113473		4.005	0.000137327
4.01	0.000618264		4.01	-0.000112165		4.01	0.000121923
4.015	0.000646384		4.015	-9.95223e-05		4.015	0.000120615
4.02	0.00063643		4.02	-0.000100031		4.02	0.000111096
4.025	0.000589127		4.025	-0.000116234		4.025	-4.45434e-05
4.03	0.000611289		4.03	-0.000116816		4.03	-4.30902e-05
4.035	0.000640717		4.035	-0.000125608		4.035	-4.79584e-05
4.04	0.000650526		4.04	-0.000127933		4.04	-5.08649e-05
4.045	0.000544732		4.045	-0.000130403		4.045	-5.96568e-05
4.05	0.000554105		4.05	-0.000126044		4.05	-5.66051e-05
4.055	0.000561734		4.055	-0.000129677		4.055	-5.80583e-05
4.06	0.000467638		4.06	-0.00013142		4.06	0.000223212
4.065	0.000333434		4.065	-0.000119867		4.065	0.000223357
4.07	0.000333942		4.07	-0.000120231		4.07	0.000221178
4.075	0.00034753		4.075	-0.000115435		4.075	0.000440395
4.08	0.000172417		4.08	-0.000106788		4.08	0.000432475
4.085	-7.34586e-06		4.085	-0.000103591		4.085	0.00034768
4.09	6.88754e-05		4.09	-0.000101411		4.09	0.000358071
4.095	2.89933e-06		4.095	-0.000306679		4.095	0.000355019
4.1	-3.74275e-05		4.1	-0.000312055		4.1	0.000630985
4.105	-2.79816e-05		4.105	-0.000320484		4.105	0.000636798
4.11	-1.29407e-05		4.11	-0.000307042		4.11	0.000625099
4.115	-4.40396e-05		4.115	-0.000303627		4.115	0.000621248
4.12	-3.98253e-05		4.12	-0.000316342		4.12	0.000619287
4.125	-4.17871e-05		4.125	-0.000314962		4.125	0.000629895
4.13	-1.79543e-05		4.13	-0.000316706		4.13	0.00061311
4.135	1.0674e-05		4.135	-0.00031082		4.135	0.000597997
4.14	8.50788e-05		4.14	-0.000349984		4.14	0.000597852
4.145	0.000159774		4.145	-0.0003433		4.145	0.000605408
4.15	0.000165078		4.15	-0.000343154		4.15	0.000603447
4.155	0.000172127		4.155	-0.000347732		4.155	0.00059727
4.16	0.000157013		4.16	-0.000354417		4.16	0.000589714
4.165	0.000152799		4.165	-0.000356451		4.165	0.000312948
4.17	0.00015091		4.17	-0.000309876		4.17	0.000401885
4.175	0.000157013		4.175	-0.000304935		4.175	0.000399197
4.18	0.000121482		4.18	-0.00030864		4.18	0.000168353
4.185	0.000244933		4.185	-0.000311329		4.185	0.000170678
4.19	0.000246386		4.19	-4.63345e-05		4.19	0.000167554
4.195	0.00017714		4.195	-5.74516e-05		4.195	0.000516253
4.2	0.000261499		4.2	-5.7597e-05		4.2	0.000574963
4.205	0.000222045		4.205	-5.32373e-05		4.205	0.000353638
4.21	0.000210637		4.21	-5.53445e-05		4.21	0.000368534
4.215	0.000212453		4.215	-5.25107e-05		4.215	0.000351822
4.22	0.000173798		4.22	-5.83962e-05		4.22	0.000351168
4.225	0.000142917		4.225	-5.82509e-05		4.225	0.000360904
4.23	0.000174306		4.23	-5.54898e-05		4.23	0.000360759
4.235	0.000153598		4.235	-5.7597e-05		4.235	0.000363012
4.24	0.000121555		4.24	-6.33372e-05		4.24	0.000426081
4.245	5.82669e-05		4.245	-5.91955e-05		4.245	0.000424555
4.25	-2.7037e-05		4.25	-5.59258e-05		4.25	0.000427389
4.255	-4.84719e-05		4.255	-5.75243e-05		4.255	0.000430514
4.26	-9.26498e-05		4.26	-1.85781e-05		4.26	0.000425645
4.265	-8.79268e-05		4.265	0.000224182		4.265	0.000434292
4.27	6.61143e-05		4.27	0.000258478		4.27	0.000432984
4.275	6.87301e-05		4.275	0.000205145		4.275	0.000325301
4.28	6.00835e-05		4.28	0.00020311		4.28	0.000326318
4.285	0.00012497		4.285	0.000205871		4.285	0.000336127
4.29	1.21999e-05		4.29	0.000204636		4.29	0.000339978
4.295	2.86939e-05		4.295	-3.46361e-05		4.295	0.000422085
4.3	2.16458e-05		4.3	-3.29649e-05		4.3	8.59556e-05
4.305	-7.14328e-05		4.305	2.2766e-05		4.305	3.61829e-05
4.31	-3.75728e-05		4.31	2.81429e-05		4.31	-1.29359e-05
4.315	-3.1324e-05		4.315	2.53818e-05		4.315	-3.2191e-05
4.32	-2.34766e-05		4.32	6.22209e-05		4.32	-0.00011735
4.325	-2.51478e-05		4.325	0.000105236		4.325	-0.000104634
4.33	-2.30406e-05		4.33	0.00012965		4.33	-0.000102381
4.335	0.000101791		4.335	0.000135172		4.335	-0.000106959
4.34	0.00010012		4.34	0.00013401		4.34	-0.000110084
4.345	0.000117922		4.345	0.000132993		4.345	-0.00016705
4.35	8.10098e-05		4.35	0.000137207		4.35	-0.000154043
4.355	0.000107604		4.355	0.000139169		4.355	-0.000159856
4.36	0.000113126		4.36	0.000144182		4.36	-0.000165596
4.365	0.000133834		4.365	0.000104582		4.365	-0.000164507
4.37	0.000147567		4.37	-0.000125099		4.37	-0.000164725
4.375	-1.05429e-05		4.375	-0.000158741		4.375	-0.000165596
4.38	-1.10516e-05		4.38	-0.000163319		4.38	-0.000158258
4.385	-1.23595e-05		4.385	-0.000157942		4.385	-0.000137695
4.39	-3.70642e-05		4.39	-0.000117833		4.39	-0.000142708
4.395	-5.20323e-05		4.395	-0.000119504		4.395	9.48202e-05
4.4	-6.83084e-05		4.4	-0.000112529		4.4	4.10512e-05
4.405	-5.42121e-05		4.405	-0.000110349		4.405	6.08876e-05
4.41	5.44886e-05		4.41	-0.000160848		4.41	5.45661e-05
4.415	3.34896e-05		4.415	-0.000156416		4.415	5.02791e-05
4.42	3.2109e-05		4.42	-0.000153073		4.42	4.41756e-05
4.425	4.86117e-06		4.425	-0.0001934		4.425	4.78086e-05
4.43	2.0274e-06		4.43	-0.000228277		4.43	4.54835e-05
4.435	-9.52568e-06		4.435	-0.000247678		4.435	4.11965e-05
4.44	-0.000158481		4.44	-0.000256325		4.44	4.33037e-05
4.445	-0.000159498		4.445	-0.000246951		4.445	4.23591e-05
4.45	-0.000204693		4.45	-0.000232274		4.45	5.28949e-05
4.455	-0.000199389		4.455	-0.000231402		4.455	5.5874e-05
4.46	-0.000226055		4.46	-0.000235689		4.46	5.90711e-05
4.465	-0.000227508		4.465	-0.00022944		4.465	6.53199e-05
4.47	-0.000223803		4.47	-0.000214036		4.47	7.1932e-05
4.475	-0.00022947		4.475	-0.000218396		4.475	6.64098e-05
4.48	-0.000227654		4.48	-0.000212437		4.48	6.48839e-05
4.485	-0.000228526		4.485	-0.000207206		4.485	6.88076e-05
4.49	-0.000237027		4.49	-0.000210693		4.49	5.15143e-05
4.495	-0.000265365		4.495	-0.000250003		4.495	4.92618e-05
4.5	-0.00025759		4.5	-0.000254145		4.5	-0.000190592
4.505	-0.000239425		4.505	-0.000282482		4.505	-0.000221327
4.51	-0.000255628		4.51	-0.000280085		4.51	-0.000263761
4.515	-0.000368253		4.515	-0.00028379		4.515	-0.000218058
4.52	-0.000360333		4.52	-0.000269403		4.52	-0.000217622
4.525	-0.000278444		4.525	-0.000276161		4.525	-0.000206577
4.53	-0.000240442		4.53	-0.00028132		4.53	-0.000207231
4.535	-5.88624e-05		4.535	0.000101312		4.535	-0.000214497
4.54	-4.83993e-05		4.54	0.000106253		4.54	-0.000222127
4.545	0.000322753		4.545	0.000109814		4.545	-0.000223725
4.55	0.000336195		4.55	0.000109741		4.55	-0.000219293
4.555	0.000374996		4.555	0.000106326		4.555	-0.000230773
4.56	0.000376158		4.56	9.87693e-05		4.56	-0.000250828
4.565	0.00038931		4.565	9.60808e-05		4.565	-0.000250973
4.57	0.000462189		4.57	0.000118969		4.57	-0.000255115
4.575	0.000434287		4.575	0.000106471		4.575	-0.000258602
4.58	0.000428111		4.58	0.000108143		4.58	-0.000259765
4.585	0.000434723		4.585	0.000106762		4.585	-0.000233534
4.59	0.000477157		4.59	0.000107271		4.59	-0.000221763
4.595	0.00048544		4.595	0.000103202		4.595	-0.000227286
4.6	0.000498011		4.6	0.000211612		4.6	-0.000232009
4.605	0.00056871		4.605	0.000218006		4.605	-0.00022031
4.61	0.000555703		4.61	0.000220767		4.61	-0.000212971
4.615	0.000557447		4.615	0.000229268		4.615	-0.000220819
4.62	0.000558755		4.62	0.000226943		4.62	-0.000266304
4.625	0.000551925		4.625	0.00020638		4.625	-0.000264125
4.63	0.000468728		4.63	0.000208197		4.63	-0.000259329
4.635	0.000433125		4.635	0.00060834		4.635	-0.000265433
4.64	0.000251036		4.64	0.000219532		4.64	-0.000264997
4.645	0.000245587		4.645	0.000212556		4.645	-0.000259547
4.65	-4.90532e-05		4.65	0.000213428		4.65	-0.000254461
4.655	-6.453e-05		4.655	0.000210158		4.655	-0.000262017
4.66	-7.49932e-05		4.66	0.000195917		4.66	-0.00026783
4.665	-5.84265e-05		4.665	0.000198678		4.665	-0.000239856
4.67	-5.93711e-05		4.67	0.000260222		4.67	-0.000237894
4.675	-0.00013225		4.675	0.000229632		4.675	-0.00023615
4.68	-0.000134575		4.68	0.000229196		4.68	-0.000237313
4.685	-8.66916e-05		4.685	0.000224545		4.685	-0.000232517
4.69	-9.93346e-05		4.69	0.000227088		4.69	-0.000251554
4.695	-0.000111106		4.695	0.000236316		4.695	-0.000268775
4.7	-0.00011205		4.7	0.000233919		4.7	-0.000263907
4.705	-0.000142786		4.705	0.000128342		4.705	-0.000155279
4.71	-0.000195683		4.71	0.000183056		4.71	-0.000166323
4.715	-0.000148453		4.715	0.000174845		4.715	-0.000175551
4.72	-0.000150633		4.72	0.000158569		4.72	-0.000177876
4.725	-0.000103912		4.725	0.000214736		4.725	-0.000175115
4.73	-0.000102822		4.73	0.000215826		4.73	-1.9984e-05
4.735	-0.000109434		4.735	0.00035192		4.735	-1.98387e-05
4.74	-6.54019e-05		4.74	-4.80057e-05		4.74	-1.06834e-05
4.745	-8.9444e-06		4.745	-4.0667e-05		4.745	1.99068e-05
4.75	-4.73007e-06		4.75	-4.37914e-05		4.75	1.72184e-05
4.755	-8.79038e-07		4.755	-4.48086e-05		4.755	7.04586e-06
4.76	8.05825e-06		4.76	-4.94589e-05		4.76	1.19868e-05
4.765	-1.70098e-05		4.765	-4.93136e-05		4.765	2.2232e-05
4.77	7.65775e-05		4.77	-4.4736e-05		4.77	8.63189e-05
4.775	8.60234e-05		4.775	-0.000108387		4.775	7.86895e-05
4.78	8.6968e-05		4.78	-0.000119286		4.78	8.02154e-05
4.785	0.000130783		4.785	-0.000120449		4.785	8.77721e-05
4.79	7.96292e-05		4.79	-0.000105916		4.79	0.000120905
4.795	0.000104261		4.795	-0.000109767		4.795	0.000116618
4.8	7.11279e-05		4.8	-0.000103373		4.8	0.000114366
4.805	6.83668e-05		4.805	-9.21836e-05		4.805	0.000114221
4.81	7.23631e-05		4.81	-9.02217e-05		4.81	8.29765e-05
4.815	4.46067e-05		4.815	-0.000146098		4.815	0.00011829
4.82	-8.36311e-06		4.82	3.45371e-05		4.82	0.000127082
4.825	3.04465e-06		4.825	8.5763e-05		4.825	0.000139216
4.83	-3.52476e-05		4.83	3.27932e-05		4.83	0.000140161
4.835	-4.82539e-05		4.835	3.17759e-05		4.835	-1.89667e-05
4.84	-2.78362e-05		4.84	-0.000110712		4.84	-2.23091e-05
4.845	-6.64192e-05		4.845	-0.000107442		4.845	0.000296164
4.85	-4.36763e-05		4.85	-9.90863e-05		4.85	0.000265937
4.855	-4.54202e-05		4.855	-9.31281e-05		4.855	0.000265355
4.86	-0.000134648		4.86	-9.90863e-05		4.86	0.000269424
4.865	-9.61375e-05		4.865	-4.91683e-05		4.865	0.000273784
4.87	-4.83993e-05		4.87	-2.81693e-05		4.87	0.000277998
4.875	-0.000152086		4.875	-3.86325e-05		4.875	0.000190515
4.88	-0.000168798		4.88	-3.71066e-05		4.88	0.00019393
4.885	-0.000167999		4.885	-2.51175e-05		4.885	0.000197635
4.89	-0.000204838		4.89	-2.42456e-05		4.89	0.000193566
4.895	-0.000197209		4.895	-3.19477e-05		4.895	0.000159488
4.9	-0.000219734		4.9	-3.5944e-05		4.9	0.000160288
4.905	-0.000219734		4.905	-6.21019e-05		4.905	0.000166827
4.91	-0.000219443		4.91	-6.55897e-05		4.91	0.000166173
4.915	-0.000221332		4.915	-6.13027e-05		4.915	9.07512e-05
4.92	-0.000183258		4.92	-6.22473e-05		4.92	5.68186e-05
4.925	-0.000184202		4.925	-0.000234817		4.925	5.42754e-05
4.93	-0.000189579		4.93	-0.000273908		4.93	5.85624e-05
4.935	-0.000198444		4.935	-0.000277106		4.935	7.80356e-05
4.94	-8.82174e-05		4.94	-0.000283427		4.94	0.000137182
4.945	-6.0243e-05		4.945	-0.000238159		4.945	0.000136891
4.95	-1.08336e-05		4.95	-0.000239031		4.95	-0.000185941
4.955	-4.14878e-06		4.955	-0.000252256		4.955	-0.00018507
4.96	-6.61925e-06		4.96	-0.000258141		4.96	-0.000183326
4.965	-4.07612e-06		4.965	-0.00024201		4.965	-0.000180783
4.97	-4.20051e-05		4.97	-0.000287496		4.97	-0.000188267
4.975	-7.84809e-05		4.975	-0.000305952		4.975	-0.000186087
4.98	-0.000100061		4.98	-0.00029142		4.98	-0.0001818
4.985	-0.000102168		4.985	-0.000276088		4.985	-0.000179765
4.99	-0.000105874		4.99	-0.000210403		4.99	-0.000189575
4.995	-0.000120334		4.995	-0.000200884		4.995	-0.000198875
5	-0.000126001		5	-0.000210112		5	-0.000186668
5.005	-0.000127454		5.005	-0.000207424		5.005	-0.00017417
5.01	-0.000124693		5.01	-0.000191874		5.01	-0.000175624
5.015	-0.000125492		5.015	-0.00019013		5.015	-0.000177658
5.02	-1.18508e-05		5.02	-0.000204154		5.02	-0.000177658
5.025	2.97839e-05		5.025	-0.000208659		5.025	-0.000176641
5.03	3.1673e-05		5.03	-0.000215344		5.03	-0.000176932
5.035	8.32623e-05		5.035	-0.000224208		5.035	-0.000185869
5.04	8.66773e-05		5.04	-0.000188823		5.04	-0.000212535
5.045	2.75314e-05		5.045	-0.000183082		5.045	-0.000267176
5.05	4.98383e-05		5.05	-0.000216652		5.05	-0.00027546
5.055	-4.94805e-06		5.055	-0.000189694		5.055	-0.000272844
5.06	1.51877e-06		5.06	-0.000161429		5.06	-0.000274515
5.065	3.09464e-05		5.065	9.85513e-05		5.065	-0.000270664
5.07	3.39982e-05		5.07	9.13579e-05		5.07	-0.000270083
5.075	2.34624e-05		5.075	9.11399e-05		5.075	-0.000272335
5.08	1.20546e-05		5.08	0.000488958		5.08	-0.000280546
5.085	3.05831e-05		5.085	0.000481547		5.085	-2.19458e-05
5.09	3.05831e-05		5.09	0.000483509		5.09	-7.49063e-08
5.095	3.37802e-05		5.095	0.000415934		5.095	6.90054e-06
5.1	9.00197e-05		5.1	0.000399949		5.1	1.49659e-05
5.105	8.47882e-05		5.105	0.000453863		5.105	8.86238e-06
5.11	9.83758e-05		5.11	0.000479222		5.11	5.55107e-05
5.115	0.000141246		5.115	0.000472174		5.115	5.65279e-05
5.12	0.000140156		5.12	0.00055973		5.12	5.73272e-05
5.125	2.84033e-05		5.125	0.00056191		5.125	6.4448e-05
5.13	-2.40579e-05		5.13	0.000568958		5.13	6.48839e-05
5.135	-2.04248e-05		5.135	0.000567868		5.135	6.66278e-05
5.14	-4.78906e-05		5.14	0.000565834		5.14	6.8735e-05
5.145	8.39162e-05		5.145	0.000552609		5.145	7.20047e-05
5.15	4.86757e-05		5.15	0.000553118		5.15	7.47658e-05
5.155	5.41253e-05		5.155	0.000552827		5.155	7.57831e-05
5.16	8.52968e-05		5.16	0.000523908		5.16	0.000124466
5.165	0.000211509		5.165	0.000494626		5.165	0.000125047
5.17	0.000228148		5.17	0.0002539		5.17	0.000119888
5.175	0.000223716		5.175	0.000249759		5.175	0.000120179
5.18	0.000263389		5.18	0.000246562		5.18	0.000125047
5.185	0.000267748		5.185	-0.000148423		5.185	0.000129116
5.19	0.000251545		5.19	-9.81417e-05		5.19	-0.000131373
5.195	0.000311781		5.195	-0.0001142		5.195	-0.000122291
5.2	0.000309892		5.2	-0.000121175		5.2	-0.000125706
5.205	0.000732342		5.205	-7.44543e-05		5.205	-8.6614e-05
5.21	0.000739245		5.21	-0.000118995		5.21	-7.66595e-05
5.215	0.000734086		5.215	-0.000138469		5.215	-0.00013893
5.22	0.0006987		5.22	-0.000142683		5.22	0.00017373
5.225	0.000741715		5.225	-0.000204808		5.225	0.000172858
5.23	0.000747383		5.23	-0.000204445		5.23	0.000172131
5.235	0.000732633		5.235	-0.000202991		5.235	0.000167263
5.24	0.000727619		5.24	-0.000205753		5.24	0.000162395
5.245	0.000822805		5.245	-0.000200957		5.245	0.00016036
5.25	0.000687583		5.25	-0.00021796		5.25	0.000179034
5.255	0.00067385		5.255	-0.000215198		5.255	0.000171259
5.26	0.000603296		5.26	-0.000218541		5.26	0.000192113
5.265	0.000576702		5.265	-0.000220212		5.265	0.00014234
5.27	0.000397593		5.27	-0.000223772		5.27	0.000141469
5.275	0.000365477		5.275	-0.000179958		5.275	0.000210133
5.28	0.000364605		5.28	-0.000177124		5.28	0.00023789
5.285	0.000339392		5.285	-0.000171021		5.285	0.000241741
5.29	0.000367657		5.29	-0.000171602		5.29	0.000238398
5.295	0.000704804		5.295	-0.00022399		5.295	0.000239052
5.3	0.000647111		5.3	-0.000227333		5.3	0.00020105
5.305	0.000653941		5.305	-0.00022617		5.305	0.000205991
5.31	0.000299356		5.31	-0.000266279		5.31	0.000168135
5.315	0.000346803		5.315	-0.000269621		5.315	0.000151714
5.32	0.000340337		5.32	-0.000276379		5.32	0.00015026
5.325	0.000361626		5.325	-0.000272964		5.325	-0.000166904
5.33	0.000320282		5.33	-0.000301374		5.33	-0.000166904
5.335	0.00032377		5.335	-0.000304281		5.335	-0.000149756
5.34	0.000319483		5.34	-0.000307042		5.34	-0.00014329
5.345	0.000325441		5.345	-0.000304281		5.345	-0.00014031
5.35	0.000208602		5.35	-0.00030181		5.35	-0.000137913
5.355	0.000305241		5.355	-0.000248259		5.355	-0.000159202
5.36	0.000308148		5.36	-0.000237287		5.36	-7.12099e-05
5.365	0.000308366		5.365	-0.000223627		5.365	-8.84306e-05
5.37	0.000303207		5.37	-0.000223554		5.37	-8.78493e-05
5.375	0.000269056		5.375	-0.000183954		5.375	-9.24996e-05
5.38	0.000267167		5.38	-0.000238159		5.38	-0.000145106
5.385	0.000298775		5.385	-0.000237796		5.385	-0.000126578
5.39	0.000290128		5.39	-0.000240194		5.39	-0.000120329
5.395	0.000263752		5.395	-0.000245353		5.395	-0.000120547
5.4	-7.23047e-05		5.4	-0.000132002		5.4	-5.36987e-05
5.405	-6.75817e-05		5.405	-0.000120085		5.405	-4.8685e-05
5.41	-6.8381e-05		5.41	-0.00010054		5.41	-3.2191e-05
5.415	-0.000192922		5.415	-0.000101266		5.415	-3.17551e-05
5.42	-0.000221986		5.42	-9.81417e-05		5.42	1.19868e-05
5.425	-0.000222059		5.425	-9.75605e-05		5.425	1.33674e-05
5.43	-0.000244874		5.43	-0.000101557		5.43	4.35216e-05
5.435	-0.000241314		5.435	-9.07303e-05		5.435	4.49749e-05
5.44	-0.000250905		5.44	-9.69792e-05		5.44	2.41938e-05
5.445	-0.000257517		5.445	-9.64705e-05		5.445	2.71003e-05
5.45	-0.000261005		5.45	-9.25469e-05		5.45	5.81265e-05
5.455	-0.000267036		5.455	-9.4872e-05		5.455	8.92253e-05
5.46	-0.00035263		5.46	-0.000159395		5.46	9.48202e-05
5.465	-0.000361858		5.465	-0.000175526		5.465	1.32947e-05
5.47	-0.000344565		5.47	1.66625e-05		5.47	1.25681e-05
5.475	-0.000338171		5.475	1.69531e-05		5.475	8.57174e-06
5.48	-0.000108998		5.48	2.09495e-05		5.48	1.16235e-05
5.485	-0.000113939		5.485	1.81157e-05		5.485	-1.74611e-06
5.49	-0.000124039		5.49	1.06316e-05		5.49	-1.80221e-05
5.495	-0.000113285		5.495	9.83235e-06		5.495	-2.88486e-05
5.5	-8.90167e-05		5.5	9.46905e-06		5.5	-7.84962e-06
5.505	-6.64192e-05		5.505	-0.00010548		5.505	-6.93934e-05
5.51	-9.01706e-06		5.51	-8.57894e-05		5.51	-6.69956e-05
5.515	-8.72641e-06		5.515	-0.000103809		5.515	-9.26449e-05
5.52	-4.6574e-06		5.52	-0.000109695		5.52	-9.51154e-05
5.525	-2.56564e-05		5.525	-0.00011776		5.525	-0.000124107
5.53	-2.28226e-05		5.53	-0.000110203		5.53	-9.27902e-05
5.535	-9.81633e-06		5.535	-0.00010737		5.535	-0.000126214
5.54	-1.4176e-05		5.54	-0.000127133		5.54	-0.00012527
5.545	-1.59925e-05		5.545	-9.29828e-05		5.545	-0.000122363
5.55	2.75401e-06		5.55	-9.41454e-05		5.55	-0.000127522
5.555	3.18997e-06		5.555	-9.79964e-05		5.555	-0.000164289
5.56	1.6051e-05		5.56	-9.97403e-05		5.56	-0.00018071
5.565	2.77494e-05		5.565	-9.02217e-05		5.565	-0.000181364
5.57	4.33715e-05		5.57	-9.0585e-05		5.57	-0.000184416
5.575	2.77494e-05		5.575	-0.00026439		5.575	-0.000179911
5.58	0.000143571		5.58	-0.000263009		5.58	-0.000178748
5.585	-4.10605e-05		5.585	-0.000150458		5.585	-0.000143871
5.59	-4.22958e-05		5.59	-0.000150894		5.59	-0.000134425
5.595	-4.46936e-05		5.595	-0.000148496		5.595	-0.000166832
5.6	-6.06063e-05		5.6	-0.000145517		5.6	-0.000167268
5.605	-8.16053e-05		5.605	-0.00014152		5.605	-0.000185578
5.61	-8.03701e-05		5.61	-0.000135853		5.61	-0.000192554
5.615	-0.000119825		5.615	-0.000170803		5.615	-0.000184852
5.62	-0.000128254		5.62	-0.000138977		5.62	-0.000160728
5.625	-0.000132831		5.625	-0.000129749		5.625	-0.000157531
5.63	-0.000134139		5.63	-9.84324e-05		5.63	-0.000171191
5.635	-0.000127818		5.635	-0.000103664		5.635	-0.000183326
5.64	-0.000143294		5.64	-5.11301e-05		5.64	-0.00017744
5.645	-0.000141478		5.645	-3.92138e-05		5.645	-0.000169956
5.65	-1.65738e-05		5.65	-5.3092e-05		5.65	-0.000162181
5.655	5.7177e-05		5.655	-3.60893e-05		5.655	-0.000165742
5.66	5.13641e-05		5.66	-4.33554e-05		5.66	-0.000163635
5.665	9.40888e-05		5.665	-1.9232e-05		5.665	-0.000180347
5.67	0.000117122		5.67	-1.84327e-05		5.67	-0.000183326
5.675	0.00011378		5.675	-1.55263e-05		5.675	-0.000184343
5.68	0.000109566		5.68	-4.9241e-05		5.68	-0.000187758
5.685	1.08194e-05		5.685	-4.41547e-05		5.685	-0.000175769
5.69	-4.43072e-07		5.69	-0.000198123		5.69	-0.00018318
5.695	8.49422e-06		5.695	-0.000199794		5.695	-0.000195969
5.7	2.18638e-05		5.7	-0.000200739		5.7	-0.000191754
5.705	2.3753e-05		5.705	-0.000194708		5.705	-0.000189865
5.71	4.8821e-05		5.71	-0.00019231		5.71	-0.000183326
5.715	2.62235e-05		5.715	-0.000194199		5.715	-0.000180056
5.72	-3.34951e-06		5.72	-0.000191511		5.72	-0.000193353
5.725	1.73675e-06		5.725	-0.00022261		5.725	-0.00019299
5.73	1.03834e-05		5.73	-0.000227987		5.73	-0.000194297
5.735	7.84027e-06		5.735	-0.000252909		5.735	-0.000197495
5.74	6.02375e-06		5.74	-0.000255598		5.74	-0.000212681
5.745	9.58413e-06		5.745	-0.000295997		5.745	-0.000209992
5.75	1.37258e-05		5.75	-0.00029963		5.75	-0.000108194
5.755	-0.000108127		5.755	-0.00031409		5.755	-0.00012418
5.76	-0.000204112		5.76	-0.00034003		5.76	-0.000126142
5.765	-0.000164729		5.765	-0.000332982		5.765	-0.000119384
5.77	-0.000226854		5.77	-0.000333272		5.77	-0.000115678
5.775	-9.93346e-05		5.775	-0.000314671		5.775	-0.000118149
5.78	-5.27589e-05		5.78	-0.000318522		5.78	-0.000125052
5.785	-2.49298e-05		5.785	-0.000312128		5.785	-0.000122654
5.79	-4.60015e-05		5.79	-0.000315325		5.79	-0.00013428
5.795	-2.83449e-05		5.795	-0.000321719		5.795	-0.000161164
5.8	-8.9444e-06		5.8	-0.000322301		5.8	-0.000144307
5.805	-3.43031e-05		5.805	-0.000304644		5.805	-0.000144743
5.81	-2.31133e-05		5.81	-0.000311692		5.81	-9.98383e-05
5.815	9.61959e-05		5.815	-0.000315979		5.815	-0.000109866
5.82	0.000146695		5.82	-0.000322664		5.82	-0.000110592
5.825	0.0001512		5.825	-0.00031765		5.825	-0.000103108
5.83	0.000156286		5.83	-0.000317069		5.83	-7.92753e-05
5.835	0.000202426		5.835	-0.000310893		5.835	4.80266e-05
5.84	0.000208166		5.84	-0.000311765		5.84	8.0506e-05
5.845	0.000464369		5.845	-0.00030944		5.845	8.21772e-05
5.85	0.000451217		5.85	-0.000316415		5.85	0.000230841
5.855	0.000449037		5.855	-0.000316052		5.855	0.000116473
5.86	0.000502225		5.86	-0.000313727		5.86	0.000121196
5.865	0.000600753		5.865	-0.000289313		5.865	0.000125701
5.87	0.000585131		5.87	-0.000273908		5.87	0.000136673
5.875	0.000589055		5.875	-9.79964e-05		5.875	0.000189715
5.88	0.000415904		5.88	-0.000117397		5.88	0.000190151
5.885	0.000362425		5.885	-7.92499e-05		5.885	0.000202576
5.89	0.000334306		5.89	-7.8378e-05		5.89	0.000198362
5.895	0.000331399		5.895	-7.72881e-05		5.895	0.000194511
5.9	0.000361263		5.9	-6.87867e-05		5.9	0.00019393
5.905	0.000368384		5.905	-6.11573e-05		5.905	0.000180923
5.91	0.000367657		5.91	-5.49812e-05		5.91	0.000181795
5.915	0.000358647		5.915	-5.39639e-05		5.915	0.000134929
5.92	0.000213907		5.92	-5.25834e-05		5.92	0.000136382
5.925	0.000160937		5.925	-4.61892e-05		5.925	0.000138489
5.93	0.000233307		5.93	-2.29377e-05		5.93	0.000133621
5.935	0.000280827		5.935	-1.34191e-05		5.935	8.87167e-05
5.94	0.000277049		5.94	-1.5599e-05		5.94	-3.95298e-05
5.945	0.000294778		5.945	-1.63982e-05		5.945	-6.57604e-05
5.95	6.25539e-05		5.95	-1.18933e-05		5.95	-5.41346e-05
5.955	6.88028e-05		5.955	-1.10213e-05		5.955	-0.000206723
5.96	6.19726e-05		5.96	-1.12393e-05		5.96	-0.000211736
5.965	1.82308e-05		5.965	-6.00772e-06		5.965	-0.000207522
5.97	-6.64192e-05		5.97	-1.58896e-05		5.97	7.52744e-05
5.975	-4.20051e-05		5.975	-2.04672e-05		5.975	5.48567e-05
5.98	-3.55383e-05		5.98	-0.000219921		5.98	-3.56263e-06
5.985	-3.19052e-05		5.985	-0.000214181		5.985	5.08402e-06
5.99	-2.23867e-05		5.99	-0.000246297		5.99	3.41282e-06
5.995	-1.04703e-05		5.995	-0.000247751		5.995	2.12874e-05
6	5.44246e-06		6	-0.000249131		6	0.000285337
6.005	-7.93528e-05		6.005	-0.000244917		6.005	0.000290205
6.01	-9.78087e-05		6.01	-0.000246588		6.01	0.000289987
6.015	-0.000110016		6.015	-0.000148786		6.015	0.000287808
6.02	-8.85807e-05		6.02	-0.000110349		6.02	0.00028323
6.025	-6.08969e-05		6.025	-0.000108678		6.025	0.000285192
6.03	-5.77725e-05		6.03	-7.15479e-05		6.03	0.000283375
6.035	-0.000134575		6.035	-8.00492e-05		6.035	0.000284538
6.04	-0.000173667		6.04	-9.0803e-05		6.04	0.000414891
6.045	-0.000212904		6.045	-9.63252e-05		6.045	0.000416999
6.05	-0.000127236		6.05	-9.00764e-05		6.05	0.000414601
6.055	-0.000142132		6.055	-8.97857e-05		6.055	0.000399778
6.06	-0.000147145		6.06	-7.70701e-05		6.06	0.000393311
6.065	-0.000120842		6.065	-7.19112e-05		6.065	0.000411985
6.07	-9.76634e-05		6.07	-2.18478e-05		6.07	0.000438797
6.075	-9.18505e-05		6.075	-2.17025e-05		6.075	0.000184774
6.08	-7.23774e-05		6.08	-3.2093e-05		6.08	0.000277635
6.085	-7.245e-05		6.085	-2.96225e-05		6.085	0.000282721
6.09	-5.96617e-05		6.09	6.04043e-05		6.09	0.000277344
6.095	2.56422e-05		6.095	5.92418e-05		6.095	0.000273493
6.1	1.69955e-05		6.1	9.33924e-05		6.1	0.000252712
6.105	-7.97678e-08		6.105	0.000106035		6.105	-1.19913e-05
6.11	-2.6229e-06		6.11	0.00010589		6.11	-1.14827e-05
6.115	-2.20234e-05		6.115	0.000107053		6.115	-9.44816e-06
6.12	4.28858e-07		6.12	-7.5336e-06		6.12	-1.00294e-05
6.125	4.93296e-05		6.125	-4.32101e-05		6.125	-2.47272e-06
6.13	1.51064e-05		6.13	-9.71343e-06		6.13	-7.7043e-06
6.135	1.14733e-05		6.135	-4.48086e-05		6.135	-1.03928e-05
6.14	1.10373e-05		6.14	-1.9668e-05		6.14	7.40917e-06
6.145	-1.75097e-06		6.145	-1.39278e-05		6.145	-0.000118149
6.15	-7.49118e-06		6.15	-4.62717e-06		6.15	-0.000109938
6.155	-0.000117136		6.155	-8.76884e-06		6.155	-0.000114371
6.16	4.8821e-05		6.16	-7.75159e-06		6.16	-0.000119747
6.165	5.13641e-05		6.165	-1.37824e-05		6.165	-0.000108194
6.17	5.31807e-05		6.17	-1.90867e-05		6.17	-0.000116332
6.175	2.76767e-05		6.175	-4.19749e-05		6.175	-0.000148666
6.18	2.00473e-05		6.18	-4.58259e-05		6.18	-0.000165378
6.185	-3.968e-05		6.185	-2.45363e-05		6.185	-0.00025308
6.19	-4.76727e-05		6.19	-2.03946e-05		6.19	-0.00025417
6.195	-7.18687e-05		6.195	-7.22745e-05		6.195	-0.00025853
6.2	-0.000120479		6.2	-7.88866e-05		6.2	-0.000256059
6.205	-9.51202e-05		6.205	-0.000113909		6.205	-0.000250101
6.21	-9.30857e-05		6.21	-0.000121321		6.21	-0.00023833
6.215	-7.75363e-05		6.215	-7.48176e-05		6.215	-0.000225469
6.22	0.000188257		6.22	-7.92499e-05		6.22	-0.000227358
6.225	0.000258375		6.225	-6.15305e-06		6.225	-0.000210138
6.23	0.00025031		6.23	-4.62717e-06		6.23	-0.000195896
6.235	0.000249801		6.235	-3.52901e-05		6.235	-0.000197567
6.24	0.000289692		6.24	-3.54354e-05		6.24	-0.000190083
6.245	0.000453106		6.245	-7.17658e-05		6.245	-0.000206141
6.25	0.000497357		6.25	-6.50084e-05		6.25	-0.000200764
6.255	0.00052802		6.255	-6.9368e-05		6.255	-7.81854e-05
6.26	0.000579173		6.26	0.000186108		6.26	-7.96386e-05
6.265	0.000409728		6.265	0.000187052		6.265	-6.84488e-05
6.27	0.000532888		6.27	0.000183129		6.27	-7.07013e-05
6.275	0.000510944		6.275	0.000188142		6.275	-7.34624e-05
6.28	0.000500336		6.28	0.00016816		6.28	-7.41164e-05
6.285	0.000493942		6.285	0.000172375		6.285	-6.28539e-05
6.29	0.000490963		6.29	0.000154718		6.29	3.18959e-05
6.295	0.000497284		6.295	0.000153265		6.295	2.04155e-05
6.3	0.000524968		6.3	0.000109596		6.3	2.18687e-05
6.305	0.000479555		6.305	0.000119042		6.305	2.17234e-05
6.31	0.000517193		6.31	0.000125145		6.31	1.97615e-05
6.315	0.000512107		6.315	0.000124273		6.315	2.09968e-05
6.32	0.000545168		6.32	7.27567e-05		6.32	4.28475e-06
6.325	0.00027872		6.325	7.3338e-05		6.325	4.72071e-06
6.33	0.000203007		6.33	0.000253755		6.33	-9.66615e-06
6.335	0.000252853		6.335	0.000244309		6.335	-2.68141e-05
6.34	0.00036882		6.34	0.000244236		6.34	-2.43436e-05
6.345	0.000478901		6.345	0.000242783		6.345	-2.68141e-05
6.35	0.000322389		6.35	0.000272284		6.35	-2.82673e-05
6.355	0.000275596		6.355	0.000262184		6.355	-3.65507e-05
6.36	0.000411908		6.36	0.000261166		6.36	-0.000168721
6.365	0.000411399		6.365	6.27197e-06		6.365	-0.000161818
6.37	0.000426076		6.37	7.94317e-06		6.37	-0.000165306
6.375	0.000309238		6.375	4.81875e-06		6.375	-0.000167486
6.38	0.000312943		6.38	0.000189232		6.38	-0.000143435
6.385	0.000323116		6.385	0.000177316		6.385	-0.000134934
6.39	0.000332925		6.39	0.000176516		6.39	-0.000153317
6.395	0.00035109		6.395	0.000178696		6.395	-0.000251554
6.4	0.000347966		6.4	0.00037132		6.4	-0.000156151
6.405	0.000327912		6.405	0.000376479		6.405	-0.000154552
6.41	0.000366204		6.41	0.000394281		6.41	-0.000155933
6.415	0.000305096		6.415	0.000389631		6.415	-0.000157604
6.42	0.000311781		6.42	0.000382801		6.42	-0.000168067
6.425	0.000265859		6.425	0.000435262		6.425	-0.000167195
6.43	0.00028337		6.43	0.000453209		6.43	-0.000166759
6.435	0.000299428		6.435	0.000220912		6.435	-0.000168721
6.44	0.000190219		6.44	0.00025361		6.44	-0.000172499
6.445	0.000166677		6.445	0.00026836		6.445	-0.000170537
6.45	0.000267312		6.45	0.000304908		6.45	-0.000171191
6.455	0.000358284		6.455	0.000291175		6.455	-0.000170973
6.46	0.000398393		6.46	0.000293718		6.46	-0.000165887
6.465	0.000234179		6.465	0.000317479		6.465	-0.00011655
6.47	0.000189057		6.47	0.000319222		6.47	-0.000122073
6.475	0.000171909		6.475	0.000314354		6.475	-0.000119965
6.48	0.000185569		6.48	0.000314064		6.48	-0.000116841
6.485	0.000178884		6.485	0.000129723		6.485	-0.000136459
6.49	0.000171182		6.49	0.000135245		6.49	-0.000142345
6.495	0.000161736		6.495	0.000130885		6.495	-0.000152299
6.5	0.000132381		6.5	0.000124273		6.5	-0.000103181
6.505	0.000130637		6.505	-6.92954e-05		6.505	-0.00017962
6.51	0.000134706		6.51	-7.39457e-05		6.51	-0.00017715
6.515	0.000132381		6.515	-9.04397e-05		6.515	-0.000178239
6.52	0.000127004		6.52	-9.56713e-05		6.52	-0.00017962
6.525	0.000134125		6.525	-9.40727e-05		6.525	-0.000175551
6.53	0.000136668		6.53	-6.08039e-06		6.53	-0.000170828
6.535	0.000194361		6.535	4.60175e-05		6.535	-0.000122073
6.54	0.000332417		6.54	1.8261e-05		6.54	-0.000119384
6.545	0.000346295		6.545	-2.52e-06		6.545	-0.000113353
6.55	0.000259029		6.55	-9.85875e-06		6.55	-0.000117568
6.555	6.2118e-05		6.555	-4.48086e-05		6.555	-0.000120256
6.56	0.000147858		6.56	-6.49357e-05		6.56	-5.85669e-05
6.565	0.000131582		6.565	-7.32191e-05		6.565	8.10873e-05
6.57	0.000160138		6.57	-9.18202e-05		6.57	7.86895e-05
6.575	0.000150982		6.575	-9.07303e-05		6.575	8.53017e-05
6.58	0.000456376		6.58	-4.51719e-05		6.58	7.91981e-05
6.585	0.000442134		6.585	-4.32828e-05		6.585	7.78176e-05
6.59	0.000448674		6.59	-4.29921e-05		6.59	0.000119089
6.595	0.000452525		6.595	-4.50993e-05		6.595	0.000118144
6.6	0.000449473		6.6	-4.80057e-05		6.6	0.000118798
6.605	0.000472216		6.605	-4.07396e-05		6.605	6.62645e-05
6.61	0.000489073		6.61	-3.60167e-05		6.61	6.04516e-05
6.615	0.000481299		6.615	-2.56262e-05		6.615	5.42754e-05
6.62	0.00044257		6.62	-1.91593e-05		6.62	5.76905e-05
6.625	0.000446494		6.625	-1.66889e-05		6.625	0.000106083
6.63	0.000440173		6.63	-1.11666e-05		6.63	0.000100124
6.635	0.000452816		6.635	-0.000150748		6.635	0.00010027
6.64	0.000389455		6.64	-0.000222247		6.64	5.04971e-05
6.645	0.000229238		6.645	-0.000212147		6.645	4.40303e-05
6.65	0.000234179		6.65	-0.000212001		6.65	4.97705e-05
6.655	0.000222989		6.655	-0.000217596		6.655	5.02064e-05
6.66	0.000189783		6.66	-0.000221956		6.66	5.34035e-05
6.665	1.31445e-05		6.665	-0.000206479		6.665	-1.0195e-06
6.67	8.93018e-06		6.67	-0.00019558		6.67	-0.000102309
6.675	-2.97981e-05		6.675	-0.000194054		6.675	-0.000159566
6.68	-2.31859e-05		6.68	-0.00019885		6.68	-0.000154552
6.685	-0.000339043		6.685	-0.00024419		6.685	-0.000151864
6.69	-0.000217627		6.69	-0.000245207		6.69	-0.000135006
6.695	-0.00021145		6.695	-0.000248986		6.695	-0.000180201
6.7	-0.000221042		6.7	-0.000253854		6.7	-0.000180928
6.705	-0.000191396		6.705	-0.000248114		6.705	-0.000181001
6.71	-0.000199316		6.71	-0.000248259		6.71	-0.000166541
6.715	-0.000218934		6.715	-0.000253345		6.715	-0.000127667
6.72	-9.73727e-05		6.72	-0.000266134		6.72	-6.72136e-05
6.725	-9.01066e-05		6.725	-0.000270057		6.725	-7.00474e-05
6.73	-9.52655e-05		6.73	-0.000265262		6.73	-0.000117931
6.735	-9.64281e-05		6.735	-0.000267732		6.735	-0.00011626
6.74	-0.000114811		6.74	-0.000264681		6.74	-0.000122145
6.745	-0.000129271		6.745	-0.000261411		6.745	-0.000110519
6.75	-0.000139661		6.75	-0.000260466		6.75	-0.000101219
6.755	-0.000163203		6.755	-0.000267078		6.755	-0.000111028
6.76	-0.000153758		6.76	-0.000273618		6.76	-0.000112409
6.765	-0.000143585		6.765	-0.000283645		6.765	-0.000106959
6.77	-0.000141478		6.77	-0.000289531		6.77	-5.76223e-05
6.775	-0.000165747		6.775	-0.000290185		6.775	-0.00010289
6.78	-6.70731e-05		6.78	-0.000285244		6.78	-9.61326e-05
6.785	-7.11421e-05		6.785	-0.000278268		6.785	-8.2545e-05
6.79	-7.49205e-05		6.79	-0.000274126		6.79	-8.73406e-05
6.795	-0.000164221		6.795	-0.000252401		6.795	-9.72225e-05
6.8	-0.000168144		6.8	-0.00023489		6.8	-9.18456e-05
6.805	-0.000151432		6.805	-0.000226098		6.805	-8.79946e-05
6.81	-0.000172722		6.81	-0.000196743		6.81	-8.41436e-05
6.815	-0.000173739		6.815	-0.000199504		6.815	-9.55513e-05
6.82	-0.000171269		6.82	-0.000203791		6.82	-0.000141982
6.825	-0.000287163		6.825	-0.000194345		6.825	-0.000194879
6.83	-0.000292031		6.83	-0.000194127		6.83	-0.000193789
6.835	-0.000292758		6.835	-0.000194635		6.835	-0.000190955
6.84	-0.000298934		6.84	-0.000196307		6.84	-0.00019437
6.845	-0.000291523		6.845	-0.000161357		6.845	-0.000197858
6.85	-0.00028571		6.85	-0.00016172		6.85	-0.000209338
6.855	-0.000278516		6.855	-0.00017182		6.855	-0.000219148
6.86	-0.000246182		6.86	-0.000174218		6.86	-0.000217331
6.865	-0.000194375		6.865	-0.000164481		6.865	-0.000210283
6.87	-0.00022126		6.87	-0.000148932		6.87	-0.000215587
6.875	-0.000226927		6.875	-0.000131493		6.875	-0.000275096
6.88	-0.00022264		6.88	-0.000138832		6.88	-0.000274007
6.885	-0.000274738		6.885	-0.000136652		6.885	-0.000272844
6.89	-0.000148889		6.89	-0.000144499		6.89	-0.000288829
6.895	-0.000144166		6.895	-0.000122047		6.895	-0.000290283
6.9	-0.00011176		6.9	-0.000147188		6.9	-0.000302853
6.905	-0.000112995		6.905	-0.000161793		6.905	-0.000288829
6.91	-4.33857e-05		6.91	-0.000165062		6.91	-0.000291009
6.915	-3.32858e-05		6.915	-0.000194781		6.915	-0.000291372
6.92	-1.32314e-05		6.92	-0.000204445		6.92	-0.0002913
6.925	-1.11969e-05		6.925	-0.000198559		6.925	-0.000269502
6.93	4.78851e-06		6.93	-0.000200448		6.93	-0.000262308
6.935	1.51877e-06		6.935	-0.00019805		6.935	-0.000264924
6.94	6.20453e-05		6.94	-0.00019914		6.94	-0.000215369
6.945	7.63595e-05		6.945	-0.000199213		6.945	-0.000211227
6.95	7.72314e-05		6.95	-0.000234454		6.95	-0.000206505
6.955	0.000144588		6.955	-0.000234018		6.955	-0.000212099
6.96	0.000152944		6.96	-0.000231838		6.96	-0.000210283
6.965	0.000152653		6.965	-0.000194563		6.965	-0.000159638
6.97	0.000103971		6.97	-0.000195798		6.97	-0.000158112
6.975	0.000102663		6.975	-0.000203282		6.975	-0.000167195
6.98	0.000118503		6.98	-0.000233509		6.98	-0.000164725
6.985	0.000136813		6.985	-0.000227551		6.985	-0.000164797
6.99	0.000135869		6.99	-0.000205244		6.99	-0.0001321
6.995	3.34169e-05		6.995	-0.000204372		6.995	-0.000140238
7	3.33442e-05		7	-0.000233073		7	-0.000100347
7.005	-3.23412e-05		7.005	-0.000229004		7.005	-8.02199e-05
7.01	-3.70411e-07		7.01	-0.000227914		7.01	-9.56967e-05
7.015	-8.40758e-05		7.015	-0.000108314		7.015	-9.1555e-05
7.02	-9.38123e-05		7.02	-0.0001041		7.02	-9.24996e-05
7.025	-0.000104493		7.025	-9.67612e-05		7.025	-4.4616e-05
7.03	-3.62649e-05		7.03	-9.5526e-05		7.03	-6.29266e-05
7.035	-5.60287e-05		7.035	-0.000105626		7.035	-6.65596e-05
7.04	0.000164061		7.04	-0.000119867		7.04	-6.57604e-05
7.045	0.000125406		7.045	-0.000122047		7.045	-0.000118294
7.05	0.000234179		7.05	0.000108796		7.05	-0.000118585
7.055	0.000253943		7.055	0.000106907		7.055	-0.000126214
7.06	0.000184624		7.06	0.000102838		7.06	-0.000124107
7.065	0.000188403		7.065	0.000108506		7.065	-0.000118512
7.07	0.000187894		7.07	6.79611e-05		7.07	-0.000166396
7.075	0.000184552		7.075	6.42554e-05		7.075	-0.00016734
7.08	0.000211		7.08	6.96323e-05		7.08	-9.48974e-05
7.085	0.000200174		7.085	7.66077e-05		7.085	-9.9911e-05
7.09	0.000180919		7.09	8.68529e-05		7.09	2.68823e-05
7.095	0.000155051		7.095	5.04498e-05		7.095	-6.0331e-06
7.1	0.000134779		7.1	4.28931e-05		7.1	-2.76336e-06
7.105	0.000191963		7.105	4.43463e-05		7.105	-2.17279e-05
7.11	0.000222263		7.11	5.21937e-05		7.11	-4.35988e-05
7.115	0.000184188		7.115	4.95052e-05		7.115	-4.81764e-05
7.12	0.00019625		7.12	-7.37277e-05		7.12	-3.96751e-05
7.125	0.000190728		7.125	3.74435e-05		7.125	-3.09558e-05
7.13	0.000175251		7.13	4.00593e-05		7.13	-7.21545e-05
7.135	0.00011051		7.135	3.5627e-05		7.135	-7.71681e-05
7.14	0.000114361		7.14	8.78702e-05		7.14	-7.55696e-05
7.145	-6.9035e-05		7.145	9.46276e-05		7.145	-6.48158e-05
7.15	-8.61103e-05		7.15	9.85513e-05		7.15	-5.78403e-05
7.155	-0.000207454		7.155	-0.000133092		7.155	-2.34717e-05
7.16	-0.000218353		7.16	-0.000132946		7.16	-1.56243e-05
7.165	-0.000224311		7.165	-0.000104318		7.165	-1.2064e-05
7.17	-0.000217191		7.17	-0.000109259		7.17	-1.66416e-05
7.175	-0.000251123		7.175	4.63808e-05		7.175	6.4012e-05
7.18	-0.000257445		7.18	4.38377e-05		7.18	0.000382775
7.185	-0.00027343		7.185	4.27477e-05		7.185	0.000319124
7.19	-0.000263694		7.19	4.3111e-05		7.19	0.000321377
7.195	-0.000203894		7.195	3.28659e-05		7.195	0.00019313
7.2	-0.000224965		7.2	3.43917e-05		7.2	0.000195165
7.205	-0.000199752		7.205	4.18031e-05		7.205	0.000197054
7.21	-0.000260642		7.21	7.3556e-05		7.21	0.000182086
7.215	-0.000297989		7.215	6.38921e-05		7.215	0.000232077
7.22	-0.000197209		7.22	5.82245e-05		7.22	0.000231132
7.225	-0.000167708		7.225	5.75706e-05		7.225	0.000221831
7.23	-0.000167636		7.23	-5.38913e-05		7.23	0.000211514
7.235	-0.000163567		7.235	-5.06942e-05		7.235	0.000217109
7.24	-0.000168072		7.24	-3.44908e-05		7.24	0.000216091
7.245	-0.000158045		7.245	-8.07758e-05		7.245	0.000305028
7.25	-5.18143e-05		7.25	-7.78694e-05		7.25	0.000336781
7.255	-4.90532e-05		7.255	-7.67794e-05		7.255	0.000326754
7.26	-1.16329e-05		7.26	-4.0231e-05		7.26	0.000290351
7.265	-9.67101e-06		7.265	-1.75608e-05		7.265	0.000290278
7.27	4.42521e-06		7.27	-1.57541e-06		7.27	0.000296818
7.275	-1.57745e-05		7.275	8.59712e-06		7.275	0.000303793
7.28	-8.43577e-06		7.28	-0.000146171		7.28	0.000224883
7.285	1.84488e-05		7.285	-0.000146897		7.285	-9.77312e-05
7.29	1.64143e-05		7.29	-0.000143119		7.29	-0.000104779
7.295	2.30264e-05		7.295	-0.000143918		7.295	-0.000106959
7.3	1.81581e-05		7.3	-0.000124663		7.3	-7.75314e-05
7.305	9.06737e-05		7.305	-0.000122193		7.305	-7.29538e-05
7.31	7.06919e-05		7.31	-0.000114054		7.31	-7.52789e-05
7.315	7.23631e-05		7.315	-0.000142974		7.315	-8.05105e-05
7.32	7.4325e-05		7.32	-0.000143119		7.32	-0.000119239
7.325	-2.47758e-06		7.325	-0.000108896		7.325	-0.000113208
7.33	5.03469e-05		7.33	-0.00010083		7.33	-8.87939e-05
7.335	4.54786e-05		7.335	-0.00010846		7.335	-8.88665e-05
7.34	4.89663e-05		7.34	-0.000115072		7.34	-8.18184e-05
7.345	7.97019e-05		7.345	-0.000130984		7.345	-7.81127e-05
7.35	7.77401e-05		7.35	-0.000125172		7.35	-0.000170174
7.355	-6.37307e-05		7.355	-8.96404e-05		7.355	-0.000205415
7.36	-6.60559e-05		7.36	-8.48448e-05		7.36	-0.000198149
7.365	-9.67914e-05		7.365	-0.000118196		7.365	-0.000152227
7.37	-7.17234e-05		7.37	-0.000135417		7.37	-0.000154552
7.375	-9.49022e-05		7.375	-0.000174508		7.375	-0.000136895
7.38	-9.30857e-05		7.38	-0.000185843		7.38	0.000146991
7.385	-8.8944e-05		7.385	-0.000179377		7.385	0.000145174
7.39	-0.000104203		7.39	-0.000173346		7.39	0.000145683
7.395	-0.000103113		7.395	-0.000177778		7.395	0.000155274
7.4	-9.58468e-05		7.4	-0.000174218		7.4	0.000159706
7.405	-0.000117427		7.405	-0.000193037		7.405	0.000130787
7.41	-0.000183113		7.41	-0.000161938		7.41	0.000122867
7.415	-0.000136973		7.415	-0.000147769		7.415	0.000129988
7.42	-0.000101587		7.42	-0.000137161		7.42	0.000176418
7.425	-5.39215e-05		7.425	-4.61165e-05		7.425	0.000179325
7.43	-7.92801e-05		7.43	-7.23471e-05		7.43	0.000175038
7.435	-0.000158335		7.435	-7.74334e-05		7.435	0.000159852
7.44	-0.000148308		7.44	-8.05578e-05		7.44	0.000163412
7.445	-0.000153249		7.445	-7.33644e-05		7.445	0.000149025
7.45	-0.000191178		7.45	-2.65708e-05		7.45	0.000152804
7.455	-0.000165311		7.455	6.48367e-05		7.455	0.000144738
7.46	-0.000158045		7.46	8.49637e-05		7.46	0.000138853
7.465	-0.000156955		7.465	7.63171e-05		7.465	0.000135438
7.47	-0.000161968		7.47	8.29292e-05		7.47	9.49656e-05
7.475	-0.000201932		7.475	0.00012718		7.475	0.00010274
7.48	-0.000186746		7.48	0.000123038		7.48	0.00010136
7.485	-0.000189652		7.485	0.000127398		7.485	-0.000183035
7.49	-0.000127527		7.49	0.000177025		7.49	-0.000183907
7.495	-0.000138208		7.495	0.000174046		7.495	-0.000184779
7.5	-0.00014482		7.5	0.000169977		7.5	-0.000185941
7.505	-0.000170542		7.505	0.000162493		7.505	-0.000182308
7.51	-0.000191105		7.51	0.000166199		7.51	-0.00017962
7.515	-0.00019343		7.515	0.000132193		7.515	3.70346e-06
7.52	-0.000241532		7.52	0.000108215		7.52	-3.92593e-06
7.525	-0.000269434		7.525	9.55722e-05		7.525	-4.61419e-05
7.53	-0.000220751		7.53	1.66625e-05		7.53	-5.51519e-05
7.535	-0.000220533		7.535	0.000104292		7.535	-1.35172e-05
7.54	-0.000224457		7.54	0.00010916		7.54	7.41845e-05
7.545	-0.000194084		7.545	0.000121512		7.545	6.92436e-05
7.55	-0.000191687		7.55	0.00033855		7.55	6.47386e-05
7.555	-0.000180206		7.555	0.000290303		7.555	6.20502e-05
7.56	-0.000211814		7.56	0.000192792		7.56	6.45206e-05
7.565	-0.000197281		7.565	0.000509085		7.565	6.79357e-05
7.57	-0.000184275		7.57	0.0005125		7.57	0.000318616
7.575	-0.000188635		7.575	0.000512573		7.575	0.000323048
7.58	-0.000173449		7.58	0.000464399		7.58	0.000322249
7.585	-0.000121932		7.585	0.000537714		7.585	0.000309097
7.59	-0.000118953		7.59	0.000538876		7.59	0.000312948
7.595	-0.000180424		7.595	0.000487796		7.595	0.000309824
7.6	-0.000147654		7.6	0.000490484		7.6	0.000310696
7.605	-0.000146273		7.605	0.000495716		7.605	0.00032145
7.61	-0.000137772		7.61	0.000544108		7.61	0.000448751
7.615	-0.000143658		7.615	0.000543745		7.615	0.000448824
7.62	-0.000142132		7.62	0.000541129		7.62	0.00027175
7.625	-0.000143948		7.625	0.000542582		7.625	0.000273857
7.63	-0.000147872		7.63	0.000546651		7.63	0.000277417
7.635	-0.000245819		7.635	0.000536915		7.635	0.000275237
7.64	-0.000249597		7.64	0.000444708		7.64	0.000239343
7.645	-0.000258535		7.645	0.000442455		7.645	0.000137617
7.65	-0.000293121		7.65	0.000440857		7.65	0.000202286
7.655	-0.000290941		7.655	0.000219895		7.655	0.000203376
7.66	-0.000301259		7.66	0.000219604		7.66	0.000206209
7.665	-0.000303294		7.665	0.000221276		7.665	0.000206282
7.67	-0.000323348		7.67	-0.000128223		7.67	0.000208825
7.675	-0.00026086		7.675	-0.000129822		7.675	-4.47614e-05
7.68	-0.000253666		7.68	-0.000137088		7.68	-4.43981e-05
7.685	-0.000263694		7.685	-0.000137669		7.685	-1.03928e-05
7.69	-0.000272631		7.69	-0.000203573		7.69	-2.23091e-05
7.695	-0.000246909		7.695	-0.000205753		7.695	-3.25543e-05
7.7	-0.000256645		7.7	-0.000209386		7.7	-2.55062e-05
7.705	-0.000280624		7.705	-0.000212074		7.705	-1.76588e-05
7.71	-0.000283457		7.71	-0.000202701		7.71	-2.57969e-05
7.715	-0.000236373		7.715	-0.000246733		7.715	-0.00015942
7.72	-0.000192195		7.72	-0.000200884		7.72	-0.000163635
7.725	-0.000134284		7.725	-0.000198777		7.725	-0.00016596
7.73	-0.000139807		7.73	-0.000191075		7.73	-0.000176932
7.735	-0.000133267		7.735	-0.000160485		7.735	-0.000180928
7.74	-0.000119244		7.74	-0.000164917		7.74	-0.000178457
7.745	-0.000111396		7.745	-0.000162447		7.745	1.44573e-05
7.75	0.000163044		7.75	-0.000166516		7.75	1.7727e-05
7.755	0.000170455		7.755	-0.000169059		7.755	-5.21728e-05
7.76	0.00016704		7.76	-0.000155399		7.76	-5.58785e-05
7.765	0.000172417		7.765	-0.000149586		7.765	-4.63599e-05
7.77	0.000231854		7.77	-0.000147914		7.77	-4.83944e-05
7.775	0.000221173		7.775	-0.000174581		7.775	-5.52245e-05
7.78	0.000179393		7.78	-0.000183809		7.78	-5.319e-05
7.785	0.000232072		7.785	-0.000186134		7.785	-9.81147e-06
7.79	0.000237376		7.79	-0.000180249		7.79	-4.98476e-05
7.795	0.000233089		7.795	-0.000180975		7.795	-2.44163e-05
7.8	0.000203661		7.8	-0.000178723		7.8	-2.0202e-05
7.805	0.000206277		7.805	-9.85777e-05		7.805	-6.54173e-06
7.81	0.000200828		7.81	-9.33461e-05		7.81	-1.60603e-05
7.815	0.000246241		7.815	-0.000103301		7.815	-1.75862e-05
7.82	0.000234324		7.82	-0.000103446		7.82	-1.40985e-05
7.825	0.000189565		7.825	-0.000152129		7.825	-7.341e-06
7.83	0.000137177		7.83	-0.000144645		7.83	-6.3964e-06
7.835	0.000137322		7.835	-0.000148205		7.835	5.12237e-05
7.84	0.000146841		7.84	-0.000184826		7.84	5.04244e-05
7.845	0.000137976		7.845	-0.000188823		7.845	8.51563e-05
7.85	0.000154761		7.85	-0.000150676		7.85	-0.00010834
7.855	-0.000127454		7.855	-0.000146461		7.855	-0.000110592
7.86	-0.000126292		7.86	-8.81145e-05		7.86	-0.000103544
7.865	-9.89713e-05		7.865	-0.000100249		7.865	-9.98383e-05
7.87	0.000110365		7.87	-0.000101847		7.87	-0.000112481
7.875	0.00010259		7.875	-0.000108096		7.875	-0.000111319
7.88	0.000433996		7.88	-0.000106934		7.88	-0.00010645
7.885	0.000406967		7.885	-9.45814e-05		7.885	-9.81671e-05
7.89	0.000381681		7.89	-8.70973e-05		7.89	-8.11645e-05
7.895	0.00038139		7.895	-8.41182e-05		7.895	-8.2763e-05
7.9	0.000378629		7.9	-9.0585e-05		7.9	-9.72225e-05
7.905	0.000380591		7.905	-6.40638e-05		7.905	-9.44614e-05
7.91	0.000383134		7.91	-0.000122483		7.91	-0.000108994
7.915	0.000626475		7.915	-0.000125753		7.915	-0.000106232
7.92	0.000633887		7.92	-0.000124954		7.92	-0.000109212
7.925	0.000589491		7.925	-0.000124518		7.925	-9.75132e-05
7.93	0.0006894		7.93	-0.000120957		7.93	-7.61509e-05
7.935	0.000729508		7.935	-0.000106788		7.935	6.90983e-05
7.94	0.000733577		7.94	-0.000109404		7.94	0.000118871
7.945	0.000783277		7.945	-9.97403e-05		7.945	0.000117708
7.95	0.000794685		7.95	-8.82599e-05		7.95	8.43571e-05
7.955	0.000780516		7.955	-0.000125753		7.955	7.6655e-05
7.96	0.000854776		7.96	-0.000126552		7.96	8.31218e-05
7.965	0.000872214		7.965	-0.000188096		7.965	8.13053e-05
7.97	0.000864585		7.97	-0.000124372		7.97	0.000137182
7.975	0.000694922		7.975	-0.000126915		7.975	0.000137327
7.98	0.000676393		7.98	-0.000136289		7.98	0.000142122
7.985	0.000381608		7.985	-0.000133092		7.985	0.000178017
7.99	0.000369982		7.99	-0.000134254		7.99	0.000175764
7.995	0.000338084		7.995	-0.000129531		7.995	0.000228371
8	0.00032595		8	-0.00013905		8	0.000233385
8.005	0.000393088		8.005	-0.000138396		8.005	0.00022888
8.01	0.000392144		8.01	-0.000159032		8.01	0.000219216
8.015	0.000416994		8.015	-0.000174872		8.015	0.000214565
8.02	0.000194942		8.02	-0.000173927		8.02	0.000212749
8.025	0.000140592		8.025	-0.0001732		8.025	0.000212022
8.03	0.000165587		8.03	-0.000168623		8.03	0.000201995
8.035	5.97928e-05		8.035	-0.000148568		8.035	0.000168789
8.04	1.91027e-05		8.04	-0.00017182		8.04	2.55744e-05
8.045	5.46339e-05		8.045	-0.000172183		8.045	-7.25178e-05
8.05	3.78492e-05		8.05	-0.000169785		8.05	-6.05288e-05
8.055	1.97567e-05		8.055	-0.000174145		8.055	-6.91028e-05
8.06	4.32261e-05		8.06	-0.000175162		8.06	-6.57604e-05
8.065	-1.91169e-05		8.065	-0.000176616		8.065	-1.0974e-05
8.07	2.72407e-05		8.07	-0.00017509		8.07	-7.26834e-06
8.075	5.80577e-06		8.075	-0.000240993		8.075	-6.18367e-05
8.08	8.93018e-06		8.08	-0.000239758		8.08	-4.41074e-05
8.085	-2.32586e-05		8.085	-0.000210475		8.085	-5.21001e-05
8.09	-4.85446e-05		8.09	-0.000204953		8.09	-9.01018e-05
8.095	-5.10151e-05		8.095	-0.000211057		8.095	-7.88393e-05
8.1	-5.27589e-05		8.1	-0.000224572		8.1	-0.000193716
8.105	-4.95618e-05		8.105	-0.000227914		8.105	-0.0001919
8.11	-0.000154993		8.11	-0.000217814		8.11	-0.000201128
8.115	-0.000156373		8.115	-0.000220793		8.115	-0.000194879
8.12	-0.000175483		8.12	-0.000215053		8.12	-0.000188921
8.125	-0.000181514		8.125	-0.000217596		8.125	-0.000181291
8.13	-0.000129634		8.13	-0.000214181		8.13	-0.000181437
8.135	-0.000158335		8.135	-0.000221375		8.135	-0.000167413
8.14	-0.00015601		8.14	-0.000244263		8.14	-0.000160728
8.145	-0.000160297		8.145	-0.000238014		8.145	-0.000162763
8.15	-0.00019314		8.15	-0.000232056		8.15	-0.000162617
8.155	-0.000215665		8.155	-0.000240121		8.155	-0.00017279
8.16	-0.000207454		8.16	-0.000245353		8.16	-0.000165088
8.165	-5.00705e-05		8.165	-0.000237069		8.165	-0.000161745
8.17	-6.98255e-06		8.17	-0.000237215		8.17	-0.000228157
8.175	-7.245e-05		8.175	-0.000230603		8.175	-0.000190519
8.18	-7.37579e-05		8.18	-0.000231184		8.18	-0.000187976
8.185	-0.000109434		8.185	-0.000131202		8.185	-0.000202871
8.19	-0.000113867		8.19	-0.000145371		8.19	-0.000203017
8.195	-0.000106165		8.195	-0.000154599		8.195	9.3367e-05
8.2	-0.00010086		8.2	-0.00015598		8.2	7.11328e-05
8.205	-9.4321e-05		8.205	-0.000142901		8.205	9.22044e-05
8.21	-7.59377e-05		8.21	-0.000137306		8.21	8.79174e-05
8.215	-3.32858e-05		8.215	-0.000145081		8.215	8.66822e-05
8.22	-2.40492e-06		8.22	-0.000153509		8.22	0.000149679
8.225	-1.11969e-05		8.225	-0.000163101		8.225	0.000146555
8.23	-1.52429e-07		8.23	-0.000129749		8.23	0.000179833
8.235	-4.28044e-05		8.235	-0.000129967		8.235	0.000183176
8.24	-3.81541e-05		8.24	-0.000135853		8.24	0.000165229
8.245	-3.37944e-05		8.245	-0.000137597		8.245	0.000162468
8.25	-2.68916e-05		8.25	-0.000137742		8.25	0.000159924
8.255	5.44246e-06		8.255	-0.0001243		8.255	0.000162613
8.26	-2.15874e-05		8.26	-0.000128441		8.26	0.000184048
8.265	-3.00161e-05		8.265	-0.000120085		8.265	0.000186082
8.27	3.08011e-05		8.27	-0.000121103		8.27	0.000293693
8.275	-1.43213e-05		8.275	-0.000122846		8.275	0.000399851
8.28	7.25898e-06		8.28	-0.00013113		8.28	0.000577143
8.285	1.40891e-05		8.285	-0.000123137		8.285	0.00093369
8.29	8.63954e-06		8.29	-0.000147987		8.29	0.000933472
8.295	2.70954e-05		8.295	-0.000146389		8.295	0.000936524
8.3	8.66047e-05		8.3	-0.000145807		8.3	0.000639341
8.305	0.000100774		8.305	-0.000146243		8.305	0.000800939
8.31	9.4888e-05		8.31	-0.000150821		8.31	0.000782047
8.315	8.60961e-05		8.315	-0.000148132		8.315	0.000777615
8.32	6.67683e-05		8.32	-0.000150458		8.32	0.000780158
8.325	5.04922e-05		8.325	-0.00014915		8.325	0.000709095
8.33	4.78764e-05		8.33	-0.000144645		8.33	0.000708296
8.335	1.99746e-05		8.335	-0.000176979		8.335	0.000668623
8.34	6.75036e-06		8.34	-0.000173055		8.34	0.000662738
8.345	1.9466e-05		8.345	-0.000163609		8.345	0.000662229
8.35	1.69229e-05		8.35	-0.000110639		8.35	0.00066034
8.355	1.41618e-05		8.355	-0.000111148		8.355	0.000664409
8.36	0.00010368		8.36	-0.000133382		8.36	0.000663755
8.365	0.000106441		8.365	-0.000134036		8.365	0.000644645
8.37	0.000132672		8.37	-0.000135417		8.37	0.000642247
8.375	-0.000101442		8.375	-5.67977e-05		8.375	0.000523738
8.38	-2.73276e-05		8.38	-5.48358e-05		8.38	0.000420922
8.385	-5.60287e-05		8.385	-4.66252e-05		8.385	0.000207299
8.39	-1.04703e-05		8.39	-5.13481e-05		8.39	-0.000149829
8.395	-1.09062e-05		8.395	-0.000126843		8.395	-0.000151791
8.4	-2.74003e-05		8.4	-0.000127933		8.4	-0.000150556
8.405	9.75038e-05		8.405	-8.92771e-05		8.405	-0.00013675
8.41	7.78127e-05		8.41	-8.15024e-05		8.41	-0.000294134
8.415	7.41797e-05		8.415	-7.86686e-05		8.415	-0.000300019
8.42	5.62324e-05		8.42	-8.41182e-05		8.42	-0.000293044
8.425	7.13459e-05		8.425	-8.32463e-05		8.425	-0.000285124
8.43	9.14003e-05		8.43	-8.2665e-05		8.43	-0.000278148
8.435	9.30715e-05		8.435	-4.40094e-05		8.435	-0.000280691
8.44	0.000127658		8.44	-3.51447e-05		8.44	-0.00027902
8.445	0.000145823		8.445	3.36553e-06		8.445	-0.00027546
8.45	0.000201554		8.45	0.000229486		8.45	-0.00027437
8.455	0.000471489		8.455	0.000176516		8.455	-0.000268048
8.46	0.000464441		8.46	0.000167652		8.46	-0.0002711
8.465	0.000338302		8.465	0.000163946		8.465	-0.000271972
8.47	0.000412053		8.47	0.000170195		8.47	-0.000273716
8.475	0.000392725		8.475	0.000187852		8.475	-0.00027575
8.48	0.000387857		8.48	0.000100513		8.48	-0.000256713
8.485	0.000329292		8.485	0.000101458		8.485	0.000180415
8.49	0.000328856		8.49	9.73161e-05		8.49	0.000181505
8.495	0.00027436		8.495	9.3901e-05		8.495	0.000176346
8.5	0.000320355		8.5	0.000100077		8.5	0.000200469
8.505	0.000316358		8.505	0.000102475		8.505	0.000200832
8.51	0.000124025		8.51	7.02862e-05		8.51	0.000186082
8.515	0.000126786		8.515	6.64352e-05		8.515	0.000186954
8.52	0.000171909		8.52	5.27023e-05		8.52	0.000185646
8.525	0.000182953		8.525	0.000195554		8.525	0.000229461
8.53	0.000157812		8.53	0.000207397		8.53	0.000233167
8.535	0.000199302		8.535	0.000213138		8.535	0.000224229
8.54	0.000270146		8.54	0.000169832		8.54	0.0002267
8.545	0.000261499		8.545	0.000159005		8.545	0.000233094
8.55	0.000251836		8.55	0.000114609		8.55	0.000230333
8.555	0.000177285		8.555	-0.000113546		8.555	0.000228371
8.56	-6.72184e-05		8.56	-0.000116816		8.56	0.000228008
8.565	-6.12602e-05		8.565	-0.000110058		8.565	0.000231931
8.57	-4.81813e-05		8.57	-0.000101993		8.57	0.000322903
8.575	-5.92257e-05		8.575	-0.000105553		8.575	0.000322031
8.58	-1.64285e-05		8.58	-0.000129604		8.58	0.000324283
8.585	-2.01342e-05		8.585	-0.000129168		8.585	0.000308734
8.59	1.67049e-05		8.59	-0.000122919		8.59	-0.000113353
8.595	0.000205841		8.595	-0.000126552		8.595	-0.000115824
8.6	0.000207149		8.6	-0.000126988		8.6	-0.000111246
8.605	0.000203879		8.605	2.87968e-05		8.605	-0.000132463
8.61	0.00021427		8.61	2.233e-05		8.61	-0.000129411
8.615	0.000223788		8.615	1.58632e-05		8.615	-0.000101146
8.62	0.000237013		8.62	1.20122e-05		8.62	-9.34442e-05
8.625	0.00029921		8.625	1.75344e-05		8.625	-9.5842e-05
8.63	0.000361626		8.63	-0.000117615		8.63	-0.000138567
8.635	0.000353706		8.635	-0.000130403		8.635	-0.00014823
8.64	0.000286422		8.64	-0.000140794		8.64	-0.000139075
8.645	0.000266804		8.645	-0.000147696		8.645	-0.000135878
8.65	0.000243916		8.65	-0.0001437		8.65	-0.000144743
8.655	0.000233888		8.655	-0.000131348		8.655	-0.00012418
8.66	0.000579972		8.66	-0.000132946		8.66	-0.000114443
8.665	0.000550545		8.665	-0.000128877		8.665	-0.000114371
8.67	0.000549164		8.67	-0.000114636		8.67	-0.000119384
8.675	0.000571326		8.675	-0.000109186		8.675	-0.000209702
8.68	0.00050455		8.68	-0.00011093		8.68	-0.00020992
8.685	0.000469528		8.685	-0.000103809		8.685	-0.00021675
8.69	0.000508183		8.69	-9.95223e-05		8.69	-0.00021704
8.695	0.000456085		8.695	-0.000106134		8.695	-0.000230701
8.7	0.000307349		8.7	-0.00010984		8.7	-0.000224088
8.705	0.00033634		8.705	-5.55625e-05		8.705	-0.00022823
8.71	0.000310473		8.71	-0.000217887		8.71	-0.000149829
8.715	0.000343316		8.715	-0.000213527		8.715	-0.000125342
8.72	0.000328638		8.72	-0.000156343		8.72	-0.000148957
8.725	0.000325005		8.725	-0.000123791		8.725	-0.000153026
8.73	0.000233888		8.73	-0.000121975		8.73	-0.000146705
8.735	0.000163625		8.735	-0.000131493		8.735	-0.000151573
8.74	0.000188621		8.74	-0.0001344		8.74	-0.000153171
8.745	0.000205841		8.745	-0.000134836		8.745	-0.000165306
8.75	0.000153162		8.75	-9.81417e-05		8.75	-0.000166323
8.755	0.000144879		8.755	-0.000103446		8.755	-0.000165524
8.76	0.000149674		8.76	-0.000122774		8.76	-0.00017635
8.765	-0.000188417		8.765	-0.000122556		8.765	-0.00018398
8.77	-0.000146637		8.77	-0.000121248		8.77	-0.000185869
8.775	-0.000114666		8.775	8.74342e-05		8.775	0.000105283
8.78	-0.00015165		8.78	7.85696e-05		8.78	0.000107899
8.785	-0.00013799		8.785	9.33924e-05		8.785	0.000107536
8.79	-0.0001369		8.79	0.000111412		8.79	0.000122141
8.795	-0.000189434		8.795	0.00010698		8.795	0.000124757
8.8	-0.000191541		8.8	9.797e-05		8.8	0.000123085
8.805	-0.000230778		8.805	9.28111e-05		8.805	0.000157454
8.81	-0.000182822		8.81	0.000155953		8.81	0.000162903
8.815	-0.000192631		8.815	0.000183419		8.815	8.19593e-05
8.82	-0.000216682		8.82	0.000178914		8.82	5.17323e-05
8.825	-0.000201278		8.825	0.000125581		8.825	4.71547e-05
8.83	-0.000184348		8.83	9.57175e-05		8.83	6.30674e-05
8.835	-0.000182386		8.835	8.41645e-05		8.835	8.71908e-05
8.84	-0.000128544		8.84	8.5981e-05		8.84	9.23498e-05
8.845	-0.000158989		8.845	9.31017e-05		8.845	9.99065e-05
8.85	-0.000184856		8.85	0.000127761		8.85	0.000124248
8.855	-0.00018631		8.855	9.8406e-05		8.855	0.000119234
8.86	-0.000181587		8.86	9.53542e-05		8.86	0.000119743
8.865	-0.000169162		8.865	9.8624e-05		8.865	0.000113131
8.87	-0.000173739		8.87	0.000102039		8.87	0.000116982
8.875	-0.000213122		8.875	0.000100949		8.875	0.000114003
8.88	-0.000251995		8.88	-0.000120376		8.88	-0.00017744
8.885	-0.000252794		8.885	-9.73425e-05		8.885	-0.000183253
8.89	-2.04248e-05		8.89	-0.000107878		8.89	-0.000179693
8.895	-3.19052e-05		8.895	-0.000105117		8.895	-0.000186741
8.9	-2.6383e-05		8.9	-0.000111657		8.9	-0.000184706
8.905	0.000119883		8.905	-0.000100031		8.905	-0.000179475
8.91	0.00017714		8.91	0.000171721		8.91	-0.000216241
8.915	9.45247e-05		8.915	5.58994e-05		8.915	-0.000116405
8.92	0.000149456		8.92	2.57451e-05		8.92	-0.000110665
8.925	0.000151055		8.925	2.44372e-05		8.925	-0.000106814
8.93	0.000215432		8.93	2.2766e-05		8.93	-0.000109066
8.935	0.00018833		8.935	2.89422e-05		8.935	-9.72952e-05
8.94	0.000198575		8.94	4.41283e-05		8.94	-0.000105288
8.945	0.000152145		8.945	4.69621e-05		8.945	-0.000110665
8.95	0.000264915		8.95	4.47096e-05		8.95	-0.000115606
8.955	0.000256486		8.955	1.34654e-05		8.955	-8.87939e-05
8.96	0.000254379		8.96	1.18669e-05		8.96	5.81991e-05
8.965	0.000263316		8.965	3.22846e-05		8.965	6.00883e-05
8.97	0.000322535		8.97	3.94053e-05		8.97	5.61646e-05
8.975	0.00035436		8.975	3.926e-05		8.975	5.94344e-05
8.98	0.000350146		8.98	3.5627e-05		8.98	7.03335e-05
8.985	0.00035298		8.985	7.14488e-05		8.985	0.000112041
8.99	0.00035436		8.99	5.00865e-05		8.99	0.000113494
8.995	0.000114942		8.995	5.18304e-05		8.995	0.000113785
9	0.000121773		9	2.65444e-05		9	0.000108553
9.005	0.000116686		9.005	3.54816e-05		9.005	0.000101578
9.01	3.02198e-05		9.01	0.000142366		9.01	9.75087e-05
9.015	-3.13153e-06		9.015	-0.000124154		9.015	8.62462e-05
9.02	8.7122e-06		9.02	-0.000105045		9.02	-1.60603e-05
9.025	-1.22868e-05		9.025	-0.000102865		9.025	-2.22365e-05
9.03	-3.24139e-05		9.03	-9.86504e-05		9.03	-2.78314e-05
9.035	-9.65008e-05		9.035	-0.000101266		9.035	-3.18277e-05
9.04	-0.000100061		9.04	-0.000110785		9.04	-6.23453e-05
9.045	-0.000121351		9.045	-0.000112601		9.045	-8.11645e-05
9.05	0.000119011		9.05	-9.66885e-05		9.05	-8.18911e-05
9.055	5.82669e-05		9.055	-9.85777e-05		9.055	4.50475e-05
9.06	0.000138993		9.06	-9.68338e-05		9.06	8.75541e-05
9.065	0.000152072		9.065	-9.27648e-05		9.065	-6.08194e-05
9.07	0.000151709		9.07	-0.00010737		9.07	-5.88576e-05
9.075	7.82487e-05		9.075	-0.000111875		9.075	0.000197781
9.08	6.95294e-05		9.08	-4.18295e-05		9.08	0.000190951
9.085	6.6405e-05		9.085	-4.01583e-05		9.085	0.000238471
9.09	6.68409e-05		9.09	-7.75061e-05		9.09	0.000322757
9.095	7.75947e-05		9.095	-7.62708e-05		9.095	0.00037798
9.1	0.000143062		9.1	9.1784e-06		9.1	0.000385319
9.105	0.000312217		9.105	1.57905e-05		9.105	0.000434292
9.11	0.000322535		9.11	0.000100586		9.11	0.0004651
9.115	0.000256413		9.115	-8.33287e-06		9.115	0.000579686
9.12	0.000226695		9.12	0.000115191		9.12	0.000608823
9.125	0.000226913		9.125	0.000159514		9.125	0.000664627
9.13	0.000185787		9.13	0.000570992		9.13	0.000669641
9.135	0.00019625		9.135	0.000577532		9.135	0.000740267
9.14	0.000178739		9.14	0.000574408		9.14	0.000745789
9.145	0.000205841		9.145	0.000593517		9.145	0.00074281
9.15	0.000211		9.15	0.000595407		9.15	0.000762647
9.155	-3.61196e-05		9.155	0.000580438		9.155	0.000775798
9.16	-3.0452e-05		9.16	0.000579566		9.16	0.000648206
9.165	-9.73001e-05		9.165	0.000580584		9.165	0.000580122
9.17	-2.40579e-05		9.17	0.000590538		9.17	0.000583683
9.175	-3.87354e-05		9.175	0.000590611		9.175	0.000604246
9.18	-4.20778e-05		9.18	0.000587777		9.18	0.000352621
9.185	-9.67101e-06		9.185	0.000515044		9.185	0.000358289
9.19	-4.07612e-06		9.19	0.000717114		9.19	0.000302848
9.195	6.82941e-05		9.195	0.000733099		9.195	0.000207445
9.2	5.73223e-05		9.2	0.00072794		9.2	0.000151278
9.205	-1.38766e-06		9.205	0.000690592		9.205	0.000145828
9.21	-0.000137264		9.21	0.00068616		9.21	0.000102086
9.215	-8.29045e-06		9.215	0.000599766		9.215	7.86168e-05
9.22	2.11372e-05		9.22	0.000651355		9.22	-8.43091e-06
9.225	2.8476e-05		9.225	0.000531029		9.225	-2.51429e-05
9.23	3.13097e-05		9.23	0.000539458		9.23	-8.17458e-05
9.235	2.52062e-05		9.235	0.000124055		9.235	-8.83579e-05
9.24	2.12825e-05		9.24	0.000116789		9.24	-0.000157604
9.245	3.05831e-05		9.245	0.000416152		9.245	-2.73227e-05
9.25	4.79491e-05		9.25	0.000410339		9.25	-2.97932e-05
9.255	4.12643e-05		9.255	0.00043192		9.255	-4.70865e-05
9.26	0.000135578		9.26	0.000456842		9.26	-5.83489e-05
9.265	0.000114288		9.265	0.000476243		9.265	-6.09647e-05
9.27	0.000109856		9.27	0.000479149		9.27	-8.10191e-05
9.275	2.07012e-05		9.275	0.000470575		9.275	-6.06741e-05
9.28	2.43343e-05		9.28	0.000558567		9.28	-8.33443e-05
9.285	5.51425e-05		9.285	0.000556751		9.285	-7.98566e-05
9.29	2.90573e-05		9.29	0.000563218		9.29	-8.61781e-05
9.295	4.17002e-05		9.295	0.000354899		9.295	-8.58148e-05
9.3	0.00034317		9.3	0.000341747		9.3	-0.000115969
9.305	0.000470036		9.305	0.000344218		9.305	-0.000113571
9.31	0.000486458		9.31	0.000294808		9.31	-0.000112772
9.315	0.000442134		9.315	0.000290885		9.315	-0.000114952
9.32	0.000323988		9.32	0.000292047		9.32	-0.000112917
9.325	0.000301608		9.325	0.000261675		9.325	-0.000140383
9.33	0.000298193		9.33	0.000272356		9.33	-0.000134062
9.335	0.000311853		9.335	0.000203764		9.335	-0.000114153
9.34	0.000319846		9.34	0.000206162		9.34	-0.000106378
9.345	0.000320573		9.345	0.000206162		9.345	-0.000103035
9.35	0.000320282		9.35	-8.81145e-05		9.35	-0.000232662
9.355	0.000277412		9.355	-9.39274e-05		9.355	-0.000184924
9.36	0.000278211		9.36	-9.93043e-05		9.36	-0.000191318
9.365	0.000190292		9.365	-0.000124663		9.365	-0.000180419
9.37	0.000151055		9.37	-0.000137524		9.37	-0.000146196
9.375	0.000151055		9.375	-0.000134472		9.375	-0.000137913
9.38	0.00015338		9.38	-0.000141157		9.38	-0.000156877
9.385	0.000192399		9.385	-0.00022479		9.385	-0.000161309
9.39	0.000199883		9.39	-0.000182283		9.39	-0.000170247
9.395	0.00016675		9.395	-0.000181702		9.395	-0.000169011
9.4	0.000231563		9.4	-0.000171457		9.4	-0.000169593
9.405	-2.97981e-05		9.405	-0.00016499		9.405	-0.000168067
9.41	-0.000157391		9.41	-0.000163173		9.41	-0.000115315
9.415	-0.000162332		9.415	-0.00016063		9.415	-0.000120692
9.42	-0.000103186		9.42	-0.000157651		9.42	-0.000122654
9.425	-5.82085e-05		9.425	-0.000153582		9.425	-0.000126505
9.43	-6.23502e-05		9.43	-0.000127715		9.43	-0.000106596
9.435	-7.15054e-05		9.435	-0.000134908		9.435	2.11421e-05
9.44	-9.51929e-05		9.44	-0.000137015		9.44	1.01501e-06
9.445	-9.85353e-05		9.445	-0.0001142		9.445	5.0933e-05
9.45	-0.000111251		9.45	-0.000105263		9.45	4.79539e-05
9.455	-0.000120334		9.455	-0.000102211		9.455	0.000220451
9.46	1.72862e-05		9.46	-2.64254e-05		9.46	0.000175474
9.465	2.30264e-05		9.465	-3.92138e-05		9.465	0.000183249
9.47	1.63416e-05		9.47	-2.26471e-05		9.47	0.000174675
9.475	8.11551e-05		9.475	9.57912e-08		9.475	0.000149171
9.48	7.53422e-05		9.48	-1.93871e-06		9.48	0.000142122
9.485	7.89753e-05		9.485	9.94959e-05		9.485	0.000137182
9.49	0.00025743		9.49	0.000108651		9.49	0.000140379
9.495	0.000402098		9.495	7.7189e-05		9.495	0.000370132
9.5	0.000545604		9.5	7.29747e-05		9.5	0.000468225
9.505	0.000469964		9.505	8.22026e-05		9.505	0.000472221
9.51	0.000397666		9.51	7.68984e-05		9.51	0.000466699
9.515	0.00050346		9.515	8.15487e-05		9.515	0.000505209
9.52	0.0004797		9.52	0.000117153		9.52	0.000695799
9.525	0.000433633		9.525	0.000124564		9.525	0.00070568
9.53	0.000374705		9.53	0.000125654		9.53	0.000725299
9.535	0.000724713		9.535	0.00010371		9.535	0.000707715
9.54	0.000782623		9.54	0.000118606		9.54	0.000575327
9.545	0.000790979		9.545	0.000127034		9.545	0.000579904
9.55	0.000797374		9.55	0.000111848		9.55	0.000523738
9.555	0.000831815		9.555	0.000106253		9.555	0.000524246
9.56	0.000833704		9.56	0.000164455		9.56	0.000351677
9.565	0.000708945		9.565	9.0486e-05		9.565	0.00035451
9.57	0.000937536		9.57	8.9396e-05		9.57	0.000377398
9.575	0.000970234		9.575	9.20118e-05		9.575	0.000387426
9.58	0.000934267		9.58	6.96323e-05		9.58	0.000394764
9.585	0.00094909		9.585	7.05042e-05		9.585	0.000423901
9.59	0.00112101		9.59	-2.03946e-05		9.59	0.000423901
9.595	0.001264		9.595	-3.40548e-05		9.595	0.000426445
9.6	0.00108279		9.6	-3.90684e-05		9.6	0.000197853
9.605	0.000947418		9.605	-3.81238e-05		9.605	9.97612e-05
9.61	0.000940879		9.61	-2.3083e-05		9.61	0.000109861
9.615	0.000910579		9.615	-2.31557e-05		9.615	0.000142776
9.62	0.000829344		9.62	-2.42456e-05		9.62	9.13325e-05
9.625	0.000837555		9.625	-4.88777e-05		9.625	-6.99747e-05
9.63	0.000825784		9.63	-2.30104e-05		9.63	-7.31718e-05
9.635	0.00082949		9.635	-2.62801e-05		9.635	-9.08284e-05
9.64	0.000495177		9.64	-5.17841e-05		9.64	-9.32262e-05
9.645	0.000482243		9.645	-6.18113e-05		9.645	-0.000104489
9.65	0.000477593		9.65	-6.02854e-05		9.65	-4.9557e-05
9.655	0.000476212		9.655	-4.56806e-05		9.655	-4.42527e-05
9.66	0.000462334		9.66	-1.85781e-05		9.66	-4.43981e-05
9.665	0.000516685		9.665	-8.2011e-05		9.665	-2.17279e-05
9.67	0.000788364		9.67	-8.65887e-05		9.67	-1.86034e-05
9.675	0.000571108		9.675	-6.29012e-05		9.675	-4.70865e-05
9.68	0.000537248		9.68	-6.9586e-05		9.68	-5.95115e-05
9.685	0.000575249		9.685	-7.4091e-05		9.685	-4.25089e-05
9.69	0.000563478		9.69	-7.88866e-05		9.69	-6.75042e-05
9.695	0.000383642		9.695	-8.52808e-05		9.695	2.75887e-06
9.7	0.000124897		9.7	-5.2874e-05		9.7	5.51998e-06
9.705	0.000226259		9.705	-5.2656e-05		9.705	4.86603e-06
9.71	0.000219719		9.71	-4.91683e-05		9.71	7.84513e-06
9.715	0.000218993		9.715	-7.66341e-05		9.715	-1.47567e-07
9.72	0.000238175		9.72	-7.80873e-05		9.72	-2.53609e-05
9.725	0.000240936		9.725	-3.42002e-05		9.725	-6.76495e-05
9.73	0.000227204		9.73	-5.18568e-05		9.73	-9.86757e-05
9.735	0.00023258		9.735	-8.19384e-05		9.735	-0.000102309
9.74	0.000226913		9.74	-8.55714e-05		9.74	-0.000100856
9.745	0.000213107		9.745	-8.46995e-05		9.745	-9.97657e-05
9.75	0.000179465		9.75	-9.10936e-05		9.75	-9.52607e-05
9.755	0.000177794		9.755	-0.000106643		9.755	-0.000156659
9.76	0.000179974		9.76	-0.000126988		9.76	-0.000171264
9.765	0.000450926		9.765	-0.000152347		9.765	-0.000168358
9.77	0.000422371		9.77	-0.000146534		9.77	-0.000190083
9.775	0.000135869		9.775	-0.000146534		9.775	-0.000151936
9.78	0.000123226		9.78	-0.000181702		9.78	-0.000152517
9.785	0.000132236		9.785	-0.000195289		9.785	-0.000156151
9.79	7.01833e-05		9.79	-0.000193836		9.79	6.13236e-05
9.795	6.63323e-05		9.795	-0.000191366		9.795	6.28494e-05
9.8	6.95294e-05		9.8	-0.000188459		9.8	7.24364e-07
9.805	-2.7037e-05		9.805	-0.000222537		9.805	-6.0331e-06
9.81	-0.000105075		9.81	-0.000219267		9.81	-6.32374e-06
9.815	-0.000106165		9.815	-0.000229876		9.815	3.55814e-06
9.82	-3.10333e-05		9.82	-0.000233146		9.82	-2.54538e-06
9.825	-5.98797e-05		9.825	-0.000236851		9.825	-2.83602e-06
9.83	7.43977e-05		9.83	-0.00027805		9.83	3.6308e-06
9.835	0.00011487		9.835	-0.000266642		9.835	0.000288316
9.84	0.000108112		9.84	-4.53899e-05		9.84	0.000288389
9.845	0.000132454		9.845	-4.44453e-05		9.845	0.000285773
9.85	0.000160065		9.85	-4.42274e-05		9.85	0.000298271
9.855	0.00015803		9.855	-4.53899e-05		9.855	0.000298271
9.86	0.000159774		9.86	-4.0013e-05		9.86	0.000301468
9.865	0.000172998		9.865	-3.79059e-05		9.865	0.000325083
9.87	-0.000112486		9.87	-3.94317e-05		9.87	0.000344047
9.875	-0.000144239		9.875	-1.85054e-05		9.875	0.000336272
9.88	-0.000139879		9.88	-2.3955e-05		9.88	0.00029442
9.885	-0.000113939		9.885	-1.40731e-05		9.885	0.000296745
9.89	-0.000107473		9.89	-6.30818e-07		9.89	0.00030125
9.895	-7.12875e-05		9.895	9.57912e-08		9.895	5.26769e-05
9.9	-2.02795e-05		9.9	-3.97322e-06		9.9	5.04971e-05
9.905	-6.54659e-06		9.905	-5.42644e-06		9.905	4.54108e-05
9.91	5.70317e-05		9.91	2.4936e-06		9.91	4.73727e-05
9.915	3.05831e-05		9.915	4.63081e-05		9.915	4.95525e-05
9.92	3.87212e-05		9.92	4.81973e-05		9.92	4.75906e-05
9.925	-3.0888e-05		9.925	0.00024925		9.925	4.82446e-05
9.93	-2.65283e-05		9.93	0.000255717		9.93	3.81447e-05
9.935	-0.000183113		9.935	0.000251212		9.935	3.12419e-05
9.94	-0.000202731		9.94	0.00023806		9.94	-0.000250174
9.945	-0.000161387		9.945	6.56261e-06		9.945	-0.000247195
9.95	-0.000179116		9.95	1.43373e-05		9.95	-0.000250319
9.955	-0.000192631		9.955	2.21847e-05		9.955	-0.000261146
9.96	-0.000166328		9.96	2.54544e-05		9.96	-0.000259474
9.965	-0.000166401		9.965	0.000146362		9.965	-0.000260637
9.97	-0.000171777		9.97	0.000150577		9.97	-0.000202436
9.975	-0.00017512		9.975	0.000147743		9.975	-0.000222999
9.98	-0.000162913		9.98	0.000208269		9.98	-0.00020556
9.985	-7.76089e-05		9.985	0.000219168		9.985	-0.000205851
[truncated: 70,029 more rows]

## Sheet: d
30 mg/mL			20 mg/mL	0.000617405		10 mg/mL	0.000610805
Time / s	ECL intensity		Time / s	ECL intensity		Time / s	ECL intensity
0			0			0
0.005			0.005			0.005
0.01			0.01			0.01
0.015			0.015			0.015
0.02			0.02			0.02
0.025			0.025			0.025
0.03			0.03			0.03
0.035			0.035			0.035
0.04			0.04			0.04
0.045			0.045			0.045
0.05			0.05			0.05
0.055			0.055			0.055
0.06			0.06			0.06
0.065			0.065			0.065
0.07			0.07			0.07
0.075			0.075			0.075
0.08			0.08			0.08
0.085			0.085			0.085
0.09			0.09			0.09
0.095	0.000442471		0.095	0.000172056		0.095	0.000143633
0.1	0.000540781		0.1	0.000183682		0.1	0.000166812
0.105	0.000546231		0.105	0.000438722		0.105	0.000275803
0.11	0.000547684		0.11	0.000460375		0.11	4.19801e-05
0.115	0.00063931		0.115	0.000223137		0.115	-9.57849e-05
0.12	0.000716185		0.12	0.000227714		0.12	-0.000125285
0.125	0.000708773		0.125	0.00022895		0.125	-0.000122597
0.13	0.000682107		0.13	0.000224227		0.13	-0.000127538
0.135	0.000671208		0.135	0.000228804		0.135	-7.92909e-05
0.14	0.000655658		0.14	0.000232801		0.14	-8.86642e-05
0.145	0.000597239		0.145	0.000220739		0.145	-5.34236e-05
0.15	0.000598038		0.15	0.000231202		0.15	-5.53855e-05
0.155	0.000597021		0.155	0.000243554		0.155	-5.90912e-05
0.16	0.000593097		0.16	0.000265062		0.16	-6.18523e-05
0.165	0.000545214		0.165	0.000263173		0.165	-6.91911e-05
0.17	0.0005301		0.17	0.000254744		0.17	-8.13254e-05
0.175	0.000723524		0.175	0.000251111		0.175	-9.43317e-05
0.18	0.000909972		0.18	0.000347605		0.18	-9.27332e-05
0.185	0.000667429		0.185	0.000417505		0.185	-0.000189227
0.19	0.000718292		0.19	0.000405516		0.19	-0.00020078
0.195	0.000221292		0.195	0.00038379		0.195	-0.000206447
0.2	0.000398293		0.2	0.000378994		0.2	-0.00021117
0.205	0.000327812		0.205	0.000393381		0.205	-0.000227664
0.21	0.000323235		0.21	0.000141611		0.21	-0.000195112
0.215	0.000321636		0.215	6.32101e-05		0.215	7.23524e-05
0.22	0.000232045		0.22	6.97054e-06		0.22	0.000148864
0.225	0.000247086		0.225	1.14029e-05		0.225	0.000150826
0.23	0.00050278		0.23	9.00505e-06		0.23	0.000144359
0.235	0.000530972		0.235	2.52084e-05		0.235	0.00014465
0.24	0.000545432		0.24	3.05127e-05		0.24	0.000104832
0.245	0.00076247		0.245	7.64344e-05		0.245	0.000103669
0.25	0.00078049		0.25	7.58531e-05		0.25	6.10173e-05
0.255	0.000800399		0.255	6.03763e-05		0.255	7.693e-05
0.26	0.00107244		0.26	2.1648e-05		0.26	8.13623e-05
0.265	0.00107048		0.265	-7.85228e-06		0.265	9.87283e-05
0.27	0.00106474		0.27	3.85054e-05		0.27	9.78564e-05
0.275	0.00106808		0.275	1.85963e-05		0.275	9.41507e-05
0.28	0.000833678		0.28	1.8451e-05		0.28	9.56765e-05
0.285	0.000659001		0.285	7.98494e-05		0.285	9.62578e-05
0.29	0.0006404		0.29	-2.8052e-05		0.29	0.000180544
0.295	0.000594187		0.295	-2.8488e-05		0.295	0.000185994
0.3	0.000591644		0.3	-4.58539e-05		0.3	0.000187811
0.305	0.000417694		0.305	-3.86605e-05		0.305	0.00018643
0.31	0.000407885		0.31	-5.55178e-05		0.31	0.000210989
0.315	0.000408393		0.315	0.000178959		0.315	0.000191444
0.32	0.000407303		0.32	0.000197633		0.32	-7.4568e-05
0.325	0.000452862		0.325	0.000223427		0.325	5.65123e-05
0.33	0.000396477		0.33	0.000213691		0.33	6.36331e-05
0.335	0.000142309		0.335	0.000208387		0.335	7.09718e-05
0.34	0.000121528		0.34	0.000193927		0.34	8.76112e-05
0.345	0.000127486		0.345	0.000182229		0.345	8.36148e-05
0.35	-7.42204e-05		0.35	0.000134272		0.35	7.83106e-05
0.355	-8.40296e-05		0.355	0.000136162		0.355	7.72933e-05
0.36	-9.6164e-05		0.36	0.000140158		0.36	6.61035e-05
0.365	-0.000269097		0.365	0.000135798		0.365	7.15531e-05
0.37	-0.000223611		0.37	0.000181357		0.37	6.10899e-05
0.375	-0.000176963		0.375	0.000318613		0.375	7.60581e-05
0.38	-0.000160324		0.38	0.000461537		0.38	0.000137311
0.385	-8.09052e-05		0.385	0.000465025		0.385	0.000131135
0.39	0.000377585		0.39	0.000303572		0.39	0.000127865
0.395	0.000556258		0.395	0.000299649		0.395	9.87283e-05
0.4	0.000542889		0.4	0.000334163		0.4	0.000100981
0.405	0.00058198		0.405	0.000341138		0.405	0.00012772
0.41	0.000584814		0.41	0.000334671		0.41	0.000120745
0.415	0.000550155		0.415	0.000397305		0.415	0.000130772
0.42	0.000568538		0.42	0.000170094		0.42	0.000171898
0.425	0.000563306		0.425	0.000148805		0.425	0.000184468
0.43	0.000512226		0.43	9.72154e-05		0.43	-2.71204e-05
0.435	0.000480909		0.435	9.54715e-05		0.435	-3.84555e-05
0.44	0.000483525		0.44	0.000103101		0.44	-2.3778e-05
0.445	0.000505178		0.445	0.000104191		0.445	1.76387e-05
0.45	0.000484179		0.45	0.000216161		0.45	1.74207e-05
0.455	0.000470082		0.455	0.000208314		0.455	2.17077e-05
0.46	0.000467321		0.46	0.000212674		0.46	5.05541e-05
0.465	0.000522907		0.465	0.000233382		0.465	4.69937e-05
0.47	0.000441817		0.47	0.000240503		0.47	3.9219e-05
0.475	0.000399456		0.475	0.000192837		0.475	3.33335e-05
0.48	0.000348448		0.48	1.73896e-06		0.48	4.42326e-05
0.485	0.00035368		0.485	-0.000127307		0.485	-1.76745e-05
0.49	0.000269684		0.49	-0.000131158		0.49	-1.39688e-05
0.495	-0.00018452		0.495	-0.000131158		0.495	-9.53645e-06
0.5	-0.000342775		0.5	-0.000119823		0.5	-5.80739e-05
0.505	-0.000334637		0.505	-0.000122221		0.505	-5.97451e-05
0.51	-0.000335436		0.51	-0.000128033		0.51	-8.84462e-05
0.515	-0.00034401		0.515	-0.00013123		0.515	-8.91728e-05
0.52	-0.000205446		0.52	-0.00019321		0.52	-0.000129282
0.525	-0.000223393		0.525	-0.000150268		0.525	-0.000128119
0.53	-0.00021729		0.53	-0.00014322		0.53	-0.000147156
0.535	-0.00020748		0.535	-0.000133701		0.535	-0.000138219
0.54	-0.000176818		0.54	-0.000124764		0.54	-0.000134077
0.545	-0.000110115		0.545	-0.000116044		0.545	-0.000155367
0.55	-0.000121232		0.55	-9.73705e-05		0.55	-0.000174985
0.555	-0.000126028		0.555	-0.000205635		0.555	-0.000175857
0.56	-9.04238e-05		0.56	-0.000196044		0.56	-0.000155076
0.565	-5.50379e-05		0.565	-0.000201058		0.565	-0.000159
0.57	-0.000115056		0.57	-0.000219368		0.57	-0.000163578
0.575	-0.000129515		0.575	-0.000220676		0.575	-0.000161543
0.58	-0.000123194		0.58	-0.000225399		0.58	-0.000159509
0.585	-0.000113167		0.585	-0.000210431		0.585	-0.000177092
0.59	-0.000133439		0.59	-0.000204255		0.59	-0.0001792
0.595	-7.5165e-05		0.595	-0.000192193		0.595	-0.000175639
0.6	-9.07144e-05		0.6	1.30299e-06		0.6	-0.000176511
0.605	-8.32303e-05		0.605	5.76382e-07		0.605	8.35422e-05
0.61	-7.03693e-05		0.61	-2.65988e-05		0.61	0.000107811
0.615	-0.000105392		0.615	-1.56997e-05		0.615	0.000183306
0.62	5.85194e-06		0.62	2.53823e-06		0.62	0.000198492
0.625	-0.000105101		0.625	5.58998e-06		0.625	0.000211571
0.63	-8.43929e-05		0.63	-4.18576e-05		0.63	0.000158456
0.635	-9.50741e-05		0.635	-4.5636e-05		0.635	0.00016049
0.64	-0.000105828		0.64	-6.41645e-05		0.64	0.00018207
0.645	-0.000131695		0.645	-6.1912e-05		0.645	0.000181198
0.65	-0.000194184		0.65	-4.89057e-05		0.65	0.000179745
0.655	-0.00020748		0.655	-5.21754e-05		0.655	0.000165431
0.66	-0.000203266		0.66	-5.46459e-05		0.66	0.000175022
0.665	-0.000223902		0.665	-4.73072e-05		0.665	0.000152715
0.67	-0.000210242		0.67	-5.30474e-05		0.67	0.00021237
0.675	-0.000200287		0.675	-4.60719e-05		0.675	0.000222615
0.68	-0.000182122		0.68	-4.46914e-05		0.68	0.000417637
0.685	0.000100238		0.685	9.07771e-06		0.685	0.000415094
0.69	9.53702e-05		0.69	2.3929e-06		0.69	0.000402088
0.695	0.000128576		0.695	-1.31565e-05		0.695	0.000400707
0.7	7.26273e-05		0.7	-2.63808e-05		0.7	0.000409644
0.705	0.000102418		0.705	-0.00021668		0.705	0.000406011
0.71	7.01568e-05		0.71	-0.000224454		0.71	0.000136003
0.715	7.6333e-05		0.715	-0.000220821		0.715	0.000104033
0.72	7.72776e-05		0.72	-0.000233392		0.72	3.07903e-05
0.725	4.01479e-05		0.725	-0.000237969		0.725	2.62127e-05
0.73	8.03177e-06		0.73	-0.000233246		0.73	3.12263e-05
0.735	-8.60758e-06		0.735	-0.000231938		0.735	8.19436e-05
0.74	1.21734e-05		0.74	-0.000230195		0.74	8.1871e-05
0.745	1.74777e-05		0.745	-0.000171485		0.745	5.49138e-05
0.75	3.46257e-05		0.75	-0.000173011		0.75	5.56404e-05
0.755	5.09017e-05		0.755	-0.000169087		0.755	6.50136e-05
0.76	5.67872e-05		0.76	-0.000185		0.76	4.72117e-05
0.765	6.37627e-05		0.765	-0.000182674		0.765	3.17349e-05
0.77	5.4898e-05		0.77	-0.000200476		0.77	3.20982e-05
0.775	1.51525e-05		0.775	-0.000191975		0.775	-4.96453e-05
0.78	0.000140202		0.78	-0.000191248		0.78	-5.71293e-05
0.785	0.00014042		0.785	-0.000192484		0.785	-0.000225775
0.79	8.59243e-05		0.79	-0.000238405		0.79	-0.000232605
0.795	9.24637e-05		0.795	-0.000197643		0.795	-0.000216838
0.8	0.000112954		0.8	-0.000192847		0.8	-0.000213568
0.805	0.000176532		0.805	-0.000187397		0.805	-0.000224903
0.81	0.000163017		0.81	-0.000187615		0.81	-0.000225485
0.815	0.000194262		0.815	-0.000173592		0.815	0.000100254
0.82	0.000374097		0.82	-0.000175626		0.82	0.000105268
0.825	0.000381218		0.825	-0.000167997		0.825	0.000100327
0.83	0.000377294		0.83	-0.00015717		0.83	9.70571e-05
0.835	0.000412099		0.835	-0.000160295		0.835	8.41961e-05
0.84	0.000407085		0.84	-0.000167634		0.84	3.38421e-05
0.845	0.000389138		0.845	-0.000146925		0.845	3.54406e-05
0.85	0.000400691		0.85	-0.000201712		0.85	3.5586e-05
0.855	0.000391972		0.855	-0.000211448		0.855	3.34061e-05
0.86	0.000370828		0.86	-0.000133992		0.86	3.12263e-05
0.865	0.000364869		0.865	-0.000134282		0.865	2.58494e-05
0.87	0.000425977		0.87	-9.00318e-05		0.87	3.23889e-05
0.875	0.00042852		0.875	-9.15576e-05		0.875	6.18165e-05
0.88	0.000424161		0.88	-0.000101149		0.88	6.35604e-05
0.885	0.000291918		0.885	9.8378e-05		0.885	6.4069e-05
0.89	0.000272154		0.89	0.00010034		0.89	3.72572e-05
0.895	4.25457e-05		0.895	0.00012548		0.895	4.55405e-05
0.9	7.11014e-05		0.9	0.00010063		0.9	3.63852e-05
0.905	5.577e-05		0.905	0.00010063		0.905	3.86377e-05
0.91	9.60968e-05		0.91	0.000141539		0.91	3.66759e-05
0.915	8.75228e-05		0.915	0.0001738		0.915	5.54224e-05
0.92	5.95483e-05		0.92	0.00016806		0.92	-0.000276711
0.925	-0.000124938		0.925	0.000167551		0.925	-4.48497e-05
0.93	5.21369e-05		0.93	0.000157815		0.93	-4.48497e-05
0.935	4.94485e-05		0.935	0.000173437		0.935	-3.86008e-05
0.94	2.1474e-05		0.94	0.000170748		0.94	-4.23221e-06
0.945	2.69963e-05		0.945	0.00017736		0.945	3.34061e-05
0.95	3.07746e-05		0.95	0.000153818		0.95	2.723e-05
0.955	1.57338e-05		0.955	0.000154763		0.955	2.56314e-05
0.96	2.69236e-05		0.96	0.000158977		0.96	8.594e-05
0.965	5.66419e-05		0.965	5.54354e-05		0.965	8.23796e-05
0.97	7.10288e-05		0.97	5.80512e-05		0.97	8.36875e-05
0.975	5.47693e-07		0.975	3.07307e-05		0.975	7.60581e-05
0.98	-6.57308e-06		0.98	4.05399e-05		0.98	7.58401e-05
0.985	-6.7184e-06		0.985	4.42456e-05		0.985	6.94459e-05
0.99	7.52314e-06		0.99	-8.63987e-05		0.99	9.74931e-05
0.995	2.38718e-05		0.995	5.60893e-05		0.995	9.62578e-05
1	0.000150302		1	3.30558e-05		1	9.28428e-05
1.005	0.000228194		1.005	1.38007e-05		1.005	9.18255e-05
1.01	0.000187432		1.01	1.69977e-05		1.01	8.85558e-05
1.015	0.000133299		1.015	4.70794e-05		1.015	0.000181344
1.02	0.000140129		1.02	2.37552e-05		1.02	0.000163978
1.025	0.000157495		1.025	8.49357e-05		1.025	0.000175822
1.03	0.00014398		1.03	0.000155489		1.03	-2.75564e-05
1.035	-4.26129e-05		1.035	0.000166025		1.035	-2.85009e-05
1.04	3.33904e-05		1.04	0.00013449		1.04	-2.68297e-05
1.045	0.000184162		1.045	0.000137179		1.045	-6.07624e-05
1.05	0.000181255		1.05	0.000160212		1.05	-9.09893e-05
1.055	0.000178712		1.055	0.000162247		1.055	-8.53944e-05
1.06	0.000191573		1.06	0.000217106		1.06	-3.73656e-05
1.065	0.000200874		1.065	0.000246969		1.065	-9.25152e-05
1.07	0.000223617		1.07	0.000252492		1.07	-9.63662e-05
1.075	0.000208649		1.075	0.000250021		1.075	0.000143923
1.08	0.000206977		1.08	0.000230475		1.08	0.000149155
1.085	0.000211482		1.085	0.000241593		1.085	0.000124596
1.09	0.000204216		1.09	0.000273636		1.09	0.000126921
1.095	0.000184888		1.095	0.000216525		1.095	9.72024e-05
1.1	0.000172681		1.1	0.000110803		1.1	9.26248e-05
1.105	4.02205e-05		1.105	0.000114872		1.105	0.000100182
1.11	-7.64002e-05		1.11	0.000112765		1.11	9.86556e-05
1.115	4.47255e-05		1.115	0.000106952		1.115	9.74931e-05
1.12	8.35264e-05		1.12	0.00012301		1.12	1.11719e-05
1.125	7.84402e-05		1.125	0.000237015		1.125	3.37694e-05
1.13	8.29452e-05		1.13	0.000191384		1.13	2.91918e-05
1.135	8.1056e-05		1.135	0.000114363		1.135	-7.44485e-07
1.14	8.66509e-05		1.14	0.000119014		1.14	1.508e-06
1.145	-5.55465e-05		1.145	0.000142047		1.145	1.96006e-05
1.15	-0.000185828		1.15	0.000144082		1.15	2.43235e-05
1.155	-0.000187353		1.155	0.00014677		1.155	1.68395e-05
1.16	-0.000175001		1.16	0.000166825		1.16	2.40329e-05
1.165	-0.000182921		1.165	0.000107533		1.165	-2.06536e-05
1.17	-0.000216418		1.17	8.73335e-05		1.17	-4.74083e-06
1.175	-0.000266844		1.175	0.000138632		1.175	-3.5056e-06
1.18	-0.000233493		1.18	0.000139431		1.18	-0.000241397
1.185	-0.000231895		1.185	0.000171329		1.185	-0.000238055
1.19	-0.000241268		1.19	0.000158396		1.19	-0.000243141
1.195	-0.000234365		1.195	0.000124027		1.195	-0.000248736
1.2	-2.93886e-05		1.2	0.000126861		1.2	-0.00024612
1.205	-2.45203e-05		1.205	9.84506e-05		1.205	-0.000238418
1.21	-2.45203e-05		1.21	9.41636e-05		1.21	-0.000247428
1.215	-2.45203e-05		1.215	9.27104e-05		1.215	-0.000246556
1.22	-9.6164e-05		1.22	9.64161e-05		1.22	-0.000244449
1.225	-0.000184156		1.225	1.51086e-05		1.225	-0.000200344
1.23	-0.000126609		1.23	-8.61081e-05		1.23	-0.000224177
1.235	-0.000136418		1.235	-0.000104346		1.235	-0.000223232
1.24	-0.000137653		1.24	-9.73705e-05		1.24	-0.000169754
1.245	-0.000109316		1.245	-7.17212e-05		1.245	-0.000172588
1.25	-3.91978e-05		1.25	-6.06041e-05		1.25	-0.000147447
1.255	2.09654e-05		1.255	-6.22753e-05		1.255	-0.000153478
1.26	5.13377e-05		1.26	-8.48728e-05		1.26	-0.000103923
1.265	4.59608e-05		1.265	-0.000100858		1.265	-0.000114023
1.27	0.000119494		1.27	-9.52633e-05		1.27	-0.000119327
1.275	0.000154661		1.275	-0.000107034		1.275	-0.00010465
1.28	0.000153281		1.28	-0.000165599		1.28	-9.91273e-05
1.285	0.000265106		1.285	-0.000160803		1.285	7.36603e-05
1.29	0.000265251		1.29	-0.000191394		1.29	7.12625e-05
1.295	0.000269102		1.295	-0.000191539		1.295	6.59582e-05
1.3	0.000318148		1.3	-0.000187688		1.3	0.000160708
1.305	0.000118767		1.305	-0.000208687		1.305	0.000178365
1.31	0.0001527		1.31	-0.000210504		1.31	0.000173424
1.315	0.000266051		1.315	-0.000209414		1.315	0.000174586
1.32	0.000349029		1.32	-0.000205635		1.32	0.000170227
1.325	0.000312917		1.325	-0.000199241		1.325	0.000172116
1.33	0.000346995		1.33	-0.000202511		1.33	0.00012336
1.335	0.000364651		1.335	-0.000212247		1.335	0.000124596
1.34	0.000350701		1.34	-0.000213119		1.34	0.000125467
1.345	0.000355714		1.345	-0.000164437		1.345	6.69028e-05
1.35	0.000355859		1.35	-0.000202002		1.35	6.93006e-05
1.355	0.000316041		1.355	-0.000202366		1.355	2.09811e-05
1.36	0.000233281		1.36	-0.000170249		1.36	2.47595e-05
1.365	0.000410573		1.365	-0.000170395		1.365	-2.47952e-05
1.37	0.000404833		1.37	-0.000151503		1.37	-1.50587e-05
1.375	0.000326868		1.375	-0.00015688		1.375	-1.01177e-05
1.38	0.000294388		1.38	-0.000153683		1.38	-3.85282e-05
1.385	0.000292499		1.385	-0.000149541		1.385	-4.17252e-05
1.39	0.000156551		1.39	-0.000158842		1.39	-0.000212769
1.395	0.000155388		1.395	-0.000158769		1.395	-0.000134368
1.4	0.000155606		1.4	-0.000155499		1.4	-0.000123759
1.405	0.000241201		1.405	0.000104409		1.405	-0.000210444
1.41	0.000246287		1.41	0.000102374		1.41	-0.000229844
1.415	0.000209448		1.415	9.14752e-05		1.415	-0.000232024
1.42	9.82039e-05		1.42	8.58803e-05		1.42	-0.000234277
1.425	2.70689e-05		1.425	0.000133618		1.425	-0.000202015
1.43	1.67511e-05		1.43	0.000129622		1.43	-0.000201071
1.435	-7.60203e-07		1.435	0.000122719		1.435	-0.000200126
1.44	-7.53829e-05		1.44	0.000164645		1.44	-0.000199399
1.445	-6.41205e-05		1.445	0.000168496		1.445	-0.000204849
1.45	-7.21859e-05		1.45	0.000110585		1.45	-0.000109082
1.455	0.000247813		1.455	0.000105717		1.455	-8.19067e-05
1.46	0.000225215		1.46	0.00016697		1.46	-7.95089e-05
1.465	0.000223907		1.465	0.000223645		1.465	-7.48586e-05
1.47	1.58791e-05		1.47	0.000218268		1.47	-8.03082e-05
1.475	1.83496e-05		1.475	0.000266515		1.475	-8.82282e-05
1.48	7.53158e-05		1.48	0.000269349		1.48	0.000141235
1.485	7.60424e-05		1.485	0.000271892		1.485	0.000136657
1.49	7.35719e-05		1.49	0.000277051		1.49	0.00016514
1.495	6.95029e-05		1.495	0.000347605		1.495	0.000216657
1.5	0.000139257		1.5	0.000401665		1.5	0.000137311
1.505	0.000135697		1.505	0.000426805		1.505	0.000139927
1.51	-1.71089e-05		1.51	0.000250457		1.51	0.000192534
1.515	-2.40117e-05		1.515	0.000252274		1.515	0.00019326
1.52	-3.11325e-05		1.52	0.000259031		1.52	0.000197547
1.525	-2.4157e-05		1.525	0.000432763		1.525	0.000200163
1.53	-3.25857e-05		1.53	0.000385679		1.53	0.000176257
1.535	-3.85439e-05		1.535	0.000378922		1.535	0.000172043
1.54	-3.95611e-05		1.54	0.0003827		1.54	0.000175313
1.545	0.000155025		1.545	0.000331983		1.545	0.000174296
1.55	0.000151973		1.55	0.000331111		1.55	0.000175531
1.555	0.000174062		1.555	0.000338086		1.555	8.51407e-05
1.56	-0.000180596		1.56	0.000343826		1.56	7.18438e-05
1.565	-0.000125592		1.565	0.000248495		1.565	7.19164e-05
1.57	-6.63003e-05		1.57	0.000287514		1.57	6.17439e-05
1.575	-5.85256e-05		1.575	0.000315925		1.575	9.69118e-05
1.58	-2.64939e-06		1.58	0.000248423		1.58	0.000100327
1.585	9.83493e-05		1.585	0.000253		1.585	-0.000128846
1.59	9.38443e-05		1.59	0.000248205		1.59	-0.000127465
1.595	9.29724e-05		1.595	0.000281483		1.595	-0.000159509
1.6	0.000107868		1.6	0.000216089		1.6	-3.74382e-05
1.605	0.000109975		1.605	0.000170603		1.605	-4.08533e-05
1.61	0.000111428		1.61	0.000141321		1.61	-4.30331e-05
1.615	0.00011884		1.615	5.44908e-05		1.615	-9.57849e-05
1.62	0.000119276		1.62	5.26742e-05		1.62	-9.52037e-05
1.625	0.000125888		1.625	5.07851e-05		1.625	-7.79104e-05
1.63	0.000131047		1.63	1.69977e-05		1.63	-7.46406e-05
1.635	0.000293298		1.635	1.69251e-05		1.635	-7.8855e-05
1.64	0.000300928		1.64	5.24563e-05		1.64	-7.44226e-05
1.645	0.000309575		1.645	0.000141321		1.645	-7.58759e-05
1.65	0.000113463		1.65	0.000132238		1.65	-7.3478e-05
1.655	0.000106923		1.655	0.000134563		1.655	-7.07169e-05
1.66	0.000213662		1.66	0.000135871		1.66	-7.435e-05
1.665	0.000241564		1.665	0.000139795		1.665	-8.03082e-05
1.67	0.000243889		1.67	0.000138414		1.67	-8.59031e-05
1.675	0.000180311		1.675	1.45999e-05		1.675	-8.55398e-05
1.68	0.000175007		1.68	3.69068e-05		1.68	-0.000108791
1.685	0.000245124		1.685	0.000121411		1.685	-0.000105449
1.69	0.000122327		1.69	0.00014241		1.69	-1.41141e-05
1.695	0.000125234		1.695	0.000142556		1.695	-1.63666e-05
1.7	0.000183653		1.7	0.000109495		1.7	-1.02631e-05
1.705	0.000210901		1.705	0.000108841		1.705	-0.000182615
1.71	0.000157713		1.71	9.96859e-05		1.71	-0.000182179
1.715	0.000274843		1.715	9.93952e-05		1.715	-0.000180508
1.72	0.000277458		1.72	0.000103319		1.72	-0.000179054
1.725	0.000399311		1.725	0.00010964		1.725	-0.000184867
1.73	0.000693805		1.73	0.000116253		1.73	-0.000204776
1.735	0.000690172		1.735	-1.67169e-05		1.735	-0.000205939
1.74	0.00058089		1.74	-1.89694e-05		1.74	-0.000202814
1.745	0.000579728		1.745	-5.00683e-05		1.745	-0.000206665
1.75	0.000603052		1.75	-0.00014242		1.75	-0.000211098
1.755	0.000650645		1.755	-0.000136535		1.755	-0.0002087
1.76	0.000680508		1.76	-0.000135881		1.76	-0.000207101
1.765	0.000603052		1.765	-0.000118587		1.765	-0.000195766
1.77	0.0005798		1.77	-0.000126362		1.77	-0.000165103
1.775	0.000570209		1.775	-0.000132248		1.775	-0.000166484
1.78	0.000937437		1.78	-0.000138642		1.78	-0.000151589
1.785	0.000942596		1.785	-0.000139877		1.785	-0.00015464
1.79	0.000824522		1.79	-0.00022707		1.79	-0.000156675
1.795	0.000806648		1.795	-0.000255989		1.795	-0.000225848
1.8	0.000962069		1.8	-0.000255553		1.8	-0.000222506
1.805	0.000902705		1.805	-0.000190013		1.805	-0.000222142
1.81	0.000857002		1.81	-0.000193937		1.81	-0.000227882
1.815	0.000887737		1.815	-0.000194373		1.815	-0.00022316
1.82	0.000773732		1.82	-0.00011728		1.82	-0.000226284
1.825	0.0007988		1.825	-0.000100204		1.825	-0.000227519
1.83	0.000911715		1.83	-0.000111903		1.83	-0.000222288
1.835	0.000934022		1.835	-9.11217e-05		1.835	-0.000219744
1.84	0.00118964		1.84	-8.13851e-05		1.84	-0.000205358
1.845	0.00113791		1.845	-7.35377e-05		1.845	-0.000205067
1.85	0.00126034		1.85	-7.33924e-05		1.85	-0.000205866
1.855	0.00121304		1.855	-7.60809e-05		1.855	-0.000202451
1.86	0.00116567		1.86	-8.61081e-05		1.86	-0.000205285
1.865	0.00116218		1.865	-3.53181e-05		1.865	-0.000188137
1.87	0.00117664		1.87	-4.65805e-05		1.87	-0.000117002
1.875	0.00118201		1.875	-4.5418e-05		1.875	-0.000157111
1.88	0.00113231		1.88	-2.3547e-05		1.88	-0.000144322
1.885	0.000853005		1.885	-2.28931e-05		1.885	-0.000156457
1.89	0.000844795		1.89	-6.85968e-05		1.89	-0.000161398
1.895	0.000863687		1.895	-6.95414e-05		1.895	-0.000167719
1.9	0.00107012		1.9	-5.94415e-05		1.9	-0.000173096
1.905	0.000959672		1.905	-5.10129e-05		1.905	-0.000168301
1.91	0.000962941		1.91	-0.000123092		1.91	-0.000174549
1.915	0.000973768		1.915	-0.000111103		1.915	-0.000173459
1.92	0.000936565		1.92	-0.000117134		1.92	-0.000163723
1.925	0.000940344		1.925	-0.000197134		1.925	-0.000156384
1.93	0.000909754		1.93	-0.000214936		1.93	-0.000151952
1.935	0.000682979		1.935	-0.000211012		1.935	-0.000152751
1.94	0.000373734		1.94	-0.000125854		1.94	1.58222e-05
1.945	0.000148849		1.945	-7.64442e-05		1.945	4.18089e-07
1.95	0.000155025		1.95	-9.37375e-05		1.95	-5.99164e-07
1.955	5.9839e-05		1.955	-9.41008e-05		1.955	1.48776e-05
1.96	5.90397e-05		1.96	-8.55268e-05		1.96	2.17804e-05
1.965	0.000644251		1.965	-6.78702e-05		1.965	2.09811e-05
1.97	0.000621653		1.97	-7.15759e-05		1.97	3.57313e-05
1.975	0.000658637		1.975	-8.698e-05		1.975	-3.50404e-05
1.98	0.000648174		1.98	-8.91598e-05		1.98	-2.66844e-05
1.985	0.000644251		1.985	-3.2993e-05		1.985	-3.11167e-05
1.99	0.000676657		1.99	-2.86333e-05		1.99	-2.26881e-05
1.995	0.000847846		1.995	-3.10311e-05		1.995	-1.5422e-05
2	0.000841162		2	2.3929e-06		2	-1.53493e-05
2.005	0.000642507		2.005	-8.86953e-06		2.005	-3.26426e-05
2.01	0.000600436		2.01	-1.53364e-05		2.01	-4.13619e-05
2.015	0.000635604		2.015	-1.95507e-05		2.015	3.03388e-06
2.02	0.000635677		2.02	-2.73254e-05		2.02	5.21371e-06
2.025	0.000631826		2.025	-1.86061e-05		2.025	-7.50195e-06
2.03	0.000617439		2.03	-1.68622e-05		2.03	-1.94183e-05
2.035	0.000616567		2.035	-3.85593e-06		2.035	-1.95637e-05
2.04	0.000622162		2.04	3.68342e-05		2.04	2.81746e-05
2.045	0.000662416		2.045	-7.08493e-05		2.045	-0.000141925
2.05	0.000624269		2.05	-0.000133338		2.05	-0.00014534
2.055	0.000630518		2.055	-0.000124691		2.055	-0.000145485
2.06	0.000619619		2.06	-0.000120186		2.06	-0.000154713
2.065	0.000627248		2.065	-9.54087e-05		2.065	-0.000152533
2.07	5.48254e-05		2.07	-0.000101948		2.07	-0.000144468
2.075	5.35175e-05		2.075	-0.00014925		2.075	-8.48131e-05
2.08	-4.9879e-05		2.08	-0.000140168		2.08	-6.31602e-05
2.085	-3.7018e-05		2.085	-0.000127452		2.085	-5.77833e-05
2.09	-3.46928e-05		2.09	-0.000209196		2.09	-6.31602e-05
2.095	-0.000116436		2.095	-0.000217479		2.095	-7.30421e-05
2.1	-0.000290387		2.1	-0.000217188		2.1	-6.60666e-05
2.105	-0.000308697		2.105	-0.000247125		2.105	-5.95998e-05
2.11	-0.000327008		2.11	-0.000245817		2.11	-5.82919e-05
2.115	-0.000315164		2.115	-0.000256062		2.115	-5.16798e-05
2.12	-0.000143321		2.12	-0.000249595		2.12	-6.80285e-05
2.125	-0.000129079		2.125	-0.000244		2.125	-7.10802e-05
2.13	-0.000105247		2.13	-0.000252574		2.13	-4.36144e-05
2.135	3.94213e-05		2.135	-0.000251121		2.135	-3.63483e-05
2.14	3.74594e-05		2.14	-0.000265072		2.14	-3.94727e-05
2.145	1.81316e-05		2.145	-0.000301838		2.145	-8.75016e-05
2.15	-2.20498e-05		2.15	-0.000306997		2.15	-8.85915e-05
2.155	-2.4314e-06		2.155	-0.00030489		2.155	-8.43772e-05
2.16	-1.04968e-05		2.16	-0.000297769		2.16	-4.5213e-05
2.165	6.2879e-06		2.165	0.0001039		2.165	-5.13165e-05
2.17	1.27547e-05		2.17	0.00026172		2.17	-5.75653e-05
2.175	2.91761e-05		2.175	0.000262664		2.175	-6.68659e-05
2.18	7.01568e-05		2.18	0.000258523		2.18	-2.93729e-05
2.185	7.53884e-05		2.185	0.000257651		2.185	-5.66207e-05
2.19	0.000223253		2.19	0.00024726		2.19	-4.8846e-05
2.195	0.000283344		2.195	0.000254236		2.195	-4.72475e-05
2.2	0.000246505		2.2	0.000259903		2.2	-6.41204e-06
2.205	0.000260528		2.205	0.000260266		2.205	-1.12077e-05
2.21	0.000301436		2.21	0.00025736		2.21	2.51955e-05
2.215	0.000337694		2.215	0.000271093		2.215	2.42509e-05
2.22	0.000357022		2.22	0.00028221		2.22	4.59765e-05
2.225	0.00027041		2.225	0.00027756		2.225	6.17439e-05
2.23	0.000243744		2.23	0.000272473		2.23	6.33424e-05
2.235	0.000230737		2.235	0.000279812		2.235	9.00816e-05
2.24	8.99206e-05		2.24	0.000283373		2.24	9.52406e-05
2.245	0.000121092		2.245	0.000290348		2.245	9.18982e-05
2.25	0.000125016		2.25	0.000293908		2.25	8.71025e-05
2.255	0.000154008		2.255	0.000351311		2.255	8.9137e-05
2.26	0.000126542		2.26	0.000349785		2.26	0.000134114
2.265	0.000130102		2.265	0.000348331		2.265	9.42233e-05
2.27	0.000149212		2.27	-5.66077e-05		2.27	0.000111371
2.275	0.000154879		2.275	-0.000249668		2.275	0.000135931
2.28	0.000120148		2.28	-0.000256716		2.28	0.000163542
2.285	0.000140783		2.285	-0.000254609		2.285	3.44961e-05
2.29	0.000306813		2.29	-0.00025083		2.29	3.00637e-05
2.295	0.000202981		2.295	-0.000244654		2.295	9.5007e-06
2.3	0.000276441		2.3	-0.000244073		2.3	5.1862e-05
2.305	0.000315169		2.305	-0.000203019		2.305	4.75024e-05
2.31	0.000313789		2.31	-0.000211157		2.31	4.53952e-05
2.315	0.000328394		2.315	-0.000212829		2.315	5.06839e-06
2.32	0.000285887		2.32	-0.000225399		2.32	6.30362e-06
2.325	0.000258785		2.325	-0.000227216		2.325	-2.29061e-05
2.33	0.000148049		2.33	-0.000230049		2.33	-6.93364e-05
2.335	0.000151828		2.335	-0.000235208		2.335	-6.46861e-05
2.34	0.000152845		2.34	-0.000242038		2.34	-0.00011257
2.345	0.000158222		2.345	-0.000240658		2.345	-6.85371e-05
2.35	0.000137804		2.35	-0.000231285		2.35	-7.30421e-05
2.355	0.000293734		2.355	-0.000226634		2.355	-7.38414e-05
2.36	0.000351427		2.36	-0.000284472		2.36	-6.90457e-05
2.365	0.000447558		2.365	-0.000287451		2.365	-0.000111988
2.37	0.000445305		2.37	-0.000234772		2.37	-0.000104359
2.375	0.000392771		2.375	-0.000236298		2.375	-0.000122016
2.38	0.000375115		2.38	-0.000223946		2.38	-0.000146575
2.385	0.000424306		2.385	-0.000196771		2.385	-0.000165249
2.39	0.000365669		2.39	-0.00019975		2.39	-0.000157329
2.395	0.00020705		2.395	-0.000208251		2.395	-0.000157401
2.4	0.000159166		2.4	-0.000219659		2.4	-0.000161252
2.405	6.74684e-05		2.405	-0.000206362		2.405	-0.000200199
2.41	7.81495e-05		2.41	-0.000243346		2.41	-0.000208845
2.415	6.92122e-05		2.415	-0.000197861		2.415	-0.000208918
2.42	1.10835e-05		2.42	2.71703e-05		2.42	-0.000208337
2.425	3.0702e-05		2.425	2.14301e-05		2.425	-0.000213132
2.43	2.41625e-05		2.43	1.71431e-05		2.43	-0.00021662
2.435	1.15195e-05		2.435	2.05581e-05		2.435	-0.000170262
2.44	4.37809e-05		2.44	0.000120322		2.44	-0.000173459
2.445	3.4553e-05		2.445	0.000285625		2.445	-0.000177165
2.45	3.17192e-05		2.45	0.000278722		2.45	-0.000234349
2.455	2.17647e-05		2.455	0.000287805		2.455	-0.000172588
2.46	-0.0001261		2.46	0.000271311		2.46	-0.000166193
2.465	-0.000219615		2.465	0.000289113		2.465	-5.20431e-05
2.47	-0.000312257		2.47	0.000309821		2.47	-5.06625e-05
2.475	-0.000291912		2.475	0.000251692		2.475	-5.79286e-05
2.48	-0.000236327		2.48	0.000263318		2.48	-4.25245e-05
2.485	-0.000238361		2.485	0.000275889		2.485	-2.41413e-05
2.49	-0.000283774		2.49	0.000253582		2.49	-3.69296e-05
2.495	-0.000261104		2.495	0.00026637		2.495	-4.41957e-05
2.5	-0.00027164		2.5	0.000271093		2.5	-1.22976e-05
2.505	-0.000195855		2.505	0.000276615		2.505	0.000157438
2.51	-0.000194765		2.51	0.00026063		2.51	0.000151916
2.515	-0.000189897		2.515	0.00026419		2.515	0.000148356
2.52	-0.000122395		2.52	0.000238831		2.52	0.000141235
2.525	-0.000123993		2.525	6.0013e-05		2.525	0.000144141
2.53	-2.14686e-05		2.53	0.000106007		2.53	0.000157729
2.535	-2.60462e-05		2.535	0.000105499		2.535	0.000161725
2.54	-1.52197e-05		2.54	0.000136307		2.54	0.000122634
2.545	-3.50561e-05		2.545	7.91228e-05		2.545	0.000120963
2.55	-4.77718e-05		2.55	-2.84153e-05		2.55	0.000117838
2.555	-1.94341e-05		2.555	-2.4419e-05		2.555	0.000122416
2.56	1.2743e-06		2.56	-4.34561e-05		2.56	6.74841e-05
2.565	7.40079e-05		2.565	-1.65716e-05		2.565	6.79201e-05
2.57	6.67418e-05		2.57	-3.619e-05		2.57	-5.52402e-05
2.575	9.85672e-05		2.575	-1.25026e-05		2.575	-5.93092e-05
2.58	6.87763e-05		2.58	-7.271e-06		2.58	-4.68842e-05
2.585	4.98844e-05		2.585	-5.9631e-06		2.585	-4.73201e-05
2.59	0.000120366		2.59	-2.02773e-05		2.59	-6.59213e-05
2.595	0.000130611		2.595	0.000126498		2.595	-3.00995e-05
2.6	0.000192009		2.6	0.00013449		2.6	1.62582e-05
2.605	0.000194189		2.605	0.000137615		2.605	8.65213e-05
2.61	0.000115352		2.61	0.000141103		2.61	-8.42319e-05
2.615	7.64057e-05		2.615	0.000146261		2.615	-7.85643e-05
2.62	2.53977e-05		2.62	0.000139068		2.62	-0.000101017
2.625	-4.22496e-05		2.625	0.000141466		2.625	-0.000101598
2.63	-1.92887e-05		2.63	0.000205698		2.63	-0.000106175
2.635	-0.000135837		2.635	0.000161884		2.635	-0.000124849
2.64	-0.000127263		2.64	0.000170821		2.64	-0.000114677
2.645	-6.87708e-05		2.645	0.000145898		2.645	-0.000116566
2.65	-8.51922e-05		2.65	0.000107461		2.65	-5.22611e-05
2.655	-6.06328e-05		2.655	5.23109e-05		2.655	-4.34691e-05
2.66	-8.78806e-05		2.66	5.64526e-05		2.66	-4.84827e-05
2.665	-0.000108807		2.665	5.1875e-05		2.665	-5.04445e-05
2.67	-0.000189751		2.67	2.75336e-05		2.67	-5.32057e-05
2.675	-0.000138889		2.675	0.000107969		2.675	-1.14256e-05
2.68	-0.000150296		2.68	6.91683e-05		2.68	-2.34303e-06
2.685	-0.00013729		2.685	6.71338e-05		2.685	-1.55673e-05
2.69	-0.000163521		2.69	5.25289e-05		2.69	-2.00723e-05
2.695	-0.000231313		2.695	0.000454707		2.695	-1.69479e-05
2.7	-0.000177399		2.7	0.00030568		2.7	-4.14346e-05
2.705	-0.0001859		2.705	0.000288677		2.705	-3.26426e-05
2.71	-0.000184229		2.71	0.000345134		2.71	-0.000112424
2.715	-0.0001665		2.715	0.000342591		2.715	-0.000109009
2.72	-0.000175364		2.72	0.000348477		2.72	-0.000112061
2.725	-0.000164901		2.725	0.000348985		2.725	-6.63573e-05
2.73	-0.000162285		2.73	0.000337505		2.73	7.53315e-05
2.735	-0.000181686		2.735	0.000231347		2.735	7.13351e-05
2.74	-0.000187063		2.74	0.000245008		2.74	8.22343e-05
2.745	-0.00014986		2.745	0.000314544		2.745	0.000137602
2.75	-0.000221577		2.75	0.000306188		2.75	0.000154459
2.755	0.000173117		2.755	0.00030161		2.755	0.000251752
2.76	0.000154443		2.76	0.000307932		2.76	0.000250808
2.765	0.00015408		2.765	0.000313091		2.765	0.000429335
2.77	0.00017755		2.77	0.000314471		2.77	0.000426284
2.775	0.000179148		2.775	0.000379067		2.775	0.000427592
2.78	0.000129811		2.78	0.000327042		2.78	0.00065175
2.785	0.000111646		2.785	0.000321592		2.785	0.000645138
2.79	0.000158367		2.79	0.000313745		2.79	0.00064245
2.795	0.000183145		2.795	0.000519593		2.795	0.000628862
2.8	0.000186632		2.8	0.000116834		2.8	0.000628281
2.805	0.000131773		2.805	0.000121193		2.805	0.000621305
2.81	0.000209738		2.81	0.000111094		2.81	0.000861159
2.815	0.000211628		2.815	8.15206e-05		2.815	0.000838489
2.82	0.000266632		2.82	9.50356e-05		2.82	0.000841105
2.825	0.000287122		2.825	9.17658e-05		2.825	0.000845755
2.83	0.000308194		2.83	8.62436e-05		2.83	0.000800923
2.835	0.000417258		2.835	7.78876e-05		2.835	0.000661342
2.84	0.000428012		2.84	6.8587e-05		2.84	0.00067195
2.845	0.000443707		2.845	7.28013e-05		2.845	0.000667445
2.85	0.000507793		2.85	1.42366e-05		2.85	0.000602341
2.855	0.000514987		2.855	3.18932e-05		2.855	0.000581197
2.86	0.000136206		2.86	5.56533e-05		2.86	0.000417201
2.865	0.000136133		2.865	0.000126861		2.865	0.000410734
2.87	0.000141873		2.87	0.000112256		2.87	0.000702976
2.875	0.000150956		2.875	0.000112547		2.875	0.000707118
2.88	0.000163235		2.88	5.5944e-05		2.88	0.000779779
2.885	0.000229938		2.885	3.58169e-05		2.885	0.000518345
2.89	0.000407521		2.89	3.64709e-05		2.89	0.000535493
2.895	0.00036407		2.895	3.70522e-05		2.895	0.0005376
2.9	0.000327086		2.9	-0.000168578		2.9	0.000546755
2.905	0.000417839		2.905	-0.00016698		2.905	0.000576837
2.91	0.000406867		2.91	-0.000170467		2.91	0.000692368
2.915	0.000264743		2.915	-0.000169232		2.915	0.000389735
2.92	0.000258494		2.92	-0.000198079		2.92	0.000393659
2.925	0.000189248		2.925	-0.000194809		2.925	0.000392932
2.93	0.000180747		2.93	-0.000197061		2.93	0.000382106
2.935	0.000145361		2.935	-0.000187325		2.935	0.000563104
2.94	3.48436e-05		2.94	-0.000183982		2.94	0.000570516
2.945	7.19007e-05		2.945	-0.000174464		2.945	0.000569426
2.95	5.49707e-05		2.95	-0.000191321		2.95	0.000566882
2.955	-5.8453e-05		2.955	-0.000208178		2.955	0.000565647
2.96	-2.18319e-05		2.96	-0.000225181		2.96	0.000634966
2.965	4.13105e-05		2.965	-0.00015935		2.965	0.000643467
2.97	3.60789e-05		2.97	-0.000232084		2.97	0.000645066
2.975	3.98572e-05		2.975	-0.000227143		2.975	0.000173714
2.98	9.55882e-05		2.98	-0.0002246		2.98	0.000212515
2.985	0.00011092		2.985	5.6162e-05		2.985	0.000142688
2.99	9.01386e-05		2.99	6.31374e-05		2.99	0.000146902
2.995	-9.53647e-05		2.995	6.09576e-05		2.995	0.000129246
3	-5.14049e-05		3	7.04762e-05		3	0.000133606
3.005	-3.94158e-05		3.005	7.28013e-05		3.005	0.000129319
3.01	-0.000121232		3.01	6.90956e-05		3.01	0.000111953
3.015	-0.00010561		3.015	6.72064e-05		3.015	3.32453e-06
3.02	-0.000124502		3.02	6.96769e-05		3.02	8.91941e-06
3.025	-0.000124647		3.025	7.34553e-05		3.025	8.70143e-06
3.03	-9.26762e-05		3.03	5.44181e-05		3.03	1.65332e-06
3.035	-8.89705e-05		3.035	4.32283e-05		3.035	1.67668e-05
3.04	-7.48017e-05		3.04	3.79967e-05		3.04	-0.000165321
3.045	-5.94702e-05		3.045	4.11938e-05		3.045	6.13079e-05
3.05	-0.000109824		3.05	3.945e-05		3.05	0.000113769
3.055	-9.37662e-05		3.055	4.2865e-05		3.055	0.000115295
3.06	-3.86892e-05		3.06	4.56988e-05		3.06	0.000143923
3.065	-6.93638e-06		3.065	5.29649e-05		3.065	0.000114278
3.07	-6.15774e-05		3.07	-3.20484e-05		3.07	0.000129754
3.075	-4.66819e-05		3.075	-2.41283e-05		3.075	0.000138401
3.08	-5.3512e-05		3.08	-2.36197e-05		3.08	0.000294622
3.085	-0.000123848		3.085	-2.70348e-05		3.085	0.0002588
3.09	-0.000154874		3.09	-0.00025054		3.09	0.000464213
3.095	-4.23949e-05		3.095	0.000158687		3.095	0.000460507
3.1	3.67211e-06		3.1	0.000166897		3.1	0.000477728
3.105	4.28363e-05		3.105	0.000210639		3.105	0.000476856
3.11	3.52796e-05		3.11	0.000209549		3.11	0.000471479
3.115	7.90215e-05		3.115	0.000209694		3.115	0.000455348
3.12	7.38625e-05		3.12	0.000215653		3.12	0.000451424
3.125	7.73503e-05		3.125	0.000224154		3.125	0.000456511
3.13	0.000124653		3.13	0.00021805		3.13	0.000449172
3.135	0.000168031		3.135	0.000257796		3.135	0.00061978
3.14	0.000170938		3.14	0.000268622		3.14	0.000636128
3.145	0.000177114		3.145	0.000291583		3.145	0.000633876
3.15	0.000173553		3.15	0.000290275		3.15	0.000428899
3.155	0.000174789		3.155	0.000291438		3.155	0.000368664
3.16	0.000181837		3.16	0.000290275		3.16	0.000374622
3.165	0.000131846		3.165	0.000290057		3.165	0.000375784
3.17	8.41804e-05		3.17	0.000284971		3.17	0.000368082
3.175	7.03748e-05		3.175	0.000280176		3.175	0.000343741
3.18	5.42441e-05		3.18	0.000272764		3.18	0.000340544
3.185	0.000512516		3.185	0.000277269		3.185	0.000261561
3.19	0.000531408		3.19	0.000274072		3.19	0.000256911
3.195	0.000634223		3.195	0.000201193		3.195	6.10173e-05
3.2	0.000500091		3.2	-0.000198732		3.2	9.7929e-05
3.205	0.000492317		3.205	-0.000196553		3.205	8.1435e-05
3.21	0.00039466		3.21	-0.000200404		3.21	0.000121834
3.215	0.00042961		3.215	-0.000199677		3.215	0.000127938
3.22	0.000477131		3.22	-0.000165744		3.22	0.000127139
3.225	0.000473062		3.225	-0.000171267		3.225	0.000125831
3.23	0.000471681		3.23	-0.000176571		3.23	0.000120454
3.235	0.000448211		3.235	-0.000170395		3.235	0.000126921
3.24	0.000366831		3.24	-0.000193646		3.24	-2.77017e-05
3.245	0.000433825		3.245	-0.000180059		3.245	-5.48042e-05
3.25	0.00041922		3.25	-0.000205999		3.25	-4.89187e-05
3.255	0.00048258		3.255	-0.000202075		3.255	0.00013673
3.26	0.000522108		3.26	-0.000202801		3.26	0.000141453
3.265	0.000502489		3.265	-0.000153392		3.265	0.000141162
3.27	0.000498856		3.27	-0.000128905		3.27	0.000111226
3.275	0.000477857		3.275	-8.55994e-05		3.275	7.46049e-05
3.28	0.000490355		3.28	-8.27657e-05		3.28	7.91098e-05
3.285	0.00049377		3.285	-8.2475e-05		3.285	8.34695e-05
3.29	3.51343e-05		3.29	-6.2348e-05		3.29	4.05996e-05
3.295	3.46983e-05		3.295	-5.7843e-05		3.295	4.24161e-05
3.3	-7.13866e-05		3.3	-4.0913e-05		3.3	3.34788e-05
3.305	0.000171373		3.305	-5.94415e-05		3.305	9.26715e-07
3.31	0.000208213		3.31	-7.03407e-05		3.31	4.19646e-06
3.315	0.000212282		3.315	-0.000116626		3.315	-3.47498e-05
3.32	0.00020269		3.32	-8.09491e-05		3.32	9.06474e-06
3.325	9.84219e-05		3.325	-0.000106598		3.325	1.56042e-05
3.33	0.00010002		3.33	-4.0695e-05		3.33	1.76387e-05
3.335	0.000122691		3.335	5.529e-05		3.335	1.8874e-05
3.34	0.000135988		3.34	8.44997e-05		3.34	2.14898e-05
3.345	0.00016774		3.345	6.94589e-05		3.345	1.70574e-05
3.35	0.000124362		3.35	0.00033765		3.35	1.07359e-05
3.355	0.000126978		3.355	0.00034666		3.355	1.13172e-05
3.36	0.000231682		3.36	0.000342301		3.36	-0.00019504
3.365	0.00018685		3.365	0.000408059		3.365	-0.000181961
3.37	0.000376713		3.37	0.000355598		3.37	-0.000189009
3.375	0.00068356		3.375	0.000328132		3.375	-0.00019642
3.38	0.000956838		3.38	0.000286061		3.38	-0.000155585
3.385	0.00129188		3.385	0.000289839		3.385	-0.00013415
3.39	0.00132748		3.39	0.000304226		3.39	-0.000144322
3.395	0.00132857		3.395	0.000277342		3.395	-0.00017593
3.4	0.00129849		3.4	0.000289549		3.4	-0.000167792
3.405	0.00130917		3.405	0.000302264		3.405	-0.000168736
3.41	0.00104512		3.41	0.000300957		3.41	-0.000171861
3.415	0.00108349		3.415	0.000306987		3.415	-0.000176221
3.42	0.00109882		3.42	0.000309603		3.42	-0.000178764
3.425	0.00113675		3.425	0.000278504		3.425	-0.000230934
3.43	0.00116966		3.43	0.000326751		3.43	-0.000240162
3.435	0.00116392		3.435	0.000261356		3.435	-0.000239508
3.44	0.00113798		3.44	0.000163627		3.44	-0.000211606
3.445	0.00117162		3.445	0.000135144		3.445	-0.000214731
3.45	0.00113595		3.45	0.000137034		3.45	-0.000223668
3.455	0.00109802		3.455	-0.000149396		3.455	-0.000219526
3.46	0.00109184		3.46	-0.00015688		3.46	-0.000210517
3.465	0.000940562		3.465	-0.000153973		3.465	-0.000215385
3.47	0.000979871		3.47	-0.000219877		3.47	-0.000233405
3.475	0.000795167		3.475	-0.000219586		3.475	-0.000229045
3.48	0.00049377		3.48	-0.000217334		3.48	-0.000149627
3.485	0.000242872		3.485	-0.000215444		3.485	-0.000180871
3.49	-9.47107e-05		3.49	-0.000219078		3.49	-0.000133641
3.495	-0.00010699		3.495	-0.00023717		3.495	-0.000131679
3.5	8.4689e-05		3.5	-0.000231721		3.5	-9.60029e-05
3.505	8.1056e-05		3.505	-0.000241021		3.505	-6.99903e-05
3.51	7.32813e-05		3.51	-0.000255771		3.51	-6.41048e-05
3.515	7.27e-05		3.515	-0.000226489		3.515	-6.33055e-05
3.52	-3.54195e-05		3.52	-0.000191248		3.52	-5.45862e-05
3.525	-8.7529e-06		3.525	-0.00015797		3.525	-4.56489e-05
3.53	-3.55648e-05		3.53	-0.000150122		3.53	-4.33964e-05
3.535	-3.97064e-05		3.535	-0.000176062		3.535	-3.99814e-05
3.54	-4.02151e-05		3.54	-0.000155572		3.54	-2.66118e-05
3.545	-3.55648e-05		3.545	-0.000154845		3.545	-3.05355e-05
3.55	-6.39752e-05		3.55	-0.000162039		3.55	-1.87644e-05
3.555	-6.62277e-05		3.555	-0.000164727		3.555	2.8159e-06
3.56	-2.8444e-05		3.56	-0.00016044		3.56	7.39354e-06
3.565	-3.02605e-05		3.565	-0.00012331		3.565	-5.10414e-06
3.57	9.15918e-05		3.57	-0.000120695		3.57	0.000139564
3.575	5.73685e-05		3.575	-0.000116844		3.575	0.000165068
3.58	7.77862e-05		3.58	-0.00011183		3.58	0.000168628
3.585	7.15374e-05		3.585	-0.000105727		3.585	9.63305e-05
3.59	7.66237e-05		3.59	-8.00772e-05		3.59	0.000125322
3.595	7.28453e-05		3.595	-7.40464e-05		3.595	6.39237e-05
3.6	0.000132355		3.6	-7.17212e-05		3.6	6.59582e-05
3.605	-6.22313e-05		3.605	0.000246752		3.605	3.12263e-05
3.61	-6.50651e-05		3.61	0.000236434		3.61	1.72599e-06
3.615	0.000194552		3.615	0.000231202		3.615	-1.20069e-05
3.62	0.00023982		3.62	0.000204971		3.62	7.81394e-07
3.625	0.000241709		3.625	0.000212383		3.625	-6.33937e-06
3.63	0.000195061		3.63	0.00017707		3.63	-6.04873e-06
3.635	0.000150011		3.635	0.000164063		3.635	-4.23221e-06
3.64	0.000131192		3.64	0.000124027		3.64	3.52227e-05
3.645	0.000139984		3.645	0.00017053		3.645	2.06178e-05
3.65	0.000157859		3.65	0.000207079		3.65	1.34971e-05
3.655	0.000120947		3.655	0.000201484		3.655	-4.23221e-06
3.66	0.000120801		3.66	0.000250021		3.66	-2.14528e-05
3.665	0.000108376		3.665	0.000284971		3.665	-2.45046e-05
3.67	0.000112445		3.67	0.000244354		3.67	-2.60305e-05
3.675	-3.75993e-05		3.675	0.000235489		3.675	-0.00017128
3.68	-3.91978e-05		3.68	0.000278577		3.68	-0.000142797
3.685	9.72594e-05		3.685	0.00028003		3.685	-0.000139018
3.69	0.000125888		3.69	0.000276542		3.69	-0.000142942
3.695	0.000117168		3.695	0.000282355		3.695	-0.000175131
3.7	9.87126e-05		3.7	0.000285262		3.7	-0.000164086
3.705	9.55764e-06		3.705	0.000286497		3.705	-0.000158637
3.71	2.62697e-05		3.71	-3.74979e-05		3.71	-0.000160598
3.715	3.54249e-05		3.715	-2.07133e-05		3.715	-0.000165757
3.72	-0.00019709		3.72	-1.74435e-05		3.72	-0.00016118
3.725	-0.000221722		3.725	-1.80975e-05		3.725	-0.000146212
3.73	-0.000223829		3.73	-6.33652e-05		3.73	-0.000150063
3.735	-0.000219252		3.735	-6.28566e-05		3.735	-0.000159291
3.74	-0.000191277		3.74	-5.49365e-05		3.74	-0.000147883
3.745	-0.000169406		3.745	-3.73526e-05		3.745	-0.000190462
3.75	0.000121092		3.75	-9.09037e-05		3.75	-0.000197365
3.755	0.000101038		3.755	-0.000131448		3.755	-0.000215167
3.76	0.000169266		3.76	-0.000100204		3.76	-0.000205648
3.765	0.000175224		3.765	-0.000140168		3.765	-0.000203977
3.77	0.000234225		3.77	-0.000174972		3.77	-0.000198673
3.775	0.000235388		3.775	-0.000168724		3.775	-0.00017128
3.78	0.000455478		3.78	-0.000149105		3.78	-0.000171934
3.785	0.0004905		3.785	-0.000157824		3.785	-0.000223741
3.79	0.000337694		3.79	-0.000140749		3.79	-0.000229554
3.795	0.000313135		3.795	-0.000146271		3.795	-0.000219962
3.8	0.000410936		3.8	-0.000175336		3.8	-0.000214876
3.805	0.000417549		3.805	-0.000167488		3.805	-0.000224395
3.81	0.000421763		3.81	-0.000169014		3.81	-0.000166775
3.815	0.000405414		3.815	-0.000156589		3.815	-0.000164086
3.82	0.000455623		3.82	-0.000154918		3.82	-0.000140035
3.825	0.000421036		3.825	-0.000155209		3.825	-0.00013851
3.83	0.00040338		3.83	-0.000159859		3.83	-0.000173677
3.835	0.000403162		3.835	-0.000162257		3.835	-0.000176947
3.84	0.000404906		3.84	-0.000144382		3.84	-0.000176075
3.845	0.000405487		3.845	-0.00014896		3.845	-0.000181452
3.85	0.000374025		3.85	-0.000152811		3.85	-0.000180508
3.855	7.73503e-05		3.855	-0.000165236		3.855	-0.000175567
3.86	7.48071e-05		3.86	-0.000157388		3.86	-0.000175276
3.865	0.000136206		3.865	-0.000173083		3.865	-0.000181307
3.87	0.000150447		3.87	-0.000173737		3.87	-0.000183196
3.875	7.93848e-05		3.875	-0.000174536		3.875	-0.000157111
3.88	0.000437022		3.88	-0.000185581		3.88	-0.000181525
3.885	0.000248757		3.885	-0.000200331		3.885	-0.000186466
3.89	0.000217949		3.89	-0.000229759		3.89	-0.000179781
3.895	0.00021032		3.895	-0.00025272		3.895	-0.000182687
3.9	0.000208794		3.9	-0.00025272		3.9	-0.000181089
3.905	0.000122473		3.905	-0.000255626		3.905	-0.000184213
3.91	0.000120002		3.91	-0.000271684		3.91	-0.000196929
3.915	0.000134244		3.915	-0.000278659		3.915	-0.000263268
3.92	0.000127196		3.92	-0.000255989		3.92	-0.00025593
3.925	7.08108e-05		3.925	-0.00026994		3.925	-0.000277946
3.93	9.09379e-05		3.93	-0.000271103		3.93	-0.000275911
3.935	0.00013141		3.935	-0.000251702		3.935	-0.000271988
3.94	0.000138894		3.94	-0.000255553		3.94	-0.0002584
3.945	0.000189248		3.945	-0.000271466		3.945	-0.000260871
3.95	0.000217876		3.95	-0.000221548		3.95	-0.000267628
3.955	0.000218894		3.955	-0.000226053		3.955	-0.000267192
3.96	0.000226668		3.96	-0.000225036		3.96	-0.000262324
3.965	0.000258349		3.965	-0.000227652		3.965	-0.000261016
3.97	0.000125379		3.97	-0.000239059		3.97	-0.000258545
3.975	0.00010874		3.975	-8.87239e-05		3.975	-0.000263341
3.98	9.49342e-05		3.98	-7.68075e-05		3.98	-0.000288772
3.985	-0.000265972		3.985	-6.43825e-05		3.985	-0.000188428
3.99	-0.000293802		3.99	-6.67803e-05		3.99	-0.000183414
3.995	-0.000299614		3.995	-3.43735e-05		3.995	-0.000138364
4	-0.000168389		4	-2.98685e-05		4	-0.000137056
4.005	-0.000119633		4.005	-2.4419e-05		4.005	-0.000143814
4.01	-0.000134529		4.01	-2.68168e-05		4.01	-0.000138364
4.015	-0.000117526		4.015	-2.95549e-07		4.015	-0.000134949
4.02	-0.000123557		4.02	5.44466e-06		4.02	-0.000132915
4.025	-0.000107644		4.025	0.000151566		4.025	-9.00447e-05
4.03	-0.000100306		4.03	0.000151929		4.03	-9.28058e-05
4.035	-0.000111713		4.035	0.000221829		4.035	-2.49406e-05
4.04	-0.000154729		4.04	0.00020657		4.04	-2.01449e-05
4.045	-0.000106046		4.045	0.000212964		4.045	-3.08988e-05
4.05	-0.000136491		4.05	0.000209258		4.05	-1.20069e-05
4.055	3.59945e-06		4.055	0.000156507		4.055	-5.90341e-06
4.06	1.63761e-06		4.06	0.000157742		4.06	0.000101635
4.065	3.03387e-05		4.065	0.000161302		4.065	0.000102361
4.07	-1.48681e-06		4.07	0.000158904		4.07	9.46593e-05
4.075	-7.29968e-06		4.075	0.00017024		4.075	9.86556e-05
4.08	0.000147323		4.08	1.10396e-05		4.08	0.000119001
4.085	0.000349029		4.085	-4.40871e-07		4.085	0.000142688
4.09	0.000350265		4.09	2.3929e-06		4.09	3.84197e-05
4.095	0.000550954		4.095	4.41729e-05		4.095	3.4714e-05
4.1	0.000550881		4.1	3.48282e-06		4.1	-1.22249e-05
4.105	0.000462816		4.105	1.08501e-06		4.105	-1.61486e-05
4.11	0.000442471		4.11	8.49642e-06		4.11	-1.60759e-05
4.115	0.0004307		4.115	7.0432e-06		4.115	-2.09442e-05
4.12	0.000522398		4.12	-1.90421e-05		4.12	1.22618e-05
4.125	0.000526613		4.125	-1.3128e-06		4.125	9.42804e-06
4.13	0.000525741		4.13	-0.000184927		4.13	-4.56489e-05
4.135	0.000527194		4.135	-0.000184346		4.135	-4.33964e-05
4.14	0.000556767		4.14	-0.000251121		4.14	-8.72836e-05
4.145	0.000564905		4.145	4.19931e-05		4.145	-8.6993e-05
4.15	0.000535332		4.15	0.000203882		4.15	-8.18341e-05
4.155	0.000516876		4.155	0.000220012		4.155	-7.51492e-05
4.16	0.000356513		4.16	0.000316942		4.16	-6.91184e-05
4.165	0.000359783		4.165	0.000315561		4.165	-0.00010603
4.17	0.000321273		4.17	0.000317233		4.17	-0.000116711
4.175	0.000338712		4.175	0.000321374		4.175	-0.000108937
4.18	0.000351573		4.18	0.000452019		4.18	-0.000111407
4.185	0.000338276		4.185	0.000482754		4.185	-0.000126738
4.19	0.000137223		4.19	0.000482536		4.19	-0.000151007
4.195	0.000153499		4.195	0.000478394		4.195	-0.000159145
4.2	2.95394e-05		4.2	0.000438649		4.2	-0.000152824
4.205	2.83042e-05		4.205	0.000439376		4.205	-0.000158491
4.21	-1.42751e-05		4.21	0.000448022		4.21	-0.000156311
4.215	-1.18047e-05		4.215	0.000426151		4.215	-0.000156021
4.22	2.91034e-05		4.22	0.000432691		4.22	-0.000140253
4.225	-8.74447e-05		4.225	0.000434653		4.225	-0.000174041
4.23	0.000143108		4.23	0.000504262		4.23	-0.00017128
4.235	0.000132791		4.235	0.000506587		4.235	-0.000166193
4.24	0.000129012		4.24	0.000512836		4.24	-0.000162996
4.245	0.00016527		4.245	0.000546405		4.245	-0.000191261
4.25	0.000230011		4.25	0.000257651		4.25	-0.000197728
4.255	0.000209738		4.255	0.000108042		4.255	-0.000201797
4.26	0.000204652		4.26	9.75787e-05		4.26	-0.000225121
4.265	0.00022289		4.265	4.24291e-05		4.265	-0.000186756
4.27	0.000222817		4.27	3.91593e-05		4.27	-0.00026058
4.275	0.000220202		4.275	6.26288e-05		4.275	-0.000257165
4.28	0.000237931		4.28	6.31374e-05		4.28	-0.000252878
4.285	0.000238076		4.285	-7.15759e-05		4.285	-0.000225121
4.29	0.000187867		4.29	-4.66532e-05		4.29	-0.00023137
4.295	0.000196369		4.295	-5.25387e-05		4.295	-0.000228536
4.3	0.000183217		4.3	-4.61446e-05		4.3	-0.000217492
4.305	0.000173263		4.305	6.17127e-06		4.305	-0.000189082
4.31	0.000195497		4.31	9.65899e-06		4.31	-0.000184722
4.315	0.000240183		4.315	-8.04175e-07		4.315	-0.000185594
4.32	0.000325415		4.32	5.29649e-05		4.32	-0.000180726
4.325	0.000340746		4.325	4.6934e-05		4.325	-0.00020078
4.33	0.000346777		4.33	4.34463e-05		4.33	-0.000203904
4.335	0.000145652		4.335	-5.05769e-05		4.335	-0.000160671
4.34	0.000158512		4.34	-3.37196e-05		4.34	-9.80374e-05
4.345	0.000189175		4.345	4.83873e-05		4.345	-9.64389e-05
4.35	0.000149939		4.35	1.09669e-05		4.35	-8.08895e-05
4.355	8.92667e-05		4.355	1.81162e-06		4.355	-7.20975e-05
4.36	0.000130247		4.36	-7.05301e-06		4.36	-7.02083e-05
4.365	0.000163381		4.365	-7.7566e-08		4.365	-5.2479e-05
4.37	0.000105615		4.37	-4.26569e-05		4.37	-0.00010494
4.375	0.000109539		4.375	-3.38649e-05		4.375	-9.93453e-05
4.38	0.000115788		4.38	-6.04588e-05		4.38	-6.89731e-05
4.385	9.00659e-05		4.385	-6.45278e-05		4.385	-7.7765e-05
4.39	8.12013e-05		4.39	-6.71436e-05		4.39	-0.00011257
4.395	1.7405e-05		4.395	-0.000122802		4.395	-0.000103487
4.4	7.88644e-06		4.4	-1.73709e-05		4.4	-4.20159e-05
4.405	1.82043e-05		4.405	-2.76602e-06		4.405	-4.31785e-05
4.41	-1.10781e-05		4.41	-5.75523e-05		4.41	-8.04535e-05
4.415	-2.37937e-05		4.415	-5.29747e-05		4.415	-7.20248e-05
4.42	-6.55737e-05		4.42	-4.0913e-05		4.42	-5.94545e-05
4.425	-0.000176454		4.425	-7.97866e-05		4.425	-5.06625e-05
4.43	-0.000234656		4.43	-7.60082e-05		4.43	-4.69568e-05
4.435	-0.000220995		4.435	-4.62899e-05		4.435	-3.48951e-05
4.44	-0.000223684		4.44	-3.40102e-05		4.44	-2.3996e-05
4.445	-0.000234728		4.445	-4.40374e-05		4.445	-8.34326e-05
4.45	-0.000240469		4.45	-0.000141839		4.45	-9.39684e-05
4.455	-0.000273457		4.455	-0.000146199		4.455	-0.000103051
4.46	-0.000229787		4.46	-0.000122657		4.46	-9.65842e-05
4.465	-0.000249914		4.465	-0.000116698		4.465	-9.01901e-05
4.47	-0.000265319		4.47	-3.6408e-05		4.47	-0.000105231
4.475	-0.000259942		4.475	5.44466e-06		4.475	-9.0408e-05
4.48	-0.000262775		4.48	-4.43722e-06		4.48	-9.04807e-05
4.485	-0.000263284		4.485	2.31739e-05		4.485	-9.47677e-05
4.49	-0.000262485		4.49	2.30286e-05		4.49	-9.28058e-05
4.495	-0.000263139		4.495	2.77516e-05		4.495	-9.30238e-05
4.5	-0.000295981		4.5	6.45906e-05		4.5	-9.01901e-05
4.505	-0.000290968		4.505	-3.74979e-05		4.505	-0.000118455
4.51	-0.000305645		4.51	-6.84515e-05		4.51	-0.000121289
4.515	-0.000352512		4.515	-6.80882e-05		4.515	-0.000117583
4.52	-0.0002162		4.52	-7.60082e-05		4.52	-0.000126521
4.525	-0.000196		4.525	-7.28838e-05		4.525	-0.000127465
4.53	-0.000178634		4.53	-7.65168e-05		4.53	-0.000135966
4.535	-0.000183502		4.535	0.000117778		4.535	-0.000122597
4.54	-0.000122104		4.54	0.000112692		4.54	-0.000130444
4.545	-0.000136345		4.545	0.000113273		4.545	-0.000169972
4.55	-0.000110987		4.55	0.00010826		4.55	-0.000182033
4.555	-0.000102485		4.555	0.000113346		4.555	-0.000173241
4.56	-5.67091e-05		4.56	0.000112547		4.56	-0.000150353
4.565	-0.000123121		4.565	8.92953e-05		4.565	-0.000149336
4.57	-0.000151386		4.57	8.15206e-05		4.57	-0.000159727
4.575	-0.000169551		4.575	5.638e-05		4.575	-0.00016118
4.58	-0.000167081		4.58	3.86507e-05		4.58	-0.000160962
4.585	-0.000143684		4.585	4.2865e-05		4.585	-5.88005e-05
4.59	-0.000130387		4.59	1.28561e-05		4.59	-9.11346e-05
4.595	-9.28216e-05		4.595	8.8932e-05		4.595	-9.26605e-05
4.6	-9.03511e-05		4.6	0.000128968		4.6	-5.47315e-05
4.605	-1.42025e-05		4.605	9.99038e-05		4.605	-5.66207e-05
4.61	-8.46226e-06		4.61	0.000105644		4.61	-9.85461e-05
4.615	-1.08601e-05		4.615	0.000167115		4.615	-9.93453e-05
4.62	2.43688e-06		4.62	0.000183028		4.62	-9.52763e-05
4.625	-0.000128207		4.625	0.000178378		4.625	-0.000103051
4.63	-0.000139615		4.63	0.000169368		4.63	-7.80557e-05
4.635	-7.9452e-05		4.635	0.0001738		4.635	-6.35235e-05
4.64	-4.37755e-05		4.64	-2.17305e-05		4.64	-7.56579e-05
4.645	-6.97154e-05		4.645	-1.83155e-05		4.645	-7.80557e-05
4.65	7.59697e-05		4.65	-8.14293e-06		4.65	-9.28785e-05
4.655	6.82677e-05		4.655	-8.72421e-06		4.655	-8.66297e-05
4.66	3.87673e-05		4.66	3.74155e-05		4.66	-8.09621e-05
4.665	-3.81196e-06		4.665	4.85326e-05		4.665	-0.000101235
4.67	2.9455e-06		4.67	4.29377e-05		4.67	-5.42229e-05
4.675	1.20164e-06		4.675	4.14118e-05		4.675	-5.2479e-05
4.68	3.38147e-06		4.68	-2.64535e-05		4.68	-5.32057e-05
4.685	1.20164e-06		4.685	-2.4637e-05		4.685	-6.17796e-05
4.69	6.94302e-05		4.69	7.51265e-05		4.69	-0.000170117
4.695	5.09017e-05		4.695	7.37459e-05		4.695	-0.000161761
4.7	1.93669e-05		4.7	1.40417e-07		4.7	-0.000113296
4.705	1.55158e-05		4.705	-4.33835e-05		4.705	-0.000128918
4.71	8.47617e-05		4.71	-5.22481e-05		4.71	-9.78921e-05
4.715	7.62604e-05		4.715	-4.8833e-05		4.715	-9.40411e-05
4.72	0.000124289		4.72	-9.56993e-05		4.72	-8.16161e-05
4.725	0.000122473		4.725	-7.21572e-05		4.725	-8.51765e-05
4.73	0.000106996		4.73	-6.85241e-05		4.73	-7.97269e-05
4.735	9.40623e-05		4.735	-7.23025e-05		4.735	-0.000112134
4.74	1.28274e-05		4.74	-6.97594e-05		4.74	-0.000127174
4.745	-2.28491e-05		4.745	-7.37557e-05		4.745	-0.000125939
4.75	-7.34211e-05		4.75	-9.66439e-05		4.75	-0.000124341
4.755	-0.000245991		4.755	-0.000112993		4.755	-0.000128046
4.76	-0.000211549		4.76	-0.000110449		4.76	-0.000121144
4.765	-0.000221722		4.765	-0.00014678		4.765	-0.00012623
4.77	2.89581e-05		4.77	-0.000154773		4.77	-0.00013553
4.775	2.92487e-05		4.775	-0.000135154		4.775	-0.000199109
4.78	3.33178e-05		4.78	-5.42826e-05		4.78	-0.000201071
4.785	2.77229e-05		4.785	-4.8615e-05		4.785	-0.000147011
4.79	2.53251e-05		4.79	-5.86423e-05		4.79	-0.000150135
4.795	-7.11686e-05		4.795	-0.00016618		4.795	-0.00014752
4.8	-6.7184e-06		4.8	-0.00016589		4.8	-0.000147592
4.805	-1.81988e-05		4.805	-0.000164437		4.805	-0.000188282
4.81	-1.08601e-05		4.81	-0.000165526		4.81	-0.000198091
4.815	-0.000154075		4.815	-0.000158406		4.815	-0.000228754
4.82	-0.000161486		4.82	-0.000165962		4.82	-0.000228028
4.825	-0.000177472		4.825	-0.000103692		4.825	-0.000236384
4.83	-0.000174129		4.83	-0.000145617		4.83	-0.000222433
4.835	-0.000112731		4.835	-0.00014896		4.835	-0.000214222
4.84	-9.31849e-05		4.84	-0.000145981		4.84	-0.0001893
4.845	-8.22131e-05		4.845	-0.000123092		4.845	-0.000192133
4.85	-6.7184e-06		4.85	-0.000124691		4.85	-0.000177601
4.855	5.27065e-06		4.855	-8.61807e-05		4.855	-0.000179708
4.86	1.7841e-05		4.86	-7.906e-05		4.86	-0.000174113
4.865	-4.12323e-05		4.865	-7.20119e-05		4.865	-0.000175058
4.87	-2.50407e-06		4.87	-2.8706e-05		4.87	-0.000182251
4.875	-0.000243666		4.875	-2.68168e-05		4.875	-0.000172878
4.88	-0.000241994		4.88	-4.14216e-05		4.88	-0.000168736
4.885	-0.000216272		4.885	-9.23569e-05		4.885	-0.000161616
4.89	-0.000218961		4.89	-9.03224e-05		4.89	-0.000217419
4.895	-0.000184011		4.895	-0.000109069		4.895	-0.000144468
4.9	-0.000174274		4.9	-9.5554e-05		4.9	-0.000141343
4.905	-0.00023531		4.905	-9.25022e-05		4.905	-0.000142506
4.91	-0.000240033		4.91	-3.85878e-05		4.91	-0.000152388
4.915	-0.0002255		4.915	-6.76237e-06		4.915	-0.000157329
4.92	-0.000215982		4.92	5.02038e-05		4.92	-0.000155222
4.925	-0.000215546		4.925	5.96497e-05		4.925	-0.000150862
4.93	-0.000182776		4.93	-7.85228e-06		4.93	-0.000154931
4.935	-9.06417e-05		4.935	-7.56164e-06		4.935	-0.000170262
4.94	-0.00015204		4.94	-6.83503e-06		4.94	-0.000176947
4.945	-0.00017798		4.945	-7.9976e-06		4.945	-0.000197656
4.95	-0.000135328		4.95	-3.66987e-05		4.95	-0.000202015
4.955	-0.000127844		4.955	-3.34289e-05		4.955	-0.000220398
4.96	-0.000131768		4.96	-7.36831e-05		4.96	-0.000212478
4.965	-0.000147027		4.965	-7.21572e-05		4.965	-0.000156747
4.97	-8.62094e-05		4.97	-8.42915e-05		4.97	-0.000162924
4.975	-0.000125228		4.975	-0.00013777		4.975	-0.000163142
4.98	-1.61643e-05		4.98	-0.000110595		4.98	-0.000164014
4.985	4.42169e-05		4.985	-9.65712e-05		4.985	-4.91366e-05
4.99	3.26638e-05		4.99	-0.000123819		4.99	-4.8846e-05
4.995	3.67328e-05		4.995	-3.44462e-05		4.995	-4.52856e-05
5	6.70324e-05		5	-2.95052e-05		5	-0.000118746
5.005	5.26456e-05		5.005	-2.38377e-05		5.005	-0.000120926
5.01	4.83586e-05		5.01	-2.60902e-05		5.01	-0.000119545
5.015	5.51887e-05		5.015	-8.62534e-05		5.015	-0.000113224
5.02	3.37537e-05		5.02	-9.90417e-05		5.02	-0.000112352
5.025	9.92939e-05		5.025	-0.000137334		5.025	-0.0001093
5.03	0.000133735		5.03	-0.000152956		5.03	-9.4913e-05
5.035	8.05473e-05		5.035	-0.000154627		5.035	-6.71565e-05
5.04	-1.76902e-05		5.04	-0.000152012		5.04	-6.16343e-05
5.045	4.59608e-05		5.045	-0.000146853		5.045	-3.22067e-05
5.05	5.68599e-05		5.05	-0.000144164		5.05	0.000104323
5.055	3.70961e-05		5.055	0.000219649		5.055	0.000115513
5.06	-4.14503e-05		5.06	0.000220448		5.06	0.000120236
5.065	-4.18136e-05		5.065	0.000223137		5.065	0.000292152
5.07	-1.67456e-05		5.07	0.000263318		5.07	0.000233805
5.075	-7.16046e-05		5.075	0.000264989		5.075	0.000235258
5.08	-7.13139e-05		5.08	0.000274871		5.08	0.00023257
5.085	-0.000188225		5.085	0.00025518		5.085	0.000229809
5.09	-0.000138089		5.09	0.000239703		5.09	0.000164922
5.095	-0.000153275		5.095	0.000235925		5.095	0.000156566
5.1	-0.000157562		5.1	0.000154327		5.1	0.000198274
5.105	-0.000202031		5.105	0.0001544		5.105	0.000204741
5.11	-0.000201159		5.11	0.000184408		5.11	0.000214695
5.115	-0.00020254		5.115	0.000181647		5.115	0.000208882
5.12	-0.000187935		5.12	0.000187824		5.12	0.000216948
5.125	-0.00010808		5.125	0.000169658		5.125	0.000222688
5.13	-0.000109606		5.13	0.000158614		5.13	0.000239981
5.135	-0.000110406		5.135	0.000218559		5.135	0.00022138
5.14	-0.000115274		5.14	0.000218922		5.14	0.000200599
5.145	-0.000121014		5.145	0.000298631		5.145	0.000198564
5.15	-0.000180233		5.15	0.000298195		5.15	0.000155912
5.155	-0.00015175		5.155	0.000292819		5.155	1.37877e-05
5.16	-0.000168752		5.16	-6.67076e-05		5.16	1.66215e-05
5.165	-0.00015531		5.165	-6.70709e-05		5.165	2.22164e-05
5.17	-7.95246e-05		5.17	-7.30291e-05		5.17	-0.000155512
5.175	-9.71086e-05		5.175	-7.84787e-05		5.175	-0.000126012
5.18	-8.3739e-05		5.18	-7.62989e-05		5.18	-0.000119545
5.185	4.94485e-05		5.185	-8.32016e-05		5.185	-0.00011148
5.19	4.68327e-05		5.19	-9.22116e-05		5.19	-0.000115258
5.195	-7.0224e-05		5.195	-9.1049e-05		5.195	-0.000167429
5.2	-7.4511e-05		5.2	-7.98592e-05		5.2	-0.000159218
5.205	7.5958e-06		5.205	-9.42461e-05		5.205	-0.000161688
5.21	-1.00608e-05		5.21	-9.59173e-05		5.21	-0.000162052
5.215	8.12013e-05		5.215	-0.000140022		5.215	-0.000172515
5.22	8.41804e-05		5.22	-0.000134864		5.22	-0.000164522
5.225	0.000113681		5.225	-0.000137915		5.225	-0.000177238
5.23	4.3345e-05		5.23	-0.000120331		5.23	-0.000188864
5.235	-3.24404e-05		5.235	-0.000134646		5.235	-0.000218437
5.24	-1.71816e-05		5.24	-0.00013203		5.24	-0.000220689
5.245	0.000158077		5.245	-0.000128833		5.245	-0.000215385
5.25	0.000165924		5.25	-0.000213265		5.25	-0.000217419
5.255	0.000180456		5.255	-0.000169523		5.255	-0.000206302
5.26	0.000300056		5.26	-0.000168796		5.26	-0.000206302
5.265	0.000366177		5.265	-0.000166471		5.265	-0.000211679
5.27	0.000347576		5.27	-0.000135372		5.27	-0.000218582
5.275	0.000263435		5.275	-0.000135445		5.275	-0.00020296
5.28	0.000266705		5.28	-0.000163419		5.28	-0.000233332
5.285	0.000293589		5.285	-0.000161966		5.285	-0.000236892
5.29	0.00019121		5.29	-0.000165236		5.29	9.31334e-05
5.295	0.000199493		5.295	-0.000167416		5.295	9.39327e-05
5.3	0.000324034		5.3	-0.000164073		5.3	9.94549e-05
5.305	0.000332099		5.305	-0.000174972		5.305	9.69844e-05
5.31	0.000329847		5.31	-0.000174682		5.31	6.47956e-05
5.315	0.000354116		5.315	0.000141684		5.315	6.15259e-05
5.32	0.000271428		5.32	0.000140739		5.32	6.38511e-05
5.325	0.000331591		5.325	0.000190875		5.325	5.53497e-05
5.33	0.000292717		5.33	0.000237015		5.33	5.41872e-05
5.335	0.000361309		5.335	0.000216307		5.335	5.76022e-05
5.34	0.000368648		5.34	0.000221538		5.34	6.93006e-05
5.345	0.000323162		5.345	0.000180921		5.345	7.02452e-05
5.35	0.000135624		5.35	0.000171765		5.35	6.63942e-05
5.355	0.000112082		5.355	0.000203809		5.355	7.38056e-05
5.36	9.60968e-05		5.36	0.000178741		5.36	0.000116603
5.365	-4.9661e-05		5.365	0.000180775		5.365	0.000123506
5.37	-9.04964e-05		5.37	0.000176706		5.37	0.000115658
5.375	-8.03239e-05		5.375	0.000147787		5.375	0.000107448
5.38	-8.11232e-05		5.38	0.000180703		5.38	9.32787e-05
5.385	-5.96155e-05		5.385	0.000172274		5.385	9.33514e-05
5.39	-0.000107572		5.39	0.00016835		5.39	0.00013237
5.395	-0.000104811		5.395	0.000516396		5.395	-0.000202887
5.4	-0.000107136		5.4	0.000523154		5.4	-0.000198164
5.405	-0.000196654		5.405	0.000536596		5.405	-0.000176366
5.41	-0.000197163		5.41	0.00053398		5.41	-0.000176293
5.415	-0.000268806		5.415	0.000535215		5.415	-0.000188064
5.42	-0.000295545		5.42	0.000224227		5.42	-0.000185448
5.425	-0.000300922		5.425	0.000257651		5.425	-0.000188936
5.43	-0.000341903		5.43	0.000206061		5.43	-0.000186175
5.435	-0.000346626		5.435	0.000151929		5.435	-0.000184649
5.44	-0.000417035		5.44	0.000225317		5.44	-0.000176947
5.445	-0.000329551		5.445	0.000226624		5.445	-0.000181525
5.45	-0.000330641		5.45	0.000212165		5.45	-0.000162342
5.455	-0.000318942		5.455	0.000255689		5.455	-0.000168373
5.46	-0.000274401		5.46	0.000239413		5.46	-0.000172442
5.465	-0.000228261		5.465	0.000213327		5.465	-0.000215239
5.47	-0.000241922		5.47	0.000223282		5.47	1.21165e-05
5.475	-0.000241849		5.475	0.00029122		5.475	3.40601e-05
5.48	-0.000244174		5.48	0.000306915		5.48	4.67757e-05
5.485	-0.000236327		5.485	0.000288532		5.485	4.47412e-05
5.49	-0.000259724		5.49	0.000280466		5.49	4.21981e-05
5.495	-0.00025253		5.495	0.00040537		5.495	5.63411e-07
5.5	-0.000283048		5.5	0.000140957		5.5	7.03023e-06
5.505	-0.000205155		5.505	0.000143936		5.505	2.52526e-06
5.51	-0.000238797		5.51	0.000176852		5.51	-2.63211e-05
5.515	-0.000214383		5.515	0.000175689		5.515	-3.18434e-05
5.52	-0.000205083		5.52	0.000189204		5.52	-2.06536e-05
5.525	-0.000213003		5.525	0.000186152		5.525	-1.99996e-05
5.53	-0.000214747		5.53	0.000152583		5.53	-2.14528e-05
5.535	-0.000212785		5.535	0.000149749		5.535	-2.52312e-05
5.54	-0.000181105		5.54	0.000158541		5.54	-1.86917e-05
5.545	-0.000130605		5.545	8.5517e-05		5.545	-2.68297e-05
5.55	-0.000223829		5.55	0.000108478		5.55	-1.32422e-05
5.555	-0.000167226		5.555	0.000103973		5.555	-3.45318e-05
5.56	-0.000177835		5.56	9.39456e-05		5.56	-3.35146e-05
5.565	-0.000201159		5.565	0.00011945		5.565	-3.67116e-05
5.57	-0.000151968		5.57	0.00011836		5.57	-3.51858e-05
5.575	-0.000119197		5.575	0.000103973		5.575	-0.000239944
5.58	-0.000156473		5.58	3.33464e-05		5.58	-0.00025048
5.585	-9.23129e-05		5.585	1.8233e-05		5.585	-0.000257383
5.59	-9.47951e-06		5.59	0.000109422		5.59	-0.000258255
5.595	-1.66003e-05		5.595	0.000136816		5.595	-0.000253459
5.6	5.1265e-05		5.6	1.67798e-05		5.6	-0.000222796
5.605	0.000118985		5.605	0.000251184		5.605	-0.000200053
5.61	3.83314e-05		5.61	0.000243772		5.61	-0.000204849
5.615	8.73048e-05		5.615	0.000192328		5.615	-0.000203759
5.62	5.56973e-05		5.62	0.000195526		5.62	-0.000156384
5.625	7.68416e-05		5.625	0.00018528		5.625	-0.000169754
5.63	8.43257e-05		5.63	0.000186734		5.63	-0.000176584
5.635	8.12013e-05		5.635	0.000190221		5.635	-0.000175203
5.64	6.65965e-05		5.64	0.000204826		5.64	-0.000128192
5.645	3.33178e-05		5.645	0.0002041		5.645	-0.000123105
5.65	-1.63823e-05		5.65	0.000203664		5.65	-0.000128846
5.655	-1.55947e-06		5.655	0.000174527		5.655	-0.000145848
5.66	-5.94702e-05		5.66	0.000223573		5.66	-0.000135385
5.665	0.000131846		5.665	0.000200902		5.665	-0.000133859
5.67	0.00019368		5.67	0.000162102		5.67	-0.000133932
5.675	0.000294679		5.675	0.000174018		5.675	-0.000140035
5.68	0.000273971		5.68	0.000188623		5.68	0.000201325
5.685	0.000271863		5.685	0.000188768		5.685	0.000198346
5.69	0.000202981		5.69	0.000204971		5.69	0.000195222
5.695	0.000131047		5.695	9.93952e-05		5.695	0.000199146
5.7	0.000128431		5.7	9.54715e-05		5.7	0.000198419
5.705	0.000245778		5.705	9.43816e-05		5.705	0.000172043
5.71	0.0001822		5.71	-0.000226416		5.71	0.000142252
5.715	0.000184816		5.715	-0.000215953		5.715	0.000153587
5.72	0.000224198		5.72	-0.000212175		5.72	0.000182942
5.725	0.000231973		5.725	-1.75162e-05		5.725	0.000133097
5.73	0.000197095		5.73	-2.32564e-05		5.73	0.000133024
5.735	0.000200583		5.735	-2.55089e-05		5.735	0.000138619
5.74	0.000243962		5.74	-2.23845e-05		5.74	0.000143996
5.745	0.000316695		5.745	-4.72786e-06		5.745	0.000102071
5.75	0.000328466		5.75	-7.56164e-06		5.75	0.000145667
5.755	0.000385142		5.755	7.40651e-06		5.755	0.000148574
5.76	0.000370828		5.76	1.06762e-05		5.76	0.000149809
5.765	0.000636549		5.765	-3.56087e-05		5.765	0.000141671
5.77	0.000451263		5.77	-3.93145e-05		5.77	0.000140872
5.775	0.00038209		5.775	-4.00411e-05		5.775	0.000188828
5.78	0.000195788		5.78	-2.22391e-05		5.78	0.000196675
5.785	0.000179003		5.785	-2.7616e-05		5.785	-0.000137492
5.79	0.000174207		5.79	-3.19757e-05		5.79	-0.000121216
5.795	0.000203272		5.795	-5.92235e-05		5.795	-0.000122887
5.8	0.000185978		5.8	-5.39193e-05		5.8	-0.000123687
5.805	0.000203272		5.805	-7.35377e-05		5.805	9.73477e-05
5.81	8.0838e-05		5.81	-7.70255e-05		5.81	8.84104e-05
5.815	7.86582e-05		5.815	-7.66622e-05		5.815	9.08082e-05
5.82	7.16101e-05		5.82	-1.16306e-05		5.82	0.000265122
5.825	4.37083e-05		5.825	3.74155e-05		5.825	0.000238455
5.83	0.00015299		5.83	-0.00015005		5.83	0.000244413
5.835	0.000353026		5.835	-0.000146707		5.835	0.000244341
5.84	0.000353534		5.84	-0.00014787		5.84	0.000246303
5.845	0.000313861		5.845	-0.00010747		5.845	0.000260253
5.85	0.000231827		5.85	-0.000143583		5.85	0.000267156
5.855	0.000222018		5.855	-0.000129632		5.855	0.000216512
5.86	0.000175224		5.86	-2.00593e-05		5.86	0.000233078
5.865	0.000198985		5.865	0.000114145		5.865	0.000231843
5.87	-6.43385e-05		5.87	0.000215217		5.87	0.000229445
5.875	-6.6591e-05		5.875	0.000459139		5.875	0.000225594
5.88	-6.87708e-05		5.88	0.000456814		5.88	0.000248991
5.885	-8.13411e-05		5.885	0.000432182		5.885	0.000244922
5.89	-6.67363e-05		5.89	0.000424625		5.89	0.000201107
5.895	-6.07054e-05		5.895	0.000423899		5.895	0.000186503
5.9	-9.5728e-05		5.9	0.000435743		5.9	0.00020554
5.905	-4.87891e-05		5.905	0.000444317		5.905	0.000221816
5.91	-6.2086e-05		5.91	0.000439085		5.91	-5.90341e-06
5.915	5.12533e-06		5.915	0.000437341		5.915	4.44506e-05
5.92	2.80018e-06		5.92	0.000449839		5.92	4.85923e-05
5.925	1.26821e-05		5.925	0.000385389		5.925	0.0002192
5.93	-2.9098e-05		5.93	0.000335616		5.93	0.000214986
5.935	-0.000142812		5.935	0.000320938		5.935	0.000213896
5.94	-0.00034481		5.94	0.000317959		5.94	0.000217311
5.945	-0.000347353		5.945	0.000389094		5.945	0.000286339
5.95	-0.000125446		5.95	0.000373399		5.95	0.00027217
5.955	-0.000118979		5.955	0.000377686		5.955	0.000260471
5.96	-3.60007e-05		5.96	0.000408858		5.96	0.000274568
5.965	-4.5156e-05		5.965	0.000301175		5.965	0.000262288
5.97	-4.14503e-05		5.97	0.000167624		5.97	0.000260762
5.975	-2.50289e-05		5.975	7.04762e-05		5.975	0.000259091
5.98	3.13559e-05		5.98	-0.00017272		5.98	0.000266139
5.985	2.79409e-05		5.985	-0.000162039		5.985	0.000197402
5.99	3.09926e-05		5.99	-0.000115899		5.99	0.000191807
5.995	0.000205161		5.995	-0.000124618		5.995	0.000200599
6	0.000212064		6	-0.000110304		6	0.000218691
6.005	0.000217513		6.005	-0.00010747		6.005	0.000251098
[truncated: 70,826 more rows]

## Sheet: e
30 mg/mL			20 mg/mL			10 mg/mL
[truncated: 72,029 more rows]

## Sheet: f
30 mg/mL			20 mg/mL			10 mg/mL
[truncated: 258,525+ more rows]

[truncated: 1 more sheets: g]
