# Supplementary material for: An electrochemiluminescence device powered by streaming potential for the detection of amines in flowing solution
Source: Nat Commun. 2025 Sep 8;16:8217. doi: 10.1038/s41467-025-63548-2 (PMC12417550; doi:10.1038/s41467-025-63548-2)
Supplement: Supplementary file 6 — Source Data [file 41467_2025_63548_MOESM6_ESM.zip › Source Data/Supplementary Fig.9.xlsx]

## Sheet: a
02:01:00			03:01:00			04:01:00
Time / s	ECL intensity		Time / s	ECL intensity		Time / s	ECL intensity
0			0			0
0.005			0.005			0.005
0.01			0.01			0.01
0.015			0.015			0.015
0.02			0.02			0.02
0.025			0.025			0.025
0.03			0.03			0.03
0.035			0.035			0.035
0.04			0.04			0.04
0.045			0.045			0.045
0.05			0.05			0.05
0.055			0.055			0.055
0.06			0.06			0.06
0.065			0.065			0.065
0.07			0.07			0.07
0.075			0.075			0.075
0.08			0.08			0.08
0.085			0.085			0.085
0.09			0.09			0.09
0.095	3.05033e-05		0.095	1.51858e-06		0.095	0.000195868
0.1	4.12571e-05		0.1	1.01652e-05		0.1	0.000133235
0.105	3.4427e-05		0.105	-3.04522e-05		0.105	-2.5602e-05
0.11	3.47903e-05		0.11	-2.28228e-05		0.11	-2.95257e-05
0.115	4.09664e-05		0.115	-3.33587e-05		0.115	-2.473e-05
0.12	7.90574e-06		0.12	-3.09608e-05		0.12	-3.74457e-05
0.125	1.18294e-05		0.125	-0.000183258		0.125	-1.93531e-05
0.13	2.46177e-05		0.13	-0.00010304		0.13	-3.03976e-05
0.135	-2.20306e-05		0.135	-0.000108199		0.135	-3.7373e-05
0.14	-4.5936e-05		0.14	-0.000109362		0.14	-3.75184e-05
0.145	-3.758e-05		0.145	-0.000102023		0.145	6.87745e-06
0.15	-4.91331e-05		0.15	-0.000101369		0.15	1.37802e-05
0.155	-6.62644e-06		0.155	-0.000117427		0.155	1.3199e-05
0.16	2.45617e-06		0.16	-0.000118881		0.16	7.31342e-06
0.165	1.03035e-05		0.165	-0.000114666		0.165	9.1926e-07
0.17	6.02942e-05		0.17	-0.000111033		0.17	6.43522e-05
0.175	-0.000155218		0.175	-0.00011067		0.175	0.000114488
0.18	-0.000158342		0.18	-0.000117355		0.18	-2.16783e-05
0.185	-0.000163138		0.185	-0.000108417		0.185	-5.33584e-05
0.19	-0.000159142		0.19	-0.000105438		0.19	-4.9798e-05
0.195	-0.000136689		0.195	-0.000111106		0.195	-4.52931e-05
0.2	-0.000172003		0.2	-0.000110161		0.2	-9.79722e-05
0.205	-0.000177452		0.205	-9.83175e-05		0.205	-0.000101024
0.21	-0.000178978		0.21	-0.000103258		0.21	-0.00010473
0.215	-0.000170622		0.215	-0.000113722		0.215	-0.000114176
0.22	-0.000158778		0.22	-0.000118735		0.22	-0.000113812
0.225	-0.000129423		0.225	8.62412e-05		0.225	-0.000110543
0.23	-0.000121721		0.23	8.0501e-05		0.23	4.40698e-06
0.235	-6.03955e-05		0.235	-4.2943e-06		0.235	-2.78645e-06
0.24	-4.70986e-05		0.24	0.000163843		0.24	7.96737e-06
0.245	-4.15037e-05		0.245	0.000162099		0.245	2.95376e-06
0.25	-3.59814e-05		0.25	0.000157594		0.25	-5.18426e-06
0.255	-4.49914e-05		0.255	0.000153525		0.255	-5.98353e-06
0.26	-6.7153e-05		0.26	0.000164715		0.26	1.98111e-05
0.265	-6.27207e-05		0.265	0.000166604		0.265	2.75131e-05
0.27	-6.59904e-05		0.27	0.000156722		0.27	2.72225e-05
0.275	-0.000133274		0.275	0.000148948		0.275	6.04285e-05
0.28	-0.000130949		0.28	0.00014873		0.28	1.18184e-05
0.285	-8.89512e-05		0.285	0.000164497		0.285	4.189e-06
0.29	-3.46009e-05		0.29	0.000156868		0.29	3.09909e-06
0.295	-4.01231e-05		0.295	0.000148294		0.295	1.50055e-06
0.3	-6.39559e-05		0.3	0.000144443		0.3	-6.92812e-06
0.305	-3.85246e-05		0.305	0.000147349		0.305	-1.82632e-05
0.31	0.000167978		0.31	0.000133616		0.31	1.35522e-06
0.315	0.000179967		0.315	0.000160937		0.315	-1.70654e-07
0.32	0.000185925		0.32	0.000162971		0.32	6.95011e-06
0.325	0.000176988		0.325	0.000163116		0.325	1.43615e-05
0.33	0.000147923		0.33	-4.10607e-05		0.33	2.63506e-05
0.335	0.000131066		0.335	-4.14967e-05		0.335	-0.00011185
0.34	0.000116897		0.34	-3.90989e-05		0.34	-0.000101533
0.345	0.000163763		0.345	-0.000204184		0.345	-0.000111632
0.35	0.000186579		0.35	-0.000206146		0.35	-0.00010691
0.355	0.000174009		0.355	-0.000207745		0.355	4.189e-06
0.36	0.000321583		0.36	-0.000206146		0.36	-3.65838e-06
0.365	0.000315261		0.365	-0.000206946		0.365	2.4752e-05
0.37	0.000302546		0.37	-0.000211015		0.37	7.60406e-06
0.375	0.00030567		0.375	-0.000210506		0.375	1.75586e-05
0.38	0.000314317		0.38	-0.000205928		0.38	-8.53292e-05
0.385	0.000319766		0.385	-0.00020324		0.385	-8.19868e-05
0.39	0.000276024		0.39	-0.000204911		0.39	-8.60558e-05
0.395	0.0002131		0.395	-0.000205492		0.395	-7.31222e-05
0.4	0.00021993		0.4	-0.000201351		0.4	-7.75545e-05
0.405	0.000226324		0.405	-0.000197645		0.405	0.000346712
0.41	0.000200602		0.41	-0.000197572		0.41	0.000344969
0.415	3.49003e-07		0.415	-0.00020106		0.415	0.00032753
0.42	5.03397e-05		0.42	-0.00023165		0.42	0.000326367
0.425	4.41635e-05		0.425	-0.000222568		0.425	0.000330291
0.43	4.13298e-05		0.43	-0.000197718		0.43	0.000321063
0.435	4.707e-05		0.435	-0.000198808		0.435	0.000295269
0.44	5.76785e-05		0.44	-0.00019779		0.44	0.000362771
0.445	-1.61284e-06		0.445	-0.00019205		0.445	0.000359355
0.45	-2.30478e-05		0.45	-0.00019314		0.45	0.000366404
0.455	-5.68185e-06		0.455	-0.000193503		0.455	0.000360518
0.46	0.000141384		0.46	-0.000191977		0.46	0.000236486
0.465	2.83235e-05		0.465	-0.000190161		0.465	0.000234306
0.47	2.35278e-05		0.47	-0.000193358		0.47	0.000181409
0.475	1.77876e-05		0.475	-0.00019641		0.475	0.000231109
0.48	7.32445e-06		0.48	-0.000193867		0.48	0.000223262
0.485	6.63978e-05		0.485	-0.00018878		0.485	0.000253416
0.49	6.00763e-05		0.49	-0.000191687		0.49	0.000246731
0.495	6.19654e-05		0.495	-0.000200261		0.495	0.000263443
0.5	7.89681e-05		0.5	-0.000204112		0.5	0.000250219
0.505	7.70063e-05		0.505	-0.000199389		0.505	0.000253779
0.51	0.000156861		0.51	-0.00019423		0.51	-0.00016235
0.515	0.000157369		0.515	-0.000200697		0.515	-0.000164021
0.52	0.000155553		0.52	-0.000195465		0.52	-0.000167509
0.525	0.000128087		0.525	-0.000186528		0.525	-0.000137354
0.53	0.000145598		0.53	-0.000187908		0.53	-0.000144403
0.535	0.000151556		0.535	-0.000214284		0.535	-0.000146437
0.54	0.000178877		0.54	-0.000212395		0.54	-0.000134448
0.545	0.000170666		0.545	-0.000216319		0.545	-0.000203331
0.55	0.000170448		0.55	-0.000206364		0.55	-0.000208489
0.555	0.000132374		0.555	-0.000206582		0.555	-0.000221278
0.56	0.000183019		0.56	-0.000209053		0.56	-0.000216482
0.565	3.91499e-05		0.565	-0.000206728		0.565	-0.00022433
0.57	4.83779e-05		0.57	-0.000209125		0.57	-0.000226364
0.575	7.66429e-05		0.575	-0.000219879		0.575	-3.29507e-06
0.58	7.96947e-05		0.58	-0.000178027		0.58	4.69763e-06
0.585	0.000102292		0.585	-0.000172359		0.585	1.98111e-05
0.59	4.00219e-05		0.59	-0.000179843		0.59	-1.04158e-05
0.595	3.4427e-05		0.595	-0.000179625		0.595	1.53788e-05
0.6	4.11118e-05		0.6	-0.000177663		0.6	5.64222e-06
0.605	3.33371e-05		0.605	-0.000176501		0.605	4.26166e-06
0.61	4.88865e-05		0.61	-0.000178244		0.61	4.11634e-06
0.615	-3.91785e-05		0.615	-0.000157681		0.615	2.65311e-07
0.62	-3.53275e-05		0.62	-0.000159135		0.62	2.86031e-05
0.625	7.03381e-06		0.625	-0.000156374		0.625	3.23814e-05
0.63	-1.12041e-05		0.63	-0.000161823		0.63	2.72952e-05
0.635	-3.89605e-05		0.635	-0.000166546		0.635	2.62779e-05
0.64	-4.28116e-05		0.64	-0.000166764		0.64	5.06193e-05
0.645	-7.30385e-05		0.645	-0.000153612		0.645	4.44431e-05
0.65	-2.63009e-06		0.65	-9.72276e-05		0.65	4.92388e-05
0.655	-3.77606e-07		0.655	-9.84628e-05		0.655	0.000126477
0.66	3.83673e-06		0.66	-9.73002e-05		0.66	0.000137449
0.665	-8.8152e-05		0.665	-5.59562e-05		0.665	0.00018308
0.67	-4.31749e-05		0.67	-3.94622e-05		0.67	0.000166005
0.675	-7.84881e-05		0.675	-3.86629e-05		0.675	0.000198194
0.68	2.9648e-06		0.68	-3.29954e-05		0.68	-1.79726e-05
0.685	8.70501e-06		0.685	-7.66646e-05		0.685	-6.77453e-05
0.69	3.6914e-06		0.69	-7.71732e-05		0.69	-8.50386e-05
0.695	3.6914e-06		0.695	-8.0007e-05		0.695	-9.07061e-05
0.7	2.2002e-05		0.7	-8.04429e-05		0.7	-7.66099e-05
0.705	4.61254e-05		0.705	-7.87717e-05		0.705	-7.31949e-05
0.71	9.40816e-05		0.71	-6.76546e-05		0.71	-6.45482e-05
0.715	7.43178e-05		0.715	-4.60017e-05		0.715	-5.77181e-05
0.72	7.80962e-05		0.72	-7.34675e-05		0.72	-5.58289e-05
0.725	7.43178e-05		0.725	-6.09698e-05		0.725	-7.67552e-05
0.73	5.05577e-05		0.73	-6.54748e-05		0.73	-8.0025e-05
0.735	3.37004e-05		0.735	-6.37309e-05		0.735	-7.1233e-05
0.74	3.50809e-05		0.74	-7.20143e-05		0.74	9.95928e-05
0.745	3.22471e-05		0.745	-6.53295e-05		0.745	7.85938e-05
0.75	2.59256e-05		0.75	-7.58653e-05		0.75	0.000103371
0.755	-3.86533e-06		0.755	-0.000135157		0.755	9.88662e-05
0.76	-9.16957e-06		0.76	-0.000152377		0.76	2.91843e-05
0.765	-6.3358e-06		0.765	-0.00015245		0.765	4.63323e-05
0.77	-5.53653e-06		0.77	-0.000158626		0.77	1.2099e-06
0.775	-5.98142e-05		0.775	-0.000178099		0.775	6.15084e-06
0.78	-4.12857e-05		0.78	-0.000176646		0.78	-1.76819e-05
0.785	-0.000101449		0.785	-0.00017403		0.785	-2.33495e-05
0.79	-0.000100577		0.79	-0.000171487		0.79	-3.27227e-05
0.795	-5.78524e-05		0.795	-0.000166183		0.795	-7.07344e-06
0.8	-5.26208e-05		0.8	-0.000164148		0.8	1.71853e-06
0.805	-6.31566e-05		0.805	-0.000162913		0.805	-3.09062e-05
0.81	-9.46188e-05		0.81	-0.000125929		0.81	-3.91896e-05
0.815	-0.000143084		0.815	-0.000139153		0.815	-4.20233e-05
0.82	-0.000136835		0.82	-7.08517e-05		0.82	-4.84902e-05
0.825	-0.000137997		0.825	-5.87173e-05		0.825	-5.07426e-05
0.83	-0.000122811		0.83	-5.95166e-05		0.83	-1.89172e-05
0.835	-0.000145917		0.835	-2.20236e-05		0.835	-1.93531e-05
0.84	-0.000114673		0.84	-2.15876e-05		0.84	-4.80542e-05
0.845	-0.000106317		0.845	-9.6712e-06		0.845	-0.000158862
0.85	-9.08404e-05		0.85	-1.30136e-05		0.85	-0.000160969
0.855	-8.75707e-05		0.855	2.48427e-05		0.855	-0.000188435
0.86	-0.000127825		0.86	2.68772e-05		0.86	-0.000183421
0.865	-0.000125572		0.865	3.09462e-05		0.865	-0.000163512
0.87	-0.000119541		0.87	2.95657e-05		0.87	4.69136e-05
0.875	-0.000101231		0.875	-2.84108e-06		0.875	5.12006e-05
0.88	-0.00010094		0.88	-6.76477e-06		0.88	4.83668e-05
0.885	-0.000115037		0.885	-7.49138e-06		0.885	4.27719e-05
0.89	-0.000175708		0.89	-4.73026e-06		0.89	9.02922e-05
0.895	-0.000186825		0.895	-8.65395e-06		0.895	9.64683e-05
0.9	-0.000234709		0.9	-1.62107e-05		0.9	7.60506e-05
0.905	-0.000215381		0.905	-1.17057e-05		0.905	7.59053e-05
0.91	-0.000202012		0.91	-1.17057e-05		0.91	7.88117e-05
0.915	-0.00020826		0.915	-5.17419e-05		0.915	8.44793e-05
0.92	-0.000202012		0.92	-2.81997e-05		0.92	8.21541e-05
0.925	-0.000198887		0.925	-0.000118735		0.925	7.99017e-05
0.93	-0.000191694		0.93	-0.000119171		0.93	0.000120156
0.935	-0.000204773		0.935	-0.000123967		0.935	8.39707e-05
0.94	-0.000197434		0.94	-0.00016284		0.94	0.000114779
0.945	-0.000224536		0.945	-0.000162114		0.945	0.000116377
0.95	-0.000233183		0.95	-0.000109725		0.95	6.13005e-05
0.955	-0.000246771		0.955	-0.000113576		0.955	6.10098e-05
0.96	-0.000238851		0.96	-0.000156228		0.96	6.88572e-05
0.965	-0.000204845		0.965	-0.000143585		0.965	9.66863e-05
0.97	-0.000136181		0.97	-0.00014344		0.97	0.000105042
0.975	-0.000102902		0.975	-8.73457e-05		0.975	-0.000125801
0.98	-0.000112493		0.98	-8.96709e-05		0.98	-0.000128998
0.985	-0.000109006		0.985	-8.25501e-05		0.985	-0.00012849
0.99	-0.000103847		0.99	-8.13149e-05		0.99	-4.71823e-05
0.995	-9.81792e-05		0.995	-8.54565e-05		0.995	-7.26136e-05
1	-8.95325e-05		1	-8.66918e-05		1	-7.07244e-05
1.005	-9.10584e-05		1.005	-8.7491e-05		1.005	-7.27589e-05
1.01	-0.000112566		1.01	-8.98162e-05		1.01	-7.58107e-05
1.015	-0.000133783		1.015	-9.09788e-05		1.015	-4.76182e-05
1.02	-9.91238e-05		1.02	-9.38852e-05		1.02	-4.45665e-05
1.025	-0.000101667		1.025	-5.87173e-05		1.025	-4.78362e-05
1.03	-0.000108788		1.03	-6.22777e-05		1.03	-4.71096e-05
1.035	-0.000117216		1.035	-7.17236e-05		1.035	-8.38034e-05
1.04	-0.000116635		1.04	-7.47027e-05		1.04	-4.42758e-05
1.045	-0.000112784		1.045	-7.41214e-05		1.045	-6.94165e-05
1.05	-0.000120922		1.05	-7.67372e-05		1.05	-6.01886e-05
1.055	-0.000123247		1.055	-0.000137918		1.055	-6.60014e-05
1.06	-0.000127316		1.06	-0.000131306		1.06	-4.40578e-05
1.065	-2.55743e-06		1.065	-0.000128908		1.065	-4.45665e-05
1.07	-3.08225e-05		1.07	-0.000136174		1.07	-6.42576e-05
1.075	-7.64536e-05		1.075	-0.000141405		1.075	-0.000103058
1.08	-9.87605e-05		1.08	-0.000201205		1.08	-0.000105311
1.085	-0.000104864		1.085	-0.000198226		1.085	0.000151037
1.09	-0.000105663		1.09	-0.000199825		1.09	0.00014813
1.095	-0.000106317		1.095	-0.00020106		1.095	0.000119139
1.1	-9.71619e-05		1.1	-0.000199825		1.1	0.0001017
1.105	-7.44191e-05		1.105	-0.000199825		1.105	0.00011536
1.11	-7.47097e-05		1.11	-0.000194666		1.11	0.000146386
1.115	-8.01593e-05		1.115	-0.000182895		1.115	0.000149874
1.12	-7.71075e-05		1.12	-0.00018304		1.12	0.000168257
1.125	-5.07316e-05		1.125	-0.000175483		1.125	0.000163607
1.13	-5.61085e-05		1.13	-0.000226201		1.13	0.000164479
1.135	4.91045e-05		1.135	-0.000106456		1.135	0.000164043
1.14	7.76602e-05		1.14	-9.75909e-05		1.14	0.000162299
1.145	7.5553e-05		1.145	-4.81815e-05		1.145	0.000130619
1.15	6.00036e-05		1.15	-3.43759e-05		1.15	0.000124661
1.155	6.30554e-05		1.155	-5.16623e-06		1.155	0.000116014
1.16	0.000303926		1.16	2.86211e-05		1.16	0.000118412
1.165	0.000306033		1.165	2.12097e-05		1.165	0.000104824
1.17	0.000191157		1.17	2.17183e-05		1.17	0.00012982
1.175	0.00021092		1.175	4.50425e-05		1.175	0.000111001
1.18	0.000186143		1.18	4.64957e-05		1.18	0.000121464
1.185	0.000178659		1.185	7.89751e-05		1.185	0.000124007
1.19	0.000218332		1.19	7.9629e-05		1.19	-0.000121805
1.195	0.000209322		1.195	7.58507e-05		1.195	-0.000124711
1.2	0.000206197		1.2	7.02558e-05		1.2	-0.000163512
1.205	0.000198568		1.205	7.48334e-05		1.205	-0.000164166
1.21	0.000168777		1.21	0.00010615		1.21	-0.000131542
1.215	0.000167978		1.215	0.000133253		1.215	-0.000162931
1.22	0.00017132		1.22	0.000117049		1.22	-0.000146582
1.225	0.000180548		1.225	0.000115959		1.225	-0.000194757
1.23	0.000139349		1.23	0.000106005		1.23	-0.00020304
1.235	0.000134626		1.235	0.000103607		1.235	-0.000198026
1.24	5.43361e-05		1.24	-1.701e-05		1.24	-0.000197736
1.245	3.07213e-05		1.245	-1.21417e-05		1.245	-0.000164893
1.25	3.10119e-05		1.25	-6.03885e-05		1.25	-0.000180224
1.255	4.39455e-05		1.255	-2.28955e-05		1.255	-0.000175283
1.26	4.16204e-05		1.26	-4.76002e-05		1.26	-0.000140334
1.265	-0.000174764		1.265	-7.43394e-05		1.265	-3.08336e-05
1.27	-0.0001744		1.27	-6.29316e-05		1.27	-3.19235e-05
1.275	-0.000193946		1.275	-3.82269e-05		1.275	-6.73093e-05
1.28	-0.000214291		1.28	-7.08517e-05		1.28	-6.66554e-05
1.285	-0.000203392		1.285	-6.98344e-05		1.285	-6.64374e-05
1.29	-0.00021836		1.29	-9.53384e-05		1.29	-6.12058e-05
1.295	-0.00022519		1.295	-9.70823e-05		1.295	-7.41395e-05
1.3	-0.000216471		1.3	-9.88988e-05		1.3	-6.05519e-05
1.305	-0.000219232		1.305	-9.78815e-05		1.305	-4.9798e-05
1.31	-0.000106172		1.31	-0.000104712		1.31	-4.72549e-05
1.315	-0.000103193		1.315	-0.00013116		1.315	-8.8163e-05
1.32	-8.25571e-05		1.32	-0.000164439		1.32	-8.8163e-05
1.325	-4.92057e-05		1.325	-0.000160007		1.325	-8.14782e-05
1.33	-4.73165e-05		1.33	-0.000159571		1.33	-8.91803e-05
1.335	-6.25027e-05		1.335	-0.000158335		1.335	-8.80903e-05
1.34	-5.53092e-05		1.34	-0.000162404		1.34	-7.65373e-05
1.345	-5.87243e-05		1.345	-0.000156737		1.345	-7.63193e-05
1.35	-6.6717e-05		1.35	-0.000133195		1.35	-0.000104366
1.355	-6.70077e-05		1.355	-0.000136101		1.355	-9.09241e-05
1.36	-6.81702e-05		1.36	-0.000122804		1.36	-3.27227e-05
1.365	-6.38106e-05		1.365	-0.000127963		1.365	-7.05791e-05
1.37	-8.4083e-05		1.37	-0.000126801		1.37	-0.000183639
1.375	-8.21211e-05		1.375	-0.000135084		1.375	-0.000181968
1.38	-8.837e-05		1.38	-0.000162622		1.38	-0.000173758
1.385	-8.4083e-05		1.385	-0.000155574		1.385	-0.000169616
1.39	-9.28749e-05		1.39	6.18271e-05		1.39	-0.000180152
1.395	-9.42555e-05		1.395	5.85574e-05		1.395	-0.000147454
1.4	-0.000112421		1.4	7.1273e-05		1.4	-0.000145638
1.405	-0.000115037		1.405	7.79578e-05		1.405	-0.000101751
1.41	-5.14582e-05		1.41	8.04283e-05		1.41	-0.00012275
1.415	-0.000148315		1.415	8.42067e-05		1.415	-0.000128708
1.42	-0.00014054		1.42	8.4352e-05		1.42	-0.000123767
1.425	-0.000136617		1.425	8.82757e-05		1.425	-0.00013067
1.43	-0.000147589		1.43	9.64137e-05		1.43	-2.1325e-06
1.435	-0.000137271		1.435	9.56871e-05		1.435	1.77766e-05
1.44	-0.000119396		1.44	0.000168711		1.44	5.33804e-05
1.445	-0.000117216		1.445	0.00017169		1.445	7.15457e-05
1.45	-7.02774e-05		1.45	0.000170237		1.45	0.000188166
1.455	-4.24483e-05		1.455	0.000132599		1.455	0.000231182
1.46	4.04578e-05		1.46	0.000133616		1.46	0.00022348
1.465	3.49356e-05		1.465	6.96745e-05		1.465	0.000227912
1.47	3.17385e-05		1.47	6.46609e-05		1.47	0.000247458
1.475	3.11572e-05		1.475	0.000150183		1.475	0.000248693
1.48	2.78148e-05		1.48	0.000149311		1.48	0.000244406
1.485	3.71154e-05		1.485	0.000153235		1.485	0.000244043
1.49	1.93862e-05		1.49	0.000172272		1.49	0.000241863
1.495	1.39366e-05		1.495	3.82123e-05		1.495	0.000244551
1.5	2.28012e-05		1.5	3.72677e-05		1.5	0.000211491
1.505	1.48812e-05		1.505	4.47518e-05		1.505	0.00024862
1.51	1.74243e-05		1.51	7.94111e-05		1.51	0.00021912
1.515	-4.89151e-05		1.515	7.89751e-05		1.515	0.000216867
1.52	-6.97688e-05		1.52	7.5996e-05		1.52	0.000251454
1.525	-7.59449e-05		1.525	0.000176195		1.525	0.000242299
1.53	-6.84609e-05		1.53	0.000176268		1.53	0.000246295
1.535	-8.52455e-05		1.535	0.000163916		1.535	8.94929e-05
1.54	-9.78159e-05		1.54	0.000312507		1.54	0.000108893
1.545	-4.5936e-05		1.545	0.000246604		1.545	8.33894e-05
1.55	2.89047e-05		1.55	0.000246676		1.55	4.56057e-05
1.555	-2.4719e-05		1.555	0.000244787		1.555	-6.76726e-05
1.56	-3.85246e-05		1.56	0.000245441		1.56	-0.000101169
1.565	-4.90604e-05		1.565	0.000328202		1.565	-1.97164e-05
1.57	-5.66171e-05		1.57	0.000347602		1.57	-3.7373e-05
1.575	-6.18487e-05		1.575	0.000348184		1.575	-5.54656e-05
1.58	-6.27207e-05		1.58	0.00025852		1.58	-4.71096e-05
1.585	-5.79977e-05		1.585	0.000270364		1.585	-4.62377e-05
1.59	-1.90515e-05		1.59	0.000273997		1.59	-2.83631e-05
1.595	5.38274e-05		1.595	0.000305386		1.595	-1.60834e-05
1.6	5.85504e-05		1.6	0.000222262		1.6	-1.56474e-05
1.605	5.4772e-05		1.605	0.000253434		1.605	-2.29135e-05
1.61	6.49445e-05		1.61	0.000239846		1.61	-6.15691e-05
1.615	6.36366e-05		1.615	0.000200537		1.615	-8.62738e-05
1.62	6.7415e-05		1.62	0.000212381		1.62	-7.34128e-05
1.625	7.08301e-05		1.625	0.000217685		1.625	-0.000100661
1.63	6.90136e-05		1.63	0.000144951		1.63	-0.000104294
1.635	4.22017e-05		1.635	0.0001411		1.635	6.2463e-05
1.64	3.68248e-05		1.64	0.000137176		1.64	0.000144207
1.645	3.23925e-05		1.645	-7.05541e-06		1.645	0.000109184
1.65	-3.83793e-05		1.65	-9.01725e-06		1.65	0.000128294
1.655	-7.71802e-05		1.655	-1.05431e-05		1.655	0.000469509
1.66	-8.90239e-05		1.66	-3.3497e-06		1.66	0.000473578
1.665	-7.80521e-05		1.665	6.53577e-08		1.665	0.000587656
1.67	-0.000148461		1.67	-7.35401e-05		1.67	0.000514196
1.675	-7.10767e-05		1.675	-6.16237e-05		1.675	0.000460935
1.68	-6.08315e-05		1.68	-1.78092e-05		1.68	0.00049
1.685	-2.71168e-05		1.685	-9.01725e-06		1.685	0.000579082
1.69	-9.02425e-06		1.69	-1.86085e-05		1.69	0.000648401
1.695	-5.25481e-05		1.695	-3.00163e-05		1.695	0.00062544
1.7	-9.94871e-05		1.7	-7.97163e-05		1.7	0.000614395
1.705	-7.58723e-05		1.705	-7.76091e-05		1.705	0.000615122
1.71	-7.78341e-05		1.71	-0.000110089		1.71	0.000654213
1.715	-3.83793e-05		1.715	-0.000113649		1.715	0.000650871
1.72	-2.98779e-05		1.72	-9.5847e-05		1.72	0.000817119
1.725	-2.36291e-05		1.725	-0.000103258		1.725	0.000808618
1.73	-2.67535e-05		1.73	-0.000102604		1.73	0.000804113
1.735	2.52717e-05		1.735	-0.000127382		1.735	0.000800988
1.74	5.70972e-05		1.74	-0.000127019		1.74	0.000635249
1.745	6.22561e-05		1.745	-0.000116846		1.745	0.000558301
1.75	0.000109776		1.75	-0.000121787		1.75	0.000552198
1.755	0.000124308		1.755	-0.000124403		1.755	0.000530617
1.76	0.000103818		1.76	-0.000126147		1.76	0.000198484
1.765	0.000106071		1.765	-9.80995e-05		1.765	0.000204079
1.77	7.9622e-05		1.77	-0.000102532		1.77	9.51604e-05
1.775	9.57528e-05		1.775	-3.34313e-05		1.775	8.60052e-05
1.78	4.05305e-05		1.78	-6.57654e-05		1.78	0.000103226
1.785	3.81327e-05		1.785	-9.69369e-05		1.785	0.000109184
1.79	5.50793e-06		1.79	-0.000106964		1.79	2.0683e-05
1.795	-9.24224e-06		1.795	-0.000106383		1.795	-4.84175e-05
1.8	8.69608e-05		1.8	-9.30859e-05		1.8	-3.67191e-05
1.805	7.26466e-05		1.805	-9.1778e-05		1.805	-4.21687e-05
1.81	4.63434e-05		1.81	-7.9353e-05		1.81	-4.26773e-05
1.815	4.56167e-05		1.815	-7.90624e-05		1.815	-8.19868e-05
1.82	-1.06228e-05		1.82	-8.67644e-05		1.82	-7.0797e-05
1.825	4.49067e-06		1.825	-9.72276e-05		1.825	-0.000223821
1.83	-5.39121e-06		1.83	-4.70916e-05		1.83	-0.000236319
1.835	2.06214e-05		1.835	-4.20053e-05		1.835	-0.000214593
1.84	-3.3511e-05		1.84	-4.73822e-05		1.84	-0.000166782
1.845	-5.77071e-05		1.845	-4.41125e-05		1.845	-0.000165838
1.85	-1.55637e-05		1.85	0.000176631		1.85	-0.00016453
1.855	-6.57724e-05		1.855	0.000182517		1.855	-0.000151741
1.86	-5.58905e-05		1.86	0.00018753		1.86	-0.000142368
1.865	-4.04138e-05		1.865	0.00019952		1.865	-0.000145056
1.87	-4.22303e-05		1.87	0.000163988		1.87	-0.000106692
1.875	-3.3511e-05		1.875	0.000181863		1.875	-0.000125147
1.88	-2.53003e-05		1.88	0.000101427		1.88	-4.87808e-05
1.885	-4.04138e-05		1.885	0.000104406		1.885	-5.84447e-05
1.89	-3.35836e-05		1.89	0.000120537		1.89	-9.1796e-05
1.895	-3.96872e-05		1.895	0.000123589		1.895	-0.000101097
1.9	-4.76799e-05		1.9	0.000137758		1.9	-2.56846e-06
1.905	-0.000137343		1.905	0.000192253		1.905	-1.10698e-05
1.91	-0.000122884		1.91	0.000193125		1.91	-8.8173e-06
1.915	-8.58268e-05		1.915	0.000178956		1.915	9.10188e-05
1.92	-8.37197e-05		1.92	0.000189565		1.92	9.02195e-05
1.925	-8.78613e-05		1.925	0.000201409		1.925	8.17182e-05
1.93	-8.18305e-05		1.93	0.00019843		1.93	0.000128802
1.935	-6.61357e-05		1.935	0.00014655		1.935	0.00016615
1.94	-8.77887e-05		1.94	0.00013536		1.94	0.000144352
1.945	-7.71802e-05		1.945	0.000139938		1.945	0.000137522
1.95	-8.7716e-05		1.95	0.000140592		1.95	0.0001312
1.955	-0.000137053		1.955	-8.42939e-05		1.955	0.000132653
1.96	-9.46915e-05		1.96	-8.77817e-05		1.96	0.000125242
1.965	-0.000112929		1.965	-8.53112e-05		1.965	0.000127059
1.97	-0.000144319		1.97	-9.1996e-05		1.97	0.000158012
1.975	-0.000149405		1.975	-8.48752e-05		1.975	0.000105115
1.98	-0.000149187		1.98	-0.000101079		1.98	0.000104897
1.985	-0.000170549		1.985	-8.94529e-05		1.985	3.12915e-05
1.99	-0.000172366		1.99	-8.76363e-05		1.99	3.55058e-05
1.995	-0.000177888		1.995	-0.000112995		1.995	4.10281e-05
2	-0.000173529		2	-0.000116701		2	5.23632e-05
2.005	-0.000112857		2.005	-0.000132831		2.005	-3.59925e-05
2.01	-8.15398e-05		2.01	-0.000195102		2.01	-3.91896e-05
2.015	-9.85425e-05		2.015	-0.000196846		2.015	-2.99616e-05
2.02	-9.25116e-05		2.02	-0.000194085		2.02	-0.000125002
2.025	-9.09857e-05		2.025	-0.000200188		2.025	-0.000124929
2.03	-3.67081e-05		2.03	-0.000203748		2.03	-0.000101969
2.035	-6.40286e-05		2.035	-0.000208907		2.035	-0.000158208
2.04	-8.14672e-05		2.04	-0.000141987		2.04	-1.6374e-05
2.045	-6.18487e-05		2.045	-0.000133049		2.045	-1.09971e-05
2.05	-7.21666e-05		2.05	-0.000131378		2.05	-4.96527e-05
2.055	-7.28205e-05		2.055	-0.000134648		2.055	-4.5947e-05
2.06	-6.07588e-05		2.06	-0.000137627		2.06	-5.21232e-05
2.065	-0.00010065		2.065	-0.00012077		2.065	8.91196e-06
2.07	-0.0001053		2.07	-0.000114666		2.07	-4.67563e-06
2.075	-0.000113147		2.075	-0.000113576		2.075	-3.7809e-05
2.08	-0.000112711		2.08	-0.000120697		2.08	-7.87271e-06
2.085	-9.14217e-05		2.085	-0.000118372		2.085	4.33432e-06
2.09	-9.73799e-05		2.09	-0.000104276		2.09	2.66312e-06
2.095	-6.18487e-05		2.095	-0.000104784		2.095	1.75586e-05
2.1	-6.18487e-05		2.1	-0.000105511		2.1	5.61415e-05
2.105	-6.09041e-05		2.105	-9.81722e-05		2.105	4.74222e-05
2.11	-0.000122666		2.11	-9.79542e-05		2.11	3.72497e-05
2.115	-0.000156235		2.115	-0.000101224		2.115	6.50062e-05
2.12	-0.000144319		2.12	-4.20053e-05		2.12	0.000225078
2.125	-0.000177307		2.125	-3.94622e-05		2.125	0.000226241
2.13	-0.000146789		2.13	-3.27774e-05		2.13	0.000231545
2.135	-0.000202448		2.135	-2.11516e-05		2.135	0.000206768
2.14	-0.000201939		2.14	-2.21689e-05		2.14	0.000204442
2.145	-0.000148533		2.145	-6.52568e-05		2.145	0.000128875
2.15	-0.000173093		2.15	-5.86446e-05		2.15	0.000122917
2.155	-0.000139233		2.155	-3.21234e-05		2.155	0.00012299
2.16	-0.00012579		2.16	-3.04522e-05		2.16	0.000185333
2.165	-0.00013371		2.165	0.000152508		2.165	0.000192453
2.17	-0.000136544		2.17	0.000134343		2.17	0.000127785
2.175	-0.000133347		2.175	0.000141245		2.175	0.000145151
2.18	-0.000125427		2.18	0.000140882		2.18	0.000179156
2.185	-0.000122884		2.185	0.000145678		2.185	0.000158521
2.19	-0.00014272		2.19	0.000145242		2.19	0.000144715
2.195	-0.000143156		2.195	0.000127731		2.195	0.000161645
2.2	-0.000177089		2.2	0.000140156		2.2	0.000146532
2.205	-0.000181449		2.205	0.000167113		2.205	0.000122772
2.21	-0.000177961		2.21	0.000224297		2.21	0.000129456
2.215	-0.000175854		2.215	0.000226767		2.215	0.00012219
2.22	-0.000130077		2.22	0.000228148		2.22	9.07281e-05
2.225	-0.000123393		2.225	0.000167476		2.225	-6.66554e-05
2.23	-7.1004e-05		2.23	0.000165587		2.23	-7.10877e-05
2.235	-0.00010174		2.235	0.000156214		2.235	-7.5738e-05
2.24	-0.000104355		2.24	0.000142553		2.24	-7.45754e-05
2.245	-7.74708e-05		2.245	0.00014764		2.245	-7.00704e-05
2.25	-0.000119977		2.25	0.000121554		2.25	-0.000127182
2.255	-0.000102757		2.255	0.000104988		2.255	-0.000131106
2.26	-0.000103047		2.26	7.49061e-05		2.26	-7.1233e-05
2.265	-4.97144e-05		2.265	7.78125e-05		2.265	-0.000113594
2.27	8.22378e-05		2.27	-9.88261e-05		2.27	-0.000114248
2.275	0.000141529		2.275	-6.83812e-05		2.275	-0.000114321
2.28	0.0001432		2.28	-9.41032e-05		2.28	-0.00012384
2.285	0.000138695		2.285	-8.69824e-05		2.285	-0.000154502
2.29	0.000137169		2.29	-8.16055e-05		2.29	-0.000146219
2.295	0.000216733		2.295	-8.76363e-05		2.295	-0.000146437
2.3	0.000217678		2.3	-9.59924e-05		2.3	-0.000149634
2.305	0.000228286		2.305	-0.000115175		2.305	-0.000152541
2.31	0.00025241		2.31	-0.000143367		2.31	-0.000111778
2.315	0.000278786		2.315	-0.000204838		2.315	-9.76816e-05
2.32	0.000280239		2.32	-0.000208689		2.32	-9.01975e-05
2.325	0.00024914		2.325	-0.000202368		2.325	-1.06338e-05
2.33	0.000231047		2.33	-0.000200333		2.33	-2.09517e-05
2.335	0.000170884		2.335	-0.000208762		2.335	-1.90625e-05
2.34	0.000223709		2.34	-0.00021116		2.34	1.64587e-06
2.345	0.000598784		2.345	-0.000171269		2.345	3.75303e-06
2.35	0.0005711		2.35	-0.00016938		2.35	2.59146e-05
2.355	0.000560783		2.355	-0.000168653		2.355	4.71316e-05
2.36	0.000554534		2.36	-0.000166037		2.36	8.59325e-05
2.365	0.000524888		2.365	-0.000173957		2.365	3.12189e-05
2.37	0.000497568		2.37	-0.000154848		2.37	1.82126e-05
2.375	0.000363799		2.375	-0.000159643		2.375	3.07102e-05
2.38	0.000307414		2.38	-0.000182023		2.38	4.03015e-05
2.385	0.000301964		2.385	-0.000173158		2.385	3.75404e-05
2.39	0.000296224		2.39	-0.000182677		2.39	5.58509e-05
2.395	0.000307777		2.395	-0.000196628		2.395	3.52152e-05
2.4	0.000227778		2.4	-0.000194157		2.4	4.55331e-05
2.405	0.000231193		2.405	-0.000177663		2.405	0.000118848
2.41	0.00023904		2.41	-0.000130143		2.41	0.000111073
2.415	0.000215207		2.415	-8.56745e-05		2.415	4.96747e-05
2.42	0.000187305		2.42	-9.09788e-05		2.42	3.21634e-05
2.425	0.000187233		2.425	-3.2632e-05		2.425	2.59873e-05
2.43	0.000173573		2.43	-1.86085e-05		2.43	-5.28498e-05
2.435	0.000174517		2.435	-1.78819e-05		2.435	-5.19052e-05
2.44	0.000174081		2.44	-1.49028e-05		2.44	-4.92168e-05
2.445	0.00058694		2.445	-1.15604e-05		2.445	-7.34855e-05
2.45	0.000226542		2.45	-5.15239e-05		2.45	7.32895e-05
2.455	0.00025815		2.455	-5.39217e-05		2.455	4.29173e-05
2.46	0.000263381		2.46	-5.3631e-05		2.46	2.66312e-06
2.465	0.000253936		2.465	-3.3068e-05		2.465	0.000168766
2.47	0.000354498		2.47	-2.18782e-05		2.47	0.000164334
2.475	0.000309739		2.475	-4.43962e-06		2.475	0.000160483
2.48	0.000306469		2.48	-6.54678e-06		2.48	0.00014675
2.485	0.000344035		2.485	5.29694e-06		2.485	0.000139702
2.49	0.000368376		2.49	5.95089e-06		2.49	0.000133889
2.495	0.000375279		2.495	3.48042e-06		2.495	0.000124661
2.5	0.000370266		2.5	2.57147e-05		2.5	0.000138103
2.505	0.000365179		2.505	2.86211e-05		2.505	0.000210255
2.51	0.000374843		2.51	2.15003e-05		2.51	0.000122336
2.515	0.00034854		2.515	-2.30408e-05		2.515	0.00015387
2.52	0.000345852		2.52	-6.48935e-05		2.52	0.000161137
2.525	0.000349848		2.525	-2.55113e-05		2.525	0.000209093
2.53	0.000361474		2.53	-4.37492e-05		2.53	0.00021803
2.535	0.000364525		2.535	-6.40942e-05		2.535	0.000222826
2.54	0.000364889		2.54	-6.20597e-05		2.54	0.00022922
2.545	0.00038785		2.545	-4.46211e-05		2.545	0.000227912
2.55	-7.70349e-05		2.55	-4.11334e-05		2.55	0.000232417
2.555	-4.85518e-05		2.555	6.38686e-06		2.555	7.87391e-05
2.56	-8.14672e-05		2.56	9.43861e-06		2.56	8.3462e-05
2.565	-2.26118e-05		2.565	1.08192e-05		2.565	6.79126e-05
2.57	-2.18126e-05		2.57	-5.52953e-06		2.57	-0.000135393
2.575	-0.000121067		2.575	-8.79927e-06		2.575	-0.000136047
2.58	-2.93693e-05		2.58	-5.09426e-05		2.58	-0.000132196
2.585	-2.88607e-05		2.585	-3.12515e-05		2.585	-9.15781e-05
2.59	-6.03228e-05		2.59	-3.71301e-06		2.59	-9.18687e-05
2.595	-8.30657e-05		2.595	7.84007e-06		2.595	-8.97615e-05
2.6	-8.13945e-05		2.6	8.05806e-06		2.6	-9.97161e-05
2.605	-7.92873e-05		2.605	-6.03816e-06		2.605	-0.000103204
2.61	-7.9142e-05		2.61	-8e-06		2.61	-0.000185165
2.615	-9.2003e-05		2.615	-3.27704e-06		2.615	-0.000178989
2.62	-3.52548e-05		2.62	-4.80292e-06		2.62	-0.000188726
2.625	-3.2639e-05		2.625	-2.76842e-06		2.625	-0.000144475
2.63	-2.84808e-06		2.63	-3.51025e-05		2.63	-0.000200061
2.635	-1.48371e-05		2.635	-7.22322e-05		2.635	-0.000206818
2.64	3.30464e-05		2.64	5.31805e-05		2.64	-0.000208998
2.645	3.42816e-05		2.645	5.36891e-05		2.645	-0.000214811
2.65	2.16386e-05		2.65	3.81397e-05		2.65	-0.000220406
2.655	1.97495e-05		2.655	3.10916e-05		2.655	-0.000171941
2.66	-1.30933e-05		2.66	-1.05431e-05		2.66	-0.000156828
2.665	-6.55378e-06		2.665	-9.96185e-06		2.665	-0.00015908
2.67	-6.90422e-05		2.67	-8.50863e-06		2.67	-0.000131324
2.675	-6.92601e-05		2.675	-7.78202e-06		2.675	-0.000122677
2.68	-3.23484e-05		2.68	-1.13424e-05		2.68	-0.000114975
2.685	-5.41467e-05		2.685	-6.83743e-06		2.685	-0.00011839
2.69	0.000150539		2.69	-1.19237e-05		2.69	-0.000146364
2.695	0.000137024		2.695	-6.27863e-05		2.695	-0.000147454
2.7	0.000140367		2.7	7.54943e-06		2.7	-0.000144548
2.705	0.000154027		2.705	8.78467e-06		2.705	-0.000143821
2.71	0.000142764		2.71	3.77106e-06		2.71	-0.000157118
2.715	0.000144799		2.715	5.01323e-07		2.715	-0.000152177
2.72	0.000145743		2.72	-1.27956e-05		2.72	-0.000156755
2.725	9.51715e-05		2.725	-6.40146e-06		2.725	-0.000149634
2.73	9.44449e-05		2.73	-4.36696e-06		2.73	-0.000203258
2.735	5.98583e-05		2.735	6.02355e-06		2.735	-0.000198317
2.74	5.33915e-05		2.74	2.39051e-06		2.74	-0.000202822
2.745	1.11028e-05		2.745	-0.000117718		2.745	-0.000191777
2.75	2.61436e-05		2.75	-0.000119317		2.75	-0.000188798
2.755	1.66977e-05		2.755	-9.47571e-05		2.755	-0.000128054
2.76	4.56167e-05		2.76	-8.96709e-05		2.76	-0.000164239
2.765	3.72607e-05		2.765	-9.1996e-05		2.765	-0.000166637
2.77	2.91227e-05		2.77	-5.60289e-05		2.77	-0.000163658
2.775	0.000157442		2.775	-6.47482e-05		2.775	-0.000151814
2.78	0.000159694		2.78	-6.85265e-05		2.78	-0.000113376
2.785	0.000140803		2.785	-6.08245e-05		2.785	-0.000110543
2.79	7.52624e-05		2.79	-5.56656e-05		2.79	-0.000110906
2.795	-3.48915e-05		2.795	-7.02704e-05		2.795	-0.000128926
2.8	2.89213e-06		2.8	-6.97618e-05		2.8	-0.000126455
2.805	6.34187e-05		2.805	-0.000149689		2.805	-0.000101024
2.81	5.25195e-05		2.81	-0.000122078		2.81	-9.73909e-05
2.815	6.02216e-05		2.815	-0.000123095		2.815	-8.15509e-05
2.82	6.4e-05		2.82	-0.000120915		2.82	-8.4312e-05
2.825	6.53805e-05		2.825	-0.00011859		2.825	-8.05336e-05
2.83	7.60617e-05		2.83	-0.000122804		2.83	-0.000104948
2.835	7.80962e-05		2.835	-0.000128544		2.835	-0.000105965
2.84	0.000109268		2.84	-0.000138499		2.84	-0.00010691
2.845	0.00011261		2.845	-0.00013087		2.845	-7.72639e-05
2.85	0.000111084		2.85	-0.000120334		2.85	-8.89623e-05
2.855	0.000115952		2.855	-0.000114884		2.855	-8.83083e-05
2.86	0.000113191		2.86	-0.000140897		2.86	-0.000114176
2.865	0.000103382		2.865	-0.000140751		2.865	-7.6174e-05
2.87	0.000103963		2.87	-0.000142495		2.87	-8.24228e-05
2.875	0.000105635		2.875	-0.000187763		2.875	-3.8037e-06
2.88	4.636e-06		2.88	-0.000185874		2.88	-4.10061e-05
2.885	-5.95588e-07		2.885	-0.000183476		2.885	8.25901e-05
2.89	-2.15219e-05		2.89	-0.000185583		2.89	7.63413e-05
2.895	-1.2294e-05		2.895	-0.000192704		2.895	9.7195e-05
2.9	1.98948e-05		2.9	-0.000189943		2.9	9.58144e-05
2.905	-4.59194e-06		2.905	-0.000182604		2.905	9.82122e-05
2.91	-6.83882e-05		2.91	-0.000191687		2.91	6.60961e-05
2.915	1.05942e-05		2.915	-0.000221187		2.915	0.000218611
2.92	6.96115e-06		2.92	-0.000218789		2.92	0.000513251
2.925	9.23377e-05		2.925	-0.000214502		2.925	0.000618246
2.93	8.95039e-05		2.93	-0.000213558		2.93	0.000617956
2.935	7.69336e-05		2.935	-0.00022017		2.935	0.000614323
2.94	7.34459e-05		2.94	-0.000178971		2.94	0.000621952
2.945	4.18384e-05		2.945	-0.000174175		2.945	0.000655158
2.95	4.26376e-05		2.95	-0.000178027		2.95	0.000657556
2.955	6.7633e-05		2.955	-0.000191759		2.955	0.000668382
2.96	4.91045e-05		2.96	-0.000202441		2.96	0.000677974
2.965	6.08029e-05		2.965	-0.000203676		2.965	0.000648546
2.97	5.50627e-05		2.97	-0.000202586		2.97	0.000601316
2.975	5.82597e-05		2.975	-0.000203894		2.975	0.000648546
2.98	6.24741e-05		2.98	-0.000201569		2.98	0.000568546
2.985	5.36821e-05		2.985	-0.000194884		2.985	0.000564477
2.99	5.82597e-05		2.99	-0.000200624		2.99	0.000399319
2.995	8.9068e-05		2.995	-0.000202223		2.995	0.000422498
3	8.37637e-05		3	-0.000204766		3	0.000412616
3.005	-1.94874e-05		3.005	-0.000200842		3.005	0.000422861
3.01	5.72591e-06		3.01	-0.000197572		3.01	0.000419228
3.015	2.70882e-05		3.015	-0.000202877		3.015	0.000421481
3.02	-5.25481e-05		3.02	-0.000205638		3.02	0.000279864
3.025	-3.67807e-05		3.025	-0.000201133		3.025	-1.16511e-05
3.03	-9.82518e-05		3.03	-0.00020106		3.03	-0.00012166
3.035	-4.10677e-05		3.035	-0.00020106		3.035	-0.000121442
3.04	-3.80886e-05		3.04	-0.000202005		3.04	-0.000109453
3.045	-3.32203e-05		3.045	-0.000239207		3.045	-0.00011483
3.05	-3.49642e-05		3.05	-0.000242913		3.05	-7.28316e-05
3.055	-3.758e-05		3.055	-0.000245456		3.055	9.2472e-05
3.06	-6.32293e-05		3.06	-0.000246546		3.06	9.29806e-05
3.065	-6.6499e-05		3.065	-0.000244802		3.065	0.000131927
3.07	-7.84154e-05		3.07	-6.39489e-05		3.07	0.000132799
3.075	-6.61357e-05		3.075	-6.45302e-05		3.075	0.000138539
3.08	-3.41649e-05		3.08	-6.53295e-05		3.08	9.73403e-05
3.085	-4.12857e-05		3.085	-5.74094e-05		3.085	9.43612e-05
3.09	-3.64174e-05		3.09	-5.84993e-05		3.09	9.23267e-05
3.095	-1.04048e-05		3.095	-6.58381e-05		3.095	9.2472e-05
3.1	-3.72167e-05		3.1	-5.64648e-05		3.1	7.0819e-05
3.105	-4.19396e-05		3.105	1.14005e-05		3.105	6.90752e-05
3.11	-6.95508e-05		3.11	1.15458e-05		3.11	7.72859e-05
3.115	-9.99957e-05		3.115	2.46317e-06		3.115	8.03376e-05
3.12	-0.000119251		3.12	1.37983e-05		3.12	0.000125969
3.125	-0.000120413		3.125	1.48155e-05		3.125	0.000108094
3.13	-0.000132766		3.13	1.42342e-05		3.13	9.17454e-05
3.135	-0.000159723		3.135	1.04559e-05		3.135	9.48698e-05
3.14	-0.000194455		3.14	1.2999e-05		3.14	0.000101555
3.145	-0.000120123		3.145	2.04831e-05		3.145	0.000112308
3.15	-0.000122666		3.15	2.16456e-05		3.15	0.000110419
3.155	-0.000124192		3.155	1.82306e-05		3.155	5.79581e-05
3.16	-0.000122375		3.16	3.93749e-05		3.16	-5.13966e-05
3.165	-0.000130295		3.165	4.24993e-05		3.165	-5.77181e-05
3.17	-0.000132838		3.17	4.6423e-05		3.17	-0.00011483
3.175	-9.92691e-05		3.175	-0.000132904		3.175	-0.000117954
3.18	-9.1785e-05		3.18	-0.000142132		3.18	-0.000122459
3.185	-0.000127389		3.185	-0.000137046		3.185	-0.000124566
3.19	-0.000126299		3.19	-0.00013334		3.19	-0.00010393
3.195	-0.00015035		3.195	-7.26682e-05		3.195	-6.19324e-05
3.2	-0.000183556		3.2	-6.29316e-05		3.2	4.81488e-05
3.205	-0.000180722		3.205	-6.99798e-05		3.205	4.6187e-05
3.21	-0.000139741		3.21	-0.000135011		3.21	3.12915e-05
3.215	-0.000136399		3.215	-0.000136682		3.215	1.63234e-05
3.22	-0.000134655		3.22	-0.000126583		3.22	1.74859e-05
3.225	-0.000139814		3.225	-0.000121569		3.225	-2.73458e-05
3.23	-0.000146499		3.23	-0.000112632		3.23	-3.22141e-05
3.235	-0.000138724		3.235	-0.000113649		3.235	1.3199e-05
3.24	-0.000136108		3.24	-0.000117137		3.24	4.06648e-05
3.245	-0.000155218		3.245	-0.000111832		3.245	3.05649e-05
3.25	-0.000123465		3.25	-0.000107763		3.25	2.43161e-05
3.255	-0.000119905		3.255	-0.000112123		3.255	4.68409e-05
3.26	-0.000114455		3.26	-0.00010958		3.26	6.79853e-05
3.265	-0.000113438		3.265	-0.000132977		3.265	7.29262e-05
3.27	-1.13494e-05		3.27	-0.000117791		3.27	7.00924e-05
3.275	2.23653e-05		3.275	-0.000122659		3.275	7.15457e-05
3.28	-6.55378e-06		3.28	-0.000121351		3.28	7.06011e-05
3.285	-4.15037e-05		3.285	-0.000108999		3.285	6.87119e-05
3.29	1.22093e-06		3.29	-0.000113576		3.29	9.17454e-05
3.295	7.84969e-07		3.295	-0.000125929		3.295	0.000142172
3.3	1.00295e-06		3.3	-0.000182314		3.3	0.000128802
3.305	1.09575e-05		3.305	-0.000166546		3.305	1.00019e-05
3.31	1.00295e-06		3.31	-0.000162404		3.31	1.21817e-05
3.315	1.14827e-06		3.315	-0.000167709		3.315	7.82205e-06
3.32	6.96115e-06		3.32	-0.000145765		3.32	5.93286e-06
3.325	3.47342e-06		3.325	-0.000145038		3.325	2.08183e-06
3.33	1.14661e-05		3.33	-0.000146492		3.33	6.87745e-06
3.335	1.29193e-05		3.335	-0.000153176		3.335	8.69398e-06
3.34	-2.92074e-06		3.34	-0.000158989		3.34	-7.36408e-06
3.345	-5.46387e-06		3.345	-0.000153758		3.345	-3.04702e-05
3.35	4.06758e-05		3.35	-0.000159353		3.35	-2.78545e-05
3.355	-4.49914e-05		3.355	-0.000163131		3.355	-2.85084e-05
3.36	-9.3149e-06		3.36	-0.000157827		3.36	0.000264242
3.365	5.82597e-05		3.365	-0.000155647		3.365	0.000337703
3.37	6.13842e-05		3.37	-0.000149107		3.37	0.000252253
3.375	-3.16945e-05		3.375	-0.000170978		3.375	0.000262499
3.38	-4.69532e-05		3.38	-8.32767e-05		3.38	0.000264242
3.385	-4.85518e-05		3.385	-7.59379e-05		3.385	0.00032208
3.39	-4.6372e-05		3.39	-7.85537e-05		3.39	0.000316486
3.395	-8.63355e-05		3.395	-8.52385e-05		3.395	0.00028793
3.4	-7.87787e-05		3.4	-8.59651e-05		3.4	0.000263007
3.405	-8.60448e-05		3.405	-8.75637e-05		3.405	0.0002407
3.41	-7.95053e-05		3.41	-9.72276e-05		3.41	0.000241354
3.415	-7.68169e-05		3.415	-0.000109435		3.415	0.000338502
3.42	-0.000115763		3.42	-0.000106964		3.42	0.000376431
3.425	-0.000115545		3.425	-0.000122732		3.425	0.000378829
3.43	-2.72621e-05		3.43	-0.000126001		3.43	0.000373742
3.435	-3.51822e-05		3.435	-0.000137264		3.435	0.000365241
3.44	-2.43557e-05		3.44	-0.000136174		3.44	0.000370182
3.445	-1.43285e-05		3.445	-0.000129852		3.445	0.000344097
3.45	-1.56364e-05		3.45	-0.000127382		3.45	0.000331744
3.455	-5.21848e-05		3.455	-0.000136828		3.455	0.000331454
3.46	-7.45644e-05		3.46	-0.000128908		3.46	0.000354705
3.465	-9.72346e-05		3.465	-0.000125929		3.465	9.84302e-05
3.47	-0.000168442		3.47	-0.000124693		3.47	-1.94258e-05
3.475	-0.000153256		3.475	-0.000131306		3.475	-1.2087e-05
3.48	-0.000129569		3.48	-0.000134793		3.48	1.02925e-05
3.485	-0.00013342		3.485	-0.000214866		3.485	1.08011e-05
3.49	-0.000133274		3.49	-0.000217118		3.49	-5.14692e-05
3.495	-0.000131385		3.495	-0.000218862		3.495	-4.71096e-05
3.5	-0.0001348		3.5	-0.000211814		3.5	-4.60197e-05
3.505	-0.000132766		3.505	-0.000201859		3.505	-9.52838e-05
3.51	-8.05952e-05		3.51	-0.000207817		3.51	-0.000104439
3.515	-6.56998e-05		3.515	-0.000167273		3.515	-7.6174e-05
3.52	-6.49731e-05		3.52	-0.000157754		3.52	-0.000172377
3.525	-2.45737e-05		3.525	-0.000107981		3.525	-0.000184875
3.53	-3.70714e-05		3.53	-8.49479e-05		3.53	-0.00018393
3.535	-0.000110967		3.535	-6.11151e-05		3.535	-0.000169761
3.54	-7.0786e-05		3.54	-5.30498e-05		3.54	-0.000160533
3.545	-7.55816e-05		3.545	-4.30952e-05		3.545	-0.00016918
3.55	-8.3211e-05		3.55	1.42342e-05		3.55	-0.000162059
3.555	-8.82246e-05		3.555	8.05806e-06		3.555	-0.000153412
3.56	-5.33474e-05		3.56	1.09645e-05		3.56	-0.000148908
3.565	-4.84065e-05		3.565	2.97179e-06		3.565	-0.000184148
3.57	-6.3084e-05		3.57	1.44591e-06		3.57	-0.000245474
3.575	-6.13401e-05		3.575	-3.70608e-07		3.575	-0.000242204
3.58	-8.21211e-05		3.58	3.04445e-06		3.58	-0.000251868
3.585	-0.000112711		3.585	1.61961e-05		3.585	-0.000285801
3.59	-8.70621e-05		3.59	1.29263e-05		3.59	-0.000292703
3.595	-8.95325e-05		3.595	-2.25286e-07		3.595	-0.000287835
3.6	-8.85153e-05		3.6	1.30059e-06		3.6	-0.000283403
3.605	-8.42283e-05		3.605	7.33145e-06		3.605	-0.000280351
3.61	-9.17124e-05		3.61	4.20703e-06		3.61	-0.00027105
3.615	0.000210048		3.615	1.59124e-06		3.615	-0.000269888
3.62	0.000307269		3.62	-4.99253e-05		3.62	-0.000291977
3.625	0.000305307		3.625	-3.52478e-05		3.625	-0.000287327
3.63	0.000262364		3.63	-7.88444e-05		3.63	-0.000306436
3.635	0.000268758		3.635	-0.000108417		3.635	-0.000310796
3.64	0.000255171		3.64	-0.000138935		3.64	-0.000320097
3.645	0.000218695		3.645	-0.000135302		3.645	-0.000326491
3.65	0.000254735		3.65	-0.000136319		3.65	-0.000324674
3.655	0.000283145		3.655	-0.000189144		3.655	-0.000332594
3.66	0.000285834		3.66	-0.000188926		3.66	-0.000307817
3.665	0.000235189		3.665	-0.000177155		3.665	-0.000318425
3.67	0.000248631		3.67	-0.000168653		3.67	-0.000296627
3.675	0.000241583		3.675	-0.000177663		3.675	-0.000264075
3.68	0.000263309		3.68	-0.000183258		3.68	-0.000256954
3.685	0.000277478		3.685	-0.000179116		3.685	-0.000253539
3.69	0.000277986		3.69	-0.000151142		3.69	-0.000246927
3.695	0.000239185		3.695	-0.000150633		3.695	-0.000236682
3.7	0.000252264		3.7	-0.000143513		3.7	-0.000226291
3.705	0.000248704		3.705	-0.000142205		3.705	-0.000230142
3.71	0.000252192		3.71	-0.000145474		3.71	-0.00023254
3.715	0.0002535		3.715	-0.000152014		3.715	-0.000241478
3.72	-9.29476e-05		3.72	-0.000142132		3.72	-0.000239661
3.725	8.26904e-06		3.725	-0.000126583		3.725	-0.000238934
3.73	3.17385e-05		3.73	-0.000143077		3.73	-0.000247654
3.735	3.07939e-05		3.735	-0.00015136		3.735	-0.000243585
3.74	3.55169e-05		3.74	-0.000157536		3.74	-0.000239661
3.745	3.05759e-05		3.745	-8.01523e-05		3.745	-0.000234284
3.75	2.5199e-05		3.75	-7.90624e-05		3.75	-0.000229852
3.755	-1.83248e-05		3.755	-9.07608e-05		3.755	-0.000226364
3.76	-2.66809e-05		3.76	-0.000101369		3.76	-0.000218444
3.765	-1.93421e-05		3.765	-9.76636e-05		3.765	-0.000236246
3.77	8.15112e-05		3.77	-0.000106238		3.77	-0.000233921
3.775	8.11479e-05		3.775	-0.000112196		3.775	-0.000261677
3.78	9.27737e-05		3.78	-0.000100134		3.78	-0.000287617
3.785	6.34913e-05		3.785	-8.91622e-05		3.785	-0.000270615
3.79	7.84595e-05		3.79	-8.89442e-05		3.79	-0.000244602
3.795	9.45902e-05		3.795	-0.000114594		3.795	-0.000252304
3.8	0.000241438		3.8	-7.28862e-05		3.8	-0.000248235
3.805	0.000230466		3.805	-6.35129e-05		3.805	-0.000259715
3.81	0.000229521		3.81	-6.79452e-05		3.81	-0.000262767
3.815	0.000229521		3.815	-7.5284e-05		3.815	-0.000271268
3.82	0.000228722		3.82	-7.31042e-05		3.82	-0.000243003
3.825	0.000229231		3.825	-7.56473e-05		3.825	-0.000233122
3.83	4.34535e-06		3.83	-8.40033e-05		3.83	-0.000233049
3.835	-1.24954e-06		3.835	-7.71732e-05		3.835	-0.000208053
3.84	-4.50266e-07		3.84	-7.17963e-05		3.84	-0.000209434
3.845	3.03746e-06		3.845	-6.2859e-05		3.845	-0.000165329
3.85	6.52518e-06		3.85	-0.00013116		3.85	-0.000151233
3.855	1.42999e-05		3.855	-0.000129053		3.855	-0.000148472
3.86	1.09575e-05		3.86	-0.000127091		3.86	-0.000124348
3.865	1.20474e-05		3.865	-0.000111251		3.865	-7.51567e-05
3.87	7.90574e-06		3.87	-0.000112995		3.87	-4.09334e-05
3.875	-8.71347e-05		3.875	-0.000116119		3.875	-7.51941e-07
3.88	-8.2993e-05		3.88	-0.000120334		3.88	6.15084e-06
3.885	-6.85335e-05		3.885	-0.000125129		3.885	2.64959e-05
3.89	9.90225e-05		3.89	-0.000136973		3.89	-3.8037e-06
3.895	6.95222e-05		3.895	-8.56018e-05		3.895	-3.23594e-05
3.9	0.000128087		3.9	-9.33039e-05		3.9	-2.89444e-05
3.905	-1.51278e-05		3.905	-0.00013116		3.905	-3.48299e-05
3.91	-4.01065e-06		3.91	-0.000134793		3.91	-3.67917e-05
3.915	-8.87893e-06		3.915	-0.000137554		3.915	-3.79543e-05
3.92	-1.273e-05		3.92	-0.000131596		3.92	-1.94258e-05
3.925	-1.273e-05		3.925	-0.000125856		3.925	-5.0888e-05
3.93	4.16204e-05		3.93	-0.000127963		3.93	-6.20777e-05
3.935	4.07485e-05		3.935	-0.000133849		3.935	-6.48389e-05
3.94	2.83235e-05		3.94	-0.000141623		3.94	-6.58561e-05
3.945	6.8069e-05		3.945	-0.000140025		3.945	-5.88807e-05
3.95	0.000144944		3.95	-0.000139444		3.95	-0.0001072
3.955	0.000208305		3.955	-0.000149107		3.955	-0.000131542
3.96	0.000200021		3.96	-0.0001571		3.96	-0.000142368
3.965	0.000225598		3.965	-0.000152305		3.965	-0.000153703
3.97	0.000214699		3.97	-0.000161823		3.97	-0.000143022
3.975	0.000210848		3.975	-0.000142495		3.975	-0.00019076
3.98	0.000207505		3.98	-0.000135011		3.98	-0.000190615
3.985	0.000182655		3.985	-0.000130143		3.985	-0.000171214
3.99	0.00015984		3.99	-2.88537e-05		3.99	-0.000194611
3.995	1.3428e-05		3.995	-2.5148e-05		3.995	-0.000198535
4	1.48085e-05		4	-8.21868e-05		4	-0.000190615
4.005	-1.06955e-05		4.005	-7.44121e-05		4.005	-0.000186909
4.01	-4.88258e-06		4.01	-7.9789e-05		4.01	-0.000191705
4.015	-8.66095e-06		4.015	-8.67644e-05		4.015	-0.000190252
4.02	4.19837e-05		4.02	-7.27339e-06		4.02	-0.000175065
4.025	6.24741e-05		4.025	-2.11447e-06		4.025	-0.000139316
4.03	6.50899e-05		4.03	-5.15929e-07		4.03	-0.00012057
4.035	1.35733e-05		4.035	-1.38786e-06		4.035	-0.000127981
4.04	4.99037e-05		4.04	7.18613e-06		4.04	-0.000125002
4.045	5.24469e-05		4.045	2.12097e-05		4.045	-0.000137936
4.05	1.04489e-05		4.05	1.98291e-05		4.05	-0.000142513
4.055	-6.3084e-05		4.055	1.2781e-05		4.055	-0.000141787
4.06	8.26738e-05		4.06	1.75766e-05		4.06	-0.000121224
4.065	0.000103891		4.065	2.51334e-05		4.065	-0.000122241
4.07	8.61615e-05		4.07	2.9275e-05		4.07	-0.000136119
4.075	0.000118132		4.075	2.46247e-05		4.075	-0.000204493
4.08	0.000154317		4.08	4.86098e-06		4.08	-0.000195628
4.085	0.000153228		4.085	7.69475e-06		4.085	-0.000184293
4.09	0.00018142		4.09	6.53218e-06		4.09	-0.000187999
4.095	0.0003133		4.095	-9.76636e-05		4.095	-0.000182041
4.1	0.000312573		4.1	-8.4076e-05		4.1	-0.000172668
4.105	0.000309594		4.105	-5.33404e-05		4.105	-0.000172377
4.11	0.000264035		4.11	-5.84993e-05		4.11	-0.000140915
4.115	0.000276969		4.115	-5.92986e-05		4.115	-0.000129652
4.12	0.0002729		4.12	-6.08245e-05		4.12	-0.000124421
4.125	0.000232355		4.125	-0.000132831		4.125	-0.000138226
4.13	0.000245289		4.13	-0.000140025		4.13	-0.000185383
4.135	0.00025706		4.135	-0.000153104		4.135	-0.000196718
4.14	0.000248922		4.14	-0.000154339		4.14	-0.000189162
4.145	0.000220294		4.145	-0.000151578		4.145	-0.000180152
4.15	0.000215353		4.15	-0.000167055		4.15	-0.00019047
4.155	0.000224072		4.155	-0.000173812		4.155	-0.00019977
4.16	0.000258659		4.16	-0.000156882		4.16	-0.000195047
4.165	6.41453e-05		4.165	-0.000151142		4.165	-0.000197372
4.17	6.95222e-05		4.17	-0.000152886		4.17	-0.000181096
4.175	6.99581e-05		4.175	-0.000167345		4.175	-0.000181605
4.18	4.14024e-05		4.18	-0.000168653		4.18	-0.00014651
4.185	7.03381e-06		4.185	-0.000154266		4.185	-0.000146437
4.19	7.32445e-06		4.19	-0.000162332		4.19	-0.000187418
4.195	1.71337e-05		4.195	-0.000167999		4.195	-0.000206237
4.2	-8.35743e-05		4.2	-0.000170252		4.2	-0.000206455
4.205	-9.76706e-05		4.205	-0.000160951		4.205	-0.000183349
4.21	-7.50004e-05		4.21	-0.000186964		4.21	-0.000193376
4.215	-8.05952e-05		4.215	-0.000193721		4.215	-0.000237481
4.22	-9.41828e-05		4.22	-0.000182677		4.22	-0.000241332
4.225	-9.31656e-05		4.225	-0.000173522		4.225	-0.000242495
4.23	-7.50004e-05		4.23	-0.000163058		4.23	-0.000238716
4.235	-0.000111403		4.235	-0.000166982		4.235	-0.000241114
4.24	-9.80339e-05		4.24	-0.00014235		4.24	-0.000235592
4.245	-8.60448e-05		4.245	-0.000136319		4.245	-0.00022927
4.25	-9.14944e-05		4.25	-0.000138644		4.25	-0.000246273
4.255	-7.66716e-05		4.255	-9.91894e-05		4.255	-0.000250996
4.26	-8.64808e-05		4.26	-9.74456e-05		4.26	-0.0002074
4.265	-0.0001255		4.265	-0.000109725		4.265	-0.000198535
4.27	-0.000135018		4.27	-6.90352e-05		4.27	-0.000212486
4.275	-0.00015747		4.275	-6.80906e-05		4.275	-0.000227963
4.28	-0.000146353		4.28	-5.4285e-05		4.28	-0.000216119
4.285	-0.000136108		4.285	-3.90989e-05		4.285	-0.000242785
4.29	-0.000125427		4.29	-5.45756e-05		4.29	-0.000237917
4.295	-0.000107552		4.295	-3.85902e-05		4.295	-0.000239443
4.3	-0.000142938		4.3	-3.3722e-05		4.3	-0.000235229
4.305	-0.000148097		4.305	-2.54386e-05		4.305	-0.000223458
4.31	-0.000147225		4.31	-4.66556e-05		4.31	-0.000237626
4.315	4.54714e-05		4.315	-4.62923e-05		4.315	-1.20144e-05
4.32	3.88593e-05		4.32	-4.43305e-05		4.32	8.40333e-06
4.325	3.87866e-05		4.325	-5.13786e-05		4.325	4.69763e-06
4.33	3.57349e-05		4.33	-2.02797e-05		4.33	9.92921e-06
4.335	1.12481e-05		4.335	-3.81543e-05		4.335	8.11269e-06
4.34	2.86141e-05		4.34	-3.61198e-05		4.34	1.05832e-05
4.345	2.14207e-05		4.345	-3.7355e-05		4.345	2.96203e-05
4.35	2.30919e-05		4.35	-4.65829e-05		4.35	2.40254e-05
4.355	0.000253645		4.355	-5.44303e-05		4.355	2.81671e-05
4.36	0.000243109		4.36	-9.61377e-05		4.36	3.79763e-05
4.365	0.000258368		4.365	-9.17054e-05		4.365	4.10633e-07
4.37	0.000255752		4.37	-3.05975e-05		4.37	-1.03432e-05
4.375	0.000254589		4.375	-8.09515e-05		4.375	-9.25327e-06
4.38	0.000289467		4.38	-8.82176e-05		4.38	2.67139e-05
4.385	0.00027726		4.385	-8.91622e-05		4.385	1.98838e-05
4.39	0.000318458		4.39	-0.000103476		4.39	1.2327e-05
4.395	0.000310102		4.395	-0.000103549		4.395	2.1119e-05
4.4	0.000309376		4.4	-0.000119026		4.4	1.63234e-05
4.405	0.000306106		4.405	-0.000111614		4.405	1.73406e-05
4.41	0.000281329		4.41	-0.000114012		4.41	-1.04258e-06
4.415	0.000279294		4.415	-0.000120842		4.415	-1.16511e-05
4.42	9.26283e-05		4.42	-0.000119171		4.42	-0.000228471
4.425	0.000106652		4.425	-8.07336e-05		4.425	-0.000228907
4.43	9.85139e-05		4.43	-6.35129e-05		4.43	-0.000231305
4.435	9.677e-05		4.435	-0.000104348		4.435	-0.00016017
4.44	0.000112174		4.44	-0.000102895		4.44	-0.000108217
4.445	9.80053e-05		4.445	-9.94801e-05		4.445	-0.000102623
4.45	7.49717e-05		4.45	-0.000115611		4.45	-0.000121078
4.455	7.01035e-05		4.455	-0.000116047		4.455	-0.000105674
4.46	-0.000162775		4.46	-4.91987e-05		4.46	-9.65917e-05
4.465	-0.00017193		4.465	-4.32405e-05		4.465	-9.87715e-05
4.47	-0.000188061		4.47	-4.48391e-05		4.47	-9.6519e-05
4.475	-0.000189441		4.475	-0.000110452		4.475	-7.52294e-05
4.48	-0.000196998		4.48	-0.000117137		4.48	-6.56381e-05
4.485	-0.000217198		4.485	-0.000114303		4.485	-9.31766e-05
4.49	-0.000215672		4.49	-0.00011285		4.49	-9.46298e-05
4.495	-0.000251566		4.495	-0.000114884		4.495	-6.51295e-05
4.5	-0.000247933		4.5	-0.000115683		4.5	-7.98797e-05
4.505	-0.000262901		4.505	-0.000110597		4.505	-6.91985e-05
4.51	-0.000225699		4.51	-0.000117573		4.51	-7.01431e-05
4.515	-0.000185954		4.515	-0.000123531		4.515	-6.02612e-05
4.52	-0.000185009		4.52	-0.000101006		4.52	-5.35764e-05
4.525	-0.000208842		4.525	-4.6365e-05		4.525	-3.21415e-05
4.53	-0.000208042		4.53	-8.11695e-05		4.53	-1.91351e-05
4.535	-0.00017767		4.535	-1.592e-05		4.535	3.53505e-06
4.54	-0.000169314		4.54	9.96108e-05		4.54	-7.5738e-05
4.545	-0.000151004		4.545	0.000105496		4.545	-0.000120788
4.55	-0.000129714		4.55	0.000137758		4.55	-0.00011948
4.555	-0.000128697		4.555	0.000134851		4.555	-0.000126819
4.56	-5.77797e-05		4.56	0.00013783		4.56	-0.000114248
4.565	-5.32021e-05		4.565	7.30896e-05		4.565	-0.000112868
4.57	-5.05863e-05		4.57	7.60687e-05		4.57	-0.000114612
4.575	-2.79161e-05		4.575	7.79578e-05		4.575	-7.05064e-05
4.58	-3.16218e-05		4.58	7.75219e-05		4.58	-8.56925e-05
4.585	-3.19124e-05		4.585	8.74038e-05		4.585	-9.44845e-05
4.59	-1.84702e-05		4.59	9.06735e-05		4.59	-2.48754e-05
4.595	-5.17323e-06		4.595	8.17362e-05		4.595	-2.23322e-05
4.6	-3.35836e-05		4.6	8.72584e-05		4.6	0.000122772
4.605	-3.59814e-05		4.605	0.00015556		4.605	0.000124152
4.61	-4.01958e-05		4.61	0.00015447		4.61	0.000109039
4.615	-7.29658e-05		4.615	0.000150473		4.615	0.000122118
4.62	-0.000112203		4.62	0.000160355		4.62	0.000115578
4.625	-0.000102902		4.625	0.000151636		4.625	0.000107876
4.63	-6.7153e-05		4.63	9.27807e-05		4.63	8.4116e-05
4.635	-6.88968e-05		4.635	0.00013318		4.635	5.29445e-05
4.64	-8.72074e-05		4.64	4.59144e-05		4.64	0.000131418
4.645	-9.6726e-05		4.645	-6.29316e-05		4.645	0.000202408
4.65	-0.000124846		4.65	-6.51115e-05		4.65	0.000203425
4.655	-0.000151149		4.655	-9.74456e-05		4.655	0.000195796
4.66	-0.000156381		4.66	-9.06881e-05		4.66	0.00019783
4.665	-0.000218288		4.665	-8.57472e-05		4.665	0.00016942
4.67	-0.000213201		4.67	-8.50932e-05		4.67	0.000164261
4.675	-0.000213565		4.675	-9.2214e-05		4.675	0.00016259
4.68	-3.95418e-05		4.68	-9.45391e-05		4.68	0.000117976
4.685	-3.96872e-05		4.685	-8.66191e-05		4.685	0.000114706
4.69	-3.48189e-05		4.69	-6.64194e-05		4.69	0.000113834
4.695	-5.33474e-05		4.695	-7.75365e-05		4.695	7.1255e-05
4.7	-3.38016e-05		4.7	-8.19688e-05		4.7	6.97291e-05
4.705	-3.21304e-05		4.705	-8.04429e-05		4.705	-9.55744e-05
4.71	-3.72893e-05		4.71	-0.000133776		4.71	-9.70276e-05
4.715	2.38351e-06		4.715	-3.96075e-05		4.715	-8.80903e-05
4.72	2.18566e-05		4.72	-3.49572e-05		4.72	-9.00522e-05
4.725	3.22471e-05		4.725	-4.04068e-05		4.725	-9.23047e-05
4.73	3.36277e-05		4.73	-4.52024e-05		4.73	-9.15781e-05
4.735	1.51158e-06		4.735	-4.62923e-05		4.735	-9.80449e-05
4.74	-8.07966e-06		4.74	-8.87989e-05		4.74	-8.91803e-05
4.745	-1.24393e-05		4.745	-8.40033e-05		4.745	-0.000181387
4.75	-2.9934e-06		4.75	-8.66918e-05		4.75	-0.000239443
4.755	-6.77176e-06		4.755	-8.7273e-05		4.755	-0.00012413
4.76	4.11844e-05		4.76	-8.86536e-05		4.76	-6.6728e-05
4.765	4.57621e-05		4.765	-8.0007e-05		4.765	-6.89079e-05
4.77	3.08666e-05		4.77	-8.42939e-05		4.77	-1.86992e-05
4.775	2.70882e-05		4.775	-9.1778e-05		4.775	-2.05157e-05
4.78	3.19565e-05		4.78	-9.46845e-05		4.78	-1.81179e-05
4.785	-0.000162048		4.785	-8.7709e-05		4.785	9.56591e-06
4.79	-2.42104e-05		4.79	-8.95982e-05		4.79	5.78754e-06
4.795	-2.5155e-05		4.795	-2.50753e-05		4.795	2.59873e-05
4.8	0.00014073		4.8	-2.00617e-05		4.8	7.01277e-07
4.805	0.000139277		4.805	-3.56769e-06		4.805	7.31342e-06
4.81	0.000144872		4.81	5.25992e-05		4.81	5.5197e-05
4.815	0.00014538		4.815	6.77127e-05		4.815	5.83214e-05
4.82	0.000296152		4.82	-2.82724e-05		4.82	0.000109911
4.825	0.000276896		4.825	-2.66012e-05		4.825	9.19634e-05
4.83	0.000272101		4.83	-3.24141e-05		4.83	8.73131e-05
4.835	0.000261638		4.835	-4.06247e-05		4.835	8.98562e-05
4.84	0.000302255		4.84	-4.02614e-05		4.84	9.34166e-05
4.845	0.000301456		4.845	-2.9653e-05		4.845	8.83303e-05
4.85	0.000300947		4.85	-3.21961e-05		4.85	9.88662e-05
4.855	0.000295788		4.855	-3.60471e-05		4.855	9.56691e-05
4.86	0.000294916		4.86	-4.186e-05		4.86	2.73578e-06
4.865	0.000255752		4.865	-3.32133e-05		4.865	-5.68462e-05
4.87	0.000258441		4.87	6.84393e-05		4.87	-3.63558e-05
4.875	0.000260184		4.875	6.6986e-05		4.875	-7.87271e-06
4.88	0.000252264		4.88	0.000110074		4.88	1.62507e-05
4.885	0.000356751		4.885	0.000108548		4.885	1.90845e-05
4.89	0.000390102		4.89	0.000101718		4.89	2.86031e-05
4.895	0.000273481		4.895	9.70677e-05		4.895	2.73678e-05
4.9	0.000271955		4.9	0.000124461		4.9	3.7613e-05
4.905	9.53168e-05		4.905	0.000127949		4.905	6.56601e-05
4.91	6.08029e-05		4.91	0.000115669		4.91	6.15185e-05
4.915	5.44814e-05		4.915	5.51423e-05		4.915	6.00552e-06
4.92	5.5208e-05		4.92	4.30806e-05		4.92	4.40698e-06
4.925	-0.000125209		4.925	5.21632e-05		4.925	4.04368e-06
4.93	-0.000109369		4.93	4.88935e-05		4.93	9.94474e-05
4.935	-3.67807e-05		4.935	5.16546e-05		4.935	0.000136432
4.94	-2.26118e-05		4.94	5.87027e-05		4.94	0.000139629
4.945	-4.73892e-05		4.945	5.64502e-05		4.945	0.000135996
4.95	-3.72167e-05		4.95	5.1364e-05		4.95	0.000140065
4.955	2.5635e-05		4.955	5.071e-05		4.955	0.000115578
4.96	2.94134e-05		4.96	0.000104479		4.96	0.000358992
4.965	6.19654e-05		4.965	0.000117703		4.965	0.00032288
4.97	0.000126779		4.97	0.000109783		4.97	0.000379773
4.975	0.000162455		4.975	-1.91171e-05		4.975	0.00036495
4.98	0.000166452		4.98	-1.2069e-05		4.98	0.000331381
4.985	0.000204235		4.985	-2.68918e-05		4.985	0.000344024
4.99	9.82959e-05		4.99	-1.99891e-05		4.99	0.000362771
4.995	7.00308e-05		4.995	-2.5366e-05		4.995	0.000321281
5	8.71788e-05		5	-2.40581e-05		5	0.000333198
5.005	8.97219e-05		5.005	-0.000137845		5.005	0.000323534
5.01	9.89498e-05		5.01	-0.000135375		5.01	0.000326731
5.015	0.000135208		5.015	-0.000134648		5.015	0.000361535
5.02	0.000147851		5.02	9.60504e-05		5.02	0.000383624
5.025	0.000152646		5.025	8.53693e-05		5.025	0.000416322
5.03	0.000148432		5.03	8.02103e-05		5.03	0.000356885
5.035	0.000137387		5.035	8.52239e-05		5.035	0.000262862
5.04	6.82143e-05		5.04	0.000134633		5.04	0.000262208
5.045	6.58891e-05		5.045	0.000136232		5.045	0.000273398
5.05	8.34004e-05		5.05	0.00014328		5.05	0.000274706
5.055	7.77329e-05		5.055	0.000130855		5.055	0.000282408
5.06	4.06758e-05		5.06	0.000124388		5.06	0.000291781
5.065	4.17657e-05		5.065	8.4352e-05		5.065	7.80851e-05
5.07	1.26287e-05		5.07	8.11549e-05		5.07	8.05556e-05
5.075	-5.77797e-05		5.075	7.91931e-05		5.075	4.27719e-05
5.08	-8.15398e-05		5.08	9.16908e-05		5.08	5.61415e-05
5.085	6.96675e-05		5.085	0.000257576		5.085	1.15278e-05
5.09	4.02398e-05		5.09	0.000246313		5.09	-2.33495e-05
5.095	5.17203e-05		5.095	0.00024624		5.095	-3.91169e-05
5.1	0.000135789		5.1	0.000276685		5.1	-3.84629e-05
5.105	9.61161e-05		5.105	0.000287221		5.105	-4.63103e-05
5.11	0.00010004		5.11	0.000289038		5.11	-6.53475e-05
5.115	0.000143564		5.115	0.000280972		5.115	-0.000104003
5.12	0.000107596		5.12	0.000282716		5.12	-0.000143749
5.125	0.00011014		5.125	6.63321e-05		5.125	-0.000135247
5.13	0.000106361		5.13	6.27717e-05		5.13	1.99564e-05
5.135	0.000106361		5.135	6.3135e-05		5.135	1.77039e-05
5.14	0.000102147		5.14	5.49243e-05		5.14	4.86575e-05
5.145	9.98218e-05		5.145	8.42136e-06		5.145	1.74859e-05
5.15	8.78327e-05		5.15	5.58759e-06		5.15	2.37248e-06
5.155	6.7197e-05		5.155	4.42501e-06		5.155	7.01277e-07
5.16	6.54532e-05		5.16	1.56148e-05		5.16	3.66684e-05
5.165	3.27558e-05		5.165	2.63686e-05		5.165	5.72315e-05
5.17	5.04124e-05		5.17	2.07737e-05		5.17	1.55241e-05
5.175	5.09937e-05		5.175	9.00265e-06		5.175	1.87938e-05
5.18	5.0921e-05		5.18	1.7068e-05		5.18	2.95376e-06
5.185	3.91499e-05		5.185	2.24449e-05		5.185	6.62414e-05
5.19	-0.000117362		5.19	-0.000147945		5.19	0.000104243
5.195	-0.000128697		5.195	-0.00015819		5.195	0.000101627
5.2	-0.000150495		5.2	-0.000139807		5.2	9.2254e-05
5.205	-0.000231294		5.205	-0.000160225		5.205	0.000129456
5.21	-0.000185372		5.21	-0.000152305		5.21	0.000128366
5.215	-0.000187625		5.215	-0.000152958		5.215	0.000149729
5.22	-0.000242338		5.22	-0.000154848		5.22	0.000148058
5.225	-0.00023965		5.225	-0.000151941		5.225	0.000143771
5.23	-0.000248297		5.23	-0.000163858		5.23	0.000118049
5.235	-7.18033e-05		5.235	-0.000131451		5.235	5.16366e-05
5.24	-7.53637e-05		5.24	-0.000134793		5.24	5.12006e-05
5.245	-7.936e-05		5.245	-0.000126728		5.245	5.97746e-05
5.25	-8.80067e-05		5.25	-0.000124548		5.25	5.66502e-05
5.255	-8.3429e-05		5.255	-0.000126219		5.255	4.2554e-05
5.26	-0.00010065		5.26	-0.000128472		5.26	4.89481e-05
5.265	-0.000101376		5.265	-9.88988e-05		5.265	3.60771e-06
5.27	-9.69439e-05		5.27	-0.000104857		5.27	-2.36401e-05
5.275	-0.000119469		5.275	-0.000112704		5.275	2.35895e-05
5.28	-0.000119687		5.28	-3.82269e-05		5.28	5.13459e-05
5.285	-0.000119469		5.285	-3.69917e-05		5.285	5.67228e-05
5.29	-0.000121503		5.29	-3.7573e-05		5.29	-2.9453e-05
5.295	-0.000120123		5.295	-3.85902e-05		5.295	-7.0797e-05
5.3	-9.32382e-05		5.3	-3.7137e-05		5.3	1.96658e-05
5.305	-8.71347e-05		5.305	-4.71642e-05		5.305	2.46794e-05
5.31	-9.6508e-05		5.31	-4.36765e-05		5.31	-1.69553e-05
5.315	-6.09768e-05		5.315	-6.30043e-05		5.315	-4.74829e-06
5.32	-1.25846e-05		5.32	6.86572e-05		5.32	1.14551e-05
5.325	1.19021e-05		5.325	7.91931e-05		5.325	2.80944e-05
5.33	3.39183e-05		5.33	7.87571e-05		5.33	3.70317e-05
5.335	2.5199e-05		5.335	7.94837e-05		5.335	9.75583e-05
5.34	-0.000152893		5.34	4.51878e-05		5.34	-2.0879e-05
5.345	-0.000105227		5.345	4.77309e-05		5.345	-6.92812e-06
5.35	-6.58451e-05		5.35	5.32531e-05		5.35	-4.83448e-05
5.355	-8.66095e-06		5.355	5.06373e-05		5.355	-2.40034e-05
5.36	-1.31659e-05		5.36	5.12913e-05		5.36	4.19e-05
5.365	-1.40379e-05		5.365	5.41977e-05		5.365	0.000379337
5.37	-2.63009e-06		5.37	2.36802e-05		5.37	0.000413633
5.375	5.58059e-06		5.375	5.20906e-05		5.375	0.000420391
5.38	3.49356e-05		5.38	5.56509e-05		5.38	0.000379919
5.385	3.89319e-05		5.385	2.31785e-06		5.385	0.000350854
5.39	0.000411464		5.39	-2.91374e-06		5.39	0.000340028
5.395	0.000453026		5.395	-5.38421e-06		5.395	0.000349837
5.4	0.000456587		5.4	-2.33245e-06		5.4	0.000354633
5.405	0.000441328		5.405	1.78673e-05		5.405	0.000362989
5.41	0.000502291		5.41	1.15458e-05		5.41	0.000354342
5.415	0.000507231		5.415	6.6775e-06		5.415	0.000369383
5.42	0.000450847		5.42	1.09645e-05		5.42	0.000386313
5.425	0.000406378		5.425	-0.000117355		5.425	0.000381008
5.43	0.000384725		5.43	-1.43942e-05		5.43	0.000561716
5.435	0.000374335		5.435	-2.28955e-05		5.435	0.00056455
5.44	0.000371574		5.44	-1.86812e-05		5.44	0.000540862
5.445	0.00040042		5.445	-9.52588e-06		5.445	0.000534686
5.45	0.000354644		5.45	-9.16258e-06		5.45	0.000525168
5.455	0.00032478		5.455	-2.44214e-05		5.455	0.000534832
5.46	0.000269049		5.46	-3.03796e-05		5.46	0.000512307
5.465	0.000264108		5.465	-3.66284e-05		5.465	0.000464641
5.47	0.000287142		5.47	-4.13514e-05		5.47	0.00016615
5.475	0.000283073		5.475	-4.1424e-05		5.475	0.000173634
5.48	0.000265852		5.48	-6.7146e-05		5.48	0.000535413
5.485	0.000239258		5.485	-6.27863e-05		5.485	0.000535776
5.49	0.000232864		5.49	-7.82631e-05		5.49	0.000534614
5.495	-0.000132475		5.495	-8.11695e-05		5.495	0.000540354
5.5	-0.000146935		5.5	-6.99798e-05		5.5	0.000535413
5.505	-0.000153401		5.505	-6.08971e-05		5.505	0.000532579
5.51	-0.000158633		5.51	-7.74638e-05		5.51	0.00043485
5.515	-0.000220249		5.515	-8.62558e-05		5.515	0.000442334
5.52	-0.000219014		5.52	-6.70733e-05		5.52	0.000440154
5.525	-0.00022519		5.525	-6.6928e-05		5.525	0.000415886
5.53	-0.000231367		5.53	-6.43849e-05		5.53	0.000605167
5.535	-0.000234491		5.535	-0.000172868		5.535	0.000411889
5.54	-0.000220976		5.54	-0.000170688		5.54	0.000409637
5.545	-0.000144609		5.545	-0.000181369		5.545	0.00037149
5.55	-0.000168806		5.55	-0.000164948		5.55	0.000388347
5.555	-0.000167062		5.555	-0.000169816		5.555	0.000390382
5.56	-0.000176072		5.56	-0.000164584		5.56	0.00040208
5.565	-0.000175781		5.565	-0.000156737		5.565	0.00040782
5.57	-0.000172293		5.57	-0.000143803		5.57	0.000504605
5.575	-0.000157906		5.575	-0.000143731		5.575	0.000466676
5.58	-0.000157252		5.58	-0.000144602		5.58	0.000423588
5.585	-0.000151585		5.585	-0.0001369		5.585	0.00010497
5.59	-0.000154055		5.59	-0.000126292		5.59	9.53784e-05
5.595	-0.000151076		5.595	-0.000129344		5.595	9.44338e-05
5.6	-0.000160377		5.6	-0.000128254		5.6	0.000127422
5.605	-0.000138361		5.605	-0.000135811		5.605	0.00012764
5.61	-0.000127171		5.61	-0.000150633		5.61	0.000119357
5.615	-0.000121358		5.615	-0.00015572		5.615	0.000113689
5.62	-0.000120341		5.62	6.44429e-05		5.62	0.000122699
5.625	-0.000105082		5.625	4.75129e-05		5.625	0.000137958
5.63	-0.00012005		5.63	7.19996e-05		5.63	0.000128148
5.635	-0.0001154		5.635	7.62866e-05		5.635	-6.62921e-05
5.64	-7.5727e-05		5.64	7.62866e-05		5.64	-6.2877e-05
5.645	-0.00010203		5.645	8.67498e-05		5.645	-1.70654e-07
5.65	-0.000168733		5.65	0.000144443		5.65	3.63051e-05
5.655	-0.000169532		5.655	0.000110292		5.655	2.32988e-05
5.66	-0.000166553		5.66	0.000111091		5.66	2.30808e-05
5.665	-0.000165463		5.665	0.000109129		5.665	7.45874e-06
5.67	-0.000161394		5.67	0.000107386		5.67	9.34792e-06
5.675	1.72956e-06		5.675	9.51785e-05		5.675	-9.45572e-05
5.68	-3.48189e-05		5.68	9.42339e-05		5.68	-9.91348e-05
5.685	1.11028e-05		5.685	9.6559e-05		5.685	-8.62738e-05
5.69	1.24834e-05		5.69	9.03829e-05		5.69	-0.000124857
5.695	7.60617e-05		5.695	7.38888e-05		5.695	-0.000102623
5.7	8.05666e-05		5.7	7.40342e-05		5.7	-9.44118e-05
5.705	8.27465e-05		5.705	7.5996e-05		5.705	-8.52566e-05
5.71	8.12932e-05		5.71	8.18089e-05		5.71	-8.70004e-05
5.715	7.65703e-05		5.715	9.04555e-05		5.715	-7.94437e-05
5.72	0.000110721		5.72	9.27807e-05		5.72	-7.31949e-05
5.725	0.000150394		5.725	-0.00011997		5.725	-8.07516e-05
5.73	0.000129831		5.73	-0.000101079		5.73	-0.000103058
5.735	0.000181929		5.735	-0.000129707		5.735	-9.6519e-05
5.74	0.000176043		5.74	-0.000136828		5.74	-0.000127763
5.745	0.000138477		5.745	-0.000131669		5.745	-0.00012413
5.75	0.000166306		5.75	-0.000139226		5.75	-0.000192213
5.755	0.00018578		5.755	-0.000198081		5.755	-0.000230869
5.76	0.000177642		5.76	-0.000188344		5.76	-0.000235229
5.765	0.000189703		5.765	-0.000182096		5.765	-0.000195701
5.77	0.00023686		5.77	-0.00017868		5.77	-0.000194321
5.775	0.000234608		5.775	-0.000182822		5.775	-0.000204784
5.78	7.44631e-05		5.78	-0.000182967		5.78	-0.000204348
5.785	0.000108032		5.785	-7.36128e-05		5.785	-0.000178481
5.79	5.76058e-05		5.79	-7.71005e-05		5.79	-3.14875e-05
5.795	6.21108e-05		5.795	-8.07336e-05		5.795	-1.66647e-05
5.8	2.96313e-05		5.8	-8.00796e-05		5.8	-3.13422e-05
5.805	2.10574e-05		5.805	-7.49207e-05		5.805	3.8049e-05
5.81	4.45995e-05		5.81	-7.69552e-05		5.81	-8.88996e-06
5.815	3.25544e-06		5.815	-8.93075e-05		5.815	1.64587e-06
5.82	-8.6962e-08		5.82	-9.59924e-05		5.82	3.95749e-05
5.825	-3.48915e-05		5.825	-9.41758e-05		5.825	4.09554e-05
5.83	-7.22392e-05		5.83	-2.9864e-06		5.83	0.000155978
5.835	-6.91148e-05		5.835	-3.24867e-05		5.835	0.000151327
5.84	-0.000114383		5.84	-3.25594e-05		5.84	0.000148421
5.845	-4.38288e-05		5.845	0.000147494		5.845	0.000201827
5.85	-2.20306e-05		5.85	0.00014546		5.85	0.00024506
5.855	-5.28388e-05		5.855	0.000148366		5.855	0.000246295
5.86	-7.87787e-05		5.86	0.000175687		5.86	0.000245205
5.865	-7.06407e-05		5.865	0.000184043		5.865	0.000247894
5.87	-6.55544e-05		5.87	0.000187748		5.87	0.000214034
5.875	-9.06224e-05		5.875	0.00052257		5.875	0.000210401
5.88	-8.58268e-05		5.88	0.00055781		5.88	0.000214252
5.885	-8.29204e-05		5.885	0.000566094		5.885	0.000217812
5.89	-8.37923e-05		5.89	0.000455649		5.89	0.000229728
5.895	-8.7498e-05		5.895	0.000453106		5.895	6.84212e-05
5.9	-5.55272e-05		5.9	0.00045376		5.9	4.42252e-05
5.905	1.56805e-05		5.905	0.000459282		5.905	4.97474e-05
5.91	4.63434e-05		5.91	0.000474323		5.91	-9.90721e-06
5.915	6.8069e-05		5.915	0.000471853		5.915	-7.07344e-06
5.92	5.81144e-05		5.92	0.000475195		5.92	1.37076e-05
5.925	0.000119295		5.925	0.000480136		5.925	-2.24776e-05
5.93	0.000245652		5.93	0.000474178		5.93	1.55241e-05
5.935	0.000247832		5.935	0.000382334		5.935	-0.000101896
5.94	0.000250593		5.94	0.00039149		5.94	-6.95618e-05
5.945	0.000250666		5.945	0.000394178		5.945	-6.94892e-05
5.95	0.000173791		5.95	0.000212235		5.95	-0.000122822
5.955	0.000170376		5.955	0.000207294		5.955	-0.000177609
5.96	0.000169431		5.96	0.000211872		5.96	-0.000175792
5.965	0.000176334		5.965	0.000199955		5.965	-0.000167291
5.97	0.000172119		5.97	0.000193271		5.97	-0.000168671
5.975	0.000157805		5.975	0.000183607		5.975	-0.000170415
5.98	0.000136443		5.98	-0.000151142		5.98	-0.000159516
5.985	0.000411174		5.985	-0.000179916		5.985	-0.000126383
5.99	0.000409212		5.99	-0.00017977		5.99	-0.000120642
5.995	0.000375061		5.995	-0.000175701		5.995	-0.000152395
6	0.000372445		6	-0.000176065		6	-0.00015007
6.005	0.000339675		6.005	-0.000163422		6.005	-0.00014106
6.01	0.000235698		6.01	-0.000167563		6.01	-0.000150433
6.015	0.000204599		6.015	-0.000193067		6.015	-0.000169979
6.02	0.000154971		6.02	-0.000189289		6.02	-0.0001375
6.025	0.000159186		6.025	-0.000186964		6.025	-0.000159807
6.03	0.00010578		6.03	-0.000187836		6.03	-0.000158789
6.035	5.66986e-07		6.035	-0.000191614		6.035	-0.000186401
6.04	-1.3222e-06		6.04	-0.000196918		6.04	-3.4176e-05
6.045	-1.03155e-06		6.045	-0.000135738		6.045	-5.80087e-05
6.05	-8.51563e-06		6.05	-0.000135011		6.05	-5.61195e-05
6.055	8.63235e-06		6.055	-0.000137845		6.055	0.000147912
6.06	6.01655e-06		6.06	-0.000135956		6.06	0.000179374
6.065	1.27014e-05		6.065	-0.000140316		6.065	0.000209819
6.07	1.12481e-05		6.07	-0.000126873		6.07	0.000200228
6.075	1.49538e-05		6.075	-0.000136828		6.075	0.000203135
6.08	4.49067e-06		6.08	-0.000136828		6.08	0.000220065
6.085	-8.6962e-08		6.085	-0.000135738		6.085	0.000211563
6.09	-0.00024321		6.09	-0.000131887		6.09	0.000178285
6.095	-0.000244155		6.095	-0.000137409		6.095	0.00029832
6.1	-0.000245535		6.1	-9.06881e-05		6.1	0.000294397
6.105	-0.000241103		6.105	-6.56201e-05		6.105	0.000348166
6.11	-0.000235654		6.11	-7.77545e-05		6.11	0.000709581
6.115	-0.000237761		6.115	-6.80906e-05		6.115	0.000761461
6.12	1.42272e-05		6.12	-6.06792e-05		6.12	0.000772651
6.125	6.49445e-05		6.125	-5.96619e-05		6.125	0.000764222
6.13	7.03941e-05		6.13	-6.00252e-05		6.13	0.000755575
6.135	6.50172e-05		6.135	-5.86446e-05		6.135	0.000848363
6.14	3.52989e-05		6.14	-4.978e-05		6.14	0.000834776
6.145	5.87684e-05		6.145	-4.40398e-05		6.145	0.000687637
6.15	5.499e-05		6.15	-0.00011067		6.15	0.000682696
6.155	5.22289e-05		6.155	-9.39578e-05		6.155	0.000896029
6.16	8.68881e-05		6.16	-9.14874e-05		6.16	0.000742496
6.165	8.27465e-05		6.165	-8.86536e-05		6.165	0.00074177
6.17	7.61343e-05		6.17	-9.11241e-05		6.17	0.000714595
6.175	7.10481e-05		6.175	-0.000110307		6.175	0.000849526
6.18	6.57438e-05		6.18	-0.00010166		6.18	0.000872923
6.185	6.84323e-05		6.185	-9.77362e-05		6.185	0.000850398
6.19	7.44631e-05		6.19	-9.96981e-05		6.19	0.000897337
6.195	4.51081e-05		6.195	-6.6492e-05		6.195	0.000910343
6.2	3.84233e-05		6.2	-3.20508e-05		6.2	0.000782678
6.205	0.000216152		6.205	-7.76091e-05		6.205	0.000811452
6.21	0.000220366		6.21	-2.56566e-05		6.21	0.000759717
6.215	0.000210194		6.215	-2.76911e-05		6.215	0.000402007
6.22	0.000221529		6.22	-3.59018e-05		6.22	0.000350709
6.225	-3.22757e-05		6.225	-3.27774e-05		6.225	0.000341772
6.23	-7.90694e-05		6.23	-2.12243e-05		6.23	0.000318811
6.235	-4.86244e-05		6.235	-2.38401e-05		6.235	0.000317721
6.24	-4.6646e-06		6.24	-2.81997e-05		6.24	0.000264678
6.245	-1.83082e-06		6.245	1.08918e-05		6.245	0.000266495
6.25	-2.71168e-05		6.25	7.9854e-06		6.25	0.000258793
6.255	-1.28026e-05		6.255	2.93477e-05		6.255	0.000253343
6.26	-1.75816e-06		6.26	1.14731e-05		6.26	3.74677e-05
6.265	-4.70986e-05		6.265	1.03832e-05		6.265	2.95376e-06
6.27	-5.30568e-05		6.27	4.49767e-06		6.27	-2.69099e-05
6.275	-2.67535e-05		6.275	2.09986e-06		6.275	-9.76189e-06
6.28	-1.94148e-05		6.28	6.82282e-06		6.28	-0.000118172
6.285	-1.85428e-05		6.285	2.76038e-05		6.285	-0.000144766
6.29	-1.47645e-05		6.29	6.37163e-05		6.29	0.000112744
6.295	-4.44662e-06		6.295	5.87027e-05		6.295	6.2681e-05
6.3	-1.67263e-05		6.3	1.94658e-05		6.3	7.19816e-05
6.305	-1.08408e-05		6.305	-9.74386e-06		6.305	7.64139e-05
6.31	-0.000100359		6.31	-1.32316e-05		6.31	4.32079e-05
6.315	4.50355e-05		6.315	-9.39578e-05		6.315	4.18273e-05
6.32	6.02216e-05		6.32	-9.11967e-05		6.32	3.48519e-05
6.325	6.65431e-05		6.325	-8.75637e-05		6.325	9.85755e-05
6.33	6.68337e-05		6.33	-8.93802e-05		6.33	0.000105042
6.335	8.885e-05		6.335	-0.000102169		6.335	9.58144e-05
6.34	5.27375e-05		6.34	-9.73729e-05		6.34	0.000105188
6.345	3.40076e-06		6.345	0.000177503		6.345	6.60961e-05
6.35	3.6914e-06		6.35	0.000134561		6.35	9.38526e-05
6.355	3.47342e-06		6.355	0.000134415		6.355	9.05101e-05
6.36	-3.64735e-06		6.36	0.000121627		6.36	9.68316e-05
6.365	2.72335e-05		6.365	0.000121845		6.365	0.000105333
6.37	3.71154e-05		6.37	0.000121336		6.37	9.02922e-05
6.375	0.000100766		6.375	0.000141681		6.375	8.71677e-05
6.38	7.50444e-05		6.38	0.000201045		6.38	6.44249e-05
6.385	8.56529e-05		6.385	0.000227639		6.385	7.51787e-05
6.39	9.03759e-05		6.39	0.000206204		6.39	0.000388565
6.395	9.09571e-05		6.395	0.000163262		6.395	0.000203498
6.4	7.67156e-05		6.4	0.000168421		6.4	0.000246731
6.405	9.63341e-05		6.405	0.000170165		6.405	0.000226459
6.41	0.000171829		6.41	0.000171327		6.41	0.000237576
6.415	8.57982e-05		6.415	0.000170818		6.415	0.000244406
6.42	-4.69532e-05		6.42	0.000174379		6.42	0.000245786
6.425	-6.17761e-05		6.425	0.000204824		6.425	0.00024288
6.43	-7.37651e-05		6.43	0.00023585		6.43	0.000176977
6.435	-6.99867e-05		6.435	0.000250092		6.435	0.000166441
6.44	-8.82973e-05		6.44	0.00024842		6.44	0.000186568
6.445	-5.53819e-05		6.445	0.000245587		6.445	0.000231109
6.45	7.45358e-05		6.45	-3.13242e-05		6.45	0.000228493
6.455	7.56984e-05		6.455	-2.56566e-05		6.455	0.000195142
6.46	8.885e-05		6.46	1.22793e-06		6.46	0.000203425
6.465	9.00126e-05		6.465	-2.04181e-06		6.465	0.000229292
6.47	5.29555e-05		6.47	1.73656e-06		6.47	0.000212653
6.475	4.77966e-05		6.475	-8.06573e-07		6.475	0.000220718
6.48	-1.6581e-05		6.48	-1.60654e-05		6.48	0.00045069
6.485	-1.93421e-05		6.485	-7.1215e-05		6.485	0.000459991
6.49	-3.8016e-05		6.49	-8.29134e-05		6.49	0.000417048
6.495	-3.93238e-05		6.495	-8.08789e-05		6.495	0.000108312
6.5	-4.37396e-06		6.5	-7.9789e-05		6.5	3.49246e-05
6.505	-1.83082e-06		6.505	-8.43666e-05		6.505	-4.67563e-06
6.51	-1.37472e-05		6.51	-8.63285e-05		6.51	-9.97988e-06
6.515	-9.05498e-05		6.515	-8.82176e-05		6.515	-2.56746e-05
6.52	-9.26569e-05		6.52	-8.63285e-05		6.52	0.000248984
6.525	-0.000106971		6.525	-7.9789e-05		6.525	0.000298756
6.53	-0.000104573		6.53	-0.000111832		6.53	0.000293888
6.535	-8.77887e-05		6.535	-0.000128254		6.535	0.000294905
6.54	-2.58816e-05		6.54	-0.000142277		6.54	0.000308566
6.545	-3.42376e-05		6.545	-0.000127963		6.545	0.00032426
6.55	-4.02684e-05		6.55	-0.000125638		6.55	0.000272162
6.555	-0.00015827		6.555	-0.000126437		6.555	0.000321063
6.56	-0.000148824		6.56	-8.90896e-05		6.56	0.000474814
6.565	-0.00015965		6.565	-0.000103258		6.565	0.00047307
6.57	-0.000169532		6.57	-0.000104639		6.57	0.000443715
6.575	-0.000104065		6.575	-0.000102241		6.575	0.000477865
6.58	-0.00010966		6.58	-9.96981e-05		6.58	0.00065741
6.585	-9.1785e-05		6.585	-6.95438e-05		6.585	0.000433833
6.59	-8.48822e-05		6.59	-7.17963e-05		6.59	0.000477793
6.595	-6.47552e-05		6.595	9.43792e-05		6.595	0.000505041
6.6	-6.27933e-05		6.6	9.35799e-05		6.6	0.000513106
6.605	-0.000103411		6.605	0.000100047		6.605	0.00051841
6.61	-8.16125e-05		6.61	0.000100628		6.61	0.000517684
6.615	-8.90239e-05		6.615	9.249e-05		6.615	0.000548274
6.62	-8.66261e-05		6.62	8.87117e-05		6.62	0.00058475
6.625	-8.43009e-05		6.625	9.09641e-05		6.625	0.000309583
6.63	-8.20485e-05		6.63	9.54691e-05		6.63	0.00025516
6.635	-8.88786e-05		6.635	0.000130928		6.635	0.000274052
6.64	-5.19668e-05		6.64	0.000115015		6.64	0.000271218
6.645	-9.70893e-05		6.645	0.000116468		6.645	0.000280373
6.65	-9.06224e-05		6.65	0.000102881		6.65	0.000324987
6.655	-0.000109151		6.655	0.000143135		6.655	0.000324478
6.66	-0.000122957		6.66	0.000150401		6.66	0.000276667
6.665	-0.000134437		6.665	0.000115451		6.665	0.000189184
6.67	-0.000113293		6.67	0.00010506		6.67	0.000319465
6.675	-6.97688e-05		6.675	0.000101936		6.675	0.000470745
6.68	-0.000128261		6.68	0.000118212		6.68	0.000446767
6.685	-0.000114019		6.685	0.000121554		6.685	0.000258575
6.69	-0.000137561		6.69	8.85663e-05		6.69	0.000258793
6.695	-0.000133056		6.695	7.92657e-05		6.695	0.000212653
6.7	-0.00010886		6.7	-8.61831e-05		6.7	0.000198194
6.705	-0.000105881		6.705	-8.97435e-05		6.705	0.000187076
6.71	-0.000103847		6.71	-9.14147e-05		6.71	0.000177558
6.715	-0.000126226		6.715	9.63411e-05		6.715	0.000175669
6.72	-0.000113293		6.72	0.0001015		6.72	0.00017872
6.725	-0.000113801		6.725	0.000207367		6.725	0.000145006
6.73	-0.000112057		6.73	0.00020991		6.73	0.0001413
6.735	-0.000117798		6.735	0.000203007		6.735	0.000140138
6.74	-7.97233e-05		6.74	0.000171327		6.74	0.000157721
6.745	-0.000140032		6.745	0.000171036		6.745	0.000163171
6.75	-0.000154273		6.75	0.000174524		6.75	0.000174797
6.755	4.84505e-05		6.755	0.000171327		6.755	0.000112599
6.76	4.30736e-05		6.76	0.000129547		6.76	0.0001118
6.765	4.63434e-05		6.765	0.000142408		6.765	0.000128221
6.77	4.83052e-05		6.77	0.000137685		6.77	6.05012e-05
6.775	5.0921e-05		6.775	0.000134633		6.775	-7.66099e-05
6.78	1.42999e-05		6.78	0.000146186		6.78	-0.000188944
6.785	4.6852e-05		6.785	0.000124751		6.785	-0.000181968
6.79	9.45175e-05		6.79	0.000181064		6.79	-0.000181532
6.795	0.000115517		6.795	0.000186586		6.795	-0.00018829
6.8	0.000109849		6.8	0.000195087		6.8	-0.000180515
6.805	6.75603e-05		6.805	0.000173362		6.805	-0.000175574
6.81	6.18928e-05		6.81	0.000202135		6.81	-0.000180224
6.815	5.9277e-05		6.815	0.000201336		6.815	-0.000178698
6.82	8.15839e-05		6.82	1.98291e-05		6.82	-0.000179207
6.825	7.13387e-05		6.825	2.68772e-05		6.825	-0.00019977
6.83	6.85776e-05		6.83	-8.06609e-05		6.83	-0.000187999
6.835	6.69064e-05		6.835	-8.87989e-05		6.835	-0.000170851
6.84	7.17747e-05		6.84	-8.65464e-05		6.84	1.74859e-05
6.845	7.93314e-05		6.845	-6.46028e-05		6.845	-2.08063e-05
6.85	8.31098e-05		6.85	-5.01433e-05		6.85	-1.84185e-06
6.855	7.99854e-05		6.855	-6.00252e-05		6.855	-3.04702e-05
6.86	-0.000127389		6.86	-6.14784e-05		6.86	-3.59925e-05
6.865	-9.44008e-05		6.865	-6.12604e-05		6.865	-3.96255e-05
6.87	-8.91692e-05		6.87	-7.1215e-05		6.87	-4.76182e-05
6.875	-8.69894e-05		6.875	-4.60017e-05		6.875	-4.70369e-05
6.88	-6.51911e-05		6.88	-4.51297e-05		6.88	-3.60651e-05
6.885	-7.95053e-05		6.885	-5.33404e-05		6.885	-7.26862e-05
6.89	-0.000120777		6.89	-5.50843e-05		6.89	-7.76998e-05
6.895	-0.000177089		6.895	-0.000120624		6.895	-7.94437e-05
6.9	-0.000195981		6.9	-0.000121351		6.9	-7.21049e-05
6.905	-0.000196417		6.905	-0.000115102		6.905	-7.77725e-05
6.91	-0.000193292		6.91	-0.000112922		6.91	-7.94437e-05
6.915	-0.000194963		6.915	-0.000141115		6.915	-8.35127e-05
6.92	-0.00019431		6.92	-0.000140897		6.92	-3.8027e-05
6.925	-0.000104355		6.925	-0.000146419		6.925	-1.36129e-05
6.93	-0.000100359		6.93	-0.00014918		6.93	4.11634e-06
6.935	-5.74891e-05		6.935	-0.000143077		6.935	-7.43674e-06
6.94	2.09847e-05		6.94	-0.000136392		6.94	-2.66192e-05
6.945	2.43998e-05		6.945	-6.43122e-05		6.945	-0.000209943
6.95	0.000144436		6.95	-8.97435e-05		6.95	-0.000205002
6.955	0.000199295		6.955	-0.000102241		6.955	-0.000214375
6.96	0.000244998		6.96	-7.20143e-05		6.96	-0.000201005
6.965	0.000249721		6.965	-6.81632e-05		6.965	-0.00019541
6.97	0.000255461		6.97	-4.34585e-05		6.97	-0.000190978
6.975	0.00026607		6.975	-5.0216e-05		6.975	-0.00020086
6.98	0.000264181		6.98	-7.83358e-05		6.98	-0.000198826
6.985	0.000220148		6.985	-4.17873e-05		6.985	-0.000144403
6.99	0.000226106		6.99	-4.28772e-05		6.99	-0.00014571
6.995	0.000223999		6.995	-4.27319e-05		6.995	-1.22324e-05
7	0.000213536		7	-3.59018e-05		7	-1.49208e-05
7.005	0.000216443		7.005	4.74403e-05		7.005	-1.69553e-05
7.01	0.000236352		7.01	4.51878e-05		7.01	1.55968e-05
7.015	0.000270502		7.015	3.77037e-05		7.015	4.04368e-06
7.02	0.000267087		7.02	0.000162027		7.02	1.54514e-05
7.025	0.000269485		7.025	0.00016348		7.025	-2.32042e-05
7.03	0.000166161		7.03	0.000168711		7.03	-5.03793e-05
7.035	0.000175752		7.035	0.00016457		7.035	-7.98797e-05
7.04	0.000133391		7.04	0.000175105		7.04	-7.552e-05
7.045	5.5208e-05		7.045	0.000173652		7.045	-7.44301e-05
7.05	7.96947e-05		7.05	9.91748e-05		7.05	-8.03156e-05
7.055	-8.09585e-05		7.055	9.88115e-05		7.055	-7.6174e-05
7.06	-0.000112566		7.06	9.71403e-05		7.06	-8.13329e-05
7.065	-0.00016074		7.065	7.46154e-05		7.065	-9.39759e-05
7.07	-0.000152094		7.07	0.000144588		7.07	-9.2014e-05
7.075	-0.000183338		7.075	0.000116904		7.075	-8.99795e-05
7.08	-0.000198887		7.08	0.000114724		7.08	-8.03883e-05
7.085	-0.000189296		7.085	0.000119447		7.085	-3.51932e-05
7.09	-0.000188715		7.09	0.000101573		7.09	-9.20867e-05
7.095	-0.000187116		7.095	9.83756e-05		7.095	-7.56653e-05
7.1	-0.000178179		7.1	9.89568e-05		7.1	-0.0002074
7.105	-0.000143229		7.105	0.000100119		7.105	-0.000193957
7.11	-8.91692e-05		7.11	1.45249e-05		7.11	-0.0001771
7.115	-0.000110168		7.115	1.11098e-05		7.115	-0.000223966
7.12	-7.12946e-05		7.12	1.7504e-05		7.12	-0.000130234
7.125	-5.30568e-05		7.125	-6.96164e-05		7.125	-0.000129289
7.13	-5.67625e-05		7.13	-3.13172e-06		7.13	-0.00013641
7.135	1.58258e-05		7.135	-1.03252e-05		7.135	-0.000131905
7.14	2.75242e-05		7.14	-6.54678e-06		7.14	-0.000123331
7.145	3.34824e-05		7.145	3.77106e-06		7.145	-0.000128344
7.15	4.39455e-05		7.15	2.1068e-07		7.15	-0.000135247
7.155	5.05577e-05		7.155	-5.60219e-06		7.155	-0.00012849
7.16	0.000106652		7.16	9.84482e-05		7.16	-0.000118463
7.165	8.23832e-05		7.165	0.00010586		7.165	-0.000121224
7.17	8.69608e-05		7.17	0.000104988		7.17	-7.18143e-05
7.175	8.28191e-05		7.175	3.93022e-05		7.175	-8.30767e-05
7.18	0.000124817		7.18	3.60325e-05		7.18	-7.89351e-05
7.185	0.000126198		7.185	4.87482e-05		7.185	-2.21142e-05
7.19	0.000123146		7.19	4.40979e-05		7.19	3.72497e-05
7.195	0.000124599		7.195	2.78218e-05		7.195	3.22361e-05
7.2	0.000130993		7.2	3.378e-05		7.2	4.97474e-05
7.205	0.000124091		7.205	3.34167e-05		7.205	5.8394e-05
7.21	0.000122274		7.21	3.02196e-05		7.21	4.52424e-05
7.215	6.3782e-05		7.215	1.95385e-05		7.215	3.32534e-05
7.22	6.14568e-05		7.22	2.28809e-05		7.22	5.56329e-05
7.225	-1.30933e-05		7.225	6.61868e-05		7.225	-3.18508e-05
7.23	-2.26845e-05		7.23	0.000111309		7.23	-3.80996e-05
7.235	-8.66095e-06		7.235	3.84303e-05		7.235	-1.93531e-05
7.24	-8.90239e-05		7.24	3.81397e-05		7.24	0.00037614
7.245	-0.000113075		7.245	3.67591e-05		7.245	0.000374396
7.25	-0.000110314		7.25	1.47429e-05		7.25	0.000370109
7.255	-0.00011787		7.255	2.26629e-05		7.255	0.000374832
7.26	-0.000158052		7.26	2.64413e-05		7.26	0.000403097
7.265	-0.000212765		7.265	-7.21596e-05		7.265	0.000397357
7.27	-0.000162557		7.27	-8.3422e-05		7.27	0.000516739
7.275	-0.000163792		7.275	-4.86901e-05		7.275	0.000468202
7.28	-0.000176362		7.28	-5.24685e-05		7.28	0.000470817
7.285	-0.000225481		7.285	-4.5493e-05		7.285	0.00046435
7.29	-0.000201358		7.29	-5.8354e-05		7.29	0.000396558
7.295	-0.000191694		7.295	-4.09154e-05		7.295	0.00039772
7.3	-0.000177961		7.3	-2.66012e-05		7.3	0.000401208
7.305	-0.0001449		7.305	-2.35494e-05		7.305	0.00037476
7.31	-0.000141921		7.31	-2.42034e-05		7.31	0.000359791
7.315	-0.000144246		7.315	-2.73278e-05		7.315	0.000365241
7.32	-0.000115182		7.32	-2.12243e-05		7.32	0.000368801
7.325	-0.000112639		7.325	-8.58129e-06		7.325	0.000393797
7.33	-0.000111185		7.33	8.31894e-05		7.33	0.000532942
7.335	-0.00011431		7.335	-7.30315e-09		7.335	0.000531416
7.34	-7.32565e-05		7.34	4.93364e-06		7.34	0.000558737
7.345	-5.68351e-05		7.345	2.22996e-05		7.345	0.000168257
7.35	-5.06589e-05		7.35	2.00471e-05		7.35	0.000165133
7.355	-5.00777e-05		7.355	1.7504e-05		7.355	0.00016477
7.36	-5.78524e-05		7.36	1.7504e-05		7.36	0.000164697
7.365	-5.57452e-05		7.365	2.59326e-05		7.365	0.000157286
7.37	-6.14854e-05		7.37	1.95385e-05		7.37	0.000149002
7.375	2.31085e-06		7.375	1.43796e-05		7.375	2.98383e-05
7.38	4.48901e-05		7.38	-7.49138e-06		7.38	3.49246e-05
7.385	4.44542e-05		7.385	9.37289e-07		7.385	3.76857e-05
7.39	4.79419e-05		7.39	4.57033e-06		7.39	0.000238811
7.395	4.74333e-05		7.395	5.07896e-06		7.395	0.000250291
7.4	0.000143418		7.4	-1.00345e-05		7.4	0.000171382
7.405	0.000244344		7.405	-2.68918e-05		7.405	0.000226459
7.41	0.000207796		7.41	-1.81725e-05		7.41	0.000211491
7.415	0.000248777		7.415	0.000202862		7.415	0.000209238
7.42	0.000232864		7.42	0.000208893		7.42	0.000243389
7.425	0.000206851		7.425	0.000214851		7.425	0.000233507
7.43	0.000280893		7.43	0.00020417		7.43	0.000189111
7.435	0.000279222		7.435	6.40796e-05		7.435	4.77129e-05
7.44	0.000278422		7.44	7.37435e-05		7.44	9.11641e-05
7.445	0.000225017		7.445	7.54147e-05		7.445	7.41614e-05
7.45	0.000208377		7.45	5.94293e-05		7.45	6.41342e-05
7.455	0.000233227		7.455	5.89933e-05		7.455	6.17364e-05
7.46	0.000221383		7.46	5.81214e-05		7.46	0.000117758
7.465	0.000269485		7.465	5.76128e-05		7.465	0.000124152
7.47	0.000275007		7.47	5.32531e-05		7.47	0.000212362
7.475	0.00027617		7.475	7.74492e-05		7.475	0.000208148
7.48	0.000158314		7.48	0.000110728		7.48	0.000211854
7.485	0.000114209		7.485	9.83756e-05		7.485	0.000633142
7.49	0.000126706		7.49	9.35073e-05		7.49	0.000632633
7.495	0.000124163		7.495	0.000132236		7.495	0.000425913
7.5	0.000100548		7.5	0.000138484		7.5	0.000423588
7.505	-9.38756e-06		7.505	0.000137758		7.505	0.00039743
7.51	-0.000118815		7.51	0.000162462		7.51	0.000338138
7.515	-0.000101376		7.515	0.000144079		7.515	0.00058366
7.52	-0.000144682		7.52	-7.41214e-05		7.52	0.000590635
7.525	-0.00013807		7.525	-7.1433e-05		7.525	0.000608728
7.53	-0.000131894		7.53	-7.39034e-05		7.53	0.000613015
7.535	-0.000184718		7.535	-7.08517e-05		7.535	0.000614541
7.54	-0.000192275		7.54	-7.0779e-05		7.54	0.000648982
7.545	-0.00016292		7.545	-7.71732e-05		7.545	0.000602552
7.55	-0.000157398		7.55	-7.96436e-05		7.55	0.000577338
7.555	-0.000158778		7.555	-6.56201e-05		7.555	0.000639972
7.56	-0.000153619		7.56	-6.50388e-05		7.56	0.000642006
7.565	-0.000150059		7.565	-6.38762e-05		7.565	0.00060851
7.57	-0.000187116		7.57	-7.35401e-05		7.57	0.000601171
7.575	-0.000191403		7.575	-7.92077e-05		7.575	0.000489418
7.58	-0.000160813		7.58	-0.000100933		7.58	0.000501626
7.585	1.13208e-05		7.585	-9.06154e-05		7.585	0.00049247
7.59	5.79691e-05		7.59	-9.75909e-05		7.59	6.48609e-05
7.595	5.29555e-05		7.595	-0.000111178		7.595	7.66319e-05
7.6	4.37276e-05		7.6	-0.000140606		7.6	8.25175e-05
7.605	4.56894e-05		7.605	-0.00012215		7.605	9.78489e-05
7.61	4.82325e-05		7.61	-0.000124112		7.61	9.74129e-05
7.615	4.34369e-05		7.615	-0.00015136		7.615	9.87208e-05
7.62	3.55895e-05		7.62	-0.00014809		7.62	-0.000132559
7.625	3.60255e-05		7.625	-0.000125129		7.625	-0.000133867
7.63	2.71609e-05		7.63	-1.592e-05		7.63	-0.000191341
7.635	0.000285252		7.635	-1.95531e-05		7.635	-0.000118463
7.64	0.000268322		7.64	-2.9653e-05		7.64	-8.78724e-05
7.645	0.000276242		7.645	-3.00889e-05		7.645	-9.89895e-05
7.65	0.000313735		7.65	-3.00163e-05		7.65	-5.96073e-05
7.655	0.000304072		7.655	-3.36493e-05		7.655	6.22351e-06
7.66	0.000302618		7.66	-4.44031e-05		7.66	-2.43315e-07
7.665	0.00027726		7.665	-3.85176e-05		7.665	3.17175e-06
7.67	0.000290775		7.67	-3.93895e-05		7.67	5.57782e-05
7.675	0.000310902		7.675	-2.22415e-05		7.675	5.91206e-05
7.68	0.000351228		7.68	-2.0425e-05		7.68	6.92205e-05
7.685	0.000350502		7.685	-1.75186e-05		7.685	5.80307e-05
7.69	0.000203364		7.69	-5.42123e-05		7.69	8.46973e-05
7.695	0.000151702		7.695	-5.56656e-05		7.695	8.68044e-05
7.7	0.000147778		7.7	-4.46211e-05		7.7	7.38708e-05
7.705	0.000154753		7.705	-6.00252e-05		7.705	8.09189e-05
7.71	0.000163255		7.71	-8.52385e-05		7.71	5.78127e-05
7.715	0.000156643		7.715	-8.91622e-05		7.715	5.39617e-05
7.72	0.00014865		7.72	-8.48026e-05		7.72	5.98472e-05
7.725	0.000138332		7.725	-9.10514e-05		7.725	5.97019e-05
7.73	0.000179676		7.73	-0.000116919		7.73	5.883e-05
7.735	0.000182655		7.735	-0.000230415		7.735	6.63867e-05
7.74	-7.76161e-05		7.74	-0.000191832		7.74	8.15002e-05
7.745	-7.28039e-06		7.745	-0.000187545		7.745	5.67955e-05
7.75	3.0358e-05		7.75	-0.000187908		7.75	8.06283e-05
7.755	0.000172483		7.755	-0.000189434		7.755	5.44703e-05
7.76	0.00020409		7.76	-0.000187327		7.76	-3.94902e-06
7.765	0.000334662		7.765	-0.000190742		7.765	-3.68644e-05
7.77	0.000325797		7.77	-0.000196192		7.77	-3.55565e-05
7.775	0.000314898		7.775	-0.000189362		7.775	-9.79722e-05
7.78	0.000289975		7.78	-0.000201787		7.78	9.79216e-05
7.785	0.000267305		7.785	-0.000199026		7.785	9.37072e-05
7.79	0.000247178		7.79	-0.000200915		7.79	0.000111291
7.795	0.000235116		7.795	-0.000197645		7.795	8.65865e-05
7.8	0.000248995		7.8	-0.000190815		7.8	8.78217e-05
7.805	0.000250303		7.805	-0.000177518		7.805	8.49153e-05
7.81	0.000256915		7.81	-0.000179552		7.81	0.000118267
7.815	0.000566595		7.815	-0.000147509		7.815	0.00012764
7.82	0.000567831		7.82	-0.000139734		7.82	0.000129602
7.825	0.000574007		7.825	-0.00013879		7.825	0.00012902
7.83	0.000568993		7.83	-0.000136755		7.83	0.000148639
7.835	0.000532372		7.835	-0.00013879		7.835	0.000202771
7.84	0.000524161		7.84	-0.000137191		7.84	0.000203135
7.845	0.000524089		7.845	-0.000164948		7.845	0.000158157
7.85	0.000452954		7.85	-0.000164221		7.85	0.000169711
7.855	0.000531936		7.855	-0.000124693		7.855	0.000123716
7.86	0.000320638		7.86	-0.000126728		7.86	0.000120374
7.865	0.000295062		7.865	-0.000124039		7.865	0.000116159
7.87	0.000204599		7.87	-0.000122732		7.87	0.000109693
7.875	0.000204163		7.875	-0.00012324		7.875	0.000103589
7.88	0.000242818		7.88	-7.0561e-05		7.88	9.76309e-05
7.885	0.000449321		7.885	-7.30315e-05		7.885	-7.15963e-05
7.89	0.000432681		7.89	-8.3422e-05		7.89	-6.18598e-05
7.895	0.000422509		7.895	-8.53839e-05		7.895	-7.37035e-05
7.9	0.000410956		7.9	-3.67011e-05		7.9	7.37255e-05
7.905	0.000437622		7.905	2.29535e-05		7.905	7.49607e-05
7.91	0.000439802		7.91	7.91273e-06		7.91	7.35075e-05
7.915	0.00043319		7.915	8.712e-06		7.915	2.97656e-05
7.92	0.000109413		7.92	-2.00617e-05		7.92	6.05739e-05
7.925	0.000457677		7.925	3.19635e-05		7.925	6.63141e-05
7.93	0.000461382		7.93	2.88391e-05		7.93	6.85666e-05
7.935	0.000461382		7.935	2.97837e-05		7.935	3.4198e-05
7.94	0.000491246		7.94	2.82578e-05		7.94	-1.82632e-05
7.945	0.000501201		7.945	2.72405e-05		7.945	-1.93531e-05
7.95	0.000493063		7.95	2.06284e-05		7.95	-6.22231e-05
7.955	0.000492409		7.955	1.90299e-05		7.955	-8.10422e-05
7.96	0.000371574		7.96	-2.00617e-05		7.96	-7.76998e-05
7.965	0.000372155		7.965	-1.94078e-05		7.965	4.83294e-07
7.97	0.000381528		7.97	-2.50753e-05		7.97	-1.09971e-05
7.975	0.00033735		7.975	-2.26775e-05		7.975	-2.48027e-05
7.98	0.000360166		7.98	-1.84632e-05		7.98	-2.17509e-05
7.985	0.00031933		7.985	-3.60471e-05		7.985	-2.62559e-05
7.99	0.000252264		7.99	-3.3068e-05		7.99	-5.59016e-05
7.995	0.000254807		7.995	-2.31135e-05		7.995	-4.71823e-05
8	0.000271084		8	0.00015011		8	-4.37672e-05
8.005	0.000277623		8.005	0.000105496		8.005	-0.000189089
8.01	0.000244199		8.01	4.54784e-05		8.01	-0.000185383
8.015	0.000296515		8.015	5.12186e-05		8.015	-0.000183857
8.02	0.000290266		8.02	5.38344e-05		8.02	-0.000179498
8.025	0.000291865		8.025	5.67409e-05		8.025	-0.000176519
8.03	-5.40014e-05		8.03	-1.52625e-07		8.03	-0.000184511
8.035	-5.54546e-05		8.035	1.80922e-06		8.035	-0.000178916
8.04	-5.53092e-05		8.04	5.22428e-06		8.04	-0.000168744
8.045	-8.50276e-05		8.045	1.09645e-05		8.045	-0.000167291
8.05	-9.76706e-05		8.05	2.19363e-05		8.05	-0.000175429
8.055	-0.000100214		8.055	1.61961e-05		8.055	-0.000125438
8.06	-3.61268e-05		8.06	4.87482e-05		8.06	-0.0001173
8.065	-3.51822e-05		8.065	0.000111673		8.065	-0.000121151
8.07	-3.27844e-05		8.07	0.000113053		8.07	-4.65283e-05
8.075	-5.30568e-05		8.075	0.000111237		8.075	-2.11697e-05
8.08	-1.91241e-05		8.08	0.000104842		8.08	-1.32496e-05
8.085	2.96313e-05		8.085	0.000127513		8.085	-1.41215e-05
8.09	3.50809e-05		8.09	9.7213e-05		8.09	9.13094e-05
8.095	-7.60176e-05		8.095	9.35799e-05		8.095	9.78489e-05
8.1	-8.13218e-05		8.1	9.32166e-05		8.1	7.68499e-05
8.105	-9.2003e-05		8.105	-7.62286e-05		8.105	9.69043e-05
8.11	-5.62538e-05		8.11	-9.03248e-05		8.11	0.000114706
8.115	-5.51639e-05		8.115	-4.49844e-05		8.115	0.000106786
8.12	-0.000107916		8.12	6.25537e-05		8.12	0.000108457
8.125	0.000152864		8.125	6.93112e-05		8.125	0.000127931
8.13	0.00015766		8.13	6.42976e-05		8.13	0.000127059
8.135	0.000179531		8.135	6.53875e-05		8.135	0.000136795
8.14	0.000176479		8.14	6.55328e-05		8.14	0.000144788
8.145	0.000181929		8.145	6.83666e-05		8.145	0.000143625
8.15	0.000180185		8.15	8.21722e-05		8.15	0.000140283
8.155	0.000188541		8.155	6.95292e-05		8.155	0.000153217
8.16	0.000199513		8.16	7.38888e-05		8.16	0.000100392
8.165	0.000129177		8.165	4.03922e-05		8.165	0.000116377
8.17	0.000130993		8.17	2.82647e-06		8.17	0.000117395
8.175	0.00012707		8.175	2.39051e-06		8.175	-3.8027e-05
8.18	0.00013063		8.18	5.51493e-06		8.18	-5.60469e-05
8.185	0.000102438		8.185	1.37256e-05		8.185	-2.60379e-05
8.19	4.38002e-05		8.19	5.18726e-05		8.19	-2.10243e-05
8.195	4.6634e-05		8.195	4.30079e-05		8.195	-0.000102986
8.2	1.45179e-05		8.2	9.44519e-05		8.2	-0.000100152
8.205	4.35822e-05		8.205	9.98288e-05		8.205	-9.94981e-05
8.21	7.86775e-05		8.21	9.89568e-05		8.21	-4.6601e-05
8.215	3.85686e-05		8.215	9.44519e-05		8.215	-7.00704e-05
8.22	0.000320784		8.22	4.7077e-05		8.22	-6.81813e-05
8.225	0.000317514		8.225	-2.39854e-05		8.225	-5.50296e-05
8.23	5.97856e-05		8.23	-2.9217e-05		8.23	-6.37489e-05
8.235	5.76058e-05		8.235	-2.82724e-05		8.235	-0.000108072
8.24	2.78875e-05		8.24	-5.45687e-06		8.24	-0.000109307
8.245	1.99674e-05		8.245	-7.78202e-06		8.245	-4.24593e-05
8.25	2.37458e-05		8.25	-1.05431e-05		8.25	1.55968e-05
8.255	2.97767e-05		8.255	-2.32588e-05		8.255	1.34896e-05
8.26	2.113e-05		8.26	-6.03816e-06		8.26	2.75131e-05
8.265	1.35006e-05		8.265	-6.98275e-06		8.265	0.000104897
8.27	1.93862e-05		8.27	-9.81652e-06		8.27	8.0047e-05
8.275	2.5417e-05		8.275	-2.48573e-05		8.275	7.28536e-05
8.28	2.17113e-05		8.28	-4.36696e-06		8.28	7.23449e-05
8.285	2.59256e-05		8.285	5.73984e-07		8.285	7.17636e-05
8.29	2.87594e-05		8.29	9.35799e-05		8.29	5.4325e-05
8.295	3.12299e-05		8.295	3.21088e-05		8.295	3.94295e-05
8.3	7.94041e-05		8.3	3.37074e-05		8.3	2.08283e-05
8.305	9.00852e-05		8.305	-1.82452e-05		8.305	1.6396e-05
8.31	6.93769e-05		8.31	-2.12243e-05		8.31	4.11634e-06
8.315	8.50716e-05		8.315	7.41068e-05		8.315	-3.08336e-05
8.32	7.95494e-05		8.32	8.33347e-05		8.32	-2.19689e-05
8.325	-0.000208551		8.325	8.55146e-05		8.325	2.91117e-05
8.33	-0.000203174		8.33	4.32986e-05		8.33	3.7613e-05
8.335	-0.000201721		8.335	4.39525e-05		8.335	2.36621e-05
8.34	-0.000207606		8.34	4.56964e-05		8.34	2.42434e-05
8.345	-0.000207098		8.345	2.38981e-05		8.345	2.75858e-05
8.35	-0.000191403		8.35	2.59326e-05		8.35	-6.7164e-05
8.355	-0.000191912		8.355	2.76038e-05		8.355	-0.000105093
8.36	-0.00020143		8.36	2.59326e-05		8.36	-6.25864e-05
8.365	-0.000173165		8.365	1.49608e-05		8.365	-8.14055e-05
8.37	-0.000170041		8.37	8.31168e-05		8.37	-6.29497e-05
8.375	-0.000170041		8.375	8.37707e-05		8.375	-5.87353e-05
8.38	-0.000179487		8.38	7.49787e-05		8.38	-5.25592e-05
8.385	-0.000171712		8.385	5.62322e-05		8.385	-4.52204e-05
8.39	-0.000160522		8.39	5.57236e-05		8.39	-4.93621e-05
8.395	-0.000161031		8.395	-4.04794e-05		8.395	-6.44756e-05
8.4	-0.00016837		8.4	0.000111309		8.4	-4.94347e-05
8.405	-0.000223374		8.405	0.00010724		8.405	7.1473e-05
8.41	-7.06241e-06		8.41	0.000109856		8.41	7.16183e-05
8.415	-1.2512e-05		8.415	0.000107531		8.415	7.87391e-05
8.42	-7.02047e-05		8.42	1.17638e-05		8.42	3.30354e-05
8.425	-6.34473e-05		8.425	1.52515e-05		8.425	0.000122481
8.43	-4.76799e-05		8.43	1.35076e-05		8.43	7.04557e-05
8.435	6.96115e-06		8.435	3.58872e-05		8.435	4.45885e-05
8.44	0.000177496		8.44	2.79671e-05		8.44	5.05467e-05
8.445	0.00017815		8.445	2.95657e-05		8.445	5.28718e-05
8.45	0.000217096		8.45	3.17455e-05		8.45	4.5969e-05
8.455	0.000206343		8.455	3.46519e-05		8.455	4.94567e-05
8.46	0.000204235		8.46	0.000128239		8.46	5.22905e-05
8.465	0.000204599		8.465	0.000121046		8.465	1.21817e-05
8.47	0.000181202		8.47	0.00011952		8.47	4.77129e-05
8.475	0.000269776		8.475	4.74403e-05		8.475	-4.79815e-05
8.48	0.000355588		8.48	6.16818e-05		8.48	-4.88535e-05
8.485	0.000375425		8.485	6.19724e-05		8.485	-4.10061e-05
8.49	0.000377314		8.49	6.36436e-05		8.49	-5.03067e-05
8.495	0.00037092		8.495	5.63776e-05		8.495	-4.10787e-05
8.5	0.000383272		8.5	5.80488e-05		8.5	-1.71733e-05
8.505	0.00041052		8.505	-9.265e-05		8.505	2.5178e-06
8.51	0.000409139		8.51	-7.97163e-05		8.51	-0.00012878
8.515	0.000184036		8.515	-7.87717e-05		8.515	-0.000128853
8.52	0.000268177		8.52	-8.16055e-05		8.52	-0.000127618
8.525	0.000431591		8.525	-8.35673e-05		8.525	-0.00012522
8.53	0.000434934		8.53	-8.68371e-05		8.53	-0.000218008
8.535	0.000443072		8.535	-8.74184e-05		8.535	-0.000219025
8.54	0.000377386		8.54	-9.14147e-05		8.54	-0.000216991
8.545	0.000205979		8.545	-8.67644e-05		8.545	-0.000177609
8.55	0.000213754		8.55	-8.7273e-05		8.55	-0.000176083
8.555	0.000183019		8.555	-8.78543e-05		8.555	-0.000178263
8.56	0.000230829		8.56	-9.01795e-05		8.56	-0.000173249
8.565	0.000218114		8.565	-0.00018166		8.565	-0.000186183
8.57	0.0002333		8.57	-0.000137264		8.57	-0.000167872
8.575	0.000234898		8.575	-5.4503e-05		8.575	-0.000205074
8.58	0.000146179		8.58	-4.55657e-05		8.58	-0.000200206
8.585	5.5426e-05		8.585	-5.75547e-05		8.585	-0.000144839
8.59	3.96586e-05		8.59	-5.52296e-05		8.59	-0.000152395
8.595	4.43088e-05		8.595	-5.44303e-05		8.595	-0.000155084
8.6	3.014e-05		8.6	-4.08427e-05		8.6	-0.000115266
8.605	5.48447e-05		8.605	-4.1424e-05		8.605	-0.000140987
8.61	1.7715e-05		8.61	-4.27319e-05		8.61	-0.000126092
8.615	5.28102e-05		8.615	-5.78454e-05		8.615	-0.000122314
8.62	5.1139e-05		8.62	-5.96619e-05		8.62	-0.000124493
8.625	-3.85246e-05		8.625	-5.50116e-05		8.625	-0.000114975
8.63	-0.00019242		8.63	-5.58109e-05		8.63	-0.000120279
8.635	-0.000181449		8.635	-5.8572e-05		8.635	-7.73365e-05
8.64	-0.000113656		8.64	-5.60289e-05		8.64	-7.52294e-05
8.645	-8.82973e-05		8.645	-7.44847e-05		8.645	-3.19235e-05
8.65	-5.50186e-05		8.65	-7.39761e-05		8.65	-7.76998e-05
8.655	-5.46553e-05		8.655	-7.02704e-05		8.655	-7.97343e-05
8.66	-6.03955e-05		8.66	-6.91078e-05		8.66	-7.58833e-05
8.665	-9.50548e-05		8.665	-7.23049e-05		8.665	-7.44301e-05
8.67	-7.99413e-05		8.67	-7.53567e-05		8.67	-8.47479e-05
8.675	-7.9578e-05		8.675	-0.000113649		8.675	-0.000111197
8.68	-3.58361e-05		8.68	-0.000195683		8.68	-0.000110034
8.685	-3.19124e-05		8.685	-0.000170906		8.685	7.28536e-05
8.69	-2.79161e-05		8.69	-0.000173449		8.69	2.38074e-05
8.695	-1.08408e-05		8.695	-0.000183185		8.695	6.05739e-05
8.7	0.000189631		8.7	-0.000185511		8.7	0.000111364
8.705	0.000199585		8.705	-0.000186891		8.705	6.6968e-05
8.71	0.000191084		8.71	-0.00018769		8.71	5.85394e-05
8.715	0.000188177		8.715	-0.00017948		8.715	9.42058e-06
8.72	0.000151193		8.72	-0.00017839		8.72	1.6832e-05
8.725	0.000149522		8.725	-7.84084e-05		8.725	3.3762e-05
8.73	0.000158677		8.73	-7.76818e-05		8.73	2.26449e-05
8.735	0.000158532		8.735	-6.78726e-05		8.735	2.75858e-05
8.74	0.000155698		8.74	-2.50753e-05		8.74	-8.30867e-06
8.745	6.37093e-05		8.745	-2.57293e-05		8.745	9.71123e-06
8.75	7.38818e-05		8.75	-2.39854e-05		8.75	5.78754e-06
8.755	4.47448e-05		8.755	-2.55043e-06		8.755	8.98462e-06
8.76	3.93679e-05		8.76	-5.02091e-06		8.76	1.47248e-05
8.765	0.000115081		8.765	6.46645e-07		8.765	2.95477e-05
8.77	0.000136225		8.77	2.73132e-05		8.77	2.69319e-05
8.775	0.000157151		8.775	3.26901e-05		8.775	4.83668e-05
8.78	0.000143128		8.78	3.50153e-05		8.78	5.04013e-05
8.785	9.59707e-05		8.785	3.0147e-05		8.785	4.90208e-05
8.79	0.000111593		8.79	0.000338738		8.79	-0.000143167
8.795	0.000122928		8.795	0.000343824		8.795	-0.000100951
8.8	0.000103818		8.8	0.000516176		8.8	-0.000131905
8.805	-7.18759e-05		8.805	0.000535649		8.805	-0.00017928
8.81	-4.80992e-06		8.81	0.000522788		8.81	-0.000182114
8.815	-2.84808e-06		8.815	0.000533978		8.815	-0.000146437
8.82	1.69157e-05		8.82	0.000527874		8.82	-0.000126528
8.825	1.93862e-05		8.825	0.000534632		8.825	-0.000116428
8.83	2.28739e-05		8.83	0.000434868		8.83	-0.000140769
8.835	1.50265e-05		8.835	0.000430073		8.835	-0.000135465
8.84	6.25467e-05		8.84	0.000423606		8.84	-0.000130815
8.845	5.35368e-05		8.845	0.000531435		8.845	-0.000139098
8.85	6.06576e-05		8.85	0.000583532		8.85	-0.00015661
8.855	4.06758e-05		8.855	0.000583387		8.855	-0.000139244
8.86	6.20381e-05		8.86	0.000559046		8.86	-0.000135974
8.865	6.58891e-05		8.865	0.000555195		8.865	-0.000141423
8.87	1.01582e-05		8.87	0.000546403		8.87	-0.00014106
8.875	3.39183e-05		8.875	0.000524604		8.875	-0.000143821
8.88	6.23454e-06		8.88	0.000518356		8.88	-0.000125365
8.885	1.78603e-05		8.885	0.000514505		8.885	-0.000119916
8.89	2.05487e-05		8.89	0.000540372		8.89	-5.93893e-05
8.895	6.39647e-07		8.895	0.000203589		8.895	-5.74274e-05
8.9	-6.19048e-06		8.9	0.000200827		8.9	0.000236559
8.905	0.000137896		8.905	3.46519e-05		8.905	0.00024397
8.91	0.000106725		8.91	3.77037e-05		8.91	0.000239102
8.915	4.01672e-05		8.915	4.38799e-05		8.915	0.000240192
8.92	7.84969e-07		8.92	3.36347e-05		8.92	0.000233361
8.925	1.35733e-05		8.925	3.11642e-05		8.925	0.000293379
8.93	1.30647e-05		8.93	7.46881e-05		8.93	0.000269256
8.935	1.56805e-05		8.935	7.70133e-05		8.935	0.000601825
8.94	2.28012e-05		8.94	7.95564e-05		8.94	0.00059979
8.945	-3.52548e-05		8.945	7.67953e-05		8.945	0.000606984
8.95	-3.47462e-05		8.95	-7.08517e-05		8.95	0.000816465
8.955	-3.09678e-05		8.955	-8.16055e-05		8.955	0.000814649
8.96	-3.96145e-05		8.96	-7.92803e-05		8.96	0.000769744
8.965	-6.12674e-05		8.965	-7.32495e-05		8.965	0.000767274
8.97	-4.73892e-05		8.97	-7.02704e-05		8.97	0.000802296
8.975	-6.53365e-05		8.975	-6.79452e-05		8.975	0.000787401
8.98	-0.000120995		8.98	-6.47482e-05		8.98	0.000787982
8.985	-9.78159e-05		8.985	-6.44575e-05		8.985	0.00075652
8.99	-0.000106099		8.99	-6.3077e-05		8.99	0.0007688
8.995	-0.000106971		8.995	-8.46573e-05		8.995	0.000704495
9	0.000108759		9	-8.42213e-05		9	0.000723241
9.005	0.000102365		9.005	-2.68918e-05		9.005	0.000434269
9.01	-3.16945e-05		9.01	-1.49754e-05		9.01	0.00041654
9.015	-2.41377e-05		9.015	-3.53205e-05		9.015	0.000416104
9.02	6.37986e-06		9.02	-3.27704e-06		9.02	0.000435504
9.025	2.83235e-05		9.025	-2.18713e-06		9.025	0.00041901
9.03	3.91499e-05		9.03	-5.82018e-06		9.03	0.000395395
9.035	5.01217e-05		9.035	2.89117e-05		9.035	0.000436013
9.04	5.14296e-05		9.04	2.60053e-05		9.04	0.000179084
9.045	4.65613e-05		9.045	2.51334e-05		9.045	0.000198993
9.05	5.39727e-05		9.05	2.53514e-05		9.05	0.000203571
9.055	4.85958e-05		9.055	2.86938e-05		9.055	1.98111e-05
9.06	6.44359e-05		9.06	-9.45322e-06		9.06	0.000136432
9.065	6.7851e-05		9.065	-1.17784e-05		9.065	0.000124515
9.07	7.28646e-05		9.07	-1.74459e-05		9.07	0.00013694
9.075	8.78327e-05		9.075	0.00014575		9.075	9.73403e-05
9.08	8.7978e-05		9.08	0.000146695		9.08	0.000115433
9.085	8.37637e-05		9.085	0.00014081		9.085	0.000117031
9.09	0.000101275		9.09	0.000135796		9.09	0.000112817
9.095	9.45175e-05		9.095	0.000155124		9.095	0.000179156
9.1	9.42995e-05		9.1	0.00014793		9.1	0.000203861
9.105	-9.82518e-05		9.105	0.00014655		9.105	0.000196014
9.11	-9.78159e-05		9.11	0.000318102		9.11	0.000145224
9.115	-9.57087e-05		9.115	0.000334669		9.115	0.000145151
9.12	-0.000109732		9.12	0.000327185		9.12	0.000152999
9.125	-0.000135164		9.125	0.000288456		9.125	0.000164624
9.13	-0.000147443		9.13	0.000284823		9.13	0.000157794
9.135	-0.000187261		9.135	0.000299574		9.135	0.000109039
9.14	-0.000199323		9.14	0.00021892		9.14	0.00010417
9.145	-0.00020688		9.145	0.000215505		9.145	0.00010417
9.15	-0.000204555		9.15	0.000236795		9.15	8.01196e-05
9.155	-0.000174546		9.155	0.000244279		9.155	6.39163e-05
9.16	-0.000177452		9.16	0.000247984		9.16	5.13459e-05
9.165	-0.000204119		9.165	0.000243988		9.165	-6.6728e-05
9.17	-0.000201576		9.17	0.000257939		9.17	-3.09062e-05
9.175	-0.000209278		9.175	0.000253943		9.175	2.77311e-05
9.18	-0.000234491		9.18	8.77671e-05		9.18	4.11007e-05
9.185	-7.84881e-05		9.185	8.53693e-05		9.185	7.35075e-05
9.19	-6.27933e-05		9.19	0.000114143		9.19	6.59508e-05
9.195	-0.000101304		9.195	0.000117703		9.195	6.2899e-05
9.2	2.14933e-05		9.2	9.70677e-05		9.2	-1.28137e-05
9.205	5.19382e-05		9.205	9.93201e-05		9.205	-3.73004e-05
9.21	3.96586e-05		9.21	9.39432e-05		9.21	-4.92894e-05
9.215	7.31552e-05		9.215	-0.000132032		9.215	-5.4303e-05
9.22	5.31008e-05		9.22	-0.000158989		9.22	-2.20416e-05
9.225	6.46539e-05		9.225	-0.000152958		9.225	-1.89172e-05
9.23	6.05122e-05		9.23	0.000208239		9.23	-4.6819e-05
9.235	6.45812e-05		9.235	0.000209256		9.235	-4.50751e-05
9.24	0.000259748		9.24	0.000198502		9.24	-4.30406e-05
9.245	0.000258876		9.245	0.000196904		9.245	-2.39308e-05
9.25	0.000294335		9.25	0.000198066		9.25	-7.98797e-05
9.255	0.00028656		9.255	0.000220519		9.255	-7.70459e-05
9.26	0.000315552		9.26	0.000210709		9.26	-7.06517e-05
9.265	0.000317514		9.265	0.000205042		9.265	-5.21232e-05
9.27	0.000326233		9.27	0.000207149		9.27	-4.92168e-05
9.275	0.000339457		9.275	0.000195233		9.275	-8.32221e-05
9.28	0.000343381		9.28	0.000196758		9.28	-8.0243e-05
9.285	0.000336914		9.285	0.000194797		9.285	-4.71823e-05
9.29	0.000183963		9.29	0.000190437		9.29	-0.000108799
9.295	0.000183164		9.295	0.000161736		9.295	-9.76816e-05
9.3	0.000188831		9.3	0.000168275		9.3	-9.11421e-05
9.305	8.52169e-05		9.305	0.000171981		9.305	-4.66736e-05
9.31	0.000268686		9.31	0.000168639		9.31	-4.04975e-05
9.315	0.00026142		9.315	0.000173216		9.315	-3.24321e-05
9.32	0.000224217		9.32	0.000169511		9.32	-2.43667e-05
9.325	0.00024369		9.325	0.000170964		9.325	1.13724e-06
9.33	0.000246524		9.33	0.000167476		9.33	-1.69653e-06
9.335	0.000247614		9.335	-0.00018958		9.335	-4.61298e-07
9.34	0.000236788		9.34	-0.000193939		9.34	4.02288e-05
9.345	3.98765e-05		9.345	-0.000197572		9.345	4.16094e-05
9.35	4.09664e-05		9.35	-0.000201133		9.35	-7.1461e-06
9.355	0.000102002		9.355	-0.000194884		9.355	-1.65194e-05
9.36	0.000106143		9.36	-0.000237318		9.36	9.27526e-06
9.365	4.59074e-05		9.365	-0.000236664		9.365	6.00552e-06
9.37	5.01217e-05		9.37	-0.000224457		9.37	-1.43395e-05
9.375	4.43815e-05		9.375	-0.000223367		9.375	-1.69553e-05
9.38	6.23288e-05		9.38	-0.000224675		9.38	1.43615e-05
9.385	0.000122274		9.385	-0.000220969		9.385	-5.62022e-06
9.39	0.000127142		9.39	-0.000219298		9.39	-3.3304e-05
9.395	0.000126416		9.395	-0.000219516		9.395	-2.61833e-05
9.4	0.000110212		9.4	-0.000222568		9.4	9.00015e-05
9.405	9.94585e-05		9.405	-0.000228453		9.405	0.000108167
9.41	8.4563e-05		9.41	-0.000232086		9.41	5.97019e-05
9.415	-0.000131167		9.415	-0.000205492		9.415	5.34531e-05
9.42	-0.000131966		9.42	-0.00020571		9.42	5.14186e-05
9.425	-0.000126226		9.425	-0.000213122		9.425	5.52696e-05
9.43	-0.000101885		9.43	-0.000214139		9.43	2.37248e-06
9.435	9.16838e-05		9.435	-0.000209779		9.435	-8.97263e-07
9.44	9.11751e-05		9.44	-0.000206437		9.44	-3.22241e-06
9.445	9.57528e-05		9.445	-0.000205056		9.445	-4.52204e-05
9.45	0.000100476		9.45	-0.000207817		9.45	-2.45847e-05
9.455	0.000101638		9.455	-0.000122005		9.455	-2.64012e-05
9.46	5.43527e-06		9.46	-8.50932e-05		9.46	-2.59653e-05
9.465	2.38351e-06		9.465	-8.61831e-05		9.465	-1.08518e-05
9.47	9.28629e-06		9.47	-8.7273e-05		9.47	-7.94537e-06
9.475	1.40819e-05		9.475	-0.000100788		9.475	-2.46574e-05
9.48	2.05487e-05		9.48	-0.00010493		9.48	-2.35675e-05
9.485	-1.41105e-05		9.485	-0.000110888		9.485	8.96382e-05
9.49	-7.44191e-05		9.49	-0.000107327		9.49	7.1255e-05
9.495	-2.57363e-05		9.495	-0.000104421		9.495	6.52968e-05
9.5	-2.53003e-05		9.5	-9.98434e-05		9.5	7.18363e-05
9.505	-2.13039e-05		9.505	-0.000100207		9.505	-2.71379e-06
9.51	-1.14221e-05		9.51	-0.000100861		9.51	-2.48027e-05
9.515	-3.79267e-06		9.515	-9.44665e-05		9.515	-2.99616e-05
9.52	-9.02425e-06		9.52	-0.000113068		9.52	5.883e-05
9.525	4.83052e-05		9.525	-0.000110089		9.525	6.02106e-05
9.53	5.08483e-05		9.53	-0.000103258		9.53	5.0692e-05
9.535	1.53898e-05		9.535	-0.000105584		9.535	8.25175e-05
9.54	-0.000161394		9.54	-0.000109144		9.54	0.00014021
9.545	-8.82973e-05		9.545	-5.76274e-05		9.545	0.000170873
9.55	-8.00866e-05		9.55	-5.3631e-05		9.55	0.000244915
9.555	-8.30657e-05		9.555	-4.71642e-05		9.555	0.000247385
9.56	-8.48822e-05		9.56	-0.000110525		9.56	0.000253489
9.565	-8.58268e-05		9.565	-0.000149761		9.565	0.000246876
9.57	-4.1213e-05		9.57	-0.000151069		9.57	0.00020684
9.575	-4.57907e-05		9.575	-0.000146346		9.575	0.000200809
9.58	-4.76072e-05		9.58	-0.000106819		9.58	0.000208511
9.585	-5.70531e-05		9.585	-0.000106674		9.585	0.000224933
9.59	-5.41467e-05		9.59	-0.000103186		9.59	8.26628e-05
9.595	-5.84337e-05		9.595	-9.29406e-05		9.595	0.000112381
9.6	-9.49821e-05		9.6	-9.40305e-05		9.6	0.000118775
9.605	-0.000101449		9.605	-9.10514e-05		9.605	0.00014239
9.61	-5.25481e-05		9.61	-8.93802e-05		9.61	9.23993e-05
9.615	-5.22575e-05		9.615	-4.93441e-05		9.615	0.000107222
9.62	-4.02684e-05		9.62	-5.31951e-05		9.62	0.000117467
9.625	-3.59088e-05		9.625	-5.76274e-05		9.625	4.77855e-05
9.63	-6.42465e-05		9.63	-5.93713e-05		9.63	0.000103516
9.635	-5.3638e-05		9.635	-3.87356e-05		9.635	0.00011318
9.64	-5.23301e-05		9.64	-4.22233e-05		9.64	9.10914e-05
9.645	-5.67625e-05		9.645	-3.59018e-05		9.645	3.38346e-05
9.65	-4.87698e-05		9.65	-5.9008e-05		9.65	-8.97263e-07
9.655	-2.15219e-05		9.655	-6.13331e-05		9.655	-7.39941e-05
9.66	-3.19124e-05		9.66	-6.47482e-05		9.66	-9.86262e-05
9.665	-2.88607e-05		9.665	-7.28862e-05		9.665	-8.97615e-05
9.67	0.000272827		9.67	-6.20597e-05		9.67	-7.99523e-05
9.675	0.000236642		9.675	-5.77001e-05		9.675	-8.26408e-05
9.68	0.000266433		9.68	-6.12604e-05		9.68	-8.01703e-05
9.685	0.000309013		9.685	-0.000100352		9.685	-5.45937e-05
9.69	0.00030923		9.69	-0.000100425		9.69	6.22351e-06
9.695	0.000330593		9.695	-9.76636e-05		9.695	1.1999e-07
9.7	0.000329866		9.7	-8.90896e-05		9.7	-6.15691e-05
9.705	0.000321292		9.705	-8.56018e-05		9.705	-7.37035e-05
9.71	0.000519366		9.71	-8.86536e-05		9.71	-9.20867e-05
9.715	0.000473589		9.715	-8.48752e-05		9.715	-9.6301e-05
9.72	0.00046596		9.72	-0.000113576		9.72	-0.000106837
9.725	0.000436896		9.725	-0.000113358		9.725	-0.00011047
9.73	0.00046487		9.73	-0.000114666		9.73	-6.01159e-05
9.735	0.000443944		9.735	-0.000118081		9.735	-0.000121587
9.74	0.000425052		9.74	-0.000136973		9.74	-0.000120424
9.745	0.000428612		9.745	-0.000133049		9.745	-0.000105747
9.75	0.000408849		9.75	-0.000134212		9.75	-9.58651e-05
9.755	0.00035181		9.755	1.50335e-05		9.755	-9.31039e-05
9.76	0.000328704		9.76	1.11825e-05		9.76	-8.08969e-05
9.765	0.000348831		9.765	1.81579e-05		9.765	-7.9589e-05
9.77	0.000372954		9.77	5.66025e-06		9.77	-8.74364e-05
9.775	7.35912e-05		9.775	-5.02091e-06		9.775	-9.37579e-05
9.78	6.32733e-05		9.78	-4.6576e-06		9.78	-8.80903e-05
9.785	3.10846e-05		9.785	-8.94459e-06		9.785	-9.10694e-05
9.79	3.71881e-05		9.79	-8.07266e-06		9.79	-0.000120424
9.795	4.48175e-05		9.795	-2.04181e-06		9.795	-0.000195338
9.8	2.05487e-05		9.8	-4.51228e-06		9.8	-0.000164457
9.805	0.000107596		9.805	-2.58019e-05		9.805	-0.000169834
9.81	0.000117333		9.81	-3.17601e-05		9.81	-0.000174266
9.815	-7.49277e-05		9.815	-3.23414e-05		9.815	-0.000170706
9.82	-8.16125e-05		9.82	-2.24595e-05		9.82	-0.000159225
9.825	-6.74436e-05		9.825	-3.82269e-05		9.825	-0.000139607
9.83	-5.29841e-05		9.83	2.30989e-05		9.83	-0.000145347
9.835	-8.23391e-05		9.835	2.40435e-05		9.835	1.94478e-05
9.84	-7.4855e-05		9.84	2.72405e-05		9.84	4.53877e-05
9.845	-2.9224e-05		9.845	2.72405e-05		9.845	3.68864e-05
9.85	-2.21032e-05		9.85	2.72405e-05		9.85	9.92921e-06
9.855	-2.60269e-05		9.855	8.21722e-05		9.855	1.13098e-05
9.86	-5.24755e-05		9.86	-9.37399e-05		9.86	2.16276e-05
9.865	-6.80976e-05		9.865	-8.77817e-05		9.865	9.78489e-05
9.87	-7.62356e-05		9.87	-7.06337e-05		9.87	9.10188e-05
9.875	-9.81065e-05		9.875	-4.10607e-05		9.875	8.33167e-05
9.88	-9.03318e-05		9.88	2.39051e-06		9.88	8.49879e-05
9.885	-7.51457e-05		9.885	-5.8859e-07		9.885	8.25175e-05
9.89	-7.57996e-05		9.89	7.11347e-06		9.89	8.50606e-05
9.895	-0.000133856		9.895	5.87823e-06		9.895	0.000126114
9.9	-0.000138651		9.9	3.48042e-06		9.9	0.000130692
9.905	2.52883e-06		9.905	1.73656e-06		9.905	0.000100973
9.91	-7.936e-05		9.91	3.17455e-05		9.91	9.64683e-05
9.915	-9.67986e-05		9.915	5.14366e-05		9.915	0.000165496
9.92	-4.77525e-05		9.92	5.27445e-05		9.92	0.000162154
9.925	0.000149812		9.925	4.19907e-05		9.925	0.000160701
9.93	0.000139422		9.93	4.81669e-05		9.93	0.000134833
9.935	0.000128087		9.935	1.33623e-05		9.935	0.000135342
9.94	0.000136152		9.94	1.53968e-05		9.94	-9.2886e-05
9.945	0.000131502		9.945	2.83304e-05		9.945	-0.00011294
9.95	0.000117333		9.95	8.8639e-05		9.95	-0.000122604
9.955	0.000102292		9.955	8.95836e-05		9.955	-0.000129216
9.96	9.08845e-05		9.96	3.21815e-05		9.96	-0.000143022
9.965	8.87773e-05		9.965	3.69044e-05		9.965	-9.73183e-05
9.97	9.78599e-05		9.97	3.55239e-05		9.97	-0.000178916
9.975	0.000319476		9.975	1.3217e-05		9.975	-0.000180442
9.98	0.00030923		9.98	-2.15876e-05		9.98	-0.00017601
9.985	0.000313445		9.985	-6.83812e-05		9.985	0.000151037
[truncated: 70,029 more rows]

## Sheet: b
02:01:00			03:01:00			04:01:00
Time / s	ECL intensity		Time / s	ECL intensity		Time / s	ECL intensity
0			0			0
0.005			0.005			0.005
0.01			0.01			0.01
0.015			0.015			0.015
0.02			0.02			0.02
0.025			0.025			0.025
0.03			0.03			0.03
0.035			0.035			0.035
0.04			0.04			0.04
0.045			0.045			0.045
0.05			0.05			0.05
0.055			0.055			0.055
0.06			0.06			0.06
0.065			0.065			0.065
0.07			0.07			0.07
0.075			0.075			0.075
0.08			0.08			0.08
0.085			0.085			0.085
0.09			0.09			0.09
0.095	0.000132888		0.095	-5.31029e-05		0.095	-7.95852e-05
0.1	0.000137538		0.1	-4.71071e-06		0.1	-0.00014498
0.105	0.000205549		0.105	5.55978e-05		0.105	-9.97849e-05
0.11	0.000200245		0.11	5.90129e-05		0.11	-0.000112137
0.115	0.000165004		0.115	7.77594e-05		0.115	-0.000130956
0.12	0.000135794		0.12	5.67604e-05		0.12	-0.00011468
0.125	0.000134777		0.125	5.51619e-05		0.125	-0.000123618
0.13	8.28973e-05		0.13	1.67969e-05		0.13	-0.000131974
0.135	0.000214196		0.135	4.34635e-05		0.135	-0.000101965
0.14	0.000180626		0.14	4.49893e-05		0.14	-9.70238e-05
0.145	0.000216085		0.145	5.03663e-05		0.145	-0.000123545
0.15	0.000259245		0.15	3.11111e-05		0.15	-0.000118313
0.155	0.000275594		0.155	-1.40113e-05		0.155	-0.000108068
0.16	0.000302188		0.16	-4.43109e-05		0.16	-9.43354e-05
0.165	0.000282133		0.165	-5.521e-05		0.165	-0.000118459
0.17	-2.95092e-05		0.17	-7.98421e-05		0.17	-0.00012231
0.175	-3.69932e-05		0.175	-7.75169e-05		0.175	-0.000122092
0.18	-3.75745e-05		0.18	-8.07867e-05		0.18	-0.000111774
0.185	-3.37235e-05		0.185	0.000164662		0.185	-9.34634e-05
0.19	-2.84919e-05		0.19	0.000158122		0.19	-8.27096e-05
0.195	-7.29604e-05		0.195	0.0001922		0.195	-9.78957e-05
0.2	-7.55762e-05		0.2	0.000236523		0.2	-0.000108504
0.205	4.43143e-05		0.205	0.000194743		0.205	-8.2637e-05
0.21	1.69938e-05		0.21	0.000194816		0.21	-0.000118459
0.215	2.93462e-05		0.215	0.000192782		0.215	-0.000114026
0.22	4.32244e-05		0.22	0.000200847		0.22	-0.000111338
0.225	4.19892e-05		0.225	0.000193726		0.225	-0.000122891
0.23	0.000103242		0.23	0.000205497		0.23	-0.000150648
0.235	9.4741e-05		0.235	0.000246405		0.235	-0.000151374
0.24	-3.6194e-05		0.24	0.000226424		0.24	-0.00016874
0.245	-5.14527e-05		0.245	0.000228531		0.245	-0.000164816
0.25	-6.67115e-05		0.25	0.000272781		0.25	-9.8695e-05
0.255	-0.000114886		0.255	0.000261374		0.255	-2.50895e-05
0.26	5.09265e-05		0.26	0.000256142		0.26	-5.68907e-06
0.265	7.62851e-05		0.265	0.000253308		0.265	-1.72422e-05
0.27	4.54769e-05		0.27	0.00029269		0.27	-1.79688e-05
0.275	5.78292e-05		0.275	0.000262827		0.275	-7.79623e-06
0.28	7.28701e-05		0.28	0.000278376		0.28	-1.11143e-06
0.285	6.61126e-05		0.285	0.000281065		0.285	-1.4917e-05
0.29	6.30608e-05		0.29	3.70693e-05		0.29	-3.71512e-05
0.295	5.92825e-05		0.295	3.19104e-05		0.295	-3.67153e-05
0.3	6.02997e-05		0.3	-5.05597e-05		0.3	-3.34455e-05
0.305	5.41235e-05		0.305	-8.06413e-05		0.305	-3.60613e-05
0.31	-3.18343e-05		0.31	2.7914e-05		0.31	-2.90132e-05
0.315	-7.71747e-05		0.315	2.29004e-05		0.315	-4.15836e-05
0.32	-7.64481e-05		0.32	2.31911e-05		0.32	-3.35182e-05
0.325	-2.62462e-06		0.325	5.47259e-05		0.325	-2.41933e-06
0.33	-3.19796e-05		0.33	6.39538e-05		0.33	-1.20106e-05
0.335	-8.61847e-05		0.335	5.8141e-05		0.335	-1.97126e-05
0.34	0.000300735		0.34	1.09114e-05		0.34	-7.28761e-06
0.345	0.000310907		0.345	1.2074e-05		0.345	2.06142e-05
0.35	0.000437264		0.35	1.01848e-05		0.35	5.50071e-06
0.355	0.000506728		0.355	-4.69267e-05		0.355	-5.48805e-05
0.36	0.00054691		0.36	2.65335e-05		0.36	-0.000126088
0.365	0.0003989		0.365	2.76234e-05		0.365	-0.000148758
0.37	0.000391125		0.37	6.94034e-05		0.37	-0.000152101
0.375	0.000473595		0.375	0.000420646		0.375	-0.00012449
0.38	0.000499244		0.38	0.000422535		0.38	-0.000121801
0.385	0.00049176		0.385	0.000466859		0.385	-8.65606e-05
0.39	0.00048493		0.39	0.000462208		0.39	-7.77687e-05
0.395	0.000484567		0.395	0.000479647		0.395	-6.28005e-05
0.4	0.000644057		0.4	0.000482699		0.4	0.000112894
0.405	0.000627563		0.405	0.000508711		0.405	9.02233e-05
0.41	0.00062473		0.41	0.00049665		0.41	0.000200886
0.415	0.000597482		0.415	0.000414906		0.415	0.000159614
0.42	0.000645293		0.42	0.000450292		0.42	0.000181267
0.425	0.000696882		0.425	0.000480882		0.425	0.000269114
0.43	0.000621242		0.43	0.000473616		0.43	0.000251966
0.435	0.00062255		0.435	0.00046773		0.435	0.000260904
0.44	0.000617464		0.44	0.000446296		0.44	0.000276526
0.445	0.000230254		0.445	0.000445496		0.445	0.000266426
0.45	0.000240208		0.45	0.000460682		0.45	0.000244264
0.455	0.000140517		0.455	0.000456613		0.455	0.000218978
0.46	5.24523e-05		0.46	0.000458793		0.46	0.000230459
0.465	2.49139e-05		0.465	0.000442154		0.465	0.000227116
0.47	1.17622e-05		0.47	0.000448039		0.47	0.000227116
0.475	-2.36236e-05		0.475	0.000409311		0.475	0.000232057
0.48	-8.18977e-05		0.48	3.37269e-05		0.48	0.000494073
0.485	-0.000115976		0.485	3.25643e-05		0.485	0.000489931
0.49	-0.000126293		0.49	-1.98968e-05		0.49	0.000489858
0.495	-6.35145e-05		0.495	0.000193726		0.495	0.000636415
0.5	2.02568e-06		0.5	0.000173599		0.5	0.000656034
0.505	-0.000160589		0.505	0.000174762		0.505	0.000469804
0.51	-0.000160953		0.51	9.85404e-05		0.51	0.000531493
0.515	-0.000155067		0.515	9.96303e-05		0.515	0.000444518
0.52	-0.000153251		0.52	9.1783e-05		0.52	0.000484699
0.525	-0.000167856		0.525	5.42173e-05		0.525	0.000470821
0.53	-0.000227074		0.53	8.69147e-05		0.53	0.000403174
0.535	-0.000250616		0.535	3.80866e-05		0.535	0.000532946
0.54	-0.000233541		0.54	4.1211e-05		0.54	0.000563827
0.545	-0.000212615		0.545	4.37541e-05		0.545	0.000554817
0.55	-0.000183332		0.55	4.40448e-05		0.55	0.00054944
0.555	-0.000101153		0.555	7.58702e-05		0.555	0.000575598
0.56	-0.000113578		0.56	8.13198e-05		0.56	0.000579812
0.565	4.73661e-05		0.565	7.71781e-05		0.565	0.000563609
0.57	0.000259391		0.57	9.90491e-05		0.57	0.000581411
0.575	0.000216593		0.575	0.000105007		0.575	0.000579159
0.58	0.000271162		0.58	0.00010043		0.58	0.000626243
0.585	0.000268328		0.585	9.20736e-05		0.585	0.000373383
0.59	0.000287874		0.59	9.08384e-05		0.59	0.000394745
0.595	0.000291797		0.595	8.35723e-05		0.595	0.0004241
0.6	0.00029543		0.6	0.000123972		0.6	0.000274201
0.605	0.00026266		0.605	0.000138722		0.605	0.000242957
0.61	0.000255249		0.61	0.000152237		0.61	0.000253056
0.615	0.000275957		0.615	0.000147078		0.615	0.000188969
0.62	0.000267747		0.62	0.000148676		0.62	0.000164119
0.625	0.000328273		0.625	0.000204916		0.625	0.000188461
0.63	0.000305385		0.63	0.00021102		0.63	0.000191077
0.635	0.00036395		0.635	0.000154489		0.635	0.000175091
0.64	0.000390979		0.64	0.000256723		0.64	4.00146e-05
0.645	0.000393668		0.645	0.000253235		0.645	1.28638e-06
0.65	0.000370271		0.65	0.000310856		0.65	-7.94156e-06
0.655	0.000333432		0.655	0.000364625		0.655	-4.74448e-06
0.66	0.000263532		0.66	0.000314707		0.66	-2.47262e-05
0.665	0.000346002		0.665	0.000315288		0.665	-2.90132e-05
0.67	0.000257356		0.67	0.0003219		0.67	1.4438e-05
0.675	3.1308e-05		0.675	0.000246042		0.675	2.13408e-05
0.68	4.94732e-05		0.68	0.000235361		0.68	2.72263e-05
0.685	1.80769e-06		0.685	0.000248222		0.685	-2.3273e-05
0.69	3.45778e-05		0.69	0.000274598		0.69	-5.95308e-05
0.695	1.56133e-05		0.695	0.000383952		0.695	-7.79867e-05
0.7	5.77566e-05		0.7	0.000405533		0.7	-0.000146143
0.705	7.36693e-05		0.705	0.000154853		0.705	-1.31731e-05
0.71	0.00010099		0.71	0.000147659		0.71	-1.68062e-05
0.715	0.000147202		0.715	0.000347477		0.715	-1.92767e-05
0.72	0.000138628		0.72	0.000351255		0.72	-1.23012e-05
0.725	0.000142625		0.725	0.00034566		0.725	-9.9034e-06
0.73	7.34513e-05		0.73	0.000296759		0.73	-7.77687e-05
0.735	8.53677e-05		0.735	0.000293272		0.735	-8.11111e-05
0.74	3.34878e-05		0.74	0.000320955		0.74	1.43653e-05
0.745	2.18621e-05		0.745	0.000236305		0.745	1.59639e-05
0.75	6.62579e-05		0.75	0.000256578		0.75	1.26215e-05
0.755	8.13714e-05		0.755	0.000233108		0.755	9.95239e-05
0.76	0.000341061		0.76	0.000181301		0.76	0.000106354
0.765	0.00036206		0.765	0.000228167		0.765	9.53822e-05
0.77	0.000292669		0.77	0.000224316		0.77	0.000260976
0.775	0.000220662		0.775	0.000216469		0.775	0.000260032
0.78	0.000226403		0.78	0.000215379		0.78	0.000235763
0.785	0.000254159		0.785	0.000215379		0.785	0.000286262
0.79	0.000255322		0.79	0.000218431		0.79	0.000284083
0.795	0.000261425		0.795	0.000200048		0.795	0.000289387
0.8	0.000261934		0.8	9.25096e-05		0.8	0.000328987
0.805	0.000253723		0.805	6.88221e-05		0.805	0.000328551
0.81	0.000197266		0.81	6.31546e-05		0.81	0.000190786
0.815	0.000170018		0.815	6.30093e-05		0.815	0.000238379
0.82	0.000137538		0.82	-0.000147925		0.82	0.000258579
0.825	0.000191089		0.825	-0.000151558		0.825	0.000265118
0.83	0.00019029		0.83	-0.000150396		0.83	0.000297452
0.835	0.000186948		0.835	-0.000174519		0.835	0.000304646
0.84	0.000242315		0.84	7.4199e-05		0.84	0.00035391
0.845	0.000276684		0.845	4.5498e-05		0.845	0.000252257
0.85	0.000302115		0.85	2.45716e-05		0.85	0.000236635
0.855	0.000246094		0.855	0.000115616		0.855	0.00025371
0.86	0.000233959		0.86	7.53616e-05		0.86	0.000202702
0.865	-4.58647e-06		0.865	7.56522e-05		0.865	0.000192457
0.87	-2.63847e-05		0.87	2.63882e-05		0.87	0.000183375
0.875	-5.53038e-05		0.875	2.31184e-05		0.875	2.54098e-05
0.88	-5.73383e-05		0.88	6.56977e-05		0.88	6.93696e-05
0.885	-5.2034e-05		0.885	6.68603e-05		0.885	6.75531e-05
0.89	-7.76833e-05		0.89	7.02027e-05		0.89	1.13862e-05
0.895	-9.32328e-05		0.895	5.55978e-05		0.895	1.33481e-05
0.9	-5.86462e-05		0.9	5.59611e-05		0.9	1.56006e-05
0.905	-5.59577e-05		0.905	5.47259e-05		0.905	-2.74147e-05
0.91	-2.82739e-05		0.91	5.60338e-05		0.91	-3.02485e-05
0.915	-4.50586e-05		0.915	8.00846e-05		0.915	-3.29369e-05
0.92	-4.12802e-05		0.92	0.000306569		0.92	-6.73055e-05
0.925	-4.65845e-05		0.925	0.000328149		0.925	-9.9131e-05
0.93	-0.000108928		0.93	0.000329384		0.93	-0.000116352
0.935	-0.000110308		0.935	0.000330111		0.935	-0.000149776
0.94	-4.68751e-05		0.94	0.000338176		0.94	-0.000135752
0.945	-0.000108274		0.945	0.000129494		0.945	-0.000194389
0.95	-0.000143223		0.95	0.000121429		0.95	-0.000196642
0.955	-0.00018217		0.955	0.00012419		0.955	-0.000192282
0.96	-0.000165748		0.96	1.17833e-05		0.96	-0.000163945
0.965	-0.000111107		0.965	1.6361e-05		0.965	-0.000169394
0.97	-6.08987e-05		0.97	1.6361e-05		0.97	-0.000174989
0.975	-9.54126e-05		0.975	5.0003e-05		0.975	-0.000170557
0.98	-6.59123e-05		0.98	7.78321e-05		0.98	-0.000164816
0.985	-6.13346e-05		0.985	3.90312e-05		0.985	-0.000240529
0.99	9.80039e-06		0.99	7.78321e-05		0.99	-0.000152173
0.995	5.93551e-05		0.995	7.73234e-05		0.995	-6.17106e-05
1	0.000164495		1	7.70328e-05		1	-6.58523e-05
1.005	8.81288e-05		1.005	6.87495e-05		1.005	-2.34183e-05
1.01	8.52951e-05		1.01	6.80229e-05		1.01	-2.29824e-05
1.015	7.83196e-05		1.015	6.96941e-05		1.015	-8.20787e-07
1.02	0.000141026		1.02	5.23281e-05		1.02	5.40382e-05
1.025	0.000285694		1.025	-0.000176118		1.025	4.13952e-05
1.03	0.000314322		1.03	-0.00020293		1.03	5.01872e-05
1.035	0.000342297		1.035	-0.00021085		1.035	4.7862e-05
1.04	0.00034731		1.04	-0.000180477		1.04	5.00418e-05
1.045	0.00031454		1.045	-0.000179242		1.045	3.0714e-05
1.05	0.000311343		1.05	-0.0002155		1.05	2.78076e-05
1.055	0.000781822		1.055	-0.000215791		1.055	3.28939e-05
1.06	0.000802967		1.06	-0.000218188		1.06	0.00012837
1.065	0.000784148		1.065	-0.000191885		1.065	8.36112e-05
1.07	0.000760751		1.07	-0.000191304		1.07	6.12316e-05
1.075	0.00075937		1.075	-0.000188906		1.075	6.5228e-05
1.08	0.000799842		1.08	-0.000217462		1.08	6.61726e-05
1.085	0.000799043		1.085	-0.000236063		1.085	0.000150532
1.09	0.000799624		1.09	-0.000239187		1.09	0.000148352
1.095	0.000784438		1.095	-0.000233084		1.095	6.15223e-05
1.1	0.000731468		1.1	-0.000231195		1.1	-2.54528e-05
1.105	0.000632068		1.105	-0.000230831		1.105	-2.25464e-05
1.11	0.000629598		1.11	-0.000233447		1.11	-7.21738e-05
1.115	0.00066651		1.115	-0.000235409		1.115	-7.26098e-05
1.12	0.00061601		1.12	-0.000230395		1.12	-7.94399e-05
1.125	0.000608962		1.125	-0.000226544		1.125	-0.000130884
1.13	0.000498954		1.13	-0.000229596		1.13	-0.000135461
1.135	0.000498736		1.135	-0.000225455		1.135	-9.9131e-05
1.14	0.000480861		1.14	-0.000207071		1.14	-8.51801e-05
1.145	0.000488999		1.145	-0.000241367		1.145	-8.65606e-05
1.15	0.000469526		1.15	-0.000239841		1.15	-8.30003e-05
1.155	0.000518645		1.155	-0.00022233		1.155	0.000194782
1.16	5.12898e-05		1.16	-0.000201186		1.16	0.000188824
1.165	4.31517e-05		1.165	-0.00014422		1.165	9.85793e-05
1.17	0.000154759		1.17	-0.000169869		1.17	0.000123429
1.175	0.000111744		1.175	-5.82618e-05		1.175	0.000122485
1.18	5.89192e-05		1.18	-6.19675e-05		1.18	0.000130114
1.185	2.2952e-05		1.185	-7.01782e-05		1.185	0.000179015
1.19	1.36514e-05		1.19	-7.54824e-05		1.19	8.25939e-05
1.195	3.69688e-06		1.195	-7.1922e-05		1.195	8.15767e-05
1.2	-5.66843e-05		1.2	-0.000116608		1.2	8.23759e-05
1.205	-6.02447e-05		1.205	-0.000107599		1.205	0.000116454
1.21	4.27816e-06		1.21	-0.000109488		1.21	0.000111368
1.215	4.802e-05		1.215	-9.24124e-05		1.215	0.000212875
1.22	1.24888e-05		1.22	-9.15405e-05		1.22	0.000259378
1.225	0.000172779		1.225	-6.8725e-05		1.225	0.000265336
1.23	0.000110436		1.23	-7.39565e-05		1.23	0.000308061
1.235	4.44596e-05		1.235	-6.40747e-05		1.235	0.000317071
1.24	7.3742e-05		1.24	-6.58185e-05		1.24	0.000282048
1.245	0.000113342		1.245	-2.34572e-05		1.245	0.000329568
1.25	0.000108329		1.25	-2.49104e-05		1.25	0.000342066
1.255	0.000106149		1.255	-2.46925e-05		1.255	0.000342793
1.26	6.42961e-05		1.26	-3.14499e-05		1.26	7.47465e-05
1.265	6.68392e-05		1.265	-5.07051e-05		1.265	8.88428e-05
1.27	5.57221e-05		1.27	-0.000108979		1.27	8.31752e-05
1.275	-4.93456e-05		1.275	-0.000107599		1.275	6.14496e-05
1.28	-2.71113e-05		1.28	-0.000217026		1.28	7.04596e-05
1.285	2.60038e-05		1.285	-0.000183239		1.285	9.58182e-05
1.29	0.000141389		1.29	-0.000180477		1.29	4.15405e-05
1.295	0.000122715		1.295	-0.000180913		1.295	4.45923e-05
1.3	0.000136158		1.3	-0.000141822		1.3	4.05233e-05
1.305	0.000177356		1.305	-0.000146908		1.305	7.30753e-05
1.31	0.000168564		1.31	-0.000162821		1.31	3.42744e-05
1.315	0.000136303		1.315	-0.000161368		1.315	4.30664e-05
1.32	0.000103242		1.32	-0.000163402		1.32	-4.73964e-05
1.325	0.000146476		1.325	-0.000155918		1.325	-9.12836e-05
1.33	8.12919e-06		1.33	-0.000190868		1.33	-9.54009e-06
1.335	9.65507e-06		1.335	-0.000190432		1.335	-4.74691e-05
1.34	5.66667e-05		1.34	-0.000197335		1.34	-4.12929e-05
1.345	2.64397e-05		1.345	-0.000187453		1.345	-9.66109e-07
1.35	1.42327e-05		1.35	-0.000223711		1.35	-5.48078e-05
1.355	4.8456e-05		1.355	-4.41656e-05		1.355	-6.72328e-05
1.36	6.75658e-05		1.36	-1.18315e-05		1.36	-5.76416e-05
1.365	5.6594e-05		1.365	-2.14227e-05		1.365	-6.38904e-05
1.37	0.000122715		1.37	0.000257595		1.37	-5.39359e-05
1.375	0.000149673		1.375	0.000284698		1.375	-5.05935e-05
1.38	0.000159627		1.38	0.000308966		1.38	-5.22647e-05
1.385	0.00021623		1.385	0.0003918		1.385	0.000106209
1.39	0.000158901		1.39	0.000364189		1.39	7.17675e-05
1.395	4.13352e-05		1.395	0.000370583		1.395	9.29844e-05
1.4	5.20164e-05		1.4	0.000370656		1.4	8.62996e-05
1.405	6.66212e-05		1.405	0.000328222		1.405	0.000109914
1.41	3.66849e-05		1.41	0.000335052		1.41	0.000112312
1.415	0.000127802		1.415	0.000338176		1.415	0.000118997
1.42	0.00013514		1.42	0.000392962		1.42	0.000153002
1.425	0.00014415		1.425	0.000388312		1.425	0.00014639
1.43	9.67755e-05		1.43	0.000382354		1.43	0.000149006
1.435	8.44231e-05		1.435	0.000380537		1.435	0.000168043
1.44	0.00010673		1.44	0.000377922		1.44	0.000164555
1.445	5.65214e-05		1.445	0.000384534		1.445	0.000166735
1.45	6.33515e-05		1.45	0.000373271		1.45	0.000117181
1.455	0.000109636		1.455	0.000352272		1.455	0.000522338
1.46	0.000116321		1.46	0.000176796		1.46	0.000524082
1.465	0.000127947		1.465	0.00013785		1.465	0.000507733
1.47	0.000125259		1.47	0.000135089		1.47	0.000510494
1.475	0.000433631		1.475	-9.21218e-05		1.475	0.000487606
1.48	0.000417864		1.48	-0.000116536		1.48	0.000504608
1.485	0.000398246		1.485	-8.93607e-05		1.485	0.000511148
1.49	0.000337356		1.49	-0.000176045		1.49	0.000360449
1.495	0.000354431		1.495	-0.000123875		1.495	0.000399105
1.5	0.000360244		1.5	-0.000128598		1.5	0.000383919
1.505	0.000403477		1.505	-0.000108035		1.505	0.00039787
1.51	0.00037652		1.51	-9.16131e-05		1.51	0.00037767
1.515	0.000357047		1.515	-8.82707e-05		1.515	0.000339305
1.52	0.000282061		1.52	-5.26669e-05		1.52	0.000438996
1.525	0.000239627		1.525	-0.000101422		1.525	0.000401503
1.53	0.000259972		1.53	-0.000109124		1.53	0.000433255
1.535	0.000274795		1.535	-6.7853e-05		1.535	0.000427007
1.54	0.000283805		1.54	-6.87976e-05		1.54	0.000308642
1.545	0.000259536		1.545	-6.33481e-05		1.545	0.000319541
1.55	0.000263968		1.55	-5.57913e-05		1.55	0.00030341
1.555	0.000243696		1.555	-5.31029e-05		1.555	0.000308133
1.56	0.000210708		1.56	-4.67087e-05		1.56	-9.23009e-05
1.565	0.00016326		1.565	-7.14357e-07		1.565	-8.06751e-05
1.57	0.00042869		1.57	1.57574e-07		1.57	-8.32909e-05
1.575	0.000572632		1.575	7.93229e-06		1.575	-8.19104e-05
1.58	0.000200317		1.58	-3.87887e-05		1.58	-7.52255e-05
1.585	0.000194795		1.585	-3.78441e-05		1.585	-5.54618e-05
1.59	0.000191598		1.59	5.24008e-05		1.59	-4.97216e-05
1.595	0.000176702		1.595	0.000117069		1.595	-6.1638e-05
1.6	0.000157375		1.6	0.000117941		1.6	-8.87405e-05
1.605	0.000155631		1.605	0.000121501		1.605	-9.08476e-05
1.61	0.000116321		1.61	0.000103554		1.61	-0.000101529
1.615	0.000115013		1.615	9.12017e-05		1.615	8.92787e-05
1.62	0.000151562		1.62	8.38629e-05		1.62	0.000283865
1.625	0.000155776		1.625	4.90584e-05		1.625	0.000194637
1.63	0.000183242		1.63	0.000106896		1.63	0.000191876
1.635	0.000128092		1.635	0.000113727		1.635	0.000160341
1.64	0.000140953		1.64	9.01118e-05		1.64	0.000227116
1.645	0.000125331		1.645	9.85404e-05		1.645	0.000249496
1.65	0.000136448		1.65	9.46894e-05		1.65	0.000233147
1.655	0.000144804		1.655	8.09565e-05		1.655	0.000238524
1.66	0.00012693		1.66	0.000254761		1.66	0.000344972
1.665	8.95821e-05		1.665	0.000285642		1.665	0.000498941
1.67	0.000111308		1.67	0.000304679		1.67	0.000480994
1.675	-0.000180063		1.675	0.00030497		1.675	0.000485717
1.68	-0.000243568		1.68	0.000348494		1.68	0.000494363
1.685	-0.000248364		1.685	0.000359611		1.685	0.000489568
1.69	-0.000249672		1.69	0.000406259		1.69	0.000443937
1.695	-0.000236229		1.695	0.00026973		1.695	0.000425844
1.7	-0.00023187		1.7	0.000205207		1.7	0.000426571
1.705	-0.000234195		1.705	0.00014686		1.705	0.000423882
1.71	-0.000232451		1.71	0.000181447		1.71	0.000415671
1.715	-0.00023434		1.715	0.000222427		1.715	0.000473582
1.72	-0.000201788		1.72	0.000227877		1.72	0.000330295
1.725	-0.000236084		1.725	0.000248149		1.725	0.000133021
1.73	-0.000214286		1.73	0.000243499		1.73	0.000113765
1.735	-0.000234994		1.735	0.000181955		1.735	0.000115437
1.74	-0.000197864		1.74	0.000177813		1.74	0.000122485
1.745	-0.000205349		1.745	0.000163209		1.745	5.2803e-05
1.75	-0.000158555		1.75	0.000161901		1.75	5.01872e-05
1.755	-0.000172651		1.755	0.000185516		1.755	6.58093e-05
1.76	-0.000173814		1.76	0.000186969		1.76	9.75621e-05
1.765	-0.000111253		1.765	6.11577e-06		1.765	7.82586e-06
1.77	-0.000123532		1.77	-3.036e-05		1.77	-0.000154644
1.775	-0.000145403		1.775	-9.14678e-05		1.775	-0.000150212
1.78	-0.000147365		1.78	-9.03779e-05		1.78	-0.000146215
1.785	-0.000204913		1.785	3.68513e-05		1.785	-0.000114244
1.79	-0.000198591		1.79	7.66695e-05		1.79	-0.000120929
1.795	-0.000140608		1.795	3.51801e-05		1.795	-0.000116497
1.8	-6.39504e-05		1.8	5.8141e-05		1.8	-0.000113227
1.805	-4.63665e-05		1.805	5.82863e-05		1.805	-0.000111919
1.81	-4.57852e-05		1.81	7.57976e-05		1.81	-7.36997e-05
1.815	1.24162e-05		1.815	3.72873e-05		1.815	-4.18742e-05
1.82	3.63216e-05		1.82	-8.70706e-06		1.82	-9.92763e-05
1.825	2.89829e-05		1.825	-1.41566e-05		1.825	-0.000150502
1.83	3.03634e-05		1.83	-9.72431e-06		1.83	-0.000142146
1.835	2.41146e-05		1.835	-7.3265e-06		1.835	-7.88586e-05
1.84	5.45595e-05		1.84	3.736e-05		1.84	-6.76688e-05
1.845	4.92553e-05		1.845	7.23825e-05		1.845	-7.39903e-05
1.85	0.000268401		1.85	6.84588e-05		1.85	-7.50802e-05
1.855	0.000219136		1.855	6.91128e-05		1.855	-9.82591e-05
1.86	0.00026048		1.86	5.37813e-05		1.86	8.1722e-05
1.865	0.000254595		1.865	6.1774e-05		1.865	4.90246e-05
1.87	0.000242897		1.87	0.000128549		1.87	9.7998e-05
1.875	0.000256847		1.875	0.000152092		1.875	0.000123211
1.88	0.000328709		1.88	0.000156524		1.88	0.00013273
1.885	0.000329872		1.885	0.000300102		1.885	0.000178143
1.89	0.000316575		1.89	0.000129712		1.89	0.000132439
1.895	0.000307565		1.895	7.47803e-05		1.895	0.000147553
1.9	0.000253069		1.9	8.40809e-05		1.9	0.000225445
1.905	0.000186584		1.905	9.62879e-05		1.905	0.000418287
1.91	0.000191598		1.91	0.000227441		1.91	0.000409132
1.915	0.000212452		1.915	0.000215234		1.915	0.000369314
1.92	0.000174813		1.92	0.000263045		1.92	0.000421339
1.925	0.0001698		1.925	0.000268858		1.925	0.000431657
1.93	0.000273777		1.93	0.000266678		1.93	0.000489931
1.935	0.000283296		1.935	0.00024299		1.935	0.000498142
1.94	0.000265276		1.94	0.00029022		1.94	0.000444445
1.945	0.000740769		1.945	0.000237323		1.945	0.000457452
1.95	0.000962094		1.95	0.000201356		1.95	0.000454036
1.955	0.000723839		1.955	0.000200847		1.955	0.000463918
1.96	0.000726963		1.96	0.000197505		1.96	0.00046479
1.965	0.000693176		1.965	0.000286296		1.965	0.000279214
1.97	0.000680315		1.97	0.000278376		1.97	0.000280014
1.975	0.000622404		1.975	0.000244008		1.975	0.000221522
1.98	0.000615574		1.98	0.000228531		1.98	0.000199433
1.985	0.000547854		1.985	0.000256287		1.985	0.000201758
1.99	0.00054117		1.99	0.000192854		1.99	0.000157871
1.995	0.00052315		1.995	0.000210148		1.995	0.000167389
2	0.00053216		2	0.00021705		2	0.000159978
2.005	0.000533322		2.005	0.000204989		2.005	8.65903e-05
2.01	0.000504621		2.01	0.000162264		2.01	1.38567e-05
2.015	0.000499172		2.015	0.000119031		2.015	5.87612e-05
2.02	0.000545529		2.02	0.000138649		2.02	0.000100614
2.025	0.000601187		2.025	0.00011082		2.025	5.73079e-05
2.03	0.000564421		2.03	0.00010755		2.03	5.12044e-05
2.035	0.00044751		2.035	0.000188785		2.035	3.55097e-05
2.04	0.000454412		2.04	0.000190311		2.04	3.9724e-05
2.045	0.000444603		2.045	0.00013458		2.045	6.47193e-05
2.05	-4.23701e-05		2.05	0.000147514		2.05	3.89247e-05
2.055	-0.000180353		2.055	0.000363171		2.055	7.293e-05
2.06	-0.000170835		2.06	0.000373199		2.06	9.23305e-05
2.065	-0.000151797		2.065	0.000370292		2.065	9.16765e-05
2.07	-0.00015514		2.07	0.000272927		2.07	8.194e-05
2.075	-0.000153687		2.075	0.000273653		2.075	7.93242e-05
2.08	-0.000126584		2.08	0.00025418		2.08	7.46739e-05
2.085	-0.000129491		2.085	0.000248004		2.085	0.000186281
2.09	-9.66478e-05		2.09	0.000281428		2.09	0.000171604
2.095	-3.73565e-05		2.095	0.000220756		2.095	0.000167898
2.1	-2.71113e-05		2.1	0.000329747		2.1	0.000163248
2.105	-1.74474e-05		2.105	0.000323281		2.105	0.000166517
2.11	-2.72567e-05		2.11	0.00032299		2.11	0.000163538
2.115	-4.51381e-06		2.115	0.000330692		2.115	6.72625e-05
2.12	-1.861e-05		2.12	0.000244008		2.12	6.10136e-05
2.125	-3.42321e-05		2.125	0.000222282		2.125	2.44652e-05
2.13	-0.000109872		2.13	0.000246551		2.13	0.000103302
2.135	-8.21883e-05		2.135	0.000246914		2.135	0.000129606
2.14	-8.80738e-05		2.14	0.000172001		2.14	0.000117471
2.145	-9.16342e-05		2.145	0.000175997		2.145	0.000104828
2.15	-6.9836e-05		2.15	0.000198667		2.15	0.000102866
2.155	-7.66661e-05		2.155	0.000192709		2.155	0.000104901
2.16	-0.000175049		2.16	-1.91702e-05		2.16	9.71261e-05
2.165	-0.000183042		2.165	-2.70903e-05		2.165	7.07502e-05
2.17	-0.000209999		2.17	6.76972e-06		2.17	6.81344e-05
2.175	-0.000200262		2.175	8.15027e-06		2.175	7.10408e-05
2.18	-0.000189363		2.18	4.95319e-06		2.18	0.000135491
2.185	-0.000136393		2.185	2.3374e-06		2.185	0.00013709
2.19	-0.000145331		2.19	7.85963e-06		2.19	3.65269e-05
2.195	-0.000134286		2.195	-5.39748e-05		2.195	3.74715e-05
2.2	-0.000187474		2.2	-7.79529e-05		2.2	3.89247e-05
2.205	-0.000190162		2.205	-0.000188252		2.205	0.000129024
2.21	-0.000183042		2.21	-0.000188761		2.21	0.00012372
2.215	-7.84826e-05		2.215	-0.000165509		2.215	0.000126118
2.22	-8.62573e-05		2.22	-0.000168198		2.22	0.000142103
2.225	-8.85825e-05		2.225	-0.000167544		2.225	0.00010461
2.23	-0.00011445		2.23	-0.000160423		2.23	0.000101122
2.235	-0.000118155		2.235	-0.000198207		2.235	2.33026e-05
2.24	-0.000127456		2.24	-0.000198933		2.24	-8.93448e-07
2.245	-0.000126729		2.245	-0.000203148		2.245	-2.92312e-05
2.25	3.88648e-05		2.25	-0.000208234		2.25	-3.5916e-05
2.255	1.51773e-05		2.255	-0.000219642		2.255	-5.7133e-05
2.26	0.000162025		2.26	-0.000217534		2.26	-5.36453e-05
2.265	0.000156285		2.265	-0.000220804		2.265	-6.22192e-05
2.27	0.000176194		2.27	-0.000215863		2.27	-6.11293e-05
2.275	0.000180481		2.275	-0.000248851		2.275	-5.78596e-05
2.28	0.000171616		2.28	-0.00024282		2.28	7.51099e-05
2.285	0.000214849		2.285	-0.000243765		2.285	1.29848e-05
2.29	0.000204314		2.29	-0.000251322		2.29	7.09925e-06
2.295	0.000216521		2.295	-0.000255391		2.295	-7.43293e-06
2.3	0.00020475		2.3	-0.00025045		2.3	-6.75465e-07
2.305	0.000360462		2.305	-0.000201622		2.305	9.71504e-06
2.31	0.000353268		2.31	-0.000223493		2.31	-8.30729e-05
2.315	0.000351815		2.315	-0.000225309		2.315	-2.70514e-05
2.32	0.000261207		2.32	-0.000247761		2.32	-1.73148e-05
2.325	0.000341134		2.325	-0.0002349		2.325	-5.08841e-05
2.33	0.000360753		2.33	-0.0002357		2.33	-1.23739e-05
2.335	0.00035741		2.335	-0.000243474		2.335	1.0587e-05
2.34	0.000385094		2.34	-0.000250377		2.34	-1.81141e-05
2.345	0.000433922		2.345	-0.000251394		2.345	-2.53075e-05
2.35	0.000429853		2.35	-0.000245945		2.35	-3.15563e-05
2.355	0.000283877		2.355	-0.000248125		2.355	-3.03938e-05
2.36	0.000321152		2.36	-0.000250377		2.36	-2.37816e-05
2.365	0.000167257		2.365	-0.000245291		2.365	-2.31277e-05
2.37	0.000163987		2.37	-0.000245073		2.37	-3.88224e-05
2.375	0.000156285		2.375	-0.000245		2.375	-4.05663e-05
2.38	0.000163769		2.38	-0.000225673		2.38	-3.40268e-05
2.385	0.00016188		2.385	-0.000234973		2.385	-0.000155516
2.39	0.000116903		2.39	-0.000231267		2.39	-0.000154571
2.395	0.000108837		2.395	5.6798e-06		2.395	-0.000116061
2.4	0.000128892		2.4	3.29276e-05		2.4	-0.000105452
2.405	9.00907e-05		2.405	5.21101e-05		2.405	-9.0993e-05
2.41	-2.91527e-06		2.41	1.32015e-06		2.41	-0.000108359
2.415	6.82198e-05		2.415	-1.07766e-06		2.415	-8.64153e-05
2.42	4.8892e-05		2.42	3.14018e-05		2.42	-0.000136915
2.425	4.02453e-05		2.425	2.7914e-05		2.425	-5.60431e-05
2.43	-1.98453e-05		2.43	1.94854e-05		2.43	-5.55344e-05
2.435	-4.8837e-05		2.435	1.79595e-05		2.435	-9.24462e-05
2.44	-1.9046e-05		2.44	1.25099e-05		2.44	-0.000113227
2.445	-4.05536e-05		2.445	1.9558e-05		2.445	-0.000118967
2.45	-9.425e-05		2.45	3.35089e-05		2.45	-0.000123036
2.455	-9.33054e-05		2.455	0.000113363		2.455	-0.000111265
2.46	-0.000117066		2.46	0.000113073		2.46	-8.92491e-05
2.465	-0.00012484		2.465	0.000112637		2.465	-9.83317e-05
2.47	-0.000124913		2.47	0.000142936		2.47	-0.000104944
2.475	-0.00012702		2.475	0.000189439		2.475	-0.000105089
2.48	-0.000138573		2.48	0.000190529		2.48	-0.000100366
2.485	-0.000145185		2.485	0.000175125		2.485	-8.99757e-05
2.49	-9.10529e-05		2.49	0.000178831		2.49	-9.33908e-05
2.495	-9.59212e-05		2.495	0.000172945		2.495	-3.67153e-05
2.5	-0.000141625		2.5	-6.04416e-05		2.5	-7.05753e-05
2.505	-0.000155285		2.505	-8.115e-05		2.505	-8.64153e-05
2.51	-0.000157392		2.51	-8.5437e-05		2.51	-9.15743e-05
2.515	-0.000195685		2.515	-7.17767e-05		2.515	0.00031569
2.52	-0.000210653		2.52	-7.06141e-05		2.52	0.000300649
2.525	-0.000208328		2.525	-6.81787e-06		2.525	0.000298251
2.53	-0.000173378		2.53	-2.09491e-06		2.53	0.000208007
2.535	-0.000132542		2.535	-2.16758e-06		2.535	0.000204737
2.54	-7.80466e-05		2.54	1.58523e-05		2.54	0.000204519
2.545	-0.000134867		2.545	1.54164e-05		2.545	0.000207934
2.55	-0.00013712		2.55	4.15392e-06		2.55	0.000206335
2.555	-0.000123096		2.555	3.92491e-05		2.555	0.000203792
2.56	-0.000113142		2.56	-3.90067e-05		2.56	0.000257707
2.565	-0.000123096		2.565	-3.74081e-05		2.565	0.000238452
2.57	-0.000135303		2.57	-3.27578e-05		2.57	0.000230967
2.575	-0.000127965		2.575	-5.31755e-05		2.575	0.000233729
2.58	-0.000104205		2.58	-0.000100841		2.58	0.000273547
2.585	-3.91004e-05		2.585	-0.000104256		2.585	0.000274055
2.59	-4.455e-05		2.59	-4.05676e-06		2.59	0.000285173
2.595	-1.66482e-05		2.595	4.74598e-05		2.595	0.000289242
2.6	3.88648e-05		2.6	5.18195e-05		2.6	0.000256253
2.605	3.18166e-05		2.605	5.26914e-05		2.605	0.000347661
2.61	6.93097e-05		2.61	4.96396e-05		2.61	0.000347516
2.615	0.00056057		2.615	0.000109149		2.615	0.000338433
2.62	0.000542695		2.62	0.00014359		2.62	-6.04027e-05
2.625	0.000508399		2.625	0.000145479		2.625	2.323e-05
2.63	0.000539644		2.63	7.67422e-05		2.63	1.51646e-05
2.635	0.000494376		2.635	7.37631e-05		2.635	0.000223338
2.64	0.000452015		2.64	7.55069e-05		2.64	0.000237943
2.645	0.000454122		2.645	0.000116197		2.645	0.000349841
2.65	0.000452887		2.65	0.000131964		2.65	0.000337779
2.655	0.000442569		2.655	0.000142355		2.655	0.000343955
2.66	0.000477591		2.66	9.31635e-05		2.66	0.000372366
2.665	0.000468		2.665	8.74233e-05		2.665	0.000315545
2.67	0.00047127		2.67	9.67239e-05		2.67	0.000311621
2.675	0.000450053		2.675	9.20736e-05		2.675	0.000330658
2.68	0.000439444		2.68	7.42717e-05		2.68	0.000326226
2.685	0.000459208		2.685	7.0784e-05		2.685	0.000314673
2.69	0.000446202		2.69	7.33998e-05		2.69	0.000321358
2.695	0.000444095		2.695	-4.85603e-06		2.695	0.000310313
2.7	0.000403114		2.7	-5.61546e-05		2.7	0.00030668
2.705	0.000384077		2.705	3.93945e-05		2.705	0.000332911
2.71	0.000380153		2.71	4.19376e-05		2.71	0.000237071
2.715	0.00037078		2.715	4.18649e-05		2.715	0.000246299
2.72	-8.18977e-05		2.72	-3.67542e-05		2.72	0.000391548
2.725	-4.63665e-05		2.725	-7.83162e-05		2.725	0.000404918
2.73	-6.30785e-05		2.73	-8.115e-05		2.73	0.000350858
2.735	-0.000103841		2.735	-8.10773e-05		2.735	0.000383483
2.74	-3.73565e-05		2.74	-8.56549e-05		2.74	0.000172112
2.745	2.07722e-05		2.745	-7.83162e-05		2.745	0.000160922
2.75	4.35082e-06		2.75	-0.000137172		2.75	4.41563e-05
2.755	1.9319e-05		2.755	-3.98786e-05		2.755	5.40382e-05
2.76	3.10174e-05		2.76	0.000103336		2.76	5.18584e-05
2.765	-4.36848e-06		2.765	0.000103045		2.765	2.7299e-05
2.77	-1.0036e-05		2.77	0.000102537		2.77	2.58458e-05
2.775	-1.34511e-05		2.775	0.000164153		2.775	4.10319e-05
2.78	4.74387e-05		2.78	0.000174907		2.78	3.60183e-05
2.785	6.05177e-05		2.785	0.000175198		2.785	3.9942e-05
2.79	3.21799e-05		2.79	0.000171855		2.79	6.88127e-06
2.795	5.85559e-05		2.795	0.000389184		2.795	2.44895e-06
2.8	0.000110363		2.8	0.000402699		2.8	-1.16473e-05
2.805	8.67483e-05		2.805	0.000414543		2.805	2.73716e-05
2.81	7.03269e-05		2.81	0.000326187		2.81	2.41746e-05
2.815	0.000133251		2.815	0.000336287		2.815	2.82436e-05
2.82	9.13259e-05		2.82	0.000332073		2.82	2.86795e-05
2.825	6.46594e-05		2.825	0.000327059		2.825	-0.000101238
2.83	1.32881e-05		2.83	0.00032517		2.83	-0.000117296
2.835	3.04361e-05		2.835	0.000328948		2.835	-0.000148758
2.84	3.38512e-05		2.84	0.000328512		2.84	-0.00016409
2.845	-2.52222e-05		2.845	0.000341301		2.845	-0.00015399
2.85	-0.000119027		2.85	0.000325678		2.85	-0.000145852
2.855	-0.000130217		2.855	0.00033418		2.855	-4.55072e-05
2.86	3.26159e-05		2.86	0.000237395		2.86	-1.97853e-05
2.865	5.95731e-05		2.865	8.64061e-05		2.865	-2.49442e-05
2.87	3.66123e-05		2.87	8.45169e-05		2.87	-1.97853e-05
2.875	3.42145e-05		2.875	8.55341e-05		2.875	-1.65155e-05
2.88	3.109e-05		2.88	3.48168e-05		2.88	0.000368805
2.885	-2.54401e-05		2.885	2.12292e-05		2.885	0.000356961
2.89	-8.07419e-06		2.89	2.76961e-05		2.89	0.000358633
2.895	9.00112e-06		2.895	3.57614e-05		2.895	0.000366843
2.9	-6.31512e-05		2.9	-0.000186799		2.9	0.000368587
2.905	-0.00010326		2.905	-0.000218842		2.905	0.000384209
2.91	-0.000111035		2.91	-0.000231049		2.91	0.000338215
2.915	-4.49859e-05		2.915	-0.000237734		2.915	0.000286844
2.92	0.00010891		2.92	-0.0002349		2.92	0.000284882
2.925	0.000112398		2.925	-0.000233447		2.925	0.000364882
2.93	9.29245e-05		2.93	-0.000220877		2.93	0.000343447
2.935	8.90734e-05		2.935	-0.000202348		2.935	0.000338142
2.94	7.66484e-05		2.94	-0.000196027		2.94	0.000343011
2.945	0.000344622		2.945	-0.00021659		2.945	0.000339305
2.95	0.000346511		2.95	-0.000229524		2.95	0.00032935
2.955	0.000392215		2.955	-0.000229233		2.955	0.000319396
2.96	0.000376665		2.96	-0.000234101		2.96	0.000269405
2.965	0.000223787		2.965	-0.00024471		2.965	0.000259887
2.97	0.000195812		2.97	-0.000195518		2.97	0.00039787
2.975	0.000337138		2.975	-0.000193048		2.975	0.00042083
2.98	0.000359081		2.98	-0.000195664		2.98	0.00048143
2.985	0.000422805		2.985	-0.000210341		2.985	8.26666e-05
2.99	0.00041721		2.99	-0.000204456		2.99	0.000115873
2.995	0.000393523		2.995	-7.12681e-05		2.995	0.000117834
3	0.00038691		3	-6.98875e-05		3	0.000122049
3.005	0.000378627		3.005	-6.26941e-05		3.005	0.000134982
3.01	0.000586873		3.01	-5.79711e-05		3.01	0.00011362
3.015	0.000574085		3.015	6.78049e-05		3.015	0.000165936
3.02	0.000491978		3.02	7.65242e-05		3.02	0.000169714
3.025	0.000336556		3.025	6.27186e-05		3.025	0.000207789
3.03	0.000330816		3.03	6.27186e-05		3.03	0.000123938
3.035	0.000418082		3.035	5.26914e-05		3.035	0.000169642
3.04	0.000654157		3.04	3.56161e-05		3.04	0.000179378
3.045	0.000651469		3.045	2.39903e-05		3.045	0.000161576
3.05	0.000405366		3.05	1.22193e-05		3.05	0.00023787
3.055	0.000658226		3.055	6.80955e-05		3.055	0.00023569
3.06	0.000653285		3.06	0.000181882		3.06	0.000277398
3.065	0.000706473		3.065	0.000217486		3.065	0.000229587
3.07	0.000756391		3.07	0.00021814		3.07	0.000224428
3.075	0.000794175		3.075	0.000171492		3.075	0.000265772
3.08	0.00069928		3.08	0.000176142		3.08	0.00032935
3.085	0.000733285		3.085	0.000175488		3.085	0.000278488
3.09	0.00067363		3.09	0.0001728		3.09	0.00036648
3.095	0.000708217		3.095	0.000173672		3.095	0.000333855
3.1	0.000691723		3.1	3.96851e-05		3.1	0.000334945
3.105	0.00069383		3.105	3.42355e-05		3.105	0.000326444
3.11	0.00072304		3.11	2.74054e-05		3.11	0.000303992
3.115	0.000720061		3.115	2.11566e-05		3.115	0.000305009
3.12	0.000736627		3.12	-9.90246e-05		3.12	0.00025342
3.125	0.000744257		3.125	-3.34844e-05		3.125	0.000256689
3.13	0.000684602		3.13	3.38722e-05		3.13	0.000218179
3.135	0.00068453		3.135	3.41629e-05		3.135	0.000220432
3.14	0.00061245		3.14	3.2637e-05		3.14	0.000181558
3.145	0.000682204		3.145	3.59067e-05		3.145	0.000177925
3.15	0.0007965		3.15	3.61247e-05		3.15	0.000192966
3.155	0.000938189		3.155	5.21101e-05		3.155	0.000137235
3.16	0.000722967		3.16	8.07761e-06		3.16	0.000141231
3.165	0.000692304		3.165	-9.69174e-05		3.165	9.71988e-05
3.17	0.000643113		3.17	-0.000133466		3.17	9.47283e-05
3.175	0.000569435		3.175	-0.000138697		3.175	8.01235e-05
3.18	0.000540588		3.18	-0.000114865		3.18	3.6091e-05
3.185	0.000492269		3.185	0.000250184		3.185	-5.14654e-05
3.19	0.000442351		3.19	0.000246987		3.19	-5.27007e-05
3.195	0.000463132		3.195	0.000279611		3.195	-0.000140402
3.2	0.00045652		3.2	0.000276342		3.2	-0.00013706
3.205	0.000502005		3.205	0.000315651		3.205	-9.0557e-05
3.21	0.000493722		3.21	0.000315143		3.21	-8.87405e-05
3.215	0.000489871		3.215	0.000362227		3.215	-7.77687e-05
3.22	0.000287583		3.22	0.000372036		3.22	-2.22558e-05
3.225	0.000303132		3.225	0.000367313		3.225	1.56006e-05
3.23	0.000292233		3.23	0.000300756		3.23	0.000129606
3.235	0.000284749		3.235	0.000233472		3.235	0.000131059
3.24	0.000349999		3.24	0.000271328		3.24	0.000152639
3.245	0.000379644		3.245	0.000266896		3.245	0.000153148
3.25	8.21706e-05		3.25	0.000287967		3.25	0.000250877
3.255	-3.69932e-05		3.255	0.000401464		3.255	0.000287788
3.26	-0.000142206		3.26	0.000413889		3.26	0.000258579
3.265	-0.000137629		3.265	0.000434815		3.265	0.000257779
3.27	-0.000142206		3.27	0.000462426		3.27	0.000255527
3.275	-0.000122006		3.275	0.000481027		3.275	0.000265263
3.28	1.9537e-05		3.28	0.000508057		3.28	0.000267153
3.285	1.16896e-05		3.285	0.000486913		3.285	0.000282048
3.29	4.63488e-05		3.29	0.000178031		3.29	0.000277398
3.295	4.24978e-05		3.295	0.000181592		3.295	0.000261703
3.3	7.12715e-05		3.3	0.000144389		3.3	0.000257053
3.305	8.89281e-05		3.305	0.000144825		3.305	0.000257779
3.31	5.30336e-05		3.31	0.000104208		3.31	0.000197979
3.315	3.42871e-05		3.315	0.000110239		3.315	0.000453455
3.32	9.40144e-05		3.32	6.82408e-05		3.32	0.000471039
3.325	9.55403e-05		3.325	5.57432e-05		3.325	0.00041509
3.33	0.000144223		3.33	5.09475e-05		3.33	0.000406952
3.335	0.000166167		3.335	4.53527e-05		3.335	0.000293383
3.34	0.000192179		3.34	4.59339e-05		3.34	0.000292584
3.345	0.000183315		3.345	1.77415e-05		3.345	0.000269986
3.35	0.000160136		3.35	2.30458e-05		3.35	0.000256253
3.355	0.000151634		3.355	-3.11217e-06		3.355	0.00018817
3.36	0.000210635		3.36	-0.00011748		3.36	0.00020728
3.365	0.000154759		3.365	-9.48102e-05		3.365	0.000213238
3.37	0.000309527		3.37	-0.000123439		3.37	0.000239033
3.375	0.000317083		3.375	-0.000127217		3.375	0.000241431
3.38	0.00028504		3.38	-0.000146908		3.38	0.000366407
3.385	0.000194868		3.385	-0.000124311		3.385	0.000358705
3.39	0.000273995		3.39	-0.000123584		3.39	0.000210622
3.395	0.000265421		3.395	-0.00017263		3.395	0.000263374
3.4	0.000287438		3.4	-0.000151922		3.4	0.000264391
3.405	0.000292887		3.405	-8.115e-05		3.405	0.000275436
3.41	0.000256048		3.41	-6.24761e-05		3.41	0.000272457
3.415	0.000355957		3.415	-6.02963e-05		3.415	0.000289968
3.42	0.000359227		3.42	-4.46742e-05		3.42	3.42744e-05
3.425	0.000285839		3.425	-5.00511e-05		3.425	1.32028e-05
3.43	0.000301316		3.43	-4.12591e-05		3.43	6.76258e-05
3.435	0.000267093		3.435	-2.61457e-05		3.435	3.94334e-05
3.44	0.000276248		3.44	-2.50558e-05		3.44	5.63633e-05
3.445	0.000309163		3.445	5.89778e-06		3.445	5.94151e-05
3.45	0.000293469		3.45	-6.23659e-06		3.45	6.21762e-05
3.455	0.000290635		3.455	-7.03586e-06		3.455	7.21308e-05
3.46	0.000364168		3.46	8.44092e-06		3.46	4.61182e-05
3.465	0.000325803		3.465	9.60349e-06		3.465	-1.54983e-05
3.47	0.000328709		3.47	-4.28577e-05		3.47	0.000239396
3.475	0.00014495		3.475	-4.28577e-05		3.475	0.000214255
3.48	0.000179682		3.48	-7.17041e-05		3.48	0.000227916
3.485	0.000235412		3.485	-7.26486e-05		3.485	0.00011115
3.49	0.000178156		3.49	-0.000116173		3.49	0.000144065
3.495	0.000111526		3.495	-0.000118425		3.495	0.000147843
3.5	0.000100917		3.5	-0.000119297		3.5	0.000135782
3.505	9.52496e-05		3.505	-0.000140005		3.505	0.000186063
3.51	3.31245e-05		3.51	-0.000204165		3.51	0.000175673
3.515	2.49865e-05		3.515	-0.000217752		3.515	0.000174728
3.52	-6.07533e-05		3.52	-1.59731e-05		3.52	0.000196599
3.525	-1.16346e-05		3.525	-3.23218e-05		3.525	0.000204955
3.53	5.94936e-06		3.53	-3.1014e-05		3.53	0.000195509
3.535	-2.45682e-05		3.535	-3.71901e-05		3.535	0.000188316
3.54	-4.33874e-05		3.54	-4.7726e-05		3.54	0.000365608
3.545	1.13263e-05		3.545	-5.43381e-05		3.545	0.000348387
3.55	-1.76654e-05		3.55	-8.52916e-05		3.55	0.000341339
3.555	-4.64391e-05		3.555	-8.28938e-05		3.555	0.00045222
3.56	-5.58124e-05		3.56	-8.27485e-05		3.56	0.000449677
3.565	-0.000120117		3.565	-0.000105855		3.565	0.00045796
3.57	-0.000123678		3.57	-9.65541e-05		3.57	0.000453237
3.575	-0.000134504		3.575	-8.23852e-05		3.575	0.000193402
3.58	-0.000141407		3.58	-2.30939e-05		3.58	0.000191513
3.585	-0.000156593		3.585	-2.81802e-05		3.585	0.000176617
3.59	-0.000211089		3.59	-2.83982e-05		3.59	0.00025233
3.595	-0.000206874		3.595	0.000193799		3.595	0.000226898
3.6	-0.000211016		3.6	0.000357213		3.6	0.000222975
3.605	-0.000223005		3.605	0.000352708		3.605	0.000317434
3.61	-0.000228091		3.61	0.000351909		3.61	0.000290404
3.615	-0.000222061		3.615	0.000345951		3.615	0.000295926
3.62	-0.000180426		3.62	0.000349366		3.62	0.000299632
3.625	-0.000180135		3.625	0.000138795		3.625	0.000287716
3.63	-0.000120408		3.63	0.000136615		3.63	0.000278124
3.635	-0.000100136		3.635	0.000138649		3.635	0.000287643
3.64	-6.39504e-05		3.64	0.000138431		3.64	0.000254074
3.645	-8.53854e-05		3.645	0.000171274		3.645	0.00013709
3.65	-0.000170471		3.65	0.000203608		3.65	0.000154674
3.655	-0.000185221		3.655	0.000209784		3.655	0.00017669
3.66	-0.000196993		3.66	0.000212109		3.66	7.48192e-05
3.665	-0.000201134		3.665	0.000208404		3.665	7.43832e-05
3.67	-0.000189581		3.67	0.000216106		3.67	0.000180686
3.675	-0.000155721		3.675	0.000202082		3.675	0.000369604
3.68	-0.000126366		3.68	0.00020775		3.68	0.000375199
3.685	-0.000130726		3.685	0.000150202		3.685	0.00037331
3.69	-0.000151797		3.69	0.000377268		3.69	0.000374909
3.695	-0.000138864		3.695	0.000382063		3.695	0.000288515
3.7	-0.000140753		3.7	0.000162482		3.7	0.000311621
3.705	-0.000124332		3.705	-4.96374e-07		3.705	0.000316126
3.71	-9.51946e-05		3.71	-8.85238e-06		3.71	0.00018788
3.715	0.00033118		3.715	-4.27474e-06		3.715	0.000180831
3.72	0.000333868		3.72	-8.59679e-07		3.72	0.000191731
3.725	0.000362496		3.725	-1.03783e-05		3.725	0.000201031
3.73	0.000332051		3.73	-8.9977e-06		3.73	0.000196236
3.735	0.000298845		3.735	5.05116e-05		3.735	0.000192748
3.74	0.00024791		3.74	5.44353e-05		3.74	0.000192821
3.745	0.000279372		3.745	4.73872e-05		3.745	0.000181703
3.75	0.000269854		3.75	8.44092e-06		3.75	0.000113765
3.755	0.000366202		3.755	5.46532e-05		3.755	0.000130114
3.76	0.000360971		3.76	4.88404e-05		3.76	0.000173638
3.765	0.000378918		3.765	5.31274e-05		3.765	0.00016768
3.77	0.000398464		3.77	6.72236e-05		3.77	0.000160268
3.775	0.000393523		3.775	0.000172945		3.775	4.03779e-05
3.78	0.000395775		3.78	0.000182827		3.78	-0.000142219
3.785	0.000368818		3.785	0.000172219		3.785	-0.00011112
3.79	0.000380444		3.79	0.000193726		3.79	-0.000111847
3.795	0.000367219		3.795	-3.15952e-05		3.795	-6.70149e-05
3.8	0.000365984		3.8	-2.91248e-05		3.8	-5.67697e-05
3.805	0.000373904		3.805	-3.76988e-05		3.805	-8.30003e-05
3.81	0.000344622		3.81	-2.1786e-05		3.81	-8.63427e-05
3.815	0.000310689		3.815	-5.69035e-07		3.815	-8.97577e-05
3.82	-0.000122152		3.82	8.09565e-05		3.82	-7.28277e-05
3.825	5.00545e-05		3.825	8.18284e-05		3.825	-4.24555e-05
3.83	-1.38871e-05		3.83	7.99392e-05		3.83	-5.92402e-05
3.835	-2.99473e-07		3.835	8.53161e-05		3.835	-6.94853e-05
3.84	-6.8964e-05		3.84	2.97306e-05		3.84	-3.64246e-05
3.845	-4.73111e-05		3.845	2.17379e-05		3.845	-4.10749e-05
3.85	-0.000112052		3.85	2.31911e-05		3.85	-4.39814e-05
3.855	-0.000103914		3.855	3.03845e-05		3.855	-3.80232e-05
3.86	-0.000121135		3.86	-4.00966e-05		3.86	-5.95308e-05
3.865	-0.000109872		3.865	-6.52723e-06		3.865	-0.000112937
3.87	-3.54673e-05		3.87	2.05026e-05		3.87	-0.000115407
3.875	-3.24883e-05		3.875	1.25826e-05		3.875	-0.000108795
3.88	-1.84647e-05		3.88	-9.09592e-05		3.88	-0.000104217
3.885	-6.20612e-05		3.885	-9.18311e-05		3.885	-0.000106252
3.89	-5.8217e-06		3.89	-9.45196e-05		3.89	1.84344e-05
3.895	-2.33398e-06		3.895	-6.79257e-05		3.895	2.06868e-05
3.9	8.20185e-06		3.9	-6.58912e-05		3.9	0.000102721
3.905	1.99729e-05		3.905	-7.38112e-05		3.905	9.47283e-05
3.91	6.0663e-05		3.91	-7.54098e-05		3.91	0.000110496
3.915	8.76202e-05		3.915	-5.85524e-05		3.915	0.000110205
3.92	0.000126857		3.92	2.20285e-05		3.92	0.000112094
3.925	0.000199663		3.925	-2.82528e-05		3.925	0.000107517
3.93	6.13896e-05		3.93	-2.1786e-05		3.93	6.74078e-05
3.935	9.24885e-05		3.935	-1.86616e-05		3.935	9.93059e-05
3.94	0.000143278		3.94	-6.45457e-06		3.94	9.98146e-05
3.945	0.000169727		3.945	-6.45457e-06		3.945	7.71444e-05
3.95	0.000153015		3.95	2.3374e-06		3.95	8.01961e-05
3.955	0.000196902		3.955	0.000112564		3.955	8.38292e-05
3.96	0.000276757		3.96	0.000112346		3.96	9.34931e-05
3.965	0.000198791		3.965	0.000108422		3.965	7.64178e-05
3.97	0.000192034		3.97	7.15832e-05		3.97	8.31026e-05
3.975	0.00013158		3.975	3.6706e-05		3.975	8.1286e-05
3.98	0.000118065		3.98	3.41629e-05		3.98	8.86974e-05
3.985	9.21252e-05		3.985	3.00939e-05		3.985	8.39018e-05
3.99	0.000251543		3.99	2.29004e-05		3.99	8.23033e-05
3.995	0.000222479		3.995	4.11383e-05		3.995	-7.12292e-05
4	0.000215503		4	2.22465e-05		4	-6.38178e-05
4.005	0.000282206		4.005	2.05026e-05		4.005	-0.000159875
4.01	0.000260844		4.01	2.79867e-05		4.01	-0.000151156
4.015	0.000209109		4.015	2.71874e-05		4.015	-0.000157114
4.02	0.000196103		4.02	-2.6762e-06		4.02	-0.000151084
4.025	0.000169218		4.025	-6.8725e-05		4.025	-0.000119185
4.03	9.56856e-05		4.03	-9.97512e-05		4.03	-0.000149994
4.035	0.000106149		4.035	-0.000102367		4.035	-0.000151592
4.04	0.000112616		4.04	-6.8507e-05		4.04	-0.000169612
4.045	6.24069e-05		4.045	-8.5219e-05		4.045	-0.000172518
4.05	2.94915e-05		4.05	-8.68902e-05		4.05	-0.000179421
4.055	2.2734e-05		4.055	0.000151874		4.055	-0.000171356
4.06	-1.84647e-05		4.06	4.8913e-05		4.06	-0.000165252
4.065	5.31063e-05		4.065	0.000195543		4.065	-0.000174916
4.07	4.802e-05		4.07	0.000194162		4.07	-0.000181674
4.075	9.17619e-05		4.075	0.000192128		4.075	-0.000190538
4.08	7.26521e-05		4.08	0.000198377		4.08	-0.000187559
4.085	0.000111162		4.085	0.000202082		4.085	-0.000194753
4.09	0.000134922		4.09	0.00020201		4.09	1.33481e-05
4.095	3.55155e-06		4.095	0.000203463		4.095	2.06142e-05
4.1	7.40258e-06		4.1	0.000186533		4.1	1.77804e-05
4.105	-4.44795e-07		4.105	0.000153472		4.105	1.24762e-05
4.11	-3.69932e-05		4.11	0.000199684		4.11	-1.45537e-05
4.115	-4.0263e-05		4.115	0.000402699		4.115	-2.66881e-05
4.12	5.62307e-05		4.12	0.00042239		4.12	-4.02757e-05
4.125	0.00010673		4.125	0.000413743		4.125	-7.21495e-06
4.13	0.000136303		4.13	0.00037814		4.13	-4.18742e-05
4.135	0.000190653		4.135	0.000386278		4.135	-4.15836e-05
4.14	0.000202134		4.14	0.000382281		4.14	-3.62066e-05
4.145	0.000172997		4.145	0.000346968		4.145	-3.9767e-05
4.15	0.000170672		4.15	0.000383589		4.15	9.20642e-06
4.155	0.000166821		4.155	0.000379229		4.155	1.79984e-05
4.16	0.000252996		4.16	0.000228894		4.16	1.45833e-05
4.165	0.000301825		4.165	0.000224316		4.165	5.35539e-06
4.17	0.000150472		4.17	0.000109294		4.17	2.44652e-05
4.175	0.000151489		4.175	0.00013211		4.175	7.6999e-05
4.18	0.000109128		4.18	0.000137559		4.18	7.56911e-05
4.185	0.000139863		4.185	0.000135234		4.185	0.000122848
4.19	0.000196394		4.19	0.000128767		4.19	0.000138761
4.195	0.000172706		4.195	0.000137995		4.195	-1.15746e-05
4.2	0.000142261		4.2	0.000147151		4.2	-1.38997e-05
4.205	0.000110145		4.205	0.000156524		4.205	-1.76781e-05
4.21	0.000105277		4.21	0.000153835		4.21	-1.84774e-05
4.215	7.10535e-05		4.215	0.000109367		4.215	-1.36818e-05
4.22	0.000119591		4.22	-9.80073e-05		4.22	9.49706e-06
4.225	8.24613e-05		4.225	-0.000113121		4.225	2.71537e-05
4.23	1.04543e-05		4.23	-0.000112176		4.23	-1.57163e-05
4.235	4.95459e-05		4.235	-0.000106945		4.235	-1.65882e-05
4.24	-1.53471e-06		4.24	-6.98149e-05		4.24	-7.94156e-06
4.245	-4.22316e-06		4.245	-6.4002e-05		4.245	-1.47717e-05
4.25	1.8665e-05		4.25	3.6453e-06		4.25	-2.00759e-05
4.255	2.7239e-05		4.255	-2.44018e-05		4.255	-4.76144e-05
4.26	3.9446e-05		4.26	-1.59731e-05		4.26	7.82586e-06
4.265	4.54042e-05		4.265	-0.000110214		4.265	-3.36392e-06
4.27	3.65396e-05		4.27	-0.000113048		4.27	-4.45383e-06
4.275	3.29066e-05		4.275	-0.000122203		4.275	-2.21104e-05
4.28	4.04633e-05		4.28	-0.000142694		4.28	-6.57796e-05
4.285	3.43598e-05		4.285	-0.000142621		4.285	-6.86861e-05
4.29	2.47685e-05		4.29	-0.000145019		4.29	-0.000111338
4.295	-5.02175e-05		4.295	8.00119e-05		4.295	-7.29731e-05
4.3	-5.30513e-05		4.3	7.63062e-05		4.3	-0.000123036
4.305	-1.0908e-05		4.305	7.04207e-05		4.305	-0.00012914
4.31	1.82291e-05		4.31	6.221e-05		4.31	-0.000131247
4.315	8.55131e-05		4.315	6.43898e-05		4.315	-0.000128777
4.32	0.000103024		4.32	6.59883e-05		4.32	-0.000134953
4.325	9.56856e-05		4.325	6.91128e-05		4.325	-0.000107269
4.33	6.90917e-05		4.33	6.91128e-05		4.33	-0.000121801
4.335	0.000103896		4.335	7.77594e-05		4.335	-0.000120203
4.34	3.72662e-05		4.34	7.71781e-05		4.34	-0.000115625
4.345	3.79202e-05		4.345	2.66788e-05		4.345	-0.00010894
4.35	-1.53403e-05		4.35	1.49804e-05		4.35	-0.000111919
4.355	-3.37961e-05		4.355	-5.07051e-05		4.355	-8.80865e-05
4.36	-6.69363e-06		4.36	-3.90793e-05		4.36	-0.000102619
4.365	-1.60669e-05		4.365	-1.30667e-05		4.365	-8.10384e-05
4.37	-0.000107184		4.37	-1.35027e-05		4.37	0.000142757
4.375	-0.00014613		4.375	-4.42006e-06		4.375	0.000151404
4.38	-1.65029e-05		4.38	-2.41112e-05		4.38	0.000153293
4.385	1.16896e-05		4.385	-2.5855e-05		4.385	0.000154528
4.39	1.03817e-05		4.39	-2.86888e-05		4.39	0.000150314
4.395	-1.24338e-05		4.395	-2.96334e-05		4.395	0.000152857
4.4	-3.9609e-05		4.4	-0.000250741		4.4	0.000100323
4.405	-3.36508e-05		4.405	-0.000215282		4.405	9.7998e-05
4.41	-8.26969e-05		4.41	-0.000150105		4.41	9.98146e-05
4.415	-9.81737e-05		4.415	-7.49738e-05		4.415	0.000122412
4.42	-0.000127456		4.42	-6.62545e-05		4.42	0.000127135
4.425	-0.000143151		4.425	-7.2358e-05		4.425	0.000129606
4.43	-0.000179191		4.43	-8.20946e-05		4.43	0.000183665
4.435	-0.000204404		4.435	-8.22399e-05		4.435	0.000182721
4.44	-8.26243e-05		4.44	-8.17313e-05		4.44	0.000187298
4.445	-5.64663e-05		4.445	-7.54824e-05		4.445	0.00022995
4.45	-6.1262e-05		4.45	-7.77349e-05		4.45	0.000313147
4.455	2.62218e-05		4.455	-7.65723e-05		4.455	0.000317797
4.46	2.73843e-05		4.46	0.000120339		4.46	0.000295926
4.465	4.74387e-05		4.465	0.000120339		4.465	0.000285245
4.47	4.15532e-05		4.47	0.000172364		4.47	0.00020045
4.475	5.68847e-05		4.475	0.000173672		4.475	0.000111658
4.48	5.60127e-05		4.48	0.000177305		4.48	0.000142684
4.485	1.59039e-05		4.485	0.000170838		4.485	0.000145736
4.49	-2.02812e-05		4.49	0.000228894		4.49	0.000151476
4.495	-2.28244e-05		4.495	0.000225624		4.495	0.000154601
4.5	-2.96545e-05		4.5	0.000235942		4.5	0.000152857
4.505	-2.84192e-05		4.505	0.000257886		4.505	0.000150169
4.51	-1.12713e-05		4.51	0.000217559		4.51	0.000136
4.515	1.29907e-06		4.515	0.000153472		4.515	0.00013629
4.52	-1.44683e-05		4.52	8.37176e-05		4.52	0.000116963
4.525	-4.83283e-05		4.525	0.000145189		4.525	0.000108171
4.53	-2.70387e-05		4.53	0.000145988		4.53	0.000106063
4.535	3.07267e-05		4.535	0.000159939		4.535	-8.93448e-07
4.54	2.92009e-05		4.54	0.000178976		4.54	8.50414e-07
4.545	-0.000120917		4.545	0.000177886		4.545	-7.48126e-07
4.55	-0.000161171		4.55	0.000163572		4.55	1.45833e-05
4.555	-0.000154922		4.555	0.000169239		4.555	-6.46171e-05
4.56	-0.000226783		4.56	0.000174616		4.56	1.0369e-05
4.565	-0.000200771		4.565	8.58624e-06		4.565	2.83162e-05
4.57	-0.00025999		4.57	-1.59005e-05		4.57	3.02781e-05
4.575	-0.000253159		4.575	-9.56095e-05		4.575	2.71537e-05
4.58	-0.000215303		4.58	-9.48102e-05		4.58	-9.77504e-05
4.585	-9.14889e-05		4.585	-7.19947e-05		4.585	-0.000129358
4.59	-9.95543e-05		4.59	-7.01782e-05		4.59	-0.000136479
4.595	-7.29604e-05		4.595	-0.000128816		4.595	-0.000145125
4.6	-6.5331e-05		4.6	-0.000121985		4.6	-8.71419e-05
4.605	-1.27245e-05		4.605	-0.000131504		4.605	-3.33002e-05
4.61	-8.65548e-06		4.61	-0.000145019		4.61	-3.94037e-05
4.615	4.77294e-05		4.615	-0.000142621		4.615	-1.55709e-05
4.62	3.63216e-05		4.62	-0.000141749		4.62	-1.39724e-05
4.625	9.38691e-05		4.625	-0.000143057		4.625	-1.70968e-05
4.63	9.03813e-05		4.63	-0.000219569		4.63	-1.9204e-05
4.635	0.000128819		4.635	-0.000177062		4.635	1.63998e-05
4.64	6.72025e-05		4.64	-0.000177426		4.64	0.000365899
4.645	0.000125259		4.645	-0.000174011		4.645	0.000403537
4.65	0.000171108		4.65	-0.000179315		4.65	0.000408478
4.655	0.000174087		4.655	1.94854e-05		4.655	0.000382974
4.66	0.00017663		4.66	1.91221e-05		4.66	0.000370622
4.665	0.000195594		4.665	6.77322e-05		4.665	0.00034054
4.67	0.000217175		4.67	5.78503e-05		4.67	0.000315835
4.675	0.000222479		4.675	6.16287e-05		4.675	0.000316126
4.68	0.000285549		4.68	0.000286442		4.68	0.000326807
4.685	0.000241225		4.685	0.000278013		4.685	0.00032143
4.69	0.000148365		4.69	0.000246551		4.69	0.000352021
4.695	7.10535e-05		4.695	0.000247931		4.695	0.000350422
4.7	4.78747e-05		4.7	0.000275252		4.7	0.000354128
4.705	5.80472e-05		4.705	0.000269947		4.705	0.000295345
4.71	3.79928e-05		4.71	0.000269148		4.71	0.000230822
4.715	4.18438e-05		4.715	0.000264716		4.715	0.000236635
4.72	-2.41322e-05		4.72	0.000273217		4.72	0.00023213
4.725	-9.96337e-06		4.725	0.00028259		4.725	0.000459559
4.73	-5.28333e-05		4.73	0.000271473		4.73	0.000506643
4.735	0.000135068		4.735	0.000277359		4.735	0.000516888
4.74	7.98455e-05		4.74	0.000260429		4.74	0.000514127
4.745	8.24613e-05		4.745	0.000251928		4.745	0.00019827
4.75	5.02725e-05		4.75	0.000399865		4.75	0.000203138
4.755	3.23979e-05		4.755	0.000399865		4.755	0.000221304
4.76	4.60582e-05		4.76	0.000209639		4.76	0.000191876
4.765	4.16259e-05		4.765	0.000225334		4.765	0.000192021
4.77	7.54132e-05		4.77	0.000171056		4.77	0.000172039
4.775	7.03928e-06		4.775	0.000150348		4.775	0.000174147
4.78	3.59583e-05		4.78	0.000156742		4.78	0.00018679
4.785	-2.76926e-05		4.785	-6.84343e-05		4.785	0.00017451
4.79	-1.67208e-05		4.79	-6.34934e-05		4.79	0.000175309
4.795	-1.50496e-05		4.795	-5.77532e-05		4.795	0.000137962
4.8	4.3733e-05		4.8	-5.88431e-05		4.8	0.000142249
4.805	0.000307129		4.805	-8.69628e-05		4.805	0.000152203
4.81	0.000373105		4.81	-4.39476e-05		4.81	0.00014748
4.815	0.00036504		4.815	-4.08232e-05		4.815	0.000154746
4.82	0.000378845		4.82	-4.48922e-05		4.82	0.000163248
4.825	0.00036969		4.825	-2.48378e-05		4.825	0.000197689
4.83	0.000406456		4.83	-3.78441e-05		4.83	-1.9422e-05
4.835	0.000422296		4.835	-2.77442e-05		4.835	-4.4926e-05
4.84	0.000232942		4.84	-1.88796e-05		4.84	-4.94309e-05
4.845	0.000268691		4.845	-4.20584e-05		4.845	1.57459e-05
4.85	0.000269636		4.85	-4.46742e-05		4.85	-1.82594e-05
4.855	0.000301025		4.855	-0.000211358		4.855	5.57337e-06
4.86	0.000302987		4.86	-0.000196027		4.86	-9.39477e-06
4.865	0.000305094		4.865	-0.000198497		4.865	-1.74601e-05
4.87	0.000301897		4.87	-0.00021906		4.87	-2.09479e-05
4.875	0.000237302		4.875	-0.000177716		4.875	-4.97942e-05
4.88	0.00024435		4.88	-0.000173575		4.88	-4.05663e-05
4.885	0.000290199		4.885	-0.000176408		4.885	-5.6697e-05
4.89	0.000289182		4.89	-0.000189124		4.89	-2.20134e-06
4.895	0.000325875		4.895	-0.000188543		4.895	4.99692e-05
4.9	0.000293687		4.9	-0.000189705		4.9	5.33842e-05
4.905	0.000278718		4.905	-0.000185782		4.905	6.29755e-05
4.91	1.32155e-05		4.91	-0.000187889		4.91	4.70627e-05
4.915	-5.97361e-05		4.915	-0.000213974		4.915	4.24851e-05
4.92	-7.07805e-05		4.92	-9.14678e-05		4.92	4.32844e-05
4.925	-3.44501e-05		4.925	-9.03052e-05		4.925	3.71082e-05
4.93	-2.2461e-05		4.93	-0.000120532		4.93	-9.75808e-06
4.935	-6.35145e-05		4.935	-0.000116027		4.935	-2.48715e-05
4.94	-6.08987e-05		4.94	-0.000122276		4.94	-4.64518e-05
4.945	-5.21794e-05		4.945	-0.000123293		4.945	-3.76599e-05
4.95	-7.76833e-05		4.95	-0.000104765		4.95	-0.000134299
4.955	-7.31057e-05		4.955	-9.85159e-05		4.955	-0.000130666
4.96	-7.27492e-06		4.96	-9.94605e-05		4.96	-0.000192791
4.965	-3.23429e-05		4.965	-0.000114719		4.965	-0.000200057
4.97	-2.66754e-05		4.97	-3.94426e-05		4.97	-0.000157042
4.975	-2.68934e-05		4.975	-3.08686e-05		4.975	-0.000155225
4.98	-3.35055e-05		4.98	-6.37114e-05		4.98	-0.000148177
4.985	-3.19796e-05		4.985	-6.8507e-05		4.985	-0.000156242
4.99	-9.11983e-05		4.99	-3.74808e-05		4.99	-0.000154499
4.995	-4.52766e-05		4.995	-1.58278e-05		4.995	-0.000158132
5	-9.9191e-05		5	-7.98045e-06		5	-0.000207759
5.005	-9.35234e-05		5.005	-1.3648e-05		5.005	-0.000199548
5.01	-0.000126947		5.01	-2.65816e-05		5.01	-0.000210811
5.015	-0.000100354		5.015	-2.60004e-05		5.015	-0.000180439
5.02	-9.50493e-05		5.02	-3.63909e-05		5.02	-0.000145053
5.025	-5.28333e-05		5.025	-5.09957e-05		5.025	-0.000108795
5.03	-8.51674e-05		5.03	-3.43564e-05		5.03	-0.000108795
5.035	-3.93184e-05		5.035	-3.94426e-05		5.035	-8.88131e-05
5.04	-2.34056e-05		5.04	-3.45017e-05		5.04	-8.1983e-05
5.045	-4.16435e-05		5.045	-3.13046e-05		5.045	-3.70059e-05
5.05	-1.35964e-05		5.05	-3.828e-05		5.05	-8.30486e-06
5.055	-1.57036e-05		5.055	-2.14227e-05		5.055	7.38989e-06
5.06	-4.65913e-06		5.06	-2.59277e-05		5.06	5.86402e-06
5.065	-0.000125276		5.065	-2.34572e-05		5.065	-5.30143e-07
5.07	-7.65208e-05		5.07	-2.34572e-05		5.07	9.95736e-07
5.075	-7.57941e-05		5.075	-8.70355e-05		5.075	-1.89134e-05
5.08	-5.50858e-05		5.08	3.51801e-05		5.08	9.75621e-05
5.085	-5.247e-05		5.085	3.99757e-05		5.085	9.73441e-05
5.09	2.05542e-05		5.09	3.75053e-05		5.09	0.000107517
5.095	-4.58647e-06		5.095	9.31285e-06		5.095	0.000118416
5.1	-4.62212e-05		5.1	3.71796e-06		5.1	7.84523e-05
5.105	-4.32421e-05		5.105	4.92763e-05		5.105	7.02416e-05
5.11	-5.31239e-05		5.11	0.000145261		5.11	7.61271e-05
5.115	-4.33874e-05		5.115	0.000155579		5.115	8.1504e-05
5.12	-4.09169e-05		5.12	0.000152673		5.12	6.75531e-05
5.125	6.45799e-06		5.125	0.000148023		5.125	0.000306535
5.13	-2.20977e-05		5.13	4.42627e-05		5.13	0.000274419
5.135	-4.0481e-05		5.135	3.78686e-05		5.135	0.000280014
5.14	-9.71565e-05		5.14	6.73689e-05		5.14	0.000366625
5.145	-7.89186e-05		5.145	6.12654e-05		5.145	0.000362702
5.15	-8.69839e-05		5.15	5.79957e-05		5.15	0.000333056
5.155	-0.000121643		5.155	7.4635e-05		5.155	0.000311185
5.16	-0.00013494		5.16	4.528e-05		5.16	0.000292947
5.165	-0.000129345		5.165	5.00756e-05		5.165	0.000383701
5.17	-0.000113723		5.17	4.38268e-05		5.17	0.000418069
5.175	-0.000138137		5.175	4.41174e-05		5.175	0.000418723
5.18	-0.000164804		5.18	3.80139e-05		5.18	0.000400049
5.185	-0.000135449		5.185	-8.84161e-05		5.185	0.000277688
5.19	5.12171e-05		5.19	-0.000103239		5.19	0.000265772
5.195	-1.21432e-05		5.195	-8.4783e-05		5.195	0.000257997
5.2	8.10081e-05		5.2	9.79591e-05		5.2	0.000252112
5.205	8.5731e-05		5.205	0.000191183		5.205	0.000276163
5.21	0.000166457		5.21	0.000139303		5.21	0.000273111
5.215	0.000229091		5.215	0.000292763		5.215	0.000257561
5.22	0.000217683		5.22	0.000304752		5.22	0.000252257
5.225	0.000187892		5.225	0.000306932		5.225	0.000262212
5.23	0.000123224		5.23	0.000300901		5.23	-1.32941e-06
5.235	0.000151852		5.235	0.000310565		5.235	-4.74448e-06
5.24	0.000149818		5.24	0.000347041		5.24	-1.44084e-05
5.245	0.000176267		5.245	0.000323353		5.245	-9.23009e-05
5.25	0.000162098		5.25	0.000317032		5.25	-9.38267e-05
5.255	0.000243551		5.255	0.000356341		5.255	-0.000109231
5.26	0.000240281		5.26	0.000343262		5.26	-0.000128922
5.265	0.000297538		5.265	0.000339484		5.265	-9.4626e-05
5.27	0.000286856		5.27	0.000339775		5.27	-0.000184362
5.275	0.000359081		5.275	0.000352345		5.275	-0.000221855
5.28	0.000334086		5.28	0.000358013		5.28	-0.000128268
5.285	0.000341279		5.285	0.000374216		5.285	-0.000121365
5.29	0.000287728		5.29	0.000584932		5.29	-0.000117514
5.295	0.000130853		5.295	0.000590818		5.295	-0.000107778
5.3	0.000138338		5.3	0.000579628		5.3	-0.000108432
5.305	5.17984e-05		5.305	0.000394924		5.305	-8.85225e-05
5.31	5.10718e-05		5.31	0.000321173		5.31	-0.00011795
5.315	-3.44501e-05		5.315	0.00032408		5.315	-6.76688e-05
5.32	-4.94977e-06		5.32	8.48075e-05		5.32	-6.91947e-05
5.325	-1.60669e-05		5.325	8.80046e-05		5.325	-4.05663e-05
5.33	-1.67935e-05		5.33	9.06204e-05		5.33	-6.5271e-05
5.335	-1.27245e-05		5.335	9.62879e-05		5.335	-5.68423e-05
5.34	-3.29242e-05		5.34	0.000281864		5.34	-5.90222e-05
5.345	9.36443e-06		5.345	0.000233908		5.345	-3.21376e-05
5.35	-2.55196e-06		5.35	0.000231292		5.35	-6.03301e-05
5.355	1.43054e-05		5.355	0.000234634		5.355	-3.87498e-05
5.36	-5.13801e-05		5.36	0.000198812		5.36	-3.60613e-05
5.365	-1.4323e-05		5.365	0.000195034		5.365	-3.38088e-05
5.37	-7.48496e-05		5.37	0.0002225		5.37	-2.65427e-05
5.375	-7.80466e-05		5.375	0.000220247		5.375	-5.32576e-06
5.38	-0.000169599		5.38	0.00021596		5.38	1.57702e-06
5.385	0.000210998		5.385	0.000211092		5.385	-9.53526e-05
5.39	0.000249654		5.39	0.000189003		5.39	-0.000107923
5.395	0.000289327		5.395	-2.05508e-05		5.395	-8.1765e-05
5.4	0.000263605		5.4	-1.13955e-05		5.4	0.000104029
5.405	0.000252124		5.405	-1.005e-06		5.405	0.000101994
5.41	0.00027058		5.41	3.99757e-05		5.41	7.84523e-05
5.415	0.000280244		5.415	1.53437e-05		5.415	7.75803e-05
5.42	0.000344476		5.42	0.000122373		5.42	3.63089e-05
5.425	0.000286275		5.425	0.000179339		5.425	3.88521e-05
5.43	0.000295212		5.43	0.000160883		5.43	9.4244e-06
5.435	0.000331616		5.435	0.000161683		5.435	3.76168e-05
5.44	0.000334377		5.44	0.000166914		5.44	2.79529e-05
5.445	0.000306693		5.445	-3.68268e-05		5.445	2.64271e-05
5.45	0.00034513		5.45	-4.48922e-05		5.45	2.15831e-06
5.455	0.000331398		5.455	-2.87615e-05		5.455	4.36477e-05
5.46	0.000281552		5.46	-3.47547e-06		5.46	2.64997e-05
5.465	0.000284386		5.465	-3.03951e-06		5.465	2.49738e-05
5.47	0.0002987		5.47	-6.41696e-07		5.47	2.25034e-05
5.475	0.000353123		5.475	-3.37751e-05		5.475	-1.81867e-05
5.48	0.000346002		5.48	-3.036e-05		5.48	-4.29641e-05
5.485	0.000398464		5.485	-3.15952e-05		5.485	-4.74691e-05
5.49	1.08176e-05		5.49	-3.3993e-05		5.49	-4.73238e-05
5.495	-3.54673e-05		5.495	-2.43291e-05		5.495	-4.23102e-05
5.5	-2.66754e-05		5.5	-1.19041e-05		5.5	-7.4063e-05
5.505	7.1846e-06		5.505	-2.12774e-05		5.505	-0.000256442
5.51	3.66849e-05		5.51	-3.937e-05		5.51	-0.000255715
5.515	6.30608e-05		5.515	-8.24579e-05		5.515	-0.000255788
5.52	0.00013732		5.52	-7.80982e-05		5.52	-0.000237477
5.525	6.59673e-05		5.525	-0.000180623		5.525	-0.000211828
5.53	6.85104e-05		5.53	-0.000248561		5.53	-0.00011577
5.535	5.84105e-05		5.535	-0.000238461		5.535	-9.90583e-05
5.54	2.46232e-05		5.54	-0.000205618		5.54	-0.000113881
5.545	3.109e-05		5.545	-0.000208016		5.545	-0.000109521
5.55	1.69212e-05		5.55	-0.000212303		5.55	-0.000117151
5.555	-6.78014e-05		5.555	-0.000205691		5.555	-8.83772e-05
5.56	-4.7747e-05		5.56	-0.000204165		5.56	-0.000125289
5.565	-3.94637e-05		5.565	-0.000224292		5.565	-0.000126597
5.57	-6.07533e-05		5.57	-0.000215573		5.57	-0.000119767
5.575	-7.65934e-05		5.575	-0.000219206		5.575	-0.000105961
5.58	-0.000107184		5.58	-0.000205981		5.58	-0.00010429
5.585	-0.000107256		5.585	-0.000198207		5.585	5.6654e-05
5.59	-0.000141916		5.59	-0.00020649		5.59	5.62907e-05
5.595	-0.000119173		5.595	-0.000175754		5.595	5.94151e-05
5.6	-0.000118591		5.6	-0.000165291		5.6	0.000385445
5.605	-0.000155648		5.605	-0.000180768		5.605	0.000388278
5.61	-0.000120335		5.61	-0.000180986		5.61	0.000382974
5.615	-0.000108056		5.615	-0.000167253		5.615	0.00038806
5.62	-0.000131452		5.62	-0.00016362		5.62	0.000401503
5.625	-0.000174032		5.625	-0.00015897		5.625	0.000412329
5.63	-0.000163714		5.63	-0.000171322		5.63	0.000377452
5.635	-0.000197574		5.635	-0.000168924		5.635	0.000315327
5.64	-0.000186093		5.64	-0.000132085		5.64	0.000346934
5.645	-0.000173523		5.645	0.000256578		5.645	0.000333855
5.65	-0.000185076		5.65	0.000261083		5.65	0.000332547
5.655	-0.00018246		5.655	0.000268349		5.655	0.000338796
5.66	-0.000184858		5.66	0.000289784		5.66	0.00031133
5.665	-0.000194885		5.665	0.000284698		5.665	0.000334873
5.67	-0.000186675		5.67	0.000286587		5.67	0.000340177
5.675	-0.000102679		5.675	0.000279466		5.675	0.000379559
5.68	-9.63572e-05		5.68	0.000561463		5.68	0.000364809
5.685	-0.000109436		5.685	0.000548965		5.685	0.00035747
5.69	-0.000114159		5.69	0.000535378		5.69	0.000198851
5.695	-0.000111689		5.695	0.000535959		5.695	0.000201976
5.7	-0.000105076		5.7	0.000526658		5.7	0.000224646
5.705	-9.91183e-05		5.705	0.000505732		5.705	-0.000100294
5.71	-8.05898e-05		5.71	0.000525714		5.71	-9.56433e-05
5.715	-0.000151289		5.715	0.000550637		5.715	-8.37269e-05
5.72	-0.000167274		5.72	0.000541554		5.72	0.000278851
5.725	-0.00016553		5.725	0.000542135		5.725	0.000281685
5.73	-0.000213705		5.73	0.000547367		5.73	0.000268315
5.735	-0.000211525		5.735	0.000552453		5.735	0.000274637
5.74	-0.000211525		5.74	0.00055892		5.74	0.000257634
5.745	-0.000202006		5.745	0.000515469		5.745	0.000288442
5.75	-0.000215376		5.75	9.25096e-05		5.75	0.000338506
5.755	-0.000141334		5.755	9.23643e-05		5.755	0.000335018
5.76	-9.78104e-05		5.76	9.38175e-05		5.76	0.000383846
5.765	-9.46133e-05		5.765	7.08566e-05		5.765	0.000382465
5.77	-4.90549e-05		5.77	5.45806e-05		5.77	0.000360522
5.775	-6.63482e-05		5.775	4.47714e-05		5.775	0.000356526
5.78	-0.000146784		5.78	6.98394e-05		5.78	0.000309078
5.785	-0.000176284		5.785	-0.000200096		5.785	0.000332983
5.79	-0.000140099		5.79	-0.000200822		5.79	0.000340322
5.795	-0.000137265		5.795	-0.00020322		5.795	0.00037222
5.8	-7.83373e-05		5.8	-0.000211068		5.8	0.000368369
5.805	-9.94089e-05		5.805	-0.000216881		5.805	0.000353546
5.81	-8.64753e-05		5.81	-0.000169869		5.81	0.000370694
5.815	-0.000103042		5.815	-0.000166018		5.815	0.000375708
5.82	-0.000106966		5.82	-0.000179388		5.82	0.000367425
5.825	0.000117266		5.825	-0.000116754		5.825	5.63633e-05
5.83	9.64848e-05		5.83	-0.00011748		5.83	7.88882e-05
5.835	0.000106294		5.835	-0.000133684		5.835	6.39201e-05
5.84	0.000100627		5.84	-9.90972e-05		5.84	9.57455e-05
5.845	0.000113996		5.845	-0.000107017		5.845	9.53096e-05
5.85	0.000182297		5.85	-0.000113193		5.85	1.32754e-05
5.855	0.000180408		5.855	-0.000108325		5.855	-1.55709e-05
5.86	0.00011109		5.86	-0.000111377		5.86	5.86402e-06
5.865	9.55403e-05		5.865	-0.000115809		5.865	-1.63702e-05
5.87	9.11079e-05		5.87	-0.000123439		5.87	4.64815e-05
5.875	5.76113e-05		5.875	-0.00010382		5.875	0.000146463
5.88	6.41507e-05		5.88	-9.43743e-05		5.88	0.000150532
5.885	8.34785e-05		5.885	-0.000123075		5.885	0.000170441
5.89	7.33787e-05		5.89	-0.000136082		5.89	0.000152566
5.895	7.17075e-05		5.895	-0.000134556		5.895	0.000154456
5.9	0.000150399		5.9	-0.000128961		5.9	0.000120886
5.905	9.32878e-05		5.905	-0.000117553		5.905	0.000167898
5.91	8.96547e-05		5.91	-0.000133103		5.91	0.000152348
5.915	7.46866e-05		5.915	-0.000178806		5.915	0.000199215
5.92	8.28973e-05		5.92	-0.000199079		5.92	0.000189914
5.925	8.42052e-05		5.925	-9.94605e-05		5.925	0.000190859
5.93	-0.000147801		5.93	-0.000167544		5.93	0.000169424
5.935	0.000141389		5.935	-0.000167762		5.935	0.000134256
5.94	0.000129691		5.94	-0.000165945		5.94	0.000154892
5.945	0.000132016		5.945	-0.000203075		5.945	0.000256399
5.95	0.000191961		5.95	-0.000195446		5.95	0.000233947
5.955	0.000166893		5.955	-0.000191813		5.955	0.000308642
5.96	0.000167329		5.96	-0.000191813		5.96	0.000303774
5.965	0.00017445		5.965	-0.000176772		5.965	0.00028183
5.97	0.00019821		5.97	-0.000114283		5.97	0.000260468
5.975	0.000240644		5.975	-9.88066e-05		5.975	0.000196163
5.98	0.000255031		5.98	-0.000110796		5.98	0.000129969
5.985	0.000280535		5.985	-0.000119515		5.985	0.000126699
5.99	0.000316938		5.99	-0.000118788		5.99	0.000108025
5.995	0.000337574		5.995	0.000154053		5.995	0.00010352
6	0.000320862		6	0.000156669		6	0.000134764
6.005	0.000399045		6.005	0.000153254		6.005	0.000133239
6.01	0.000375285		6.01	0.000170475		6.01	8.99327e-05
6.015	0.000388073		6.015	0.000185298		6.015	0.000137017
6.02	0.000382551		6.02	0.000238267		6.02	7.16221e-05
6.025	0.000361842		6.025	0.000240956		6.025	7.34387e-05
6.03	0.000380153		6.03	0.000129785		6.03	0.000109042
6.035	0.00035741		6.035	0.000131819		6.035	7.72897e-05
6.04	8.32606e-05		6.04	0.000145189		6.04	7.60544e-05
6.045	8.54404e-05		6.045	0.000144753		6.045	5.30936e-05
6.05	0.00020722		6.05	0.00014112		6.05	-7.09386e-05
6.055	0.00018237		6.055	0.000153109		6.055	-1.23012e-05
6.06	0.000146839		6.06	0.000161755		6.06	-8.6706e-05
6.065	0.000170163		6.065	0.000237831		6.065	-0.000102982
6.07	0.00030306		6.07	0.000216614		6.07	-0.000103273
6.075	0.000250526		6.075	0.000152382		6.075	-4.04936e-05
6.08	0.00027603		6.08	0.000142936		6.08	-3.29369e-05
6.085	0.000245658		6.085	0.00014577		6.085	-7.01393e-05
6.09	0.000234686		6.09	0.000148894		6.09	-7.39903e-05
6.095	0.000169945		6.095	0.00014824		6.095	-7.42083e-05
6.1	0.00017336		6.1	-0.000116972		6.1	-7.13019e-05
6.105	0.00067116		6.105	-0.000101059		6.105	-6.9994e-05
6.11	0.000548		6.11	-0.00010353		6.11	-6.74508e-05
6.115	0.000555266		6.115	-0.000123439		6.115	-6.58523e-05
6.12	0.000543131		6.12	-0.000141241		6.12	-9.63699e-05
6.125	0.000576991		6.125	-0.000196172		6.125	-9.76051e-05
6.13	0.000635701		6.13	-0.000182585		6.13	6.32431e-07
6.135	0.000767145		6.135	-0.000174665		6.135	-1.57163e-05
6.14	0.000760969		6.14	-0.000161876		6.14	-1.5135e-05
6.145	0.000863566		6.145	-0.000177353		6.145	-1.99306e-05
6.15	0.000990505		6.15	-0.0001852		6.15	-1.063e-05
6.155	0.000882676		6.155	-0.000185418		6.155	8.62513e-06
6.16	0.000839225		6.16	-0.000185418		6.16	-3.05391e-05
6.165	0.00082927		6.165	-0.000191595		6.165	-2.02939e-05
6.17	0.000821786		6.17	-0.00018847		6.17	-4.45383e-06
6.175	0.000670506		6.175	-0.000185418		6.175	-4.30851e-06
6.18	0.000682422		6.18	-0.000181349		6.18	-5.11021e-05
6.185	0.000623058		6.185	-0.000169942		6.185	-4.09296e-05
6.19	0.000616519		6.19	-0.000174229		6.19	-3.9767e-05
6.195	0.000597627		6.195	-0.000173575		6.195	-2.06572e-05
6.2	0.000646746		6.2	-0.000164492		6.2	4.04749e-06
6.205	0.000651469		6.205	-0.00017045		6.205	3.32088e-06
6.21	0.000196902		6.21	-0.000192031		6.21	-2.74147e-05
6.215	0.000162824		6.215	-0.000156935		6.215	-2.87952e-05
6.22	0.000160499		6.22	-0.000118861		6.22	3.83434e-05
6.225	0.000167838		6.225	-9.7862e-05		6.225	2.64271e-05
6.23	0.000154323		6.23	-0.000103312		6.23	4.61182e-05
6.235	0.000118501		6.235	-0.000120387		6.235	4.7741e-06
6.24	-3.26336e-05		6.24	-0.000129615		6.24	0.000247098
6.245	3.70482e-05		6.245	8.54615e-05		6.245	0.00025916
6.25	-8.80012e-05		6.25	7.97213e-05		6.25	0.000262648
6.255	-0.000205857		6.255	9.79591e-05		6.255	0.000246517
6.26	-0.00021523		6.26	0.00010944		6.26	0.000217743
6.265	-0.000199826		6.265	9.83224e-05		6.265	0.000201612
6.27	-0.000212542		6.27	9.59973e-05		6.27	0.000242811
6.275	-0.000184059		6.275	6.18467e-05		6.275	0.000230822
6.28	-0.000114014		6.28	6.47531e-05		6.28	0.00025342
6.285	-0.000123024		6.285	6.53344e-05		6.285	0.000234383
6.29	-0.000127165		6.29	5.45806e-05		6.29	0.000224137
6.295	-0.000131816		6.295	5.70511e-05		6.295	0.000235327
6.3	-4.97089e-05		6.3	6.01028e-05		6.3	0.000216581
6.305	-7.79013e-05		6.305	4.94217e-05		6.305	0.000188897
6.31	-0.000105876		6.31	4.72418e-05		6.31	0.000246953
6.315	-0.000167202		6.315	9.98483e-05		6.315	0.000251749
6.32	-0.000167856		6.32	8.07385e-05		6.32	0.000278488
6.325	3.75569e-05		6.325	0.000201065		6.325	0.000202121
6.33	7.77383e-05		6.33	0.000184062		6.33	0.000200668
6.335	5.46322e-05		6.335	0.000226496		6.335	0.000183593
6.34	4.86013e-05		6.34	0.000236378		6.34	0.000145228
6.345	0.000112834		6.345	0.000265007		6.345	-0.000117514
6.35	7.56312e-05		6.35	3.51801e-05		6.35	-0.000120566
6.355	9.93913e-05		6.355	3.17651e-05		6.355	-0.000121147
6.36	0.000102588		6.36	1.94854e-05		6.36	-0.000116497
6.365	0.00016297		6.365	2.11566e-05		6.365	-0.000110902
6.37	0.000156503		6.37	1.29459e-05		6.37	-0.000110975
6.375	0.000241443		6.375	1.9776e-05		6.375	-0.000166052
6.38	0.000418736		6.38	-1.39386e-05		6.38	-0.000116061
6.385	0.000355666		6.385	1.20013e-05		6.385	-0.000110248
6.39	0.000415321		6.39	1.89041e-05		6.39	-0.000115625
6.395	0.000412778		6.395	2.10113e-05		6.395	-0.000117805
6.4	0.00042077		6.4	0.00011874		6.4	-0.000126161
6.405	0.000340044		6.405	0.000122083		6.405	-9.27368e-05
6.41	0.000321661		6.41	0.000129203		6.41	4.66994e-05
6.415	0.000374849		6.415	0.000142355		6.415	-1.37544e-05
6.42	0.00037761		6.42	0.000128186		6.42	-2.10932e-05
6.425	0.000425929		6.425	0.00011983		6.425	-3.9767e-05
6.43	0.000226548		6.43	-4.22037e-05		6.43	-1.75328e-05
6.435	0.000176484		6.435	-4.64181e-05		6.435	1.21372e-06
6.44	0.00020722		6.44	-7.39565e-05		6.44	-4.96246e-06
6.445	0.000195667		6.445	-8.64542e-05		6.445	-2.58888e-05
6.45	0.000191017		6.45	5.2982e-05		6.45	-2.97398e-05
6.455	0.000158755		6.455	5.24734e-05		6.455	-4.36181e-05
6.46	0.000137611		6.46	6.14834e-05		6.46	-4.35454e-05
6.465	0.000123442		6.465	7.1002e-05		6.465	-4.03483e-05
6.47	0.000195812		6.47	6.38812e-05		6.47	-2.95218e-05
6.475	0.000190145		6.475	6.61337e-05		6.475	-3.06844e-05
6.48	0.000176412		6.48	8.06659e-05		6.48	-3.02485e-05
6.485	-4.29514e-05		6.485	6.38812e-05		6.485	-8.35816e-05
6.49	-2.94365e-05		6.49	3.21284e-05		6.49	-8.70693e-05
6.495	-9.95543e-05		6.495	3.48168e-05		6.495	-8.50348e-05
6.5	-5.18887e-05		6.5	4.18649e-05		6.5	-8.61247e-05
6.505	-4.58579e-05		6.505	-5.85524e-05		6.505	-9.40447e-05
6.51	-4.61485e-05		6.51	-3.31938e-05		6.51	-0.000129503
6.515	-3.35782e-05		6.515	-3.55916e-05		6.515	-0.000268358
6.52	-9.51946e-05		6.52	-4.18404e-05		6.52	-0.000271628
6.525	-0.000103623		6.525	-7.74443e-05		6.525	-0.000277949
6.53	7.97002e-05		6.53	-8.34025e-05		6.53	-0.000288558
6.535	7.77383e-05		6.535	-7.77349e-05		6.535	-0.000132918
6.54	8.08628e-05		6.54	2.35544e-05		6.54	-0.000145489
6.545	6.79291e-05		6.545	9.89413e-06		6.545	-0.00013815
6.55	0.000101571		6.55	2.66788e-05		6.55	-0.000136624
6.555	4.13352e-05		6.555	-2.44745e-05		6.555	-0.000129576
6.56	5.05632e-05		6.56	-1.15408e-05		6.56	-0.000129649
6.565	5.33969e-05		6.565	-1.11775e-05		6.565	-0.000132119
6.57	5.7248e-05		6.57	1.10567e-05		6.57	-0.000116497
6.575	-6.80194e-05		6.575	1.11294e-05		6.575	-0.000133427
6.58	-7.55035e-05		6.58	4.00484e-05		6.58	-0.000118313
6.585	-0.000153251		6.585	2.043e-05		6.585	-0.000114826
6.59	-0.000122588		6.59	2.043e-05		6.59	-0.000113954
6.595	-0.000139808		6.595	2.18105e-05		6.595	-0.000132773
6.6	-0.000103478		6.6	3.95398e-05		6.6	-0.000130956
6.605	-0.000124477		6.605	3.12564e-05		6.605	-0.000132264
6.61	-0.000126003		6.61	2.74054e-05		6.61	-0.000128777
6.615	-0.0001191		6.615	4.48217e-07		6.615	-0.000100076
6.62	-0.0001191		6.62	9.82147e-06		6.62	-9.9567e-05
6.625	-0.000102097		6.625	3.91765e-05		6.625	-9.92763e-05
6.63	-9.65752e-05		6.63	4.10657e-05		6.63	-1.25192e-05
6.635	-0.000117647		6.635	0.000124335		6.635	1.94516e-05
6.64	-0.000122806		6.64	0.000128695		6.64	-0.000150938
6.645	-0.000128619		6.645	0.000121647		6.645	-0.000155007
6.65	-0.000105222		6.65	0.000156015		6.65	-0.000157986
6.655	-0.000140753		6.655	0.000225334		6.655	-0.000159658
6.66	-9.05443e-05		6.66	0.000110239		6.66	-0.000164889
6.665	-2.39869e-05		6.665	0.000221047		6.665	-0.000106397
6.67	-3.00904e-05		6.67	0.000239357		6.67	-6.77415e-05
6.675	-2.03539e-05		6.675	0.000211165		6.675	-8.73599e-05
6.68	0.00018564		6.68	0.000355542		6.68	-7.4063e-05
6.685	0.000210708		6.685	0.000324952		6.685	-8.70693e-05
6.69	0.000290925		6.69	0.000322481		6.69	-8.50348e-05
6.695	0.000291143		6.695	0.000326042		6.695	-8.21283e-05
6.7	0.000301752		6.7	0.000328585		6.7	-8.1547e-05
6.705	0.000301752		6.705	0.000291891		6.705	-7.23191e-05
6.71	0.000282787		6.71	0.000287313		6.71	-7.61701e-05
6.715	0.00027821		6.715	0.00062119		6.715	-7.44989e-05
6.72	0.000278646		6.72	0.000638847		6.72	-7.02846e-05
6.725	0.000344767		6.725	0.000627294		6.725	-6.35271e-05
6.73	0.000386765		6.73	0.000626277		6.73	-5.33546e-05
6.735	0.000394685		6.735	0.000622934		6.735	-0.000140475
6.74	0.000186148		6.74	0.000551508		6.74	-0.000165688
6.745	0.000187747		6.745	0.000549983		6.745	-0.000167941
6.75	0.000221244		6.75	0.000456759		6.75	-0.000171647
6.755	0.000187311		6.755	0.000448257		6.755	-0.000162201
6.76	0.000193923		6.76	0.000379738		6.76	-9.32455e-05
6.765	0.000232579		6.765	0.000384388		6.765	-9.74598e-05
6.77	0.000167039		6.77	0.000356123		6.77	-0.000154426
6.775	0.000207947		6.775	0.000337522		6.775	-0.000172809
6.78	0.000230181		6.78	0.000334252		6.78	-0.000168885
6.785	1.80111e-05		6.785	0.000202736		6.785	-0.000182473
6.79	-6.62777e-07		6.79	0.000201065		6.79	-0.00017993
6.795	-4.29514e-05		6.795	0.000205352		6.795	-0.000175207
6.8	-1.78834e-05		6.8	0.000213926		6.8	-0.000161038
6.805	0.000116612		6.805	0.000213708		6.805	-0.000159222
6.81	9.03813e-05		6.81	0.00021596		6.81	-0.000160675
6.815	0.000133179		6.815	0.000234852		6.815	-0.000156678
6.82	0.000190653		6.82	-8.89974e-05		6.82	-0.000161038
6.825	0.000683367		6.825	-6.95242e-05		6.825	-0.000128777
6.83	0.000644784		6.83	0.000135888		6.83	-0.00013488
6.835	0.000609325		6.835	0.000118813		6.835	-0.000139385
6.84	0.000606928		6.84	0.000138722		6.84	-0.000135025
6.845	0.000602786		6.845	0.00013429		6.845	-0.000119621
6.85	0.000599734		6.85	0.000127605		6.85	-0.000124998
6.855	0.000567037		6.855	0.000129567		6.855	-0.000122673
6.86	0.000615138		6.86	0.000109222		6.86	-0.00013379
6.865	0.000645002		6.865	8.84406e-05		6.865	-0.000202963
6.87	0.00056057		6.87	8.33543e-05		6.87	-0.000199984
6.875	0.000578517		6.875	5.47259e-05		6.875	-0.000204417
6.88	0.000543059		6.88	5.64698e-05		6.88	-0.000220257
6.885	0.000574521		6.885	0.000104135		6.885	-0.000213717
6.89	0.00057285		6.89	9.38901e-05		6.89	-0.000190175
6.895	0.000559698		6.895	0.000220029		6.895	-0.000191846
6.9	0.000516973		6.9	0.000219884		6.9	-0.000187487
6.905	0.000463495		6.905	0.000209421		6.905	-0.000163436
6.91	0.000338736		6.91	0.000205207		6.91	-0.00016518
6.915	0.000338809		6.915	0.000211383		6.915	-0.000151156
6.92	0.000322896		6.92	0.000199684		6.92	-8.48168e-05
6.925	0.000260045		6.925	0.000198304		6.925	0.000137453
6.93	-0.000241606		6.93	0.000156233		6.93	6.72625e-05
6.935	-0.000255194		6.935	-5.1359e-05		6.935	7.01689e-05
6.94	-0.000237973		6.94	-6.65451e-05		6.94	6.81344e-05
6.945	-0.00024771		6.945	-8.76168e-05		6.945	6.36294e-05
6.95	-0.000132615		6.95	5.45079e-05		6.95	4.51009e-05
6.955	-0.00012346		6.955	5.7487e-05		6.955	6.82797e-05
6.96	-9.26515e-05		6.96	6.38085e-05		6.96	6.78438e-05
6.965	-0.000138137		6.965	6.59883e-05		6.965	7.14768e-05
6.97	-9.0399e-05		6.97	6.71509e-05		6.97	7.7653e-05
6.975	-9.22155e-05		6.975	0.000101883		6.975	0.000100614
6.98	-0.000121135		6.98	3.99757e-05		6.98	0.000108534
6.985	-0.000111689		6.985	4.89857e-05		6.985	0.000112094
6.99	-0.00017316		6.99	1.60703e-05		6.99	0.000105845
6.995	0.000163842		6.995	3.06025e-05		6.995	8.07047e-05
7	0.000180408		7	-6.53099e-05		7	8.05594e-05
7.005	0.000190363		7.005	-6.66905e-05		7.005	7.05322e-05
7.01	0.000188692		7.01	-6.92336e-05		7.01	2.6863e-05
7.015	0.000224586		7.015	-6.32027e-05		7.015	2.89702e-05
7.02	0.000295721		7.02	-6.02963e-05		7.02	6.00934e-06
7.025	0.000305676		7.025	-5.70992e-05		7.025	-3.71512e-05
7.03	0.000306983		7.03	-6.60365e-05		7.03	-0.000250338
7.035	0.000306693		7.035	-6.37114e-05		7.035	-0.000241546
7.04	0.000286566		7.04	-2.46925e-05		7.04	-9.65879e-05
7.045	0.000258882		7.045	3.77233e-05		7.045	-9.34634e-05
7.05	0.000386765		7.05	0.000128767		7.05	-6.1202e-05
7.055	0.000268473		7.055	-1.90976e-05		7.055	-3.64973e-05
7.06	0.000259754		7.06	-1.60458e-05		7.06	-5.11748e-05
7.065	0.000238682		7.065	-2.16758e-06		7.065	-5.54618e-05
7.07	0.000275667		7.07	-1.08869e-05		7.07	-4.64518e-05
7.075	0.00022059		7.075	0.000255633		7.075	-5.58977e-05
7.08	0.000265276		7.08	0.000224244		7.08	0.000155255
7.085	0.000268546		7.085	0.00023369		7.085	0.000151258
7.09	0.000266947		7.09	0.000216469		7.09	0.000145373
7.095	0.00042513		7.095	0.000222427		7.095	0.000137308
7.1	9.20525e-05		7.1	0.000215016		7.1	0.000147625
7.105	0.000162679		7.105	0.000184571		7.105	0.000144428
7.11	0.000182588		7.11	0.000178395		7.11	0.000161504
7.115	0.000228364		7.115	0.000179993		7.115	0.000159033
7.12	0.000173941		7.12	0.000182464		7.12	0.000155836
7.125	0.000899678		7.125	0.000215379		7.125	0.000157144
7.13	0.000881441		7.13	0.000221265		7.13	0.000130768
7.135	0.000904256		7.135	0.000225915		7.135	0.000155909
7.14	0.000908688		7.14	0.000227877		7.14	0.000156417
7.145	0.000905419		7.145	0.00020695		7.145	1.00783e-05
7.15	0.000954683		7.15	0.000147005		7.15	3.97967e-05
7.155	0.000826291		7.155	9.27276e-05		7.155	1.04417e-05
7.16	0.000841986		7.16	0.000106097		7.16	-1.855e-05
7.165	0.000919079		7.165	0.000192636		7.165	-1.23012e-05
7.17	0.000914719		7.17	0.000172509		7.17	1.28638e-06
7.175	0.000917698		7.175	0.00017636		7.175	-8.2322e-06
7.18	0.0010094		7.18	-7.69356e-05		7.18	8.50414e-07
7.185	0.00104013		7.185	-8.03507e-05		7.185	-0.000117442
7.19	0.00106171		7.19	-9.45922e-05		7.19	-4.59432e-05
7.195	0.0010697		7.195	-8.67449e-05		7.195	-4.76144e-05
7.2	0.000906218		7.2	-0.000104619		7.2	-1.02667e-05
7.205	0.000898153		7.205	-0.000115591		7.205	0.000286044
7.21	0.000816554		7.21	-0.000114719		7.21	0.000291276
7.215	0.000798898		7.215	-0.000106654		7.215	0.000275291
7.22	0.00076809		7.22	-3.33391e-05		7.22	0.000285318
7.225	0.000797372		7.225	-3.84254e-05		7.225	0.000279868
7.23	1.48867e-05		7.23	-5.45561e-05		7.23	0.000275509
7.235	0.000161807		7.235	-6.52372e-05		7.235	0.000274855
7.24	0.00017445		7.24	-4.03145e-05		7.24	0.000351657
7.245	0.000363804		7.245	-3.31211e-05		7.245	0.000480485
7.25	0.000386692		7.25	-5.5646e-05		7.25	0.000486443
7.255	0.000331688		7.255	-2.64363e-05		7.255	0.000516089
7.26	0.000345566		7.26	-5.87328e-06		7.26	0.000573564
7.265	0.000347165		7.265	2.47896e-05		7.265	0.000634308
7.27	0.000269345		7.27	6.69705e-06		7.27	0.000644335
7.275	0.000392723		7.275	2.07933e-05		7.275	0.00064746
7.28	0.000350435		7.28	4.84771e-05		7.28	0.000647387
7.285	0.000237084		7.285	3.67787e-05		7.285	0.000643318
7.29	0.000191816		7.29	3.34363e-05		7.29	0.000589622
7.295	0.000197992		7.295	3.83772e-05		7.295	0.000519577
7.3	0.000200535		7.3	0.000110747		7.3	0.00052459
7.305	0.000226548		7.305	0.000109585		7.305	0.000511729
7.31	0.000251689		7.31	0.000279175		7.31	0.000206771
7.315	0.000272906		7.315	0.000284044		7.315	0.000266935
7.32	0.000318464		7.32	0.000323571		7.32	0.000273474
7.325	0.00029979		7.325	0.000246914		7.325	0.000268678
7.33	0.000326747		7.33	0.000244298		7.33	0.000282048
7.335	0.000305966		7.335	0.000226714		7.335	0.00032223
7.34	0.000132307		7.34	0.000229112		7.34	0.000329423
7.345	0.000149455		7.345	0.00020201		7.345	0.000216581
7.35	2.12808e-05		7.35	0.000327495		7.35	9.54549e-05
7.355	0.000163696		7.355	0.000335633		7.355	0.000149442
7.36	0.000163551		7.36	0.000416069		7.36	9.22578e-05
7.365	0.00019712		7.365	0.000396523		7.365	2.90428e-05
7.37	0.000188256		7.37	0.000349511		7.37	3.32572e-05
7.375	0.000193705		7.375	0.000278158		7.375	4.65541e-05
7.38	6.41507e-05		7.38	0.000267477		7.38	3.34025e-05
7.385	7.83923e-05		7.385	0.000242482		7.385	3.39838e-05
7.39	0.000108547		7.39	0.000240011		7.39	0.000235036
7.395	0.000103896		7.395	0.000240883		7.395	0.000197398
7.4	0.000128601		7.4	0.000247713		7.4	0.000195
7.405	0.000121262		7.405	0.000176142		7.405	0.000194128
7.41	9.8156e-05		7.41	0.00017607		7.41	0.00017778
7.415	7.70117e-05		7.415	5.97395e-05		7.415	0.000178652
7.42	5.86285e-05		7.42	0.000100575		7.42	0.000120014
7.425	2.79656e-05		7.425	8.04479e-05		7.425	0.000125464
7.43	3.32699e-05		7.43	8.03025e-05		7.43	0.000122485
7.435	-2.10078e-05		7.435	8.50982e-05		7.435	0.000103811
7.44	-1.82467e-05		7.44	8.40809e-05		7.44	7.21308e-05
7.445	-4.29582e-06		7.445	0.000121865		7.445	7.14768e-05
7.45	-5.09441e-05		7.45	0.000178177		7.45	0.000100323
7.455	-9.63572e-05		7.455	3.88132e-05		7.455	0.0002556
7.46	-0.000262097		7.46	4.08477e-05		7.46	0.000195364
7.465	-0.000233323		7.465	-7.01782e-05		7.465	0.00018679
7.47	-0.000202224		7.47	-0.000107453		7.47	0.000197907
7.475	-0.000208618		7.475	-0.000103602		7.475	0.000139342
7.48	-0.000195321		7.48	-6.57459e-05		7.48	0.000107081
7.485	-0.000162043		7.485	-4.43109e-05		7.485	0.000301303
7.49	-6.69295e-05		7.49	-3.3993e-05		7.49	0.000298687
7.495	-9.26515e-05		7.495	-2.72356e-05		7.495	0.000102503
7.5	-0.000110235		7.5	-2.09491e-06		7.5	7.42379e-05
7.505	-0.000166039		7.505	-1.41566e-05		7.505	0.000139342
7.51	-0.000172724		7.51	-2.19313e-05		7.51	0.000135927
7.515	-0.000163641		7.515	-2.00422e-05		7.515	0.000134619
7.52	-7.74653e-05		7.52	-6.70538e-05		7.52	0.000136436
7.525	-8.19703e-05		7.525	-0.00010956		7.525	0.000131567
7.53	-7.53582e-05		7.53	-0.000128743		7.53	0.000195146
7.535	-6.68569e-05		7.535	-0.000120387		7.535	0.000195436
7.54	-2.97998e-05		7.54	-0.000103893		7.54	0.000214837
7.545	-2.63121e-05		7.545	-0.000106799		7.545	0.00021055
7.55	-2.59488e-05		7.55	-0.000142476		7.55	0.000206989
7.555	1.64125e-05		7.555	-0.000199442		7.555	0.000185264
7.56	2.95642e-05		7.56	-0.00018738		7.56	0.000187807
7.565	3.64669e-05		7.565	-0.000111958		7.565	0.000190132
7.57	4.04633e-05		7.57	-6.39293e-05		7.57	0.000193184
7.575	-2.762e-05		7.575	-3.50103e-05		7.575	0.000189769
7.58	-2.26812e-07		7.58	-3.35571e-05		7.58	0.000227916
7.585	-1.069e-05		7.585	-7.38112e-05		7.585	0.000262502
7.59	0.000189273		7.59	-8.96513e-05		7.59	7.12588e-05
7.595	7.94095e-05		7.595	-8.42017e-05		7.595	9.8434e-05
7.6	8.72569e-05		7.6	-8.48557e-05		7.6	9.96692e-05
7.605	0.000140227		7.605	-9.92425e-05		7.605	0.000114201
7.61	0.000140227		7.61	-9.90246e-05		7.61	4.88793e-05
7.615	0.000161153		7.615	-6.66178e-05		7.615	4.68448e-05
7.62	0.000144296		7.62	-6.60365e-05		7.62	5.09864e-05
7.625	0.000106076		7.625	-7.75896e-05		7.625	8.97147e-05
7.63	0.000107166		7.63	-8.39111e-05		7.63	8.76802e-05
7.635	0.000102225		7.635	-5.96423e-05		7.635	1.62545e-05
7.64	0.000240644		7.64	-6.22581e-05		7.64	3.53643e-05
7.645	0.000204459		7.645	-8.34025e-05		7.645	5.56367e-05
7.65	0.000203296		7.65	-6.13135e-05		7.65	0.000287716
7.655	0.00018673		7.655	-6.4438e-05		7.655	0.000296435
7.66	0.000180699		7.66	-5.46287e-05		7.66	0.000347225
7.665	0.000166239		7.665	-6.45106e-05		7.665	0.00017342
7.67	0.000163624		7.67	-0.000147271		7.67	0.000176109
7.675	0.000129182		7.675	-0.000195155		7.675	0.000169714
7.68	0.000119373		7.68	-0.000214628		7.68	0.000221086
7.685	0.000147929		7.685	-0.000215936		7.685	0.000221449
7.69	0.00018564		7.69	-0.000205109		7.69	0.000210041
7.695	-2.96545e-05		7.695	-0.00021114		7.695	0.000231403
7.7	-8.94612e-06		7.7	-0.000228797		7.7	0.000217162
7.705	-2.85646e-05		7.705	-0.000227489		7.705	0.000281321
7.71	-8.83645e-05		7.71	-0.000227344		7.71	0.000275727
7.715	-8.2043e-05		7.715	-0.000223493		7.715	0.000275436
7.72	-9.39594e-05		7.72	-0.000118498		7.72	0.000346571
7.725	-7.91365e-05		7.725	-0.000124747		7.725	0.000350349
7.73	-0.000133124		7.73	-0.000118425		7.73	0.000308569
7.735	-6.93273e-05		7.735	-0.000109488		7.735	0.000312493
7.74	-9.12709e-05		7.74	-0.000132957		7.74	0.000310531
7.745	-0.000187111		7.745	-0.000132667		7.745	0.000297525
7.75	-0.000162769		7.75	-0.000131431		7.75	0.000264174
7.755	-0.000153105		7.755	-0.000150904		7.755	2.55551e-05
7.76	-0.000154704		7.76	-0.000150759		7.76	1.87977e-05
7.765	-0.000199245		7.765	-0.000116972		7.765	3.25306e-05
7.77	-0.000216102		7.77	-0.000115228		7.77	6.74805e-05
7.775	-0.00019227		7.775	-2.78392e-07		7.775	6.42834e-05
7.78	-0.000146566		7.78	2.41006e-06		7.78	7.81616e-05
7.785	-0.000138065		7.785	-4.20208e-06		7.785	2.43925e-05
7.79	-0.000195249		7.79	-8.12577e-06		7.79	-1.74601e-05
7.795	-0.000172506		7.795	-1.78623e-05		7.795	0.000208007
7.8	-0.000187547		7.8	-1.08142e-05		7.8	0.000184101
7.805	-0.000194813		7.805	8.26277e-05		7.805	0.000189405
7.81	-0.000152233		7.81	7.53616e-05		7.81	0.000123284
7.815	-0.000143296		7.815	0.000132473		7.815	0.000120668
7.82	-0.000123169		7.82	0.000136978		7.82	0.00012263
7.825	-0.00011583		7.825	1.24749e-06		7.825	5.61454e-05
7.83	-8.50947e-05		7.83	-2.05731e-07		7.83	6.23215e-05
7.835	-8.00811e-05		7.835	-1.94959e-06		7.835	9.03686e-05
7.84	-0.000124477		7.84	0.000426241		7.84	8.87701e-05
7.845	-0.000105004		7.845	0.000417376		7.845	8.31752e-05
7.85	-0.000129636		7.85	0.000413453		7.85	8.1722e-05
7.855	-0.000152887		7.855	0.000414107		7.855	0.000132803
7.86	-8.36415e-05		7.86	0.000419847		7.86	0.000133311
7.865	-5.82102e-05		7.865	0.0004516		7.865	0.000137889
7.87	-5.61757e-05		7.87	0.000407422		7.87	7.53278e-05
7.875	-5.07261e-05		7.875	0.000461118		7.875	9.18219e-05
7.88	-7.01993e-05		7.88	0.000350165		7.88	9.04413e-05
7.885	-8.44408e-05		7.885	0.000358884		7.885	9.42923e-05
7.89	-6.61302e-05		7.89	0.000370583		7.89	9.34931e-05
7.895	-4.97089e-05		7.895	0.000461336		7.895	0.000136436
7.9	-5.15254e-05		7.9	0.000516341		7.9	-0.000108795
7.905	-4.52039e-05		7.905	0.000513144		7.905	-8.76506e-05
7.91	-5.17434e-05		7.91	0.000418902		7.91	-8.14744e-05
7.915	-9.65025e-05		7.915	0.000422753		7.915	-9.00484e-05
7.92	-0.000104205		7.92	0.000353798		7.92	-8.87405e-05
7.925	-0.000126584		7.925	0.000370656		7.925	4.03779e-05
7.93	-7.97178e-05		7.93	0.000370365		7.93	3.6091e-05
7.935	-7.89912e-05		7.935	0.000388167		7.935	1.79984e-05
7.94	-7.21611e-05		7.94	0.000388457		7.94	-5.68907e-06
7.945	-8.83645e-05		7.945	-5.87328e-06		7.945	-7.94156e-06
7.95	-0.000108056		7.95	3.03845e-05		7.95	-4.59915e-06
7.955	-0.000139663		7.955	3.38722e-05		7.955	-5.32576e-06
7.96	-0.000120699		7.96	3.39449e-05		7.96	-5.94581e-05
7.965	-0.000170181		7.965	1.88314e-05		7.965	-5.83682e-05
7.97	-0.000168291		7.97	-1.88796e-05		7.97	-9.41779e-08
7.975	-0.000155939		7.975	-7.10852e-06		7.975	2.30846e-05
7.98	-0.000133632		7.98	-5.27396e-05		7.98	2.88492e-06
7.985	-8.98904e-05		7.985	-5.37568e-05		7.985	2.52161e-06
7.99	-0.000115104		7.99	-3.37024e-05		7.99	-3.72722e-06
7.995	-9.29421e-05		7.995	-3.828e-05		7.995	-3.87254e-06
8	-0.000103841		8	-0.000123366		8	-4.73964e-05
8.005	-0.000171125		8.005	-4.42006e-06		8.005	-5.60431e-05
8.01	-0.000163423		8.01	1.72329e-05		8.01	-4.71784e-05
8.015	-0.000175122		8.015	3.07478e-05		8.015	-6.83954e-05
8.02	-0.000172433		8.02	5.76323e-05		8.02	-6.54163e-05
8.025	-0.000152306		8.025	6.12654e-05		8.025	-6.98486e-05
8.03	-0.000156448		8.03	4.29548e-05		8.03	-0.000199694
8.035	-0.000215303		8.035	4.66605e-05		8.035	-0.000108722
8.04	-0.000258391		8.04	3.88132e-05		8.04	-7.44263e-05
8.045	-0.000261225		8.045	3.35816e-05		8.045	-7.90039e-05
8.05	-0.000263623		8.05	-1.37207e-05		8.05	5.41109e-05
8.055	-0.000260135		8.055	-4.12591e-05		8.055	5.67993e-05
8.06	-0.000146275		8.06	9.25822e-05		8.06	5.2367e-05
8.065	-0.000150417		8.065	0.000100502		8.065	6.31208e-05
8.07	-0.000143732		8.07	0.000209639		8.07	0.000114855
8.075	-0.000163496		8.075	0.000210438		8.075	5.16404e-05
8.08	-0.000178464		8.08	0.000212691		8.08	5.82525e-05
8.085	-0.000192415		8.085	0.000215306		8.085	3.12953e-05
8.09	-0.000194377		8.09	0.000271183		8.09	4.03053e-05
8.095	-0.000197356		8.095	0.000237468		8.095	0.000101994
8.1	-0.000225112		8.1	0.000239793		8.1	0.000157943
8.105	-0.000126584		8.105	0.000240738		8.105	0.000169133
8.11	-0.000128764		8.11	8.07385e-05		8.11	0.000174655
8.115	-0.000144531		8.115	4.66605e-05		8.115	0.000177053
8.12	-0.000135376		8.12	4.17196e-05		8.12	0.000193765
8.125	-0.000102533		8.125	5.01483e-05		8.125	0.000193329
8.13	-9.55579e-05		8.13	5.7269e-05		8.13	0.000218542
8.135	-5.06535e-05		8.135	5.7269e-05		8.135	0.000214473
8.14	-4.60032e-05		8.14	9.01118e-05		8.14	0.000140941
8.145	-3.66299e-05		8.145	8.2773e-05		8.145	0.00011144
8.15	-3.65573e-05		8.15	8.24097e-05		8.15	0.00011471
8.155	-3.24156e-05		8.155	9.22916e-05		8.155	-2.09479e-05
8.16	0.000132815		8.16	9.12743e-05		8.16	-1.70968e-05
8.165	2.48412e-05		8.165	-3.71901e-05		8.165	-1.74601e-05
8.17	2.89102e-05		8.17	-5.09957e-05		8.17	-3.30822e-05
8.175	1.32881e-05		8.175	-0.000152648		8.175	-9.0557e-05
8.18	1.58312e-05		8.18	-0.000147199		8.18	-9.27368e-05
8.185	1.83017e-05		8.185	-0.000113048		8.185	-0.000127832
8.19	2.18621e-05		8.19	-0.000126054		8.19	-0.000128631
8.195	-2.74746e-05		8.195	-0.00017946		8.195	-0.000137787
8.2	1.96096e-05		8.2	-0.00017699		8.2	-0.000203327
8.205	1.06723e-05		8.205	-0.000185636		8.205	-0.000234208
8.21	-7.41229e-05		8.21	-0.00016718		8.21	-0.000239076
8.215	-7.08532e-05		8.215	-0.000179823		8.215	-0.000236605
8.22	-7.3469e-05		8.22	-0.000168198		8.22	-0.000271628
8.225	2.59311e-05		8.225	-0.000172921		8.225	-0.00029408
8.23	4.11899e-05		8.23	-0.000214628		8.23	-0.000295388
8.235	4.49683e-05		8.235	-0.000154102		8.235	-0.000305997
8.24	2.97027e-06		8.24	-0.000110505		8.24	-0.000302945
8.245	-6.91161e-06		8.245	-0.000144365		8.245	-0.00031566
8.25	2.10628e-05		8.25	-0.000112176		8.25	-0.000314934
8.255	4.15532e-05		8.255	-8.73988e-05		8.255	-0.000235443
8.26	4.0536e-05		8.26	-9.14302e-06		8.26	-0.000229993
8.265	-9.22882e-05		8.265	1.31639e-05		8.265	2.81226e-06
8.27	-8.75652e-05		8.27	3.42731e-06		8.27	4.99209e-06
8.275	-8.47314e-05		8.275	8.87688e-06		8.275	8.47981e-06
8.28	-8.52401e-05		8.28	1.08387e-05		8.28	3.5001e-05
8.285	-3.77925e-05		8.285	6.47907e-06		8.285	3.61636e-05
8.29	-2.49315e-05		8.29	-3.71901e-05		8.29	3.93607e-05
8.295	0.00017881		8.295	-3.56643e-05		8.295	4.08139e-05
8.3	0.000210708		8.3	-2.82528e-05		8.3	5.2803e-05
8.305	0.000160499		8.305	-2.29486e-05		8.305	5.51281e-05
8.31	0.000147929		8.31	-2.57824e-05		8.31	3.0932e-05
8.315	0.000132016		8.315	-4.16951e-05		8.315	9.58909e-05
8.32	0.000133106		8.32	-2.01875e-05		8.32	9.82887e-05
8.325	0.000170672		8.325	-3.10866e-05		8.325	0.000118852
8.33	9.76474e-05		8.33	-3.3993e-05		8.33	0.000123647
8.335	4.56949e-05		8.335	-2.44018e-05		8.335	0.00013273
8.34	3.23253e-05		8.34	-9.05959e-05		8.34	0.000120014
8.345	8.46411e-05		8.345	-0.000135573		8.345	0.000118488
8.35	7.50499e-05		8.35	-0.000113339		8.35	0.000163102
8.355	4.51863e-05		8.355	-0.000136372		8.355	0.000176617
8.36	5.49228e-05		8.36	-0.000150977		8.36	0.000160922
8.365	8.83468e-05		8.365	-0.000225455		8.365	0.000155182
8.37	5.49228e-05		8.37	-0.000253647		8.37	-8.13291e-05
8.375	5.49228e-05		8.375	-0.000244419		8.375	-7.82773e-05
8.38	3.18893e-05		8.38	-0.000240641		8.38	-7.42083e-05
8.385	1.58312e-05		8.385	-0.000226326		8.385	-8.96851e-05
8.39	-3.73565e-05		8.39	-0.000223783		8.39	-9.36814e-05
8.395	-2.82739e-05		8.395	-0.000196463		8.395	-6.67242e-05
8.4	-0.000234776		8.4	-0.000186218		8.4	-5.7351e-05
8.405	-0.000264858		8.405	-0.000194428		8.405	-6.11293e-05
8.41	-0.000215085		8.41	-0.000204238		8.41	-6.1638e-05
8.415	-0.000183405		8.415	-0.000202857		8.415	-5.13201e-05
8.42	4.60582e-05		8.42	-0.000205255		8.42	-0.000100439
8.425	5.91371e-05		8.425	-0.00022451		8.425	-0.000102764
8.43	0.000103024		8.43	-0.000218988		8.43	-0.00011904
8.435	8.32606e-05		8.435	-0.000215355		8.435	-0.000122164
8.44	8.79835e-05		8.44	-0.000154973		8.44	-0.000100512
8.445	7.90462e-05		8.445	-0.000126272		8.445	-0.00010102
8.45	9.63395e-05		8.45	-0.000131068		8.45	-9.4844e-05
8.455	0.00013514		8.455	-0.000150904		8.455	-0.00014033
8.46	0.000210272		8.46	-0.000157153		8.46	-0.000154499
8.465	0.000196466		8.465	-0.000170305		8.465	-0.000172228
8.47	0.000222697		8.47	-0.000136808		8.47	-0.000168667
8.475	0.00023207		8.475	-0.000129179		8.475	-0.000172301
8.48	0.000228074		8.48	-0.000130923		8.48	-0.000152464
8.485	0.000478609		8.485	-0.000138479		8.485	-0.000115334
8.49	0.000490234		8.49	-0.000157153		8.49	-0.000107196
8.495	0.000495974		8.495	-0.000163184		8.495	-9.88403e-05
8.5	0.000475484		8.5	-0.000187308		8.5	-0.000130593
8.505	0.000472941		8.505	-0.000197189		8.505	-0.000130375
8.51	0.000485148		8.51	-0.000192539		8.51	-0.000120566
8.515	0.000492923		8.515	-0.000187598		8.515	-0.000115843
8.52	0.000458554		8.52	-0.000171903		8.52	-0.00012478
8.525	0.000293178		8.525	-0.000173793		8.525	-0.000119331
8.53	0.000276175		8.53	-0.000171322		8.53	3.76168e-05
8.535	0.000232143		8.535	-0.000153302		8.535	4.30664e-05
8.54	0.000257283		8.54	-0.000150468		8.54	4.52462e-05
8.545	0.000250962		8.545	-0.000213247		8.545	1.65452e-05
8.55	0.000252197		8.55	-0.000246454		8.55	0.000104828
8.555	0.000196394		8.555	-0.000221967		8.555	0.000118706
8.56	0.00017336		8.56	-0.000217462		8.56	0.000144283
8.565	0.000121916		8.565	-0.00021986		8.565	0.00014283
8.57	0.000157302		8.57	-0.000214265		8.57	0.000263374
8.575	9.12533e-05		8.575	-0.000236717		8.575	0.000263156
8.58	8.52951e-05		8.58	-0.000239042		8.58	0.000268243
8.585	8.45685e-05		8.585	4.85497e-05		8.585	0.000248333
8.59	-0.000164004		8.59	5.47986e-05		8.59	0.000214691
8.595	-0.000170253		8.595	0.00010152		8.595	0.000199869
8.6	-0.000111253		8.6	0.000109004		8.6	0.00019827
8.605	-0.000118664		8.605	0.000102319		8.605	0.000202194
8.61	-2.36236e-05		8.61	0.000198086		8.61	0.000249423
8.615	-1.37417e-05		8.615	0.000242409		8.615	0.000231185
8.62	0.000221171		8.62	0.000245243		8.62	0.000253056
8.625	0.000270653		8.625	0.000241319		8.625	0.000250513
8.63	0.000209981		8.63	0.000237323		8.63	0.000227189
8.635	0.000242969		8.635	0.000245315		8.635	7.59091e-05
8.64	0.000264622		8.64	0.000232527		8.64	6.99509e-05
8.645	0.000243623		8.645	0.000231437		8.645	6.91517e-05
8.65	0.000248055		8.65	0.0002419		8.65	7.13315e-05
8.655	0.000246312		8.655	0.000244516		8.655	-1.68062e-05
8.66	0.000227565		8.66	0.000234634		8.66	-3.06844e-05
8.665	0.000211798		8.665	0.000230711		8.665	-5.64064e-05
8.67	0.00017692		8.67	0.000281719		8.67	-4.4708e-05
8.675	0.000134123		8.675	0.000287531		8.675	-0.000184798
8.68	0.000134777		8.68	0.000273145		8.68	-0.000177314
8.685	0.000143278		8.685	0.000320883		8.685	-0.000181238
8.69	0.000133978		8.69	2.8786e-05		8.69	-0.00018211
8.695	0.000132815		8.695	0.000304679		8.695	-0.000190902
8.7	0.000136303		8.7	0.000263481		8.7	-0.000186833
8.705	7.56312e-05		8.705	0.000253671		8.705	-0.000188649
8.71	0.000100699		8.71	0.000261955		8.71	-0.000190175
8.715	3.86468e-05		8.715	0.000166115		8.715	-0.000246342
8.72	2.46959e-05		8.72	0.000194889		8.72	-0.000189521
8.725	-0.000267256		8.725	0.000192346		8.725	-0.000162782
8.73	-0.000310997		8.73	0.000349003		8.73	-0.000163363
8.735	-0.000279826		8.735	0.000409747		8.735	-0.00016518
8.74	-0.00030889		8.74	0.000401827		8.74	-0.000150357
8.745	-0.000366874		8.745	0.000405969		8.745	-0.000147814
8.75	-0.000382714		8.75	0.000419992		8.75	-0.000144108
8.755	-0.000337591		8.755	0.000409384		8.755	-0.000147015
8.76	-0.00030533		8.76	0.000437431		8.76	-0.00014716
8.765	-0.000142279		8.765	0.000428566		8.765	-0.000131683
8.77	-0.000115249		8.77	0.000421954		8.77	-0.000132119
8.775	-9.27241e-05		8.775	0.00036942		8.775	-5.41539e-05
8.78	-8.73472e-05		8.78	0.000367168		8.78	-1.58616e-05
8.785	-8.36415e-05		8.785	0.000359102		8.785	4.48829e-05
8.79	-8.98177e-05		8.79	0.000308167		8.79	4.21945e-05
8.795	3.50137e-05		8.795	0.000319938		8.795	4.28484e-05
8.8	3.12354e-05		8.8	4.23736e-05		8.8	5.44015e-05
8.805	5.84105e-05		8.805	3.49621e-05		8.805	4.82253e-05
8.81	6.18983e-05		8.81	5.17468e-05		8.81	5.55641e-05
8.815	5.79746e-05		8.815	4.54253e-05		8.815	5.43288e-05
8.82	0.000112906		8.82	5.21828e-05		8.82	6.24669e-05
8.825	0.000143496		8.825	-2.53464e-05		8.825	2.87522e-05
8.83	0.000198428		8.83	-2.5637e-05		8.83	-2.61794e-05
8.835	0.000200681		8.835	-0.000194283		8.835	-2.29824e-05
8.84	0.000206566		8.84	-0.000241295		8.84	-2.84319e-05
8.845	0.000232942		8.845	-0.000238824		8.845	-3.548e-05
8.85	0.000250381		8.85	-0.000232139		8.85	-4.23828e-05
8.855	0.000318319		8.855	-0.000213175		8.855	-3.70059e-05
8.86	0.000313596		8.86	-0.000141749		8.86	0.000218107
8.865	0.000290562		8.865	-0.000172485		8.865	0.000221594
8.87	0.000160281		8.87	-0.000173429		8.87	0.000222757
8.875	0.000141026		8.875	-0.000167762		8.875	0.000226753
8.88	0.000135794		8.88	-0.000155482		8.88	0.000138688
8.885	0.000127656		8.885	-0.000153738		8.885	7.26394e-05
8.89	0.000131071		8.89	-0.000153012		8.89	6.082e-06
8.895	0.00012039		8.895	-0.000122203		8.895	3.32088e-06
8.9	1.79384e-05		8.9	-8.44197e-05		8.9	8.18916e-06
8.905	2.88375e-05		8.905	-6.02963e-05		8.905	5.5977e-07
8.91	4.42349e-06		8.91	-6.00783e-05		8.91	9.27908e-06
8.915	-1.97067e-06		8.915	-6.28394e-05		8.915	2.7396e-06
8.92	-2.04265e-05		8.92	-4.92518e-05		8.92	7.17191e-06
8.925	-1.11986e-05		8.925	-5.86251e-05		8.925	1.28638e-06
8.93	-4.89823e-05		8.93	-6.83617e-05		8.93	-2.11658e-05
8.935	-7.3687e-05		8.935	-7.00329e-05		8.935	-1.65155e-05
8.94	-7.47042e-05		8.94	-4.67814e-05		8.94	-1.39724e-05
8.945	-8.60393e-05		8.945	-6.15315e-05		8.945	-1.12113e-05
8.95	-0.000116121		8.95	-7.57004e-05		8.95	-2.74873e-05
8.955	-0.00013138		8.955	-7.09048e-05		8.955	-1.91313e-05
8.96	-0.000126293		8.96	-0.00010026		8.96	-8.93448e-07
8.965	-0.000170326		8.965	-0.000140005		8.965	-0.000233626
8.97	-0.000178973		8.97	-0.000143711		8.97	-0.000233481
8.975	-0.000145476		8.975	-0.00013521		8.975	-0.000252518
8.98	-6.039e-05		8.98	-0.000103965		8.98	-0.000254843
8.985	-8.87346e-06		8.985	-0.000103965		8.985	-0.000250847
8.99	-1.35964e-05		8.99	-0.00011065		8.99	-0.000228177
8.995	4.38057e-05		8.995	-0.000101713		8.995	-0.000231592
9	4.50409e-05		9	-0.000129905		9	-0.000223454
9.005	2.85469e-05		9.005	-0.000174592		9.005	-0.000230938
9.01	0.000127002		9.01	-0.0001953		9.01	-0.000230284
9.015	0.000109854		9.015	-0.000168634		9.015	-0.000208922
9.02	0.000106875		9.02	-0.000179242		9.02	-0.000204853
9.025	0.000145894		9.025	-0.000152212		9.025	-0.000201365
9.03	3.69756e-05		9.03	-0.000153811		9.03	-0.000192718
9.035	0.000132089		9.035	-0.0001456		9.035	-0.000192718
9.04	0.000242679		9.04	-0.000135646		9.04	-0.000161111
9.045	0.000233814		9.045	-0.000159914		9.045	-0.000105525
9.05	0.000311924		9.05	-0.000157807		9.05	-0.000104653
9.055	0.000355521		9.055	-0.000153448		9.055	-0.000103345
9.06	0.000398318		9.06	-0.000166236		9.06	-0.00010785
9.065	0.000325657		9.065	-7.00329e-05		9.065	-1.88407e-05
9.07	0.000390761		9.07	-4.48922e-05		9.07	-3.45354e-05
9.075	0.000389526		9.075	-4.03872e-05		9.075	-3.79505e-05
9.08	0.00034731		9.08	-5.21583e-05		9.08	-3.6352e-05
9.085	0.00027385		9.085	-9.05959e-05		9.085	-1.03394e-05
9.09	0.000221244		9.09	-2.05731e-07		9.09	-8.95881e-06
9.095	0.000233741		9.095	1.31639e-05		9.095	-1.18409e-06
9.1	0.000217611		9.1	0.000115979		9.1	4.45196e-05
9.105	0.000256557		9.105	0.000117723		9.105	4.13952e-05
9.11	0.000258446		9.11	0.000147659		9.11	4.29211e-05
9.115	0.000164277		9.115	0.000140974		9.115	3.5873e-05
9.12	0.000174014		9.12	0.000121574		9.12	1.17495e-05
9.125	0.000180118		9.125	0.00012775		9.125	1.26941e-05
9.13	0.000157956		9.13	8.86586e-05		9.13	3.93607e-05
9.135	0.000175613		9.135	9.47621e-05		9.135	3.37658e-05
9.14	0.000121553		9.14	9.41808e-05		9.14	4.69174e-05
9.145	4.49615e-06		9.145	8.02299e-05		9.145	6.80861e-06
9.15	2.69484e-05		9.15	8.37903e-05		9.15	-5.17561e-05
9.155	-4.54946e-05		9.155	8.74233e-05		9.155	-5.34273e-05
9.16	-7.96452e-05		9.16	9.44714e-05		9.16	-5.45172e-05
9.165	-7.10712e-05		9.165	0.000149258		9.165	-5.42265e-05
9.17	-7.24517e-05		9.17	7.31091e-05		9.17	-0.000172155
9.175	-0.000109509		9.175	1.33819e-05		9.175	-0.000171719
9.18	-0.000110308		9.18	3.37996e-05		9.18	-0.000162782
9.185	-0.000119536		9.185	3.87405e-05		9.185	-0.000121583
9.19	-0.000112924		9.19	6.83862e-05		9.19	-0.000146651
9.195	-0.000113432		9.195	1.11294e-05		9.195	-0.000154063
9.2	-8.87278e-05		9.2	3.42731e-06		9.2	-0.000154571
9.205	-0.000138137		9.205	-0.000104183		9.205	-0.000186542
9.21	-0.000132978		9.21	-9.49555e-05		9.21	-0.000175861
9.215	-5.53764e-05		9.215	-0.000127435		9.215	-0.000179349
9.22	-6.64209e-05		9.22	-8.46377e-05		9.22	-0.00017339
9.225	-5.33419e-05		9.225	-9.19038e-05		9.225	-0.000145779
9.23	-5.31966e-05		9.23	-9.87339e-05		9.23	-0.000150938
9.235	-7.49222e-05		9.235	-0.000100478		9.235	-0.000187632
9.24	-7.25971e-05		9.24	-0.000103675		9.24	-0.000189739
9.245	-0.000110744		9.245	-0.000105419		9.245	-0.000203109
9.25	-0.000131888		9.25	-0.000100986		9.25	-0.000149848
9.255	-7.31057e-05		9.255	-0.000101713		9.255	-0.000150284
9.26	0.000103824		9.26	-9.7426e-05		9.26	-0.000136697
9.265	9.28518e-05		9.265	-6.79257e-05		9.265	-0.000132337
9.27	6.38601e-05		9.27	-0.000134919		9.27	-0.000134953
9.275	6.97456e-05		9.275	-9.48829e-05		9.275	-0.00013459
9.28	7.07629e-05		9.28	-8.62362e-05		9.28	-0.000139022
9.285	0.000129691		9.285	-0.000107453		9.285	-0.000154426
9.29	0.000136158		9.29	-0.000113993		9.29	-0.000199984
9.295	0.000116031		9.295	-0.000138116		9.295	-0.0001933
9.3	0.000107457		9.3	-0.000182948		9.3	-0.000195043
9.305	6.05904e-05		9.305	-0.000186944		9.305	-0.000222073
9.31	7.3742e-05		9.31	-0.000154683		9.31	-0.000221928
9.315	3.00001e-05		9.315	-0.000163257		9.315	-0.000231229
9.32	-5.21067e-05		9.32	-0.000150904		9.32	3.85614e-05
9.325	-2.62394e-05		9.325	-0.000190505		9.325	3.59456e-05
9.33	-4.3678e-05		9.33	-0.000200459		9.33	7.89852e-06
9.335	-4.65118e-05		9.335	-0.000190432		9.335	8.84311e-06
9.34	-2.41322e-05		9.34	-0.000176336		9.34	1.30574e-05
9.345	-5.89436e-06		9.345	-0.000147271		9.345	1.22582e-05
9.35	-8.65548e-06		9.35	-0.000100332		9.35	1.84344e-05
9.355	-6.62777e-07		9.355	-8.73262e-05		9.355	6.00934e-06
9.36	-7.3251e-05		9.36	-6.7635e-05		9.36	1.13862e-05
9.365	-0.000238191		9.365	-7.33026e-05		9.365	4.19282e-06
9.37	-0.00023216		9.37	-9.83706e-05		9.37	3.32572e-05
9.375	-0.000219009		9.375	-9.34297e-05		9.375	3.26032e-05
9.38	-0.000205131		9.38	-0.000161368		9.38	4.69901e-05
9.385	-0.000207746		9.385	-0.000165291		9.385	4.74987e-05
9.39	-0.00027583		9.39	-0.000173575		9.39	5.14224e-05
9.395	-0.000286947		9.395	-0.000169142		9.395	5.27303e-05
9.4	-0.000236665		9.4	-0.000167616		9.4	7.92515e-05
9.405	-0.00024117		9.405	-0.000158461		9.405	7.91062e-05
9.41	-0.000234776		9.41	-0.000165364		9.41	7.3148e-05
9.415	-0.000230199		9.415	-0.000151558		9.415	6.68265e-05
9.42	-0.000229036		9.42	-0.000119442		9.42	6.44287e-05
9.425	-0.000230489		9.425	-0.000135282		9.425	-0.000193372
9.43	-0.000261007		9.43	-0.000139715		9.43	-0.000177532
9.435	-0.000230925		9.435	-0.000125836		9.435	-0.000177023
9.44	-0.000196048		9.44	-8.73988e-05		9.44	-0.000138295
9.445	-0.000209418		9.445	-4.80166e-05		9.445	-0.000136551
9.45	-0.000232088		9.45	-7.95514e-05		9.45	-0.000135316
9.455	-0.000214867		9.455	-0.000114792		9.455	-0.000149267
9.46	-0.000229327		9.46	4.23736e-05		9.46	-0.000165325
9.465	-0.000200844		9.465	1.9994e-05		9.465	-0.000120857
9.47	-0.00023514		9.47	1.09114e-05		9.47	-0.000121147
9.475	-0.000237465		9.475	1.82877e-06		9.475	-5.76416e-05
9.48	-0.00027394		9.48	6.18843e-06		9.48	-5.68423e-05
9.485	-0.000274522		9.485	7.64165e-06		9.485	-6.35998e-05
9.49	-0.000237683		9.49	-1.58629e-06		9.49	-6.73055e-05
9.495	-0.00023652		9.495	9.53083e-06		9.495	-5.6915e-05
9.5	-0.000204985		9.5	4.20829e-05		9.5	-5.16834e-05
9.505	-0.000255993		9.505	3.95398e-05		9.505	-8.95397e-05
9.51	-0.000240298		9.51	3.16924e-05		9.51	2.69127e-07
9.515	-0.000208473		9.515	4.17923e-05		9.515	4.80073e-05
9.52	-0.000208037		9.52	3.35465e-06		9.52	4.36477e-05
9.525	-0.000177229		9.525	5.11655e-05		9.525	4.3357e-05
9.53	-0.000170617		9.53	4.81864e-05		9.53	3.72535e-05
9.535	-0.000126802		9.535	5.24734e-05		9.535	2.77349e-05
9.54	-0.00011801		9.54	5.90856e-05		9.54	8.9642e-05
9.545	-0.000150199		9.545	1.54164e-05		9.545	8.2158e-05
9.55	-1.73021e-05		9.55	-3.94426e-05		9.55	7.85976e-05
9.555	1.04543e-05		9.555	-3.57369e-05		9.555	7.22761e-05
9.56	5.51408e-05		9.56	-4.81619e-05		9.56	8.65176e-05
9.565	0.000112906		9.565	-0.000217534		9.565	7.09682e-05
9.57	7.79563e-05		9.57	-0.000203293		9.57	3.02054e-05
9.575	7.38873e-05		9.575	-0.000187017		9.575	2.33753e-05
9.58	7.21434e-05		9.58	-0.000183892		9.58	-6.04027e-05
9.585	8.13714e-05		9.585	-0.000157589		9.585	-4.4272e-05
9.59	8.87101e-05		9.59	-7.57731e-05		9.59	-4.73238e-05
9.595	0.0001791		9.595	-8.70706e-06		9.595	-3.50441e-05
9.6	0.000174959		9.6	8.07761e-06		9.6	-4.25281e-05
9.605	0.000193923		9.605	-2.70176e-05		9.605	-2.57435e-05
9.61	0.000191453		9.61	-3.06506e-05		9.61	-2.10932e-05
9.615	0.0002894		9.615	7.53616e-05		9.615	-7.43536e-05
9.62	0.000277483		9.62	7.57976e-05		9.62	-8.19104e-05
9.625	0.000272324		9.625	7.47077e-05		9.625	-7.835e-05
9.63	0.000257937		9.63	8.87688e-06		9.63	-7.55162e-05
9.635	0.000387637		9.635	1.43264e-05		9.635	-8.2201e-05
9.64	0.00037107		9.64	1.39631e-05		9.64	-8.76506e-05
9.645	0.000369327		9.645	6.91504e-06		9.645	1.15316e-05
9.65	0.00039672		9.65	6.69705e-06		9.65	-2.34183e-05
9.655	0.000530634		9.655	2.69694e-05		9.655	2.15831e-06
9.66	0.000483477		9.66	3.12564e-05		9.66	-3.50924e-06
9.665	0.000430943		9.665	8.03752e-05		9.665	-1.90587e-05
9.67	0.000427746		9.67	7.32544e-05		9.67	-1.76538e-06
9.675	0.00044751		9.675	6.30093e-05		9.675	-1.48443e-05
9.68	0.000459499		9.68	5.05116e-05		9.68	-1.4917e-05
9.685	0.000458336		9.685	4.86951e-05		9.685	-2.42903e-05
9.69	0.000456011		9.69	1.2074e-05		9.69	-2.24737e-05
9.695	0.000453904		9.695	-6.86523e-05		9.695	-2.88679e-05
9.7	0.0003282		9.7	-0.000126636		9.7	-1.00487e-05
9.705	0.000335176		9.705	-0.000150033		9.705	3.63816e-05
9.71	0.000275085		9.71	-0.000153084		9.71	1.58186e-05
9.715	0.000280244		9.715	-0.000122349		9.715	4.93879e-05
9.72	0.000178592		9.72	-0.000226036		9.72	8.80435e-05
9.725	0.000153596		9.725	-0.000222039		9.725	7.83069e-05
9.73	0.00014277		9.73	-0.000233084		9.73	7.67811e-05
9.735	0.000128383		9.735	-0.000251104		9.735	7.67084e-05
9.74	6.53065e-06		9.74	-0.000239551		9.74	7.96148e-05
9.745	6.1317e-05		9.745	-0.000235118		9.745	7.84523e-05
9.75	2.19348e-05		9.75	-0.000237008		9.75	-7.79867e-05
9.755	7.1778e-07		9.755	-0.000236644		9.755	-8.40175e-05
9.76	-0.000257156		9.76	-0.000259532		9.76	-0.000115843
9.765	-0.000251779		9.765	-0.000186581		9.765	-0.000106179
9.77	-0.000265512		9.77	-0.00020867		9.77	-8.49621e-05
9.775	-0.000267982		9.775	-0.000190287		9.775	-8.32909e-05
9.78	-0.00028622		9.78	-0.000192176		9.78	0.000382029
9.785	-0.000194377		9.785	-0.000196318		9.785	0.000389078
9.79	-0.000181443		9.79	-0.000138479		9.79	0.000427661
9.795	-0.000190162		9.795	-8.40564e-05		9.795	0.000413274
9.8	-0.000213705		9.8	-7.78802e-05		9.8	0.000426861
9.805	-0.000237392		9.805	-8.18766e-05		9.805	0.000396634
9.81	-0.000112415		9.81	-8.03507e-05		9.81	0.000378324
9.815	-8.00811e-05		9.815	-7.38112e-05		9.815	0.000409132
9.82	-8.53127e-05		9.82	-9.50633e-06		9.82	0.000372947
9.825	-9.95543e-05		9.825	-1.29214e-05		9.825	0.000336834
9.83	-0.000100572		9.83	1.68345e-06		9.83	0.000321358
9.835	-4.3678e-05		9.835	9.67615e-06		9.835	0.000322593
9.84	-4.19342e-05		9.84	7.21645e-05		9.84	0.000316489
9.845	-5.62484e-05		9.845	5.63244e-05		9.845	0.000336253
9.85	-7.3033e-05		9.85	5.34907e-05		9.85	0.000345263
9.855	-3.00178e-05		9.855	7.69601e-05		9.855	0.000339668
9.86	3.8422e-06		9.86	8.3209e-05		9.86	0.000343592
9.865	-9.67273e-06		9.865	8.64061e-05		9.865	0.00035282
9.87	2.03362e-05		9.87	3.47442e-05		9.87	0.000360885
9.875	3.85014e-05		9.875	2.0212e-05		9.875	0.000364518
9.88	7.03928e-06		9.88	1.25826e-05		9.88	0.000342647
9.885	1.34334e-05		9.885	1.142e-05		9.885	-7.94399e-05
9.89	-9.71565e-05		9.89	1.28732e-05		9.89	-8.43082e-05
9.895	-0.000103405		9.895	-4.11138e-05		9.895	-0.000126597
9.9	-6.67115e-05		9.9	-7.78802e-05		9.9	-0.000123182
9.905	-6.83827e-05		9.905	-8.5001e-05		9.905	-0.000136551
9.91	-5.95181e-05		9.91	0.000167205		9.91	-0.000134008
9.915	-0.000155939		9.915	0.000206006		9.915	-0.000143599
9.92	-0.000157901		9.92	0.000203535		9.92	-0.000172446
9.925	-0.000121788		9.925	0.000146787		9.925	-0.000173463
9.93	-0.000114522		9.93	0.000150566		9.93	-0.000203835
9.935	-5.53038e-05		9.935	0.000134944		9.935	-0.000203835
9.94	-0.000113142		9.94	0.000184862		9.94	-0.000196933
9.945	-0.000116339		9.945	0.00033091		9.945	-0.000173826
9.95	-7.39776e-05		9.95	0.000334398		9.95	-0.000193953
9.955	-6.38051e-05		9.955	0.000335924		9.955	-0.00017775
9.96	1.9319e-05		9.96	0.00032546		9.96	-0.000158931
9.965	-2.46409e-05		9.965	0.000327713		9.965	-0.000155007
9.97	-2.43502e-05		9.97	0.000323644		9.97	-0.000156896
9.975	-2.88552e-05		9.975	0.000299956		9.975	-0.000138005
9.98	2.88375e-05		9.98	0.00029378		9.98	-0.000148395
9.985	1.61219e-05		9.985	0.000290874		9.985	-0.000137496
[truncated: 70,029 more rows]

## Sheet: c
02:01:00			03:01:00			04:01:00
Time / s	ECL intensity		Time / s	ECL intensity		Time / s	ECL intensity
0			0			0
0.005			0.005			0.005
0.01			0.01			0.01
0.015			0.015			0.015
0.02			0.02			0.02
0.025			0.025			0.025
0.03			0.03			0.03
0.035			0.035			0.035
0.04			0.04			0.04
0.045			0.045			0.045
0.05			0.05			0.05
0.055			0.055			0.055
0.06			0.06			0.06
0.065			0.065			0.065
0.07			0.07			0.07
0.075			0.075			0.075
0.08			0.08			0.08
0.085			0.085			0.085
0.09			0.09			0.09
0.095	-5.80054e-05		0.095	2.14581e-05		0.095	-2.34484e-05
0.1	-9.31733e-05		0.1	2.24027e-05		0.1	2.77776e-05
0.105	-4.62344e-05		0.105	9.75969e-06		0.105	3.79501e-05
0.11	-1.98585e-05		0.11	1.47733e-05		0.11	4.14378e-05
0.115	3.7689e-05		0.115	1.15762e-05		0.115	-4.86617e-05
0.12	1.97417e-05		0.12	1.17215e-05		0.12	-5.46926e-05
0.125	1.18943e-05		0.125	1.33201e-05		0.125	5.20463e-05
0.13	-7.57877e-06		0.13	2.06588e-05		0.13	4.96204e-06
0.135	-2.93044e-05		0.135	-2.22111e-05		0.135	4.20918e-05
0.14	7.34381e-05		0.14	-0.000113982		0.14	0.000106615
0.145	-2.35642e-05		0.145	-0.000114418		0.145	0.000106106
0.15	-2.33462e-05		0.15	-0.000106498		0.15	0.000130302
0.155	4.34292e-05		0.155	-0.000269549		0.155	9.52069e-05
0.16	4.78615e-05		0.16	-0.00027449		0.16	9.33177e-05
0.165	5.23665e-05		0.165	-0.000275507		0.165	0.000194825
0.17	3.81976e-05		0.17	-0.000273908		0.17	0.000219094
0.175	4.59723e-05		0.175	-0.000275289		0.175	0.000195334
0.18	0.000139269		0.18	-0.000278486		0.18	0.000196932
0.185	0.00015322		0.185	-0.000275071		0.185	0.0002818
0.19	0.000155981		0.19	-0.000271583		0.19	0.000296042
0.195	0.000280158		0.195	-0.000271293		0.195	0.000325106
0.2	0.000286771		0.2	-0.000274344		0.2	0.000318494
0.205	0.000404917		0.205	-0.00028132		0.205	0.000263998
0.21	0.000363936		0.21	-0.000267805		0.21	0.000309121
0.215	0.000384645		0.215	-0.000268168		0.215	0.000340583
0.22	0.000351584		0.22	-0.000254072		0.22	0.000343925
0.225	0.000331021		0.225	-0.000255453		0.225	0.000385051
0.23	0.000285826		0.23	-0.000255889		0.23	0.00027141
0.235	0.000288151		0.235	-0.000273763		0.235	0.00027606
0.24	0.000282048		0.24	-0.000294036		0.24	0.000253026
0.245	0.000218324		0.245	-0.000288441		0.245	0.000225633
0.25	0.000208151		0.25	-0.000347587		0.25	0.000231882
0.255	0.000260758		0.255	-0.00035042		0.255	0.000213499
0.26	0.000318233		0.26	-0.000355361		0.26	0.000217786
0.265	0.000290622		0.265	-0.000352092		0.265	0.000211028
0.27	0.000278269		0.27	-0.000353036		0.27	0.000116787
0.275	0.000273546		0.275	-0.000235616		0.275	8.53977e-05
0.28	0.000211203		0.28	-0.000238741		0.28	8.07474e-05
0.285	0.000170876		0.285	-0.000232346		0.285	8.90307e-05
0.29	0.000149296		0.29	-0.00023191		0.29	3.31545e-05
0.295	0.000193111		0.295	-0.000234308		0.295	2.45805e-05
0.3	7.80158e-05		0.3	-0.000238886		0.3	3.94033e-05
0.305	0.00032252		0.305	-0.00024281		0.305	-1.5819e-05
0.31	0.000219632		0.31	-0.000232564		0.31	-1.84348e-05
0.315	0.000201394		0.315	-0.000207278		0.315	-3.81259e-05
0.32	0.000166153		0.32	-0.000212655		0.32	-0.000105773
0.325	0.000160341		0.325	-0.000221811		0.325	-9.82164e-05
0.33	0.000285971		0.33	-0.000221811		0.33	-0.00011006
0.335	0.00044241		0.335	-0.000222465		0.335	-7.62002e-05
0.34	0.000433836		0.34	-0.000220212		0.34	-6.85708e-05
0.345	0.00044677		0.345	-0.000218468		0.345	-7.00967e-05
0.35	0.000430784		0.35	-0.000217669		0.35	-0.000100178
0.355	0.000475398		0.355	-0.000219122		0.355	3.43897e-05
0.36	0.000425553		0.36	-0.000225153		0.36	0.000102037
0.365	0.000328841		0.365	-0.000225371		0.365	0.000104871
0.37	0.000312928		0.37	-0.000225952		0.37	0.000117441
0.375	0.000349477		0.375	-0.000229585		0.375	0.000142218
0.38	0.000407896		0.38	-0.000303481		0.38	0.000140257
0.385	0.000461157		0.385	-0.000287859		0.385	0.000159366
0.39	0.000370331		0.39	-0.000288586		0.39	0.000173608
0.395	0.000386098		0.395	-0.000292146		0.395	0.000173681
0.4	0.000285317		0.4	0.000265889		0.4	0.000205724
0.405	0.000292874		0.405	0.000286452		0.405	0.00014309
0.41	9.42918e-05		0.41	0.000287542		0.41	0.000163581
0.415	7.29295e-05		0.415	0.000281366		0.415	0.000165688
0.42	8.40466e-05		0.42	0.00024133		0.42	0.000135243
0.425	0.000322011		0.425	0.000266398		0.425	0.00012369
0.43	0.000298251		0.43	0.000274899		0.43	0.000112573
0.435	0.000221739		0.435	0.000276425		0.435	0.000127541
0.44	5.89059e-05		0.44	0.000273591		0.44	8.35811e-05
0.445	0.000128152		0.445	0.000274318		0.445	9.11379e-05
0.45	0.000138034		0.45	0.000272138		0.45	3.67875e-05
0.455	0.000118561		0.455	0.000268287		0.455	3.35178e-05
0.46	0.000133456		0.46	0.000292265		0.46	-0.000106136
0.465	0.000427805		0.465	0.000301275		0.465	-0.000130405
0.47	0.000398232		0.47	0.000308687		0.47	-0.000135346
0.475	0.000426134		0.475	0.000311012		0.475	-0.000131277
0.48	0.000419377		0.48	0.00031152		0.48	-0.000115437
0.485	0.000375199		0.485	0.000277733		0.485	-9.61819e-05
0.49	0.000372074		0.49	0.00026371		0.49	5.61599e-06
0.495	0.000371784		0.495	0.000261602		0.495	9.75766e-06
0.5	0.000363428		0.5	0.000261602		0.5	1.76777e-05
0.505	0.000358342		0.505	-0.000297814		0.505	-2.14865e-05
0.51	0.000394381		0.51	-0.000317868		0.51	6.99655e-06
0.515	0.000395399		0.515	-0.000320411		0.515	6.19728e-06
0.52	0.000512746		0.52	-0.000328404		0.52	3.58149e-06
0.525	0.000556197		0.525	-0.000276379		0.525	9.39436e-06
0.53	0.000354563		0.53	-0.000298541		0.53	3.07286e-06
0.535	0.000471039		0.535	-0.000307405		0.535	1.36087e-05
0.54	0.000416688		0.54	-0.000312637		0.54	-2.64275e-05
0.545	0.000403246		0.545	-0.000313945		0.545	-3.06418e-05
0.55	0.00033618		0.55	-0.000311256		0.55	-6.34119e-05
0.555	0.000308423		0.555	-0.000307332		0.555	-6.75535e-05
0.56	0.000337052		0.56	-0.000278995		0.56	-6.63183e-05
0.565	0.000276525		0.565	-0.000302392		0.565	-6.51557e-05
0.57	-1.23017e-05		0.57	-0.000270566		0.57	-0.000106863
0.575	2.59906e-05		0.575	-0.000277396		0.575	-0.000105628
0.58	0.000114564		0.58	-0.00028023		0.58	-8.03419e-05
0.585	0.000123066		0.585	-0.000276597		0.585	-9.9597e-05
0.59	0.000153583		0.59	-0.000279358		0.59	-0.000111295
0.595	7.84517e-05		0.595	-0.000277542		0.595	-0.000200741
0.6	0.000108025		0.6	-0.000282918		0.6	-4.79351e-05
0.605	0.000306098		0.605	-0.000285825		0.605	0.000139021
0.61	0.000301012		0.61	-0.000282337		0.61	0.00017339
0.615	0.000284663		0.615	-0.000247024		0.615	0.000271555
0.62	0.000300358		0.62	-0.000239685		0.62	0.000329393
0.625	0.000188097		0.625	0.000235662		0.625	0.000325905
0.63	0.000140141		0.63	0.000182838		0.63	0.00032031
0.635	9.03681e-05		0.635	0.000186834		0.635	0.000391227
0.64	-2.51627e-05		0.64	0.000181966		0.64	0.000386577
0.645	-1.81873e-05		0.645	0.000195626		0.645	0.00041368
0.65	0.000124373		0.65	0.000201512		0.65	0.000426105
0.655	0.000111948		0.655	0.000308832		0.655	0.000628829
0.66	0.0001251		0.66	0.000301639		0.66	0.000704904
0.665	0.000137234		0.665	0.000272211		0.665	0.000717475
0.67	0.000132075		0.67	0.000265889		0.67	0.000756058
0.675	0.000153946		0.675	0.000242347		0.675	0.000778946
0.68	0.000157216		0.68	0.000241548		0.68	0.000829809
0.685	0.000136072		0.685	0.000248814		0.685	0.000799945
0.69	9.12401e-05		0.69	0.000252665		0.69	0.0007594
0.695	7.0895e-05		0.695	0.000241693		0.695	0.000775386
0.7	8.32474e-05		0.7	0.000230721		0.7	0.000768337
0.705	0.000102212		0.705	0.000287179		0.705	0.000592498
0.71	-3.91863e-05		0.71	0.000292265		0.71	0.000380982
0.715	-3.06849e-05		0.715	0.000290303		0.715	0.000387231
0.72	-6.12752e-05		0.72	0.000245326		0.72	0.000297495
0.725	-7.87865e-05		0.725	0.000242347		0.725	0.000286087
0.73	-4.05668e-05		0.73	-0.00022479		0.73	0.00029873
0.735	-4.97948e-05		0.735	-0.000221665		0.735	0.000412735
0.74	-6.12556e-06		0.74	-0.000221084		0.74	0.000363326
0.745	2.94056e-05		0.745	-0.000219921		0.745	0.000401545
0.75	8.17941e-05		0.75	-0.000231402		0.75	0.000442599
0.755	-4.07121e-05		0.755	-0.000228205		0.755	0.000438021
0.76	-2.05655e-06		0.76	-0.000323463		0.76	0.000263635
0.765	-8.2131e-07		0.765	-0.000322228		0.765	0.000195479
0.77	-3.39547e-05		0.77	-0.000317723		0.77	0.000193299
0.775	-2.71972e-05		0.775	-0.000312128		0.775	0.000193444
0.78	-2.41985e-06		0.78	-0.000328549		0.78	0.000202382
0.785	-1.61528e-05		0.785	-0.00031954		0.785	0.000156097
0.79	-0.000102401		0.79	-0.00032557		0.79	0.00016438
0.795	-5.9386e-05		0.795	-0.000281756		0.795	0.000164525
0.8	-5.21199e-05		0.8	-0.000283064		0.8	0.000219748
0.805	-1.49902e-05		0.805	-0.00026904		0.805	0.000225561
0.81	4.33761e-06		0.81	-0.000318668		0.81	0.000233045
0.815	-4.96298e-06		0.815	-0.000316342		0.815	0.000267413
0.82	-4.52702e-06		0.82	-0.000310602		0.82	0.000249684
0.825	7.95416e-05		0.825	-0.00031053		0.825	0.000219748
0.83	3.10768e-05		0.83	-0.000311983		0.83	0.00022062
0.835	3.05682e-05		0.835	-0.000312855		0.835	0.000226868
0.84	9.74889e-05		0.84	-0.000312709		0.84	0.000171428
0.845	4.72075e-05		0.845	-0.000319394		0.845	0.000279039
0.85	1.08771e-05		0.85	-0.000317796		0.85	0.000243653
0.855	-4.93588e-05		0.855	-0.000281102		0.855	0.000180511
0.86	-8.61979e-05		0.86	-0.000264971		0.86	0.000175933
0.865	-8.45267e-05		0.865	-0.000275798		0.865	0.000148104
0.87	-8.86683e-05		0.87	-0.000272092		0.87	0.000329102
0.875	4.13947e-05		0.875	-0.00027122		0.875	0.000320892
0.88	0.000100032		0.88	-0.000257414		0.88	0.000348721
0.885	8.16488e-05		0.885	-0.000254726		0.885	0.000299529
0.89	8.55725e-05		0.89	-0.000258068		0.89	0.000287468
0.895	0.000114564		0.895	-0.0002532		0.895	0.000320383
0.9	0.000142393		0.9	-0.000263736		0.9	0.000342835
0.905	0.000149732		0.905	-0.000261483		0.905	0.000254189
0.91	0.000111585		0.91	-0.000265262		0.91	0.000248812
0.915	8.69531e-05		0.915	-0.000269113		0.915	0.000269956
0.92	9.50184e-05		0.92	-0.000275071		0.92	0.00022171
0.925	0.00011827		0.925	-0.000276306		0.925	0.000211319
0.93	7.14763e-05		0.93	-0.000267514		0.93	0.000226505
0.935	0.000215636		0.935	-0.000262137		0.935	0.000158349
0.94	0.000233801		0.94	-0.000232274		0.94	0.000166051
0.945	0.000192457		0.945	-0.000224935		0.945	0.000108068
0.95	0.000261993		0.95	-0.000141012		0.95	-1.71995e-05
0.955	0.000318814		0.955	-0.000131493		0.955	0.000104217
0.96	0.000362265		0.96	-0.000152492		0.96	0.000119621
0.965	0.000375054		0.965	-0.00017509		0.965	0.000130229
0.97	0.000336543		0.97	-9.93043e-05		0.97	0.000147523
0.975	0.000376652		0.975	-9.98129e-05		0.975	-3.26036e-05
0.98	0.000300867		0.98	-7.816e-05		0.98	-3.66e-05
0.985	0.000292002		0.985	-9.37821e-05		0.985	-2.27218e-05
0.99	0.000269477		0.99	-8.92045e-05		0.99	-4.9925e-06
0.995	0.00024826		0.995	-9.34188e-05		0.995	4.63061e-05
1	0.000213819		1	-9.8723e-05		1	7.50518e-06
1.005	0.000223701		1.005	-0.000137161		1.005	-2.08326e-05
1.01	0.000224427		1.01	-0.000127133		1.01	5.24096e-05
1.015	0.000331239		1.015	-0.000119649		1.015	4.02752e-05
1.02	0.000298832		1.02	-0.000117397		1.02	1.28821e-05
1.025	0.000289532		1.025	-0.00011311		1.025	1.24461e-05
1.03	0.00031816		1.03	-0.000115144		1.03	4.48529e-05
1.035	0.000332547		1.035	-0.000116888		1.035	4.92125e-05
1.04	0.000241067		1.04	-0.00012895		1.04	4.67421e-05
1.045	0.000242956		1.045	-0.000158232		1.045	4.21644e-05
1.05	0.000218033		1.05	-0.00014915		1.05	4.79046e-05
1.055	0.000194346		1.055	-0.000224717		1.055	0.000206087
1.06	0.000168261		1.06	-0.000161139		1.06	7.34813e-05
1.065	0.000182647		1.065	-0.00014944		1.065	4.46349e-05
1.07	0.000170004		1.07	-0.000115435		1.07	4.24551e-05
1.075	0.000233365		1.075	-0.00019311		1.075	3.89673e-05
1.08	0.000286044		1.08	-0.000195144		1.08	6.20009e-05
1.085	0.000263228		1.085	-0.000218396		1.085	9.25911e-05
1.09	0.000293165		1.09	-0.000214617		1.09	3.59882e-05
1.095	0.000352892		1.095	-0.000216942		1.095	4.33997e-05
1.1	0.000479903		1.1	-0.000218759		1.1	3.75141e-05
1.105	0.000552419		1.105	-0.000220503		1.105	8.97573e-05
1.11	0.000496107		1.11	-0.000215198		1.11	0.000428793
1.115	0.000526552		1.115	-0.00021607		1.115	0.000363616
1.12	0.000454835		1.12	-0.000222319		1.12	0.00040278
1.125	0.000554671		1.125	-0.000223918		1.125	0.000488084
1.13	0.000540866		1.13	-0.000172038		1.13	0.000494479
1.135	0.000489131		1.135	-0.000171021		1.135	0.000454951
1.14	0.00051449		1.14	-0.000164554		1.14	0.000444924
1.145	0.000480412		1.145	-0.000153073		1.145	0.000450882
1.15	0.000421557		1.15	-0.000151983		1.15	0.000431845
1.155	0.000579885		1.155	-0.000169495		1.155	0.000468466
1.16	0.000553509		1.16	-0.000176906		1.16	0.000307595
1.165	0.000568985		1.165	-0.000248695		1.165	0.000572298
1.17	0.000509767		1.17	-0.000271947		1.17	0.000585305
1.175	0.000571093		1.175	-0.000278849		1.175	0.000578184
1.18	0.000540866		1.18	-0.000280012		1.18	0.000576876
1.185	0.000482156		1.185	-0.000279576		1.185	0.000559147
1.19	0.0004738		1.19	-0.000275434		1.19	0.000592353
1.195	0.000515144		1.195	-0.000278922		1.195	0.000626576
1.2	0.0004435		1.2	-0.000285098		1.2	0.000674242
1.205	0.000364082		1.205	-0.00027478		1.205	0.000667193
1.21	0.000295563		1.21	-0.000272819		1.21	0.000611608
1.215	0.000475907		1.215	-0.000269912		1.215	0.000342327
1.22	0.000457887		1.22	-0.000281175		1.22	0.000380982
1.225	0.000448296		1.225	-0.000282482		1.225	0.000356423
1.23	0.000335744		1.23	-0.000276524		1.23	0.000284489
1.235	0.000312638		1.235	-0.000329857		1.235	0.000288122
1.24	0.000322738		1.24	-0.000334072		1.24	0.000297204
1.245	0.000339668		1.245	-0.000340539		1.245	0.000288049
1.25	0.000361175		1.25	-0.000334726		1.25	0.000290083
1.255	0.000434708		1.255	-0.000318522		1.255	0.000315079
1.26	0.000422864		1.26	-0.000321937		1.26	0.000289502
1.265	0.000400049		1.265	-0.000321283		1.265	0.000351918
1.27	0.000387333		1.27	-0.000314962		1.27	0.000114171
1.275	0.000382029		1.275	-0.000315543		1.275	0.000123835
1.28	0.000345917		1.28	-0.000250584		1.28	0.000355914
1.285	0.00032172		1.285	-0.000199504		1.285	0.000338839
1.29	0.000337125		1.29	-0.000195362		1.29	0.000423053
1.295	0.000307334		1.295	-0.000199867		1.295	0.000358893
1.3	0.000193547		1.3	-0.000199504		1.3	0.000291827
1.305	0.000198924		1.305	-0.000159032		1.305	0.000228758
1.31	0.000141739		1.31	-0.000162229		1.31	0.000301854
1.315	0.000124737		1.315	-0.000158305		1.315	0.00030418
1.32	-5.21199e-05		1.32	-0.000170875		1.32	0.000236678
1.325	-7.96584e-05		1.325	-7.52536e-05		1.325	0.000194171
1.33	-0.000109813		1.33	-3.79785e-05		1.33	0.000180002
1.335	-0.000108941		1.335	-3.638e-05		1.335	0.00021517
1.34	-0.000116497		1.34	-2.29377e-05		1.34	0.00020398
1.345	-6.86866e-05		1.345	-1.90867e-05		1.345	0.00023428
1.35	-0.000125289		1.35	-1.14573e-05		1.35	0.000248667
1.355	-0.00013023		1.355	-1.61803e-05		1.355	0.000269375
1.36	-0.000179422		1.36	-3.638e-05		1.36	0.000313844
1.365	-0.000308976		1.365	-1.34918e-05		1.365	0.000300183
1.37	-0.000249394		1.37	1.75344e-05		1.37	0.000292627
1.375	-0.000222001		1.375	1.10676e-05		1.375	0.000272354
1.38	-0.000208196		1.38	5.836e-06		1.38	0.000252372
1.385	-0.000164744		1.385	-1.26925e-05		1.385	1.70238e-05
1.39	-8.4018e-05		1.39	-4.0449e-05		1.39	1.49892e-05
1.395	-0.000123328		1.395	-4.58986e-05		1.395	-1.35945e-06
1.4	-0.000104072		1.4	-4.80784e-05		1.4	2.45078e-05
1.405	-9.49172e-05		1.405	-5.06942e-05		1.405	5.68419e-05
1.41	-0.000100367		1.41	-8.59347e-05		1.41	0.000100075
1.415	-9.22287e-05		1.415	-8.65887e-05		1.415	-7.75361e-06
1.42	4.97507e-05		1.42	-8.39002e-05		1.42	-1.40751e-05
1.425	8.41193e-05		1.425	-7.53262e-05		1.425	-1.45111e-05
1.43	0.000134837		1.43	-0.000115726		1.43	-1.6501e-06
1.435	0.000144428		1.435	-0.000147478		1.435	-2.08606e-06
1.44	0.000385735		1.44	-0.000151765		1.44	-3.95064e-05
1.445	0.000415671		1.445	-0.000165789		1.445	-2.13412e-05
1.45	0.000395689		1.45	-0.000164554		1.45	-3.2531e-05
1.455	0.00037004		1.455	-0.000169422		1.455	-2.41023e-05
1.46	0.000334581		1.46	-0.000165934		1.46	-1.76355e-05
1.465	0.000396706		1.465	-0.00016172		1.465	-6.87161e-05
1.47	0.000422138		1.47	-0.000178359		1.47	-6.82075e-05
1.475	0.000359504		1.475	-0.000208005		1.475	-0.000117399
1.48	0.000333491		1.48	-0.000210403		1.48	-0.000125101
1.485	0.000341266		1.485	-0.000208368		1.485	-0.000101777
1.49	0.000282484		1.49	-0.000276379		1.49	-9.531e-05
1.495	0.000387115		1.495	-0.000294036		1.495	-9.60366e-05
1.5	0.000397288		1.5	-0.000291638		1.5	-0.000183448
1.505	0.000416398		1.505	-0.000290112		1.505	-0.000207135
1.51	0.000666133		1.51	-0.000285462		1.51	-0.000228497
1.515	0.000662645		1.515	-0.000285462		1.515	-0.000268606
1.52	0.000706678		1.52	-0.0002928		1.52	-0.000229587
1.525	0.000586933		1.525	-0.000298323		1.525	-0.000212657
1.53	0.000561356		1.53	-0.000283427		1.53	-0.00015838
1.535	0.000484626		1.535	-0.000329203		1.535	-0.000175964
1.54	0.000486079		1.54	-0.000334072		1.54	-0.000152131
1.545	0.000292002		1.545	-0.000340175		1.545	-0.000154311
1.55	0.000267515		1.55	-0.00034141		1.55	-0.00015046
1.555	0.000223992		1.555	-0.000345043		1.555	-0.000181704
1.56	0.00025262		1.56	-0.000347151		1.56	-0.000194201
1.565	0.000287424		1.565	-0.000345552		1.565	-0.000133893
1.57	0.000234527		1.57	-0.00031845		1.57	-9.29848e-05
1.575	0.000204954		1.575	-0.000321937		1.575	-9.63273e-05
1.58	0.000274055		1.58	-0.000327096		1.58	-0.000109334
1.585	0.000325499		1.585	-0.000326224		1.585	-5.353e-05
1.59	0.000339232		1.59	-0.000321647		1.59	-2.03239e-05
1.595	0.000364154		1.595	-0.000321429		1.595	0.000270828
1.6	0.000191149		1.6	-0.000326152		1.6	0.000436931
1.605	0.00029687		1.605	-0.000328622		1.605	0.000443471
1.61	0.000269332		1.61	-0.000324916		1.61	0.000464833
1.615	5.81067e-05		1.615	-0.000327532		1.615	0.000454442
1.62	6.98051e-05		1.62	-0.000329131		1.62	0.000459238
1.625	4.82248e-05		1.625	-0.00031765		1.625	0.000445287
1.63	4.52457e-05		1.63	-0.000321429		1.63	0.000428502
1.635	7.85244e-05		1.635	-0.000337559		1.635	0.000375896
1.64	8.78976e-05		1.64	-0.000349621		1.64	0.00037793
1.645	0.000211276		1.645	-0.000334871		1.645	0.00034734
1.65	0.000290912		1.65	-0.000314017		1.65	0.00037299
1.655	0.000316416		1.655	-0.000312128		1.655	0.000355842
1.66	0.000357179		1.66	-0.000311256		1.66	0.000428502
1.665	0.000537015		1.665	-0.000315616		1.665	0.000448121
1.67	0.000582428		1.67	-0.000271511		1.67	0.000371246
1.675	0.000643027		1.675	-0.000238959		1.675	0.000314933
1.68	0.00063547		1.68	-0.000186933		1.68	0.000322999
1.685	0.000575816		1.685	-6.55897e-05		1.685	0.00034625
1.69	0.000483682		1.69	-6.1448e-05		1.69	0.000311155
1.695	0.000492474		1.695	-6.80601e-05		1.695	0.000263853
1.7	0.000521974		1.7	-7.41636e-05		1.7	8.20373e-07
1.705	0.00053498		1.705	-6.47904e-05		1.705	-3.37662e-05
1.71	0.000480484		1.71	-6.02854e-05		1.71	-2.50469e-05
1.715	0.000559394		1.715	-6.15207e-05		1.715	-4.54646e-05
1.72	0.000572691		1.72	0.000114537		1.72	-2.51922e-05
1.725	0.00064993		1.725	0.000114682		1.725	-3.10051e-05
1.73	0.000659957		1.73	0.000108288		1.73	-5.20768e-05
1.735	0.000670347		1.735	0.000109378		1.735	-2.24311e-05
1.74	0.000625516		1.74	0.000106253		1.74	-2.51922e-05
1.745	0.000631474		1.745	0.000112575		1.745	-1.43212e-06
1.75	0.000611129		1.75	0.000130086		1.75	0.000102982
1.755	0.000495307		1.755	0.000173683		1.755	8.0602e-05
1.76	0.000484699		1.76	0.00017797		1.76	9.01206e-05
1.765	0.000468277		1.765	0.00017579		1.765	3.11926e-05
1.77	0.000259305		1.77	0.000177316		1.77	3.67149e-05
1.775	0.000203646		1.775	0.000127906		1.775	4.84133e-05
1.78	0.000115509		1.78	6.30201e-05		1.78	8.58336e-05
1.785	0.000152421		1.785	1.3756e-05		1.785	0.000143381
1.79	0.000149078		1.79	-9.97403e-05		1.79	0.000127105
1.795	0.00018926		1.795	-0.000105771		1.795	0.0001529
1.8	0.000202629		1.8	-0.000110785		1.8	0.000150647
1.805	0.000157725		1.805	-8.92771e-05		1.805	0.00013735
1.81	0.000158161		1.81	-9.45814e-05		1.81	1.48439e-05
1.815	9.80702e-05		1.815	-9.45087e-05		1.815	2.37812e-05
1.82	8.06316e-05		1.82	-9.66159e-05		1.82	1.81863e-05
1.825	8.01229e-05		1.825	-0.000271801		1.825	1.70964e-05
1.83	9.07314e-05		1.83	-0.000270566		1.83	5.15377e-05
1.835	9.45825e-05		1.835	-0.000271147		1.835	5.64786e-05
1.84	0.000123429		1.84	-0.000264899		1.84	7.10108e-05
1.845	0.000127135		1.845	-0.000212001		1.845	7.80589e-05
1.85	0.000139996		1.85	-0.000208586		1.85	5.48074e-05
1.855	1.86518e-05		1.855	-0.000239104		1.855	8.88573e-06
1.86	1.03685e-05		1.86	-0.000304426		1.86	5.80045e-05
1.865	2.43194e-05		1.865	-0.000302392		1.865	0.000111701
1.87	3.99415e-05		1.87	-0.000300139		1.87	0.000112428
1.875	2.95509e-05		1.875	-0.000292655		1.875	7.40626e-05
1.88	8.47929e-06		1.88	-0.000295416		1.88	3.8822e-05
1.885	9.85984e-06		1.885	-0.000289095		1.885	0.000127686
1.89	-7.86942e-06		1.89	-0.000292873		1.89	0.000117368
1.895	7.09873e-06		1.895	-0.000278777		1.895	0.000141928
1.9	2.11949e-05		1.9	-0.000279213		1.9	0.000324452
1.905	-2.84325e-05		1.905	-0.000270857		1.905	0.000357658
1.91	-2.20187e-06		1.91	-0.000287714		1.91	0.000660363
1.915	1.02958e-05		1.915	-0.000287205		1.915	0.000683615
1.92	0.000148279		1.92	-0.000292219		1.92	0.0006701
1.925	7.59813e-05		1.925	-0.0002936		1.925	0.000690954
1.93	3.00596e-05		1.93	-0.000292728		1.93	0.000675114
1.935	-5.78601e-05		1.935	-0.000278413		1.935	0.000635295
1.94	-7.89318e-05		1.94	-0.000267878		1.94	0.000627811
1.945	-0.000106325		1.945	-0.000271801		1.945	0.000578765
1.95	-0.000111121		1.95	-0.000293309		1.95	0.000961034
1.955	-0.00011301		1.955	-0.000286697		1.955	0.00101081
1.96	-0.000101166		1.96	-0.000292728		1.96	0.00100071
1.965	1.2132e-06		1.965	-0.000296361		1.965	0.000938291
1.97	-1.69324e-06		1.97	-0.000294326		1.97	0.000866357
1.975	4.92421e-05		1.975	-0.000299703		1.975	0.00092434
1.98	0.000118488		1.98	-0.000305007		1.98	0.000928555
1.985	0.000122339		1.985	-0.000303627		1.985	0.00105295
1.99	0.000132003		1.99	-0.000285244		1.99	0.000944322
1.995	0.000105409		1.995	-0.000286333		1.995	0.000899345
2	9.12401e-05		2	-0.000293818		2	0.000922451
2.005	7.99776e-05		2.005	-0.000291129		2.005	0.00079326
2.01	7.29295e-05		2.01	-0.000186134		2.01	0.00075584
2.015	7.81611e-05		2.015	-0.000188387		2.015	0.000439256
2.02	5.33837e-05		2.02	-0.000195871		2.02	0.000480746
2.025	-9.82596e-05		2.025	-0.000198704		2.025	0.000475223
2.03	-2.69792e-05		2.03	-0.000198922		2.03	0.000548902
2.035	-5.53896e-05		2.035	-0.000201466		2.035	0.000576149
2.04	-7.86942e-06		2.04	-0.000222174		2.04	0.000589083
2.045	-2.69066e-05		2.045	-0.000233146		2.045	0.00058901
2.05	-4.66703e-05		2.05	-0.000231329		2.05	0.000591118
2.055	-4.02762e-05		2.055	-0.000213237		2.055	0.000270465
2.06	-3.50446e-05		2.06	-0.00023409		2.06	0.000215897
2.065	-1.53535e-05		2.065	-0.000231983		2.065	0.000258767
2.07	-0.000117951		2.07	-0.000221883		2.07	0.000325324
2.075	-0.00016409		2.075	-0.000230167		2.075	0.000336804
2.08	-0.00018291		2.08	-0.000198486		2.08	0.000263925
2.085	-0.000256951		2.085	-0.000195943		2.085	0.000259057
2.09	-0.000248159		2.09	-0.000195871		2.09	0.000183199
2.095	-0.000184508		2.095	-0.000184027		2.095	0.000174262
2.1	-0.000124708		2.1	5.21937e-05		2.1	0.000179058
2.105	-8.70698e-05		2.105	4.08586e-05		2.105	0.000168304
2.11	-5.00127e-05		2.11	4.36197e-05		2.11	0.000108213
2.115	-4.202e-05		2.115	-6.03581e-05		2.115	0.000121583
2.12	-2.05851e-05		2.12	-6.37731e-05		2.12	0.00016656
2.125	-2.5308e-05		2.125	-6.1012e-05		2.125	0.000107414
2.13	2.4828e-05		2.13	-5.50538e-05		2.13	0.000162854
2.135	-4.65977e-05		2.135	0.000134736		2.135	8.16193e-05
2.14	1.28586e-06		2.14	0.000292774		2.14	8.42351e-05
2.145	-5.17566e-05		2.145	0.000301275		2.145	6.4544e-05
2.15	-4.41272e-05		2.15	0.000317842		2.15	8.26365e-05
2.155	-2.44361e-05		2.155	0.000319876		2.155	8.80135e-05
2.16	4.33761e-06		2.16	0.000275481		2.16	2.37812e-05
2.165	-1.93498e-05		2.165	0.000280058		2.165	4.57248e-05
2.17	-4.44179e-05		2.17	0.00027875		2.17	-8.91619e-06
2.175	-4.36186e-05		2.175	0.00027301		2.175	-7.42383e-05
2.18	-1.97131e-05		2.18	0.00028202		2.18	-8.18677e-05
2.185	-5.69155e-05		2.185	0.000262256		2.185	-8.25217e-05
2.19	-6.53442e-05		2.19	0.000270031		2.19	-7.03873e-05
2.195	-5.50263e-05		2.195	0.000277224		2.195	-0.000105555
2.2	-8.67065e-05		2.2	0.000240821		2.2	-0.00011442
2.205	-8.8741e-05		2.205	4.38278e-06		2.205	-0.000110787
2.21	-0.000106252		2.21	6.70793e-06		2.21	-0.000129824
2.215	-0.00018291		2.215	-2.67513e-07		2.215	-0.00013353
2.22	-0.000155371		2.22	-4.12835e-07		2.22	-0.000136073
2.225	-0.000216116		2.225	3.64262e-05		2.225	-0.000185337
2.23	-0.000119695		2.23	3.73708e-05		2.23	-0.000198343
2.235	-0.000136043		2.235	3.41738e-05		2.235	-0.000181849
2.24	-0.000136261		2.24	-0.000117324		2.24	-0.000180251
2.245	-0.0001739		2.245	-0.000275507		2.245	-0.000132803
2.25	-0.000141057		2.25	-0.000274417		2.25	-0.000121177
2.255	-0.000110103		2.255	-0.000288005		2.255	-0.000126482
2.26	9.55997e-05		2.26	-0.000294907		2.26	-0.000137453
2.265	8.3538e-05		2.265	-0.000299485		2.265	-0.000115582
2.27	0.00010461		2.27	-0.000296215		2.27	-0.000126118
2.275	0.000160559		2.275	-0.000294762		2.275	-0.000149588
2.28	0.000161067		2.28	-0.00028459		2.28	-0.000122485
2.285	0.000142175		2.285	-0.000287133		2.285	-0.000117254
2.29	0.000119142		2.29	-0.000291928		2.29	-0.000108534
2.295	0.000216144		2.295	-0.000298395		2.295	-6.58823e-05
2.3	0.000183883		2.3	-0.000253273		2.3	4.72507e-05
2.305	0.000203937		2.305	-0.000217306		2.305	8.38718e-05
2.31	0.000158669		2.31	-0.000213091		2.31	0.000213717
2.315	0.000144283		2.315	-0.000214181		2.315	0.000219675
2.32	0.000167171		2.32	-0.000213164		2.32	0.000188431
2.325	0.000145372		2.325	-0.000197905		2.325	0.000186324
2.33	0.000194564		2.33	-0.000230457		2.33	0.000186905
2.335	0.00013767		2.335	-0.000234236		2.335	0.000195988
2.34	0.00010708		2.34	-0.000243318		2.34	0.000124053
2.345	0.000116526		2.345	-0.000275362		2.345	0.000153481
2.35	0.000104828		2.35	-0.00027013		2.35	0.000147159
2.355	0.000124809		2.355	-0.000239758		2.355	0.000250774
2.36	8.15035e-05		2.36	-0.000202919		2.36	0.000268648
2.365	-0.000144763		2.365	-0.000181702		2.365	0.000284707
2.37	-0.000181166		2.37	-0.000153219		2.37	0.000349593
2.375	-0.000186179		2.375	-0.000145153		2.375	0.000375896
2.38	-0.000230357		2.38	-0.000107224		2.38	0.000359693
2.385	-0.000211175		2.385	-0.00011529		2.385	0.000374879
2.39	-0.00020478		2.39	-0.000121539		2.39	0.000393335
2.395	-0.000191338		2.395	-0.000121466		2.395	0.000395369
2.4	-0.000261383		2.4	-2.67513e-07		2.4	0.000357004
2.405	-0.000260439		2.405	-5.37459e-05		2.405	0.000267777
2.41	-0.000304035		2.41	-7.54715e-05		2.41	0.000278094
2.415	-0.000240239		2.415	-6.27559e-05		2.415	0.000132918
2.42	-0.000252591		2.42	-6.61709e-05		2.42	0.000115334
2.425	-0.000262328		2.425	4.31837e-05		2.425	0.000189811
2.43	-0.000118387		2.43	2.58904e-05		2.43	0.000427558
2.435	-0.000171502		2.435	2.37106e-05		2.435	0.000431409
2.44	-0.000151302		2.44	2.58904e-05		2.44	0.000445796
2.445	-0.000154136		2.445	3.65716e-05		2.445	0.000483216
2.45	-0.000118968		2.45	3.70802e-05		2.45	0.00044645
2.455	-0.000114681		2.455	3.41011e-05		2.455	0.000394061
2.46	-6.89046e-05		2.46	-4.55451e-06		2.46	0.000346323
2.465	-6.3455e-05		2.465	-1.08033e-05		2.465	0.000312318
2.47	-6.80326e-05		2.47	-2.02493e-05		2.47	0.000309411
2.475	-4.38366e-05		2.475	-1.28477e-06		2.475	0.00025368
2.48	0.000197107		2.48	7.21656e-06		2.48	0.000270392
2.485	0.000291276		2.485	-2.8024e-05		2.485	0.000288776
2.49	0.000281684		2.49	-2.48269e-05		2.49	0.000247068
2.495	0.000295998		2.495	-2.54082e-05		2.495	0.00024002
2.5	0.000268315		2.5	-2.97678e-05		2.5	0.000277513
2.505	0.00026381		2.505	-0.000148496		2.505	0.000266832
2.51	0.000274636		2.51	-0.000128587		2.51	0.000251646
2.515	0.000250585		2.515	-0.000138832		2.515	0.000200638
2.52	0.000216217		2.52	-0.00015954		2.52	0.000199039
2.525	0.000243029		2.525	-0.00015845		2.525	0.000194244
2.53	0.000300649		2.53	-0.000262137		2.53	0.000155079
2.535	0.000291348		2.535	-0.000256978		2.535	-7.74354e-05
2.54	0.000334727		2.54	-0.000183228		2.54	-8.37569e-05
2.545	0.000291784		2.545	-0.000181338		2.545	-0.000109552
2.55	0.000343664		2.55	-0.000181847		2.55	-0.000134547
2.555	0.000332983		2.555	-0.000185407		2.555	-0.000126554
2.56	0.000365462		2.56	-0.000188314		2.56	-0.000141522
2.565	0.000264318		2.565	-0.000157578		2.565	-0.00013956
2.57	0.000258796		2.57	-0.000189767		2.57	5.44441e-05
2.575	0.00029549		2.575	-0.000197324		2.575	6.09836e-05
2.58	0.000274418		2.58	-0.000239467		2.58	4.52162e-05
2.585	4.67716e-05		2.585	-0.000253491		2.585	5.63333e-05
2.59	-9.97658e-06		2.59	-0.000252183		2.59	7.90035e-05
2.595	2.56999e-05		2.595	-0.000253999		2.595	7.57338e-05
2.6	3.79069e-05		2.6	-0.000255889		2.6	8.22732e-05
2.605	0.000159323		2.605	-0.000253709		2.605	5.88764e-05
2.61	0.000148352		2.61	-0.000251602		2.61	0.000256877
2.615	0.000142539		2.615	-0.000142465		2.615	0.000254044
2.62	0.000221012		2.62	-0.000143119		2.62	0.000253971
2.625	0.000211421		2.625	-0.000136071		2.625	0.00025448
2.63	0.000245935		2.63	0.000117879		2.63	0.000278603
2.635	0.00022915		2.635	0.000114319		2.635	0.000271192
2.64	0.000200377		2.64	0.000101458		2.64	0.0002717
2.645	0.000167752		2.645	2.97414e-05		2.645	0.00028507
2.65	0.000156853		2.65	6.9487e-05		2.65	0.000301346
2.655	0.000108606		2.655	7.20301e-05		2.655	0.000292627
2.66	8.60811e-05		2.66	6.72345e-05		2.66	0.0004705
2.665	6.56634e-05		2.665	6.83244e-05		2.665	0.000494769
2.67	9.45098e-05		2.67	4.26024e-05		2.67	0.000458148
2.675	0.000110495		2.675	4.32564e-05		2.675	0.000270465
2.68	9.25479e-05		2.68	4.52182e-05		2.68	0.000328158
2.685	0.000125173		2.685	4.83426e-05		2.685	0.000304834
2.69	0.000146535		2.69	5.29929e-05		2.69	0.000250629
2.695	0.000101413		2.695	8.45278e-05		2.695	0.000222872
2.7	6.38469e-05		2.7	8.1912e-05		2.7	0.000232245
2.705	5.11312e-05		2.705	8.40191e-05		2.705	0.000217495
2.71	-5.24105e-05		2.71	0.000130013		2.71	0.000214298
2.715	-4.80509e-05		2.715	0.000157915		2.715	2.58157e-05
2.72	2.5046e-05		2.72	2.86515e-05		2.72	5.38628e-05
2.725	-2.10937e-05		2.725	2.85062e-05		2.725	5.95304e-05
2.73	-2.74152e-05		2.73	2.85062e-05		2.73	0.000143308
2.735	-6.16385e-05		2.735	-0.000226824		2.735	0.000136406
2.74	-9.33913e-05		2.74	-0.00023053		2.74	0.000105743
2.745	-0.000158423		2.745	-0.000195362		2.745	0.000116133
2.75	-0.000172228		2.75	-0.000194417		2.75	0.000108359
2.755	-0.000183781		2.755	-0.000233582		2.755	0.000149485
2.76	-0.00014825		2.76	-0.000226752		2.76	0.000166124
2.765	-6.7742e-05		2.765	-0.000220575		2.765	-2.16318e-05
2.77	-4.23833e-05		2.77	-0.000213237		2.77	7.50518e-06
2.775	7.19849e-05		2.775	-0.000210185		2.775	-1.1096e-05
2.78	0.000109333		2.78	-9.90137e-05		2.78	-1.86527e-05
2.785	0.000126771		2.785	-0.00010054		2.785	-5.46199e-05
2.79	9.6181e-05		2.79	-0.000103809		2.79	-4.67725e-05
2.795	8.15762e-05		2.795	-0.000112529		2.795	-2.48289e-05
2.8	0.00030668		2.8	-0.000117688		2.8	-3.76172e-05
2.805	0.000307188		2.805	-0.00010846		2.805	8.39444e-05
2.81	0.000305517		2.81	-9.98129e-05		2.81	9.49162e-05
2.815	0.000296362		2.815	-0.000126334		2.815	0.00011032
2.82	0.00028866		2.82	-0.000160993		2.82	0.000128268
2.825	0.000217888		2.825	-0.000161647		2.825	0.000110248
2.83	0.000184464		2.83	-0.000163973		2.83	0.000112064
2.835	0.000185772		2.835	-0.000161647		2.835	6.39627e-05
2.84	0.00016005		2.84	-0.000159831		2.84	0.000101528
2.845	0.000232929		2.845	-0.000121902		2.845	0.000105234
2.85	0.000250149		2.85	-0.000143409		2.85	9.64421e-05
2.855	0.000253928		2.855	-0.000146025		2.855	0.000250992
2.86	0.000265626		2.86	-2.69341e-05		2.86	0.000205361
2.865	0.000244337		2.865	-3.89231e-05		2.865	0.000183127
2.87	0.000171894		2.87	-3.92138e-05		2.87	0.000186033
2.875	0.000190785		2.875	-4.51719e-05		2.875	0.00019715
2.88	4.21939e-05		2.88	-4.69158e-05		2.88	0.000272427
2.885	1.04411e-05		2.885	-0.000144063		2.885	0.000289502
2.89	-1.91319e-05		2.89	-0.000146534		2.89	0.000263199
2.895	-1.54792e-06		2.895	-0.000115144		2.895	0.000266105
2.9	8.33396e-06		2.9	-0.000116961		2.9	0.000284634
2.905	-0.000117079		2.905	-0.000150312		2.905	0.000303598
2.91	-0.000117805		2.91	-0.000147043		2.91	0.000187704
2.915	-9.88409e-05		2.915	-0.000155689		2.915	0.000256732
2.92	-9.44085e-05		2.92	-0.000177705		2.92	0.000258476
2.925	-9.3464e-05		2.925	-9.71972e-05		2.925	0.000234062
2.93	-9.69517e-05		2.93	-6.81328e-05		2.93	0.000282381
2.935	-8.27101e-05		2.935	-6.76968e-05		2.935	0.000294879
2.94	-0.000101384		2.94	-7.24924e-05		2.94	0.000300256
2.945	-9.05575e-05		2.945	-6.86414e-05		2.945	0.000263708
2.95	-0.000168232		2.95	-9.93043e-05		2.95	0.000260874
2.955	-0.000225489		2.955	-0.000106861		2.955	0.00066218
2.96	-0.000180875		2.96	-9.85051e-05		2.96	0.00057891
2.965	-0.000203182		2.965	-0.000106498		2.965	0.000569029
2.97	-0.000214808		2.97	-8.51354e-05		2.97	0.00060703
2.975	-0.000197151		2.975	-8.81872e-05		2.975	0.000624324
2.98	-0.000233118		2.98	-8.98584e-05		2.98	0.000590246
2.985	-0.000173536		2.985	-3.77605e-05		2.985	0.000525868
2.99	-0.000188286		2.99	-4.87323e-05		2.99	0.000512062
2.995	-0.000165398		2.995	-4.32101e-05		2.995	0.000512789
3	-8.40907e-05		3	-7.86686e-05		3	0.000539165
3.005	-0.000111847		3.005	-7.3873e-05		3.005	0.000542362
3.01	-0.000210739		3.01	-6.74062e-05		3.01	0.000546722
3.015	-0.000219603		3.015	-7.88139e-05		3.015	0.000538584
3.02	-0.000144181		3.02	-7.55442e-05		3.02	0.000449574
3.025	8.61538e-05		3.025	-6.92954e-05		3.025	0.000468393
3.03	0.000106208		3.03	-0.000147115		3.03	0.000465559
3.035	0.000134328		3.035	-0.000174218		3.035	0.00043635
3.04	0.00015787		3.04	-0.000173564		3.04	0.000438675
3.045	0.000234818		3.045	-0.000156924		3.045	0.000452263
3.05	0.000274636		3.05	-0.000155471		3.05	0.000440419
3.055	0.000338142		3.055	-0.000154309		3.055	0.000449138
3.06	0.000334		3.06	-0.000150966		3.06	3.48983e-05
3.065	0.000339522		3.065	-0.000162592		3.065	-1.77082e-05
3.07	0.000344463		3.07	-0.000274417		3.07	4.01745e-06
3.075	0.000352093		3.075	-0.000292582		3.075	0.000137496
3.08	0.000361539		3.08	-0.000288295		3.08	0.000140257
3.085	0.000357615		3.085	-0.000261629		3.085	0.000107269
3.09	0.000304718		3.09	-0.000303118		3.09	9.17918e-05
3.095	0.000294255		3.095	-0.000298105		3.095	9.13559e-05
3.1	0.00035994		3.1	-0.000263591		3.1	9.7968e-05
3.105	0.000275799		3.105	-0.000261265		3.105	6.4108e-05
3.11	0.000269695		3.11	-0.000226098		3.11	7.10835e-05
3.115	0.000350349		3.115	-0.000195943		3.115	7.43532e-05
3.12	0.000358342		3.12	-1.37098e-05		3.12	7.47165e-05
3.125	0.000310167		3.125	-1.58169e-05		3.125	8.95393e-05
3.13	7.78704e-05		3.13	2.41113e-07		3.13	9.62968e-05
3.135	0.000134183		3.135	-4.48185e-06		3.135	0.000167359
3.14	0.000114492		3.14	6.52726e-05		3.14	0.000130593
3.145	9.77069e-05		3.145	6.71618e-05		3.145	0.000110902
3.15	2.14856e-05		3.15	6.16396e-05		3.15	0.000106179
3.155	-2.78512e-05		3.155	5.65533e-05		3.155	0.000109158
3.16	7.31671e-06		3.16	5.18304e-05		3.16	0.000136769
3.165	2.15779e-06		3.165	7.98775e-05		3.165	0.000142727
3.17	-5.45904e-05		3.17	8.5109e-05		3.17	0.00011686
3.175	1.29843e-05		3.175	8.46004e-05		3.175	0.000103563
3.18	-4.52702e-06		3.18	8.63443e-05		3.18	-5.60731e-05
3.185	3.79069e-05		3.185	8.37285e-05		3.185	-8.99331e-05
3.19	2.16309e-05		3.19	6.08403e-05		3.19	-7.75807e-05
3.195	3.83429e-05		3.195	4.65988e-05		3.195	-7.60549e-05
3.2	7.61992e-05		3.2	3.134e-05		3.2	-8.21584e-05
3.205	6.31203e-05		3.205	-3.02863e-06		3.205	-9.85797e-05
3.21	3.38379e-05		3.21	8.95061e-07		3.21	-4.37934e-05
3.215	1.69079e-05		3.215	-2.76607e-05		3.215	-7.72901e-05
3.22	-7.13024e-05		3.22	-5.94861e-05		3.22	-8.94245e-05
3.225	-7.6752e-05		3.225	-0.000239976		3.225	-5.54918e-05
3.23	-0.000120421		3.23	-0.00022261		3.23	-4.36481e-05
3.235	-0.000123836		3.235	-0.000236706		3.235	-0.000106136
3.24	-0.00020013		3.24	-0.000229513		3.24	-0.00018352
3.245	-0.000160821		3.245	-0.000286769		3.245	-0.000101922
3.25	-4.50718e-05		3.25	-0.000256107		3.25	-7.55462e-05
3.255	-2.94497e-05		3.255	-0.0002338		3.255	-0.000123648
3.26	0.00030341		3.26	-0.000238886		3.26	-0.000137308
3.265	0.000232783		3.265	-0.000239976		3.265	-0.000151041
3.27	0.000239759		3.27	-0.00026221		3.27	-0.000152712
3.275	0.000238015		3.275	-0.000258577		3.275	-9.61093e-05
3.28	0.000206044		3.28	-0.00023518		3.28	-0.000105846
3.285	0.00023896		3.285	-0.000239104		3.285	-2.74447e-05
3.29	0.000231548		3.29	-0.000240775		3.29	1.55705e-05
3.295	0.000397724		3.295	-0.000220866		3.295	4.75413e-05
3.3	0.000390022		3.3	-0.000223482		3.3	0.000101528
3.305	0.000365026		3.305	-0.000219558		3.305	0.000118967
3.31	0.000298687		3.31	-0.000217233		3.31	0.000129648
3.315	0.000306825		3.315	-0.000222755		3.315	0.000122455
3.32	0.000325717		3.32	-0.00023271		3.32	9.89126e-05
3.325	0.000347951		3.325	-0.000228205		3.325	8.9394e-05
3.33	0.000353764		3.33	-0.000225298		3.33	0.000158059
3.335	0.000327969		3.335	-0.000243754		3.335	0.000140402
3.34	0.000380866		3.34	-0.000250948		3.34	0.00018349
3.345	0.000380503		3.345	-0.000256978		3.345	0.000323217
3.35	0.000332474		3.35	-0.000267224		3.35	0.000251282
3.355	0.000203792		3.355	-0.000302537		3.355	0.000221346
3.36	0.000204228		3.36	-0.000332546		3.36	0.000258258
3.365	-7.73332e-05		3.365	-0.000316124		3.365	0.000256369
3.37	-9.62251e-05		3.37	-0.00030944		3.37	0.000229484
3.375	-8.62705e-05		3.375	-0.000312564		3.375	0.000231155
3.38	2.0541e-05		3.38	-0.000296869		3.38	0.000246414
3.385	-1.48449e-05		3.385	-0.000168187		3.385	0.000251355
3.39	-4.01309e-05		3.39	-0.000171166		3.39	0.000194752
3.395	-0.000108941		3.395	-0.000168187		3.395	0.000161328
3.4	-0.000269667		3.4	-0.000188241		3.4	0.000229702
3.405	7.9687e-05		3.405	-0.00018221		3.405	0.0003517
3.41	9.35652e-05		3.41	-0.000179595		3.41	0.00034269
3.415	0.000174219		3.415	-0.000181774		3.415	0.000337749
3.42	0.000167025		3.42	-0.00018766		3.42	0.000507194
3.425	0.000222974		3.425	-0.000177197		3.425	0.000505523
3.43	0.000219196		3.43	-0.000179667		3.43	0.00057099
3.435	0.000243392		3.435	-9.96676e-05		3.435	0.000628538
3.44	0.000255962		3.44	-0.000100685		3.44	0.000708029
3.445	0.000235254		3.445	-8.15024e-05		3.445	0.00066436
3.45	0.000309877		3.45	-8.10664e-05		3.45	0.000643143
3.455	0.000361975		3.455	-7.97585e-05		3.455	0.000642343
3.46	0.000353037		3.46	-7.76514e-05		3.46	0.000642779
3.465	0.000593472		3.465	-7.01673e-05		3.465	0.000607176
3.47	0.000546824		3.47	-7.56169e-05		3.47	0.000640745
3.475	0.000570802		3.475	-7.91046e-05		3.475	0.000663778
3.48	0.000549585		3.48	-8.05578e-05		3.48	0.000695895
3.485	0.000601029		3.485	-9.34188e-05		3.485	0.000635659
3.49	0.000745551		3.49	-0.000142247		3.49	0.000650627
3.495	0.000737777		3.495	-0.000138541		3.495	0.000644959
3.5	0.000736106		3.5	-0.000143192		3.5	0.000660218
3.505	0.000753689		3.505	-0.000141084		3.505	0.000556022
3.51	0.000482083		3.51	-0.000140939		3.51	0.000390573
3.515	0.000496252		3.515	-0.000124663		3.515	0.000430246
3.52	0.00043202		3.52	-0.000135199		3.52	0.000460546
3.525	0.000473073		3.525	-0.000129822		3.525	0.000244307
3.53	0.000422428		3.53	-0.000131348		3.53	0.000424579
3.535	0.000402301		3.535	-0.000141738		3.535	0.00038011
3.54	0.000401502		3.54	-0.000225444		3.54	0.000280274
3.545	0.000412183		3.545	-0.000225589		3.545	0.000222727
3.55	0.000372074		3.55	-0.000239685		3.55	0.000268794
3.555	0.000303628		3.555	-0.000154381		3.555	0.000171283
3.56	0.000249423		3.56	-9.37821e-05		3.56	0.000202672
3.565	0.000275145		3.565	-9.8941e-05		3.565	0.00020725
3.57	1.08044e-05		3.57	-0.000107152		3.57	0.000246487
3.575	1.42195e-05		3.575	-0.000111511		3.575	0.000229993
3.58	5.57089e-05		3.58	-9.33461e-05		3.58	0.000344724
3.585	5.51276e-05		3.585	-9.34188e-05		3.585	0.000307595
3.59	-7.79145e-05		3.59	-9.69792e-05		3.59	0.000310065
3.595	-0.000217133		3.595	-0.000206043		3.595	0.000333753
3.6	-0.000204562		3.6	-0.000205898		3.6	0.00031021
3.605	-8.90316e-05		3.605	-0.000206116		3.605	0.000328739
3.61	-9.25194e-05		3.61	-0.000212583		3.61	0.000384906
3.615	-0.000186979		3.615	-0.000210766		3.615	0.000399365
3.62	-0.000189013		3.62	-0.000231692		3.62	0.000347558
3.625	-0.000137424		3.625	-0.000231692		3.625	0.000347849
3.63	-0.000179422		3.63	-0.000226824		3.63	0.000363035
3.635	-0.000181529		3.635	-0.000228205		3.635	0.000190538
3.64	-0.00017637		3.64	-0.000225662		3.64	0.000365215
3.645	-0.000123691		3.645	-0.000225008		3.645	0.000302363
3.65	-0.000143673		3.65	-0.000223627		3.65	0.000308975
3.655	-0.000131538		3.655	-0.000228859		3.655	0.000304761
3.66	-0.000124563		3.66	-0.000275507		3.66	0.000339493
3.665	-0.000114754		3.665	-0.000332328		3.665	0.000310646
3.67	-9.49172e-05		3.67	-0.000321065		3.67	0.000333099
3.675	-1.54792e-06		3.675	-0.000322083		3.675	0.000316895
3.68	-1.17204e-05		3.68	-0.000324335		3.68	0.000315151
3.685	-7.71879e-05		3.685	-0.000341556		3.685	0.000233699
3.69	-4.79782e-05		3.69	-0.000342864		3.69	0.000231446
3.695	-2.51627e-05		3.695	-0.000352818		3.695	0.000236968
3.7	-1.32463e-05		3.7	-0.000349112		3.7	0.000210084
3.705	8.83336e-05		3.705	-0.000347514		3.705	0.000203835
3.71	-1.17931e-05		3.71	-0.000334653		3.71	0.000179276
3.715	-1.04852e-05		3.715	-0.000327605		3.715	0.000148031
3.72	-8.4507e-06		3.72	-0.000333127		3.72	0.000139675
3.725	-1.74607e-05		3.725	-0.000313		3.725	0.000218076
3.73	-9.36819e-05		3.73	-0.000305298		3.73	0.000234135
3.735	-5.27739e-05		3.735	-0.000298032		3.735	0.000226214
3.74	2.0759e-05		3.74	-0.000288368		3.74	0.000253172
3.745	4.44464e-05		3.745	-0.000281393		3.745	6.4326e-05
3.75	0.000136871		3.75	-0.000280666		3.75	8.83041e-05
3.755	0.000332474		3.755	-0.000284081		3.755	5.78592e-05
3.76	0.00033262		3.76	-0.00021498		3.76	1.16468e-05
3.765	0.000317651		3.765	-0.000246079		3.765	-3.84165e-05
3.77	0.000305444		3.77	-0.000249131		3.77	-4.75718e-05
3.775	0.000398959		3.775	-0.000251166		3.775	-4.01604e-05
3.78	0.000349259		3.78	-0.000255017		3.78	-3.63093e-05
3.785	0.000351003		3.785	-0.000254726		3.785	-1.22586e-05
3.79	0.000338069		3.79	-0.000257269		3.79	3.8604e-05
3.795	0.000304136		3.795	-0.000255961		3.795	5.06658e-05
3.8	0.000315036		3.8	-0.000253345		3.8	6.59972e-05
3.805	0.000306316		3.805	-0.000247751		3.805	8.81588e-05
3.81	0.000233219		3.81	-0.000196961		3.81	9.57155e-05
3.815	0.000252329		3.815	-0.000203791		3.815	8.5543e-05
3.82	0.00030341		3.82	-0.000207569		3.82	7.62424e-05
3.825	0.000348242		3.825	-0.000206552		3.825	0.00011359
3.83	0.000336107		3.83	-0.000227551		3.83	8.40171e-05
3.835	0.000389368		3.835	-0.000235979		3.835	4.13652e-05
3.84	0.000355362		3.84	-0.000241574		3.84	5.53887e-05
3.845	0.000321866		3.845	-0.000255162		3.845	2.49438e-05
3.85	0.000307406		3.85	-0.00025647		3.85	5.07384e-05
3.855	0.00019965		3.855	-0.000259522		3.855	4.86312e-05
3.86	1.6254e-05		3.86	-0.000236052		3.86	0.000115479
3.865	5.4183e-05		3.865	-0.000300575		3.865	0.000122237
3.87	5.59269e-05		3.87	-0.000134618		3.87	0.00012805
3.875	0.000115581		3.875	-0.000132656		3.875	0.000174625
3.88	-1.91319e-05		3.88	8.59083e-05		3.88	0.000134662
3.885	2.4828e-05		3.885	8.75069e-05		3.885	0.000163145
3.89	0.000117107		3.89	8.38011e-05		3.89	0.00044674
3.895	9.90148e-05		3.895	0.000114827		3.895	0.000375169
3.9	0.000117616		3.9	0.000114319		3.9	0.000363108
3.905	9.6181e-05		3.905	0.000116208		3.905	0.000329974
3.91	0.000150386		3.91	0.000108579		3.91	0.000298439
3.915	0.000124155		3.915	5.45188e-05		3.915	0.000300329
3.92	0.000104682		3.92	6.73798e-05		3.92	0.000349447
3.925	0.000155254		3.925	6.76704e-05		3.925	0.000386141
3.93	0.000109187		3.93	0.000114464		3.93	0.000337604
3.935	0.000106136		3.935	0.000116135		3.935	0.000331863
3.94	6.6608e-05		3.94	0.000127688		3.94	0.000348939
3.945	7.4746e-05		3.945	0.000124709		3.945	0.000348939
3.95	7.63446e-05		3.95	0.000127761		3.95	0.000442308
3.955	0.000181848		3.955	0.000126671		3.955	0.000568665
3.96	0.000222829		3.96	0.000125218		3.96	0.000568302
3.965	0.000210041		3.965	0.00010262		3.965	0.000505014
3.97	0.000159469		3.97	9.83333e-05		3.97	0.000503561
3.975	0.000174364		3.975	-7.73607e-05		3.975	0.000592789
3.98	0.000120086		3.98	-8.59347e-05		3.98	0.000538874
3.985	0.000174437		3.985	-0.000300575		3.985	0.000558783
3.99	0.000111512		3.99	-9.45814e-05		3.99	0.000565396
3.995	8.07042e-05		3.995	-9.0585e-05		3.995	0.00026378
4	9.52364e-05		4	-0.000106643		4	0.000236605
4.005	0.000104028		4.005	-0.000113473		4.005	0.000250556
4.01	7.24935e-05		4.01	-0.000112165		4.01	0.000258839
4.015	2.86064e-05		4.015	-9.95223e-05		4.015	0.000252154
4.02	1.31296e-05		4.02	-0.000100031		4.02	0.000246051
4.025	1.56727e-05		4.025	-0.000116234		4.025	0.000198531
4.03	-6.51262e-05		4.03	-0.000116816		4.03	0.000162273
4.035	-8.4507e-06		4.035	-0.000125608		4.035	0.000157041
4.04	4.40831e-05		4.04	-0.000127933		4.04	0.000121873
4.045	5.62902e-05		4.045	-0.000130403		4.045	0.000104072
4.05	6.20304e-05		4.05	-0.000126044		4.05	9.39716e-05
4.055	5.06422e-06		4.055	-0.000129677		4.055	7.50518e-06
4.06	-6.13478e-05		4.06	-0.00013142		4.06	-0.000121395
4.065	-0.000130666		4.065	-0.000119867		4.065	-0.00013273
4.07	-0.000121075		4.07	-0.000120231		4.07	-0.000124011
4.075	-9.6879e-05		4.075	-0.000115435		4.075	-8.96424e-05
4.08	-0.00010073		4.08	-0.000106788		4.08	-0.000119579
4.085	-9.85502e-05		4.085	-0.000103591		4.085	-9.81438e-05
4.09	-0.00014934		4.09	-0.000101411		4.09	-0.000102431
4.095	-0.000178623		4.095	-0.000306679		4.095	-0.000170005
4.1	-0.00023973		4.1	-0.000312055		4.1	-0.000141668
4.105	-0.000154136		4.105	-0.000320484		4.105	-1.64003e-05
4.11	-0.000116933		4.11	-0.000307042		4.11	-2.59188e-05
4.115	-8.86683e-05		4.115	-0.000303627		4.115	-2.53376e-05
4.12	-6.54895e-05		4.12	-0.000316342		4.12	5.93124e-05
4.125	-4.92861e-05		4.125	-0.000314962		4.125	0.000164453
4.13	-6.02579e-05		4.13	-0.000316706		4.13	0.000159948
4.135	-0.000100657		4.135	-0.00031082		4.135	0.000147741
4.14	-0.000157042		4.14	-0.000349984		4.14	0.000144616
4.145	-0.000129286		4.145	-0.0003433		4.145	0.000199185
4.15	-0.00013103		4.15	-0.000343154		4.15	0.000252881
4.155	-8.4018e-05		4.155	-0.000347732		4.155	0.000247141
4.16	-7.16657e-05		4.16	-0.000354417		4.16	0.000336659
4.165	-0.000118241		4.165	-0.000356451		4.165	0.000361945
4.17	-0.000157188		4.17	-0.000309876		4.17	0.000350029
4.175	-7.91498e-05		4.175	-0.000304935		4.175	0.000335133
4.18	-7.66793e-05		4.18	-0.00030864		4.18	0.00039813
4.185	-7.77692e-05		4.185	-0.000311329		4.185	0.000335278
4.19	-2.56713e-05		4.19	-4.63345e-05		4.19	0.00031675
4.195	-1.01219e-05		4.195	-5.74516e-05		4.195	0.000440419
4.2	-2.71049e-06		4.2	-5.7597e-05		4.2	0.000644378
4.205	3.02972e-06		4.205	-5.32373e-05		4.205	0.000613352
4.21	-8.4236e-05		4.21	-5.53445e-05		4.21	0.00049833
4.215	-0.000119695		4.215	-5.25107e-05		4.215	0.000491863
4.22	-0.000114608		4.22	-5.83962e-05		4.22	0.000495496
4.225	-0.000141783		4.225	-5.82509e-05		4.225	0.000428284
4.23	-0.000163582		4.23	-5.54898e-05		4.23	0.000554714
4.235	-0.000136261		4.235	-5.7597e-05		4.235	0.000567648
4.24	-7.68246e-05		4.24	-6.33372e-05		4.24	0.000595913
4.245	1.42922e-05		4.245	-5.91955e-05		4.245	0.000598965
4.25	-3.28648e-05		4.25	-5.59258e-05		4.25	0.000571281
4.255	4.13925e-07		4.255	-5.75243e-05		4.255	0.00051228
4.26	-5.37911e-05		4.26	-1.85781e-05		4.26	0.000506686
4.265	-5.61163e-05		4.265	0.000224182		4.265	0.000427049
4.27	-2.78315e-06		4.27	0.000258478		4.27	0.000368267
4.275	1.90878e-05		4.275	0.000205145		4.275	0.000380619
4.28	-6.03306e-05		4.28	0.00020311		4.28	0.000389484
4.285	-7.44268e-05		4.285	0.000205871		4.285	0.000281219
4.29	-6.8178e-05		4.29	0.000204636		4.29	0.000292409
4.295	-6.88319e-05		4.295	-3.46361e-05		4.295	0.000291973
4.3	-7.90771e-05		4.3	-3.29649e-05		4.3	0.000200129
4.305	-5.95313e-05		4.305	2.2766e-05		4.305	6.08383e-05
4.31	-6.54895e-05		4.31	2.81429e-05		4.31	0.000118967
4.315	3.90165e-06		4.315	2.53818e-05		4.315	0.000104217
4.32	2.80251e-05		4.32	6.22209e-05		4.32	0.000162636
4.325	4.57543e-05		4.325	0.000105236		4.325	0.000472317
4.33	6.00685e-05		4.33	0.00012965		4.33	0.000460982
4.335	0.000157289		4.335	0.000135172		4.335	0.000366668
4.34	0.000123719		4.34	0.00013401		4.34	0.000361727
4.345	0.000119069		4.345	0.000132993		4.345	0.000368485
4.35	5.17852e-05		4.35	0.000137207		4.35	0.000372554
4.355	8.49186e-05		4.355	0.000139169		4.355	0.000343998
4.36	5.51276e-05		4.36	0.000144182		4.36	0.000342254
4.365	5.36744e-05		4.365	0.000104582		4.365	0.000382581
4.37	4.5827e-05		4.37	-0.000125099		4.37	0.000371754
4.375	2.43194e-05		4.375	-0.000158741		4.375	0.00039486
4.38	1.86714e-06		4.38	-0.000163319		4.38	0.000377494
4.385	7.7723e-07		4.385	-0.000157942		4.385	0.000369938
4.39	-1.10665e-05		4.39	-0.000117833		4.39	0.000386068
4.395	1.03685e-05		4.395	-0.000119504		4.395	0.000440782
4.4	-4.95768e-05		4.4	-0.000112529		4.4	0.000434824
4.405	6.78432e-05		4.405	-0.000110349		4.405	0.000392826
4.41	7.81611e-05		4.41	-0.000160848		4.41	0.000333389
4.415	9.11674e-05		4.415	-0.000156416		4.415	0.000300619
4.42	9.34199e-05		4.42	-0.000153073		4.42	0.000314207
4.425	9.6617e-05		4.425	-0.0001934		4.425	0.000293426
4.43	4.6263e-05		4.43	-0.000228277		4.43	5.32535e-06
4.435	2.12676e-05		4.435	-0.000247678		4.435	1.76496e-06
4.44	8.11402e-05		4.44	-0.000256325		4.44	-9.76351e-05
4.445	0.000120014		4.445	-0.000246951		4.445	-0.000104829
4.45	9.34925e-05		4.45	-0.000232274		4.45	-0.00014145
4.455	0.000102285		4.455	-0.000231402		4.455	-0.000147699
4.46	6.59541e-05		4.46	-0.000235689		4.46	-0.000144647
4.465	6.2321e-05		4.465	-0.00022944		4.465	-8.33209e-05
4.47	5.29478e-05		4.47	-0.000214036		4.47	-6.28306e-05
4.475	5.58542e-05		4.475	-0.000218396		4.475	3.27912e-05
4.48	0.000165935		4.48	-0.000212437		4.48	3.72681e-06
4.485	0.000170876		4.485	-0.000207206		4.485	8.02387e-05
4.49	0.000224282		4.49	-0.000210693		4.49	0.000100802
4.495	0.000224209		4.495	-0.000250003		4.495	9.12832e-05
4.5	0.000202775		4.5	-0.000254145		4.5	6.34541e-05
4.505	0.000220213		4.505	-0.000282482		4.505	9.44076e-05
4.51	0.000135345		4.51	-0.000280085		4.51	0.000101456
4.515	0.00011362		4.515	-0.00028379		4.515	0.000115189
4.52	0.000201176		4.52	-0.000269403		4.52	8.68509e-05
4.525	0.00018737		4.525	-0.000276161		4.525	0.000120929
4.53	0.000188533		4.53	-0.00028132		4.53	8.43077e-05
4.535	0.00020866		4.535	0.000101312		4.535	5.11744e-05
4.54	0.000256035		4.54	0.000106253		4.54	5.11744e-05
4.545	0.00014312		4.545	0.000109814		4.545	1.31727e-05
4.55	0.000159614		4.55	0.000109741		4.55	3.78774e-05
4.555	0.000149078		4.555	0.000106326		4.555	2.93761e-05
4.56	0.00012728		4.56	9.87693e-05		4.56	2.48711e-05
4.565	0.000129823		4.565	9.60808e-05		4.565	3.54796e-05
4.57	0.000118125		4.57	0.000118969		4.57	-1.24219e-07
4.575	0.000113256		4.575	0.000106471		4.575	-1.43658e-05
4.58	0.000109042		4.58	0.000108143		4.58	-2.75174e-05
4.585	9.74889e-05		4.585	0.000106762		4.585	3.86767e-05
4.59	0.000112602		4.59	0.000107271		4.59	-2.89706e-05
4.595	6.52274e-05		4.595	0.000103202		4.595	-4.68452e-05
4.6	7.34381e-05		4.6	0.000211612		4.6	-4.9461e-05
4.605	6.26117e-05		4.605	0.000218006		4.605	-6.82801e-05
4.61	0.000357106		4.61	0.000220767		4.61	-8.51375e-05
4.615	0.000320848		4.615	0.000229268		4.615	-8.25217e-05
4.62	0.00032143		4.62	0.000226943		4.62	-0.000107735
4.625	0.000232348		4.625	0.00020638		4.625	-0.000125101
4.63	0.000169496		4.63	0.000208197		4.63	-0.000156563
4.635	0.000125827		4.635	0.00060834		4.635	-0.00015649
4.64	0.000111658		4.64	0.000219532		4.64	-0.000136509
4.645	0.000137525		4.645	0.000212556		4.645	-0.000126118
4.65	0.000161794		4.65	0.000213428		4.65	-0.000123648
4.655	0.000112384		4.655	0.000210158		4.655	0.000147886
4.66	9.74889e-05		4.66	0.000195917		4.66	0.000183417
4.665	0.000141594		4.665	0.000198678		4.665	0.000185306
4.67	0.000255454		4.67	0.000260222		4.67	0.000231955
4.675	0.000291711		4.675	0.000229632		4.675	0.000211174
4.68	0.000291203		4.68	0.000229196		4.68	0.000253898
4.685	0.000316489		4.685	0.000224545		4.685	0.000202018
4.69	0.000292801		4.69	0.000227088		4.69	0.000145416
4.695	0.000282847		4.695	0.000236316		4.695	0.000147159
4.7	0.000281612		4.7	0.000233919		4.7	0.000138949
4.705	0.000283646		4.705	0.000128342		4.705	0.000142945
4.71	0.000320267		4.71	0.000183056		4.71	0.000139748
4.715	0.000126699		4.715	0.000174845		4.715	0.000186469
4.72	0.000196235		4.72	0.000158569		4.72	0.00021161
4.725	0.000187516		4.725	0.000214736		4.725	0.000247867
4.73	0.000181412		4.73	0.000215826		4.73	0.000281873
4.735	0.000237579		4.735	0.00035192		4.735	0.000284198
4.74	0.000315108		4.74	-4.80057e-05		4.74	0.000491499
4.745	0.000347224		4.745	-4.0667e-05		4.745	0.000560091
4.75	0.000316634		4.75	-4.37914e-05		4.75	0.000580364
4.755	0.000267225		4.755	-4.48086e-05		4.755	0.000611826
4.76	0.000263955		4.76	-4.94589e-05		4.76	0.000313335
4.765	0.000391548		4.765	-4.93136e-05		4.765	0.000319947
4.77	0.000358124		4.77	-4.4736e-05		4.77	0.000332227
4.775	0.000225881		4.775	-0.000108387		4.775	0.000315224
4.78	0.000196671		4.78	-0.000119286		4.78	0.000307885
4.785	0.000212148		4.785	-0.000120449		4.785	0.000223599
4.79	0.000185845		4.79	-0.000105916		4.79	0.000246996
4.795	0.000125827		4.795	-0.000109767		4.795	0.000250556
4.8	0.000173347		4.8	-0.000103373		4.8	0.000415859
4.805	0.000194709		4.805	-9.21836e-05		4.805	0.000426468
4.81	0.000217379		4.81	-9.02217e-05		4.81	0.000430174
4.815	0.000174001		4.815	-0.000146098		4.815	0.000503852
4.82	8.84063e-05		4.82	3.45371e-05		4.82	0.000447104
4.825	1.11677e-05		4.825	8.5763e-05		4.825	0.00041477
4.83	6.73542e-06		4.83	3.27932e-05		4.83	0.000387231
4.835	0.000451493		4.835	3.17759e-05		4.835	0.000356641
4.84	0.000398305		4.84	-0.000110712		4.84	0.000339856
4.845	0.000316053		4.845	-0.000107442		4.845	0.000140184
4.85	0.000364445		4.85	-9.90863e-05		4.85	8.61969e-05
4.855	0.00032499		4.855	-9.31281e-05		4.855	5.25549e-05
4.86	0.000334218		4.86	-9.90863e-05		4.86	6.25095e-05
4.865	0.000320413		4.865	-4.91683e-05		4.865	7.2246e-05
4.87	0.000201903		4.87	-2.81693e-05		4.87	4.10745e-05
4.875	0.000215563		4.875	-3.86325e-05		4.875	5.47348e-05
4.88	0.000336834		4.88	-3.71066e-05		4.88	1.14289e-05
4.885	0.000337996		4.885	-2.51175e-05		4.885	1.8041e-05
4.89	0.000336689		4.89	-2.42456e-05		4.89	2.34906e-05
4.895	0.000328042		4.895	-3.19477e-05		4.895	-2.46109e-05
4.9	0.000280013		4.9	-3.5944e-05		4.9	-3.97971e-05
4.905	0.000505625		4.905	-6.21019e-05		4.905	-0.000201904
4.91	0.000473945		4.91	-6.55897e-05		4.91	-0.000198561
4.915	0.000446334		4.915	-6.13027e-05		4.915	-0.000201976
4.92	0.00079576		4.92	-6.22473e-05		4.92	-0.000285536
4.925	0.000813126		4.925	-0.000234817		4.925	-0.000225228
4.93	0.000888839		4.93	-0.000273908		4.93	-0.000209533
4.935	0.000922263		4.935	-0.000277106		4.935	-0.000215128
4.94	0.000506134		4.94	-0.000283427		4.94	-0.000197762
4.945	0.000522918		4.945	-0.000238159		4.945	-0.000194129
4.95	0.000537233		4.95	-0.000239031		4.95	-0.000196163
4.955	0.000481284		4.955	-0.000252256		4.955	-0.000205391
4.96	0.000479177		4.96	-0.000258141		4.96	-0.000120087
4.965	0.000458686		4.965	-0.00024201		4.965	-0.000154747
4.97	0.000463918		4.97	-0.000287496		4.97	0.000253608
4.975	0.000463482		4.975	-0.000305952		4.975	0.000259929
4.98	0.000429331		4.98	-0.00029142		4.98	0.00025586
4.985	0.000318015		4.985	-0.000276088		4.985	0.000254116
4.99	0.000310095		4.99	-0.000210403		4.99	0.000307013
4.995	0.000339014		4.995	-0.000200884		4.995	0.000319366
5	0.000354127		5	-0.000210112		5	0.000323435
5.005	0.000399032		5.005	-0.000207424		5.005	0.000333607
5.01	0.00017342		5.01	-0.000191874		5.01	0.000348648
5.015	0.000200231		5.015	-0.00019013		5.015	0.000394788
5.02	0.000249132		5.02	-0.000204154		5.02	0.000396677
5.025	-2.43634e-05		5.025	-0.000208659		5.025	0.000391445
5.03	-5.66249e-05		5.03	-0.000215344		5.03	0.000336732
5.035	-8.33641e-05		5.035	-0.000224208		5.035	0.000348285
5.04	-4.98674e-05		5.04	-0.000188823		5.04	0.000396532
5.045	1.16764e-05		5.045	-0.000183082		5.045	0.000399874
5.05	4.89514e-05		5.05	-0.000216652		5.05	0.000405324
5.055	0.000109405		5.055	-0.000189694		5.055	0.000491645
5.06	8.62991e-05		5.06	-0.000161429		5.06	0.000483071
5.065	0.000120159		5.065	9.85513e-05		5.065	0.000399947
5.07	0.000114637		5.07	9.13579e-05		5.07	0.00043962
5.075	0.000106862		5.075	9.11399e-05		5.075	9.25911e-05
5.08	0.000119868		5.08	0.000488958		5.08	7.48618e-05
5.085	0.000136217		5.085	0.000481547		5.085	5.5316e-05
5.09	0.000109042		5.09	0.000483509		5.09	6.82497e-05
5.095	0.000191585		5.095	0.000415934		5.095	3.11926e-05
5.1	0.000170658		5.1	0.000399949		5.1	2.30546e-05
5.105	0.000159469		5.105	0.000453863		5.105	8.08646e-06
5.11	0.000121758		5.11	0.000479222		5.11	1.22281e-05
5.115	6.1885e-05		5.115	0.000472174		5.115	2.92308e-05
5.12	7.09677e-05		5.12	0.00055973		5.12	-7.24499e-06
5.125	3.31113e-05		5.125	0.00056191		5.125	-6.44572e-06
5.13	-3.83143e-05		5.13	0.000568958		5.13	3.21818e-06
5.135	7.04569e-07		5.135	0.000567868		5.135	-2.44937e-06
5.14	-4.54351e-05		5.14	0.000565834		5.14	-3.95064e-05
5.145	-0.000108577		5.145	0.000552609		5.145	-1.81441e-05
5.15	-0.000177896		5.15	0.000553118		5.15	-3.18044e-05
5.155	-0.000205362		5.155	0.000552827		5.155	4.18011e-05
5.16	-0.000256224		5.16	0.000523908		5.16	-4.32848e-05
5.165	-0.000263636		5.165	0.000494626		5.165	1.76496e-06
5.17	-0.00026676		5.17	0.0002539		5.17	1.4408e-05
5.175	-0.000245616		5.175	0.000249759		5.175	9.61234e-06
5.18	-0.000203545		5.18	0.000246562		5.18	0.000308249
5.185	-0.000208849		5.185	-0.000148423		5.185	0.000312027
5.19	-0.000226579		5.19	-9.81417e-05		5.19	0.0003113
5.195	2.9115e-05		5.195	-0.0001142		5.195	0.000326487
5.2	-4.96494e-05		5.2	-0.000121175		5.2	0.000358821
5.205	-6.41816e-05		5.205	-7.44543e-05		5.205	0.000375678
5.21	5.50019e-06		5.21	-0.000118995		5.21	0.000389048
5.215	2.44843e-06		5.215	-0.000138469		5.215	0.000396822
5.22	2.66641e-06		5.22	-0.000142683		5.22	0.000348212
5.225	-1.02672e-05		5.225	-0.000204808		5.225	0.000363253
5.23	6.69713e-05		5.23	-0.000204445		5.23	0.000354025
5.235	5.78887e-05		5.235	-0.000202991		5.235	0.000353444
5.24	1.02958e-05		5.24	-0.000205753		5.24	0.000505087
5.245	8.04332e-06		5.245	-0.000200957		5.245	0.000517875
5.25	9.90874e-05		5.25	-0.00021796		5.25	0.000494261
5.255	0.000126335		5.255	-0.000215198		5.255	0.000510682
5.26	0.000186426		5.26	-0.000218541		5.26	0.000439038
5.265	0.000252693		5.265	-0.000220212		5.265	0.000446958
5.27	0.000251021		5.27	-0.000223772		5.27	0.000407067
5.275	0.00024034		5.275	-0.000179958		5.275	0.000397912
5.28	0.000264464		5.28	-0.000177124		5.28	0.000352935
5.285	0.000234818		5.285	-0.000171021		5.285	7.74776e-05
5.29	0.000314527		5.29	-0.000171602		5.29	7.38446e-05
5.295	0.000316997		5.295	-0.00022399		5.295	7.94395e-05
5.3	5.66535e-05		5.3	-0.000227333		5.3	6.87583e-05
5.305	8.23754e-05		5.305	-0.00022617		5.305	1.86223e-05
5.31	7.88877e-05		5.31	-0.000266279		5.31	0.000118894
5.315	1.08771e-05		5.315	-0.000269621		5.315	0.000344797
5.32	0.000108461		5.32	-0.000276379		5.32	0.000330774
5.325	0.000573926		5.325	-0.000272964		5.325	0.000336368
5.33	0.000557578		5.33	-0.000301374		5.33	0.000524778
5.335	0.000474599		5.335	-0.000304281		5.335	0.000528193
5.34	0.000510421		5.34	-0.000307042		5.34	0.000506104
5.345	0.000510857		5.345	-0.000304281		5.345	0.000361
5.35	0.000508386		5.35	-0.00030181		5.35	0.000361073
5.355	0.00041538		5.355	-0.000248259		5.355	0.000345814
5.36	0.000382974		5.36	-0.000237287		5.36	0.000324743
5.365	0.000302974		5.365	-0.000223627		5.365	0.000312318
5.37	0.000217525		5.37	-0.000223554		5.37	0.000470791
5.375	0.000261049		5.375	-0.000183954		5.375	0.000444778
5.38	0.00024361		5.38	-0.000238159		5.38	0.00058436
5.385	0.000195218		5.385	-0.000237796		5.385	0.00059228
5.39	0.000205172		5.39	-0.000240194		5.39	0.000499129
5.395	0.000559394		5.395	-0.000245353		5.395	0.000510682
5.4	0.000587514		5.4	-0.000132002		5.4	0.000511191
5.405	0.000650947		5.405	-0.000120085		5.405	0.000506613
5.41	0.000611783		5.41	-0.00010054		5.41	0.000511699
5.415	0.000636124		5.415	-0.000101266		5.415	0.000436713
5.42	0.000661628		5.42	-9.81417e-05		5.42	0.000245542
5.425	0.000564263		5.425	-9.75605e-05		5.425	0.00028834
5.43	0.000100105		5.43	-0.000101557		5.43	0.000309847
5.435	0.000153874		5.435	-9.07303e-05		5.435	9.0048e-05
5.44	0.000170876		5.44	-9.69792e-05		5.44	8.85947e-05
5.445	0.000142466		5.445	-9.64705e-05		5.445	9.97845e-05
5.45	0.000171894		5.45	-9.25469e-05		5.45	9.58608e-05
5.455	0.000275581		5.455	-9.4872e-05		5.455	8.97573e-05
5.46	0.000274636		5.46	-0.000159395		5.46	6.25821e-05
5.465	0.000287497		5.465	-0.000175526		5.465	8.20553e-05
5.47	0.000279068		5.47	1.66625e-05		5.47	0.000159584
5.475	0.000269477		5.475	1.69531e-05		5.475	-4.91984e-06
5.48	0.00036539		5.48	2.09495e-05		5.48	-1.6501e-06
5.485	0.000383555		5.485	1.81157e-05		5.485	-0.00011798
5.49	0.000428895		5.49	1.06316e-05		5.49	0.00013735
5.495	0.000587369		5.495	9.83235e-06		5.495	0.00014854
5.5	0.000209677		5.5	9.46905e-06		5.5	0.000179929
5.505	0.000273546		5.505	-0.00010548		5.505	0.000267704
5.51	0.000261412		5.51	-8.57894e-05		5.51	0.000272863
5.515	0.000388496		5.515	-0.000103809		5.515	0.000299602
5.52	0.000393655		5.52	-0.000109695		5.52	0.000250047
5.525	0.000363428		5.525	-0.00011776		5.525	0.000207686
5.53	0.000410367		5.53	-0.000110203		5.53	0.000170338
5.535	0.000510348		5.535	-0.00010737		5.535	0.0001529
5.54	0.000461157		5.54	-0.000127133		5.54	0.0001529
5.545	0.000471693		5.545	-9.29828e-05		5.545	0.000169902
5.55	0.000527278		5.55	-9.41454e-05		5.55	0.000175134
5.555	0.000554889		5.555	-9.79964e-05		5.555	0.00018923
5.56	0.000493345		5.56	-9.97403e-05		5.56	0.00018458
5.565	0.00056201		5.565	-9.02217e-05		5.565	0.000224253
5.57	0.000535343		5.57	-9.0585e-05		5.57	0.000214007
5.575	0.000544571		5.575	-0.00026439		5.575	0.000131319
5.58	0.000544571		5.58	-0.000263009		5.58	0.000136842
5.585	0.000410657		5.585	-0.000150458		5.585	0.000143381
5.59	0.000463046		5.59	-0.000150894		5.59	0.000271264
5.595	0.000420757		5.595	-0.000148496		5.595	2.34625e-06
5.6	0.000245208		5.6	-0.000145517		5.6	2.31999e-05
5.605	0.000176471		5.605	-0.00014152		5.605	1.11382e-05
5.61	0.00012263		5.61	-0.000135853		5.61	-7.7944e-05
5.615	0.000114928		5.615	-0.000170803		5.615	-7.838e-05
5.62	1.12404e-05		5.62	-0.000138977		5.62	-2.21405e-05
5.625	1.48008e-05		5.625	-0.000129749		5.625	-2.18498e-05
5.63	3.94328e-05		5.63	-9.84324e-05		5.63	2.97394e-05
5.635	0.000411747		5.635	-0.000103664		5.635	2.82862e-05
5.64	0.000308641		5.64	-5.11301e-05		5.64	0.000284707
5.645	0.000336979		5.645	-3.92138e-05		5.645	0.000284852
5.65	0.000303773		5.65	-5.3092e-05		5.65	0.000274752
5.655	0.00026628		5.655	-3.60893e-05		5.655	0.000325033
5.66	0.00019718		5.66	-4.33554e-05		5.66	0.00030774
5.665	0.000220286		5.665	-1.9232e-05		5.665	0.000318421
5.67	0.000149587		5.67	-1.84327e-05		5.67	0.000290156
5.675	0.00023213		5.675	-1.55263e-05		5.675	0.000376332
5.68	0.000524154		5.68	-4.9241e-05		5.68	0.000562198
5.685	0.000532292		5.685	-4.41547e-05		5.685	0.000577821
5.69	0.000604589		5.69	-0.000198123		5.69	0.000574696
5.695	0.000525898		5.695	-0.000199794		5.695	0.000459601
5.7	0.000551983		5.7	-0.000200739		5.7	0.000469193
5.705	0.000582936		5.705	-0.000194708		5.705	0.000443616
5.71	0.000596088		5.71	-0.00019231		5.71	0.000414697
5.715	0.000622973		5.715	-0.000194199		5.715	0.000488084
5.72	0.000605679		5.72	-0.000191511		5.72	0.000468175
5.725	0.000632564		5.725	-0.00022261		5.725	0.000382072
5.73	0.000706242		5.73	-0.000227987		5.73	0.000389411
5.735	0.000695197		5.735	-0.000252909		5.735	0.000376259
5.74	0.000273619		5.74	-0.000255598		5.74	0.00040605
5.745	0.000279868		5.745	-0.000295997		5.745	0.000147813
5.75	0.000450112		5.75	-0.00029963		5.75	0.000160892
5.755	0.000450548		5.755	-0.00031409		5.755	0.000175134
5.76	0.000482592		5.76	-0.00034003		5.76	0.000153699
5.765	0.000755797		5.765	-0.000332982		5.765	0.000176006
5.77	0.000718958		5.77	-0.000333272		5.77	0.000217858
5.775	0.000737849		5.775	-0.000314671		5.775	0.000267123
5.78	0.000683136		5.78	-0.000318522		5.78	0.000184289
5.785	0.000428241		5.785	-0.000312128		5.785	2.78222e-06
5.79	0.000716996		5.79	-0.000315325		5.79	-2.72267e-05
5.795	0.000638522		5.795	-0.000321719		5.795	-2.94066e-05
5.8	0.000673617		5.8	-0.000322301		5.8	-6.83528e-05
5.805	0.000654217		5.805	-0.000304644		5.805	-7.10413e-05
5.81	0.000714961		5.81	-0.000311692		5.81	-6.95434e-06
5.815	0.000745333		5.815	-0.000315979		5.815	2.92754e-06
5.82	0.000715978		5.82	-0.000322664		5.82	-2.61368e-05
5.825	0.000714743		5.825	-0.00031765		5.825	2.71963e-05
5.83	0.000663445		5.83	-0.000317069		5.83	5.97484e-05
5.835	0.00062726		5.835	-0.000310893		5.835	6.30908e-05
5.84	0.000634598		5.84	-0.000311765		5.84	2.03662e-05
5.845	0.000709439		5.845	-0.00030944		5.845	9.97565e-06
5.85	0.000716923		5.85	-0.000316415		5.85	1.73144e-05
5.855	0.000556342		5.855	-0.000316052		5.855	2.5961e-05
5.86	0.000581556		5.86	-0.000313727		5.86	3.29365e-05
5.865	0.000557432		5.865	-0.000289313		5.865	2.6369e-06
5.87	0.0002944		5.87	-0.000273908		5.87	-9.57014e-06
5.875	0.000289096		5.875	-9.79964e-05		5.875	-5.20768e-05
5.88	0.000322302		5.88	-0.000117397		5.88	-9.05144e-05
5.885	0.000293746		5.885	-7.92499e-05		5.885	-9.87251e-05
5.89	0.000252838		5.89	-7.8378e-05		5.89	-3.54374e-05
5.895	-4.73243e-05		5.895	-7.72881e-05		5.895	-1.00788e-05
5.9	-4.77603e-05		5.9	-6.87867e-05		5.9	-9.71546e-06
5.905	-8.94676e-05		5.905	-6.11573e-05		5.905	5.37175e-05
5.91	-6.49809e-05		5.91	-5.49812e-05		5.91	5.91671e-05
5.915	-0.000154426		5.915	-5.39639e-05		5.915	-9.57014e-06
5.92	-0.000189013		5.92	-5.25834e-05		5.92	0.000212118
5.925	-0.000153264		5.925	-4.61892e-05		5.925	0.000160166
5.93	-0.000162419		5.93	-2.29377e-05		5.93	0.000138658
5.935	-0.00015508		5.935	-1.34191e-05		5.935	0.000104435
5.94	-0.000214299		5.94	-1.5599e-05		5.94	0.000120784
5.945	-0.000223454		5.945	-1.63982e-05		5.945	0.000116715
5.95	-0.000253681		5.95	-1.18933e-05		5.95	0.000110175
5.955	-0.000234208		5.955	-1.10213e-05		5.955	0.000301927
5.96	-0.000283545		5.96	-1.12393e-05		5.96	0.000281655
5.965	-0.000259349		5.965	-6.00772e-06		5.965	0.000272863
5.97	-0.000237333		5.97	-1.58896e-05		5.97	0.000375024
5.975	-0.000245979		5.975	-2.04672e-05		5.975	0.000391445
5.98	-0.000238931		5.98	-0.000219921		5.98	0.000533425
5.985	-0.00027112		5.985	-0.000214181		5.985	0.000584578
5.99	-0.000245107		5.99	-0.000246297		5.99	0.000580872
5.995	-0.000153409		5.995	-0.000247751		5.995	0.000520782
6	-0.000146652		6	-0.000249131		6	0.000495568
6.005	-0.0001141		6.005	-0.000244917		6.005	0.00050545
6.01	-8.30734e-05		6.01	-0.000246588		6.01	0.000441799
6.015	9.36379e-05		6.015	-0.000148786		6.015	0.000443761
6.02	0.000157652		6.02	-0.000110349		6.02	0.000444197
6.025	0.000189986		6.025	-0.000108678		6.025	0.000221419
6.03	0.000122048		6.03	-7.15479e-05		6.03	0.000287904
6.035	0.000116599		6.035	-8.00492e-05		6.035	0.000272064
6.04	0.000127498		6.04	-9.0803e-05		6.04	0.000266832
6.045	0.000157652		6.045	-9.63252e-05		6.045	0.000240529
6.05	0.000203138		6.05	-9.00764e-05		6.05	0.000238857
6.055	0.000182938		6.055	-8.97857e-05		6.055	0.000239221
6.06	0.000198633		6.06	-7.70701e-05		6.06	8.37265e-05
6.065	0.000244918		6.065	-7.19112e-05		6.065	0.000108286
6.07	0.000240922		6.07	-2.18478e-05		6.07	9.74594e-05
6.075	0.000282266		6.075	-2.17025e-05		6.075	3.11746e-07
6.08	0.000391112		6.08	-3.2093e-05		6.08	-1.78535e-05
6.085	0.000363282		6.085	-2.96225e-05		6.085	1.20102e-05
6.09	0.00035638		6.09	6.04043e-05		6.09	-4.35754e-05
6.095	0.000352747		6.095	5.92418e-05		6.095	-3.94338e-05
6.1	0.000262647		6.1	9.33924e-05		6.1	-4.77171e-05
6.105	0.000276307		6.105	0.000106035		6.105	-1.1532e-05
6.11	0.000272238		6.11	0.00010589		6.11	0.000128631
6.115	0.000253419		6.115	0.000107053		6.115	0.000142945
6.12	6.01412e-05		6.12	-7.5336e-06		6.12	0.000155951
6.125	-3.72775e-06		6.125	-4.32101e-05		6.125	0.000169757
6.13	-2.68339e-05		6.13	-9.71343e-06		6.13	0.000165906
6.135	-3.23561e-05		6.135	-4.48086e-05		6.135	0.000140402
6.14	1.87245e-05		6.14	-1.9668e-05		6.14	0.000124562
6.145	-3.87307e-06		6.145	-1.39278e-05		6.145	0.000161764
6.15	-3.03943e-05		6.15	-4.62717e-06		6.15	0.000175279
6.155	-6.72334e-05		6.155	-8.76884e-06		6.155	0.000226868
6.16	-5.59709e-05		6.16	-7.75159e-06		6.16	0.000206451
6.165	-9.80416e-05		6.165	-1.37824e-05		6.165	0.000194898
6.17	-9.92768e-05		6.17	-1.90867e-05		6.17	0.000173099
6.175	-0.000150067		6.175	-4.19749e-05		6.175	0.000176514
6.18	-0.000246706		6.18	-4.58259e-05		6.18	0.000158713
6.185	-0.000350393		6.185	-2.45363e-05		6.185	0.000156678
6.19	-0.000320457		6.19	-2.03946e-05		6.19	2.35632e-05
6.195	-0.000300548		6.195	-7.22745e-05		6.195	6.19728e-06
6.2	-0.000318422		6.2	-7.88866e-05		6.2	9.3217e-06
6.205	-0.00029161		6.205	-0.000113909		6.205	0.000241546
6.21	-0.000305052		6.21	-0.000121321		6.21	0.000225997
6.215	-0.000319948		6.215	-7.48176e-05		6.215	7.95121e-05
6.22	-0.000265234		6.22	-7.92499e-05		6.22	5.71326e-05
6.225	-0.000187778		6.225	-6.15305e-06		6.225	3.53343e-05
6.23	-0.000152247		6.23	-4.62717e-06		6.23	2.34179e-05
6.235	-0.000172228		6.235	-3.52901e-05		6.235	2.12381e-05
6.24	-0.000165834		6.24	-3.54354e-05		6.24	-1.01514e-05
6.245	-0.000214444		6.245	-7.17658e-05		6.245	2.65423e-05
6.25	-0.000212192		6.25	-6.50084e-05		6.25	3.4971e-05
6.255	-0.000217278		6.255	-6.9368e-05		6.255	1.43353e-05
6.26	-0.000231883		6.26	0.000186108		6.26	-4.46654e-05
6.265	-6.54895e-05		6.265	0.000187052		6.265	-3.97244e-05
6.27	-4.00582e-05		6.27	0.000183129		6.27	-4.10323e-05
6.275	-7.34822e-05		6.275	0.000188142		6.275	-5.05509e-05
6.28	-6.16385e-05		6.28	0.00016816		6.28	-5.60731e-05
6.285	2.5046e-05		6.285	0.000172375		6.285	-4.56826e-05
6.29	3.92148e-05		6.29	0.000154718		6.29	-4.43747e-05
6.295	4.19229e-06		6.295	0.000153265		6.295	-5.18588e-05
6.3	-2.43634e-05		6.3	0.000109596		6.3	-3.90705e-05
6.305	1.08771e-05		6.305	0.000119042		6.305	-3.87072e-05
6.31	-2.02218e-05		6.31	0.000125145		6.31	-0.000257198
6.315	-2.46541e-05		6.315	0.000124273		6.315	-0.000222539
6.32	-3.20655e-05		6.32	7.27567e-05		6.32	-0.000230532
6.325	-2.74152e-05		6.325	7.3338e-05		6.325	8.75048e-05
6.33	-9.15021e-05		6.33	0.000253755		6.33	0.000110175
6.335	-0.000133355		6.335	0.000244309		6.335	0.000103999
6.34	-7.68973e-05		6.34	0.000244236		6.34	9.57155e-05
6.345	0.000318814		6.345	0.000242783		6.345	9.40443e-05
6.35	0.000326589		6.35	0.000272284		6.35	7.00662e-05
6.355	0.000380358		6.355	0.000262184		6.355	2.87948e-05
6.36	0.000364009		6.36	0.000261166		6.36	2.75596e-05
6.365	0.000381956		6.365	6.27197e-06		6.365	3.19919e-05
6.37	0.000195		6.37	7.94317e-06		6.37	3.5189e-05
6.375	0.00017233		6.375	4.81875e-06		6.375	5.2337e-05
6.38	0.000164119		6.38	0.000189232		6.38	5.27003e-05
6.385	0.000167025		6.385	0.000177316		6.385	0.000154789
6.39	0.000143919		6.39	0.000176516		6.39	0.000223381
6.395	0.000205318		6.395	0.000178696		6.395	0.000243726
6.4	0.000246444		6.4	0.00037132		6.4	0.000225343
6.405	0.000298687		6.405	0.000376479		6.405	0.000229484
6.41	0.000299123		6.41	0.000394281		6.41	0.000222727
6.415	0.000319105		6.415	0.000389631		6.415	0.000223671
6.42	0.000317942		6.42	0.000382801		6.42	0.000196133
6.425	0.000323028		6.425	0.000435262		6.425	0.000209502
6.43	0.000315108		6.43	0.000453209		6.43	-5.79623e-05
6.435	0.00045905		6.435	0.000220912		6.435	-6.31212e-05
6.44	0.000512019		6.44	0.00025361		6.44	0.000125797
6.445	0.000524953		6.445	0.00026836		6.445	0.000135461
6.45	0.000166008		6.45	0.000304908		6.45	0.000130011
6.455	0.000382901		6.455	0.000291175		6.455	0.000130811
6.46	0.00038341		6.46	0.000293718		6.46	0.000134008
6.465	0.000463555		6.465	0.000317479		6.465	0.000136551
6.47	0.000468132		6.47	0.000319222		6.47	0.000133862
6.475	0.000472346		6.475	0.000314354		6.475	0.000135824
6.48	0.000514054		6.48	0.000314064		6.48	8.9176e-05
6.485	0.000516016		6.485	0.000129723		6.485	9.22278e-05
6.49	0.000527496		6.49	0.000135245		6.49	0.000161764
6.495	0.000475834		6.495	0.000130885		6.495	0.000122019
6.5	0.000398305		6.5	0.000124273		6.5	0.000102328
6.505	0.000388932		6.505	-6.92954e-05		6.505	9.12105e-05
6.51	0.000335526		6.51	-7.39457e-05		6.51	7.99481e-05
6.515	0.000323828		6.515	-9.04397e-05		6.515	7.84949e-05
6.52	0.000309441		6.52	-9.56713e-05		6.52	9.06292e-05
6.525	0.000347733		6.525	-9.40727e-05		6.525	0.000112064
6.53	0.000348024		6.53	-6.08039e-06		6.53	0.00010567
6.535	0.000500684		6.535	4.60175e-05		6.535	6.39627e-05
6.54	0.000331602		6.54	1.8261e-05		6.54	5.03751e-05
6.545	0.000331966		6.545	-2.52e-06		6.545	-9.56006e-05
6.55	0.000269405		6.55	-9.85875e-06		6.55	-7.08233e-05
6.555	0.00022341		6.555	-4.48086e-05		6.555	-5.16408e-05
6.56	1.14053e-06		6.56	-6.49357e-05		6.56	-5.43293e-05
6.565	-6.00399e-05		6.565	-7.32191e-05		6.565	-1.93067e-05
6.57	-9.59344e-05		6.57	-9.18202e-05		6.57	-1.44384e-05
6.575	-4.89032e-06		6.575	-9.07303e-05		6.575	1.83316e-05
6.58	0.000134183		6.58	-4.51719e-05		6.58	1.17922e-05
6.585	0.000147843		6.585	-4.32828e-05		6.585	4.45342e-06
6.59	0.000144065		6.59	-4.29921e-05		6.59	-5.60184e-07
6.595	0.000236635		6.595	-4.50993e-05		6.595	-0.00013164
6.6	0.000234237		6.6	-4.80057e-05		6.6	-0.000157435
6.605	0.00027311		6.605	-4.07396e-05		6.605	-0.00015947
6.61	0.000236562		6.61	-3.60167e-05		6.61	-0.00016194
6.615	0.000259087		6.615	-2.56262e-05		6.615	-0.000118707
6.62	0.000234382		6.62	-1.91593e-05		6.62	-0.000125973
6.625	0.000253347		6.625	-1.66889e-05		6.625	-0.000110205
6.63	0.000277034		6.63	-1.11666e-05		6.63	-0.000112313
6.635	0.000297888		6.635	-0.000150748		6.635	6.50526e-05
6.64	9.02228e-05		6.64	-0.000222247		6.64	0.000133862
6.645	0.000103738		6.645	-0.000212147		6.645	0.000134371
6.65	6.80612e-05		6.65	-0.000212001		6.65	0.000100003
6.655	0.000164628		6.655	-0.000217596		6.655	0.000101674
6.66	0.000171094		6.66	-0.000221956		6.66	0.000107123
6.665	0.000155109		6.665	-0.000206479		6.665	0.000210374
6.67	0.000158088		6.67	-0.00019558		6.67	0.000172009
6.675	0.000124737		6.675	-0.000194054		6.675	0.000185306
6.68	0.000373528		6.68	-0.00019885		6.68	0.000149194
6.685	0.000211494		6.685	-0.00024419		6.685	0.000153844
6.69	0.000169351		6.69	-0.000245207		6.69	0.00018131
6.695	0.00023024		6.695	-0.000248986		6.695	0.000182618
6.7	0.000122775		6.7	-0.000253854		6.7	0.000157623
6.705	0.000240922		6.705	-0.000248114		6.705	0.000151882
6.71	0.000252257		6.71	-0.000248259		6.71	0.000149921
6.715	0.000273401		6.715	-0.000253345		6.715	0.000157041
6.72	0.000311911		6.72	-0.000266134		6.72	0.000124344
6.725	0.000319395		6.725	-0.000270057		6.725	0.00028725
6.73	0.000312202		6.73	-0.000265262		6.73	0.000254698
6.735	0.00026955		6.735	-0.000267732		6.735	0.00029735
6.74	0.00023569		6.74	-0.000264681		6.74	0.000137496
6.745	0.000236562		6.745	-0.000261411		6.745	6.57066e-05
6.75	0.000295635		6.75	-0.000260466		6.75	0.00013953
6.755	0.000286262		6.755	-0.000267078		6.755	0.000145779
6.76	0.000233583		6.76	-0.000273618		6.76	0.000149703
6.765	0.000228133		6.765	-0.000283645		6.765	0.000151737
6.77	0.000352747		6.77	-0.000289531		6.77	4.84133e-05
6.775	0.000363064		6.775	-0.000290185		6.775	5.08111e-05
6.78	0.000398814		6.78	-0.000285244		6.78	5.1901e-05
6.785	0.000148206		6.785	-0.000278268		6.785	9.37537e-05
6.79	0.000170586		6.79	-0.000274126		6.79	0.000137205
6.795	0.000393655		6.795	-0.000252401		6.795	0.000117659
6.8	0.000386607		6.8	-0.00023489		6.8	0.00011795
6.805	0.000407388		6.805	-0.000226098		6.805	9.91306e-05
6.81	0.000308569		6.81	-0.000196743		6.81	0.000128486
6.815	0.000344827		6.815	-0.000199504		6.815	0.000144834
6.82	0.000357397		6.82	-0.000203791		6.82	0.000138367
6.825	0.000351439		6.825	-0.000194345		6.825	0.000148177
6.83	0.00035311		6.83	-0.000194127		6.83	3.11746e-07
6.835	0.00039736		6.835	-0.000194635		6.835	1.77504e-05
6.84	0.000436016		6.84	-0.000196307		6.84	-5.40386e-05
6.845	0.000472637		6.845	-0.000161357		6.845	-4.30668e-05
6.85	0.000505117		6.85	-0.00016172		6.85	-3.80532e-05
6.855	0.000680593		6.855	-0.00017182		6.855	-0.000114638
6.86	0.000748531		6.86	-0.000174218		6.86	-0.000120233
6.865	0.000924733		6.865	-0.000164481		6.865	-0.000133312
6.87	0.000945078		6.87	-0.000148932		6.87	-0.000159397
6.875	0.000886441		6.875	-0.000131493		6.875	-0.000125755
6.88	0.000870165		6.88	-0.000138832		6.88	-0.000129679
6.885	0.000850692		6.885	-0.000136652		6.885	-3.24864e-06
6.89	0.000771637		6.89	-0.000144499		6.89	-2.70814e-05
6.895	0.000754852		6.895	-0.000122047		6.895	-7.44563e-05
6.9	0.00050875		6.9	-0.000147188		6.9	-6.89341e-05
6.905	0.00046479		6.905	-0.000161793		6.905	-3.24583e-05
6.91	0.000473945		6.91	-0.000165062		6.91	-1.40025e-05
6.915	0.000477578		6.915	-0.000194781		6.915	5.29909e-05
6.92	0.000437251		6.92	-0.000204445		6.92	0.000174044
6.925	0.000425335		6.925	-0.000198559		6.925	0.000172954
6.93	0.000385299		6.93	-0.000200448		6.93	0.000146505
6.935	0.00048063		6.935	-0.00019805		6.935	0.000177023
6.94	0.000424318		6.94	-0.00019914		6.94	0.000246923
6.945	0.000412619		6.945	-0.000199213		6.945	0.00034378
6.95	0.00038697		6.95	-0.000234454		6.95	0.000375169
6.955	0.000435653		6.955	-0.000234018		6.955	0.0003711
6.96	0.000187225		6.96	-0.000231838		6.96	0.000371827
6.965	0.000128588		6.965	-0.000194563		6.965	0.000361654
6.97	-8.00217e-05		6.97	-0.000195798		6.97	0.000347704
6.975	-6.58528e-05		6.975	-0.000203282		6.975	0.000346759
6.98	-0.000134227		6.98	-0.000233509		6.98	0.000305342
6.985	-0.000115553		6.985	-0.000227551		6.985	0.000310138
6.99	-0.000127978		6.99	-0.000205244		6.99	0.000171428
6.995	-0.000128123		6.995	-0.000204372		6.995	0.000162564
7	7.54e-05		7	-0.000233073		7	0.000173027
7.005	0.000100032		7.005	-0.000229004		7.005	0.000341309
7.01	0.000143629		7.01	-0.000227914		7.01	0.000363253
7.015	0.000124228		7.015	-0.000108314		7.015	0.000391809
7.02	9.29839e-05		7.02	-0.0001041		7.02	0.000322708
7.025	0.000102067		7.025	-9.67612e-05		7.025	0.000179203
7.03	0.000104246		7.03	-9.5526e-05		7.03	0.000227813
7.035	0.00010243		7.035	-0.000105626		7.035	0.000286886
7.04	2.27935e-05		7.04	-0.000119867		7.04	0.00026022
7.045	2.11223e-05		7.045	-0.000122047		7.045	0.000166923
7.05	4.92421e-05		7.05	0.000108796		7.05	5.80045e-05
7.055	7.59086e-05		7.055	0.000106907		7.055	3.26458e-05
7.06	-6.63418e-06		7.06	0.000102838		7.06	6.99935e-05
7.065	2.06137e-05		7.065	0.000108506		7.065	6.71598e-05
7.07	1.13857e-05		7.07	6.79611e-05		7.07	7.36993e-05
7.075	3.03502e-05		7.075	6.42554e-05		7.075	9.36083e-05
7.08	4.5556e-06		7.08	6.96323e-05		7.08	9.92759e-05
7.085	1.22577e-05		7.085	7.66077e-05		7.085	0.000162709
7.09	2.37577e-06		7.09	8.68529e-05		7.09	0.000242491
7.095	3.82899e-06		7.095	5.04498e-05		7.095	0.000235951
7.1	-3.07576e-05		7.1	4.28931e-05		7.1	0.000230574
7.105	-0.000242128		7.105	4.43463e-05		7.105	0.000218149
7.11	-0.000248304		7.11	5.21937e-05		7.11	0.000114244
7.115	-0.000301492		7.115	4.95052e-05		7.115	6.78137e-05
7.12	-0.000299603		7.12	-7.37277e-05		7.12	6.36721e-05
7.125	-0.000302873		7.125	3.74435e-05		7.125	3.64242e-05
7.13	-0.00030171		7.13	4.00593e-05		7.13	3.86767e-05
7.135	-0.000313336		7.135	3.5627e-05		7.135	2.21827e-05
7.14	-0.00030607		7.14	8.78702e-05		7.14	-3.13684e-05
7.145	-0.000260075		7.145	9.46276e-05		7.145	-3.6164e-05
7.15	-0.000251211		7.15	9.85513e-05		7.15	-3.3213e-06
7.155	-0.00029379		7.155	-0.000133092		7.155	-5.3558e-06
7.16	-0.000315443		7.16	-0.000132946		7.16	3.09746e-05
7.165	-0.000298731		7.165	-0.000104318		7.165	0.000157041
7.17	-0.000305852		7.17	-0.000109259		7.17	0.000184943
7.175	-0.000308468		7.175	4.63808e-05		7.175	0.000190756
7.18	-0.000344725		7.18	4.38377e-05		7.18	0.000159148
7.185	-0.000322927		7.185	4.27477e-05		7.185	0.000151664
7.19	-0.000284417		7.19	4.3111e-05		7.19	9.58608e-05
7.195	-0.000282673		7.195	3.28659e-05		7.195	0.000108213
7.2	-0.000105308		7.2	3.43917e-05		7.2	0.000119839
7.205	-8.91043e-05		7.205	4.18031e-05		7.205	0.000125942
7.21	-6.87593e-05		7.21	7.3556e-05		7.21	0.000140693
7.215	-8.0167e-05		7.215	6.38921e-05		7.215	7.00662e-05
7.22	0.000152711		7.22	5.82245e-05		7.22	5.5752e-05
7.225	0.000150241		7.225	5.75706e-05		7.225	1.66604e-05
7.23	0.000202993		7.23	-5.38913e-05		7.23	1.92762e-05
7.235	0.000225154		7.235	-5.06942e-05		7.235	0.000108722
7.24	0.000225081		7.24	-3.44908e-05		7.24	9.81133e-05
7.245	0.000209387		7.245	-8.07758e-05		7.245	0.00010349
7.25	0.000133093		7.25	-7.78694e-05		7.25	0.000118749
7.255	0.000116671		7.255	-7.67794e-05		7.255	8.80861e-05
7.26	0.000185772		7.26	-4.0231e-05		7.26	0.000142945
7.265	0.000214255		7.265	-1.75608e-05		7.265	0.000120275
7.27	0.000611928		7.27	-1.57541e-06		7.27	-4.29215e-05
7.275	0.000620575		7.275	8.59712e-06		7.275	-4.5392e-05
7.28	0.000703481		7.28	-0.000146171		7.28	-5.12048e-05
7.285	0.000698685		7.285	-0.000146897		7.285	-5.12775e-05
7.29	0.000701446		7.29	-0.000143119		7.29	-2.36664e-05
7.295	0.00067725		7.295	-0.000143918		7.295	1.78957e-05
7.3	0.000748894		7.3	-0.000124663		7.3	-4.27762e-05
7.305	0.000616506		7.305	-0.000122193		7.305	-2.09052e-05
7.31	0.000612073		7.31	-0.000114054		7.31	-1.34938e-05
7.315	0.000617014		7.315	-0.000142974		7.315	-1.21133e-05
7.32	0.000651383		7.32	-0.000143119		7.32	2.71963e-05
7.325	0.000475035		7.325	-0.000108896		7.325	4.57248e-05
7.33	0.000546897		7.33	-0.00010083		7.33	5.68419e-05
7.335	0.000602555		7.335	-0.00010846		7.335	7.64604e-05
7.34	0.000604735		7.34	-0.000115072		7.34	-1.24219e-07
7.345	0.00064201		7.345	-0.000130984		7.345	3.03934e-05
7.35	0.000649494		7.35	-0.000125172		7.35	6.49073e-05
7.355	0.00066359		7.355	-8.96404e-05		7.355	4.52888e-05
7.36	0.000667223		7.36	-8.48448e-05		7.36	4.45622e-05
7.365	0.000572183		7.365	-0.000118196		7.365	7.27547e-05
7.37	0.000871981		7.37	-0.000135417		7.37	6.10563e-05
7.375	0.000479031		7.375	-0.000174508		7.375	0.000109085
7.38	0.000494363		7.38	-0.000185843		7.38	8.50344e-05
7.385	0.000498504		7.385	-0.000179377		7.385	8.1038e-05
7.39	0.000497051		7.39	-0.000173346		7.39	8.00208e-05
7.395	0.000468568		7.395	-0.000177778		7.395	9.62241e-05
7.4	0.000461302		7.4	-0.000174218		7.4	4.66694e-05
7.405	0.000387842		7.405	-0.000193037		7.405	1.30274e-05
7.41	0.000387697		7.41	-0.000161938		7.41	6.85123e-06
7.415	0.000384572		7.415	-0.000147769		7.415	2.40719e-05
7.42	0.000363282		7.42	-0.000137161		7.42	1.28094e-05
7.425	0.000352601		7.425	-4.61165e-05		7.425	5.27729e-05
7.43	0.000366334		7.43	-7.23471e-05		7.43	4.32543e-05
7.435	0.000281902		7.435	-7.74334e-05		7.435	4.51435e-05
7.44	0.000218542		7.44	-8.05578e-05		7.44	1.8695e-05
7.445	0.000152275		7.445	-7.33644e-05		7.445	2.6369e-06
7.45	0.000168479		7.45	-2.65708e-05		7.45	1.40447e-05
7.455	0.000165717		7.455	6.48367e-05		7.455	-1.93067e-05
7.46	0.000255381		7.46	8.49637e-05		7.46	1.08476e-05
7.465	0.000265554		7.465	7.63171e-05		7.465	1.41173e-05
7.47	0.000268751		7.47	8.29292e-05		7.47	-2.58462e-05
7.475	-4.41272e-05		7.475	0.00012718		7.475	-6.33392e-05
7.48	-6.95585e-05		7.48	0.000123038		7.48	-6.90794e-05
7.485	-0.000102765		7.485	0.000127398		7.485	-3.37662e-05
7.49	-0.000104508		7.49	0.000177025		7.49	0.000113517
7.495	-6.92483e-06		7.495	0.000174046		7.495	0.000119839
7.5	2.0541e-05		7.5	0.000169977		7.5	0.00010676
7.505	0.000138833		7.505	0.000162493		7.505	0.000188213
7.51	0.000362992		7.51	0.000166199		7.51	0.000220038
7.515	0.000324046		7.515	0.000132193		7.515	0.000218658
7.52	0.000323174		7.52	0.000108215		7.52	0.000216478
7.525	0.000347224		7.525	9.55722e-05		7.525	0.000215025
7.53	0.00033044		7.53	1.66625e-05		7.53	0.000178549
7.535	0.00029658		7.535	0.000104292		7.535	0.000180075
7.54	0.000286335		7.54	0.00010916		7.54	0.000165179
7.545	0.00027311		7.545	0.000121512		7.545	0.000168231
7.55	0.000281539		7.55	0.00033855		7.55	0.000175061
7.555	0.000229514		7.555	0.000290303		7.555	0.000108867
7.56	0.000241575		7.56	0.000192792		7.56	9.27364e-05
7.565	0.000183737		7.565	0.000509085		7.565	0.000214734
7.57	0.000183447		7.57	0.0005125		7.57	0.000219675
7.575	0.000250367		7.575	0.000512573		7.575	0.000177386
7.58	0.000255744		7.58	0.000464399		7.58	0.000198095
7.585	0.000293746		7.585	0.000537714		7.585	0.000190683
7.59	0.000281176		7.59	0.000538876		7.59	0.000155951
7.595	0.000201321		7.595	0.000487796		7.595	1.62245e-05
7.6	0.000107807		7.6	0.000490484		7.6	6.42533e-05
7.605	8.01229e-05		7.605	0.000495716		7.605	8.59789e-05
7.61	1.26936e-05		7.61	0.000544108		7.61	7.82769e-05
7.615	-0.000169395		7.615	0.000543745		7.615	4.7614e-05
7.62	-0.000164236		7.62	0.000541129		7.62	1.70964e-05
7.625	-0.000140258		7.625	0.000542582		7.625	-5.64645e-06
7.63	-0.00010538		7.63	0.000546651		7.63	3.46077e-05
7.635	-9.64431e-05		7.635	0.000536915		7.635	-1.02967e-05
7.64	-0.000137133		7.64	0.000444708		7.64	-1.90161e-05
7.645	-0.000133209		7.645	0.000442455		7.645	5.27729e-05
7.65	-8.03123e-05		7.65	0.000440857		7.65	5.37175e-05
7.655	-9.15748e-05		7.655	0.000219895		7.655	5.93851e-05
7.66	-4.74696e-05		7.66	0.000219604		7.66	8.39444e-05
7.665	-5.60436e-05		7.665	0.000221276		7.665	0.00013706
7.67	-6.36003e-05		7.67	-0.000128223		7.67	2.11654e-05
7.675	-7.98764e-05		7.675	-0.000129822		7.675	5.58247e-05
7.68	-0.000146434		7.68	-0.000137088		7.68	4.66694e-05
7.685	-0.000143963		7.685	-0.000137669		7.685	5.49527e-05
7.69	-0.000118241		7.69	-0.000203573		7.69	2.80682e-05
7.695	-8.07483e-05		7.695	-0.000205753		7.695	2.73416e-05
7.7	-7.6316e-05		7.7	-0.000209386		7.7	1.8477e-05
7.705	-5.30645e-05		7.705	-0.000212074		7.705	-2.88253e-05
7.71	-4.41272e-05		7.71	-0.000202701		7.71	-7.23492e-05
7.715	-9.87682e-05		7.715	-0.000246733		7.715	-7.00967e-05
7.72	-2.41455e-05		7.72	-0.000200884		7.72	-7.67815e-05
7.725	-1.63707e-05		7.725	-0.000198777		7.725	-3.96517e-05
7.73	-2.08757e-05		7.73	-0.000191075		7.73	-1.11687e-05
7.735	-7.58074e-05		7.735	-0.000160485		7.735	-5.13502e-05
7.74	-6.50535e-05		7.74	-0.000164917		7.74	1.28094e-05
7.745	-6.07666e-05		7.745	-0.000162447		7.745	1.46986e-05
7.75	-5.42997e-05		7.75	-0.000166516		7.75	-3.42022e-05
7.755	-9.31733e-05		7.755	-0.000169059		7.755	-1.39298e-05
7.76	-8.88667e-06		7.76	-0.000155399		7.76	-2.53376e-05
7.765	-5.1466e-05		7.765	-0.000149586		7.765	-4.5392e-05
7.77	-6.59981e-05		7.77	-0.000147914		7.77	-8.34663e-05
7.775	-6.02579e-05		7.775	-0.000174581		7.775	-0.000122994
7.78	6.01412e-05		7.78	-0.000183809		7.78	-0.000147045
7.785	8.7171e-05		7.785	-0.000186134		7.785	-0.000137308
7.79	5.25845e-05		7.79	-0.000180249		7.79	-0.000150024
7.795	-1.24471e-05		7.795	-0.000180975		7.795	-0.000110205
7.8	-5.00854e-05		7.8	-0.000178723		7.8	-0.000109552
7.805	-1.45542e-05		7.805	-9.85777e-05		7.805	-9.78531e-05
7.81	0.00014421		7.81	-9.33461e-05		7.81	-7.8816e-05
7.815	0.000154528		7.815	-0.000103301		7.815	-6.94427e-05
7.82	0.000202048		7.82	-0.000103446		7.82	-0.00012016
7.825	7.56906e-05		7.825	-0.000152129		7.825	-0.000115292
7.83	3.32567e-05		7.83	-0.000144645		7.83	-0.000126482
7.835	0.000116599		7.835	-0.000148205		7.835	-0.00015838
7.84	0.000121467		7.84	-0.000184826		7.84	-0.000160632
7.845	0.00012728		7.845	-0.000188823		7.845	8.9176e-05
7.85	0.000142611		7.85	-0.000150676		7.85	9.26638e-05
7.855	0.000140141		7.855	-0.000146461		7.855	6.51979e-05
7.86	0.000102866		7.86	-8.81145e-05		7.86	0.00021873
7.865	3.21667e-05		7.865	-0.000100249		7.865	0.000228249
7.87	3.64537e-05		7.87	-0.000101847		7.87	0.000257313
7.875	7.59086e-05		7.875	-0.000108096		7.875	0.000306432
7.88	4.00868e-05		7.88	-0.000106934		7.88	0.000334552
7.885	-7.49354e-05		7.885	-9.45814e-05		7.885	0.00031675
7.89	-8.51806e-05		7.89	-8.70973e-05		7.89	0.000340946
7.895	-8.84504e-05		7.895	-8.41182e-05		7.895	0.000341309
7.9	-2.64706e-05		7.9	-9.0585e-05		7.9	0.000310356
7.905	5.71817e-06		7.905	-6.40638e-05		7.905	0.00038665
7.91	-3.17022e-05		7.91	-0.000122483		7.91	0.000377785
7.915	-0.00021706		7.915	-0.000125753		7.915	0.000353008
7.92	-0.000235807		7.92	-0.000124954		7.92	0.000338839
7.925	-0.000276933		7.925	-0.000124518		7.925	0.000320601
7.93	-0.000183999		7.93	-0.000120957		7.93	0.000609719
7.935	-0.000162855		7.935	-0.000106788		7.935	0.000635659
7.94	-0.000250121		7.94	-0.000109404		7.94	0.000645105
7.945	-0.000257314		7.945	-9.97403e-05		7.945	0.000685649
7.95	-0.000255352		7.95	-8.82599e-05		7.95	0.000468757
7.955	-0.000270684		7.955	-0.000125753		7.955	0.000488884
7.96	-0.000266615		7.96	-0.000126552		7.96	0.000493389
7.965	-0.000264726		7.965	-0.000188096		7.965	0.000314134
7.97	-0.000226942		7.97	-0.000124372		7.97	0.000351191
7.975	-0.000222074		7.975	-0.000126915		7.975	0.000326414
7.98	-0.000259349		7.98	-0.000136289		7.98	0.0002717
7.985	-0.000262619		7.985	-0.000133092		7.985	0.000286959
7.99	-0.000235298		7.99	-0.000134254		7.99	0.000286668
7.995	-0.000202819		7.995	-0.000129531		7.995	0.000371028
8	-0.000176443		8	-0.00013905		8	0.000364125
8.005	-0.000230139		8.005	-0.000138396		8.005	0.000351918
8.01	-0.000264798		8.01	-0.000159032		8.01	0.000286305
8.015	-0.000174481		8.015	-0.000174872		8.015	0.000287395
8.02	-0.000163436		8.02	-0.000173927		8.02	0.000286305
8.025	-0.000134227		8.025	-0.0001732		8.025	0.0002919
8.03	-0.000131175		8.03	-0.000168623		8.03	0.000312826
8.035	-0.000149122		8.035	-0.000148568		8.035	3.26458e-05
8.04	-0.000146797		8.04	-0.00017182		8.04	-2.81713e-05
8.045	-5.69155e-05		8.045	-0.000172183		8.045	-3.99424e-05
8.05	-5.895e-05		8.05	-0.000169785		8.05	-6.60277e-05
8.055	-3.97676e-05		8.055	-0.000174145		8.055	-0.00012263
8.06	3.88515e-05		8.06	-0.000175162		8.06	-0.000134038
8.065	3.07862e-05		8.065	-0.000176616		8.065	-0.000126191
8.07	3.14401e-05		8.07	-0.00017509		8.07	-7.54736e-05
8.075	8.72437e-05		8.075	-0.000240993		8.075	-3.87798e-05
8.08	7.59813e-05		8.08	-0.000239758		8.08	-4.93156e-05
8.085	8.91329e-05		8.085	-0.000210475		8.085	5.1683e-05
8.09	0.000145154		8.09	-0.000204953		8.09	9.46702e-06
8.095	0.000174146		8.095	-0.000211057		8.095	1.23735e-05
8.1	0.000134619		8.1	-0.000224572		8.1	-1.77808e-05
8.105	0.000251239		8.105	-0.000227914		8.105	-1.75628e-05
8.11	0.00026846		8.11	-0.000217814		8.11	-2.3957e-05
8.115	0.000481792		8.115	-0.000220793		8.115	-3.19497e-05
8.12	0.000390748		8.12	-0.000215053		8.12	-2.94792e-05
8.125	0.000412765		8.125	-0.000217596		8.125	7.02115e-05
8.13	0.000446552		8.13	-0.000214181		8.13	6.91943e-05
8.135	0.000483028		8.135	-0.000221375		8.135	5.03751e-05
8.14	0.000445753		8.14	-0.000244263		8.14	7.07202e-05
8.145	0.000426279		8.145	-0.000238014		8.145	9.76774e-05
8.15	0.000350131		8.15	-0.000232056		8.15	0.000127614
8.155	0.000491674		8.155	-0.000240121		8.155	0.000117514
8.16	0.00058141		8.16	-0.000245353		8.16	9.30997e-05
8.165	0.000638086		8.165	-0.000237069		8.165	8.06747e-05
8.17	0.000683572		8.17	-0.000237215		8.17	8.44531e-05
8.175	0.000674852		8.175	-0.000230603		8.175	0.00012587
8.18	0.000571165		8.18	-0.000231184		8.18	0.000107487
8.185	0.000582573		8.185	-0.000131202		8.185	0.000150865
8.19	0.000576179		8.19	-0.000145371		8.19	8.39444e-05
8.195	0.000512673		8.195	-0.000154599		8.195	0.00011003
8.2	0.000449604		8.2	-0.00015598		8.2	0.000101819
8.205	0.000455271		8.205	-0.000142901		8.205	2.91581e-05
8.21	0.000323828		8.21	-0.000137306		8.21	3.19192e-05
8.215	0.000306171		8.215	-0.000145081		8.215	5.9603e-05
8.22	0.000155036		8.22	-0.000153509		8.22	5.47348e-05
8.225	0.000141957		8.225	-0.000163101		8.225	7.7405e-05
8.23	0.000128951		8.23	-0.000129749		8.23	6.16375e-05
8.235	6.58087e-05		8.235	-0.000129967		8.235	0.000119766
8.24	4.99687e-05		8.24	-0.000135853		8.24	0.000117659
8.245	8.89149e-05		8.245	-0.000137597		8.245	8.79408e-05
8.25	0.000106281		8.25	-0.000137742		8.25	9.48436e-05
8.255	6.41375e-05		8.255	-0.0001243		8.255	0.000107559
8.26	-7.59527e-05		8.26	-0.000128441		8.26	0.000101528
8.265	-0.00021379		8.265	-0.000120085		8.265	0.000117514
8.27	-0.000281365		8.27	-0.000121103		8.27	0.000131392
8.275	-0.000328522		8.275	-0.000122846		8.275	0.000119621
8.28	-0.000282746		8.28	-0.00013113		8.28	5.13924e-05
8.285	-0.000287832		8.285	-0.000123137		8.285	-9.42481e-06
8.29	-0.000300112		8.29	-0.000147987		8.29	-2.85346e-05
8.295	-0.000285579		8.295	-0.000146389		8.295	-2.97699e-05
8.3	-0.000285652		8.3	-0.000145807		8.3	-7.68095e-06
8.305	-0.00028805		8.305	-0.000146243		8.305	1.52799e-05
8.31	-0.000312028		8.31	-0.000150821		8.31	6.96302e-05
8.315	-0.000290448		8.315	-0.000148132		8.315	9.55702e-05
8.32	-0.000297496		8.32	-0.000150458		8.32	8.23459e-05
8.325	-0.000360929		8.325	-0.00014915		8.325	0.00012805
8.33	-0.000289358		8.33	-0.000144645		8.33	0.000132191
8.335	-0.000202383		8.335	-0.000176979		8.335	5.90218e-05
8.34	-0.000145925		8.34	-0.000173055		8.34	-1.45837e-05
8.345	-0.000192719		8.345	-0.000163609		8.345	1.74597e-05
8.35	-0.000242927		8.35	-0.000110639		8.35	2.32726e-05
8.355	-0.000240312		8.355	-0.000111148		8.355	3.87213e-06
8.36	-0.000193954		8.36	-0.000133382		8.36	-7.09967e-06
8.365	-0.000171865		8.365	-0.000134036		8.365	4.41263e-05
8.37	-0.000132192		8.37	-0.000135417		8.37	1.93489e-05
8.375	-0.000186979		8.375	-5.67977e-05		8.375	5.24823e-05
8.38	5.52729e-05		8.38	-5.48358e-05		8.38	8.53977e-05
8.385	5.61448e-05		8.385	-4.66252e-05		8.385	6.21462e-05
8.39	3.81976e-05		8.39	-5.13481e-05		8.39	0.000101383
8.395	9.54544e-05		8.395	-0.000126843		8.395	7.7187e-05
8.4	0.00011718		8.4	-0.000127933		8.4	5.11744e-05
8.405	0.000116889		8.405	-8.92771e-05		8.405	4.16277e-06
8.41	0.000230386		8.41	-8.15024e-05		8.41	-1.31305e-05
8.415	0.000259523		8.415	-7.86686e-05		8.415	-6.68996e-05
8.42	0.000314527		8.42	-8.41182e-05		8.42	0.00014309
8.425	0.000325935		8.425	-8.32463e-05		8.425	0.000185306
8.43	0.000352238		8.43	-8.2665e-05		8.43	0.000164743
8.435	0.000294618		8.435	-4.40094e-05		8.435	0.000154571
8.44	0.000212802		8.44	-3.51447e-05		8.44	0.000180511
8.445	0.000226317		8.445	3.36553e-06		8.445	0.000236968
8.45	0.000236852		8.45	0.000229486		8.45	0.000202527
8.455	0.000246008		8.455	0.000176516		8.455	0.000207759
8.46	0.000270858		8.46	0.000167652		8.46	0.000415714
8.465	0.000229005		8.465	0.000163946		8.465	0.000437803
8.47	0.000261267		8.47	0.000170195		8.47	0.000389774
8.475	0.00029578		8.475	0.000187852		8.475	0.000409829
8.48	0.000294037		8.48	0.000100513		8.48	0.000376986
8.485	8.49186e-05		8.485	0.000101458		8.485	0.000375751
8.49	4.46644e-05		8.49	9.73161e-05		8.49	0.000504796
8.495	0.000150095		8.495	9.3901e-05		8.495	0.000522308
8.5	0.000225154		8.5	0.000100077		8.5	0.000563434
8.505	0.000264318		8.505	0.000102475		8.505	0.000545995
8.51	0.00030697		8.51	7.02862e-05		8.51	0.000555659
8.515	0.000198197		8.515	6.64352e-05		8.515	0.000558057
8.52	0.000196889		8.52	5.27023e-05		8.52	0.000543815
8.525	0.000104755		8.525	0.000195554		8.525	0.000291827
8.53	0.000106572		8.53	0.000207397		8.53	0.000243072
8.535	0.000179741		8.535	0.000213138		8.535	0.000222654
8.54	0.000175672		8.54	0.000169832		8.54	0.000206378
8.545	0.000149441		8.545	0.000159005		8.545	0.000191483
8.55	0.000124519		8.55	0.000114609		8.55	0.000149848
8.555	0.000119432		8.555	-0.000113546		8.555	0.000153772
8.56	0.00014639		8.56	-0.000116816		8.56	0.000170338
8.565	0.000164119		8.565	-0.000110058		8.565	-4.0451e-05
8.57	0.000163974		8.57	-0.000101993		8.57	6.78137e-05
8.575	0.000104755		8.575	-0.000105553		8.575	6.78137e-05
8.58	0.000217161		8.58	-0.000129604		8.58	5.03024e-05
8.585	0.000211494		8.585	-0.000129168		8.585	3.72235e-05
8.59	0.000208951		8.59	-0.000122919		8.59	4.16277e-06
8.595	0.000248914		8.595	-0.000126552		8.595	-0.00010759
8.6	0.000157434		8.6	-0.000126988		8.6	-0.000156854
8.605	3.01322e-05		8.605	2.87968e-05		8.605	-0.000187299
8.61	-5.1466e-05		8.61	2.233e-05		8.61	-0.000185046
8.615	-9.48445e-05		8.615	1.58632e-05		8.615	-0.000187517
8.62	-8.64159e-05		8.62	1.20122e-05		8.62	-0.000131495
8.625	-0.000112864		8.625	1.75344e-05		8.625	-0.000128298
8.63	-0.000104363		8.63	-0.000117615		8.63	-0.000127063
8.635	-9.281e-05		8.635	-0.000130403		8.635	-0.000130696
8.64	-0.000171502		8.64	-0.000140794		8.64	-0.000124447
8.645	-8.38727e-05		8.645	-0.000147696		8.645	-0.000115074
8.65	-5.54623e-05		8.65	-0.0001437		8.65	-9.73445e-05
8.655	-9.38273e-05		8.655	-0.000131348		8.655	-9.36388e-05
8.66	-9.17928e-05		8.66	-0.000132946		8.66	-0.000101922
8.665	-0.000154063		8.665	-0.000128877		8.665	-0.000132948
8.67	-0.000179712		8.67	-0.000114636		8.67	-9.63999e-05
8.675	-0.000142001		8.675	-0.000109186		8.675	-0.00025015
8.68	-0.000137714		8.68	-0.00011093		8.68	-0.000253929
8.685	-0.000310284		8.685	-0.000103809		8.685	-0.000266354
8.69	-0.000306506		8.69	-9.95223e-05		8.69	-0.000259088
8.695	-0.000316388		8.695	-0.000106134		8.695	-0.000213384
8.7	-0.000342981		8.7	-0.00010984		8.7	-0.00019253
8.705	-0.000353081		8.705	-5.55625e-05		8.705	-0.000192167
8.71	-0.000361437		8.71	-0.000217887		8.71	-0.00019035
8.715	-0.000314208		8.715	-0.000213527		8.715	-0.000150823
8.72	-0.000302509		8.72	-0.000156343		8.72	-0.000160487
8.725	-0.000305852		8.725	-0.000123791		8.725	-0.000219996
8.73	-0.000294153		8.73	-0.000121975		8.73	-0.00010214
8.735	-0.000237478		8.735	-0.000131493		8.735	-9.9597e-05
8.74	-0.000251937		8.74	-0.0001344		8.74	-0.000102794
8.745	-0.000274898		8.745	-0.000134836		8.745	-8.51375e-05
8.75	-0.000349812		8.75	-9.81417e-05		8.75	-0.000100687
8.755	-0.000377786		8.755	-0.000103446		8.755	5.88764e-05
8.76	-0.00034785		8.76	-0.000122774		8.76	8.37265e-05
8.765	-0.000278677		8.765	-0.000122556		8.765	8.19826e-05
8.77	-0.000249322		8.77	-0.000121248		8.77	8.48164e-05
8.775	-0.000255643		8.775	8.74342e-05		8.775	5.02298e-05
8.78	-0.000264217		8.78	7.85696e-05		8.78	5.32815e-05
8.785	-0.000231084		8.785	9.33924e-05		8.785	8.62696e-05
8.79	-0.000204635		8.79	0.000111412		8.79	0.000115915
8.795	-0.000200784		8.795	0.00010698		8.795	0.000109666
8.8	-0.000161838		8.8	9.797e-05		8.8	6.4544e-05
8.805	-0.000190684		8.805	9.28111e-05		8.805	4.60881e-05
8.81	-0.000158205		8.81	0.000155953		8.81	4.2891e-05
8.815	-0.000117587		8.815	0.000183419		8.815	3.9476e-05
8.82	-0.000136843		8.82	0.000178914		8.82	0.000164525
8.825	-0.000153191		8.825	0.000125581		8.825	0.000162273
8.83	-4.55804e-05		8.83	9.57175e-05		8.83	0.000165979
8.835	-2.94497e-05		8.835	8.41645e-05		8.835	4.63061e-05
8.84	-3.16295e-05		8.84	8.5981e-05		8.84	4.55795e-05
8.845	-2.45814e-05		8.845	9.31017e-05		8.845	8.5325e-05
8.85	4.82975e-05		8.85	0.000127761		8.85	6.16375e-05
8.855	5.41103e-05		8.855	9.8406e-05		8.855	8.11833e-05
8.86	0.000113765		8.86	9.53542e-05		8.86	-0.000101486
8.865	0.000139414		8.865	9.8624e-05		8.865	-0.000127862
8.87	0.000122048		8.87	0.000102039		8.87	-0.000100542
8.875	9.48731e-05		8.875	0.000100949		8.875	-9.92337e-05
8.88	8.03409e-05		8.88	-0.000120376		8.88	-6.39205e-05
8.885	0.000368369		8.885	-9.73425e-05		8.885	-5.94155e-05
8.89	0.000361393		8.89	-0.000107878		8.89	-8.89158e-05
8.895	0.000440812		8.895	-0.000105117		8.895	-8.59367e-05
8.9	0.000582137		8.9	-0.000111657		8.9	-8.92791e-05
8.905	0.000533454		8.905	-0.000100031		8.905	0.000282963
8.91	0.000877358		8.91	0.000171721		8.91	0.000295969
8.915	0.00091783		8.915	5.58994e-05		8.915	0.000292917
8.92	0.000908239		8.92	2.57451e-05		8.92	0.000282091
8.925	0.000906059		8.925	2.44372e-05		8.925	0.000114389
8.93	0.000923571		8.93	2.2766e-05		8.93	0.000123545
8.935	0.000841173		8.935	2.89422e-05		8.935	0.000111556
8.94	0.000829765		8.94	4.41283e-05		8.94	0.000151374
8.945	0.00076408		8.945	4.69621e-05		8.945	0.000153554
8.95	0.00074933		8.95	4.47096e-05		8.95	0.000128268
8.955	0.000683717		8.955	1.34654e-05		8.955	0.000128849
8.96	0.000792272		8.96	1.18669e-05		8.96	0.000125942
8.965	0.000737268		8.965	3.22846e-05		8.965	0.000123036
8.97	0.000681755		8.97	3.94053e-05		8.97	0.000168449
8.975	0.000653272		8.975	3.926e-05		8.975	0.000156896
8.98	0.000705515		8.98	3.5627e-05		8.98	0.000150574
8.985	0.000703481		8.985	7.14488e-05		8.985	0.000114171
8.99	0.000692582		8.99	5.00865e-05		8.99	0.000114171
8.995	0.000800846		8.995	5.18304e-05		8.995	0.000128704
9	0.000778467		9	2.65444e-05		9	9.3463e-05
9.005	0.000646369		9.005	3.54816e-05		9.005	9.92032e-05
9.01	0.000670711		9.01	0.000142366		9.01	-0.000265191
9.015	0.000378832		9.015	-0.000124154		9.015	-0.000273983
9.02	0.000315835		9.02	-0.000105045		9.02	-0.00026105
9.025	0.000275799		9.025	-0.000102865		9.025	-0.000252476
9.03	0.000280013		9.03	-9.86504e-05		9.03	-0.000202122
9.035	0.000350131		9.035	-0.000101266		9.035	-0.000206118
9.04	0.000353037		9.04	-0.000110785		9.04	-0.000170005
9.045	0.000330222		9.045	-0.000112601		9.045	-0.000210332
9.05	0.000374836		9.05	-9.66885e-05		9.05	-0.00011333
9.055	0.000400703		9.055	-9.85777e-05		9.055	-0.000129461
9.06	0.000516088		9.06	-9.68338e-05		9.06	-0.00013244
9.065	0.00041756		9.065	-9.27648e-05		9.065	-0.000145519
9.07	0.000409277		9.07	-0.00010737		9.07	-0.000154238
9.075	0.000412401		9.075	-0.000111875		9.075	-0.000155691
9.08	0.000410948		9.08	-4.18295e-05		9.08	-0.000164265
9.085	0.000362919		9.085	-4.01583e-05		9.085	-9.73445e-05
9.09	0.000360158		9.09	-7.75061e-05		9.09	-9.45107e-05
9.095	6.93691e-05		9.095	-7.62708e-05		9.095	-8.05598e-05
9.1	-6.48356e-05		9.1	9.1784e-06		9.1	-3.89251e-05
9.105	-0.000155153		9.105	1.57905e-05		9.105	-3.87798e-05
9.11	-0.000176661		9.11	0.000100586		9.11	2.11028e-08
9.115	-0.000205216		9.115	-8.33287e-06		9.115	-4.62919e-06
9.12	-0.000126452		9.12	0.000115191		9.12	-1.69089e-05
9.125	-9.27373e-05		9.125	0.000159514		9.125	-3.46381e-05
9.13	-3.10482e-05		9.13	0.000570992		9.13	-2.97699e-05
9.135	-5.98023e-06		9.135	0.000577532		9.135	6.0239e-07
9.14	-6.73787e-05		9.14	0.000574408		9.14	2.10201e-05
9.145	-6.796e-05		9.145	0.000593517		9.145	-8.91619e-06
9.15	-2.31282e-05		9.15	0.000595407		9.15	2.41445e-05
9.155	-5.08847e-05		9.155	0.000580438		9.155	-5.38206e-05
9.16	-7.6316e-05		9.16	0.000579566		9.16	-4.85164e-05
9.165	-0.000171574		9.165	0.000580584		9.165	-4.0669e-05
9.17	-0.000108941		9.17	0.000590538		9.17	0.000129721
9.175	-0.000104436		9.175	0.000590611		9.175	0.00012696
9.18	-8.45267e-05		9.18	0.000587777		9.18	7.58791e-05
9.185	2.78071e-05		9.185	0.000515044		9.185	8.15466e-05
9.19	4.41558e-05		9.19	0.000717114		9.19	2.64697e-05
9.195	7.4964e-05		9.195	0.000733099		9.195	3.24279e-05
9.2	0.000122339		9.2	0.00072794		9.2	2.22553e-05
9.205	0.000131567		9.205	0.000690592		9.205	-3.04965e-05
9.21	0.000133674		9.21	0.00068616		9.21	9.65695e-07
9.215	0.000145518		9.215	0.000599766		9.215	-3.60187e-05
9.22	0.000141885		9.22	0.000651355		9.22	-3.97971e-05
9.225	4.5391e-05		9.225	0.000531029		9.225	-9.57014e-06
9.23	2.62085e-05		9.23	0.000539458		9.23	1.78957e-05
9.235	-6.05289e-06		9.235	0.000124055		9.235	7.52978e-05
9.24	1.20397e-05		9.24	0.000116789		9.24	-1.57744e-06
9.245	3.81976e-05		9.245	0.000416152		9.245	-3.1659e-05
9.25	2.30115e-05		9.25	0.000410339		9.25	-1.0878e-05
9.255	6.5901e-06		9.255	0.00043192		9.255	-1.64729e-05
9.26	-2.78315e-06		9.26	0.000456842		9.26	-3.6382e-05
9.265	5.04046e-05		9.265	0.000476243		9.265	-3.67453e-05
9.27	3.92148e-05		9.27	0.000479149		9.27	-3.52921e-05
9.275	-5.85141e-05		9.275	0.000470575		9.275	-0.000207135
9.28	-5.88774e-05		9.28	0.000558567		9.28	-0.000209533
9.285	-9.47719e-05		9.285	0.000556751		9.285	-0.000192022
9.29	-0.000200275		9.29	0.000563218		9.29	-0.000195146
9.295	-0.00020696		9.295	0.000354899		9.295	-0.000168625
9.3	-0.000176588		9.3	0.000341747		9.3	-0.000184102
9.305	-0.000215825		9.305	0.000344218		9.305	-0.000197617
9.31	-0.000154644		9.31	0.000294808		9.31	-0.000128007
9.315	-0.000157406		9.315	0.000290885		9.315	-0.000155619
9.32	-0.000147742		9.32	0.000292047		9.32	-3.92884e-05
9.325	-0.000116207		9.325	0.000261675		9.325	5.08111e-05
9.33	-9.89862e-05		9.33	0.000272356		9.33	2.16014e-05
9.335	-0.000121438		9.335	0.000203764		9.335	5.68865e-06
9.34	-0.000135171		9.34	0.000206162		9.34	-6.6391e-05
9.345	-0.000211465		9.345	0.000206162		9.345	-5.76717e-05
9.35	-0.000225126		9.35	-8.81145e-05		9.35	1.86223e-05
9.355	-0.000217932		9.355	-9.39274e-05		9.355	1.69511e-05
9.36	-0.000216987		9.36	-9.93043e-05		9.36	-2.0134e-06
9.365	-0.000137133		9.365	-0.000124663		9.365	1.03836e-06
9.37	-0.000187342		9.37	-0.000137524		9.37	3.82407e-05
9.375	-0.000189376		9.375	-0.000134472		9.375	3.50437e-05
9.38	-0.000169104		9.38	-0.000141157		9.38	4.04206e-05
9.385	-0.000170775		9.385	-0.00022479		9.385	9.45529e-05
9.39	-0.000148396		9.39	-0.000182283		9.39	8.01661e-05
9.395	-0.00012311		9.395	-0.000181702		9.395	9.59335e-05
9.4	-8.05303e-05		9.4	-0.000171457		9.4	7.59517e-05
9.405	-0.000110176		9.405	-0.00016499		9.405	0.000106978
9.41	-0.000133863		9.41	-0.000163173		9.41	0.0001428
9.415	-0.000176443		9.415	-0.00016063		9.415	7.62424e-05
9.42	-0.000185235		9.42	-0.000157651		9.42	7.10108e-05
9.425	-0.000113373		9.425	-0.000153582		9.425	-4.93883e-05
9.43	-0.000151883		9.43	-0.000127715		9.43	-0.00011907
9.435	-0.000111266		9.435	-0.000134908		9.435	-9.76351e-05
9.44	-0.000102256		9.44	-0.000137015		9.44	-3.97244e-05
9.445	-5.80781e-05		9.445	-0.0001142		9.445	-3.04965e-05
9.45	-6.85216e-06		9.45	-0.000105263		9.45	2.91581e-05
9.455	-1.89139e-05		9.455	-0.000102211		9.455	-3.83439e-05
9.46	-2.96677e-05		9.46	-2.64254e-05		9.46	-4.34301e-05
9.465	-5.1248e-05		9.465	-3.92138e-05		9.465	4.86312e-05
9.47	-0.000106906		9.47	-2.26471e-05		9.47	4.66694e-05
9.475	-0.000102038		9.475	9.57912e-08		9.475	7.6969e-05
9.48	-6.12752e-05		9.48	-1.93871e-06		9.48	9.3245e-05
9.485	-6.68701e-05		9.485	9.94959e-05		9.485	0.000146287
9.49	-2.83598e-05		9.49	0.000108651		9.49	9.64421e-05
9.495	5.93615e-06		9.495	7.7189e-05		9.495	8.80135e-05
9.5	-2.98857e-05		9.5	7.29747e-05		9.5	7.72596e-05
9.505	-8.4454e-05		9.505	8.22026e-05		9.505	7.02115e-05
9.51	-2.63253e-05		9.51	7.68984e-05		9.51	4.56521e-05
9.515	3.04229e-05		9.515	8.15487e-05		9.515	2.16741e-05
9.52	9.10221e-05		9.52	0.000117153		9.52	1.3536e-05
9.525	8.46279e-05		9.525	0.000124564		9.525	1.23008e-05
9.53	1.08044e-05		9.53	0.000125654		9.53	2.29819e-05
9.535	5.04773e-05		9.535	0.00010371		9.535	4.87766e-05
9.54	-2.64706e-05		9.54	0.000118606		9.54	6.64332e-05
9.545	-2.74152e-05		9.545	0.000127034		9.545	4.74406e-06
9.55	-4.28193e-05		9.55	0.000111848		9.55	4.18738e-05
9.555	-2.5962e-05		9.555	0.000106253		9.555	1.33907e-05
9.56	-3.86776e-05		9.56	0.000164455		9.56	5.87311e-05
9.565	-5.08847e-05		9.565	9.0486e-05		9.565	5.03024e-05
9.57	-5.11753e-05		9.57	8.9396e-05		9.57	-4.79351e-05
9.575	-7.32642e-05		9.575	9.20118e-05		9.575	-8.62554e-06
9.58	-4.38366e-05		9.58	6.96323e-05		9.58	-7.838e-05
9.585	-9.93495e-05		9.585	7.05042e-05		9.585	-0.000101268
9.59	-4.2674e-05		9.59	-2.03946e-05		9.59	-0.000159034
9.595	-3.29374e-05		9.595	-3.40548e-05		9.595	-4.71358e-05
9.6	-7.79872e-05		9.6	-3.90684e-05		9.6	-4.14683e-05
9.605	-6.17838e-05		9.605	-3.81238e-05		9.605	-4.61912e-05
9.61	-3.43906e-05		9.61	-2.3083e-05		9.61	3.43617e-06
9.615	-0.000112065		9.615	-2.31557e-05		9.615	7.47712e-07
9.62	-0.000136043		9.62	-2.42456e-05		9.62	0.00015864
9.625	-0.00021023		9.625	-4.88777e-05		9.625	0.000264725
9.63	-0.000205144		9.63	-2.30104e-05		9.63	0.000277731
9.635	-0.000148178		9.635	-2.62801e-05		9.635	0.000276859
9.64	-0.000124127		9.64	-5.17841e-05		9.64	0.000230647
9.645	-7.01398e-05		9.645	-6.18113e-05		9.645	0.000182327
9.65	-4.76149e-05		9.65	-6.02854e-05		9.65	0.000186469
9.655	-6.83233e-05		9.655	-4.56806e-05		9.655	0.000149703
9.66	-8.11843e-05		9.66	-1.85781e-05		9.66	0.000109012
9.665	-9.2374e-05		9.665	-8.2011e-05		9.665	0.000115189
9.67	-5.66249e-05		9.67	-8.65887e-05		9.67	0.000147087
9.675	-3.61345e-05		9.675	-6.29012e-05		9.675	0.000150139
9.68	4.5556e-06		9.68	-6.9586e-05		9.68	0.000191265
9.685	-1.65887e-05		9.685	-7.4091e-05		9.685	0.000274025
9.69	4.9189e-06		9.69	-7.88866e-05		9.69	0.000287831
9.695	-4.34006e-05		9.695	-8.52808e-05		9.695	0.000315733
9.7	-9.15021e-05		9.7	-5.2874e-05		9.7	0.000193735
9.705	-8.99036e-05		9.705	-5.2656e-05		9.705	0.000186614
9.71	-0.000109086		9.71	-4.91683e-05		9.71	0.000233481
9.715	-0.000125144		9.715	-7.66341e-05		9.715	0.000180583
9.72	-0.000132774		9.72	-7.80873e-05		9.72	0.000170411
9.725	-0.000143019		9.725	-3.42002e-05		9.725	4.44169e-05
9.73	-0.000105017		9.73	-5.18568e-05		9.73	-3.2313e-05
9.735	-0.000106688		9.735	-8.19384e-05		9.735	-8.69821e-06
9.74	0.000123501		9.74	-8.55714e-05		9.74	-1.88707e-05
9.745	8.8261e-05		9.745	-8.46995e-05		9.745	-1.25492e-05
9.75	8.75343e-05		9.75	-9.10936e-05		9.75	-7.89894e-06
9.755	0.000261049		9.755	-0.000106643		9.755	-1.48017e-05
9.76	0.000290985		9.76	-0.000126988		9.76	3.07286e-06
9.765	0.000235109		9.765	-0.000152347		9.765	4.09011e-06
9.77	0.000245644		9.77	-0.000146534		9.77	1.15742e-05
9.775	0.000212729		9.775	-0.000146534		9.775	0.000183635
9.78	0.000196017		9.78	-0.000181702		9.78	0.000250193
9.785	0.000170077		9.785	-0.000195289		9.785	0.000184362
9.79	0.000194782		9.79	-0.000193836		9.79	0.000132482
9.795	0.000303047		9.795	-0.000191366		9.795	0.000133935
9.8	0.000289314		9.8	-0.000188459		9.8	0.000103781
9.805	0.000286843		9.805	-0.000222537		9.805	0.000110248
9.81	0.000304427		9.81	-0.000219267		9.81	0.000131392
9.815	0.000352529		9.815	-0.000229876		9.815	8.1692e-05
9.82	0.000339086		9.82	-0.000233146		9.82	0.000133717
9.825	0.000329858		9.825	-0.000236851		9.825	0.000142509
9.83	0.00038944		9.83	-0.00027805		9.83	0.000122019
9.835	0.000370258		9.835	-0.000266642		9.835	0.000128776
9.84	0.000369604		9.84	-4.53899e-05		9.84	9.97845e-05
9.845	6.42829e-05		9.845	-4.44453e-05		9.845	0.000100729
9.85	7.32201e-05		9.85	-4.42274e-05		9.85	0.000127032
9.855	6.31203e-05		9.855	-4.53899e-05		9.855	0.000123181
9.86	-0.000121148		9.86	-4.0013e-05		9.86	0.000131174
9.865	-0.000156534		9.865	-3.79059e-05		9.865	0.000109812
9.87	-6.01126e-05		9.87	-3.94317e-05		9.87	0.00011686
9.875	-4.60891e-05		9.875	-1.85054e-05		9.875	5.93124e-05
9.88	-2.75605e-05		9.88	-2.3955e-05		9.88	-6.02148e-05
9.885	7.24209e-05		9.885	-1.40731e-05		9.885	-0.000127862
9.89	0.000168479		9.89	-6.30818e-07		9.89	-0.000137526
9.895	0.000151912		9.895	9.57912e-08		9.895	-0.000176472
9.9	4.63356e-05		9.9	-3.97322e-06		9.9	-0.000149878
9.905	0.000126844		9.905	-5.42644e-06		9.905	-0.000147408
9.91	0.000137743		9.91	2.4936e-06		9.91	-0.000137163
9.915	0.000243537		9.915	4.63081e-05		9.915	-0.000158961
9.92	0.000205027		9.92	4.81973e-05		9.92	-0.000162521
9.925	0.000277107		9.925	0.00024925		9.925	-0.00019035
9.93	0.000339595		9.93	0.000255717		9.93	-0.000116309
9.935	0.000415671		9.935	0.000251212		9.935	-0.000130478
9.94	0.000416107		9.94	0.00023806		9.94	-4.76444e-05
9.945	0.000419885		9.945	6.56261e-06		9.945	-5.25854e-05
9.95	0.000453164		9.95	1.43373e-05		9.95	1.95669e-05
9.955	0.000429985		9.955	2.21847e-05		9.955	8.38718e-05
9.96	0.000436452		9.96	2.54544e-05		9.96	0.000108504
9.965	0.000478087		9.965	0.000146362		9.965	9.53522e-05
9.97	0.0004831		9.97	0.000150577		9.97	0.000278966
9.975	0.000386171		9.975	0.000147743		9.975	0.0003121
9.98	0.000364372		9.98	0.000208269		9.98	0.000332881
9.985	0.000431002		9.985	0.000219168		9.985	0.000246196
[truncated: 70,031 more rows]

## Sheet: d
02:01:00			03:01:00			04:01:00
Time / s	ECL intensity		Time / s	ECL intensity		Time / s	ECL intensity
0			0			0
0.005			0.005			0.005
0.01			0.01			0.01
0.015			0.015			0.015
0.02			0.02			0.02
0.025			0.025			0.025
0.03			0.03			0.03
0.035			0.035			0.035
0.04			0.04			0.04
0.045			0.045			0.045
0.05			0.05			0.05
0.055			0.055			0.055
0.06			0.06			0.06
0.065			0.065			0.065
0.07			0.07			0.07
0.075			0.075			0.075
0.08			0.08			0.08
0.085			0.085			0.085
0.09			0.09			0.09
0.095	4.89101e-05		0.095	0.000172056		0.095	0.000257847
0.1	3.67757e-05		0.1	0.000183682		0.1	0.000256394
0.105	0.000118737		0.105	0.000438722		0.105	0.000310962
0.11	8.71297e-05		0.11	0.000460375		0.11	0.000499445
0.115	0.000107111		0.115	0.000223137		0.115	0.000452796
0.12	0.000160009		0.12	0.000227714		0.12	0.000465948
0.125	0.000159863		0.125	0.00022895		0.125	0.000505548
0.13	0.000219082		0.13	0.000224227		0.13	0.000546383
0.135	0.000224314		0.135	0.000228804		0.135	0.000517682
0.14	0.000210435		0.14	0.000232801		0.14	0.000522914
0.145	0.000212179		0.145	0.000220739		0.145	0.000613449
0.15	0.000221116		0.15	0.000231202		0.15	0.000661624
0.155	0.000217193		0.155	0.000243554		0.155	0.000424386
0.16	8.90916e-05		0.16	0.000265062		0.16	0.00031445
0.165	5.54496e-05		0.165	0.000263173		0.165	0.000211562
0.17	-4.67843e-05		0.17	0.000254744		0.17	0.000190127
0.175	-4.11894e-05		0.175	0.000251111		0.175	0.000176394
0.18	-8.7983e-05		0.18	0.000347605		0.18	0.000178574
0.185	-9.35053e-05		0.185	0.000417505		0.185	0.000159392
0.19	-8.28241e-05		0.19	0.000405516		0.19	0.000237066
0.195	-4.89641e-05		0.195	0.00038379		0.195	0.000270563
0.2	-5.20886e-05		0.2	0.000378994		0.2	0.000536865
0.205	-4.35146e-05		0.205	0.000393381		0.205	0.000579444
0.21	-0.00011821		0.21	0.000141611		0.21	0.00051681
0.215	-9.35779e-05		0.215	6.32101e-05		0.215	0.000334214
0.22	-0.000100699		0.22	6.97054e-06		0.22	0.000339373
0.225	-0.000149236		0.225	1.14029e-05		0.225	0.000320844
0.23	-0.000174377		0.23	9.00505e-06		0.23	0.000358482
0.235	-0.000212742		0.235	2.52084e-05		0.235	0.000321207
0.24	-1.96091e-05		0.24	3.05127e-05		0.24	0.000317502
0.245	-1.85919e-05		0.245	7.64344e-05		0.245	0.000346493
0.25	0.000410471		0.25	7.58531e-05		0.25	0.000303914
0.255	0.000428491		0.255	6.03763e-05		0.255	0.000267002
0.26	0.000426238		0.26	2.1648e-05		0.26	0.000308564
0.265	0.000455157		0.265	-7.85228e-06		0.265	0.000312197
0.27	0.00046097		0.27	3.85054e-05		0.27	0.000291925
0.275	0.000471724		0.275	1.85963e-05		0.275	0.00029425
0.28	0.000518517		0.28	1.8451e-05		0.28	0.000347511
0.285	0.000517355		0.285	7.98494e-05		0.285	0.000457665
0.29	0.000409744		0.29	-2.8052e-05		0.29	0.000446693
0.295	0.000395357		0.295	-2.8488e-05		0.295	0.000389363
0.3	0.000360262		0.3	-4.58539e-05		0.3	0.000338573
0.305	0.00036593		0.305	-3.86605e-05		0.305	0.000201898
0.31	0.000347837		0.31	-5.55178e-05		0.31	0.000226167
0.315	0.000334613		0.315	0.000178959		0.315	0.000277611
0.32	0.000305403		0.32	0.000197633		0.32	0.000264822
0.325	0.000292978		0.325	0.000223427		0.325	0.000274414
0.33	0.0002884		0.33	0.000213691		0.33	0.000301444
0.335	0.000291016		0.335	0.000208387		0.335	0.000324913
0.34	0.000271616		0.34	0.000193927		0.34	0.000296721
0.345	7.45594e-05		0.345	0.000182229		0.345	0.000304859
0.35	9.10534e-05		0.35	0.000134272		0.35	0.000280154
0.355	-0.000298772		0.355	0.000136162		0.355	0.000260899
0.36	-0.000313304		0.36	0.000140158		0.36	0.000280663
0.365	-0.000322024		0.365	0.000135798		0.365	0.000325058
0.37	-0.000363586		0.37	0.000181357		0.37	0.000262061
0.375	-0.000366202		0.375	0.000318613		0.375	0.000265331
0.38	-0.000237664		0.38	0.000461537		0.38	0.000204296
0.385	-0.000292378		0.385	0.000465025		0.385	0.00015525
0.39	-0.000297464		0.39	0.000303572		0.39	4.40787e-05
0.395	-0.000240862		0.395	0.000299649		0.395	0.000278628
0.4	-0.000208527		0.4	0.000334163		0.4	0.000351507
0.405	-0.000215503		0.405	0.000341138		0.405	0.000371997
0.41	-0.000179463		0.41	0.000334671		0.41	0.000294177
0.415	-0.000187674		0.415	0.000397305		0.415	0.000241571
0.42	-0.000156648		0.42	0.000170094		0.42	0.000196957
0.425	-0.000131434		0.425	0.000148805		0.425	0.000249782
0.43	-0.000130926		0.43	9.72154e-05		0.43	0.000224205
0.435	-0.000115812		0.435	9.54715e-05		0.435	0.000274777
0.44	-0.000106584		0.44	0.000103101		0.44	0.000175522
0.445	-0.000100844		0.445	0.000104191		0.445	0.000505693
0.45	-0.000101425		0.45	0.000216161		0.45	0.000487964
0.455	-0.00012613		0.455	0.000208314		0.455	0.000708417
0.46	-0.000130926		0.46	0.000212674		0.46	0.000648109
0.465	-0.000142115		0.465	0.000233382		0.465	0.000628272
0.47	-0.000143351		0.47	0.000240503		0.47	0.000592378
0.475	-0.000131216		0.475	0.000192837		0.475	0.000659153
0.48	-0.00011167		0.48	1.73896e-06		0.48	0.000726074
0.485	-0.000253287		0.485	-0.000127307		0.485	0.000768435
0.49	-0.000251252		0.49	-0.000131158		0.49	0.000793866
0.495	-0.000255176		0.495	-0.000131158		0.495	0.000817627
0.5	-0.000298118		0.5	-0.000119823		0.5	0.00055612
0.505	-0.000334667		0.505	-0.000122221		0.505	0.000477065
0.51	-0.000138337		0.51	-0.000128033		0.51	0.000449744
0.515	4.25886e-05		0.515	-0.00013123		0.515	0.000403823
0.52	3.83743e-05		0.52	-0.00019321		0.52	0.000397065
0.525	8.36531e-06		0.525	-0.000150268		0.525	0.000401934
0.53	-1.03812e-05		0.53	-0.00014322		0.53	0.000398373
0.535	1.19984e-05		0.535	-0.000133701		0.535	0.000421988
0.54	7.21616e-05		0.54	-0.000124764		0.54	0.000431071
0.545	6.06085e-05		0.545	-0.000116044		0.545	0.000462169
0.55	7.17983e-05		0.55	-9.73705e-05		0.55	0.000270127
0.555	7.70299e-05		0.555	-0.000205635		0.555	0.000314159
0.56	0.000121498		0.56	-0.000196044		0.56	8.56407e-05
0.565	9.35239e-05		0.565	-0.000201058		0.565	0.000101481
0.57	0.000112634		0.57	-0.000219368		0.57	8.51321e-05
0.575	0.000158337		0.575	-0.000220676		0.575	9.77751e-05
0.58	0.000151798		0.58	-0.000225399		0.58	2.46782e-05
0.585	0.000136902		0.585	-0.000210431		0.585	4.10996e-05
0.59	0.000154922		0.59	-0.000204255		0.59	2.3007e-05
0.595	0.000237392		0.595	-0.000192193		0.595	1.0634e-06
0.6	0.000246039		0.6	1.30299e-06		0.6	2.70033e-05
0.605	0.000233541		0.605	5.76382e-07		0.605	4.4442e-05
0.61	0.000347982		0.61	-2.65988e-05		0.61	0.000116158
0.615	0.000158991		0.615	-1.56997e-05		0.615	0.000125168
0.62	-4.6421e-05		0.62	2.53823e-06		0.62	0.000115359
0.625	-4.38052e-05		0.625	5.58998e-06		0.625	0.000137957
0.63	3.45959e-05		0.63	-4.18576e-05		0.63	0.000199355
0.635	3.89556e-05		0.635	-4.5636e-05		0.635	0.000179301
0.64	2.9219e-05		0.64	-6.41645e-05		0.64	0.000167457
0.645	8.57492e-05		0.645	-6.1912e-05		0.645	6.80568e-05
0.65	0.00017069		0.65	-4.89057e-05		0.65	4.79297e-05
0.655	0.000190381		0.655	-5.21754e-05		0.655	-4.70381e-05
0.66	0.000189073		0.66	-5.46459e-05		0.66	-4.76921e-05
0.665	0.000149618		0.665	-4.73072e-05		0.665	8.43328e-05
0.67	0.000184641		0.67	-5.30474e-05		0.67	0.000209963
0.675	0.000329599		0.675	-4.60719e-05		0.675	0.000262061
0.68	0.00028375		0.68	-4.46914e-05		0.68	0.000267511
0.685	0.000339699		0.685	9.07771e-06		0.685	0.00029316
0.69	0.000343841		0.69	2.3929e-06		0.69	0.000244114
0.695	0.000354304		0.695	-1.31565e-05		0.695	0.000380135
0.7	0.000278737		0.7	-2.63808e-05		0.7	0.000437465
0.705	0.000288982		0.705	-0.00021668		0.705	0.000461152
0.71	0.000294068		0.71	-0.000224454		0.71	0.000493414
0.715	0.000192851		0.715	-0.000220821		0.715	0.000444004
0.72	0.000185949		0.72	-0.000233392		0.72	0.000447129
0.725	0.000172724		0.725	-0.000237969		0.725	0.000503223
0.73	0.000185876		0.73	-0.000233246		0.73	0.000643749
0.735	0.000136612		0.735	-0.000231938		0.735	0.0005777
0.74	0.000134795		0.74	-0.000230195		0.74	0.000598627
0.745	0.000209491		0.745	-0.000171485		0.745	0.000595575
0.75	7.99363e-05		0.75	-0.000173011		0.75	0.000619044
0.755	-1.36013e-07		0.755	-0.000169087		0.755	0.0006282
0.76	2.33446e-06		0.76	-0.000185		0.76	0.000668672
0.765	1.68051e-06		0.765	-0.000182674		0.765	0.000723167
0.77	6.62145e-06		0.77	-0.000200476		0.77	0.000593395
0.775	6.69411e-06		0.775	-0.000191975		0.775	0.00048048
0.78	-0.000147928		0.78	-0.000191248		0.78	0.00046355
0.785	-5.8846e-05		0.785	-0.000192484		0.785	0.000396847
0.79	-0.00010564		0.79	-0.000238405		0.79	0.000366766
0.795	-0.000115667		0.795	-0.000197643		0.795	0.000350853
0.8	-0.000136012		0.8	-0.000192847		0.8	0.000218247
0.805	-5.4777e-05		0.805	-0.000187397		0.805	0.000240626
0.81	3.85196e-05		0.81	-0.000187615		0.81	0.000338864
0.815	3.48865e-05		0.815	-0.000173592		0.815	0.000303405
0.82	3.18348e-05		0.82	-0.000175626		0.82	0.000377883
0.825	4.9564e-05		0.825	-0.000167997		0.825	0.000448364
0.83	5.50863e-05		0.83	-0.00015717		0.83	0.000406148
0.835	8.56765e-05		0.835	-0.000160295		0.835	0.000239827
0.84	0.000119319		0.84	-0.000167634		0.84	0.000260027
0.845	0.000112852		0.845	-0.000146925		0.845	0.000247892
0.85	3.24887e-05		0.85	-0.000201712		0.85	0.000242298
0.855	4.92734e-05		0.855	-0.000211448		0.855	0.000240336
0.86	7.8919e-05		0.86	-0.000133992		0.86	0.000355285
0.865	7.52133e-05		0.865	-0.000134282		0.865	0.00028415
0.87	9.6285e-05		0.87	-9.00318e-05		0.87	0.000180608
0.875	0.000292978		0.875	-9.15576e-05		0.875	0.000220427
0.88	0.000257302		0.88	-0.000101149		0.88	0.000236485
0.885	0.000296175		0.885	9.8378e-05		0.885	0.000228855
0.89	0.000253087		0.89	0.00010034		0.89	0.000233506
0.895	0.000240444		0.895	0.00012548		0.895	0.000249782
0.9	0.000389617		0.9	0.00010063		0.9	0.000375848
0.905	0.000528472		0.905	0.00010063		0.905	0.000329491
0.91	0.00044048		0.91	0.000141539		0.91	0.000314958
0.915	0.000359463		0.915	0.0001738		0.915	0.000138102
0.92	0.000366874		0.92	0.00016806		0.92	0.000415449
0.925	0.000360189		0.925	0.000167551		0.925	0.000366548
0.93	0.000345948		0.93	0.000157815		0.93	0.000335013
0.935	0.000377119		0.935	0.000173437		0.935	0.000309
0.94	0.00041919		0.94	0.000170748		0.94	0.000332688
0.945	0.000361425		0.945	0.00017736		0.945	0.000407238
0.95	0.000427183		0.95	0.000153818		0.95	0.000569126
0.955	0.000425003		0.955	0.000154763		0.955	0.000590125
0.96	0.000408582		0.96	0.000158977		0.96	0.000578136
0.965	0.000372469		0.965	5.54354e-05		0.965	0.000519862
0.97	0.000340789		0.97	5.80512e-05		0.97	0.000524513
0.975	0.000320226		0.975	3.07307e-05		0.975	0.000611488
0.98	0.00012346		0.98	4.05399e-05		0.98	0.000576102
0.985	0.000287964		0.985	4.42456e-05		0.985	0.000586274
0.99	0.000276048		0.99	-8.63987e-05		0.99	0.00060146
0.995	0.000273069		0.995	5.60893e-05		0.995	0.000610906
1	0.000261443		1	3.30558e-05		1	0.000610398
1.005	0.000114014		1.005	1.38007e-05		1.005	0.000474449
1.01	-3.6964e-06		1.01	1.69977e-05		1.01	0.000515793
1.015	-2.60648e-06		1.015	4.70794e-05		1.015	0.00048949
1.02	0.00029276		1.02	2.37552e-05		1.02	0.000525602
1.025	0.000279972		1.025	8.49357e-05		1.025	0.000255013
1.03	0.000347183		1.03	0.000155489		1.03	0.000221807
1.035	0.000361425		1.035	0.000166025		1.035	0.000216939
1.04	0.000327056		1.04	0.00013449		1.04	0.000263006
1.045	0.000297628		1.045	0.000137179		1.045	0.000239682
1.05	0.000301625		1.05	0.000160212		1.05	0.000206912
1.055	0.000334322		1.055	0.000162247		1.055	2.31523e-05
1.06	0.000335267		1.06	0.000217106		1.06	3.83384e-05
1.065	0.000375811		1.065	0.000246969		1.065	3.84111e-05
1.07	0.000393541		1.07	0.000252492		1.07	4.28434e-05
1.075	0.000683894		1.075	0.000250021		1.075	7.64854e-05
1.08	0.000684039		1.08	0.000230475		1.08	-5.40342e-06
1.085	0.000672777		1.085	0.000241593		1.085	2.62767e-05
1.09	0.000511905		1.09	0.000273636		1.09	1.51596e-05
1.095	0.000473758		1.095	0.000216525		1.095	-1.62299e-05
1.1	0.000428636		1.1	0.000110803		1.1	1.60315e-05
1.105	0.000502532		1.105	0.000114872		1.105	1.86267e-06
1.11	0.000506892		1.11	0.000112765		1.11	8.83812e-06
1.115	0.00052869		1.115	0.000106952		1.115	-5.03079e-05
1.12	0.000715356		1.12	0.00012301		1.12	-8.30779e-05
1.125	0.000418681		1.125	0.000237015		1.125	-7.88636e-05
1.13	0.000427183		1.13	0.000191384		1.13	-6.52033e-05
1.135	0.000383586		1.135	0.000114363		1.135	-9.28871e-05
1.14	0.000475793		1.14	0.000119014		1.14	-6.75285e-05
1.145	0.00048364		1.145	0.000142047		1.145	-9.96446e-05
1.15	0.000430162		1.15	0.000144082		1.15	-0.000113668
1.155	0.000432051		1.155	0.00014677		1.155	-0.000186402
1.16	0.000341952		1.16	0.000166825		1.16	-0.000150798
1.165	0.000335557		1.165	0.000107533		1.165	-0.000151888
1.17	0.000301043		1.17	8.73335e-05		1.17	-8.84548e-05
1.175	0.000320299		1.175	0.000138632		1.175	-7.21788e-05
1.18	2.70392e-05		1.18	0.000139431		1.18	-0.000131688
1.185	0.000100717		1.185	0.000171329		1.185	-9.65202e-05
1.19	0.000105949		1.19	0.000158396		1.19	-7.14522e-05
1.195	0.00010326		1.195	0.000124027		1.195	-0.000111561
1.2	0.000127892		1.2	0.000126861		1.2	-4.12979e-05
1.205	0.000134795		1.205	9.84506e-05		1.205	-5.14704e-05
1.21	6.48228e-05		1.21	9.41636e-05		1.21	4.53139e-05
1.215	5.84287e-05		1.215	9.27104e-05		1.215	2.62767e-05
1.22	2.16623e-05		1.22	9.64161e-05		1.22	5.24347e-05
1.225	-0.000163986		1.225	1.51086e-05		1.225	0.000120591
1.23	-0.000163478		1.23	-8.61081e-05		1.23	0.000110781
1.235	-0.000124241		1.235	-0.000104346		1.235	0.000199791
1.24	-0.000135285		1.24	-9.73705e-05		1.24	0.000215268
1.245	-0.000167837		1.245	-7.17212e-05		1.245	0.00016426
1.25	-0.000175685		1.25	-6.06041e-05		1.25	0.000221008
1.255	-0.000157302		1.255	-6.22753e-05		1.255	0.000281389
1.26	-0.000159917		1.26	-8.48728e-05		1.26	0.000354486
1.265	-0.000165222		1.265	-0.000100858		1.265	0.000322951
1.27	-0.000159554		1.27	-9.52633e-05		1.27	0.000408328
1.275	-0.000157229		1.275	-0.000107034		1.275	0.000367565
1.28	-0.000175031		1.28	-0.000165599		1.28	0.000319827
1.285	-0.000170598		1.285	-0.000160803		1.285	0.000324186
1.29	-0.000241516		1.29	-0.000191394		1.29	0.000321207
1.295	-0.000235121		1.295	-0.000191539		1.295	0.000269182
1.3	-0.000177283		1.3	-0.000187688		1.3	0.000268456
1.305	-0.000180408		1.305	-0.000208687		1.305	0.000294177
1.31	-0.000148655		1.31	-0.000210504		1.31	0.000383696
1.315	-0.000133469		1.315	-0.000209414		1.315	0.000284078
1.32	-9.77196e-05		1.32	-0.000205635		1.32	0.00046711
1.325	-0.000107238		1.325	-0.000199241		1.325	0.000473141
1.33	6.49682e-05		1.33	-0.000202511		1.33	0.000472415
1.335	0.000124623		1.335	-0.000212247		1.335	0.00052335
1.34	0.000103769		1.34	-0.000213119		1.34	0.000469944
1.345	9.53404e-05		1.345	-0.000164437		1.345	0.000520589
1.35	3.17621e-05		1.35	-0.000202002		1.35	0.000557646
1.355	3.90282e-05		1.355	-0.000202366		1.355	0.000660388
1.36	4.00455e-05		1.36	-0.000170249		1.36	0.000622314
1.365	4.86195e-05		1.365	-0.000170395		1.365	0.000732395
1.37	0.000103042		1.37	-0.000151503		1.37	0.000751433
1.375	0.000104786		1.375	-0.00015688		1.375	0.000627255
1.38	9.54131e-05		1.38	-0.000153683		1.38	0.000644984
1.385	7.58673e-05		1.385	-0.000149541		1.385	0.000633213
1.39	9.21433e-05		1.39	-0.000158842		1.39	0.000906854
1.395	0.000104278		1.395	-0.000158769		1.395	0.000895301
1.4	0.00010297		1.4	-0.000155499		1.4	0.000914556
1.405	4.08447e-05		1.405	0.000104409		1.405	0.00101229
1.41	6.35149e-05		1.41	0.000102374		1.41	0.000945001
1.415	7.19436e-05		1.415	9.14752e-05		1.415	0.000829979
1.42	5.55222e-05		1.42	8.58803e-05		1.42	0.00094224
1.425	2.0863e-05		1.425	0.000133618		1.425	0.000811523
1.43	1.09811e-05		1.43	0.000129622		1.43	0.000826782
1.435	-9.77923e-05		1.435	0.000122719		1.435	0.000916445
1.44	-0.000170017		1.44	0.000164645		1.44	0.000889488
1.445	-0.000197265		1.445	0.000168496		1.445	0.000861877
1.45	-0.000133977		1.45	0.000110585		1.45	0.00119626
1.455	-0.000135939		1.455	0.000105717		1.455	0.00114838
1.46	-0.000102079		1.46	0.00016697		1.46	0.00098976
1.465	-0.000124386		1.465	0.000223645		1.465	0.00115434
1.47	-1.24884e-05		1.47	0.000218268		1.47	0.000987726
1.475	-6.61121e-05		1.475	0.000266515		1.475	0.000972394
1.48	-4.12621e-05		1.48	0.000269349		1.48	0.001071
1.485	-4.40959e-05		1.485	0.000271892		1.485	0.00104818
1.49	4.75295e-05		1.49	0.000277051		1.49	0.0011119
1.495	3.85196e-05		1.495	0.000347605		1.495	0.000869216
1.5	7.1435e-05		1.5	0.000401665		1.5	0.000867545
1.505	7.39054e-05		1.505	0.000426805		1.505	0.000883312
1.51	0.000106312		1.51	0.000250457		1.51	0.000838553
1.515	0.000108783		1.515	0.000252274		1.515	0.000799316
1.52	9.96274e-05		1.52	0.000259031		1.52	0.000787981
1.525	0.000118374		1.525	0.000432763		1.525	0.000687927
1.53	0.000127892		1.53	0.000385679		1.53	0.000707763
1.535	0.000138065		1.535	0.000378922		1.535	0.00069839
1.54	7.28155e-05		1.54	0.0003827		1.54	0.000595648
1.545	9.03268e-05		1.545	0.000331983		1.545	0.000613667
1.55	0.000100499		1.55	0.000331111		1.55	0.000664239
1.555	4.5713e-05		1.555	0.000338086		1.555	0.00034722
1.56	4.21526e-05		1.56	0.000343826		1.56	0.000414867
1.565	6.35876e-05		1.565	0.000248495		1.565	0.000406802
1.57	6.86739e-05		1.57	0.000287514		1.57	0.000274486
1.575	-4.81649e-05		1.575	0.000315925		1.575	0.000385004
1.58	-4.50404e-05		1.58	0.000248423		1.58	0.000357538
1.585	-4.85897e-06		1.585	0.000253		1.585	0.000436375
1.59	2.55244e-06		1.59	0.000248205		1.59	0.000490144
1.595	-2.33875e-05		1.595	0.000281483		1.595	0.000466166
1.6	4.52044e-05		1.6	0.000216089		1.6	0.000469872
1.605	3.16895e-05		1.605	0.000170603		1.605	0.000514849
1.61	7.96457e-05		1.61	0.000141321		1.61	0.000476266
1.615	5.26158e-05		1.615	5.44908e-05		1.615	0.000418355
1.62	6.36603e-05		1.62	5.26742e-05		1.62	0.000428237
1.625	4.9782e-05		1.625	5.07851e-05		1.625	0.000474594
1.63	3.44506e-05		1.63	1.69977e-05		1.63	0.00046682
1.635	8.67664e-05		1.635	1.69251e-05		1.635	0.000685238
1.64	0.000141553		1.64	5.24563e-05		1.64	0.000657991
1.645	0.000140899		1.645	0.000141321		1.645	0.000588163
1.65	0.000124986		1.65	0.000132238		1.65	0.000564258
1.655	0.000153832		1.655	0.000134563		1.655	0.000486511
1.66	0.000173015		1.66	0.000135871		1.66	0.000428092
1.665	0.000195176		1.665	0.000139795		1.665	0.000370253
1.67	0.000140318		1.67	0.000138414		1.67	0.000402878
1.675	0.000153396		1.675	1.45999e-05		1.675	0.000388055
1.68	0.000183405		1.68	3.69068e-05		1.68	0.000507292
1.685	0.000186239		1.685	0.000121411		1.685	0.000577337
1.69	0.000134069		1.69	0.00014241		1.69	0.000495376
1.695	0.000129854		1.695	0.000142556		1.695	0.000498282
1.7	6.91098e-05		1.7	0.000109495		1.7	0.000422351
1.705	-1.00906e-05		1.705	0.000108841		1.705	0.000386893
1.71	-1.28517e-05		1.71	9.96859e-05		1.71	0.000354704
1.715	-6.61121e-05		1.715	9.93952e-05		1.715	0.000418428
1.72	-3.08716e-05		1.72	0.000103319		1.72	0.000445457
1.725	-7.06897e-05		1.725	0.00010964		1.725	0.000526184
1.73	-5.36871e-05		1.73	0.000116253		1.73	0.000501697
1.735	1.09084e-05		1.735	-1.67169e-05		1.735	0.000500389
1.74	-5.22339e-05		1.74	-1.89694e-05		1.74	0.000240554
1.745	-0.000106221		1.745	-5.00683e-05		1.745	0.000289237
1.75	-0.000106003		1.75	-0.00014242		1.75	0.000338355
1.755	0.000197429		1.755	-0.000136535		1.755	0.000350635
1.76	0.00022148		1.76	-0.000135881		1.76	0.000555611
1.765	0.00018871		1.765	-0.000118587		1.765	0.000552342
1.77	0.000181444		1.77	-0.000126362		1.77	0.000609962
1.775	0.00020811		1.775	-0.000132248		1.775	0.000620207
1.78	0.000231289		1.78	-0.000138642		1.78	0.00059543
1.785	0.000191761		1.785	-0.000139877		1.785	0.000392342
1.79	0.000200408		1.79	-0.00022707		1.79	0.000442042
1.795	0.000196484		1.795	-0.000255989		1.795	0.000390308
1.8	0.00038206		1.8	-0.000255553		1.8	0.000314087
1.805	0.000453123		1.805	-0.000190013		1.805	0.000317938
1.81	0.000454503		1.81	-0.000193937		1.81	0.000450253
1.815	0.000421733		1.815	-0.000194373		1.815	0.000430126
1.82	0.000420062		1.82	-0.00011728		1.82	0.000397865
1.825	0.00037305		1.825	-0.000100204		1.825	0.000383914
1.83	0.000354812		1.83	-0.000111903		1.83	0.000335086
1.835	0.000367601		1.835	-9.11217e-05		1.835	0.000327311
1.84	0.000321534		1.84	-8.13851e-05		1.84	0.000334504
1.845	0.000570688		1.845	-7.35377e-05		1.845	0.000315467
1.85	0.000627		1.85	-7.33924e-05		1.85	0.000255958
1.855	0.000653594		1.855	-7.60809e-05		1.855	0.000308492
1.86	0.000399499		1.86	-8.61081e-05		1.86	0.000344895
1.865	0.000339699		1.865	-3.53181e-05		1.865	0.000140718
1.87	0.000354013		1.87	-4.65805e-05		1.87	0.000140282
1.875	0.000336066		1.875	-4.5418e-05		1.875	0.000113906
1.88	0.000324658		1.88	-2.3547e-05		1.88	0.000117321
1.885	0.000355321		1.885	-2.28931e-05		1.885	9.55226e-05
1.89	0.000357792		1.89	-6.85968e-05		1.89	0.000530035
1.895	0.000395721		1.895	-6.95414e-05		1.895	0.000423005
1.9	0.000389181		1.9	-5.94415e-05		1.9	0.000391398
1.905	0.000202443		1.905	-5.10129e-05		1.905	0.000378101
1.91	0.000185876		1.91	-0.000123092		1.91	0.000416756
1.915	0.000183115		1.915	-0.000111103		1.915	0.000453378
1.92	0.000178464		1.92	-0.000117134		1.92	0.000530979
1.925	0.00016989		1.925	-0.000197134		1.925	0.00055256
1.93	0.000197429		1.93	-0.000214936		1.93	0.000643458
1.935	0.000209055		1.935	-0.000211012		1.935	0.000605093
1.94	0.000173015		1.94	-0.000125854		1.94	0.000593758
1.945	0.000232234		1.945	-7.64442e-05		1.945	0.000583441
1.95	-1.31423e-05		1.95	-9.37375e-05		1.95	0.000578936
1.955	-7.06897e-05		1.955	-9.41008e-05		1.955	0.000582423
1.96	-9.2706e-05		1.96	-8.55268e-05		1.96	0.000553577
1.965	-0.000150253		1.965	-6.78702e-05		1.965	0.000492033
1.97	-0.000118937		1.97	-7.15759e-05		1.97	0.000566801
1.975	-0.000115957		1.975	-8.698e-05		1.975	0.00078086
1.98	-5.76834e-05		1.98	-8.91598e-05		1.98	0.000756446
1.985	-8.33327e-05		1.985	-3.2993e-05		1.985	0.000708272
1.99	-0.000148074		1.99	-2.86333e-05		1.99	0.000753685
1.995	-0.000132234		1.995	-3.10311e-05		1.995	0.000452942
2	-0.000167547		2	2.3929e-06		2	0.000511942
2.005	-0.000138846		2.005	-8.86953e-06		2.005	0.00064869
2.01	-0.000139354		2.01	-1.53364e-05		2.01	0.000672232
2.015	-0.000180553		2.015	-1.95507e-05		2.015	0.000633141
2.02	-0.000176847		2.02	-2.73254e-05		2.02	0.000529599
2.025	-0.00016326		2.025	-1.86061e-05		2.025	0.000452288
2.03	-0.000144877		2.03	-1.68622e-05		2.03	0.000391543
2.035	-0.00016791		2.035	-3.85593e-06		2.035	0.000292724
2.04	-0.000165294		2.04	3.68342e-05		2.04	0.000344677
2.045	-0.000181352		2.045	-7.08493e-05		2.045	0.000395103
2.05	-0.000249072		2.05	-0.000133338		2.05	0.000413559
2.055	-0.000248346		2.055	-0.000124691		2.055	0.000453595
2.06	-0.000250598		2.06	-0.000120186		2.06	0.000474812
2.065	-0.000261715		2.065	-9.54087e-05		2.065	0.000660461
2.07	-0.000264476		2.07	-0.000101948		2.07	0.000649489
2.075	-0.000257501		2.075	-0.00014925		2.075	0.000564476
2.08	-0.000250307		2.08	-0.000140168		2.08	0.000328328
2.085	-0.000317374		2.085	-0.000127452		2.085	0.000326584
2.09	-0.000315848		2.09	-0.000209196		2.09	0.000334286
2.095	-0.000285039		2.095	-0.000217479		2.095	0.000360808
2.1	-0.000303568		2.1	-0.000217188		2.1	0.000278119
2.105	-0.000279154		2.105	-0.000247125		2.105	0.000260971
2.11	-0.000308582		2.11	-0.000245817		2.11	0.000164986
2.115	-0.00031454		2.115	-0.000256062		2.115	0.000178429
2.12	-0.000323404		2.12	-0.000249595		2.12	0.000177048
2.125	-0.000321951		2.125	-0.000244		2.125	0.000157212
2.13	-0.000158028		2.13	-0.000252574		2.13	0.0003292
2.135	-0.000166239		2.135	-0.000251121		2.135	0.000326366
2.14	-3.18162e-05		2.14	-0.000265072		2.14	0.000420535
2.145	-4.38779e-05		2.145	-0.000301838		2.145	0.000409636
2.15	-3.19615e-05		2.15	-0.000306997		2.15	0.000401134
2.155	-3.21795e-05		2.155	-0.00030489		2.155	0.000398882
2.16	-1.37236e-05		2.16	-0.000297769		2.16	0.000658281
2.165	-1.24884e-05		2.165	0.0001039		2.165	0.000639898
2.17	-3.84172e-06		2.17	0.00026172		2.17	0.000426784
2.175	4.96367e-05		2.175	0.000262664		2.175	0.000413051
2.18	4.58583e-05		2.18	0.000258523		2.18	0.00044197
2.185	3.03089e-05		2.185	0.000257651		2.185	0.00046929
2.19	3.97548e-05		2.19	0.00024726		2.19	0.00048484
2.195	6.41689e-05		2.195	0.000254236		2.195	0.000483532
2.2	8.7711e-05		2.2	0.000259903		2.2	0.000449962
2.205	9.05448e-05		2.205	0.000260266		2.205	0.000413777
2.21	0.000102316		2.21	0.00025736		2.21	0.00036524
2.215	0.000174105		2.215	0.000271093		2.215	0.000330726
2.22	0.000181008		2.22	0.00028221		2.22	0.000552196
2.225	0.000173378		2.225	0.00027756		2.225	0.000576102
2.23	0.00017396		2.23	0.000272473		2.23	0.000587655
2.235	2.79111e-05		2.235	0.000279812		2.235	0.000440517
2.24	2.86377e-05		2.24	0.000283373		2.24	0.000537083
2.245	-0.000100989		2.245	0.000290348		2.245	0.000477719
2.25	-7.75925e-05		2.25	0.000293908		2.25	0.000436157
2.255	-8.47133e-05		2.255	0.000351311		2.255	0.000434849
2.26	-6.94545e-05		2.26	0.000349785		2.26	0.000440008
2.265	-8.36234e-05		2.265	0.000348331		2.265	0.00055038
2.27	-8.0281e-05		2.27	-5.66077e-05		2.27	0.000608509
2.275	-5.50677e-05		2.275	-0.000249668		2.275	0.000614176
2.28	-3.12349e-05		2.28	-0.000256716		2.28	0.000630234
2.285	-6.91639e-05		2.285	-0.000254609		2.285	0.000640625
2.29	-5.69568e-05		2.29	-0.00025083		2.29	0.000623549
2.295	-4.48225e-05		2.295	-0.000244654		2.295	0.000643531
2.3	-2.27336e-05		2.3	-0.000244073		2.3	0.000646801
2.305	-6.60394e-05		2.305	-0.000203019		2.305	0.00071532
2.31	8.19697e-08		2.31	-0.000211157		2.31	0.000669253
2.315	-8.49202e-06		2.315	-0.000212829		2.315	0.000668018
2.32	-8.66025e-05		2.32	-0.000225399		2.32	0.000657555
2.325	-9.06715e-05		2.325	-0.000227216		2.325	0.000705511
2.33	-5.85554e-05		2.33	-0.000230049		2.33	0.000726074
2.335	-6.87279e-05		2.335	-0.000235208		2.335	0.000757536
2.34	-9.73563e-05		2.34	-0.000242038		2.34	0.000733558
2.345	-7.06897e-05		2.345	-0.000240658		2.345	0.000726946
2.35	-2.0252e-06		2.35	-0.000231285		2.35	0.000723531
2.355	1.90465e-05		2.355	-0.000226634		2.355	0.000866019
2.36	2.9437e-05		2.36	-0.000284472		2.36	0.000877209
2.365	2.07177e-05		2.365	-0.000287451		2.365	0.000906273
2.37	1.614e-05		2.37	-0.000234772		2.37	0.000589108
2.375	1.01092e-05		2.375	-0.000236298		2.375	0.000575448
2.38	-1.37236e-05		2.38	-0.000223946		2.38	0.000653849
2.385	7.5504e-05		2.385	-0.000196771		2.385	0.000701587
2.39	0.000108419		2.39	-0.00019975		2.39	0.000672087
2.395	0.000100645		2.395	-0.000208251		2.395	0.000677536
2.4	0.00012019		2.4	-0.000219659		2.4	0.000731087
2.405	8.7711e-05		2.405	-0.000206362		2.405	0.000784275
2.41	0.000186675		2.41	-0.000243346		2.41	0.000744312
2.415	0.000127675		2.415	-0.000197861		2.415	0.000747799
2.42	8.08809e-05		2.42	2.71703e-05		2.42	0.00077156
2.425	9.41778e-05		2.425	2.14301e-05		2.425	0.000828453
2.43	0.000147802		2.43	1.71431e-05		2.43	0.000526692
2.435	0.000133996		2.435	2.05581e-05		2.435	0.000728762
2.44	0.000194813		2.44	0.000120322		2.44	0.000681169
2.445	0.000195394		2.445	0.000285625		2.445	0.000702895
2.45	0.000177447		2.45	0.000278722		2.45	0.000615775
2.455	0.00010515		2.455	0.000287805		2.455	0.000586202
2.46	6.23524e-05		2.46	0.000271311		2.46	0.000441534
2.465	0.000262606		2.465	0.000289113		2.465	0.000421552
2.47	0.000270453		2.47	0.000309821		2.47	0.000458754
2.475	0.000300317		2.475	0.000251692		2.475	0.000454467
2.48	0.000296102		2.48	0.000263318		2.48	0.000408328
2.485	0.000290653		2.485	0.000275889		2.485	0.000300281
2.49	0.000141407		2.49	0.000253582		2.49	0.000263297
2.495	0.000114959		2.495	0.00026637		2.495	0.000247529
2.5	0.000100281		2.5	0.000271093		2.5	0.000251308
2.505	7.65939e-05		2.505	0.000276615		2.505	0.000242516
2.51	0.000133851		2.51	0.00026063		2.51	0.000205386
2.515	2.31881e-05		2.515	0.00026419		2.515	0.000167675
2.52	1.68666e-05		2.52	0.000238831		2.52	0.000196085
2.525	3.61944e-05		2.525	6.0013e-05		2.525	0.000210545
2.53	4.00455e-05		2.53	0.000106007		2.53	0.000193905
2.535	-8.63734e-06		2.535	0.000105499		2.535	0.000234087
2.54	2.60219e-05		2.54	0.000136307		2.54	2.80727e-06
2.545	4.84741e-05		2.545	7.91228e-05		2.545	0.000112017
2.55	6.86012e-05		2.55	-2.84153e-05		2.55	0.000119137
2.555	7.54313e-05		2.555	-2.4419e-05		2.555	0.000137085
2.56	0.000113142		2.56	-4.34561e-05		2.56	0.00015416
2.565	0.000389108		2.565	-1.65716e-05		2.565	0.000162153
2.57	0.000175776		2.57	-3.619e-05		2.57	0.000230091
2.575	0.000148383		2.575	-1.25026e-05		2.575	0.000214759
2.58	0.000145985		2.58	-7.271e-06		2.58	0.000217738
2.585	0.000177302		2.585	-5.9631e-06		2.585	0.000218537
2.59	0.00018653		2.59	-2.02773e-05		2.59	0.000224568
2.595	0.00017316		2.595	0.000126498		2.595	0.000236194
2.6	0.000187547		2.6	0.00013449		2.6	0.000241644
2.605	0.000186021		2.605	0.000137615		2.605	0.000222897
2.61	0.000289926		2.61	0.000141103		2.61	0.000130254
2.615	0.000234995		2.615	0.000146261		2.615	0.000169273
2.62	0.000302206		2.62	0.000139068		2.62	0.000168692
2.625	0.000298718		2.625	0.000141466		2.625	0.000212143
2.63	0.00035147		2.63	0.000205698		2.63	0.000230962
2.635	0.000358809		2.635	0.000161884		2.635	0.000239246
2.64	0.000372687		2.64	0.000170821		2.64	0.000206766
2.645	0.000363386		2.645	0.000145898		2.645	0.000377592
2.65	0.000297192		2.65	0.000107461		2.65	0.000232997
2.655	0.000286221		2.655	5.23109e-05		2.655	0.000237139
2.66	0.000308527		2.66	5.64526e-05		2.66	0.000273106
2.665	0.000347256		2.665	5.1875e-05		2.665	0.000250726
2.67	7.9791e-05		2.67	2.75336e-05		2.67	0.000257411
2.675	0.000119609		2.675	0.000107969		2.675	0.000157793
2.68	0.000132906		2.68	6.91683e-05		2.68	0.000148856
2.685	9.6721e-05		2.685	6.71338e-05		2.685	4.38607e-05
2.69	0.000103333		2.69	5.25289e-05		2.69	5.73029e-05
2.695	0.000194087		2.695	0.000454707		2.695	3.88471e-05
2.7	0.000244804		2.7	0.00030568		2.7	-8.38251e-06
2.705	0.000234704		2.705	0.000288677		2.705	3.31589e-06
2.71	0.0002496		2.71	0.000345134		2.71	2.3007e-05
2.715	0.000137484		2.715	0.000342591		2.715	3.06364e-05
2.72	0.000121135		2.72	0.000348477		2.72	-1.97903e-05
2.725	4.33152e-05		2.725	0.000348985		2.725	-3.19246e-05
2.73	7.49954e-05		2.73	0.000337505		2.73	-0.00010197
2.735	3.21254e-05		2.735	0.000231347		2.735	-5.83732e-05
2.74	3.92462e-05		2.74	0.000245008		2.74	0.00028415
2.745	5.93006e-05		2.745	0.000314544		2.745	0.000332542
2.75	1.81745e-05		2.75	0.000306188		2.75	0.000193542
2.755	3.56131e-05		2.755	0.00030161		2.755	0.000203715
2.76	3.04542e-05		2.76	0.000307932		2.76	0.000157139
2.765	-9.87257e-06		2.765	0.000313091		2.765	0.000147475
2.77	-3.62485e-05		2.77	0.000314471		2.77	0.000165422
2.775	-4.67843e-05		2.775	0.000379067		2.775	0.000153797
2.78	-8.23882e-05		2.78	0.000327042		2.78	0.000158374
2.785	9.67321e-06		2.785	0.000321592		2.785	0.000338864
2.79	0.000127384		2.79	0.000313745		2.79	0.000366402
2.795	0.000104932		2.795	0.000519593		2.795	0.000362769
2.8	1.17804e-05		2.8	0.000116834		2.8	0.000382097
2.805	-4.33692e-05		2.805	0.000121193		2.805	0.000438918
2.81	3.17621e-05		2.81	0.000111094		2.81	0.000444658
2.815	2.79838e-05		2.815	8.15206e-05		2.815	0.000424749
2.82	1.89011e-05		2.82	9.50356e-05		2.82	0.00045018
2.825	1.81019e-05		2.825	9.17658e-05		2.825	0.000458318
2.83	2.79838e-05		2.83	8.62436e-05		2.83	0.000458827
2.835	4.44162e-06		2.835	7.78876e-05		2.835	0.000558373
2.84	0.000279318		2.84	6.8587e-05		2.84	0.000469363
2.845	0.000352197		2.845	7.28013e-05		2.845	0.000112889
2.85	0.000333813		2.85	1.42366e-05		2.85	6.63856e-05
2.855	0.000365421		2.855	3.18932e-05		2.855	7.96098e-05
2.86	0.000412287		2.86	5.56533e-05		2.86	0.000134178
2.865	0.000443095		2.865	0.000126861		2.865	0.000230962
2.87	0.000496356		2.87	0.000112256		2.87	0.000198628
2.875	0.000453123		2.875	0.000112547		2.875	0.000187439
2.88	0.000543004		2.88	5.5944e-05		2.88	0.000223987
2.885	0.000575847		2.885	3.58169e-05		2.885	0.000232706
2.89	0.000490325		2.89	3.64709e-05		2.89	6.07701e-06
2.895	0.000392741		2.895	3.70522e-05		2.895	-3.29625e-06
2.9	0.000388309		2.9	-0.000168578		2.9	6.06453e-05
2.905	0.000482332		2.905	-0.00016698		2.905	7.85926e-05
2.91	0.000478554		2.91	-0.000170467		2.91	2.41696e-05
2.915	0.000406256		2.915	-0.000169232		2.915	-2.42432e-06
2.92	0.0003979		2.92	-0.000198079		2.92	-1.69771e-06
2.925	0.000410471		2.925	-0.000194809		2.925	2.95465e-05
2.93	0.000426383		2.93	-0.000197061		2.93	3.22349e-05
2.935	0.000464894		2.935	-0.000187325		2.935	3.09997e-05
2.94	0.00047245		2.94	-0.000183982		2.94	-8.24966e-05
2.945	0.000171489		2.945	-0.000174464		2.945	-7.04349e-05
2.95	7.44867e-05		2.95	-0.000191321		2.95	-0.000107492
2.955	7.80471e-05		2.955	-0.000208178		2.955	0.000172398
2.96	5.4723e-05		2.96	-0.000225181		2.96	0.000110781
2.965	-1.96818e-05		2.965	-0.00015935		2.965	3.49234e-05
2.97	-1.38689e-05		2.97	-0.000232084		2.97	1.34884e-05
2.975	-6.85099e-05		2.975	-0.000227143		2.975	2.14085e-05
2.98	-7.67933e-05		2.98	-0.0002246		2.98	2.71487e-05
2.985	-0.000149091		2.985	5.6162e-05		2.985	2.2353e-05
2.99	-0.000184985		2.99	6.31374e-05		2.99	1.63949e-05
2.995	-0.000183677		2.995	6.09576e-05		2.995	8.22256e-05
3	-0.000192687		3	7.04762e-05		3	0.000130254
3.005	-0.000196829		3.005	7.28013e-05		3.005	5.52684e-05
3.01	-0.000255902		3.01	6.90956e-05		3.01	3.39788e-05
3.015	-0.000249872		3.015	6.72064e-05		3.015	3.53593e-05
3.02	-0.000261861		3.02	6.96769e-05		3.02	6.57316e-05
3.025	-0.000254885		3.025	7.34553e-05		3.025	0.000135631
3.03	-0.000248346		3.03	5.44181e-05		3.03	8.72392e-05
3.035	-0.000240571		3.035	4.32283e-05		3.035	7.07452e-05
3.04	-0.000108255		3.04	3.79967e-05		3.04	0.000162952
3.045	-0.000130199		3.045	4.11938e-05		3.045	0.000166658
3.05	-0.000134123		3.05	3.945e-05		3.05	0.000188892
3.055	-0.000138555		3.055	4.2865e-05		3.055	0.000216285
3.06	-0.000159118		3.06	4.56988e-05		3.06	-4.08619e-05
3.065	-0.000176411		3.065	5.29649e-05		3.065	2.59134e-05
3.07	-0.000176048		3.07	-3.20484e-05		3.07	4.11722e-05
3.075	-0.000215576		3.075	-2.41283e-05		3.075	-2.37866e-05
3.08	-0.000215212		3.08	-2.36197e-05		3.08	-1.39047e-05
3.085	-0.000215212		3.085	-2.70348e-05		3.085	7.02366e-05
3.09	-0.000230907		3.09	-0.00025054		3.09	4.00096e-05
3.095	-0.000205476		3.095	0.000158687		3.095	5.00369e-05
3.1	-0.000220807		3.1	0.000166897		3.1	-5.54874e-06
3.105	-0.000222333		3.105	0.000210639		3.105	-6.13002e-06
3.11	-0.000221098		3.11	0.000209549		3.11	0.000174505
3.115	-0.000195521		3.115	0.000209694		3.115	0.000218029
3.12	-3.60305e-05		3.12	0.000215653		3.12	0.00025792
3.125	-1.12531e-05		3.125	0.000224154		3.125	0.000241644
3.13	0.000141989		3.13	0.00021805		3.13	0.000193905
3.135	0.000339045		3.135	0.000257796		3.135	0.000243242
3.14	0.0003086		3.14	0.000268622		3.14	0.000233578
3.145	0.000165749		3.145	0.000291583		3.145	0.000175813
3.15	0.000187547		3.15	0.000290275		3.15	0.000178065
3.155	0.000221044		3.155	0.000291438		3.155	0.000142316
3.16	0.000213632		3.16	0.000290275		3.16	0.000118556
3.165	0.000389326		3.165	0.000290057		3.165	8.31702e-05
3.17	0.000507836		3.17	0.000284971		3.17	2.56954e-05
3.175	0.000514376		3.175	0.000280176		3.175	0.000140718
3.18	0.000511324		3.18	0.000272764		3.18	0.000157648
3.185	0.000523458		3.185	0.000277269		3.185	0.000151617
3.19	0.000546201		3.19	0.000274072		3.19	7.24164e-05
3.195	0.000596846		3.195	0.000201193		3.195	0.00010228
3.2	0.000566837		3.2	-0.000198732		3.2	0.000100173
3.205	0.000568508		3.205	-0.000196553		3.205	7.65581e-05
3.21	0.000582532		3.21	-0.000200404		3.21	0.000302098
3.215	0.000718698		3.215	-0.000199677		3.215	0.000117902
3.22	0.00065076		3.22	-0.000165744		3.22	5.7085e-05
3.225	0.000485529		3.225	-0.000171267		3.225	2.2789e-05
3.23	0.000460171		3.23	-0.000176571		3.23	8.25683e-06
3.235	0.000354812		3.235	-0.000170395		3.235	8.03885e-06
3.24	0.000335412		3.24	-0.000193646		3.24	-3.03988e-05
3.245	0.000393468		3.245	-0.000180059		3.245	-6.13002e-06
3.25	0.00052978		3.25	-0.000205999		3.25	-4.61662e-05
3.255	0.000546492		3.255	-0.000202075		3.255	-1.35414e-05
3.26	0.0005175		3.26	-0.000202801		3.26	-1.20156e-05
3.265	0.000558772		3.265	-0.000153392		3.265	9.45053e-05
3.27	0.000441933		3.27	-0.000128905		3.27	0.000169201
3.275	0.000337083		3.275	-8.55994e-05		3.275	0.000167239
3.28	0.000329962		3.28	-8.27657e-05		3.28	5.89741e-05
3.285	0.000328437		3.285	-8.2475e-05		3.285	5.04002e-05
3.29	0.000349		3.29	-6.2348e-05		3.29	3.15083e-05
3.295	0.000332215		3.295	-5.7843e-05		3.295	3.17263e-05
3.3	0.000285203		3.3	-4.0913e-05		3.3	5.33066e-05
3.305	0.000323786		3.305	-5.94415e-05		3.305	3.19443e-05
3.31	0.000321098		3.31	-7.03407e-05		3.31	5.78116e-05
3.315	0.000311434		3.315	-0.000116626		3.315	-0.000208709
3.32	0.000197138		3.32	-8.09491e-05		3.32	-0.000172669
3.325	0.000199899		3.325	-0.000106598		3.325	-0.000110616
3.33	0.000223732		3.33	-4.0695e-05		3.33	-0.000110108
3.335	0.000226057		3.335	5.529e-05		3.335	-8.43132e-05
3.34	0.00017534		3.34	8.44997e-05		3.34	-9.33231e-05
3.345	-1.45229e-05		3.345	6.94589e-05		3.345	-6.98536e-05
3.35	-6.53128e-05		3.35	0.00033765		3.35	-4.67475e-05
3.355	-0.00022117		3.355	0.00034666		3.355	-4.68928e-05
3.36	-0.000251107		3.36	0.000342301		3.36	4.61132e-05
3.365	-0.000248418		3.365	0.000408059		3.365	8.1499e-05
3.37	-0.000280316		3.37	0.000355598		3.37	-3.19246e-05
3.375	-0.000308582		3.375	0.000328132		3.375	-5.15431e-05
3.38	-0.000309453		3.38	0.000286061		3.38	-4.97992e-05
3.385	-0.000310761		3.385	0.000289839		3.385	4.45873e-05
3.39	-0.000290489		3.39	0.000304226		3.39	4.63311e-05
3.395	-0.000312215		3.395	0.000277342		3.395	0.000269981
3.4	-0.000319408		3.4	0.000289549		3.4	0.000278919
3.405	-0.000187456		3.405	0.000302264		3.405	0.000271507
3.41	-0.000207801		3.41	0.000300957		3.41	0.000277465
3.415	-0.000171979		3.415	0.000306987		3.415	0.000286112
3.42	-9.08895e-05		3.42	0.000309603		3.42	0.000267511
3.425	-0.000114432		3.425	0.000278504		3.425	0.000224496
3.43	-0.000113051		3.43	0.000326751		3.43	0.000248256
3.435	-0.000106003		3.435	0.000261356		3.435	0.000250072
3.44	-7.30876e-05		3.44	0.000163627		3.44	0.000228492
3.445	-6.59668e-05		3.445	0.000135144		3.445	0.00035761
3.45	-5.8628e-05		3.45	0.000137034		3.45	0.000306021
3.455	-3.71931e-05		3.455	-0.000149396		3.455	0.000330508
3.46	-4.17707e-05		3.46	-0.00015688		3.46	0.000352887
3.465	-4.11894e-05		3.465	-0.000153973		3.465	0.00027296
3.47	-4.65663e-05		3.47	-0.000219877		3.47	0.000247166
3.475	-3.71204e-05		3.475	-0.000219586		3.475	0.000303769
3.48	-1.83739e-05		3.48	-0.000217334		3.48	0.000263878
3.485	-3.49406e-05		3.485	-0.000215444		3.485	0.000281607
3.49	-2.88371e-05		3.49	-0.000219078		3.49	0.000223188
3.495	-2.22976e-05		3.495	-0.00023717		3.495	0.00021178
3.5	-2.40414e-05		3.5	-0.000231721		3.5	4.11516e-06
3.505	9.96385e-06		3.505	-0.000241021		3.505	0.000293596
3.51	-7.81012e-05		3.51	-0.000255771		3.51	0.000260027
3.515	-9.00902e-05		3.515	-0.000226489		3.515	0.000462678
3.52	-0.000121189		3.52	-0.000191248		3.52	0.000465512
3.525	-0.000116539		3.525	-0.00015797		3.525	0.000478446
3.53	-0.000103314		3.53	-0.000150122		3.53	0.000500898
3.535	-5.68115e-05		3.535	-0.000176062		3.535	0.000455921
3.54	-7.07624e-05		3.54	-0.000155572		3.54	0.000450253
3.545	-9.75743e-05		3.545	-0.000154845		3.545	0.000455049
3.55	-4.61304e-05		3.55	-0.000162039		3.55	0.000343296
3.555	-3.4432e-05		3.555	-0.000164727		3.555	0.000498791
3.56	-5.09986e-05		3.56	-0.00016044		3.56	0.000428891
3.565	-6.05899e-05		3.565	-0.00012331		3.565	0.000429181
3.57	-2.32422e-05		3.57	-0.000120695		3.57	0.000398591
3.575	-2.35328e-05		3.575	-0.000116844		3.575	0.000374177
3.58	-3.65391e-05		3.58	-0.00011183		3.58	0.00047939
3.585	-4.86008e-05		3.585	-0.000105727		3.585	0.00053483
3.59	-1.46682e-05		3.59	-8.00772e-05		3.59	0.000510634
3.595	-1.03085e-05		3.595	-7.40464e-05		3.595	0.000483023
3.6	2.515e-05		3.6	-7.17212e-05		3.6	0.000520153
3.605	1.11991e-05		3.605	0.000246752		3.605	0.000541297
3.61	-2.03357e-05		3.61	0.000236434		3.61	0.000228274
3.615	-6.41503e-05		3.615	0.000231202		3.615	0.000252034
3.62	-5.24519e-05		3.62	0.000204971		3.62	8.81838e-05
3.625	-5.42684e-05		3.625	0.000212383		3.625	5.6867e-05
3.63	-0.000144077		3.63	0.00017707		3.63	4.66944e-05
3.635	-0.000140226		3.635	0.000164063		3.635	0.000143188
3.64	-0.000161879		3.64	0.000124027		3.64	0.000158011
3.645	-0.00017801		3.645	0.00017053		3.645	0.000164187
3.65	-0.000126929		3.65	0.000207079		3.65	0.000237066
3.655	-0.000168709		3.655	0.000201484		3.655	0.000255304
3.66	-0.000176557		3.66	0.000250021		3.66	0.000139046
3.665	-0.000116757		3.665	0.000284971		3.665	0.000184387
3.67	-0.000114359		3.67	0.000244354		3.67	0.000174796
3.675	-0.000149672		3.675	0.000235489		3.675	0.000184968
3.68	-0.000142333		3.68	0.000278577		3.68	0.000235322
3.685	-0.00014524		3.685	0.00028003		3.685	7.66307e-05
3.69	-0.000174595		3.69	0.000276542		3.69	5.58497e-05
3.695	-0.000124096		3.695	0.000282355		3.695	0.000266203
3.7	-1.32876e-05		3.7	0.000285262		3.7	0.00025574
3.705	-7.18523e-05		3.705	0.000286497		3.705	0.000202407
3.71	-5.20159e-05		3.71	-3.74979e-05		3.71	0.000211344
3.715	-4.46771e-05		3.715	-2.07133e-05		3.715	0.000260535
3.72	-4.6203e-05		3.72	-1.74435e-05		3.72	0.000254359
3.725	-6.47316e-05		3.725	-1.80975e-05		3.725	0.000202116
3.73	-3.99542e-05		3.73	-6.33652e-05		3.73	0.000206185
3.735	-4.10441e-05		3.735	-6.28566e-05		3.735	0.000315612
3.74	-5.82647e-05		3.74	-5.49365e-05		3.74	0.000205241
3.745	-8.93636e-05		3.745	-3.73526e-05		3.745	0.000184823
3.75	-9.11801e-05		3.75	-9.09037e-05		3.75	0.00021643
3.755	-0.000118501		3.755	-0.000131448		3.755	0.000156848
3.76	-3.29787e-05		3.76	-0.000100204		3.76	0.000107439
3.765	-3.90096e-05		3.765	-0.000140168		3.765	8.54227e-05
3.77	-9.32146e-05		3.77	-0.000174972		3.77	5.17807e-05
3.775	-8.44953e-05		3.775	-0.000168724		3.775	4.96735e-05
3.78	-9.32873e-05		3.78	-0.000149105		3.78	2.11178e-05
3.785	-2.62939e-05		3.785	-0.000157824		3.785	-2.89455e-05
3.79	5.77021e-05		3.79	-0.000140749		3.79	-3.13434e-05
3.795	5.31971e-05		3.795	-0.000146271		3.795	-4.63115e-05
3.8	-1.96091e-05		3.8	-0.000175336		3.8	-0.000198609
3.805	-0.000115013		3.805	-0.000167488		3.805	-0.000179717
3.81	-0.000115522		3.81	-0.000169014		3.81	6.63856e-05
3.815	-4.75836e-05		3.815	-0.000156589		3.815	2.40242e-05
3.82	0.000158773		3.82	-0.000154918		3.82	-3.51423e-06
3.825	0.000153687		3.825	-0.000155209		3.825	5.17807e-05
3.83	0.000229618		3.83	-0.000159859		3.83	6.29705e-05
3.835	0.000207747		3.835	-0.000162257		3.835	0.000106131
3.84	0.000203823		3.84	-0.000144382		3.84	2.45329e-05
3.845	0.000208764		3.845	-0.00014896		3.845	1.99552e-05
3.85	0.000210581		3.85	-0.000152811		3.85	-1.92816e-05
3.855	0.000259409		3.855	-0.000165236		3.855	-4.41317e-05
3.86	0.000362587		3.86	-0.000157388		3.86	-3.06167e-05
3.865	0.000283677		3.865	-0.000173083		3.865	-2.71496e-06
3.87	0.000306493		3.87	-0.000173737		3.87	0.000193542
3.875	0.000302279		3.875	-0.000174536		3.875	0.000214468
3.88	0.000307147		3.88	-0.000185581		3.88	0.000230309
3.885	0.000310635		3.885	-0.000200331		3.885	0.000273324
3.89	0.00024059		3.89	-0.000229759		3.89	0.000301952
3.895	0.000161317		3.895	-0.00025272		3.895	0.00045345
3.9	0.000224531		3.9	-0.00025272		3.9	0.000422061
3.905	0.000235213		3.905	-0.000255626		3.905	0.00038326
3.91	0.000215086		3.91	-0.000271684		3.91	0.00043325
3.915	0.000215594		3.915	-0.000278659		3.915	0.000229001
3.92	0.000131162		3.92	-0.000255989		3.92	0.000226603
3.925	-7.73746e-05		3.925	-0.00026994		3.925	0.000243605
3.93	-5.4777e-05		3.93	-0.000271103		3.93	0.000163315
3.935	-0.000101207		3.935	-0.000251702		3.935	0.000164696
3.94	-0.000101498		3.94	-0.000255553		3.94	0.000147112
3.945	-0.00011167		3.945	-0.000271466		3.945	0.00011812
3.95	-7.93364e-05		3.95	-0.000221548		3.95	0.000160263
3.955	-7.28696e-05		3.955	-0.000226053		3.955	0.000223042
3.96	-5.21612e-05		3.96	-0.000225036		3.96	0.000206766
3.965	0.00012317		3.965	-0.000227652		3.965	0.000243896
3.97	0.00015267		3.97	-0.000239059		3.97	0.000409999
3.975	0.000133778		3.975	-8.87239e-05		3.975	0.000182134
3.98	0.000145258		3.98	-7.68075e-05		3.98	0.00018911
3.985	0.000139591		3.985	-6.43825e-05		3.985	0.000175304
3.99	0.000143006		3.99	-6.67803e-05		3.99	0.000139555
3.995	0.000325748		3.995	-3.43735e-05		3.995	0.000126331
4	0.000348128		4	-2.98685e-05		4	3.94284e-05
4.005	0.00028157		4.005	-2.4419e-05		4.005	5.30886e-05
4.01	0.000285276		4.01	-2.68168e-05		4.01	5.90468e-05
4.015	0.000307147		4.015	-2.95549e-07		4.015	5.27774e-06
4.02	0.000583912		4.02	5.44466e-06		4.02	-3.76649e-05
4.025	0.000584784		4.025	0.000151566		4.025	-4.4713e-05
4.03	0.000600624		4.03	0.000151929		4.03	0.00010664
4.035	0.000588272		4.035	0.000221829		4.035	0.000103079
4.04	0.0005773		4.04	0.00020657		4.04	0.000129746
4.045	0.000565166		4.045	0.000212964		4.045	0.00011565
4.05	0.000566328		4.05	0.000209258		4.05	0.000356448
4.055	0.000531596		4.055	0.000156507		4.055	0.000352742
4.06	0.000524476		4.06	0.000157742		4.06	0.000375848
4.065	0.00053523		4.065	0.000161302		4.065	0.000388927
4.07	0.000262242		4.07	0.000158904		4.07	0.000344749
4.075	0.000215376		4.075	0.00017024		4.075	0.000222679
4.08	0.00048473		4.08	1.10396e-05		4.08	0.000287493
4.085	0.000524839		4.085	-4.40871e-07		4.085	0.000313069
4.09	0.000519753		4.09	2.3929e-06		4.09	0.000321498
4.095	0.000576864		4.095	4.41729e-05		4.095	0.00037643
4.1	0.000398264		4.1	3.48282e-06		4.1	0.000420244
4.105	0.000371597		4.105	1.08501e-06		4.105	0.000357828
4.11	0.000371379		4.11	8.49642e-06		4.11	0.000400771
4.115	0.000406983		4.115	7.0432e-06		4.115	0.00036524
4.12	0.000434667		4.12	-1.90421e-05		4.12	0.00036553
4.125	0.000154777		4.125	-1.3128e-06		4.125	0.000381734
4.13	0.000162188		4.13	-0.000184927		4.13	0.000423732
4.135	0.000251561		4.135	-0.000184346		4.135	0.00034366
4.14	0.000320807		4.14	-0.000251121		4.14	0.000376502
4.145	0.000420934		4.145	4.19931e-05		4.145	0.000349908
4.15	0.00042929		4.15	0.000203882		4.15	0.000405639
4.155	0.000440988		4.155	0.000220012		4.155	0.000165132
4.16	0.000456828		4.16	0.000316942		4.16	0.00018337
4.165	0.000499262		4.165	0.000315561		4.165	0.0001001
4.17	0.000450071		4.17	0.000317233		4.17	0.000119791
4.175	0.000453777		4.175	0.000321374		4.175	0.000100391
4.18	0.000452687		4.18	0.000452019		4.18	3.76118e-05
4.185	0.000174323		4.185	0.000482754		4.185	-1.35414e-05
4.19	0.000174686		4.19	0.000482536		4.19	-7.66111e-05
4.195	0.00021029		4.195	0.000478394		4.195	-8.80189e-05
4.2	0.000156884		4.2	0.000438649		4.2	-0.000150653
4.205	0.00016851		4.205	0.000439376		4.205	-0.00018771
4.21	0.000167493		4.21	0.000448022		4.21	-4.71108e-05
4.215	0.000163932		4.215	0.000426151		4.215	-5.24877e-05
4.22	0.000130799		4.22	0.000432691		4.22	-4.68928e-05
4.225	8.68391e-05		4.225	0.000434653		4.225	-5.83732e-05
4.23	8.63305e-05		4.23	0.000504262		4.23	-2.91635e-05
4.235	8.06629e-05		4.235	0.000506587		4.235	-2.56758e-05
4.24	-3.22521e-05		4.24	0.000512836		4.24	-6.94903e-05
4.245	-6.10258e-05		4.245	0.000546405		4.245	-7.25421e-05
4.25	-0.000160426		4.25	0.000257651		4.25	-3.6357e-05
4.255	-0.000135649		4.255	0.000108042		4.255	-9.69041e-06
4.26	-0.000123587		4.26	9.75787e-05		4.26	3.68126e-05
4.265	-0.000109127		4.265	4.24291e-05		4.265	9.92283e-05
4.27	-0.00014306		4.27	3.91593e-05		4.27	0.000140136
4.275	-0.000122715		4.275	6.26288e-05		4.275	0.000121535
4.28	-9.52491e-05		4.28	6.31374e-05		4.28	0.000165568
4.285	-0.000108473		4.285	-7.15759e-05		4.285	0.000253197
4.29	-0.000109273		4.29	-4.66532e-05		4.29	0.000246585
4.295	-0.000113196		4.295	-5.25387e-05		4.295	0.000387837
4.3	-0.000136375		4.3	-4.61446e-05		4.3	0.00046108
4.305	-0.00013296		4.305	6.17127e-06		4.305	0.000510852
4.31	-0.000157084		4.31	9.65899e-06		4.31	0.000530107
4.315	-0.000153305		4.315	-8.04175e-07		4.315	0.000453087
4.32	-0.00013841		4.32	5.29649e-05		4.32	0.000412179
4.325	-8.80557e-05		4.325	4.6934e-05		4.325	0.000471107
4.33	-9.66297e-05		4.33	4.34463e-05		4.33	0.000489926
4.335	-8.08623e-05		4.335	-5.05769e-05		4.335	0.000507437
4.34	-3.98815e-05		4.34	-3.37196e-05		4.34	0.000472705
4.345	-1.78653e-05		4.345	4.83873e-05		4.345	0.000436375
4.35	4.25886e-05		4.35	1.09669e-05		4.35	0.000411888
4.355	0.000124405		4.355	1.81162e-06		4.355	0.000404186
4.36	0.000133633		4.36	-7.05301e-06		4.36	0.000303696
4.365	0.000119319		4.365	-7.7566e-08		4.365	0.000580679
4.37	8.16075e-05		4.37	-4.26569e-05		4.37	0.000571669
4.375	0.000112125		4.375	-3.38649e-05		4.375	0.000596374
4.38	7.21616e-05		4.38	-6.04588e-05		4.38	0.00058889
4.385	4.76749e-05		4.385	-6.45278e-05		4.385	0.000554449
4.39	5.77747e-05		4.39	-6.71436e-05		4.39	0.000481425
4.395	7.20889e-05		4.395	-0.000122802		4.395	0.000545148
4.4	3.53952e-05		4.4	-1.73709e-05		4.4	0.000475321
4.405	5.07266e-05		4.405	-2.76602e-06		4.405	0.000440662
4.41	0.000100136		4.41	-5.75523e-05		4.41	0.000397937
4.415	0.000124187		4.415	-5.29747e-05		4.415	0.000552487
4.42	0.000133923		4.42	-4.0913e-05		4.42	0.000487601
4.425	0.000142134		4.425	-7.97866e-05		4.425	0.000482515
4.43	7.80471e-05		4.43	-7.60082e-05		4.43	0.00046028
4.435	8.19708e-05		4.435	-4.62899e-05		4.435	0.000455267
4.44	7.58673e-05		4.44	-3.40102e-05		4.44	0.000436593
4.445	2.99456e-05		4.445	-4.40374e-05		4.445	0.000487455
4.45	0.00016386		4.45	-0.000141839		4.45	0.000464931
4.455	7.38328e-05		4.455	-0.000146199		4.455	0.000462024
4.46	-2.19343e-05		4.46	-0.000122657		4.46	0.000435648
4.465	-3.91438e-06		4.465	-0.000116698		4.465	0.000428164
4.47	-3.04245e-06		4.47	-3.6408e-05		4.47	0.000164696
4.475	2.84197e-05		4.475	5.44466e-06		4.475	6.46417e-05
4.48	-4.93163e-06		4.48	-4.43722e-06		4.48	3.9283e-05
4.485	1.68051e-06		4.485	2.31739e-05		4.485	6.75481e-05
4.49	-4.29333e-05		4.49	2.30286e-05		4.49	7.38696e-05
4.495	-2.60033e-05		4.495	2.77516e-05		4.495	5.41785e-05
4.5	4.80493e-06		4.5	6.45906e-05		4.5	4.3788e-05
4.505	3.91009e-05		4.505	-3.74979e-05		4.505	-5.9847e-06
4.51	4.65123e-05		4.51	-6.84515e-05		4.51	-1.65932e-05
4.515	2.73298e-05		4.515	-6.80882e-05		4.515	1.31251e-05
4.52	1.41055e-05		4.52	-7.60082e-05		4.52	-0.000156756
4.525	-5.71978e-07		4.525	-7.28838e-05		4.525	-4.39137e-05
4.53	5.31355e-06		4.53	-7.65168e-05		4.53	-2.91635e-05
4.535	5.55949e-05		4.535	0.000117778		4.535	-2.10255e-05
4.54	0.000189582		4.54	0.000112692		4.54	-4.58755e-05
4.545	0.000180208		4.545	0.000113273		4.545	-8.5839e-05
4.55	0.000179264		4.55	0.00010826		4.55	-0.000128564
4.555	4.76022e-05		4.555	0.000113346		4.555	-0.000120062
4.56	3.88102e-05		4.56	0.000112547		4.56	-0.000109599
4.565	4.86195e-05		4.565	8.92953e-05		4.565	-6.42067e-06
4.57	1.66487e-05		4.57	8.15206e-05		4.57	1.4869e-05
4.575	2.50047e-05		4.575	5.638e-05		4.575	1.61042e-05
4.58	1.78112e-05		4.58	3.86507e-05		4.58	2.74393e-05
4.585	1.81745e-05		4.585	4.2865e-05		4.585	0.000165786
4.59	0.000108565		4.59	1.28561e-05		4.59	0.000128947
4.595	0.000151289		4.595	8.8932e-05		4.595	0.000158374
4.6	0.000142933		4.6	0.000128968		4.6	0.000231762
4.605	0.000254104		4.605	9.99038e-05		4.605	0.000291271
4.61	0.000202515		4.61	0.000105644		4.61	0.000305658
4.615	0.000220099		4.615	0.000167115		4.615	0.000268165
4.62	0.000183623		4.62	0.000183028		4.62	0.00026584
4.625	0.000280916		4.625	0.000178378		4.625	0.000310817
4.63	0.000315285		4.63	0.000169368		4.63	0.000236485
4.635	0.000292251		4.635	0.0001738		4.635	0.000246367
4.64	0.000233759		4.64	-2.17305e-05		4.64	0.000256539
4.645	0.000123606		4.645	-1.83155e-05		4.645	0.000260753
4.65	0.0001401		4.65	-8.14293e-06		4.65	0.000357174
4.655	0.000321824		4.655	-8.72421e-06		4.655	0.000377374
4.66	0.000301915		4.66	3.74155e-05		4.66	0.000405785
4.665	0.000345512		4.665	4.85326e-05		4.665	0.00042613
4.67	0.000362515		4.67	4.29377e-05		4.67	0.000320117
4.675	0.000346311		4.675	4.14118e-05		4.675	0.000301444
4.68	0.000370362		4.68	-2.64535e-05		4.68	0.000279645
4.685	0.000344059		4.685	-2.4637e-05		4.685	0.000257338
4.69	0.000336938		4.69	7.51265e-05		4.69	8.36062e-05
4.695	0.000244513		4.695	7.37459e-05		4.695	0.000113978
4.7	0.000222352		4.7	1.40417e-07		4.7	7.21258e-05
4.705	0.000218065		4.705	-4.33835e-05		4.705	4.32794e-05
4.71	6.91825e-05		4.71	-5.22481e-05		4.71	-7.22514e-05
4.715	7.28882e-05		4.715	-4.8833e-05		4.715	-0.000102696
4.72	5.76294e-05		4.72	-9.56993e-05		4.72	3.41968e-05
4.725	5.53769e-05		4.725	-7.21572e-05		4.725	3.20896e-05
4.73	-4.83102e-05		4.73	-6.85241e-05		4.73	-3.01808e-05
4.735	-7.10531e-05		4.735	-7.23025e-05		4.735	-5.74286e-05
4.74	-6.95998e-05		4.74	-6.97594e-05		4.74	-8.64203e-05
4.745	-3.96635e-05		4.745	-7.37557e-05		4.745	-9.51396e-05
4.75	-4.75836e-05		4.75	-9.66439e-05		4.75	0.000174142
4.755	-5.28152e-05		4.755	-0.000112993		4.755	9.17442e-05
4.76	-0.000223132		4.76	-0.000110449		4.76	6.93647e-05
4.765	-0.000226184		4.765	-0.00014678		4.765	6.67489e-05
4.77	-0.000279299		4.77	-0.000154773		4.77	2.51868e-05
4.775	-0.000246238		4.775	-0.000135154		4.775	7.14718e-05
4.78	-0.000256048		4.78	-5.42826e-05		4.78	0.000150454
4.785	-0.000282278		4.785	-4.8615e-05		4.785	0.000440081
4.79	-0.000281552		4.79	-5.86423e-05		4.79	0.000498355
4.795	-0.000236211		4.795	-0.00016618		4.795	0.000500316
4.8	-0.000211943		4.8	-0.00016589		4.8	0.00047365
4.805	-0.000219209		4.805	-0.000164437		4.805	0.00046711
4.81	-0.000221098		4.81	-0.000165526		4.81	0.000461734
4.815	-0.000222987		4.815	-0.000158406		4.815	0.000492832
4.82	-0.000226402		4.82	-0.000165962		4.82	0.000535048
4.825	-0.000270435		4.825	-0.000103692		4.825	0.000424676
4.83	-0.000261134		4.83	-0.000145617		4.83	0.000402224
4.835	-0.000258373		4.835	-0.00014896		4.835	0.000426711
4.84	-0.000266729		4.84	-0.000145981		4.84	0.00062275
4.845	-0.000276247		4.845	-0.000123092		4.845	0.000779044
4.85	-0.000273341		4.85	-0.000124691		4.85	0.000749907
4.855	-0.000281188		4.855	-8.61807e-05		4.855	0.000606401
4.86	-0.000284676		4.86	-7.906e-05		4.86	0.000842695
4.865	-0.000296375		4.865	-7.20119e-05		4.865	0.000956191
4.87	-0.000290707		4.87	-2.8706e-05		4.87	0.000917681
4.875	-0.000162969		4.875	-2.68168e-05		4.875	0.000925746
4.88	-0.000197701		4.88	-4.14216e-05		4.88	0.000940714
4.885	-0.000166457		4.885	-9.23569e-05		4.885	0.000870233
4.89	-0.000138046		4.89	-9.03224e-05		4.89	0.000608509
4.895	-9.55398e-05		4.895	-0.000109069		4.895	0.000676882
4.9	-0.000119082		4.9	-9.5554e-05		4.9	0.000737264
4.905	-9.41592e-05		4.905	-9.25022e-05		4.905	0.000778535
4.91	-9.68477e-05		4.91	-3.85878e-05		4.91	0.000780497
4.915	-0.000102879		4.915	-6.76237e-06		4.915	0.000753176
4.92	9.33786e-05		4.92	5.02038e-05		4.92	0.000724911
4.925	0.000139954		4.925	5.96497e-05		4.925	0.000666419
4.93	0.000177738		4.93	-7.85228e-06		4.93	0.000663004
4.935	0.000198301		4.935	-7.56164e-06		4.935	0.000887526
4.94	0.000232815		4.94	-6.83503e-06		4.94	0.00098402
4.945	0.000229327		4.945	-7.9976e-06		4.945	0.000791178
4.95	0.000233759		4.95	-3.66987e-05		4.95	0.000698899
4.955	0.000221407		4.955	-3.34289e-05		4.955	0.000689889
4.96	0.000223296		4.96	-7.36831e-05		4.96	0.000580534
4.965	0.000247492		4.965	-7.21572e-05		4.965	0.000338937
4.97	0.000349581		4.97	-8.42915e-05		4.97	0.000209092
4.975	0.000416138		4.975	-0.00013777		4.975	0.00022653
4.98	0.000293487		4.98	-0.000110595		4.98	0.000295631
4.985	0.000261589		4.985	-9.65712e-05		4.985	0.000314377
4.99	0.000344931		4.99	-0.000123819		4.99	0.000334432
4.995	0.00032415		4.995	-3.44462e-05		4.995	0.000269255
5	0.000285785		5	-2.95052e-05		5	0.000161644
5.005	0.000276339		5.005	-2.38377e-05		5.005	0.000160118
5.01	0.000261589		5.01	-2.60902e-05		5.01	0.000183733
5.015	0.000283241		5.015	-8.62534e-05		5.015	0.000179664
5.02	0.000326838		5.02	-9.90417e-05		5.02	0.000187729
5.025	0.000123678		5.025	-0.000137334		5.025	0.000187221
5.03	0.000101953		5.03	-0.000152956		5.03	0.000246367
5.035	0.000175122		5.035	-0.000154627		5.035	0.000224714
5.04	0.000150999		5.04	-0.000152012		5.04	-3.15093e-06
5.045	0.00011336		5.045	-0.000146853		5.045	-6.88364e-05
5.05	0.000136539		5.05	-0.000144164		5.05	3.16536e-05
5.055	0.000137847		5.055	0.000219649		5.055	-2.85822e-05
5.06	0.000128692		5.06	0.000220448		5.06	0.000166585
5.065	0.000111253		5.065	0.000223137		5.065	0.00017
5.07	0.000114014		5.07	0.000263318		5.07	0.000169709
5.075	6.57674e-05		5.075	0.000264989		5.075	0.00017901
5.08	0.000119464		5.08	0.000274871		5.08	0.000190563
5.085	0.000162116		5.085	0.00025518		5.085	0.000188238
5.09	0.00022504		5.09	0.000239703		5.09	0.00015307
5.095	0.000117211		5.095	0.000235925		5.095	0.000166803
5.1	0.000103842		5.1	0.000154327		5.1	0.000213306
5.105	0.000162188		5.105	0.0001544		5.105	0.000218537
5.11	0.000207456		5.11	0.000184408		5.11	0.000554449
5.115	0.000174831		5.115	0.000181647		5.115	0.000516738
5.12	0.000156594		5.12	0.000187824		5.12	0.000546529
5.125	0.000106094		5.125	0.000169658		5.125	0.000585838
5.13	0.000163642		5.13	0.000158614		5.13	0.000628418
5.135	0.000145331		5.135	0.000218559		5.135	0.000638735
5.14	0.000139591		5.14	0.000218922		5.14	0.000728835
5.145	0.000139882		5.145	0.000298631		5.145	0.000903221
5.15	0.000140318		5.15	0.000298195		5.15	0.000968543
5.155	0.000140463		5.155	0.000292819		5.155	0.000857953
5.16	0.000224677		5.16	-6.67076e-05		5.16	0.000854175
5.165	0.000218355		5.165	-6.70709e-05		5.165	0.000682187
5.17	0.000222206		5.17	-7.30291e-05		5.17	0.000649199
5.175	0.000194159		5.175	-7.84787e-05		5.175	0.000666928
5.18	0.000139736		5.18	-7.62989e-05		5.18	0.000998334
5.185	8.65596e-06		5.185	-8.32016e-05		5.185	0.00101185
5.19	-3.47953e-05		5.19	-9.22116e-05		5.19	0.000962948
5.195	-7.59213e-05		5.195	-9.1049e-05		5.195	0.00102863
5.2	-8.10076e-05		5.2	-7.98592e-05		5.2	0.0010965
5.205	-7.11984e-05		5.205	-9.42461e-05		5.205	0.00120062
5.21	-8.79104e-05		5.21	-9.59173e-05		5.21	0.00125221
5.215	-0.000117483		5.215	-0.000140022		5.215	0.000873285
5.22	-0.000131434		5.22	-0.000134864		5.22	0.00084502
5.225	-0.000141461		5.225	-0.000137915		5.225	0.000853884
5.23	-0.000100699		5.23	-0.000120331		5.23	0.000833467
5.235	-0.000151707		5.235	-0.000134646		5.235	0.000831941
5.24	-0.00014553		5.24	-0.00013203		5.24	0.000876555
5.245	-0.000252051		5.245	-0.000128833		5.245	0.00077977
5.25	-1.72113e-05		5.25	-0.000213265		5.25	0.000610325
5.255	-2.75181e-06		5.255	-0.000169523		5.255	0.000549799
5.26	-2.03357e-05		5.26	-0.000168796		5.26	0.00054573
5.265	-0.000111961		5.265	-0.000166471		5.265	0.000563023
5.27	-8.70384e-05		5.27	-0.000135372		5.27	0.00053374
5.275	-7.65753e-05		5.275	-0.000135445		5.275	0.00054028
5.28	-5.20886e-05		5.28	-0.000163419		5.28	0.000605529
5.285	-7.69275e-06		5.285	-0.000161966		5.285	0.000270853
5.29	5.09446e-05		5.29	-0.000165236		5.29	0.000258065
5.295	7.99363e-05		5.295	-0.000167416		5.295	0.000282043
5.3	8.22614e-05		5.3	-0.000164073		5.3	0.000200154
5.305	7.85557e-05		5.305	-0.000174972		5.305	0.000171526
5.31	6.48228e-05		5.31	-0.000174682		5.31	3.91377e-05
5.315	2.36241e-05		5.315	0.000141684		5.315	-2.45132e-05
5.32	6.18549e-06		5.32	0.000140739		5.32	8.93464e-05
5.325	1.54861e-05		5.325	0.000190875		5.325	0.000161063
5.33	7.24522e-05		5.33	0.000237015		5.33	0.000435503
5.335	4.73116e-05		5.335	0.000216307		5.335	0.000428527
5.34	4.52044e-05		5.34	0.000221538		5.34	0.000425621
5.345	2.93643e-05		5.345	0.000180921		5.345	0.000401643
5.35	9.59217e-05		5.35	0.000171765		5.35	0.000446257
5.355	-0.000137029		5.355	0.000203809		5.355	0.000490653
5.36	-0.000157229		5.36	0.000178741		5.36	0.000417556
5.365	-0.000153378		5.365	0.000180775		5.365	0.000444731
5.37	-7.43955e-05		5.37	0.000176706		5.37	0.000417483
5.375	-8.97996e-05		5.375	0.000147787		5.375	0.000466456
5.38	-9.67023e-05		5.38	0.000180703		5.38	0.000585257
5.385	-0.000135431		5.385	0.000172274		5.385	0.000504676
5.39	-0.000132524		5.39	0.00016835		5.39	0.000612578
5.395	-0.000174377		5.395	0.000516396		5.395	0.000644984
5.4	-0.000201915		5.4	0.000523154		5.4	0.000624567
5.405	-0.000225385		5.405	0.000536596		5.405	0.00062166
5.41	7.39054e-05		5.41	0.00053398		5.41	0.000929452
5.415	0.000101807		5.415	0.000535215		5.415	0.000947472
5.42	0.000243787		5.42	0.000224227		5.42	0.000965564
5.425	0.000239354		5.425	0.000257651		5.425	0.00084284
5.43	0.000227438		5.43	0.000206061		5.43	0.000798517
5.435	0.000314704		5.435	0.000151929		5.435	0.000575593
5.44	0.000317029		5.44	0.000225317		5.44	0.00060909
5.445	0.000325239		5.445	0.000226624		5.445	0.000678844
5.45	0.000338536		5.45	0.000212165		5.45	0.000691705
5.455	0.000291089		5.455	0.000255689		5.455	0.000656247
5.46	0.000343114		5.46	0.000239413		5.46	0.000632995
5.465	0.000347038		5.465	0.000213327		5.465	0.000639317
5.47	0.000371742		5.47	0.000223282		5.47	0.000623331
5.475	0.000326402		5.475	0.00029122		5.475	0.000752159
5.48	0.000313977		5.48	0.000306915		5.48	0.000836736
5.485	0.000320371		5.485	0.000288532		5.485	0.000713213
5.49	0.000337665		5.49	0.000280466		5.49	0.000747291
5.495	0.000332506		5.495	0.00040537		5.495	0.000710234
5.5	0.000353214		5.5	0.000140957		5.5	0.000681097
5.505	0.000396229		5.505	0.000143936		5.505	0.000752232
5.51	0.000397464		5.51	0.000176852		5.51	0.000768217
5.515	0.000122806		5.515	0.000175689		5.515	0.000394885
5.52	0.000118883		5.52	0.000189204		5.52	0.000359427
5.525	-2.65119e-05		5.525	0.000186152		5.525	0.000339227
5.53	-6.45751e-06		5.53	0.000152583		5.53	0.000322733
5.535	1.60785e-06		5.535	0.000149749		5.535	0.000330072
5.54	-0.000133759		5.54	0.000158541		5.54	0.000462387
5.545	-6.7638e-05		5.545	8.5517e-05		5.545	0.000406729
5.55	-7.61393e-05		5.55	0.000108478		5.55	0.000295122
5.555	1.94824e-05		5.555	0.000103973		5.555	0.000249346
5.56	4.04814e-05		5.56	9.39456e-05		5.56	0.000249927
5.565	9.32332e-05		5.565	0.00011945		5.565	0.000354995
5.57	9.41778e-05		5.57	0.00011836		5.57	0.000358264
5.575	7.18709e-05		5.575	0.000103973		5.575	0.000362987
5.58	0.000130218		5.58	3.33464e-05		5.58	0.000291126
5.585	0.000130508		5.585	1.8233e-05		5.585	0.000358773
5.59	0.000156594		5.59	0.000109422		5.59	0.000373669
5.595	0.000175776		5.595	0.000136816		5.595	0.000352597
5.6	0.000159355		5.6	1.67798e-05		5.6	0.000278483
5.605	0.000135813		5.605	0.000251184		5.605	0.000304132
5.61	0.00019445		5.61	0.000243772		5.61	0.000269327
5.615	0.00029494		5.615	0.000192328		5.615	0.000251017
5.62	0.000272706		5.62	0.000195526		5.62	0.000238156
5.625	0.000252215		5.625	0.00018528		5.625	0.000254941
5.63	0.000263405		5.63	0.000186734		5.63	0.000291707
5.635	0.000269291		5.635	0.000190221		5.635	0.000298537
5.64	0.000263187		5.64	0.000204826		5.64	0.000460135
5.645	0.000259336		5.645	0.0002041		5.645	0.000248982
5.65	0.000217629		5.65	0.000203664		5.65	0.000241862
5.655	0.000218864		5.655	0.000174527		5.655	0.00026584
5.66	0.000163569		5.66	0.000223573		5.66	0.000241934
5.665	0.000158628		5.665	0.000200902		5.665	0.000233578
5.67	4.36785e-05		5.67	0.000162102		5.67	0.000130981
5.675	4.54224e-05		5.675	0.000174018		5.675	0.000193615
5.68	0.000179118		5.68	0.000188623		5.68	0.000173488
5.685	0.000107983		5.685	0.000188768		5.685	0.000140645
5.69	0.000106676		5.69	0.000204971		5.69	-1.05623e-05
5.695	7.0999e-05		5.695	9.93952e-05		5.695	-9.61775e-06
5.7	8.16075e-05		5.7	9.54715e-05		5.7	-3.00561e-06
5.705	5.95186e-05		5.705	9.43816e-05		5.705	-5.76672e-06
5.71	5.16712e-05		5.71	-0.000226416		5.71	-5.87365e-05
5.715	-2.07717e-05		5.715	-0.000215953		5.715	-6.76738e-05
5.72	-7.5558e-05		5.72	-0.000212175		5.72	-8.03168e-05
5.725	-7.65753e-05		5.725	-1.75162e-05		5.725	-9.13613e-05
5.73	-6.6984e-05		5.73	-2.32564e-05		5.73	-3.59937e-05
5.735	-7.46861e-05		5.735	-2.55089e-05		5.735	-6.0989e-05
5.74	-9.86642e-05		5.74	-2.23845e-05		5.74	1.41424e-05
5.745	-5.65824e-06		5.745	-4.72786e-06		5.745	-9.90633e-05
5.75	1.14897e-05		5.75	-7.56164e-06		5.75	-9.35411e-05
5.755	-5.00429e-06		5.755	7.40651e-06		5.755	2.39516e-05
5.76	-7.89961e-07		5.76	1.06762e-05		5.76	9.56473e-06
5.765	-6.05899e-05		5.765	-3.56087e-05		5.765	-2.26967e-05
5.77	-5.57216e-05		5.77	-3.93145e-05		5.77	4.19715e-05
5.775	0.00010515		5.775	-4.00411e-05		5.775	7.59768e-05
5.78	0.000101081		5.78	-2.22391e-05		5.78	7.85199e-05
5.785	-4.20614e-05		5.785	-2.7616e-05		5.785	0.000110491
5.79	-5.5213e-05		5.79	-3.19757e-05		5.79	0.000246512
5.795	-4.96907e-05		5.795	-5.92235e-05		5.795	0.0002694
5.8	1.3172e-06		5.8	-5.39193e-05		5.8	0.000356593
5.805	-4.12621e-05		5.805	-7.35377e-05		5.805	0.000336757
5.81	-3.69751e-05		5.81	-7.70255e-05		5.81	0.000333923
5.815	-3.58852e-05		5.815	-7.66622e-05		5.815	0.000429181
5.82	-6.95272e-05		5.82	-1.16306e-05		5.82	0.000419518
5.825	-1.21977e-05		5.825	3.74155e-05		5.825	0.000469944
5.83	-9.50927e-06		5.83	-0.00015005		5.83	0.000574867
5.835	-1.74293e-05		5.835	-0.000146707		5.835	0.000531415
5.84	1.27976e-05		5.84	-0.00014787		5.84	0.00065225
5.845	0.000292833		5.845	-0.00010747		5.845	0.000619044
5.85	0.000361861		5.85	-0.000143583		5.85	0.000584966
5.855	0.000373632		5.855	-0.000129632		5.855	0.000589035
5.86	0.000357428		5.86	-2.00593e-05		5.86	0.000590634
5.865	0.000387728		5.865	0.000114145		5.865	0.000589762
5.87	0.000411633		5.87	0.000215217		5.87	0.000603786
5.875	0.000383441		5.875	0.000459139		5.875	0.000572541
5.88	0.000231798		5.88	0.000456814		5.88	0.00056186
5.885	0.000231434		5.885	0.000432182		5.885	0.000644984
5.89	0.000288909		5.89	0.000424625		5.89	0.000668744
5.895	0.000305694		5.895	0.000423899		5.895	0.000566438
5.9	0.000305621		5.9	0.000435743		5.9	0.00056077
5.905	0.00025672		5.905	0.000444317		5.905	0.000523713
5.91	0.000260063		5.91	0.000439085		5.91	0.000552342
5.915	0.000257374		5.915	0.000437341		5.915	0.000574358
5.92	0.000304822		5.92	0.000449839		5.92	0.000470017
5.925	0.000368327		5.925	0.000385389		5.925	0.000445385
5.93	0.00029603		5.93	0.000335616		5.93	0.00050889
5.935	0.00029494		5.935	0.000320938		5.935	0.000435866
5.94	0.000286875		5.94	0.000317959		5.94	0.000411452
5.945	0.000244586		5.945	0.000389094		5.945	0.000282988
5.95	0.000269218		5.95	0.000373399		5.95	0.000237502
5.955	0.00011089		5.955	0.000377686		5.955	0.000195213
5.96	9.55584e-05		5.96	0.000408858		5.96	0.000453087
5.965	8.86556e-05		5.965	0.000301175		5.965	0.000567164
5.97	0.00039078		5.97	0.000167624		5.97	0.000584966
5.975	0.000387292		5.975	7.04762e-05		5.975	0.000571016
5.98	0.000380534		5.98	-0.00017272		5.98	0.000559244
5.985	0.000377119		5.985	-0.000162039		5.985	0.000572105
5.99	0.000464094		5.99	-0.000115899		5.99	0.000473141
5.995	0.00041345		5.995	-0.000124618		5.995	0.000429036
6	0.000448618		6	-0.000110304		6	0.000419663
6.005	0.000446147		6.005	-0.00010747		6.005	0.000352306
6.01	0.000515974		6.01	-0.000120695		6.01	0.000322661
6.015	0.000531669		6.015	-0.00011183		6.015	0.000318301
6.02	0.000570179		6.02	9.29569e-06		6.02	0.000327674
6.025	0.000529925		6.025	-3.63795e-06		6.025	0.000328764
6.03	0.000734538		6.03	-1.23573e-05		6.03	0.000304931
6.035	0.000713612		6.035	-1.19213e-05		6.035	0.000232198
[truncated: 70,819 more rows]

## Sheet: e
02:01:00			03:01:00			04:01:00
[truncated: 72,028 more rows]

[truncated: 1 more sheets: f]
